# Supplementary material for: Multiomic Analysis of the UV-Induced DNA Damage Response
Source: Cell Rep. 2016 May 12;15(7):1597–610. doi: 10.1016/j.celrep.2016.04.047 (PMC4893159; doi:10.1016/j.celrep.2016.04.047)
Supplement: Table S1. CSB Proteomics, Related to Figure 2 [file mmc2.xlsx]

## Sheet: Table S1
gene_name	Gene.names	Protein.names	Fasta.headers	Majority.protein.IDs	ENSG	log2.SILAC_Ratio_CSB_IP_UV.	z_score_CSB_IP_UV	Ratio.H.L.count.CSB_IP_UV	iBAQ.IgG.UV	iBAQ.CSB.IP.UV	log2.SILAC_Ratio_CSB_IP_UV_MG132.	z_score_SILAC_Ratio_CSB_IP_UV_MG132	Ratio.H.L.countSILAC_Ratio_CSB_IP_UV_MG132	iBAQ.IgG.MGE132.UV	iBAQ.CSB.IP.MGE132.UV	PEP	Unique.peptides.CSB.IP.UV	Unique.peptides.CSB.IP.MGE132.UV	Mol..weight..kDa.	Sequence.coverage.CSB.IP.UV....	Sequence.coverage.CSB.IP.MGE132.UV....
PDHA2	PDHA2	Pyruvate dehydrogenase E1 component subunit alpha, testis-specific form, mitochondrial	>sp|P29803|ODPAT_HUMAN Pyruvate dehydrogenase E1 component subunit alpha, testis-specific form, mitochondrial OS=Homo sapiens GN=PDHA2 PE=1 SV=1	P29803	ENSG00000163114	NA	NA	0	NA	5.02379	3.13949	3.944	2	NA	5.37394	3.19e-17	1	1	42.933	4.9	8.5
STK19;STK19;STK19;STK19;STK19;STK19	STK19	Serine/threonine-protein kinase 19	>sp|P49842|STK19_HUMAN Serine/threonine-protein kinase 19 OS=Homo sapiens GN=STK19 PE=1 SV=2;>tr|Q5JP78|Q5JP78_HUMAN Serine/threonine kinase 19 OS=Homo sapiens GN=STK19 PE=4 SV=1;>tr|B7ZLI8|B7ZLI8_HUMAN Serine/threonine kinase 19 OS=Homo sapiens GN=STK19 P	P49842;Q5JP78;B7ZLI8;C9IZ87	ENSG00000204344;ENSG00000206342;ENSG00000226033;ENSG00000226257;ENSG00000234947;ENSG00000236250	NA	NA	0	NA	NA	2.65437	3.354	5	NA	6.06412	1.07e-28	1	4	40.915	3.8	13.6
ELOF1	ELOF1	Transcription elongation factor 1 homolog	>sp|P60002|ELOF1_HUMAN Transcription elongation factor 1 homolog OS=Homo sapiens GN=ELOF1 PE=2 SV=1	P60002	ENSG00000130165	NA	NA	0	NA	NA	2.42027	3.07	1	NA	6.92778	8.93e-09	0	1	9.4618	0	21.7
TFG	TFG;TFG/ALK fusion	Protein TFG;Tyrosine-protein kinase receptor	>sp|Q92734|TFG_HUMAN Protein TFG OS=Homo sapiens GN=TFG PE=1 SV=2;>tr|G5E9V1|G5E9V1_HUMAN Protein TFG OS=Homo sapiens GN=TFG PE=4 SV=1;>tr|Q7Z426|Q7Z426_HUMAN Putative MAPK activating protein OS=Homo sapiens PE=2 SV=1;>tr|Q8TDJ5|Q8TDJ5_HUMAN Tyrosine-prote	Q92734;G5E9V1;Q7Z426;Q8TDJ5;Q05BK6;C9JJP5;Q7Z427;C9JUE0;C9JTY3	ENSG00000114354	NA	NA	0	7.87768	NA	1.73639	2.238	2	7.55294	5.72768	6.37e-194	0	2	43.447	0	5
RNGTT	RNGTT	mRNA-capping enzyme;Polynucleotide 5-triphosphatase;mRNA guanylyltransferase	>tr|B2R623|B2R623_HUMAN cDNA, FLJ92740, highly similar to Homo sapiens RNA guanylyltransferase and 5-phosphatase (RNGTT), mRNA OS=Homo sapiens PE=2 SV=1;>sp|O60942|MCE1_HUMAN mRNA-capping enzyme OS=Homo sapiens GN=RNGTT PE=1 SV=1;>tr|B4DIQ0|B4DIQ0_HUMAN c	B2R623;O60942;B4DIQ0;Q5TCW7;B4DSJ8	ENSG00000111880	NA	NA	0	NA	NA	1.40588	1.837	1	NA	4.96152	0.023855	0	1	68.484	0	2
SETD2	SETD2	Histone-lysine N-methyltransferase SETD2	>tr|F2Z317|F2Z317_HUMAN Histone-lysine N-methyltransferase SETD2 OS=Homo sapiens GN=SETD2 PE=4 SV=2;>sp|Q9BYW2|SETD2_HUMAN Histone-lysine N-methyltransferase SETD2 OS=Homo sapiens GN=SETD2 PE=1 SV=3;>tr|H7C3H4|H7C3H4_HUMAN Histone-lysine N-methyltransferas	F2Z317;Q9BYW2;H7C3H4	ENSG00000181555	NA	NA	0	NA	NA	1.31435	1.725	1	NA	4.08461	0.00067246	1	1	287.58	0.4	0.4
MED17	MED17	Mediator of RNA polymerase II transcription subunit 17	>sp|Q9NVC6|MED17_HUMAN Mediator of RNA polymerase II transcription subunit 17 OS=Homo sapiens GN=MED17 PE=1 SV=2;>tr|B4DSE1|B4DSE1_HUMAN cDNA FLJ55364, highly similar to CRSP complex subunit 6 OS=Homo sapiens PE=2 SV=1;>tr|E7ET21|E7ET21_HUMAN Mediator of R	Q9NVC6;B4DSE1;E7ET21;E9PM72;E9PJZ4	ENSG00000042429	NA	NA	0	NA	NA	1.25332	1.651	2	NA	5.5015	3.26e-06	0	3	72.889	0	4.3
RCOR3	RCOR3	REST corepressor 3	>sp|Q9P2K3|RCOR3_HUMAN REST corepressor 3 OS=Homo sapiens GN=RCOR3 PE=1 SV=2;>tr|B4DV59|B4DV59_HUMAN REST corepressor 3 OS=Homo sapiens GN=RCOR3 PE=2 SV=1;>tr|H0YF22|H0YF22_HUMAN REST corepressor 3 (Fragment) OS=Homo sapiens GN=RCOR3 PE=4 SV=1	Q9P2K3;B4DV59;H0YF22	ENSG00000117625	NA	NA	0	NA	NA	0.996822	1.339	2	NA	5.29425	5.26e-19	0	2	55.581	5.7	11.3
NOL11	NOL11	Nucleolar protein 11	>sp|Q9H8H0|NOL11_HUMAN Nucleolar protein 11 OS=Homo sapiens GN=NOL11 PE=1 SV=1	Q9H8H0	ENSG00000130935	NA	NA	0	NA	NA	0.86584	1.18	1	NA	4.94278	0.0013049	0	1	81.123	0	1.9
PPWD1	PPWD1	Peptidylprolyl isomerase domain and WD repeat-containing protein 1	>sp|Q96BP3|PPWD1_HUMAN Peptidylprolyl isomerase domain and WD repeat-containing protein 1 OS=Homo sapiens GN=PPWD1 PE=1 SV=1;>tr|B4DT22|B4DT22_HUMAN cDNA FLJ53187, highly similar to Peptidylprolyl isomerase domain and WD repeat-containing protein 1 (EC 5.2	Q96BP3;B4DT22;F5H7P7;B4DP34;B4DWR9;D6R9Q1;H0Y8N5	ENSG00000113593	NA	NA	0	NA	NA	0.828225	1.134	1	NA	5.0333	0.0034239	0	1	73.574	0	1.5
RPL13A	RPL13A;RP11-365K22.1-001;RPL13a	60S ribosomal protein L13a;Putative 60S ribosomal protein L13a-like MGC87657	>sp|P40429|RL13A_HUMAN 60S ribosomal protein L13a OS=Homo sapiens GN=RPL13A PE=1 SV=2;>tr|Q53H34|Q53H34_HUMAN Ribosomal protein L13a variant (Fragment) OS=Homo sapiens PE=2 SV=1;>tr|Q5QTS3|Q5QTS3_HUMAN FWP004 OS=Homo sapiens PE=2 SV=1;>tr|Q5VY36|Q5VY36_HUM	P40429;Q53H34;Q5QTS3;Q5VY36;Q9BSQ6;Q8J015;Q6NVV1	ENSG00000142541	NA	NA	0	NA	NA	0.793188	1.092	1	NA	6.07493	0.0020031	0	1	23.577	0	5.4
ERCC2	ERCC2	TFIIH basal transcription factor complex helicase XPD subunit	>sp|P18074|ERCC2_HUMAN TFIIH basal transcription factor complex helicase XPD subunit OS=Homo sapiens GN=ERCC2 PE=1 SV=1;>tr|A8MX75|A8MX75_HUMAN TFIIH basal transcription factor complex helicase XPD subunit OS=Homo sapiens GN=ERCC2 PE=4 SV=1;>tr|E9PM96|E9PM	P18074;A8MX75;E9PM96;E7EVE9	ENSG00000104884	NA	NA	0	NA	NA	0.771632	1.066	4	NA	5.77325	1.57e-06	0	4	86.908	0	7.5
HOXC8;HOXA5;HOXA6;HOXB6;HOXB8;HOXB5;HOXA7;HOXD9;HOXB9;HOXC5;HOXC9;HOXC6	HOXB9;HOXD9;HOXA5;HOXB5;HOXC9;HOXB8;HOXC8;HOXC6;HOXA6;HOXA7;HOXB6;HOXC5;HOXB7	Homeobox protein Hox-B9;Homeobox protein Hox-D9;Homeobox protein Hox-A5;Homeobox protein Hox-B5;Homeobox protein Hox-C9;Homeobox protein Hox-B8;Homeobox protein Hox-C8;Homeobox protein Hox-C6;Homeobox protein Hox-A6;Homeobox protein Hox-A7;Homeobox protein Hox-B6;Homeobox protein Hox-C5;Homeobox protein Hox-B7	>sp|P17482|HXB9_HUMAN Homeobox protein Hox-B9 OS=Homo sapiens GN=HOXB9 PE=1 SV=2;>sp|P28356|HXD9_HUMAN Homeobox protein Hox-D9 OS=Homo sapiens GN=HOXD9 PE=2 SV=5;>sp|P20719|HXA5_HUMAN Homeobox protein Hox-A5 OS=Homo sapiens GN=HOXA5 PE=1 SV=2;>tr|Q6FG31|Q6	P17482;P28356;P20719;Q6FG31;P09067;Q8N561;P31274;P17481;Q8N8T3;I3L3R1;P31273;P09630;Q6IB50;P31267;P31268;P17509;Q00444;P09629;I3L383	ENSG00000037965;ENSG00000106004;ENSG00000106006;ENSG00000108511;ENSG00000120068;ENSG00000120075;ENSG00000120087;ENSG00000122592;ENSG00000128709;ENSG00000170689;ENSG00000172789;ENSG00000180806;ENSG00000197757	NA	NA	0	NA	NA	0.625738	0.888	1	NA	6.02914	0.00040837	0	2	28.058	0	8.4
SCAF1	SCAF1	Splicing factor, arginine/serine-rich 19	>sp|Q9H7N4|SFR19_HUMAN Splicing factor, arginine/serine-rich 19 OS=Homo sapiens GN=SCAF1 PE=1 SV=3	Q9H7N4	ENSG00000126461	NA	NA	0	NA	NA	0.60739	0.866	1	NA	5.08725	0.0018937	0	1	139.27	0	1
	PIPSL	Putative PIP5K1A and PSMD4-like protein	>sp|A2A3N6|PIPSL_HUMAN Putative PIP5K1A and PSMD4-like protein OS=Homo sapiens GN=PIPSL PE=5 SV=1;>tr|B2R729|B2R729_HUMAN cDNA, FLJ93256 OS=Homo sapiens PE=2 SV=1	A2A3N6;B2R729		NA	NA	0	NA	NA	0.578794	0.831	1	NA	5.4018	3.53e-21	0	0	95.047	3.5	5.9
FAM169A	FAM169A	Protein FAM169A	>sp|Q9Y6X4|F169A_HUMAN Protein FAM169A OS=Homo sapiens GN=FAM169A PE=1 SV=2;>tr|D6RB01|D6RB01_HUMAN Protein FAM169A OS=Homo sapiens GN=FAM169A PE=4 SV=1	Q9Y6X4;D6RB01	ENSG00000198780	NA	NA	0	NA	NA	0.574053	0.825	1	NA	4.9445	0.0035955	0	1	74.954	0	1.5
ZBTB9;ZBTB9	ZBTB9	Zinc finger and BTB domain-containing protein 9	>tr|B2R8Z7|B2R8Z7_HUMAN cDNA, FLJ94135, highly similar to Homo sapiens zinc finger and BTB domain containing 9 (ZBTB9), mRNA OS=Homo sapiens PE=2 SV=1;>sp|Q96C00|ZBTB9_HUMAN Zinc finger and BTB domain-containing protein 9 OS=Homo sapiens GN=ZBTB9 PE=1 SV=1	B2R8Z7;Q96C00	ENSG00000213588;ENSG00000236515	NA	NA	0	NA	NA	0.556797	0.804	1	NA	5.34424	0.00098786	0	1	50.586	0	2.5
MIER1	MIER1	Mesoderm induction early response protein 1	>tr|F8W8K3|F8W8K3_HUMAN Mesoderm induction early response protein 1 OS=Homo sapiens GN=MIER1 PE=4 SV=1;>sp|Q8N108|MIER1_HUMAN Mesoderm induction early response protein 1 OS=Homo sapiens GN=MIER1 PE=1 SV=2;>tr|Q08AE0|Q08AE0_HUMAN MIER1 protein OS=Homo sapie	F8W8K3;Q8N108;Q08AE0	ENSG00000198160	NA	NA	0	NA	NA	0.52667	0.768	1	NA	5.27834	2.64e-05	0	1	60.309	0	1.7
ABCF2	ABCF2	ATP-binding cassette sub-family F member 2	>tr|Q75MJ1|Q75MJ1_HUMAN ATP-binding cassette, sub-family F (GCN20), member 2, isoform CRA_d OS=Homo sapiens GN=ABCF2 PE=2 SV=1;>tr|Q75MJ0|Q75MJ0_HUMAN ATP-binding cassette, sub-family F (GCN20), member 2 OS=Homo sapiens GN=ABCF2 PE=2 SV=1;>sp|Q9UG63|ABCF2_	Q75MJ1;Q75MJ0;Q9UG63;C9JZV3;C9JHK9	ENSG00000033050	NA	NA	0	NA	NA	0.495798	0.73	3	NA	5.35947	6.02e-06	0	3	72.443	0	4.7
RPL8	RPL8	60S ribosomal protein L8	>sp|P62917|RL8_HUMAN 60S ribosomal protein L8 OS=Homo sapiens GN=RPL8 PE=1 SV=2;>tr|E9PKU4|E9PKU4_HUMAN 60S ribosomal protein L8 (Fragment) OS=Homo sapiens GN=RPL8 PE=4 SV=1;>tr|E9PKZ0|E9PKZ0_HUMAN 60S ribosomal protein L8 OS=Homo sapiens GN=RPL8 PE=4 SV=1	P62917;E9PKU4;E9PKZ0;E9PIZ3;B4DVG7;G3V1A1;E9PP36	ENSG00000161016	NA	NA	0	NA	NA	0.482022	0.713	2	NA	5.93968	3.05e-06	1	2	28.024	4.3	7.4
NOP14	NOP14	Nucleolar protein 14	>tr|A8KA74|A8KA74_HUMAN cDNA FLJ76065 OS=Homo sapiens PE=2 SV=1;>sp|P78316|NOP14_HUMAN Nucleolar protein 14 OS=Homo sapiens GN=NOP14 PE=1 SV=3;>tr|E9PFK5|E9PFK5_HUMAN Nucleolar protein 14 OS=Homo sapiens GN=NOP14 PE=4 SV=1;>tr|F5H653|F5H653_HUMAN Nucleolar	A8KA74;P78316;E9PFK5;F5H653;Q96GC8	ENSG00000087269	NA	NA	0	NA	NA	0.480989	0.712	2	NA	5.24689	1.47e-05	1	3	97.669	1.3	3.2
ZNF710;ZNF366	ZNF366;DKFZp313K1333;ZNF710	Zinc finger protein 366;Zinc finger protein 710	>tr|Q0VAH5|Q0VAH5_HUMAN Zinc finger protein 366 OS=Homo sapiens GN=ZNF366 PE=2 SV=1;>tr|Q5HYI9|Q5HYI9_HUMAN Putative uncharacterized protein DKFZp313K1333 OS=Homo sapiens GN=DKFZp313K1333 PE=2 SV=1;>sp|Q8N895|ZN366_HUMAN Zinc finger protein 366 OS=Homo sap	Q0VAH5;Q5HYI9;Q8N895;Q8N1W2;H0YLZ7	ENSG00000140548;ENSG00000178175	NA	NA	0	NA	NA	0.444879	0.668	2	NA	5.2885	2.48e-05	0	2	85.076	0	2.4
MNAT1	MNAT1	CDK-activating kinase assembly factor MAT1	>sp|P51948|MAT1_HUMAN CDK-activating kinase assembly factor MAT1 OS=Homo sapiens GN=MNAT1 PE=1 SV=1;>tr|G3V1U8|G3V1U8_HUMAN CDK-activating kinase assembly factor MAT1 OS=Homo sapiens GN=MNAT1 PE=4 SV=1	P51948;G3V1U8	ENSG00000020426	NA	NA	0	NA	NA	0.443288	0.666	1	NA	5.52455	2.61e-06	0	1	35.823	0	5.2
PSMA2;PSMA2	PSMA2	Proteasome subunit alpha type-2;Proteasome subunit alpha type	>sp|P25787|PSA2_HUMAN Proteasome subunit alpha type-2 OS=Homo sapiens GN=PSMA2 PE=1 SV=2;>tr|Q53GF5|Q53GF5_HUMAN Proteasome subunit alpha type (Fragment) OS=Homo sapiens PE=2 SV=1;>tr|H3BT36|H3BT36_HUMAN Proteasome subunit alpha type-2 OS=Homo sapiens GN=P	P25787;Q53GF5;H3BT36	ENSG00000106588;ENSG00000256646	NA	NA	0	NA	NA	0.442439	0.665	1	NA	5.86526	2.91e-24	0	1	25.898	0	6
ACTR6	ACTR6	Actin-related protein 6	>tr|Q53GH2|Q53GH2_HUMAN ARP6 actin-related protein 6 homolog (Fragment) OS=Homo sapiens PE=2 SV=1;>sp|Q9GZN1|ARP6_HUMAN Actin-related protein 6 OS=Homo sapiens GN=ACTR6 PE=1 SV=1;>tr|F8W057|F8W057_HUMAN Actin-related protein 6 OS=Homo sapiens GN=ACTR6 PE=3	Q53GH2;Q9GZN1;F8W057;G3V1Y1;F8VRL1;B4DLG9;Q9P0A0;Q7Z4D2;F8W0Q1;F8W043;F8VP72	ENSG00000075089	NA	NA	0	NA	NA	0.422556	0.641	2	NA	5.49553	1.39e-09	1	2	45.71	3.8	6.1
FOXK1	FOXK1	Forkhead box protein K1	>sp|P85037|FOXK1_HUMAN Forkhead box protein K1 OS=Homo sapiens GN=FOXK1 PE=1 SV=1	P85037	ENSG00000164916	NA	NA	0	NA	NA	0.420617	0.639	1	NA	4.8032	0.0015869	0	1	75.456	1	1.9
TUBAL3	TUBAL3	Tubulin alpha chain-like 3	>sp|A6NHL2|TBAL3_HUMAN Tubulin alpha chain-like 3 OS=Homo sapiens GN=TUBAL3 PE=1 SV=2	A6NHL2	ENSG00000178462;ENSG00000263440	NA	NA	0	NA	NA	0.355016	0.559	1	NA	5.59232	2.06e-12	0	1	49.908	3.6	7.4
WRNIP1	WRNIP1	ATPase WRNIP1	>sp|Q96S55|WRIP1_HUMAN ATPase WRNIP1 OS=Homo sapiens GN=WRNIP1 PE=1 SV=2;>tr|B3KT25|B3KT25_HUMAN Uncharacterized protein OS=Homo sapiens GN=WRNIP1 PE=2 SV=1	Q96S55;B3KT25	ENSG00000124535	NA	NA	0	NA	NA	0.347552	0.55	4	NA	5.82283	1.09e-08	0	4	72.132	0	5.1
RPL36	RPL36	60S ribosomal protein L36	>sp|Q9Y3U8|RL36_HUMAN 60S ribosomal protein L36 OS=Homo sapiens GN=RPL36 PE=1 SV=3	Q9Y3U8	ENSG00000130255	NA	NA	0	NA	NA	0.347212	0.55	4	NA	6.83509	1.66e-07	0	3	12.254	0	28.6
PSMB5	PSMB5	Proteasome subunit beta type-5	>sp|P28074|PSB5_HUMAN Proteasome subunit beta type-5 OS=Homo sapiens GN=PSMB5 PE=1 SV=3;>tr|H0YJM8|H0YJM8_HUMAN Proteasome subunit beta type-5 (Fragment) OS=Homo sapiens GN=PSMB5 PE=3 SV=1	P28074;H0YJM8	ENSG00000100804	NA	NA	0	NA	NA	0.342441	0.544	2	NA	6.35966	7.12e-45	0	3	28.48	0	14.1
PSMB4	PSMB4	Proteasome subunit beta type-4	>sp|P28070|PSB4_HUMAN Proteasome subunit beta type-4 OS=Homo sapiens GN=PSMB4 PE=1 SV=4	P28070	ENSG00000159377	NA	NA	0	NA	NA	0.332966	0.532	1	NA	6.09552	0.00019181	0	1	29.204	0	3.4
UBQLN1	UBQLN1	Ubiquilin-1	>tr|B3KNI2|B3KNI2_HUMAN cDNA FLJ14650 fis, clone NT2RP2002185, highly similar to Ubiquilin-1 OS=Homo sapiens PE=2 SV=1;>tr|B3KNI8|B3KNI8_HUMAN cDNA FLJ14670 fis, clone NT2RP2003272, highly similar to Ubiquilin-1 OS=Homo sapiens PE=2 SV=1;>sp|Q9UMX0|UBQL1_H	B3KNI2;B3KNI8;Q9UMX0	ENSG00000135018	NA	NA	0	NA	NA	0.313826	0.509	1	NA	5.58465	4.72e-19	0	1	62.484	2.7	4.9
DCAF8;	DCAF8	DDB1- and CUL4-associated factor 8	>tr|B7Z2P6|B7Z2P6_HUMAN cDNA FLJ55296, highly similar to Homo sapiens WD repeat domain 42A (WDR42A), mRNA OS=Homo sapiens PE=2 SV=1;>tr|G3V3G9|G3V3G9_HUMAN DDB1- and CUL4-associated factor 8 OS=Homo sapiens GN=DCAF8 PE=4 SV=1;>sp|Q5TAQ9|DCAF8_HUMAN DDB1- a	B7Z2P6;G3V3G9;Q5TAQ9;B7Z8C9	ENSG00000132716;ENSG00000258465	NA	NA	0	NA	NA	0.286645	0.476	5	NA	5.76915	5.45e-12	0	5	84.778	0	7.6
SAMD1	SAMD1	Atherin	>sp|Q6SPF0|SAMD1_HUMAN Atherin OS=Homo sapiens GN=SAMD1 PE=1 SV=1;>tr|E9PIW9|E9PIW9_HUMAN Atherin OS=Homo sapiens GN=SAMD1 PE=4 SV=1	Q6SPF0;E9PIW9	ENSG00000141858	NA	NA	0	NA	NA	0.247198	0.428	2	NA	5.80943	1.04e-05	0	2	56.051	0	3.7
MEN1	MEN1	Menin	>sp|O00255|MEN1_HUMAN Menin OS=Homo sapiens GN=MEN1 PE=1 SV=4;>tr|E7EN32|E7EN32_HUMAN Menin OS=Homo sapiens GN=MEN1 PE=4 SV=1;>tr|E7ET29|E7ET29_HUMAN Menin (Fragment) OS=Homo sapiens GN=MEN1 PE=4 SV=1;>tr|Q9UE24|Q9UE24_HUMAN mRNA 3-region (unknown functio	O00255;E7EN32;E7ET29;Q9UE24;E7EPR4;E7ENS2;C9DZM4;Q9GZQ5;G9G6R5	ENSG00000133895	NA	NA	0	NA	NA	0.220206	0.395	2	NA	5.3977	1.31e-21	0	2	68.023	0	3.6
GLRX5	GLRX5	Glutaredoxin-related protein 5, mitochondrial	>sp|Q86SX6|GLRX5_HUMAN Glutaredoxin-related protein 5, mitochondrial OS=Homo sapiens GN=GLRX5 PE=1 SV=2	Q86SX6	ENSG00000182512	NA	NA	0	NA	NA	0.198117	0.368	1	NA	5.59563	1.97e-11	0	1	16.628	0	8.9
MORF4L2	MORF4L2	Mortality factor 4-like protein 2	>tr|B3KX14|B3KX14_HUMAN cDNA FLJ44463 fis, clone UTERU2024969, highly similar to Mortality factor 4-like protein 2 OS=Homo sapiens PE=2 SV=1;>sp|Q15014|MO4L2_HUMAN Mortality factor 4-like protein 2 OS=Homo sapiens GN=MORF4L2 PE=1 SV=1;>tr|Q53EY5|Q53EY5_HUM	B3KX14;Q15014;Q53EY5;B3KWX6;B4DXQ8;Q5JXX4	ENSG00000123562	NA	NA	0	NA	NA	0.177471	0.343	1	NA	5.735	9.82e-17	0	1	32.318	8.7	11.5
PSMA5	PSMA5	Proteasome subunit alpha type-5;Proteasome subunit alpha type	>sp|P28066|PSA5_HUMAN Proteasome subunit alpha type-5 OS=Homo sapiens GN=PSMA5 PE=1 SV=3;>tr|Q5U0A0|Q5U0A0_HUMAN Proteasome subunit alpha type OS=Homo sapiens PE=2 SV=1;>tr|B4E2V4|B4E2V4_HUMAN Proteasome (Prosome, macropain) subunit, alpha type, 5, isoform	P28066;Q5U0A0;B4E2V4	ENSG00000143106	NA	NA	0	NA	NA	0.168514	0.332	1	NA	6.40815	3.09e-52	0	1	26.411	0	7.9
CAPN2	CAPN2	Calpain-2 catalytic subunit	>tr|H0Y323|H0Y323_HUMAN Calpain-2 catalytic subunit OS=Homo sapiens GN=CAPN2 PE=4 SV=1;>tr|Q59EF6|Q59EF6_HUMAN Calpain 2, large [catalytic] subunit variant (Fragment) OS=Homo sapiens PE=2 SV=1;>tr|B2RCM3|B2RCM3_HUMAN cDNA, FLJ96158, highly similar to Homo	H0Y323;Q59EF6;B2RCM3;P17655;B4E1R7	ENSG00000162909	NA	NA	0	NA	NA	0.153027	0.314	1	NA	4.94316	0.0011913	0	1	83.111	0	1.4
PSMB1	PSMB1	Proteasome subunit beta type-1;Proteasome subunit beta type	>sp|P20618|PSB1_HUMAN Proteasome subunit beta type-1 OS=Homo sapiens GN=PSMB1 PE=1 SV=2;>tr|Q53FT8|Q53FT8_HUMAN Proteasome subunit beta type (Fragment) OS=Homo sapiens PE=2 SV=1;>tr|H0Y3J2|H0Y3J2_HUMAN Proteasome subunit beta type OS=Homo sapiens GN=PSMB1	P20618;Q53FT8;H0Y3J2;Q59GN1	ENSG00000008018	NA	NA	0	NA	NA	0.1503	0.31	2	NA	6.06333	3.54e-21	0	2	26.489	0	9.5
UBR5	UBR5	E3 ubiquitin-protein ligase UBR5	>sp|O95071|UBR5_HUMAN E3 ubiquitin-protein ligase UBR5 OS=Homo sapiens GN=UBR5 PE=1 SV=2;>tr|E7EMW7|E7EMW7_HUMAN E3 ubiquitin-protein ligase UBR5 OS=Homo sapiens GN=UBR5 PE=4 SV=1	O95071;E7EMW7	ENSG00000104517	NA	NA	0	NA	NA	0.145873	0.305	17	NA	5.76444	2.9e-33	0	15	309.35	0	5.8
RRP1B	RRP1B	Ribosomal RNA processing protein 1 homolog B	>sp|Q14684|RRP1B_HUMAN Ribosomal RNA processing protein 1 homolog B OS=Homo sapiens GN=RRP1B PE=1 SV=3;>tr|Q6PJM8|Q6PJM8_HUMAN RRP1B protein (Fragment) OS=Homo sapiens GN=RRP1B PE=2 SV=1	Q14684;Q6PJM8	ENSG00000160208	NA	NA	0	NA	NA	0.125387	0.28	1	NA	5.14104	0.0010354	0	1	84.427	0	1.2
LARP7	LARP7	La-related protein 7	>sp|Q4G0J3|LARP7_HUMAN La-related protein 7 OS=Homo sapiens GN=LARP7 PE=1 SV=1;>tr|H0YA82|H0YA82_HUMAN La-related protein 7 (Fragment) OS=Homo sapiens GN=LARP7 PE=4 SV=1;>tr|D6RFF0|D6RFF0_HUMAN La-related protein 7 (Fragment) OS=Homo sapiens GN=LARP7 PE=4	Q4G0J3;H0YA82;D6RFF0;D6R9Z6	ENSG00000174720	NA	NA	0	NA	NA	0.111565	0.263	2	NA	5.3626	4.46e-06	0	2	66.898	0	5
DHX33	DHX33	Putative ATP-dependent RNA helicase DHX33	>tr|B4DIS6|B4DIS6_HUMAN cDNA FLJ56443, highly similar to Putative ATP-dependent RNA helicase DHX33 (EC 3.6.1.-) OS=Homo sapiens PE=2 SV=1;>sp|Q9H6R0|DHX33_HUMAN Putative ATP-dependent RNA helicase DHX33 OS=Homo sapiens GN=DHX33 PE=1 SV=2;>tr|I3L1L6|I3L1L6_	B4DIS6;Q9H6R0;I3L1L6	ENSG00000005100	NA	NA	0	NA	NA	0.091666	0.239	2	NA	5.2971	8.92e-15	0	2	85.209	0	3.1
ZBTB7A	ZBTB7A	Zinc finger and BTB domain-containing protein 7A	>sp|O95365|ZBT7A_HUMAN Zinc finger and BTB domain-containing protein 7A OS=Homo sapiens GN=ZBTB7A PE=1 SV=1	O95365	ENSG00000178951	NA	NA	0	NA	NA	0.0850168	0.231	4	NA	6.22383	8.74e-16	0	4	61.438	0	9.1
PSMA7;PSMA8	PSMA7;PSMA8	Proteasome subunit alpha type-7;Proteasome subunit alpha type;Proteasome subunit alpha type-7-like	>sp|O14818|PSA7_HUMAN Proteasome subunit alpha type-7 OS=Homo sapiens GN=PSMA7 PE=1 SV=1;>tr|Q05DH1|Q05DH1_HUMAN Proteasome subunit alpha type (Fragment) OS=Homo sapiens GN=PSMA7 PE=2 SV=1;>sp|Q8TAA3|PSA7L_HUMAN Proteasome subunit alpha type-7-like OS=Homo	O14818;Q05DH1;Q8TAA3;B0YJ74;F5H3G5;H0Y586;Q5JXJ1	ENSG00000101182;ENSG00000154611	NA	NA	0	NA	NA	0.0831111	0.229	5	NA	6.66045	9.76e-72	0	5	27.887	0	28.6
NFE2L1	FLJ00380;NFE2L1	Nuclear factor erythroid 2-related factor 1	>tr|Q8NF22|Q8NF22_HUMAN FLJ00380 protein (Fragment) OS=Homo sapiens GN=FLJ00380 PE=2 SV=1;>sp|Q14494|NF2L1_HUMAN Nuclear factor erythroid 2-related factor 1 OS=Homo sapiens GN=NFE2L1 PE=1 SV=1;>tr|F5H1B7|F5H1B7_HUMAN Nuclear factor erythroid 2-related fact	Q8NF22;Q14494;F5H1B7;B4DGE5;B4DYE1	ENSG00000082641	NA	NA	0	NA	NA	0.06226	0.203	4	NA	6.13878	8.88e-17	0	5	86.924	0	7.6
MAFF;MAFG;MAFK	MAFG;MAFF;MAFK	Transcription factor MafG;Transcription factor MafF;Transcription factor MafK	>sp|O15525|MAFG_HUMAN Transcription factor MafG OS=Homo sapiens GN=MAFG PE=1 SV=1;>sp|Q9ULX9|MAFF_HUMAN Transcription factor MafF OS=Homo sapiens GN=MAFF PE=1 SV=2;>tr|A8WFP5|A8WFP5_HUMAN V-maf musculoaponeurotic fibrosarcoma oncogene homolog K (Avian) (Fr	O15525;Q9ULX9;A8WFP5;A4D214;O60675;B0QY70;B0QY71	ENSG00000185022;ENSG00000197063;ENSG00000198517	NA	NA	0	NA	NA	0.0532504	0.192	2	NA	6.10558	4.44e-05	0	2	17.849	0	13
PSMC6	PSMC6	26S protease regulatory subunit 10B	>sp|P62333|PRS10_HUMAN 26S protease regulatory subunit 10B OS=Homo sapiens GN=PSMC6 PE=1 SV=1;>tr|H0YJC0|H0YJC0_HUMAN 26S protease regulatory subunit 10B (Fragment) OS=Homo sapiens GN=PSMC6 PE=4 SV=1;>tr|H0YJT1|H0YJT1_HUMAN 26S protease regulatory subunit	P62333;H0YJC0;H0YJT1;H0YJE9	ENSG00000100519	NA	NA	0	NA	NA	0.0528332	0.192	2	NA	5.98112	3.06e-24	0	2	44.172	0	6.4
EIF2S3;	EIF2S3;EIF2S3L	Eukaryotic translation initiation factor 2 subunit 3;Putative eukaryotic translation initiation factor 2 subunit 3-like protein	>tr|B2R5N2|B2R5N2_HUMAN cDNA, FLJ92541, highly similar to Homo sapiens eukaryotic translation initiation factor 2, subunit 3 gamma, 52kDa (EIF2S3), mRNA OS=Homo sapiens PE=2 SV=1;>sp|P41091|IF2G_HUMAN Eukaryotic translation initiation factor 2 subunit 3 OS	B2R5N2;P41091;Q2VIR3;Q53HK3;F8W810;H7BZU1	ENSG00000130741;ENSG00000180574	NA	NA	0	NA	NA	0.0333701	0.168	1	NA	5.70851	0.0002837	0	1	51.137	0	3.4
PRPF38B	PRPF38B;DKFZp434O1172	Pre-mRNA-splicing factor 38B	>sp|Q5VTL8|PR38B_HUMAN Pre-mRNA-splicing factor 38B OS=Homo sapiens GN=PRPF38B PE=1 SV=1;>tr|Q69YH0|Q69YH0_HUMAN PRPF38B protein OS=Homo sapiens GN=DKFZp434O1172 PE=2 SV=1	Q5VTL8;Q69YH0	ENSG00000134186	NA	NA	0	NA	NA	0.0107799	0.141	3	NA	5.85443	4.84e-05	0	3	64.467	0	6.2
RPL35	RPL35	60S ribosomal protein L35	>sp|P42766|RL35_HUMAN 60S ribosomal protein L35 OS=Homo sapiens GN=RPL35 PE=1 SV=2;>tr|F2Z388|F2Z388_HUMAN 60S ribosomal protein L35 OS=Homo sapiens GN=RPL35 PE=3 SV=1;>tr|H0Y3A0|H0Y3A0_HUMAN 60S ribosomal protein L35 (Fragment) OS=Homo sapiens GN=RPL35 PE	P42766;F2Z388;H0Y3A0	ENSG00000136942	NA	NA	0	NA	NA	-0.0310171	0.09	1	NA	6.07639	0.0023544	0	1	14.551	0	8.1
CHTF18	CHTF18	Chromosome transmission fidelity protein 18 homolog	>sp|Q8WVB6|CTF18_HUMAN Chromosome transmission fidelity protein 18 homolog OS=Homo sapiens GN=CHTF18 PE=1 SV=1;>tr|E7EXA6|E7EXA6_HUMAN Chromosome transmission fidelity protein 18 homolog OS=Homo sapiens GN=CHTF18 PE=4 SV=1;>tr|Q96S08|Q96S08_HUMAN Some homo	Q8WVB6;E7EXA6;Q96S08	ENSG00000127586	NA	NA	0	NA	NA	-0.0318429	0.089	2	NA	5.29327	2e-05	0	3	107.38	0	2.6
	DKFZp564P1772		>tr|Q5JV90|Q5JV90_HUMAN Putative uncharacterized protein DKFZp564P1772 OS=Homo sapiens GN=DKFZp564P1772 PE=2 SV=1	Q5JV90		NA	NA	0	NA	NA	-0.0352391	0.085	1	NA	5.02967	2.93e-72	0	1	103.96	23.2	19.5
BAG6;BAG6;BAG6;BAG6;BAG6;BAG6;BAG6	BAG6;BAT3	Large proline-rich protein BAG6	>tr|G3V1Z5|G3V1Z5_HUMAN HLA-B associated transcript 3, isoform CRA_c OS=Homo sapiens GN=BAG6 PE=4 SV=1;>sp|P46379|BAG6_HUMAN Large proline-rich protein BAG6 OS=Homo sapiens GN=BAG6 PE=1 SV=2;>tr|B0UX83|B0UX83_HUMAN HLA-B associated transcript 3 OS=Homo sap	G3V1Z5;P46379;B0UX83;B4E3V4;F8VX53;F8VXY4;B4DZ12;E7EMZ4;B0UX85;B0UZ59;B0UZE0;B0UZM1;F6TH84;B0UX86;B0UZ60;B0UZE1;B0UZM2;B1B0J3;F6S6P2;Q5SQ39	ENSG00000096155;ENSG00000204463;ENSG00000227761;ENSG00000228760;ENSG00000229524;ENSG00000233348;ENSG00000234651	NA	NA	0	NA	NA	-0.0349139	0.085	2	NA	5.37616	0.00079474	0	2	122.35	0	2
MRPL2	MRPL2	39S ribosomal protein L2, mitochondrial	>sp|Q5T653|RM02_HUMAN 39S ribosomal protein L2, mitochondrial OS=Homo sapiens GN=MRPL2 PE=1 SV=2;>tr|C9IY40|C9IY40_HUMAN 39S ribosomal protein L2, mitochondrial OS=Homo sapiens GN=MRPL2 PE=4 SV=1;>tr|B4DVE2|B4DVE2_HUMAN cDNA FLJ57498, highly similar to Hom	Q5T653;C9IY40;B4DVE2	ENSG00000112651	NA	NA	0	NA	NA	-0.0424419	0.076	1	NA	6.06755	1.21e-05	0	2	33.3	0	7.2
GTPBP1	GTPBP1	GTP-binding protein 1	>sp|O00178|GTPB1_HUMAN GTP-binding protein 1 OS=Homo sapiens GN=GTPBP1 PE=1 SV=3;>tr|B2RDW9|B2RDW9_HUMAN cDNA, FLJ96803, highly similar to Homo sapiens GTP binding protein 1 (GTPBP1), mRNA OS=Homo sapiens PE=2 SV=1;>tr|F5H716|F5H716_HUMAN GTP-binding prote	O00178;B2RDW9;F5H716;F5H257	ENSG00000100226	NA	NA	0	NA	NA	-0.0503829	0.066	2	NA	5.43159	1.13e-05	0	2	72.453	0	3.9
MECP2	MECP2	Methyl-CpG-binding protein 2	>tr|E9LUH4|E9LUH4_HUMAN Mutant methyl CpG binding protein 2 variant 1 OS=Homo sapiens GN=MECP2 PE=2 SV=1;>tr|C6KG45|C6KG45_HUMAN Mutant methyl CpG binding protein 2 transcript variant 1 OS=Homo sapiens GN=MECP2 PE=2 SV=1;>tr|D0UU70|D0UU70_HUMAN Methyl CpG	E9LUH4;C6KG45;D0UU70;D3YJ43;D5L9I5;D9ZNA4;E9LUH3;P51608;E1B2J3;F5H1U8;C6KG44;D6QZ43;A8K079;F8WAB7;D5L9I4;B5MCB4	ENSG00000169057;ENSG00000268563	NA	NA	0	NA	NA	-0.0660195	0.047	1	NA	5.21224	6.46e-05	0	2	55.115	0	4.3
KCTD17	KCTD17	BTB/POZ domain-containing protein KCTD17	>sp|Q8N5Z5|KCD17_HUMAN BTB/POZ domain-containing protein KCTD17 OS=Homo sapiens GN=KCTD17 PE=1 SV=3;>tr|H0Y731|H0Y731_HUMAN BTB/POZ domain-containing protein KCTD17 (Fragment) OS=Homo sapiens GN=KCTD17 PE=4 SV=1;>tr|B0QYB1|B0QYB1_HUMAN Potassium channel te	Q8N5Z5;H0Y731;B0QYB1;H7C323	ENSG00000100379	NA	NA	0	NA	NA	-0.0692702	0.043	1	NA	5.51647	0.00059123	0	1	35.67	0	6.5
ISL2	ISL2	Insulin gene enhancer protein ISL-2	>sp|Q96A47|ISL2_HUMAN Insulin gene enhancer protein ISL-2 OS=Homo sapiens GN=ISL2 PE=1 SV=1;>tr|F1T0J9|F1T0J9_HUMAN Insulin gene enhancer protein ISL-2 OS=Homo sapiens GN=ISL2 PE=2 SV=1;>tr|H0YKY2|H0YKY2_HUMAN Insulin gene enhancer protein ISL-2 (Fragment)	Q96A47;F1T0J9;H0YKY2	ENSG00000159556	NA	NA	0	4.99899	NA	-0.0785485	0.032	1	NA	5.4079	0.0017624	0	1	39.768	0	3.1
FAM98A	FAM98A	Protein FAM98A	>sp|Q8NCA5|FA98A_HUMAN Protein FAM98A OS=Homo sapiens GN=FAM98A PE=1 SV=1;>tr|E9PH82|E9PH82_HUMAN Protein FAM98A OS=Homo sapiens GN=FAM98A PE=4 SV=1;>tr|B3KTW4|B3KTW4_HUMAN cDNA FLJ38868 fis, clone MESAN2013211, highly similar to Protein FAM98A OS=Homo sap	Q8NCA5;E9PH82;B3KTW4;B4DY25;B4DT23	ENSG00000119812	NA	NA	0	5.78034	NA	-0.0897125	0.018	1	5.08178	4.91003	1.18e-19	0	1	55.4	0	2.3
PSMC5	PSMC5	26S protease regulatory subunit 8	>sp|P62195|PRS8_HUMAN 26S protease regulatory subunit 8 OS=Homo sapiens GN=PSMC5 PE=1 SV=1;>tr|A8K3Z3|A8K3Z3_HUMAN 26S protease regulatory subunit 8 OS=Homo sapiens GN=PSMC5 PE=2 SV=1;>tr|Q59GS3|Q59GS3_HUMAN Proteasome 26S ATPase subunit 5 variant (Fragmen	P62195;A8K3Z3;Q59GS3	ENSG00000087191	NA	NA	0	NA	NA	-0.0936173	0.014	2	NA	5.56042	2.68e-06	0	2	45.626	0	6.7
PUF60	PUF60		>tr|E9PQ56|E9PQ56_HUMAN Poly(U)-binding-splicing factor PUF60 (Fragment) OS=Homo sapiens GN=PUF60 PE=4 SV=1;>tr|E9PN18|E9PN18_HUMAN Poly(U)-binding-splicing factor PUF60 (Fragment) OS=Homo sapiens GN=PUF60 PE=4 SV=1;>tr|E9PMU7|E9PMU7_HUMAN Poly(U)-binding-	E9PQ56;E9PN18;E9PMU7	ENSG00000179950	NA	NA	0	NA	NA	-0.0995408	0.006	1	NA	5.79618	6.22e-95	0	1	34.529	38.1	48.3
PIP4K2A	PIP4K2A;PIP5K2A	Phosphatidylinositol 5-phosphate 4-kinase type-2 alpha	>sp|P48426|PI42A_HUMAN Phosphatidylinositol 5-phosphate 4-kinase type-2 alpha OS=Homo sapiens GN=PIP4K2A PE=1 SV=2;>tr|B4DGX2|B4DGX2_HUMAN Phosphatidylinositol 5-phosphate 4-kinase type-2 alpha OS=Homo sapiens GN=PIP4K2A PE=2 SV=1;>tr|B4DH09|B4DH09_HUMAN c	P48426;B4DGX2;B4DH09;H7BXS3;E9PCB2;Q5JUT3	ENSG00000150867	NA	NA	0	NA	NA	-0.107088	-0.003	2	NA	5.73759	8.51e-05	0	2	46.224	0	5.4
PSMB6	PSMB6	Proteasome subunit beta type-6;Proteasome subunit beta type	>sp|P28072|PSB6_HUMAN Proteasome subunit beta type-6 OS=Homo sapiens GN=PSMB6 PE=1 SV=4;>tr|Q6IAT9|Q6IAT9_HUMAN Proteasome subunit beta type OS=Homo sapiens GN=PSMB6 PE=2 SV=1	P28072;Q6IAT9	ENSG00000142507	NA	NA	0	NA	NA	-0.111228	-0.008	1	NA	5.99808	0.0038144	0	1	25.357	0	4.2
	PSMB3	Proteasome subunit beta type-3	>sp|P49720|PSB3_HUMAN Proteasome subunit beta type-3 OS=Homo sapiens GN=PSMB3 PE=1 SV=2	P49720	ENSG00000108294	NA	NA	0	NA	NA	-0.145414	-0.049	2	NA	6.36329	1.33e-06	0	3	22.949	0	20
SMIM19	C8orf40	UPF0697 protein C8orf40	>sp|Q96E16|CH040_HUMAN UPF0697 protein C8orf40 OS=Homo sapiens GN=C8orf40 PE=2 SV=2	Q96E16	ENSG00000176209	NA	NA	0	7.90169	NA	-0.166454	-0.075	1	7.57657	6.69947	0.0030969	0	1	12.439	0	9.3
PSMC3	PSMC3	26S protease regulatory subunit 6A	>sp|P17980|PRS6A_HUMAN 26S protease regulatory subunit 6A OS=Homo sapiens GN=PSMC3 PE=1 SV=3;>tr|A8K781|A8K781_HUMAN cDNA FLJ75299, highly similar to Xenopus laevis proteasome (prosome, macropain) 26S subunit, ATPase 3, mRNA OS=Homo sapiens PE=2 SV=1;>tr|E	P17980;A8K781;E9PM69;E9PKD5;E9PMD8;E9PN50;E9PLG2;E9PS45	ENSG00000165916	NA	NA	0	NA	NA	-0.188381	-0.102	2	NA	5.88477	7.32e-16	0	2	49.203	0	5.9
PSMC2	PSMC2	26S protease regulatory subunit 7	>sp|P35998|PRS7_HUMAN 26S protease regulatory subunit 7 OS=Homo sapiens GN=PSMC2 PE=1 SV=3;>tr|Q75L23|Q75L23_HUMAN Putative uncharacterized protein PSMC2 (Fragment) OS=Homo sapiens GN=PSMC2 PE=2 SV=1;>tr|C9JLS9|C9JLS9_HUMAN 26S protease regulatory subunit	P35998;Q75L23;C9JLS9;B7Z571	ENSG00000161057	NA	NA	0	NA	NA	-0.188874	-0.102	4	NA	6.07671	1.19e-19	0	4	48.633	0	10.9
HNRNPD	HNRNPD		>tr|B4DTC3|B4DTC3_HUMAN Heterogeneous nuclear ribonucleoprotein D0 OS=Homo sapiens GN=HNRNPD PE=2 SV=1;>tr|Q12771|Q12771_HUMAN P37 AUF1 OS=Homo sapiens PE=2 SV=1;>tr|H7BXN2|H7BXN2_HUMAN Heterogeneous nuclear ribonucleoprotein D0 OS=Homo sapiens GN=HNRNPD P	B4DTC3;Q12771;H7BXN2;H0Y8G5;H0YA96;B4E0W4;F5H6R6;D6RF44	ENSG00000138668	NA	NA	0	6.07089	NA	-0.194064	-0.108	1	6.12143	5.81139	0	0	1	33.612	36	40.9
PSMA1;	PSMA1	Proteasome subunit alpha type-1;Proteasome subunit alpha type	>sp|P25786|PSA1_HUMAN Proteasome subunit alpha type-1 OS=Homo sapiens GN=PSMA1 PE=1 SV=1;>tr|F5GX11|F5GX11_HUMAN Proteasome subunit alpha type-1 OS=Homo sapiens GN=PSMA1 PE=4 SV=1;>tr|B4DEV8|B4DEV8_HUMAN Proteasome subunit alpha type OS=Homo sapiens GN=PSM	P25786;F5GX11;B4DEV8;B4E0X6	ENSG00000129084;ENSG00000256206	NA	NA	0	NA	NA	-0.201726	-0.118	1	NA	6.18096	0.00014822	0	1	29.555	0	4.2
PBX1;PBX2;PBX2;PBX2;PBX2;PBX2;PBX2;PBX2	PBX2;PBX1	Pre-B-cell leukemia transcription factor 1;Pre-B-cell leukemia transcription factor 2	>tr|F8VWH6|F8VWH6_HUMAN Pre-B-cell leukemia transcription factor 2 OS=Homo sapiens GN=PBX2 PE=3 SV=1;>tr|F8VNW9|F8VNW9_HUMAN Pre-B-cell leukemia transcription factor 2 OS=Homo sapiens GN=PBX2 PE=3 SV=1;>tr|H0YI03|H0YI03_HUMAN Pre-B-cell leukemia transcript	F8VWH6;F8VNW9;H0YI03;F8VSK3;A8K5V0;P40424;P40425;B4DSC1;F5H4U9;H0YKN0;Q7KZE5;Q53YC7;H0YLF5;H0YLB0;B7Z774;B1AN71;B1ANF4;F8WA05;H0YKH1;H0YLT4;H0YLD4;H0YLM3	ENSG00000185630;ENSG00000204304;ENSG00000206315;ENSG00000224952;ENSG00000225987;ENSG00000232005;ENSG00000236353;ENSG00000237344	NA	NA	0	NA	NA	-0.206778	-0.124	1	NA	5.68096	1.65e-18	0	1	49.686	0	3.2
JUN	JUN	Transcription factor AP-1	>sp|P05412|JUN_HUMAN Transcription factor AP-1 OS=Homo sapiens GN=JUN PE=1 SV=2;>tr|Q6FHM7|Q6FHM7_HUMAN JUN protein OS=Homo sapiens GN=JUN PE=2 SV=1;>tr|Q6FHK0|Q6FHK0_HUMAN JUN protein (Fragment) OS=Homo sapiens GN=JUN PE=2 SV=1	P05412;Q6FHM7;Q6FHK0	ENSG00000177606	NA	NA	0	NA	NA	-0.208328	-0.126	2	NA	6.59086	7.13e-77	0	2	35.675	0	8.8
RCN2	RCN2	Reticulocalbin-2	>tr|F8WCY5|F8WCY5_HUMAN Reticulocalbin-2 OS=Homo sapiens GN=RCN2 PE=4 SV=1;>sp|Q14257|RCN2_HUMAN Reticulocalbin-2 OS=Homo sapiens GN=RCN2 PE=1 SV=1;>tr|A8MXP8|A8MXP8_HUMAN Reticulocalbin-2 OS=Homo sapiens GN=RCN2 PE=4 SV=1	F8WCY5;Q14257;A8MXP8	ENSG00000117906	NA	NA	0	NA	NA	-0.264564	-0.194	2	NA	5.8683	5.65e-06	0	3	39.139	0	12.8
ZNF146;ZNF260	ZNF260;ZNF146	Zinc finger protein 260;Zinc finger protein OZF	>sp|Q3ZCT1|ZN260_HUMAN Zinc finger protein 260 OS=Homo sapiens GN=ZNF260 PE=2 SV=3;>tr|A8K5X7|A8K5X7_HUMAN cDNA FLJ76854 OS=Homo sapiens PE=2 SV=1;>sp|Q15072|OZF_HUMAN Zinc finger protein OZF OS=Homo sapiens GN=ZNF146 PE=1 SV=2	Q3ZCT1;A8K5X7;Q15072	ENSG00000167635;ENSG00000254004	NA	NA	0	NA	NA	-0.283738	-0.217	2	NA	6.09826	1.13e-05	0	2	47.222	0	5.6
HSPA4L	HSPA4L	Heat shock 70 kDa protein 4L	>tr|E7ES43|E7ES43_HUMAN Heat shock 70 kDa protein 4L OS=Homo sapiens GN=HSPA4L PE=3 SV=2;>tr|A2ICT2|A2ICT2_HUMAN Heat shock 70 kDa protein 4-like protein OS=Homo sapiens GN=HSPA4L PE=2 SV=1;>sp|O95757|HS74L_HUMAN Heat shock 70 kDa protein 4L OS=Homo sapien	E7ES43;A2ICT2;O95757;Q53ZP9;B4DXT2;E9PDE8;B4DZR0;B3KNM0;D6RJ96	ENSG00000164070	NA	NA	0	NA	NA	-0.300893	-0.238	1	NA	4.76161	5.89e-23	0	3	97.658	1.6	6.8
LAMA2	LAMA2	Laminin subunit alpha-2	>sp|P24043|LAMA2_HUMAN Laminin subunit alpha-2 OS=Homo sapiens GN=LAMA2 PE=1 SV=4;>tr|Q59H37|Q59H37_HUMAN Laminin alpha 2 subunit variant (Fragment) OS=Homo sapiens PE=2 SV=1	P24043;Q59H37	ENSG00000196569	NA	NA	0	4.72509	NA	-0.318614	-0.26	1	NA	4.87883	0.0035955	0	1	343.9	0	0.3
			>tr|B3KUD7|B3KUD7_HUMAN cDNA FLJ39640 fis, clone SMINT2003386, highly similar to DNA REPLICATION LICENSING FACTOR MCM7 OS=Homo sapiens PE=2 SV=1	B3KUD7		NA	NA	0	NA	NA	-0.328725	-0.272	1	NA	5.14464	0	0	1	68.588	46.9	44.6
WDR11	WDR11;DKFZp434L1715	WD repeat-containing protein 11	>tr|B2RCJ6|B2RCJ6_HUMAN cDNA, FLJ96114, highly similar to Homo sapiens bromodomain and WD repeat domain containing 2 (BRWD2), mRNA OS=Homo sapiens PE=2 SV=1;>sp|Q9BZH6|WDR11_HUMAN WD repeat-containing protein 11 OS=Homo sapiens GN=WDR11 PE=1 SV=1;>tr|Q9NVU	B2RCJ6;Q9BZH6;Q9NVU3;Q659C9	ENSG00000120008	NA	NA	0	NA	NA	-0.335008	-0.28	1	NA	4.71945	0.00013283	0	1	136.78	0	1
SRP72	SRP72;DKFZp686A04192	Signal recognition particle 72 kDa protein	>sp|O76094|SRP72_HUMAN Signal recognition particle 72 kDa protein OS=Homo sapiens GN=SRP72 PE=1 SV=3;>tr|Q71V07|Q71V07_HUMAN Putative signal recognition particle OS=Homo sapiens PE=2 SV=1;>tr|Q7Z3C0|Q7Z3C0_HUMAN Putative uncharacterized protein DKFZp686A04	O76094;Q71V07;Q7Z3C0;H0YH39;G5E9Z8;Q0D2M6;A0PJJ5;Q86X80	ENSG00000174780	NA	NA	0	NA	NA	-0.339327	-0.285	4	NA	5.8004	9.88e-14	0	5	74.605	0	8.5
BCL11A	BCL11A		>tr|B3KNX8|B3KNX8_HUMAN cDNA FLJ30689 fis, clone FCBBF2000566, highly similar to B-cell lymphoma/leukemia 11A OS=Homo sapiens PE=2 SV=1;>tr|D9YZV9|D9YZV9_HUMAN B-cell CLL/lymphoma 11A (Zinc finger protein) isoform 2 OS=Homo sapiens GN=BCL11A PE=4 SV=1;>tr|	B3KNX8;D9YZV9;E9PEP4;B4DT16	ENSG00000119866	NA	NA	0	NA	NA	-0.357566	-0.307	1	NA	4.68589	1.25e-157	0	1	84.503	21.1	27.5
UBR5	UBR5		>tr|E5RFK7|E5RFK7_HUMAN E3 ubiquitin-protein ligase UBR5 (Fragment) OS=Homo sapiens GN=UBR5 PE=4 SV=1	E5RFK7	ENSG00000104517	NA	NA	0	5.99214	NA	-0.36012	-0.31	1	6.17196	5.94311	0.00058056	0	1	19.168	0	13.3
KIF5A;KIF5C;KIF5B	KIF5B-ALK;KIF5A;KIF5B;KIF5C	Tyrosine-protein kinase receptor;Kinesin heavy chain isoform 5A;Kinesin-1 heavy chain;Kinesin heavy chain isoform 5C	>tr|C1PHA2|C1PHA2_HUMAN Tyrosine-protein kinase receptor OS=Homo sapiens GN=KIF5B-ALK PE=2 SV=1;>tr|B0I1S7|B0I1S7_HUMAN KIF5A variant protein OS=Homo sapiens PE=2 SV=1;>tr|B2RCP3|B2RCP3_HUMAN cDNA, FLJ96188, highly similar to Homo sapiens kinesin family me	C1PHA2;B0I1S7;B2RCP3;Q12840;D3DRX6;P33176;O60282;B7Z2M7;A8K048;A1L179;E9PET8;Q6PKD1;Q66K46;Q6PJC4;Q2TA90;Q6P164;A5D6Y6;Q57YV6	ENSG00000155980;ENSG00000168280;ENSG00000170759;ENSG00000262907	NA	NA	0	NA	NA	-0.361453	-0.312	1	NA	4.33049	0.0028508	0	1	167.9	0	0.7
SRPR	SRPR	Signal recognition particle receptor subunit alpha	>sp|P08240|SRPR_HUMAN Signal recognition particle receptor subunit alpha OS=Homo sapiens GN=SRPR PE=1 SV=2;>tr|Q6IAX9|Q6IAX9_HUMAN SRPR protein OS=Homo sapiens GN=SRPR PE=2 SV=1;>tr|B4E0H3|B4E0H3_HUMAN cDNA FLJ53386, highly similar to Signal recognition pa	P08240;Q6IAX9;B4E0H3;E9PJS4	ENSG00000182934	NA	NA	0	NA	NA	-0.371628	-0.324	2	NA	5.47881	2.2e-07	0	2	69.81	0	3.6
P3H1	LEPRE1	Prolyl 3-hydroxylase 1	>sp|Q32P28|P3H1_HUMAN Prolyl 3-hydroxylase 1 OS=Homo sapiens GN=LEPRE1 PE=1 SV=2;>tr|B4DNM8|B4DNM8_HUMAN Prolyl 3-hydroxylase 1 OS=Homo sapiens GN=LEPRE1 PE=2 SV=1;>tr|H7C2W6|H7C2W6_HUMAN Prolyl 3-hydroxylase 1 (Fragment) OS=Homo sapiens GN=LEPRE1 PE=4 SV=	Q32P28;B4DNM8;H7C2W6;E2QRI1;H7C0D1	ENSG00000117385	NA	NA	0	NA	NA	-0.375553	-0.329	1	NA	4.81319	5.15e-05	1	1	83.393	1.4	1.1
OBSL1	OBSL1	Obscurin-like protein 1	>sp|O75147|OBSL1_HUMAN Obscurin-like protein 1 OS=Homo sapiens GN=OBSL1 PE=1 SV=4;>tr|A6NN50|A6NN50_HUMAN Obscurin-like protein 1 OS=Homo sapiens GN=OBSL1 PE=4 SV=1;>tr|A4KVA4|A4KVA4_HUMAN Obscurin-like 1 isoform C OS=Homo sapiens GN=OBSL1 PE=2 SV=1	O75147;A6NN50;A4KVA4	ENSG00000124006	NA	NA	0	NA	NA	-0.379301	-0.334	2	NA	4.99569	3.99e-05	0	2	206.94	0	1.2
DDX47	DDX47;E4-DBP;MST162	Probable ATP-dependent RNA helicase DDX47	>sp|Q9H0S4|DDX47_HUMAN Probable ATP-dependent RNA helicase DDX47 OS=Homo sapiens GN=DDX47 PE=1 SV=1;>tr|Q9H4E3|Q9H4E3_HUMAN DEAD box protein OS=Homo sapiens GN=E4-DBP PE=2 SV=1;>tr|Q53GJ1|Q53GJ1_HUMAN DEAD (Asp-Glu-Ala-Asp) box polypeptide 47 isoform 1 var	Q9H0S4;Q9H4E3;Q53GJ1;G5E955;Q9UI98;Q7Z4B1;A4UCU0;B4DYP6	ENSG00000213782	NA	NA	0	NA	NA	-0.407517	-0.368	2	NA	5.66783	1.11e-07	0	2	50.646	0	5.3
PSME3	PSME3	Proteasome activator complex subunit 3	>sp|P61289|PSME3_HUMAN Proteasome activator complex subunit 3 OS=Homo sapiens GN=PSME3 PE=1 SV=1;>tr|Q6FHK7|Q6FHK7_HUMAN PSME3 protein OS=Homo sapiens GN=PSME3 PE=2 SV=1;>tr|B3KQ25|B3KQ25_HUMAN Proteasome activator complex subunit 3 OS=Homo sapiens GN=PSME	P61289;Q6FHK7;B3KQ25	ENSG00000131467	NA	NA	0	NA	NA	-0.434949	-0.401	2	NA	5.93456	1.01e-10	0	2	29.506	0	10.2
UBE4A	UBE4A	Ubiquitin conjugation factor E4 A	>sp|Q14139|UBE4A_HUMAN Ubiquitin conjugation factor E4 A OS=Homo sapiens GN=UBE4A PE=1 SV=2;>tr|B4DK32|B4DK32_HUMAN cDNA FLJ61095, highly similar to Ubiquitin conjugation factor E4 A (Fragment) OS=Homo sapiens PE=2 SV=1;>tr|B7Z7P0|B7Z7P0_HUMAN Ubiquitin co	Q14139;B4DK32;B7Z7P0	ENSG00000110344;ENSG00000268110	NA	NA	0	NA	NA	-0.45259	-0.423	1	NA	4.76925	0.00046773	0	1	122.56	0	1.1
RPL10	RPL10		>tr|F8W7C6|F8W7C6_HUMAN 60S ribosomal protein L10 OS=Homo sapiens GN=RPL10 PE=4 SV=1	F8W7C6	ENSG00000147403	NA	NA	0	NA	NA	-0.456168	-0.427	1	NA	5.5728	1.27e-35	0	1	18.592	22.1	38
BRD1	BRD1;DKFZp434B094	Bromodomain-containing protein 1	>tr|Q86X06|Q86X06_HUMAN BRD1 protein OS=Homo sapiens GN=BRD1 PE=2 SV=1;>sp|O95696|BRD1_HUMAN Bromodomain-containing protein 1 OS=Homo sapiens GN=BRD1 PE=1 SV=1;>tr|B4E3L9|B4E3L9_HUMAN cDNA FLJ61578, highly similar to Bromodomain-containing protein 1 OS=Hom	Q86X06;O95696;B4E3L9;B7Z926;B4DZ41;F5H6M9;Q9Y4Q3;B4DZC2;C9IYC8;Q59G93	ENSG00000100425	NA	NA	0	NA	NA	-0.502403	-0.483	1	NA	4.73116	0.048732	0	1	133.18	0	0.8
PSMD4	PSMD4	26S proteasome non-ATPase regulatory subunit 4	>tr|Q5VWC4|Q5VWC4_HUMAN 26S proteasome non-ATPase regulatory subunit 4 OS=Homo sapiens GN=PSMD4 PE=2 SV=1;>sp|P55036|PSMD4_HUMAN 26S proteasome non-ATPase regulatory subunit 4 OS=Homo sapiens GN=PSMD4 PE=1 SV=1;>tr|A6PVX3|A6PVX3_HUMAN 26S proteasome non-AT	Q5VWC4;P55036;A6PVX3	ENSG00000159352	NA	NA	0	NA	NA	-0.516574	-0.501	1	NA	5.8068	5.25e-35	0	1	41.079	0	7.6
EIF2AK2	EIF2AK2	Interferon-induced, double-stranded RNA-activated protein kinase	>sp|P19525|E2AK2_HUMAN Interferon-induced, double-stranded RNA-activated protein kinase OS=Homo sapiens GN=EIF2AK2 PE=1 SV=2;>tr|B7ZKK7|B7ZKK7_HUMAN EIF2AK2 protein OS=Homo sapiens GN=EIF2AK2 PE=2 SV=1;>tr|Q8IW76|Q8IW76_HUMAN EIF2AK2 protein (Fragment) OS=	P19525;B7ZKK7;Q8IW76;E9PC80;Q7Z6F6;Q05CP4	ENSG00000055332	NA	NA	0	5.29778	NA	-0.517565	-0.502	1	NA	5.08767	6.41e-06	0	1	62.094	0	2
HSF1	HSF1	Heat shock factor protein 1	>sp|Q00613|HSF1_HUMAN Heat shock factor protein 1 OS=Homo sapiens GN=HSF1 PE=1 SV=1;>tr|Q53HT3|Q53HT3_HUMAN Heat shock transcription factor 1 variant (Fragment) OS=Homo sapiens PE=2 SV=1;>tr|E9PMQ6|E9PMQ6_HUMAN Heat shock factor protein 1 OS=Homo sapiens G	Q00613;Q53HT3;E9PMQ6;E9PI02	ENSG00000185122;ENSG00000261132	NA	NA	0	NA	NA	-0.522012	-0.507	1	NA	5.09632	0.0055958	0	1	57.26	0	1.7
LRRC47	LRRC47	Leucine-rich repeat-containing protein 47	>sp|Q8N1G4|LRC47_HUMAN Leucine-rich repeat-containing protein 47 OS=Homo sapiens GN=LRRC47 PE=1 SV=1	Q8N1G4	ENSG00000130764	NA	NA	0	NA	NA	-0.53506	-0.523	2	NA	5.37965	7.63e-07	0	2	63.472	0	5.1
SERPINH1	SERPINH1;ra-a47	Serpin H1	>tr|A8K259|A8K259_HUMAN cDNA FLJ78501, highly similar to Homo sapiens serpin peptidase inhibitor, clade H (heat shock protein 47), member 1, (collagen binding protein 1) (SERPINH1), mRNA OS=Homo sapiens PE=2 SV=1;>sp|P50454|SERPH_HUMAN Serpin H1 OS=Homo sa	A8K259;P50454;B4DN87;E9PPV6;E9PR70;E9PMI5;E9PK86;E9PNX1;Q9NPA9;E9PRS3;E9PIG2;E9PJH8;E9PQ34	ENSG00000149257	NA	NA	0	NA	NA	-0.548818	-0.54	1	NA	5.08325	3.79e-05	0	1	46.482	0	3.6
FLNC	FLNC	Filamin-C	>sp|Q14315|FLNC_HUMAN Filamin-C OS=Homo sapiens GN=FLNC PE=1 SV=3	Q14315	ENSG00000128591	NA	NA	0	NA	NA	-0.564115	-0.558	1	NA	5.13107	1.72e-36	0	1	291.02	2.8	1.7
EXOC3	EXOC3;DKFZp762K123	Exocyst complex component 3	>sp|O60645|EXOC3_HUMAN Exocyst complex component 3 OS=Homo sapiens GN=EXOC3 PE=1 SV=2;>tr|Q6P2E8|Q6P2E8_HUMAN Epididymis secretory sperm binding protein Li 19lP OS=Homo sapiens GN=EXOC3 PE=2 SV=1;>tr|H7BXW1|H7BXW1_HUMAN Exocyst complex component 3 OS=Homo	O60645;Q6P2E8;H7BXW1;D6RB59;Q69YP2;D6RBR9	ENSG00000180104	NA	NA	0	NA	NA	-0.616393	-0.622	2	NA	5.32623	1.99e-05	0	2	86.844	0	3.6
MOV10	MOV10	Putative helicase MOV-10	>sp|Q9HCE1|MOV10_HUMAN Putative helicase MOV-10 OS=Homo sapiens GN=MOV10 PE=1 SV=2;>tr|Q5JR04|Q5JR04_HUMAN Mov10, Moloney leukemia virus 10, homolog (Mouse) OS=Homo sapiens GN=MOV10 PE=2 SV=1;>tr|B7Z700|B7Z700_HUMAN cDNA FLJ54557, highly similar to helicas	Q9HCE1;Q5JR04;B7Z700;B3KQ43	ENSG00000155363	NA	NA	0	4.58534	NA	-0.631466	-0.64	1	NA	4.70233	1.47e-05	1	1	113.67	1.1	1.2
NSA2	NSA2;CDK105	Ribosome biogenesis protein NSA2 homolog	>sp|O95478|NSA2_HUMAN Ribosome biogenesis protein NSA2 homolog OS=Homo sapiens GN=NSA2 PE=1 SV=1;>tr|Q5J7U2|Q5J7U2_HUMAN TGF beta-inducible nuclear protein 1 OS=Homo sapiens GN=CDK105 PE=2 SV=1	O95478;Q5J7U2	ENSG00000164346	NA	NA	0	NA	NA	-0.672428	-0.69	1	NA	5.76793	8.46e-07	0	1	30.065	0	5
PWP1	PWP1	Periodic tryptophan protein 1 homolog	>sp|Q13610|PWP1_HUMAN Periodic tryptophan protein 1 homolog OS=Homo sapiens GN=PWP1 PE=1 SV=1;>tr|Q53FW9|Q53FW9_HUMAN Nuclear phosphoprotein similar to S. cerevisiae PWP1 variant (Fragment) OS=Homo sapiens PE=2 SV=1;>tr|Q9BV37|Q9BV37_HUMAN PWP1 homolog (S.	Q13610;Q53FW9;Q9BV37;B4DNL1;F5H266;Q6PIN4;F5H0L6;Q6PKI5;Q05BL3;Q86X79;Q7Z3X9	ENSG00000136045	NA	NA	0	NA	NA	-0.745285	-0.779	1	NA	5.16652	0.0017605	0	1	55.827	0	2
GLS	GLS;DKFZp686O15119	Glutaminase kidney isoform, mitochondrial	>tr|A8K132|A8K132_HUMAN cDNA FLJ75476, highly similar to Homo sapiens glutaminase (GLS), mRNA OS=Homo sapiens PE=2 SV=1;>sp|O94925|GLSK_HUMAN Glutaminase kidney isoform, mitochondrial OS=Homo sapiens GN=GLS PE=1 SV=1;>tr|B3KM58|B3KM58_HUMAN cDNA FLJ10358 f	A8K132;O94925;B3KM58;Q53TX0;Q53S89;Q68D38;H7BZD1	ENSG00000115419	NA	NA	0	NA	NA	-0.896737	-0.963	1	NA	5.13776	7.15e-05	1	1	73.508	1.3	2.2
UBA1	UBA1	Ubiquitin-like modifier-activating enzyme 1	>sp|P22314|UBA1_HUMAN Ubiquitin-like modifier-activating enzyme 1 OS=Homo sapiens GN=UBA1 PE=1 SV=3;>tr|Q5JRS0|Q5JRS0_HUMAN Ubiquitin-like modifier activating enzyme 1 (Fragment) OS=Homo sapiens GN=UBA1 PE=2 SV=1;>tr|Q5JRR9|Q5JRR9_HUMAN Ubiquitin-like modi	P22314;Q5JRS0;Q5JRR9;Q5JRS2;Q5JRS3;Q5JRS1	ENSG00000130985	NA	NA	0	NA	NA	-0.905575	-0.973	1	NA	4.82385	0.00082586	0	1	117.85	0	1.1
SARNP;	SARNP;CIP29;LOC402290	SAP domain-containing ribonucleoprotein	>tr|H0YHG0|H0YHG0_HUMAN Uncharacterized protein (Fragment) OS=Homo sapiens PE=4 SV=1;>tr|F8VZQ9|F8VZQ9_HUMAN SAP domain-containing ribonucleoprotein OS=Homo sapiens GN=SARNP PE=4 SV=1;>sp|P82979|SARNP_HUMAN SAP domain-containing ribonucleoprotein OS=Homo s	H0YHG0;F8VZQ9;P82979;Q567R9;A4D286	ENSG00000205323;ENSG00000257390	NA	NA	0	NA	NA	-0.942612	-1.018	2	NA	5.6523	2.55e-05	0	2	59.075	0	3.8
CREB1	CREB1	Cyclic AMP-responsive element-binding protein 1	>sp|P16220|CREB1_HUMAN Cyclic AMP-responsive element-binding protein 1 OS=Homo sapiens GN=CREB1 PE=1 SV=2;>tr|Q5U0J5|Q5U0J5_HUMAN CAMP responsive element binding protein 1, isoform CRA_a OS=Homo sapiens GN=CREB1 PE=2 SV=1;>tr|Q53X93|Q53X93_HUMAN CAMP respo	P16220;Q5U0J5;Q53X93;Q4ZG78;C9J896;B7Z5C6;F5H0V3;E7EWP8;H7C3I0;C9JBT4;B7Z7P1;C9J4L5	ENSG00000118260	NA	NA	0	NA	NA	-0.949394	-1.027	1	NA	6.08895	7.53e-26	0	1	36.688	2.1	6.2
NSF	NSF	Vesicle-fusing ATPase	>sp|P46459|NSF_HUMAN Vesicle-fusing ATPase OS=Homo sapiens GN=NSF PE=1 SV=3;>tr|B7Z5J7|B7Z5J7_HUMAN cDNA FLJ58682, highly similar to Vesicle-fusing ATPase (EC 3.6.4.6) OS=Homo sapiens PE=2 SV=1;>tr|I3L0N3|I3L0N3_HUMAN Vesicle-fusing ATPase OS=Homo sapiens	P46459;B7Z5J7;I3L0N3;B4DSK5;B4DH19;B7Z9U2;B4DFA2;B4DGR3;Q96D47;D3DXJ4;I3L2G1	ENSG00000073969	NA	NA	0	NA	NA	-0.954669	-1.033	2	NA	4.9926	5.33e-05	0	2	82.593	0	2.8
CELF2;CELF1	CELF1;CELF2;CUGBP2	CUGBP Elav-like family member 1;CUGBP Elav-like family member 2	>tr|G5EA30|G5EA30_HUMAN CUG triplet repeat, RNA binding protein 1, isoform CRA_c OS=Homo sapiens GN=CELF1 PE=4 SV=1;>sp|Q92879|CELF1_HUMAN CUGBP Elav-like family member 1 OS=Homo sapiens GN=CELF1 PE=1 SV=2;>tr|F8W940|F8W940_HUMAN CUGBP Elav-like family mem	G5EA30;Q92879;F8W940;B4E2U5;E9PKU1;F5H0D8;E9PSH0;E9PQK4;F5H4Y5;E9PC62;B4DS31;B2RA86;O95319;Q5VZZ6;B4DDE7;B4DT00;B4DSZ2;E9PKA1	ENSG00000048740;ENSG00000149187	NA	NA	0	NA	NA	-0.970583	-1.052	1	NA	5.35959	1.07e-05	1	1	55.142	1.6	1.9
ACSL4	ACSL4;FACL4	Long-chain-fatty-acid--CoA ligase 4	>sp|O60488|ACSL4_HUMAN Long-chain-fatty-acid--CoA ligase 4 OS=Homo sapiens GN=ACSL4 PE=1 SV=2;>tr|Q5JWV8|Q5JWV8_HUMAN Acyl-CoA synthetase long-chain family member 4 OS=Homo sapiens GN=ACSL4 PE=2 SV=1;>tr|Q8TAF6|Q8TAF6_HUMAN Acyl-CoA synthetase 4 OS=Homo sa	O60488;Q5JWV8;Q8TAF6;B4DH39	ENSG00000068366	NA	NA	0	NA	NA	-0.971969	-1.054	6	NA	5.89114	3.44e-22	0	6	79.187	1.5	12
CDKN2A	CDKN2A	Cyclin-dependent kinase inhibitor 2A, isoform 4	>sp|Q8N726|CD2A2_HUMAN Cyclin-dependent kinase inhibitor 2A, isoform 4 OS=Homo sapiens GN=CDKN2A PE=1 SV=2;>tr|Q5ZEY9|Q5ZEY9_HUMAN Cyclin-dependent kinase inhibitor 2A (Fragment) OS=Homo sapiens GN=CDKN2A PE=2 SV=1	Q8N726;Q5ZEY9	ENSG00000147889	NA	NA	0	NA	NA	-0.992891	-1.08	1	NA	5.60438	0.0024687	0	1	13.903	0	6.1
AGPS	AGPS	Alkyldihydroxyacetonephosphate synthase, peroxisomal	>sp|O00116|ADAS_HUMAN Alkyldihydroxyacetonephosphate synthase, peroxisomal OS=Homo sapiens GN=AGPS PE=1 SV=1;>tr|B7Z3Q4|B7Z3Q4_HUMAN cDNA FLJ51873, highly similar to Alkyldihydroxyacetonephosphate synthase, peroxisomal (EC 2.5.1.26) OS=Homo sapiens PE=2 SV	O00116;B7Z3Q4;Q53SG6;F5H632;B7ZAC5;Q53SN7	ENSG00000018510	NA	NA	0	NA	NA	-1.057	-1.158	1	NA	5.071	7.41e-05	0	2	72.911	0	4
EIF3J	EIF3J	Eukaryotic translation initiation factor 3 subunit J	>sp|O75822|EIF3J_HUMAN Eukaryotic translation initiation factor 3 subunit J OS=Homo sapiens GN=EIF3J PE=1 SV=2;>tr|F5H425|F5H425_HUMAN Eukaryotic translation initiation factor 3 subunit J OS=Homo sapiens GN=EIF3J PE=4 SV=1;>tr|B4DUI3|B4DUI3_HUMAN Eukaryoti	O75822;F5H425;B4DUI3;H0YLP3;H0YGJ7	ENSG00000104131	NA	NA	0	NA	NA	-1.07333	-1.177	1	NA	5.75065	4.33e-05	0	1	29.062	0	4.7
PPP1R8	PPP1R8	Nuclear inhibitor of protein phosphatase 1;Activator of RNA decay	>sp|Q12972|PP1R8_HUMAN Nuclear inhibitor of protein phosphatase 1 OS=Homo sapiens GN=PPP1R8 PE=1 SV=2;>tr|Q561W4|Q561W4_HUMAN Protein phosphatase 1, regulatory (Inhibitor) subunit 8 OS=Homo sapiens GN=PPP1R8 PE=2 SV=1;>tr|Q5TEJ4|Q5TEJ4_HUMAN Protein phosph	Q12972;Q561W4;Q5TEJ4;E9PEH7;Q38J66	ENSG00000117751	NA	NA	0	NA	NA	-1.09016	-1.198	1	NA	5.60888	2.15e-15	0	1	38.478	0	4.8
NELFA	WHSC2	Negative elongation factor A	>tr|B3KM78|B3KM78_HUMAN cDNA FLJ10442 fis, clone NT2RP1000738, highly similar to Negative elongation factor A OS=Homo sapiens PE=2 SV=1;>tr|Q53GS8|Q53GS8_HUMAN Wolf-Hirschhorn syndrome candidate 2 protein variant (Fragment) OS=Homo sapiens PE=2 SV=1;>sp|Q9	B3KM78;Q53GS8;Q9H3P2;C9JHL4;H7C0W2;H0Y3X6;B3KTK5;B3KSP0;H7C2C7;C9JEM7;H7C2M8;F8WF98;F8W954;H7C3C2	ENSG00000185049	NA	NA	0	NA	NA	-1.22408	-1.361	2	NA	5.2415	0.00067263	0	2	58.528	0	4.6
HMGB2	HMGB2	High mobility group protein B2	>sp|P26583|HMGB2_HUMAN High mobility group protein B2 OS=Homo sapiens GN=HMGB2 PE=1 SV=2;>tr|Q5U071|Q5U071_HUMAN High-mobility group box 2 OS=Homo sapiens PE=2 SV=1;>tr|D6R9A6|D6R9A6_HUMAN High mobility group protein B2 (Fragment) OS=Homo sapiens GN=HMGB2	P26583;Q5U071;D6R9A6	ENSG00000164104	NA	NA	0	NA	NA	-1.59331	-1.81	1	NA	6.31156	7.2e-11	0	1	24.033	5.7	12.4
SSB	SSB	Lupus La protein	>tr|B5BUB5|B5BUB5_HUMAN Autoantigen La (Fragment) OS=Homo sapiens GN=SSB PE=2 SV=1;>sp|P05455|LA_HUMAN Lupus La protein OS=Homo sapiens GN=SSB PE=1 SV=2;>tr|E9PFH8|E9PFH8_HUMAN Lupus La protein OS=Homo sapiens GN=SSB PE=4 SV=1;>tr|Q14730|Q14730_HUMAN La 4.	B5BUB5;P05455;E9PFH8;Q14730;F5H673;Q9UMH5;Q9UMH6	ENSG00000138385	NA	NA	0	NA	NA	-1.90385	-2.187	1	NA	5.3283	7.84e-07	0	2	46.867	0	5.4
VAPA;VAPB	VAPA;VAPB	Vesicle-associated membrane protein-associated protein A;Vesicle-associated membrane protein-associated protein B/C	>sp|Q9P0L0|VAPA_HUMAN Vesicle-associated membrane protein-associated protein A OS=Homo sapiens GN=VAPA PE=1 SV=3;>tr|A8KA83|A8KA83_HUMAN cDNA FLJ78586, highly similar to Homo sapiens VAMP (vesicle-associated membrane protein)-associated protein A, 33kDa (V	Q9P0L0;A8KA83;O95292;Q53XM7;Q59EZ6;E5RK64	ENSG00000101558;ENSG00000124164	NA	NA	0	NA	NA	-2.20343	-2.551	1	NA	5.18977	1.41e-10	0	2	27.893	0	10.4
MIPEP	MIPEP	Mitochondrial intermediate peptidase	>sp|Q99797|MIPEP_HUMAN Mitochondrial intermediate peptidase OS=Homo sapiens GN=MIPEP PE=1 SV=2	Q99797	ENSG00000027001	NA	NA	0	NA	NA	-2.25656	-2.616	1	NA	4.60907	0.0028945	0	1	80.64	0	1.3
CTSD;	CTSD	Cathepsin D;Cathepsin D light chain;Cathepsin D heavy chain	>sp|P07339|CATD_HUMAN Cathepsin D OS=Homo sapiens GN=CTSD PE=1 SV=1;>tr|H7C469|H7C469_HUMAN Uncharacterized protein (Fragment) OS=Homo sapiens PE=3 SV=1;>tr|H7C1V0|H7C1V0_HUMAN Cathepsin D (Fragment) OS=Homo sapiens GN=CTSD PE=3 SV=1	P07339;H7C469;H7C1V0	ENSG00000117984;ENSG00000250644	NA	NA	0	5.12336	NA	-2.39996	-2.79	1	5.37031	5.43811	0.00027128	0	1	44.552	0	2.4
DSP	DSP;DSP variant protein	Desmoplakin	>sp|P15924|DESP_HUMAN Desmoplakin OS=Homo sapiens GN=DSP PE=1 SV=3;>tr|D7RX09|D7RX09_HUMAN Desmoplakin Ia OS=Homo sapiens PE=2 SV=1;>tr|Q4LE79|Q4LE79_HUMAN DSP variant protein (Fragment) OS=Homo sapiens GN=DSP variant protein PE=2 SV=1;>tr|B4E2A0|B4E2A0_HU	P15924;D7RX09;Q4LE79;B4E2A0	ENSG00000096696	NA	NA	0	4.9523	4.63769	-2.52135	-2.938	6	NA	5.69018	5.05e-53	5	22	331.77	1.6	7.2
	IGL@		>tr|Q6PIK1|Q6PIK1_HUMAN IGL@ protein OS=Homo sapiens GN=IGL@ PE=2 SV=1	Q6PIK1		NA	NA	0	NA	NA	-2.5626	-2.988	1	NA	5.65994	0.05244	0	1	24.857	0	3.8
AZGP1	AZGP1	Zinc-alpha-2-glycoprotein	>sp|P25311|ZA2G_HUMAN Zinc-alpha-2-glycoprotein OS=Homo sapiens GN=AZGP1 PE=1 SV=2;>tr|C9JEV0|C9JEV0_HUMAN Zinc-alpha-2-glycoprotein OS=Homo sapiens GN=AZGP1 PE=3 SV=1	P25311;C9JEV0	ENSG00000160862	NA	NA	0	5.30799	5.07708	-2.68159	-3.133	1	5.26722	5.63035	1.26e-16	1	2	34.258	4	7.4
S100A8	S100A8	Protein S100-A8	>sp|P05109|S10A8_HUMAN Protein S100-A8 OS=Homo sapiens GN=S100A8 PE=1 SV=1	P05109	ENSG00000143546	NA	NA	0	6.08959	NA	-2.80692	-3.285	1	6.36071	5.31992	1.52e-20	0	1	10.834	0	11.8
LYZ	LYZ	Lysozyme C	>tr|B2R4C5|B2R4C5_HUMAN Lysozyme OS=Homo sapiens GN=LYZ PE=2 SV=1;>sp|P61626|LYSC_HUMAN Lysozyme C OS=Homo sapiens GN=LYZ PE=1 SV=1;>tr|F8VV32|F8VV32_HUMAN Lysozyme C OS=Homo sapiens GN=LYZ PE=3 SV=1	B2R4C5;P61626;F8VV32	ENSG00000090382	NA	NA	0	NA	NA	-2.86449	-3.355	1	5.92457	6.08271	6.95e-12	1	1	16.537	18.9	8.1
SERPINB12	SERPINB12	Serpin B12	>tr|Q3SYB4|Q3SYB4_HUMAN SERPINB12 protein OS=Homo sapiens GN=SERPINB12 PE=2 SV=1;>sp|Q96P63|SPB12_HUMAN Serpin B12 OS=Homo sapiens GN=SERPINB12 PE=1 SV=1;>tr|Q3SYB5|Q3SYB5_HUMAN SERPINB12 protein OS=Homo sapiens GN=SERPINB12 PE=2 SV=1	Q3SYB4;Q96P63;Q3SYB5	ENSG00000166634	NA	NA	0	5.50025	4.93713	-2.90358	-3.403	1	NA	5.49618	0.00081288	1	2	48.445	2.4	4.2
BTN1A1	BTN1A1	Butyrophilin subfamily 1 member A1	>sp|Q13410|BT1A1_HUMAN Butyrophilin subfamily 1 member A1 OS=Homo sapiens GN=BTN1A1 PE=1 SV=3;>tr|Q4VAN2|Q4VAN2_HUMAN Butyrophilin, subfamily 1, member A1 OS=Homo sapiens GN=BTN1A1 PE=2 SV=1;>tr|Q4VAN1|Q4VAN1_HUMAN BTN1A1 protein OS=Homo sapiens GN=BTN1A1	Q13410;Q4VAN2;Q4VAN1	ENSG00000124557	NA	NA	0	NA	NA	-3.26715	-3.845	1	NA	5.06009	0.00059097	0	1	58.959	0	1.9
DCD	DCD	Dermcidin;Survival-promoting peptide;DCD-1	>sp|P81605|DCD_HUMAN Dermcidin OS=Homo sapiens GN=DCD PE=1 SV=2	P81605	ENSG00000161634	NA	NA	0	NA	NA	-4.21585	-4.998	1	NA	6.23942	0.00088586	1	2	11.284	10	20
JUP	JUP	Junction plakoglobin	>sp|P14923|PLAK_HUMAN Junction plakoglobin OS=Homo sapiens GN=JUP PE=1 SV=3	P14923	ENSG00000173801;ENSG00000261577	NA	NA	0	5.21596	NA	-4.64119	-5.515	3	NA	5.65252	2.3e-29	1	5	81.744	4	12.9
ASNSD1	ASNSD1		>tr|C9IYZ1|C9IYZ1_HUMAN Asparagine synthetase domain-containing protein 1 (Fragment) OS=Homo sapiens GN=ASNSD1 PE=4 SV=1	C9IYZ1	ENSG00000138381	NA	NA	0	4.91615	NA	-5.59939	-6.68	1	NA	5.39662	0.014261	0	1	69.262	0	1.5
C3orf67	C3orf67		>tr|H7C586|H7C586_HUMAN Uncharacterized protein C3orf67 (Fragment) OS=Homo sapiens GN=C3orf67 PE=4 SV=1	H7C586	ENSG00000163689	NA	NA	0	7.93607	7.41288	-6.90132	-8.263	2	7.30509	7.85528	0.0026703	1	1	2.6469	57.7	57.7
	IGKV A18;VKA17	Ig kappa chain V-II region RPMI 6410;Ig kappa chain V-II region GM607;Ig kappa chain V-II region Cum;Ig kappa chain V-II region TEW	>tr|Q8TCD0|Q8TCD0_HUMAN Putative uncharacterized protein OS=Homo sapiens PE=2 SV=1;>tr|Q0KKI6|Q0KKI6_HUMAN Immunoblobulin light chain (Fragment) OS=Homo sapiens PE=2 SV=1;>sp|P06310|KV206_HUMAN Ig kappa chain V-II region RPMI 6410 OS=Homo sapiens PE=4 SV=1	Q8TCD0;Q0KKI6;P06310;A2NJV5;A2IPI1;P06309;P01614;Q9UL80;A2NB45;P01617;Q7Z3Y5;B7ZMG8		NA	NA	0	5.88786	NA	-7.19191	-8.616	1	5.85353	7.1417	4.72e-33	0	1	26.234	0	5.4
SIGMAR1	SIGMAR1;OPRS1	Sigma non-opioid intracellular receptor 1	>sp|Q99720|SGMR1_HUMAN Sigma non-opioid intracellular receptor 1 OS=Homo sapiens GN=SIGMAR1 PE=1 SV=1;>tr|A2A3U5|A2A3U5_HUMAN HCG20471, isoform CRA_d OS=Homo sapiens GN=OPRS1 PE=2 SV=1;>tr|B4DR71|B4DR71_HUMAN cDNA FLJ57078, highly similar to Homo sapiens o	Q99720;A2A3U5;B4DR71	ENSG00000147955	2.67536	4.327	1	NA	6.72286	NA	NA	0	NA	NA	0.0013646	1	0	25.127	5.8	0
UVSSA	UVSSA	UV-stimulated scaffold protein A	>sp|Q2YD98|UVSSA_HUMAN UV-stimulated scaffold protein A OS=Homo sapiens GN=UVSSA PE=1 SV=2	Q2YD98	ENSG00000163945	2.18085	3.509	8	NA	6.36307	2.9324	3.693	12	NA	6.46614	7.63e-93	8	12	80.591	13.5	18.8
NUDT19	NUDT19	Nucleoside diphosphate-linked moiety X motif 19, mitochondrial	>sp|A8MXV4|NUD19_HUMAN Nucleoside diphosphate-linked moiety X motif 19, mitochondrial OS=Homo sapiens GN=NUDT19 PE=1 SV=1	A8MXV4	ENSG00000213965	2.13225	3.429	1	NA	5.30524	-1.66095	-1.892	1	NA	5.52114	1.37e-08	1	1	42.233	3.7	3.2
RPA1	RPA1	Replication protein A 70 kDa DNA-binding subunit	>sp|P27694|RFA1_HUMAN Replication protein A 70 kDa DNA-binding subunit OS=Homo sapiens GN=RPA1 PE=1 SV=2	P27694	ENSG00000132383	1.90119	3.046	3	NA	5.62355	0.144699	0.303	3	NA	5.66905	5.18e-16	3	3	68.137	6.7	7
ECI1	ECI1;DCI	Enoyl-CoA delta isomerase 1, mitochondrial	>sp|P42126|ECI1_HUMAN Enoyl-CoA delta isomerase 1, mitochondrial OS=Homo sapiens GN=ECI1 PE=1 SV=1;>tr|H3BP91|H3BP91_HUMAN Enoyl-CoA delta isomerase 1, mitochondrial (Fragment) OS=Homo sapiens GN=ECI1 PE=3 SV=1;>tr|Q96DC0|Q96DC0_HUMAN DCI protein OS=Homo s	P42126;H3BP91;Q96DC0;H3BS70	ENSG00000167969	1.85471	2.969	2	NA	5.9718	-2.1191	-2.449	1	NA	5.49247	1.66e-16	2	1	32.816	7	4.3
TPI1	TPI1	Triosephosphate isomerase	>sp|P60174|TPIS_HUMAN Triosephosphate isomerase OS=Homo sapiens GN=TPI1 PE=1 SV=3;>tr|Q53HE2|Q53HE2_HUMAN Triosephosphate isomerase (Fragment) OS=Homo sapiens PE=2 SV=1;>tr|Q2QD09|Q2QD09_HUMAN Triosephosphate isomerase (Fragment) OS=Homo sapiens PE=2 SV=1;	P60174;Q53HE2;Q2QD09;B4DUI5;B7Z5D8	ENSG00000111669;ENSG00000268548	1.81369	2.901	2	NA	5.53765	-2.64964	-3.094	1	NA	5.30253	2.49e-19	2	1	30.791	10.1	5.2
HMGB1	HMGB1;HMGB1P1;WUGSC:H_NH0244E06.1;HMG1	High mobility group protein B1;Putative high mobility group protein B1-like 1	>sp|P09429|HMGB1_HUMAN High mobility group protein B1 OS=Homo sapiens GN=HMGB1 PE=1 SV=3;>tr|Q59GW1|Q59GW1_HUMAN High-mobility group box 1 variant (Fragment) OS=Homo sapiens PE=2 SV=1;>tr|B7Z965|B7Z965_HUMAN cDNA FLJ56337, highly similar to High mobility g	P09429;Q59GW1;B7Z965;Q5T7C6;Q5T7C4;B2RPK0;Q75MM1;Q5T7C0;Q9NYD7	ENSG00000189403	1.78643	2.856	2	NA	6.79366	-1.66662	-1.899	2	NA	6.62459	3.07e-17	1	1	24.893	12.6	12.1
OXCT1	OXCT1;OXCT	Succinyl-CoA:3-ketoacid-coenzyme A transferase 1, mitochondrial	>tr|B2R5V2|B2R5V2_HUMAN Succinyl-CoA:3-ketoacid-coenzyme A transferase OS=Homo sapiens PE=2 SV=1;>sp|P55809|SCOT1_HUMAN Succinyl-CoA:3-ketoacid coenzyme A transferase 1, mitochondrial OS=Homo sapiens GN=OXCT1 PE=1 SV=1;>tr|Q6IAV5|Q6IAV5_HUMAN Succinyl-CoA:	B2R5V2;P55809;Q6IAV5;A1E286;H0YGE8	ENSG00000083720	1.74833	2.793	3	NA	5.79206	NA	NA	0	NA	NA	1.14e-12	3	0	56.099	7.3	0
MRPL46	MRPL46;FLJ00124	39S ribosomal protein L46, mitochondrial	>sp|Q9H2W6|RM46_HUMAN 39S ribosomal protein L46, mitochondrial OS=Homo sapiens GN=MRPL46 PE=1 SV=1;>tr|Q8TER9|Q8TER9_HUMAN FLJ00124 protein (Fragment) OS=Homo sapiens GN=FLJ00124 PE=2 SV=1	Q9H2W6;Q8TER9	ENSG00000259494	1.74283	2.784	1	NA	6.17947	-0.0105412	0.115	1	NA	5.4457	3.3e-06	1	1	31.705	5	2.5
ETF1	ETF1	Eukaryotic peptide chain release factor subunit 1	>sp|P62495|ERF1_HUMAN Eukaryotic peptide chain release factor subunit 1 OS=Homo sapiens GN=ETF1 PE=1 SV=3;>tr|B7Z7P8|B7Z7P8_HUMAN Eukaryotic peptide chain release factor subunit 1 OS=Homo sapiens GN=ETF1 PE=2 SV=1;>tr|Q96CG1|Q96CG1_HUMAN ETF1 protein OS=Ho	P62495;B7Z7P8;Q96CG1;I3L492;D6RJE8;D6RCB3	ENSG00000120705	1.74132	2.782	1	NA	4.89523	NA	NA	0	NA	NA	0.00032911	1	0	49.03	3	0
PDIA3	PDIA3	Thioredoxin	>tr|H7BZJ3|H7BZJ3_HUMAN Thioredoxin (Fragment) OS=Homo sapiens GN=PDIA3 PE=3 SV=1	H7BZJ3	ENSG00000167004	1.70026	2.714	1	NA	5.78176	-0.815885	-0.864	1	NA	5.78305	2.1e-09	1	1	13.519	21.1	20.3
CUL4B	CUL4B	Cullin-4B	>sp|Q13620|CUL4B_HUMAN Cullin-4B OS=Homo sapiens GN=CUL4B PE=1 SV=4	Q13620	ENSG00000158290	1.68858	2.694	30	NA	6.83331	2.18326	2.782	29	NA	6.71847	1.12e-191	18	18	103.98	29.7	26.1
GTF2H1	GTF2H1	General transcription factor IIH subunit 1	>tr|B2R7G4|B2R7G4_HUMAN cDNA, FLJ93435, highly similar to Homo sapiens general transcription factor IIH, polypeptide 1 (62kD subunit) (GTF2H1), mRNA OS=Homo sapiens PE=2 SV=1;>sp|P32780|TF2H1_HUMAN General transcription factor IIH subunit 1 OS=Homo sapiens	B2R7G4;P32780;B4DSG6;B3KXE0	ENSG00000110768	1.66539	2.656	2	NA	5.50688	2.24665	2.859	3	NA	5.86041	1.62e-11	2	3	62.03	4.6	7.3
ANXA5	ANXA5	Annexin A5;Annexin	>sp|P08758|ANXA5_HUMAN Annexin A5 OS=Homo sapiens GN=ANXA5 PE=1 SV=2;>tr|E7ENQ5|E7ENQ5_HUMAN Annexin OS=Homo sapiens GN=ANXA5 PE=3 SV=1;>tr|D6RBE9|D6RBE9_HUMAN Annexin OS=Homo sapiens GN=ANXA5 PE=3 SV=1;>tr|D6RBL5|D6RBL5_HUMAN Annexin OS=Homo sapiens GN=AN	P08758;E7ENQ5;D6RBE9;D6RBL5;E9PHT9;B4DNG6;D6RCN3	ENSG00000164111	1.65892	2.645	1	NA	5.55416	-1.57403	-1.786	1	NA	5.27381	5.52e-05	2	1	35.936	6.2	2.5
CUL4A	CUL4A	Cullin-4A	>sp|Q13619|CUL4A_HUMAN Cullin-4A OS=Homo sapiens GN=CUL4A PE=1 SV=3;>tr|B2RBV7|B2RBV7_HUMAN cDNA, FLJ95721, highly similar to Homo sapiens cullin 4A (CUL4A), mRNA OS=Homo sapiens PE=2 SV=1;>tr|B4DKT2|B4DKT2_HUMAN cDNA FLJ58013, highly similar to Cullin-4A	Q13619;B2RBV7;B4DKT2	ENSG00000139842	1.65586	2.64	12	NA	6.14622	2.18596	2.785	5	NA	5.63077	1.03e-83	11	4	87.679	25.2	11.6
NABP2;NABP1	OBFC2B;OBFC2A	SOSS complex subunit B1;SOSS complex subunit B2	>sp|Q9BQ15|SOSB1_HUMAN SOSS complex subunit B1 OS=Homo sapiens GN=NABP2 PE=1 SV=1;>sp|Q96AH0|SOSB2_HUMAN SOSS complex subunit B2 OS=Homo sapiens GN=NABP1 PE=1 SV=1;>tr|C9JMP5|C9JMP5_HUMAN SOSS complex subunit B1 (Fragment) OS=Homo sapiens GN=OBFC2B PE=4 SV	Q9BQ15;Q96AH0;C9JMP5;C9JT95;H7C0W4;F8WAF5	ENSG00000139579;ENSG00000173559	1.65104	2.632	1	NA	6.41619	2.26954	2.887	2	NA	6.83864	2.12e-06	1	2	22.338	4.3	7.6
ERCC3	ERCC3	TFIIH basal transcription factor complex helicase XPB subunit	>tr|A8K359|A8K359_HUMAN cDNA FLJ76102, highly similar to Homo sapiens excision repair cross-complementing rodent repair deficiency, complementation group 3 (xeroderma pigmentosum group B complementing) (ERCC3), mRNA OS=Homo sapiens PE=2 SV=1;>sp|P19447|ERC	A8K359;P19447;Q53HW5;B3KRG2;B3KTH1;G3V1S1	ENSG00000163161	1.64275	2.619	6	NA	5.87454	1.88413	2.418	6	NA	5.79055	5.02e-19	6	6	89.287	7.9	6.9
SUMO4;SUMO3;SUMO2;	SUMO3;SUMO2;SUMO4	Small ubiquitin-related modifier 3;Small ubiquitin-related modifier 2;Small ubiquitin-related modifier 4	>tr|A8MU27|A8MU27_HUMAN Small ubiquitin-related modifier 3 OS=Homo sapiens GN=SUMO3 PE=4 SV=1;>tr|B4DUW4|B4DUW4_HUMAN Small ubiquitin-related modifier 3 OS=Homo sapiens GN=SUMO3 PE=2 SV=1;>tr|A8MUA9|A8MUA9_HUMAN SMT3 suppressor of mif two 3 homolog 3 (Yeas	A8MU27;B4DUW4;A8MUA9;P55854;H7BZT4;P61956;Q6EEV6	ENSG00000177688;ENSG00000184900;ENSG00000188612;ENSG00000228532	1.61259	2.569	1	NA	6.39429	NA	NA	0	NA	NA	0.0001196	1	0	16.956	8.2	0
HSPE1	HSPE1;EPFP1	10 kDa heat shock protein, mitochondrial	>sp|P61604|CH10_HUMAN 10 kDa heat shock protein, mitochondrial OS=Homo sapiens GN=HSPE1 PE=1 SV=2;>tr|Q9UNM1|Q9UNM1_HUMAN Chaperonin 10-related protein (Fragment) OS=Homo sapiens GN=EPFP1 PE=2 SV=1;>tr|B8ZZL8|B8ZZL8_HUMAN 10 kDa heat shock protein, mitocho	P61604;Q9UNM1;B8ZZL8;B8ZZ54	ENSG00000115541	1.60763	2.561	3	NA	6.90845	-2.11279	-2.441	3	NA	6.70462	7e-23	3	3	10.932	28.4	32.4
EZR;RDX;MSN	EZR;RDX;MSN	Ezrin;Radixin;Moesin	>tr|B2R6J2|B2R6J2_HUMAN cDNA, FLJ92973, highly similar to Homo sapiens villin 2 (ezrin) (VIL2), mRNA OS=Homo sapiens PE=2 SV=1;>sp|P15311|EZRI_HUMAN Ezrin OS=Homo sapiens GN=EZR PE=1 SV=4;>tr|Q6NUR7|Q6NUR7_HUMAN Ezrin OS=Homo sapiens GN=EZR PE=2 SV=1;>tr|B	B2R6J2;P15311;Q6NUR7;B7Z5V2;E7EQR4;A7YIJ8;B0YJ88;P35241;B7Z437;Q05CU6;H7BZI4;Q6PKD3;P26038;Q6PJT4	ENSG00000092820;ENSG00000137710;ENSG00000147065	1.57153	2.501	2	5.23411	5.30036	-1.92161	-2.209	4	NA	5.56349	1.69e-15	2	6	69.4	2.7	9.7
PFN1	PFN1	Profilin-1	>sp|P07737|PROF1_HUMAN Profilin-1 OS=Homo sapiens GN=PFN1 PE=1 SV=2;>tr|I3L3D5|I3L3D5_HUMAN Profilin-1 (Fragment) OS=Homo sapiens GN=PFN1 PE=4 SV=1	P07737;I3L3D5	ENSG00000108518	1.5692	2.497	3	NA	6.40437	-0.173563	-0.084	1	NA	5.99854	5.53e-19	3	1	15.054	31.4	10
PPIE;PPIF	PPIF;PPIE	Peptidyl-prolyl cis-trans isomerase;Peptidyl-prolyl cis-trans isomerase F, mitochondrial;Peptidyl-prolyl cis-trans isomerase E	>tr|B2R6X6|B2R6X6_HUMAN Peptidyl-prolyl cis-trans isomerase OS=Homo sapiens PE=2 SV=1;>sp|P30405|PPIF_HUMAN Peptidyl-prolyl cis-trans isomerase F, mitochondrial OS=Homo sapiens GN=PPIF PE=1 SV=1;>tr|Q3S611|Q3S611_HUMAN Cyclophilin-33B OS=Homo sapiens PE=2	B2R6X6;P30405;Q3S611;Q5TGA3;A8KAM9;Q9UNP9;E9PEQ6;B4E3F2;B3KSZ1;E9PKY5	ENSG00000084072;ENSG00000108179	1.56218	2.485	2	NA	6.12856	-0.0898046	0.018	1	NA	6.0703	1.47e-05	2	1	22.039	8.7	5.3
PHF3	PHF3	PHD finger protein 3	>sp|Q92576|PHF3_HUMAN PHD finger protein 3 OS=Homo sapiens GN=PHF3 PE=1 SV=3;>tr|E7EVH3|E7EVH3_HUMAN PHD finger protein 3 (Fragment) OS=Homo sapiens GN=PHF3 PE=4 SV=1;>tr|B4DQ09|B4DQ09_HUMAN cDNA FLJ55896, highly similar to PHD finger protein 3 (Fragment)	Q92576;E7EVH3;B4DQ09;E7ER40	ENSG00000118482	1.5433	2.454	58	NA	6.67514	1.67613	2.165	44	NA	6.43313	3e-84	28	21	229.48	15	10.7
ETFB	ETFB	Electron transfer flavoprotein subunit beta	>tr|A8K766|A8K766_HUMAN cDNA FLJ77343, highly similar to Homo sapiens electron-transfer-flavoprotein, beta polypeptide(ETFB), mRNA OS=Homo sapiens PE=2 SV=1;>sp|P38117|ETFB_HUMAN Electron transfer flavoprotein subunit beta OS=Homo sapiens GN=ETFB PE=1 SV=3	A8K766;P38117	ENSG00000105379	1.5373	2.444	4	NA	6.27697	NA	NA	0	NA	NA	1.33e-09	4	0	27.921	14.9	0
SLC25A4;SLC25A6	SLC25A6;SLC25A4	ADP/ATP translocase 3;ADP/ATP translocase 1	>tr|Q59EI9|Q59EI9_HUMAN ADP,ATP carrier protein, liver isoform T2 variant (Fragment) OS=Homo sapiens PE=2 SV=1;>sp|P12236|ADT3_HUMAN ADP/ATP translocase 3 OS=Homo sapiens GN=SLC25A6 PE=1 SV=4;>tr|Q6I9V5|Q6I9V5_HUMAN SLC25A6 protein OS=Homo sapiens GN=SLC25	Q59EI9;P12236;Q6I9V5;A8K787;P12235	ENSG00000151729;ENSG00000169100	1.52517	2.424	1	NA	5.20379	NA	NA	0	NA	NA	1.4e-31	1	0	35.383	13.6	12.1
LDHB	LDHB	L-lactate dehydrogenase B chain;L-lactate dehydrogenase	>sp|P07195|LDHB_HUMAN L-lactate dehydrogenase B chain OS=Homo sapiens GN=LDHB PE=1 SV=2;>tr|Q5U077|Q5U077_HUMAN L-lactate dehydrogenase OS=Homo sapiens GN=LDHB PE=2 SV=1;>tr|A8MW50|A8MW50_HUMAN L-lactate dehydrogenase (Fragment) OS=Homo sapiens GN=LDHB PE=	P07195;Q5U077;A8MW50;C9J7H8;F5H793	ENSG00000111716	1.5097	2.399	2	NA	5.96312	-2.14197	-2.477	1	NA	5.64716	2.84e-61	3	1	36.638	12	4.8
GOT2	GOT2	Aspartate aminotransferase, mitochondrial;Aspartate aminotransferase	>sp|P00505|AATM_HUMAN Aspartate aminotransferase, mitochondrial OS=Homo sapiens GN=GOT2 PE=1 SV=3;>tr|B3KUZ8|B3KUZ8_HUMAN Aspartate aminotransferase OS=Homo sapiens PE=2 SV=1;>tr|A8K482|A8K482_HUMAN Aspartate aminotransferase OS=Homo sapiens PE=2 SV=1;>tr|	P00505;B3KUZ8;A8K482;B4DJA6;E7ERW2	ENSG00000125166	1.49298	2.371	9	5.02036	6.9255	-2.883	-3.377	10	NA	6.73185	1.57e-183	9	11	47.517	22.8	32.1
MDH2	MDH2	Malate dehydrogenase, mitochondrial;Malate dehydrogenase	>sp|P40926|MDHM_HUMAN Malate dehydrogenase, mitochondrial OS=Homo sapiens GN=MDH2 PE=1 SV=3;>tr|Q6FHZ0|Q6FHZ0_HUMAN Malate dehydrogenase OS=Homo sapiens GN=MDH2 PE=2 SV=1;>tr|Q75MT9|Q75MT9_HUMAN Malate dehydrogenase (Fragment) OS=Homo sapiens GN=MDH2 PE=2	P40926;Q6FHZ0;Q75MT9;Q0QF37;B4DE44;E9PDB2;G3XAL0;B3KTM1	ENSG00000146701;ENSG00000262847	1.49129	2.368	17	5.42226	7.46749	-2.58779	-3.019	19	5.55901	7.29217	0	14	15	35.503	55.6	59.2
INTS10	INTS10	Integrator complex subunit 10	>sp|Q9NVR2|INT10_HUMAN Integrator complex subunit 10 OS=Homo sapiens GN=INTS10 PE=1 SV=2	Q9NVR2	ENSG00000104613	1.47757	2.345	19	NA	6.66405	1.78258	2.295	23	NA	6.93553	5.38e-131	13	20	82.235	18.6	31.1
INTS3;INTS3	INTS3	Integrator complex subunit 3	>sp|Q68E01|INT3_HUMAN Integrator complex subunit 3 OS=Homo sapiens GN=INTS3 PE=1 SV=1	Q68E01	ENSG00000143624;ENSG00000262826	1.47477	2.341	40	NA	7.02743	2.02623	2.591	28	NA	6.93002	7.61e-274	25	20	118.07	30	22.2
SCAF4	SCAF4;SFRS15	Splicing factor, arginine/serine-rich 15	>sp|O95104|SFR15_HUMAN Splicing factor, arginine/serine-rich 15 OS=Homo sapiens GN=SCAF4 PE=1 SV=3;>tr|Q0P607|Q0P607_HUMAN Splicing factor, arginine/serine-rich 15 OS=Homo sapiens GN=SFRS15 PE=2 SV=1;>tr|C9JLZ0|C9JLZ0_HUMAN Splicing factor, arginine/serine	O95104;Q0P607;C9JLZ0	ENSG00000156304	1.46827	2.33	17	NA	6.87272	2.11497	2.699	22	NA	7.01945	3.01e-66	5	5	125.87	8.8	7.8
GTF2H2;GTF2H2C	GTF2H2;GTF2H2C	General transcription factor IIH subunit 2;General transcription factor IIH subunit 2-like protein	>sp|Q13888|TF2H2_HUMAN General transcription factor IIH subunit 2 OS=Homo sapiens GN=GTF2H2 PE=1 SV=1;>sp|Q6P1K8|T2H2L_HUMAN General transcription factor IIH subunit 2-like protein OS=Homo sapiens GN=GTF2H2C PE=2 SV=1;>tr|F5GZM1|F5GZM1_HUMAN General transc	Q13888;Q6P1K8;F5GZM1;D6RID8;B7ZW82	ENSG00000145736;ENSG00000183474;ENSG00000262169;ENSG00000262261	1.46383	2.323	3	NA	5.96864	1.78069	2.292	4	NA	6.13494	7.72e-39	3	4	44.419	9.9	12.7
LDHA	LDHA	L-lactate dehydrogenase A chain;L-lactate dehydrogenase	>sp|P00338|LDHA_HUMAN L-lactate dehydrogenase A chain OS=Homo sapiens GN=LDHA PE=1 SV=2;>tr|B4DJI1|B4DJI1_HUMAN L-lactate dehydrogenase OS=Homo sapiens PE=2 SV=1;>tr|E9PH51|E9PH51_HUMAN L-lactate dehydrogenase OS=Homo sapiens GN=LDHA PE=3 SV=2;>tr|F5H308|F	P00338;B4DJI1;E9PH51;F5H308;F5GXY2;F5GYU2;F5GXH2;F5H6W8;F5H5J4;F5GZQ4;F5GXU1;F5GWW2;F5GXC7;F5H8H6	ENSG00000134333	1.4587	2.314	1	NA	5.19321	-1.51169	-1.71	1	NA	5.3676	0.00016755	1	2	36.688	2.7	6
JAKMIP3	JAKMIP3	Janus kinase and microtubule-interacting protein 3	>sp|Q5VZ66|JKIP3_HUMAN Janus kinase and microtubule-interacting protein 3 OS=Homo sapiens GN=JAKMIP3 PE=2 SV=2	Q5VZ66	ENSG00000188385	1.44297	2.288	1	NA	5.54773	NA	NA	0	NA	NA	0.0002182	1	0	98.528	1.1	0
INTS12	INTS12	Integrator complex subunit 12	>sp|Q96CB8|INT12_HUMAN Integrator complex subunit 12 OS=Homo sapiens GN=INTS12 PE=1 SV=1;>tr|E9PGI3|E9PGI3_HUMAN Integrator complex subunit 12 (Fragment) OS=Homo sapiens GN=INTS12 PE=4 SV=1	Q96CB8;E9PGI3	ENSG00000138785	1.42927	2.265	7	NA	6.34996	1.98393	2.539	7	NA	6.41342	3.63e-21	6	6	48.807	15.6	15.6
ENO1	ENO1	Alpha-enolase;Enolase	>sp|P06733|ENOA_HUMAN Alpha-enolase OS=Homo sapiens GN=ENO1 PE=1 SV=2;>tr|E2DRY6|E2DRY6_HUMAN Enolase OS=Homo sapiens PE=2 SV=1;>tr|Q9BT62|Q9BT62_HUMAN Enolase (Fragment) OS=Homo sapiens GN=ENO1 PE=2 SV=1;>tr|A4UCS8|A4UCS8_HUMAN Enolase (Fragment) OS=Homo	P06733;E2DRY6;Q9BT62;A4UCS8	ENSG00000074800	1.42315	2.255	8	NA	6.76021	-1.76067	-2.013	9	5.27444	6.66487	5.45e-165	8	8	47.168	25.1	25.1
ANXA6	ANXA6	Annexin A6;Annexin	>sp|P08133|ANXA6_HUMAN Annexin A6 OS=Homo sapiens GN=ANXA6 PE=1 SV=3;>tr|A6NN80|A6NN80_HUMAN Annexin OS=Homo sapiens GN=ANXA6 PE=3 SV=3;>tr|A8K3Q7|A8K3Q7_HUMAN Annexin OS=Homo sapiens PE=2 SV=1;>tr|B7Z8A7|B7Z8A7_HUMAN Annexin OS=Homo sapiens PE=2 SV=1;>tr|	P08133;A6NN80;A8K3Q7;B7Z8A7;E9PGK1;B7Z582;E5RK69;E7EMC6;Q6ZP35	ENSG00000197043	1.40512	2.225	13	6.27632	6.19783	-2.1839	-2.528	9	NA	6.0122	1.89e-79	13	12	75.872	22.4	23.2
ECH1	ECH1	Delta(3,5)-Delta(2,4)-dienoyl-CoA isomerase, mitochondrial	>sp|Q13011|ECH1_HUMAN Delta(3,5)-Delta(2,4)-dienoyl-CoA isomerase, mitochondrial OS=Homo sapiens GN=ECH1 PE=1 SV=2	Q13011	ENSG00000104823	1.38294	2.189	5	5.56684	6.43143	-1.87139	-2.148	2	5.32506	5.97661	3.16e-49	5	2	35.816	18.9	7.9
SOD2	SOD2	Superoxide dismutase [Mn], mitochondrial;Superoxide dismutase	>sp|P04179|SODM_HUMAN Superoxide dismutase [Mn], mitochondrial OS=Homo sapiens GN=SOD2 PE=1 SV=2;>tr|Q7Z7M4|Q7Z7M4_HUMAN Superoxide dismutase (Fragment) OS=Homo sapiens GN=SOD2 PE=2 SV=1;>tr|B3KUK2|B3KUK2_HUMAN Superoxide dismutase OS=Homo sapiens GN=SOD2	P04179;Q7Z7M4;B3KUK2;B4E3K9	ENSG00000112096	1.36603	2.161	1	NA	5.36194	NA	NA	0	NA	NA	0.0015365	1	0	24.722	6.3	0
PDIA3	PDIA3	Protein disulfide-isomerase A3	>sp|P30101|PDIA3_HUMAN Protein disulfide-isomerase A3 OS=Homo sapiens GN=PDIA3 PE=1 SV=4;>tr|G5EA52|G5EA52_HUMAN Protein disulfide isomerase family A, member 3, isoform CRA_b OS=Homo sapiens GN=PDIA3 PE=3 SV=1;>tr|B3KQT9|B3KQT9_HUMAN Protein disulfide-isom	P30101;G5EA52;B3KQT9;B3KQT2;B4DJ98;F5H119;B4DDM1	ENSG00000167004	1.35496	2.142	11	NA	6.2874	-1.58563	-1.8	4	NA	5.70155	1.55e-29	9	2	56.782	22.2	6.9
TSFM	TSFM	Elongation factor Ts;Elongation factor Ts, mitochondrial	>tr|E5KS95|E5KS95_HUMAN Elongation factor Ts OS=Homo sapiens PE=3 SV=1;>sp|P43897|EFTS_HUMAN Elongation factor Ts, mitochondrial OS=Homo sapiens GN=TSFM PE=1 SV=2;>tr|B4DHY8|B4DHY8_HUMAN cDNA FLJ60259, highly similar to Elongation factor Ts, mitochondrial	E5KS95;P43897;B4DHY8;F8W6R3;F8VS27;F5H2T7;F8VPA7;C9JT21;C9JG32	ENSG00000123297	1.33691	2.113	2	NA	5.93776	-0.836785	-0.89	1	NA	5.88514	3.54e-22	2	2	35.39	9.2	9.2
DDX27	DDX27	Probable ATP-dependent RNA helicase DDX27	>sp|Q96GQ7|DDX27_HUMAN Probable ATP-dependent RNA helicase DDX27 OS=Homo sapiens GN=DDX27 PE=1 SV=2;>tr|B3GQE6|B3GQE6_HUMAN DEAD box polypeptide 27 OS=Homo sapiens GN=DDX27 PE=2 SV=1;>tr|B7Z6D5|B7Z6D5_HUMAN cDNA FLJ61659, highly similar to Probable ATP-dep	Q96GQ7;B3GQE6;B7Z6D5;Q53G15	ENSG00000124228	1.32544	2.094	1	NA	4.7526	NA	NA	0	NA	NA	0.0029582	1	0	89.834	1.3	0
CROCC	CROCC	Rootletin	>sp|Q5TZA2|CROCC_HUMAN Rootletin OS=Homo sapiens GN=CROCC PE=1 SV=1;>tr|B1AKD8|B1AKD8_HUMAN Ciliary rootlet coiled-coil, rootletin (Fragment) OS=Homo sapiens GN=CROCC PE=4 SV=1;>tr|A1L0S8|A1L0S8_HUMAN CROCC protein (Fragment) OS=Homo sapiens GN=CROCC PE=2	Q5TZA2;B1AKD8;A1L0S8;A1L0S9	ENSG00000058453	1.31858	2.082	1	NA	4.2414	0.221568	0.397	1	NA	4.97361	0.00066101	1	2	228.52	0.4	1
ANP32B;ANP32A	ANP32B;ANP32A	Acidic leucine-rich nuclear phosphoprotein 32 family member B;Acidic leucine-rich nuclear phosphoprotein 32 family member A	>sp|Q92688|AN32B_HUMAN Acidic leucine-rich nuclear phosphoprotein 32 family member B OS=Homo sapiens GN=ANP32B PE=1 SV=1;>tr|Q53F35|Q53F35_HUMAN Acidic (Leucine-rich) nuclear phosphoprotein 32 family, member B variant (Fragment) OS=Homo sapiens PE=2 SV=1;>	Q92688;Q53F35;P39687;Q08AJ6;F2Z3H3;Q6PKH8;H0YN26;Q1AHP8;Q5T6W8	ENSG00000136938;ENSG00000140350	1.31394	2.075	4	NA	6.6207	0.00460933	0.133	3	NA	6.4579	1.88e-33	3	3	28.787	15.9	13.5
HADH	HADH	Hydroxyacyl-coenzyme A dehydrogenase, mitochondrial	>tr|B3KTT6|B3KTT6_HUMAN cDNA FLJ38699 fis, clone KIDNE2002168, highly similar to Short chain 3-hydroxyacyl-CoA dehydrogenase, mitochondrial (EC 1.1.1.35) OS=Homo sapiens PE=2 SV=1;>tr|E9PF18|E9PF18_HUMAN Hydroxyacyl-coenzyme A dehydrogenase, mitochondrial	B3KTT6;E9PF18;B2RB06;Q16836	ENSG00000138796	1.30241	2.056	2	NA	5.76084	NA	NA	0	NA	4.88794	2.57e-05	2	1	35.22	7.9	3.5
INTS5	INTS5	Integrator complex subunit 5	>sp|Q6P9B9|INT5_HUMAN Integrator complex subunit 5 OS=Homo sapiens GN=INTS5 PE=1 SV=1	Q6P9B9	ENSG00000185085	1.27554	2.011	27	NA	7.01275	1.79722	2.312	20	NA	6.7631	3.18e-160	19	15	107.99	21.8	15.3
HSP90B1	HSP90B1;TRA1	Endoplasmin	>sp|P14625|ENPL_HUMAN Endoplasmin OS=Homo sapiens GN=HSP90B1 PE=1 SV=1;>tr|Q5CAQ5|Q5CAQ5_HUMAN Tumor rejection antigen (Gp96) 1 OS=Homo sapiens GN=TRA1 PE=2 SV=1;>tr|Q59FC6|Q59FC6_HUMAN Tumor rejection antigen (Gp96) 1 variant (Fragment) OS=Homo sapiens PE	P14625;Q5CAQ5;Q59FC6;E9PEX3;B4DU71;B4DHT9	ENSG00000166598	1.25822	1.982	22	4.57595	6.87178	-1.09687	-1.206	16	5.19631	6.44778	4.4e-137	19	15	92.468	27.5	20.5
AK2	AK2	Adenylate kinase 2, mitochondrial	>sp|P54819|KAD2_HUMAN Adenylate kinase 2, mitochondrial OS=Homo sapiens GN=AK2 PE=1 SV=2;>tr|F8W1A4|F8W1A4_HUMAN Adenylate kinase 2, mitochondrial OS=Homo sapiens GN=AK2 PE=3 SV=1;>tr|F8VY04|F8VY04_HUMAN Adenylate kinase 2, mitochondrial OS=Homo sapiens GN	P54819;F8W1A4;F8VY04	ENSG00000004455	1.25755	1.981	1	NA	5.93773	NA	NA	0	NA	NA	4.2e-09	1	0	26.477	6.7	0
SUCLA2	DKFZp686D0880;SUCLA2;DKFZp564P2062	Succinyl-CoA ligase [ADP-forming] subunit beta, mitochondrial	>tr|Q6N0B1|Q6N0B1_HUMAN Putative uncharacterized protein DKFZp686D0880 (Fragment) OS=Homo sapiens GN=DKFZp686D0880 PE=2 SV=1;>tr|E5KS55|E5KS55_HUMAN Mitochondrial succinyl-CoA ligase [ADP-forming] subunit beta OS=Homo sapiens PE=3 SV=1;>tr|E5KS60|E5KS60_HU	Q6N0B1;E5KS55;E5KS60;Q9P2R7;B4DRV2;B7ZAF6;F5GXC8;B4DY87;F5H5G8;B7Z9S6;F5H5Q7;Q7Z503;Q5T9Q5;Q9Y4T0;Q5T9Q8	ENSG00000136143	1.25484	1.977	2	NA	5.64761	NA	NA	0	NA	NA	0.00013581	2	0	51.2	3.4	0
DDX26B	DDX26B	Protein DDX26B	>tr|B9EIK3|B9EIK3_HUMAN DEAD/H (Asp-Glu-Ala-Asp/His) box polypeptide 26B OS=Homo sapiens GN=DDX26B PE=2 SV=1;>sp|Q5JSJ4|DX26B_HUMAN Protein DDX26B OS=Homo sapiens GN=DDX26B PE=2 SV=1;>tr|Q8N8M2|Q8N8M2_HUMAN DEAD/H (Asp-Glu-Ala-Asp/His) box polypeptide 26B,	B9EIK3;Q5JSJ4;Q8N8M2	ENSG00000165359;ENSG00000268630	1.25326	1.974	2	NA	5.2893	1.71457	2.212	3	NA	5.36224	1.15e-59	2	3	96.706	10.3	11.7
RAB7A	RAB7A	Ras-related protein Rab-7a	>sp|P51149|RAB7A_HUMAN Ras-related protein Rab-7a OS=Homo sapiens GN=RAB7A PE=1 SV=1;>tr|C9J8S3|C9J8S3_HUMAN Ras-related protein Rab-7a OS=Homo sapiens GN=RAB7A PE=3 SV=1;>tr|C9J4V0|C9J4V0_HUMAN Ras-related protein Rab-7a OS=Homo sapiens GN=RAB7A PE=4 SV=1	P51149;C9J8S3;C9J4V0;C9J4S4;B4DPH9;C9J592;C9IZZ0;C9J7D1	ENSG00000075785	1.25139	1.971	1	NA	5.37751	-0.742627	-0.775	1	NA	5.51072	3.53e-09	1	1	23.489	6.8	4.8
INTS4	INTS4	Integrator complex subunit 4	>sp|Q96HW7|INT4_HUMAN Integrator complex subunit 4 OS=Homo sapiens GN=INTS4 PE=1 SV=2;>tr|A8K4A1|A8K4A1_HUMAN cDNA FLJ76790 OS=Homo sapiens PE=2 SV=1	Q96HW7;A8K4A1	ENSG00000149262	1.23364	1.942	50	NA	7.21566	1.85854	2.387	36	NA	7.01511	0	35	32	108.17	39.8	37.2
ACTN4	ACTN4	Alpha-actinin-4	>sp|O43707|ACTN4_HUMAN Alpha-actinin-4 OS=Homo sapiens GN=ACTN4 PE=1 SV=2;>tr|D6PXK4|D6PXK4_HUMAN Alpha actinin 4 short isoform OS=Homo sapiens GN=ACTN4 PE=2 SV=1;>tr|Q96BG6|Q96BG6_HUMAN ACTN4 protein (Fragment) OS=Homo sapiens GN=ACTN4 PE=2 SV=2;>tr|E7EV8	O43707;D6PXK4;Q96BG6;E7EV83;B4E337;A4K467;F5GXS2	ENSG00000130402	1.22608	1.929	53	5.8973	7.27026	-1.2623	-1.407	35	5.6848	6.76179	0	30	21	104.85	56.2	39.1
CS	CS	Citrate synthase, mitochondrial;Citrate synthase	>sp|O75390|CISY_HUMAN Citrate synthase, mitochondrial OS=Homo sapiens GN=CS PE=1 SV=2;>tr|B4DJV2|B4DJV2_HUMAN Citrate synthase OS=Homo sapiens GN=CS PE=2 SV=1;>tr|B3KTN4|B3KTN4_HUMAN Citrate synthase OS=Homo sapiens PE=2 SV=1;>tr|F8W4S1|F8W4S1_HUMAN Citrat	O75390;B4DJV2;B3KTN4;F8W4S1;F8VTT8	ENSG00000062485	1.22355	1.925	8	NA	7.00604	-2.15972	-2.498	7	NA	6.80984	8.32e-93	7	7	51.712	17.6	18
ASUN	Asun;ASUN	Protein asunder homolog	>sp|Q9NVM9|ASUN_HUMAN Protein asunder homolog OS=Homo sapiens GN=Asun PE=1 SV=2;>tr|B4DNK1|B4DNK1_HUMAN Protein ASUN OS=Homo sapiens GN=ASUN PE=2 SV=1	Q9NVM9;B4DNK1	ENSG00000064102	1.21624	1.913	34	NA	6.97387	1.46352	1.907	29	NA	6.89285	7.98e-170	25	22	80.224	42.2	33.1
CALM2;CALM3;CALM1	CALM2;CALM1;CALM3	Calmodulin	>tr|E7EMB3|E7EMB3_HUMAN Calmodulin OS=Homo sapiens GN=CALM2 PE=4 SV=1;>tr|H0Y7A7|H0Y7A7_HUMAN Calmodulin (Fragment) OS=Homo sapiens GN=CALM2 PE=4 SV=1;>tr|A8K1M2|A8K1M2_HUMAN cDNA FLJ75174, highly similar to Homo sapiens calmodulin 1 (phosphorylase kinase,	E7EMB3;H0Y7A7;A8K1M2;E7ETZ0;B2RDW0;B4DJ51;P62158;Q9BRL5;G3V479;F8WBR5	ENSG00000143933;ENSG00000160014;ENSG00000198668	1.21524	1.911	1	NA	5.98125	NA	NA	0	NA	NA	1.14e-14	1	0	21.689	8.7	0
INTS2	INTS2	Integrator complex subunit 2	>sp|Q9H0H0|INT2_HUMAN Integrator complex subunit 2 OS=Homo sapiens GN=INTS2 PE=1 SV=2;>tr|B4DQZ5|B4DQZ5_HUMAN cDNA FLJ51634, highly similar to Integrator complex subunit 2 OS=Homo sapiens PE=2 SV=1	Q9H0H0;B4DQZ5	ENSG00000108506	1.21431	1.91	29	NA	6.74608	1.74803	2.253	14	NA	6.57625	3.6e-131	16	13	134.32	16.4	13.3
VDAC1	VDAC1	Voltage-dependent anion-selective channel protein 1	>tr|B3KTS5|B3KTS5_HUMAN cDNA FLJ38670 fis, clone HSYRA2000190, highly similar to Voltage-dependent anion-selective channel protein 1 OS=Homo sapiens PE=2 SV=1;>sp|P21796|VDAC1_HUMAN Voltage-dependent anion-selective channel protein 1 OS=Homo sapiens GN=VDA	B3KTS5;P21796;B4DEI3	ENSG00000213585	1.20852	1.9	4	NA	6.35127	-0.951206	-1.029	3	NA	6.04934	1.88e-13	4	3	30.743	17.7	10.6
CADM1	CADM1	Cell adhesion molecule 1	>tr|H1ZZW1|H1ZZW1_HUMAN CADM1 protein OS=Homo sapiens GN=CADM1 PE=2 SV=1;>tr|F5H0J4|F5H0J4_HUMAN CADM1 protein OS=Homo sapiens GN=CADM1 PE=2 SV=1;>tr|H1ZZV9|H1ZZV9_HUMAN CADM1 protein OS=Homo sapiens GN=CADM1 PE=2 SV=1;>tr|H1ZZW2|H1ZZW2_HUMAN CADM1 protein	H1ZZW1;F5H0J4;H1ZZV9;H1ZZW2;Q9BY67;A4FVB5;H0YGA7;A0A4Z1;H3BM05;H0YG94;F5H125	ENSG00000182985	1.2032	1.891	2	NA	5.71066	NA	NA	0	NA	NA	3.12e-13	2	0	51.533	4.5	0
ACAA2	ACAA2	3-ketoacyl-CoA thiolase, mitochondrial	>tr|B2RB23|B2RB23_HUMAN cDNA, FLJ95265, highly similar to Homo sapiens acetyl-Coenzyme A acyltransferase 2 (mitochondrial 3-oxoacyl-Coenzyme A thiolase) (ACAA2), nuclear gene encoding mitochondrial protein, mRNA OS=Homo sapiens PE=2 SV=1;>tr|B3KNP8|B3KNP8_	B2RB23;B3KNP8;P42765	ENSG00000167315	1.20295	1.891	4	NA	6.30081	-1.52853	-1.731	2	NA	5.92806	6.3e-41	4	2	42.009	12.6	6
INTS7	INTS7	Integrator complex subunit 7	>sp|Q9NVH2|INT7_HUMAN Integrator complex subunit 7 OS=Homo sapiens GN=INTS7 PE=1 SV=1;>tr|D3DT96|D3DT96_HUMAN Integrator complex subunit 7, isoform CRA_a OS=Homo sapiens GN=INTS7 PE=4 SV=1	Q9NVH2;D3DT96	ENSG00000143493	1.19962	1.885	28	NA	7.04968	1.80248	2.319	24	NA	6.79737	0	24	22	106.83	30.5	26.8
INTS8	INTS8	Integrator complex subunit 8	>sp|Q75QN2|INT8_HUMAN Integrator complex subunit 8 OS=Homo sapiens GN=INTS8 PE=1 SV=1;>tr|B3KRB0|B3KRB0_HUMAN cDNA FLJ33959 fis, clone CTONG2018808 OS=Homo sapiens PE=2 SV=1;>tr|H0YBS1|H0YBS1_HUMAN Integrator complex subunit 8 (Fragment) OS=Homo sapiens GN	Q75QN2;B3KRB0;H0YBS1	ENSG00000164941	1.19491	1.878	26	NA	6.99966	2.0797	2.656	18	NA	6.74844	4.28e-114	20	15	113.09	21.8	13.5
BMS1	BMS1	Ribosome biogenesis protein BMS1 homolog	>sp|Q14692|BMS1_HUMAN Ribosome biogenesis protein BMS1 homolog OS=Homo sapiens GN=BMS1 PE=1 SV=1	Q14692	ENSG00000165733	1.18853	1.867	1	NA	4.72314	0.719052	1.002	4	NA	5.23993	4.94e-10	1	5	145.81	0.9	4.1
VPS13D	VPS13D	Vacuolar protein sorting-associated protein 13D	>sp|Q5THJ4|VP13D_HUMAN Vacuolar protein sorting-associated protein 13D OS=Homo sapiens GN=VPS13D PE=1 SV=1;>tr|H3BLS7|H3BLS7_HUMAN Vacuolar protein sorting-associated protein 13D (Fragment) OS=Homo sapiens GN=VPS13D PE=4 SV=1;>tr|B1AJZ2|B1AJZ2_HUMAN Vacuol	Q5THJ4;H3BLS7;B1AJZ2	ENSG00000048707	1.18339	1.859	1	NA	6.06156	0.609093	0.868	1	5.89539	5.79811	0.0026112	1	1	491.84	0.3	0.3
BOP1	BOP1;KM-PA-2	Ribosome biogenesis protein BOP1	>tr|A8K3R2|A8K3R2_HUMAN cDNA FLJ78061, highly similar to Homo sapiens block of proliferation 1, mRNA OS=Homo sapiens PE=2 SV=1;>tr|B2RDN4|B2RDN4_HUMAN cDNA, FLJ96693, highly similar to Homo sapiens block of proliferation 1 (BOP1), mRNA OS=Homo sapiens PE=2	A8K3R2;B2RDN4;Q14137;B4DEN9;Q96Q25;Q4G0D9;E9PIF8;E9PRN9;Q6DKJ9	ENSG00000170727;ENSG00000204775;ENSG00000261236	1.18187	1.856	2	NA	5.35708	NA	NA	0	NA	NA	2.53e-08	2	0	83.569	2.5	0
INTS6	INTS6	Integrator complex subunit 6	>sp|Q9UL03|INT6_HUMAN Integrator complex subunit 6 OS=Homo sapiens GN=INTS6 PE=1 SV=1;>tr|B3KQH5|B3KQH5_HUMAN Integrator complex subunit 6 OS=Homo sapiens GN=INTS6 PE=2 SV=1;>tr|G5E9X1|G5E9X1_HUMAN Integrator complex subunit 6 OS=Homo sapiens GN=INTS6 PE=4	Q9UL03;B3KQH5;G5E9X1;C9J0C6;B4E2C8	ENSG00000102786	1.16999	1.836	38	NA	7.1248	1.64095	2.122	37	NA	6.96502	3.4e-296	26	23	100.39	37.8	34.6
PPIB	PPIB	Peptidyl-prolyl cis-trans isomerase B	>sp|P23284|PPIB_HUMAN Peptidyl-prolyl cis-trans isomerase B OS=Homo sapiens GN=PPIB PE=1 SV=2	P23284	ENSG00000166794	1.1586	1.818	4	NA	6.45235	-1.34891	-1.512	4	NA	6.47265	2.92e-16	3	4	23.742	13	19
PA2G4	PA2G4	Proliferation-associated protein 2G4	>tr|Q05D08|Q05D08_HUMAN PA2G4 protein (Fragment) OS=Homo sapiens GN=PA2G4 PE=2 SV=1;>tr|H0Y3X3|H0Y3X3_HUMAN Proliferation-associated protein 2G4 OS=Homo sapiens GN=PA2G4 PE=4 SV=1;>sp|Q9UQ80|PA2G4_HUMAN Proliferation-associated protein 2G4 OS=Homo sapiens	Q05D08;H0Y3X3;Q9UQ80;F8VTY8;Q6PIN5;A8K6Y1	ENSG00000170515	1.14874	1.801	1	NA	5.40071	-3.13822	-3.688	1	NA	5.54184	5.52e-10	1	2	45.151	3	5.9
ALDOA	ALDOA	Fructose-bisphosphate aldolase A;Fructose-bisphosphate aldolase	>sp|P04075|ALDOA_HUMAN Fructose-bisphosphate aldolase A OS=Homo sapiens GN=ALDOA PE=1 SV=2;>tr|H3BQN4|H3BQN4_HUMAN Fructose-bisphosphate aldolase OS=Homo sapiens GN=ALDOA PE=3 SV=1;>tr|H3BPS8|H3BPS8_HUMAN Fructose-bisphosphate aldolase A (Fragment) OS=Homo	P04075;H3BQN4;H3BPS8;H3BU78;H3BUH7	ENSG00000149925	1.13934	1.786	3	NA	6.0839	-1.72972	-1.975	1	NA	5.48993	8.3e-14	3	1	39.42	10.4	2.5
INTS9	INTS9	Integrator complex subunit 9	>sp|Q9NV88|INT9_HUMAN Integrator complex subunit 9 OS=Homo sapiens GN=INTS9 PE=1 SV=2;>tr|B7Z560|B7Z560_HUMAN Integrator complex subunit 9 OS=Homo sapiens GN=INTS9 PE=2 SV=1;>tr|H7BYQ6|H7BYQ6_HUMAN Integrator complex subunit 9 OS=Homo sapiens GN=INTS9 PE=4	Q9NV88;B7Z560;H7BYQ6;B7Z970;G3XAN1;B7Z3J7;H0YG17	ENSG00000104299	1.13192	1.773	14	NA	6.75833	1.94752	2.495	19	NA	7.07555	3.12e-114	13	17	73.814	22.8	30.7
CPSF3L	CPSF3L	Integrator complex subunit 11	>sp|Q5TA45|INT11_HUMAN Integrator complex subunit 11 OS=Homo sapiens GN=CPSF3L PE=1 SV=2;>tr|A8K5S2|A8K5S2_HUMAN cDNA FLJ77752 OS=Homo sapiens PE=2 SV=1;>tr|B3KPR3|B3KPR3_HUMAN cDNA FLJ32090 fis, clone OCBBF2000719, highly similar to Homo sapiens cleavage	Q5TA45;A8K5S2;B3KPR3;G3V1S5;B4DM87;C9IYS7;H7BXK4;Q5TA44;Q96HV7;C9J979	ENSG00000127054	1.11177	1.74	16	NA	6.86677	1.8043	2.321	17	NA	6.95701	7.83e-86	13	15	67.662	24.5	27.8
ACADM	DKFZp686M24262;ACADM	Medium-chain specific acyl-CoA dehydrogenase, mitochondrial	>tr|Q5HYG7|Q5HYG7_HUMAN Putative uncharacterized protein DKFZp686M24262 OS=Homo sapiens GN=DKFZp686M24262 PE=2 SV=1;>tr|Q5T4U5|Q5T4U5_HUMAN Acyl-Coenzyme A dehydrogenase, C-4 to C-12 straight chain OS=Homo sapiens GN=ACADM PE=2 SV=1;>sp|P11310|ACADM_HUMAN	Q5HYG7;Q5T4U5;P11310;B4DWX6;B7Z9I1;B4DVB1;B4DJE7	ENSG00000117054	1.10762	1.733	5	NA	6.47222	-1.0747	-1.179	4	NA	6.30136	2.97e-48	5	4	50.308	11.5	9.7
INTS1	INTS1;DKFZP586J0619	Integrator complex subunit 1	>sp|Q8N201|INT1_HUMAN Integrator complex subunit 1 OS=Homo sapiens GN=INTS1 PE=1 SV=2;>tr|A4D212|A4D212_HUMAN DKFZP586J0619 protein OS=Homo sapiens GN=DKFZP586J0619 PE=4 SV=1;>tr|A4D213|A4D213_HUMAN DKFZP586J0619 protein OS=Homo sapiens GN=DKFZP586J0619 PE	Q8N201;A4D212;A4D213	ENSG00000164880	1.10447	1.728	60	NA	6.91349	1.44488	1.884	72	NA	6.77784	0	48	43	244.29	24.7	22.8
CKB	CKB	Creatine kinase B-type	>sp|P12277|KCRB_HUMAN Creatine kinase B-type OS=Homo sapiens GN=CKB PE=1 SV=1;>tr|E7EUJ8|E7EUJ8_HUMAN Creatine kinase B-type OS=Homo sapiens GN=CKB PE=3 SV=2;>tr|B4DP56|B4DP56_HUMAN cDNA FLJ52237, highly similar to Creatine kinase B-type (EC 2.7.3.2) OS=Ho	P12277;E7EUJ8;B4DP56;G3V4N7	ENSG00000166165	1.10232	1.724	6	NA	6.52653	-1.54406	-1.75	4	NA	6.32131	4.1e-47	6	4	42.644	20.7	13.1
SUB1	SUB1;PC4	Activated RNA polymerase II transcriptional coactivator p15	>tr|Q59G24|Q59G24_HUMAN Activated RNA polymerase II transcription cofactor 4 variant (Fragment) OS=Homo sapiens PE=2 SV=1;>sp|P53999|TCP4_HUMAN Activated RNA polymerase II transcriptional coactivator p15 OS=Homo sapiens GN=SUB1 PE=1 SV=3;>tr|Q6IBA2|Q6IBA2_	Q59G24;P53999;Q6IBA2;B7Z1Z0;F5H1H8;Q6E433	ENSG00000113387	1.09221	1.708	2	NA	6.30369	NA	NA	0	NA	NA	3.75e-05	2	0	15.135	17.2	0
TERF2	TERF2	Telomeric repeat-binding factor 2	>sp|Q15554|TERF2_HUMAN Telomeric repeat-binding factor 2 OS=Homo sapiens GN=TERF2 PE=1 SV=2;>tr|H3BR06|H3BR06_HUMAN Telomeric repeat-binding factor 2 (Fragment) OS=Homo sapiens GN=TERF2 PE=4 SV=1	Q15554;H3BR06	ENSG00000132604	1.08794	1.701	10	NA	6.55693	1.79983	2.316	19	NA	6.88427	1.35e-110	10	14	55.55	26.6	35.4
PPP2R1B	PPP2R1B	Serine/threonine-protein phosphatase 2A 65 kDa regulatory subunit A beta isoform	>tr|A8K8B0|A8K8B0_HUMAN cDNA FLJ76434, highly similar to Homo sapiens protein phosphatase 2 (formerly 2A), regulatory subunit A (PR 65), beta isoform (PPP2R1B), transcript variant 2, mRNA OS=Homo sapiens PE=2 SV=1;>sp|P30154|2AAB_HUMAN Serine/threonine-pro	A8K8B0;P30154;F8W8G1;B4DGQ6;A8MY67;B4DK91;E7EUF3;B7Z1G3	ENSG00000137713;ENSG00000262764	1.08583	1.697	4	NA	5.69602	1.08801	1.45	6	NA	5.94585	4.35e-58	4	6	73.554	18.9	18.9
ACO2	ACO2	Aconitate hydratase, mitochondrial	>tr|A2A274|A2A274_HUMAN Aconitase 2, mitochondrial OS=Homo sapiens GN=ACO2 PE=4 SV=1;>tr|B2RBW5|B2RBW5_HUMAN cDNA, FLJ95737, highly similar to Homo sapiens aconitase 2, mitochondrial (ACO2), nuclear geneencoding mitochondrial protein, mRNA OS=Homo sapiens	A2A274;B2RBW5;Q99798;B4DZ08;F5H2A5;B4DJW1;B4DLY4;B4DEC3;B4DW08;Q71UF1	ENSG00000100412	1.08427	1.695	16	NA	6.55558	-0.732117	-0.763	4	NA	5.74603	2.13e-141	16	4	87.819	24.6	7.3
RAB10;RAB1A;RAB15;RAB13;RAB8B;RAB8A;RAB1B	RAB13;RAB15;RAB8A;RAB8B;RAB1A;RAB1B;RAB1C;RAB10;hCG_1996054	Ras-related protein Rab-15;Ras-related protein Rab-8A;Ras-related protein Rab-8B;Ras-related protein Rab-1A;Ras-related protein Rab-13;Putative Ras-related protein Rab-1C;Ras-related protein Rab-1B;Ras-related protein Rab-10	>tr|Q504R6|Q504R6_HUMAN RAB13 protein (Fragment) OS=Homo sapiens GN=RAB13 PE=2 SV=1;>tr|G5EMR8|G5EMR8_HUMAN RAB15, member RAS onocogene family, isoform CRA_c OS=Homo sapiens GN=RAB15 PE=2 SV=1;>sp|P59190|RAB15_HUMAN Ras-related protein Rab-15 OS=Homo sapie	Q504R6;G5EMR8;P59190;G5EMR7;B4DEK7;P61006;Q92930;P62820;Q5U0I6;P51153;Q6FIG4;Q92928;Q9H0U4;P61026;B4DMS1;F5GY21;H0YNE9;B7Z8M7;E7END7;E9PLD0;D3DV69;Q9H1C9;E7EWA5;Q59EP4;E7ETK2;G5ELZ5;G5ELZ6;H0YMN7;B3KTE3;H0YL94;H0YLJ8;Q53SX4	ENSG00000084733;ENSG00000138069;ENSG00000139998;ENSG00000143545;ENSG00000166128;ENSG00000167461;ENSG00000174903	1.05165	1.641	1	5.25828	6.08127	-1.32568	-1.484	1	5.21394	5.84736	2.09e-06	1	1	27.199	4.5	4.5
HEATR1	HEATR1	HEAT repeat-containing protein 1	>tr|B2RWN5|B2RWN5_HUMAN HEAT repeat containing 1 OS=Homo sapiens GN=HEATR1 PE=2 SV=1;>sp|Q9H583|HEAT1_HUMAN HEAT repeat-containing protein 1 OS=Homo sapiens GN=HEATR1 PE=1 SV=3;>tr|Q5T3Q7|Q5T3Q7_HUMAN HEAT repeat containing 1 OS=Homo sapiens GN=HEATR1 PE=2	B2RWN5;Q9H583;Q5T3Q7;A2VDI1;B3KWS1;B4E263;B7ZAU8;Q6P664	ENSG00000119285	1.05012	1.638	1	NA	4.40512	NA	NA	0	NA	NA	0.00079522	2	0	242.26	1.1	0
COPS2	COPS2	COP9 signalosome complex subunit 2	>tr|Q59EL2|Q59EL2_HUMAN COP9 constitutive photomorphogenic homolog subunit 2 variant (Fragment) OS=Homo sapiens PE=2 SV=1;>sp|P61201|CSN2_HUMAN COP9 signalosome complex subunit 2 OS=Homo sapiens GN=COPS2 PE=1 SV=1;>tr|Q53HJ0|Q53HJ0_HUMAN COP9 constitutive	Q59EL2;P61201;Q53HJ0;B4DIH5;B2R6N0;H0YKU5	ENSG00000166200	1.05012	1.638	3	NA	6.05003	0.647453	0.915	6	NA	6.62753	2.04e-33	4	6	52.532	11.5	15.5
ME2	ME2	NAD-dependent malic enzyme, mitochondrial	>sp|P23368|MAOM_HUMAN NAD-dependent malic enzyme, mitochondrial OS=Homo sapiens GN=ME2 PE=1 SV=1	P23368	ENSG00000082212	1.02956	1.604	6	NA	6.075	-1.26569	-1.411	4	NA	5.87882	7.31e-23	6	4	65.443	11.1	7.4
ERCC8	ERCC8	DNA excision repair protein ERCC-8	>sp|Q13216|ERCC8_HUMAN DNA excision repair protein ERCC-8 OS=Homo sapiens GN=ERCC8 PE=1 SV=1;>tr|A8K3W1|A8K3W1_HUMAN cDNA FLJ78558, highly similar to Homo sapiens excision repair cross-complementing rodent repair deficiency, complementation group 8 (ERCC8)	Q13216;A8K3W1;B4E383;B3KPW7;B4DGZ9	ENSG00000049167	1.02878	1.603	16	NA	7.61528	1.79094	2.305	17	NA	7.59795	0	15	14	44.055	50.8	45.5
C7orf26	C7orf26	Uncharacterized protein C7orf26	>sp|Q96N11|CG026_HUMAN Uncharacterized protein C7orf26 OS=Homo sapiens GN=C7orf26 PE=2 SV=1	Q96N11	ENSG00000146576	1.02687	1.6	5	NA	6.59337	1.81758	2.337	5	NA	6.487	5.76e-76	6	5	50.046	20.3	16.3
SHMT2	SHMT2;DKFZp686P09201	Serine hydroxymethyltransferase, mitochondrial;Serine hydroxymethyltransferase	>sp|P34897|GLYM_HUMAN Serine hydroxymethyltransferase, mitochondrial OS=Homo sapiens GN=SHMT2 PE=1 SV=3;>tr|Q53ET4|Q53ET4_HUMAN Serine hydroxymethyltransferase (Fragment) OS=Homo sapiens PE=2 SV=1;>tr|Q5HYG8|Q5HYG8_HUMAN Serine hydroxymethyltransferase OS=	P34897;Q53ET4;Q5HYG8;B4DJQ3;Q5BJF5;B4E1G2;B4DW25;B4DP88;B4DWA7;B4DJ63;B4DLV4;H0YIZ0;G3V2Y4	ENSG00000182199	1.02701	1.6	32	6.00078	7.22732	-2.21023	-2.56	15	5.97407	7.11156	5.99e-255	18	14	55.992	44	34.7
VDAC3	VDAC3	Voltage-dependent anion-selective channel protein 3	>tr|F5H740|F5H740_HUMAN Voltage-dependent anion-selective channel protein 3 OS=Homo sapiens GN=VDAC3 PE=4 SV=1;>sp|Q9Y277|VDAC3_HUMAN Voltage-dependent anion-selective channel protein 3 OS=Homo sapiens GN=VDAC3 PE=1 SV=1;>tr|E5RHZ6|E5RHZ6_HUMAN Voltage-dep	F5H740;Q9Y277;E5RHZ6;E5RJN6;E5RFP6;E5RK27	ENSG00000078668	1.02425	1.595	1	NA	5.55634	NA	NA	0	NA	NA	1.56e-06	1	0	30.757	4.6	0
HSD17B4	HSD17B4	Peroxisomal multifunctional enzyme type 2;(3R)-hydroxyacyl-CoA dehydrogenase;Enoyl-CoA hydratase 2	>tr|B2R659|B2R659_HUMAN cDNA, FLJ92803, highly similar to Homo sapiens hydroxysteroid (17-beta) dehydrogenase 4 (HSD17B4), mRNA OS=Homo sapiens PE=2 SV=1;>sp|P51659|DHB4_HUMAN Peroxisomal multifunctional enzyme type 2 OS=Homo sapiens GN=HSD17B4 PE=1 SV=3;>	B2R659;P51659;B4DDM5;E7ER27	ENSG00000133835	1.02041	1.589	1	NA	4.97632	NA	NA	0	NA	NA	1.54e-06	1	0	79.611	1.9	0
PCF11	PCF11	Pre-mRNA cleavage complex 2 protein Pcf11	>sp|O94913|PCF11_HUMAN Pre-mRNA cleavage complex 2 protein Pcf11 OS=Homo sapiens GN=PCF11 PE=1 SV=3;>tr|E9PKN0|E9PKN0_HUMAN Pre-mRNA cleavage complex 2 protein Pcf11 (Fragment) OS=Homo sapiens GN=PCF11 PE=4 SV=1;>tr|E9PQ01|E9PQ01_HUMAN Pre-mRNA cleavage co	O94913;E9PKN0;E9PQ01;B7Z7X4	ENSG00000165494	1.016	1.582	9	NA	5.70527	2.36608	3.004	2	NA	4.97313	2.66e-18	8	1	173.05	5.3	1.4
VWA9	C15orf44	UPF0464 protein C15orf44	>tr|B4DJL6|B4DJL6_HUMAN UPF0464 protein C15orf44 OS=Homo sapiens GN=C15orf44 PE=2 SV=1;>sp|Q96SY0|CO044_HUMAN UPF0464 protein C15orf44 OS=Homo sapiens GN=C15orf44 PE=1 SV=2;>tr|B4DVT3|B4DVT3_HUMAN UPF0464 protein C15orf44 OS=Homo sapiens GN=C15orf44 PE=2 S	B4DJL6;Q96SY0;B4DVT3;B4DVD5;H3BRY6;B4DWZ3	ENSG00000138614	1.01114	1.574	8	NA	6.17135	1.46676	1.911	5	NA	6.30582	8.28e-37	6	4	61.345	14.8	11.4
HK1	HK1	Hexokinase-1	>tr|B3KXY9|B3KXY9_HUMAN cDNA FLJ46359 fis, clone TESTI4049786, highly similar to Hexokinase-1 (EC 2.7.1.1) OS=Homo sapiens PE=2 SV=1;>tr|E7ENR4|E7ENR4_HUMAN Hexokinase-1 OS=Homo sapiens GN=HK1 PE=3 SV=1;>tr|Q59FD4|Q59FD4_HUMAN Hexokinase 1 isoform HKI vari	B3KXY9;E7ENR4;Q59FD4;A8K7J7;P19367;B4DG62;B3KRA9	ENSG00000156515	1.00727	1.567	15	NA	6.27967	-1.46542	-1.654	10	4.6648	5.86368	3.52e-60	17	9	106.25	18	8.9
SLC25A3	SLC25A3	Phosphate carrier protein, mitochondrial	>sp|Q00325|MPCP_HUMAN Phosphate carrier protein, mitochondrial OS=Homo sapiens GN=SLC25A3 PE=1 SV=2;>tr|B2RE88|B2RE88_HUMAN cDNA, FLJ96465, highly similar to Homo sapiens solute carrier family 25 (mitochondrial carrier;phosphate carrier), member 3 (SLC25A3	Q00325;B2RE88;Q53HC3;Q8NCF7;F8VVM2;F8VWQ0;F8VWR4;F8VZL5	ENSG00000075415	1.0013	1.557	3	5.3363	6.24115	-0.305378	-0.244	2	NA	5.92455	3.28e-09	3	2	40.094	8.6	5.2
SLC25A5	SLC25A5	ADP/ATP translocase 2	>tr|Q6NVC0|Q6NVC0_HUMAN SLC25A5 protein (Fragment) OS=Homo sapiens GN=SLC25A5 PE=2 SV=1;>sp|P05141|ADT2_HUMAN ADP/ATP translocase 2 OS=Homo sapiens GN=SLC25A5 PE=1 SV=7;>tr|B2RCV1|B2RCV1_HUMAN cDNA, FLJ96310, highly similar to Homo sapiens solute carrier f	Q6NVC0;P05141;B2RCV1	ENSG00000005022	0.992623	1.543	6	5.9948	6.89316	-0.377163	-0.331	6	6.22973	6.9574	4.51e-47	3	2	35.293	21.4	19.5
PPP1R10;PPP1R10;PPP1R10;PPP1R10;PPP1R10;PPP1R10;PPP1R10	PPP1R10	Serine/threonine-protein phosphatase 1 regulatory subunit 10	>tr|Q2L6I0|Q2L6I0_HUMAN FB19 protein OS=Homo sapiens GN=PPP1R10 PE=2 SV=1;>sp|Q96QC0|PP1RA_HUMAN Serine/threonine-protein phosphatase 1 regulatory subunit 10 OS=Homo sapiens GN=PPP1R10 PE=1 SV=1;>tr|Q58F28|Q58F28_HUMAN PPP1R10 protein (Fragment) OS=Homo sa	Q2L6I0;Q96QC0;Q58F28;F5H5K4	ENSG00000204569;ENSG00000206489;ENSG00000227804;ENSG00000230995;ENSG00000231737;ENSG00000235291;ENSG00000238104	0.989212	1.537	39	NA	6.90832	1.44642	1.886	23	NA	6.85883	1.76e-140	15	18	99.057	17.1	20.9
RBM3	RBM3	Putative RNA-binding protein 3	>sp|P98179|RBM3_HUMAN Putative RNA-binding protein 3 OS=Homo sapiens GN=RBM3 PE=1 SV=1	P98179	ENSG00000102317;ENSG00000268489	0.986811	1.533	1	6.79781	6.1705	-0.709623	-0.735	1	7.06852	5.67526	1.77e-35	1	1	17.17	11.5	11.5
SMO	SMO	Smoothened homolog	>tr|A4D1K5|A4D1K5_HUMAN Smoothened homolog (Drosophila) OS=Homo sapiens GN=SMO PE=4 SV=1;>sp|Q99835|SMO_HUMAN Smoothened homolog OS=Homo sapiens GN=SMO PE=1 SV=1;>tr|H7C509|H7C509_HUMAN Smoothened homolog (Fragment) OS=Homo sapiens GN=SMO PE=4 SV=1	A4D1K5;Q99835;H7C509	ENSG00000128602	0.986156	1.532	1	NA	5.5596	NA	NA	0	NA	NA	0.023718	1	0	86.396	0.9	0
THOC1	THOC1	THO complex subunit 1	>sp|Q96FV9|THOC1_HUMAN THO complex subunit 1 OS=Homo sapiens GN=THOC1 PE=1 SV=1	Q96FV9	ENSG00000079134	0.983532	1.528	4	NA	5.60695	0.710085	0.991	9	NA	6.14681	9.19e-37	3	10	75.665	4	16.9
CTPS1	CTPS	CTP synthase 1	>sp|P17812|PYRG1_HUMAN CTP synthase 1 OS=Homo sapiens GN=CTPS1 PE=1 SV=2;>tr|B4DMB5|B4DMB5_HUMAN cDNA FLJ60075, highly similar to CTP synthase 1 (EC 6.3.4.2) OS=Homo sapiens PE=2 SV=1;>tr|B4E1E0|B4E1E0_HUMAN cDNA FLJ58563, highly similar to CTP synthase 1	P17812;B4DMB5;B4E1E0;B4DR64;B7Z9C4	ENSG00000171793	0.971442	1.508	1	NA	4.99654	-0.524749	-0.51	4	NA	5.7793	2.39e-11	1	4	66.69	1.7	7.8
NEDD8;NEDD8-MDP1	NEDD8-MDP1;NEDD8	NEDD8	>tr|E9PL57|E9PL57_HUMAN Protein NEDD8-MDP1 (Fragment) OS=Homo sapiens GN=NEDD8-MDP1 PE=4 SV=1;>tr|E9PS38|E9PS38_HUMAN Protein NEDD8-MDP1 OS=Homo sapiens GN=NEDD8-MDP1 PE=4 SV=1;>sp|Q15843|NEDD8_HUMAN NEDD8 OS=Homo sapiens GN=NEDD8 PE=1 SV=1;>tr|F8VSA6|F8VS	E9PL57;E9PS38;Q15843;F8VSA6	ENSG00000129559;ENSG00000255526	0.970117	1.506	3	NA	6.36948	1.01842	1.366	1	NA	5.72818	1.38e-20	2	1	19.536	8.2	8.2
CAPRIN1	CAPRIN1	Caprin-1	>sp|Q14444|CAPR1_HUMAN Caprin-1 OS=Homo sapiens GN=CAPRIN1 PE=1 SV=2;>tr|B4DSF8|B4DSF8_HUMAN cDNA FLJ57278 OS=Homo sapiens PE=2 SV=1;>tr|E9PLA9|E9PLA9_HUMAN Caprin-1 (Fragment) OS=Homo sapiens GN=CAPRIN1 PE=4 SV=1;>tr|E9PP31|E9PP31_HUMAN Caprin-1 OS=Homo s	Q14444;B4DSF8;E9PLA9;E9PP31;B3KXU8;G3V153	ENSG00000135387	0.968718	1.503	2	NA	5.76333	0.207143	0.379	4	5.82774	5.97041	6.07e-11	2	4	78.365	3.2	5.9
PSMB2	PSMB2	Proteasome subunit beta type-2	>sp|P49721|PSB2_HUMAN Proteasome subunit beta type-2 OS=Homo sapiens GN=PSMB2 PE=1 SV=1;>tr|B7Z478|B7Z478_HUMAN Proteasome (Prosome, macropain) subunit, beta type, 2, isoform CRA_b OS=Homo sapiens GN=PSMB2 PE=2 SV=1	P49721;B7Z478	ENSG00000126067	0.963622	1.495	1	NA	5.86401	-0.0446426	0.073	2	NA	6.28859	2.45e-07	2	2	22.836	9	11.9
YWHAZ	YWHAZ	14-3-3 protein zeta/delta	>tr|E7EX29|E7EX29_HUMAN 14-3-3 protein zeta/delta (Fragment) OS=Homo sapiens GN=YWHAZ PE=3 SV=1;>tr|D0PNI1|D0PNI1_HUMAN Tyrosine 3-monooxygenase/tryptophan 5-monooxygenase activation protein zeta polypeptide OS=Homo sapiens GN=YWHAZ PE=3 SV=1;>sp|P63104|14	E7EX29;D0PNI1;P63104;E7EX24;B0AZS6;H0YB80;B7Z2E6;B7Z465;Q2F831	ENSG00000164924	0.962956	1.494	2	NA	6.21096	-0.382306	-0.337	2	NA	6.29828	5.01e-38	2	2	28.036	16.3	19.9
PLD3	PLD3	Phospholipase D3	>sp|Q8IV08|PLD3_HUMAN Phospholipase D3 OS=Homo sapiens GN=PLD3 PE=1 SV=1	Q8IV08	ENSG00000105223	0.953526	1.478	1	NA	5.25892	-0.284282	-0.218	3	NA	5.70487	3.21e-18	2	3	54.705	3.9	6.3
GPS1	GPS1	COP9 signalosome complex subunit 1	>tr|A8K070|A8K070_HUMAN cDNA FLJ75157, highly similar to Homo sapiens G protein pathway suppressor 1, transcript variant 1, mRNA OS=Homo sapiens PE=2 SV=1;>sp|Q13098|CSN1_HUMAN COP9 signalosome complex subunit 1 OS=Homo sapiens GN=GPS1 PE=1 SV=4;>tr|B4DND6	A8K070;Q13098;B4DND6	ENSG00000169727	0.952334	1.476	1	NA	5.23348	0.107822	0.259	1	NA	5.61257	0.001158	1	1	58.921	2.3	2.3
PNPT1	PNPT1	Polyribonucleotide nucleotidyltransferase 1, mitochondrial	>sp|Q8TCS8|PNPT1_HUMAN Polyribonucleotide nucleotidyltransferase 1, mitochondrial OS=Homo sapiens GN=PNPT1 PE=1 SV=2;>tr|H7BZ02|H7BZ02_HUMAN Polyribonucleotide nucleotidyltransferase 1, mitochondrial OS=Homo sapiens GN=PNPT1 PE=4 SV=1	Q8TCS8;H7BZ02	ENSG00000138035	0.948152	1.469	15	NA	6.37387	-0.675535	-0.694	11	NA	6.1417	1.28e-66	17	13	85.95	24.6	19.9
	HSP90AB2P	Putative heat shock protein HSP 90-beta 2	>sp|Q58FF8|H90B2_HUMAN Putative heat shock protein HSP 90-beta 2 OS=Homo sapiens GN=HSP90AB2P PE=1 SV=2	Q58FF8		0.93395	1.446	1	NA	5.67956	-1.05589	-1.156	1	NA	5.08895	9.64e-51	1	1	44.348	14.4	11.3
PITRM1	PITRM1	Presequence protease, mitochondrial	>tr|C9JSL2|C9JSL2_HUMAN Presequence protease, mitochondrial OS=Homo sapiens GN=PITRM1 PE=3 SV=1;>sp|Q5JRX3|PREP_HUMAN Presequence protease, mitochondrial OS=Homo sapiens GN=PITRM1 PE=1 SV=2;>tr|B4DH07|B4DH07_HUMAN cDNA FLJ53321, highly similar to Homo sapi	C9JSL2;Q5JRX3;B4DH07;E9PDX6;B4DRW8;B4E0J8;E7ES23;B3KN37;B3KM51	ENSG00000107959	0.929109	1.438	9	NA	5.89375	-1.00063	-1.089	8	NA	5.82739	4.59e-33	9	8	117.51	9.6	8.4
PDIA6	PDIA6;P5	Protein disulfide-isomerase A6	>tr|B3KY95|B3KY95_HUMAN cDNA FLJ16143 fis, clone BRAMY2038516, highly similar to Protein disulfide-isomerase A6 (EC 5.3.4.1) OS=Homo sapiens PE=2 SV=1;>tr|B5MCQ5|B5MCQ5_HUMAN Protein disulfide-isomerase A6 OS=Homo sapiens GN=PDIA6 PE=3 SV=1;>tr|B7Z4M8|B7Z4	B3KY95;B5MCQ5;B7Z4M8;F8WA83;Q15084;Q53RC7;B7Z254	ENSG00000143870	0.929261	1.438	8	NA	6.43041	-1.12011	-1.234	5	4.72642	6.30771	5.53e-112	6	5	53.289	17.4	15
ACTN1	ACTN1	Alpha-actinin-1	>tr|B7TY16|B7TY16_HUMAN Actinin alpha 1 isoform 3 OS=Homo sapiens GN=ACTN1 PE=2 SV=1;>sp|P12814|ACTN1_HUMAN Alpha-actinin-1 OS=Homo sapiens GN=ACTN1 PE=1 SV=2;>tr|B7Z565|B7Z565_HUMAN cDNA FLJ54739, highly similar to Alpha-actinin-1 OS=Homo sapiens PE=2 SV=	B7TY16;P12814;B7Z565;H9KV75;B4DFY0	ENSG00000072110	0.916706	1.417	2	NA	5.53864	-0.88502	-0.948	1	NA	5.00988	8.02e-132	2	1	107.14	19.7	12.3
NSDHL	NSDHL	Sterol-4-alpha-carboxylate 3-dehydrogenase, decarboxylating	>sp|Q15738|NSDHL_HUMAN Sterol-4-alpha-carboxylate 3-dehydrogenase, decarboxylating OS=Homo sapiens GN=NSDHL PE=1 SV=2;>tr|C9JDR0|C9JDR0_HUMAN Sterol-4-alpha-carboxylate 3-dehydrogenase, decarboxylating (Fragment) OS=Homo sapiens GN=NSDHL PE=3 SV=1	Q15738;C9JDR0	ENSG00000147383;ENSG00000269336	0.914871	1.414	2	NA	5.47945	-1.61617	-1.837	1	NA	5.17184	4.01e-05	2	1	41.9	5.9	3.5
TXNDC5	TXNDC5;DKFZp666I134;STRF8	Thioredoxin domain-containing protein 5	>sp|Q8NBS9|TXND5_HUMAN Thioredoxin domain-containing protein 5 OS=Homo sapiens GN=TXNDC5 PE=1 SV=2;>tr|Q658S9|Q658S9_HUMAN Putative uncharacterized protein DKFZp666I134 (Fragment) OS=Homo sapiens GN=DKFZp666I134 PE=2 SV=1;>tr|Q6EHZ3|Q6EHZ3_HUMAN Putative u	Q8NBS9;Q658S9;Q6EHZ3;Q86UY0;B2RDM2	ENSG00000239264	0.910579	1.407	1	NA	5.10527	-0.0330085	0.087	1	NA	4.98633	7.17e-05	1	1	47.628	2.1	2.1
PKM	PKM2	Pyruvate kinase isozymes M1/M2;Pyruvate kinase	>sp|P14618|KPYM_HUMAN Pyruvate kinase isozymes M1/M2 OS=Homo sapiens GN=PKM PE=1 SV=4;>tr|H3BTN5|H3BTN5_HUMAN Pyruvate kinase (Fragment) OS=Homo sapiens GN=PKM PE=3 SV=1;>tr|B4DRT3|B4DRT3_HUMAN Pyruvate kinase OS=Homo sapiens PE=2 SV=1;>tr|E9PF79|E9PF79_HU	P14618;H3BTN5;B4DRT3;E9PF79;B4DNK4;H3BQ34;Q8WUW7;H3BTJ2;H3BUW1	ENSG00000067225	0.904812	1.398	9	5.12882	6.29957	-1.16913	-1.294	10	4.93093	6.38924	2.43e-47	11	8	57.936	25.4	21.5
RNPS1	RNPS1	RNA-binding protein with serine-rich domain 1	>tr|D3DU92|D3DU92_HUMAN RNA binding protein S1 OS=Homo sapiens GN=RNPS1 PE=2 SV=1;>sp|Q15287|RNPS1_HUMAN RNA-binding protein with serine-rich domain 1 OS=Homo sapiens GN=RNPS1 PE=1 SV=1;>tr|H3BTC0|H3BTC0_HUMAN RNA-binding protein with serine-rich domain 1	D3DU92;Q15287;H3BTC0;H3BMM9;H3BMS0;H3BV80;H3BPG5;H3BR57	ENSG00000205937	0.903887	1.396	5	NA	6.68762	0.411643	0.628	3	NA	6.52463	4.36e-42	2	2	34.208	8.9	8.9
TCEB3	TCEB3	Transcription elongation factor B polypeptide 3	>sp|Q14241|ELOA1_HUMAN Transcription elongation factor B polypeptide 3 OS=Homo sapiens GN=TCEB3 PE=1 SV=2	Q14241	ENSG00000011007	0.903038	1.395	9	NA	6.40584	2.10873	2.691	7	NA	6.21447	1.27e-82	10	8	89.908	14	11.5
RPRD1B	RPRD1B	Regulation of nuclear pre-mRNA domain-containing protein 1B	>sp|Q9NQG5|RPR1B_HUMAN Regulation of nuclear pre-mRNA domain-containing protein 1B OS=Homo sapiens GN=RPRD1B PE=1 SV=1	Q9NQG5	ENSG00000101413	0.903115	1.395	11	NA	7.7109	1.98313	2.538	12	NA	7.90452	0	10	10	36.899	47.9	46
ATP1B3	ATP1B3	Sodium/potassium-transporting ATPase subunit beta-3	>sp|P54709|AT1B3_HUMAN Sodium/potassium-transporting ATPase subunit beta-3 OS=Homo sapiens GN=ATP1B3 PE=1 SV=1;>tr|D3DNF9|D3DNF9_HUMAN ATPase, Na+/K+ transporting, beta 3 polypeptide, isoform CRA_a OS=Homo sapiens GN=ATP1B3 PE=3 SV=1;>tr|B7Z1N7|B7Z1N7_HUMA	P54709;D3DNF9;B7Z1N7;C9JA36;C9JXZ1;F8WBY4;H7C547	ENSG00000069849	0.892197	1.377	2	NA	5.77651	-0.693994	-0.716	1	NA	5.51051	1.43e-09	2	1	31.512	9	3.9
GANAB	GANAB	Neutral alpha-glucosidase AB	>tr|B4DJ30|B4DJ30_HUMAN cDNA FLJ61290, highly similar to Neutral alpha-glucosidase AB OS=Homo sapiens PE=2 SV=1;>sp|Q14697|GANAB_HUMAN Neutral alpha-glucosidase AB OS=Homo sapiens GN=GANAB PE=1 SV=3;>tr|B4DSM6|B4DSM6_HUMAN cDNA FLJ54057, highly similar to	B4DJ30;Q14697;B4DSM6;F5H6X6;B4DZ53;E9PKU7;B4DIW2	ENSG00000089597	0.889318	1.372	4	NA	5.65828	-0.808513	-0.855	1	NA	4.84528	1.68e-15	6	1	112.92	6.6	0.9
GTF2H4;GTF2H4;GTF2H4;GTF2H4;GTF2H4;GTF2H4	GTF2H4	General transcription factor IIH subunit 4	>tr|Q53HH3|Q53HH3_HUMAN General transcription factor IIH, polypeptide 4, 52kDa variant (Fragment) OS=Homo sapiens PE=2 SV=1;>sp|Q92759|TF2H4_HUMAN General transcription factor IIH subunit 4 OS=Homo sapiens GN=GTF2H4 PE=2 SV=1;>tr|B4DNU0|B4DNU0_HUMAN cDNA F	Q53HH3;Q92759;B4DNU0;B4DTJ5;A2ABL5	ENSG00000213780;ENSG00000221974;ENSG00000226384;ENSG00000233149;ENSG00000234370;ENSG00000236895	0.888617	1.371	3	NA	5.93305	1.95457	2.504	4	NA	6.14706	1.75e-37	3	4	52.114	7.8	10.6
TOX4	TOX4	TOX high mobility group box family member 4	>sp|O94842|TOX4_HUMAN TOX high mobility group box family member 4 OS=Homo sapiens GN=TOX4 PE=1 SV=1;>tr|B4DPY8|B4DPY8_HUMAN TOX high mobility group box family member 4 OS=Homo sapiens GN=TOX4 PE=2 SV=1;>tr|B4DSM0|B4DSM0_HUMAN cDNA FLJ54382, highly similar	O94842;B4DPY8;B4DSM0;B4DJ39;F6TTN0	ENSG00000092203	0.888928	1.371	12	NA	7.10623	1.37934	1.804	12	NA	6.87707	4.15e-96	10	8	66.194	20.5	17.4
			>tr|B7Z881|B7Z881_HUMAN cDNA FLJ52376, highly similar to Ras GTPase-activating-like protein IQGAP2 OS=Homo sapiens PE=2 SV=1	B7Z881		0.886433	1.367	1	NA	4.8634	-0.203901	-0.12	2	NA	4.91465	1.48e-09	1	1	99.426	5	3.6
CDK9	CDK9	Cyclin-dependent kinase 9	>tr|B2R9L6|B2R9L6_HUMAN cDNA, FLJ94450, highly similar to Homo sapiens cyclin-dependent kinase 9 (CDC2-related kinase) (CDK9), mRNA OS=Homo sapiens PE=2 SV=1;>tr|B5BU53|B5BU53_HUMAN Cyclin-dependent kinase 9 OS=Homo sapiens GN=CDK9 PE=2 SV=1;>sp|P50750|CDK	B2R9L6;B5BU53;P50750	ENSG00000136807	0.88323	1.362	1	NA	5.36352	1.40866	1.84	1	NA	5.43407	1.96e-08	1	1	42.747	4.6	4.6
TMPO	TMPO	Lamina-associated polypeptide 2, isoform alpha;Thymopoietin;Thymopentin	>sp|P42166|LAP2A_HUMAN Lamina-associated polypeptide 2, isoform alpha OS=Homo sapiens GN=TMPO PE=1 SV=2	P42166	ENSG00000120802	0.881508	1.359	5	NA	5.86331	0.353097	0.557	4	NA	5.77692	0	5	4	75.491	25.1	25.4
GFM1	GFM1	Elongation factor G, mitochondrial	>tr|E5KND5|E5KND5_HUMAN Mitochondrial elongation factor G OS=Homo sapiens PE=3 SV=1;>sp|Q96RP9|EFGM_HUMAN Elongation factor G, mitochondrial OS=Homo sapiens GN=GFM1 PE=1 SV=2;>tr|E5KND7|E5KND7_HUMAN Mitochondrial elongation factor G OS=Homo sapiens PE=3 SV	E5KND5;Q96RP9;E5KND7;C9IZ01;F8WAU4;D3DNL3	ENSG00000168827	0.881038	1.358	16	NA	6.52394	-0.623687	-0.631	11	NA	6.30384	4.73e-58	15	11	83.471	24.1	16.2
WDR82	WDR82	WD repeat-containing protein 82	>sp|Q6UXN9|WDR82_HUMAN WD repeat-containing protein 82 OS=Homo sapiens GN=WDR82 PE=1 SV=1	Q6UXN9	ENSG00000164091	0.871449	1.342	9	5.28856	7.26734	1.37061	1.794	12	4.94721	7.39742	3.8e-170	8	11	35.079	31.9	37.1
EIF5A;EIF5A2;EIF5AL1	EIF5A;EIF5AL1;EIF5A2	Eukaryotic translation initiation factor 5A-1;Eukaryotic translation initiation factor 5A-1-like;Eukaryotic translation initiation factor 5A-2	>tr|I3L504|I3L504_HUMAN Eukaryotic translation initiation factor 5A-1 OS=Homo sapiens GN=EIF5A PE=4 SV=1;>sp|P63241|IF5A1_HUMAN Eukaryotic translation initiation factor 5A-1 OS=Homo sapiens GN=EIF5A PE=1 SV=2;>sp|Q6IS14|IF5AL_HUMAN Eukaryotic translation i	I3L504;P63241;Q6IS14;I3L397;Q9GZV4;C9J4W5;C9J7B5;F8WCJ1	ENSG00000132507;ENSG00000163577;ENSG00000253626	0.870029	1.34	2	NA	6.46391	-1.07112	-1.175	2	NA	6.2089	9.04e-10	2	2	20.503	12.9	12.9
PLEC	PLEC;PLEC1	Plectin	>sp|Q15149|PLEC_HUMAN Plectin OS=Homo sapiens GN=PLEC PE=1 SV=3;>tr|D3DWL0|D3DWL0_HUMAN Plectin 1, intermediate filament binding protein 500kDa, isoform CRA_b OS=Homo sapiens GN=PLEC1 PE=4 SV=1	Q15149;D3DWL0	ENSG00000178209;ENSG00000261109	0.860685	1.325	1	NA	4.48505	1.13881	1.512	1	NA	4.27747	1.57e-10	1	1	531.78	1	1
MPST	MPST	Sulfurtransferase;3-mercaptopyruvate sulfurtransferase	>tr|Q59HD5|Q59HD5_HUMAN Sulfurtransferase (Fragment) OS=Homo sapiens PE=1 SV=1;>tr|B3KP52|B3KP52_HUMAN Sulfurtransferase OS=Homo sapiens PE=2 SV=1;>sp|P25325|THTM_HUMAN 3-mercaptopyruvate sulfurtransferase OS=Homo sapiens GN=MPST PE=1 SV=3;>tr|Q6FHN9|Q6FHN	Q59HD5;B3KP52;P25325;Q6FHN9;E7ENL2;B1AH49;Q2VEU1;Q2VEU0	ENSG00000128309	0.856946	1.318	1	NA	5.24998	NA	NA	0	NA	NA	1.58e-07	1	0	34.751	4.1	0
TERF2IP	TERF2IP	Telomeric repeat-binding factor 2-interacting protein 1	>sp|Q9NYB0|TE2IP_HUMAN Telomeric repeat-binding factor 2-interacting protein 1 OS=Homo sapiens GN=TERF2IP PE=1 SV=1	Q9NYB0	ENSG00000166848	0.848317	1.304	6	NA	6.17278	1.71866	2.217	9	NA	6.49424	5.43e-62	6	7	44.259	18	18.5
POLR2H	POLR2H	DNA-directed RNA polymerases I, II, and III subunit RPABC3	>sp|P52434|RPAB3_HUMAN DNA-directed RNA polymerases I, II, and III subunit RPABC3 OS=Homo sapiens GN=POLR2H PE=1 SV=4;>tr|C9JLU1|C9JLU1_HUMAN DNA-directed RNA polymerases I, II, and III subunit RPABC3 (Fragment) OS=Homo sapiens GN=POLR2H PE=4 SV=1;>tr|C9JB	P52434;C9JLU1;C9JBJ6;C9JCU7;C9J413	ENSG00000163882	0.83996	1.29	4	NA	7.30524	1.62975	2.109	4	NA	7.37689	2.4e-39	4	4	17.143	32.7	32.7
	hCG_1786552		>tr|H0UI58|H0UI58_HUMAN HCG1786552, isoform CRA_a OS=Homo sapiens GN=hCG_1786552 PE=3 SV=1	H0UI58		0.832283	1.278	1	NA	5.3712	1.00389	1.348	3	NA	6.24768	0.041056	1	1	33.161	2.7	2.7
VDAC2	VDAC2	Voltage-dependent anion-selective channel protein 2	>sp|P45880|VDAC2_HUMAN Voltage-dependent anion-selective channel protein 2 OS=Homo sapiens GN=VDAC2 PE=1 SV=2;>tr|B4DKM5|B4DKM5_HUMAN Voltage-dependent anion-selective channel protein 2 OS=Homo sapiens GN=VDAC2 PE=2 SV=1;>tr|Q5JSD1|Q5JSD1_HUMAN Voltage-dep	P45880;B4DKM5;Q5JSD1;Q5JSD2	ENSG00000165637	0.831472	1.276	4	NA	6.3552	-0.689171	-0.71	1	NA	5.51089	7.17e-14	4	1	31.566	14.6	2.7
ACADSB	ACADSB	Short/branched chain specific acyl-CoA dehydrogenase, mitochondrial	>sp|P45954|ACDSB_HUMAN Short/branched chain specific acyl-CoA dehydrogenase, mitochondrial OS=Homo sapiens GN=ACADSB PE=1 SV=1;>tr|Q5SQN6|Q5SQN6_HUMAN Acyl-Coenzyme A dehydrogenase, short/branched chain OS=Homo sapiens GN=ACADSB PE=2 SV=1;>tr|B4DQ51|B4DQ51	P45954;Q5SQN6;B4DQ51	ENSG00000196177	0.824646	1.265	2	NA	5.93614	NA	NA	0	NA	NA	0.00091109	2	0	47.485	6	0
EEF2	EEF2	Elongation factor 2	>sp|P13639|EF2_HUMAN Elongation factor 2 OS=Homo sapiens GN=EEF2 PE=1 SV=4;>tr|Q8TA90|Q8TA90_HUMAN Similar to Elongation factor 2b (Fragment) OS=Homo sapiens PE=2 SV=1;>tr|B4DPU3|B4DPU3_HUMAN Uncharacterized protein OS=Homo sapiens GN=EEF2 PE=2 SV=1;>tr|F5	P13639;Q8TA90;B4DPU3;F5H370;Q6PK56;B4DRE8	ENSG00000167658	0.821384	1.26	26	4.87086	6.84081	-0.473711	-0.448	21	5.29228	6.64361	8.61e-177	24	19	95.337	30.2	22.7
SND1	SND1	Staphylococcal nuclease domain-containing protein 1	>tr|Q59FF0|Q59FF0_HUMAN EBNA-2 co-activator variant (Fragment) OS=Homo sapiens PE=2 SV=1;>sp|Q7KZF4|SND1_HUMAN Staphylococcal nuclease domain-containing protein 1 OS=Homo sapiens GN=SND1 PE=1 SV=1;>tr|E7ESM6|E7ESM6_HUMAN Staphylococcal nuclease domain-cont	Q59FF0;Q7KZF4;E7ESM6;B2R5U1;B3KU67;B4E299	ENSG00000197157	0.819096	1.256	22	NA	6.55255	-1.35222	-1.516	24	NA	6.49549	7.76e-122	21	23	107.43	24.7	25.8
SLFN11	SLFN11	Schlafen family member 11	>sp|Q7Z7L1|SLN11_HUMAN Schlafen family member 11 OS=Homo sapiens GN=SLFN11 PE=1 SV=2	Q7Z7L1	ENSG00000172716	0.811471	1.243	7	NA	5.76933	0.561888	0.811	9	NA	6.00983	5.68e-24	8	7	102.83	8.3	7.3
EIF2S2	EIF2S2	Eukaryotic translation initiation factor 2 subunit 2	>tr|B5BU01|B5BU01_HUMAN Eukaryotic translation initiation factor 2 beta OS=Homo sapiens GN=EIF2S2 PE=2 SV=1;>sp|P20042|IF2B_HUMAN Eukaryotic translation initiation factor 2 subunit 2 OS=Homo sapiens GN=EIF2S2 PE=1 SV=2;>tr|Q6IBR8|Q6IBR8_HUMAN EIF2S2 protei	B5BU01;P20042;Q6IBR8;Q3B7I9	ENSG00000125977	0.808426	1.238	1	NA	4.97025	-0.750033	-0.784	1	NA	5.29953	9.8e-09	1	1	38.33	4.5	4.5
POLR2B	POLR2B	DNA-directed RNA polymerase II subunit RPB2;DNA-directed RNA polymerase	>sp|P30876|RPB2_HUMAN DNA-directed RNA polymerase II subunit RPB2 OS=Homo sapiens GN=POLR2B PE=1 SV=1;>tr|B4DHJ3|B4DHJ3_HUMAN DNA-directed RNA polymerase OS=Homo sapiens PE=2 SV=1;>tr|C9J2Y9|C9J2Y9_HUMAN DNA-directed RNA polymerase OS=Homo sapiens GN=POLR2	P30876;B4DHJ3;C9J2Y9;B4DH29;C9J4M6;B4DR40	ENSG00000047315	0.805953	1.234	91	NA	7.69916	1.62607	2.104	94	4.72495	7.64762	0	52	49	133.9	45.8	42.7
MLH1	MLH1	DNA mismatch repair protein Mlh1	>tr|B2R6K0|B2R6K0_HUMAN cDNA, FLJ92988, highly similar to Homo sapiens mutL homolog 1, colon cancer, nonpolyposis type 2 (E. coli) (MLH1), mRNA OS=Homo sapiens PE=2 SV=1;>sp|P40692|MLH1_HUMAN DNA mismatch repair protein Mlh1 OS=Homo sapiens GN=MLH1 PE=1 SV	B2R6K0;P40692;Q53GX1;Q5GJ64;H0Y818;E9PEB4	ENSG00000076242	0.801738	1.227	7	NA	5.82407	0.898092	1.219	3	NA	5.1503	5.64e-27	7	3	84.568	9.7	4.5
ALDH2	ALDH2	Aldehyde dehydrogenase, mitochondrial	>sp|P05091|ALDH2_HUMAN Aldehyde dehydrogenase, mitochondrial OS=Homo sapiens GN=ALDH2 PE=1 SV=2;>tr|Q53FB6|Q53FB6_HUMAN Mitochondrial aldehyde dehydrogenase 2 variant (Fragment) OS=Homo sapiens PE=2 SV=1;>tr|B4DW54|B4DW54_HUMAN cDNA FLJ50888, highly simila	P05091;Q53FB6;B4DW54;E7EUE5;F8VXI5;F8W0A9;B4YAH7	ENSG00000111275	0.800827	1.226	9	NA	6.21165	-1.24496	-1.386	5	NA	6.11508	1.85e-36	8	6	56.381	19.7	16.1
PPIA	PPIA	Peptidyl-prolyl cis-trans isomerase;Peptidyl-prolyl cis-trans isomerase A	>tr|A8K486|A8K486_HUMAN Peptidyl-prolyl cis-trans isomerase OS=Homo sapiens PE=2 SV=1;>tr|B2RE56|B2RE56_HUMAN Peptidyl-prolyl cis-trans isomerase OS=Homo sapiens PE=2 SV=1;>sp|P62937|PPIA_HUMAN Peptidyl-prolyl cis-trans isomerase A OS=Homo sapiens GN=PPIA	A8K486;B2RE56;P62937;Q71V99;B4DM82;C9J5S7;F8WE65;Q567Q0	ENSG00000196262	0.792522	1.212	7	6.04254	7.37284	-1.10547	-1.216	6	5.99318	7.17076	2.26e-64	5	6	18.013	30.3	46.7
PHB2	PHB2	Prohibitin-2	>sp|Q99623|PHB2_HUMAN Prohibitin-2 OS=Homo sapiens GN=PHB2 PE=1 SV=2;>tr|F5GY37|F5GY37_HUMAN Prohibitin-2 OS=Homo sapiens GN=PHB2 PE=4 SV=1;>tr|B4DP75|B4DP75_HUMAN Prohibitin-2 OS=Homo sapiens GN=PHB2 PE=2 SV=1;>tr|F5H3X6|F5H3X6_HUMAN Prohibitin-2 (Fragmen	Q99623;F5GY37;B4DP75;F5H3X6;B4DW05;F5GWA7;F5H0S4;F5H0C5;F5H2D2	ENSG00000215021;ENSG00000269079	0.790438	1.208	4	NA	6.14829	-0.979942	-1.064	3	NA	5.94164	3.59e-26	4	3	33.296	17.1	12.7
PCK2	PCK2	Phosphoenolpyruvate carboxykinase [GTP], mitochondrial	>sp|Q16822|PCKGM_HUMAN Phosphoenolpyruvate carboxykinase [GTP], mitochondrial OS=Homo sapiens GN=PCK2 PE=1 SV=3;>tr|Q6IB91|Q6IB91_HUMAN PCK2 protein OS=Homo sapiens GN=PCK2 PE=2 SV=1;>tr|H0YM31|H0YM31_HUMAN Phosphoenolpyruvate carboxykinase [GTP], mitochon	Q16822;Q6IB91;H0YM31;B4DW73;H0YML5	ENSG00000100889	0.789688	1.207	3	NA	5.51426	-2.25939	-2.619	1	NA	4.824	2.49e-06	3	1	70.729	5.3	1.6
YWHAH	YWHAH	14-3-3 protein eta	>tr|B2R6N6|B2R6N6_HUMAN cDNA, FLJ93036, highly similar to Homo sapiens tyrosine 3-monooxygenase/tryptophan 5-monooxygenaseactivation protein, eta polypeptide (YWHAH), mRNA OS=Homo sapiens PE=2 SV=1;>sp|Q04917|1433F_HUMAN 14-3-3 protein eta OS=Homo sapiens	B2R6N6;Q04917;Q9H4N8	ENSG00000128245	0.788936	1.206	1	NA	5.5525	0.0258793	0.159	1	NA	5.44686	3.69e-16	1	1	28.12	11.8	11.8
MRPL14	MRPL14	39S ribosomal protein L14, mitochondrial	>sp|Q6P1L8|RM14_HUMAN 39S ribosomal protein L14, mitochondrial OS=Homo sapiens GN=MRPL14 PE=1 SV=1	Q6P1L8	ENSG00000180992	0.783247	1.197	1	NA	6.05469	0.0119249	0.142	1	NA	6.14974	0.0004589	1	1	15.947	6.9	6.9
IDH3A	IDH3A	Isocitrate dehydrogenase [NAD] subunit alpha, mitochondrial	>sp|P50213|IDH3A_HUMAN Isocitrate dehydrogenase [NAD] subunit alpha, mitochondrial OS=Homo sapiens GN=IDH3A PE=1 SV=1;>tr|Q53GF8|Q53GF8_HUMAN Isocitrate dehydrogenase 3 (NAD+) alpha variant (Fragment) OS=Homo sapiens PE=2 SV=1;>tr|B4DSY4|B4DSY4_HUMAN cDNA	P50213;Q53GF8;B4DSY4;H0YL72;B4DJB4;B7Z9J8;H0YMU3;H0YLI6	ENSG00000166411	0.782157	1.195	5	NA	6.64438	-0.790534	-0.834	4	NA	6.44422	1.08e-73	4	4	39.591	15	15
LARS2	LARS2	Probable leucine--tRNA ligase, mitochondrial	>sp|Q15031|SYLM_HUMAN Probable leucine--tRNA ligase, mitochondrial OS=Homo sapiens GN=LARS2 PE=1 SV=2;>tr|E9PHM2|E9PHM2_HUMAN Probable leucine--tRNA ligase, mitochondrial OS=Homo sapiens GN=LARS2 PE=4 SV=1	Q15031;E9PHM2	ENSG00000011376	0.771801	1.178	2	NA	5.2386	-0.765204	-0.803	2	NA	4.9836	4.97e-07	2	2	101.97	2.1	2.1
HSPA4	HSPA4;HS24/p52	Heat shock 70 kDa protein 4	>tr|B4DH02|B4DH02_HUMAN cDNA FLJ50510, highly similar to Heat shock 70 kDa protein 4 OS=Homo sapiens PE=2 SV=1;>sp|P34932|HSP74_HUMAN Heat shock 70 kDa protein 4 OS=Homo sapiens GN=HSPA4 PE=1 SV=4;>tr|Q59GF8|Q59GF8_HUMAN Heat shock 70kDa protein 4 isoform	B4DH02;P34932;Q59GF8;O14992;F5H3R0;B4DUS3;B4DIZ3;B4DT47;B4E354	ENSG00000170606	0.764601	1.166	3	NA	5.59168	-0.404324	-0.364	2	NA	5.27295	1.53e-19	3	2	94.36	4.9	4.5
SLC1A5	SLC1A5	Neutral amino acid transporter B(0)	>tr|Q59ES3|Q59ES3_HUMAN Solute carrier family 1 (Neutral amino acid transporter), member 5 variant (Fragment) OS=Homo sapiens PE=2 SV=1;>sp|Q15758|AAAT_HUMAN Neutral amino acid transporter B(0) OS=Homo sapiens GN=SLC1A5 PE=1 SV=2;>tr|Q71UA6|Q71UA6_HUMAN Ne	Q59ES3;Q15758;Q71UA6;B4DR77;B7ZB81;E9PC01;B4DE27;B4DWS4	ENSG00000105281	0.759838	1.158	2	NA	5.50372	-1.08712	-1.194	1	NA	5.40073	5.26e-12	2	3	57.39	3.8	6
G3BP1	G3BP1;G3BP;DKFZp313K0921	Ras GTPase-activating protein-binding protein 1	>sp|Q13283|G3BP1_HUMAN Ras GTPase-activating protein-binding protein 1 OS=Homo sapiens GN=G3BP1 PE=1 SV=1;>tr|Q32P45|Q32P45_HUMAN GTPase activating protein (SH3 domain) binding protein 1 OS=Homo sapiens GN=G3BP1 PE=2 SV=1;>tr|Q53HH4|Q53HH4_HUMAN Ras-GTPase	Q13283;Q32P45;Q53HH4;Q5U0Q1;Q6FI03;F8W7N6;Q6ZP53;B7Z8K4;F5H4D6;E5RJU8;Q5HYE9;E5RH42;E5RIF8;E5RI46;E5RH00	ENSG00000145907	0.758389	1.155	1	5.69414	5.31892	-0.00359677	0.123	2	NA	5.87066	3.08e-11	1	2	52.164	3.2	6
PCNA	PCNA	Proliferating cell nuclear antigen	>sp|P12004|PCNA_HUMAN Proliferating cell nuclear antigen OS=Homo sapiens GN=PCNA PE=1 SV=1;>tr|Q6FHF5|Q6FHF5_HUMAN Proliferating cell nuclear antigen (Fragment) OS=Homo sapiens GN=PCNA PE=2 SV=1;>tr|Q6FI35|Q6FI35_HUMAN Proliferating cell nuclear antigen OS	P12004;Q6FHF5;Q6FI35	ENSG00000132646	0.757791	1.154	9	5.29199	7.2984	0.365581	0.572	10	5.60771	7.37892	0	8	8	28.768	37.5	41
ZNF296	ZNF296;HCA107	Zinc finger protein 296	>sp|Q8WUU4|ZN296_HUMAN Zinc finger protein 296 OS=Homo sapiens GN=ZNF296 PE=2 SV=1;>tr|Q8IX33|Q8IX33_HUMAN Hepatocellular carcinoma-associated antigen HCA108 OS=Homo sapiens GN=ZNF296 PE=2 SV=1;>tr|Q8NEY2|Q8NEY2_HUMAN Hepatocellular carcinoma-associated an	Q8WUU4;Q8IX33;Q8NEY2	ENSG00000170684	0.751721	1.144	4	NA	6.10609	0.77011	1.064	4	NA	6.41481	6.16e-33	4	4	50.81	6.9	6.9
ETFA	ETFA	Electron transfer flavoprotein subunit alpha, mitochondrial	>sp|P13804|ETFA_HUMAN Electron transfer flavoprotein subunit alpha, mitochondrial OS=Homo sapiens GN=ETFA PE=1 SV=1;>tr|H0YLU7|H0YLU7_HUMAN Electron transfer flavoprotein subunit alpha, mitochondrial (Fragment) OS=Homo sapiens GN=ETFA PE=4 SV=1;>tr|H0YNX6|	P13804;H0YLU7;H0YNX6;H0YL12;H0YKF0;H0YK49	ENSG00000140374	0.749834	1.141	5	NA	6.43181	-2.6707	-3.119	2	NA	5.80602	1.34e-61	5	2	35.079	24.3	7.8
BSG	BSG;hEMMPRIN	Basigin	>tr|I3NI00|I3NI00_HUMAN Basigin OS=Homo sapiens GN=BSG PE=4 SV=1;>tr|B4DNE1|B4DNE1_HUMAN cDNA FLJ52708, highly similar to Basigin OS=Homo sapiens PE=2 SV=1;>sp|P35613|BASI_HUMAN Basigin OS=Homo sapiens GN=BSG PE=1 SV=2;>tr|I3L4S8|I3L4S8_HUMAN Basigin OS=Ho	I3NI00;B4DNE1;P35613;I3L4S8;Q54A51;B4DY23;I3L1R4	ENSG00000172270	0.739502	1.124	1	NA	5.61265	NA	NA	0	NA	NA	2.48e-09	2	0	46.4	6.5	0
ZNF655	ZNF655	Zinc finger protein 655	>tr|D6W5T3|D6W5T3_HUMAN Zinc finger protein 655, isoform CRA_a OS=Homo sapiens GN=ZNF655 PE=4 SV=1;>sp|Q8N720|ZN655_HUMAN Zinc finger protein 655 OS=Homo sapiens GN=ZNF655 PE=1 SV=3;>tr|Q68DU4|Q68DU4_HUMAN Putative uncharacterized protein DKFZp686M1631 OS=	D6W5T3;Q8N720;Q68DU4;B3KVJ1	ENSG00000197343	0.73933	1.124	2	NA	5.30268	0.418244	0.636	2	NA	5.39412	2.73e-12	2	2	69.337	3.9	3.7
RPRD1A	RPRD1A	Regulation of nuclear pre-mRNA domain-containing protein 1A	>sp|Q96P16|RPR1A_HUMAN Regulation of nuclear pre-mRNA domain-containing protein 1A OS=Homo sapiens GN=RPRD1A PE=1 SV=1	Q96P16	ENSG00000141425	0.738984	1.123	12	NA	7.39936	1.74816	2.253	16	NA	7.62387	0	8	11	35.719	41.7	48.4
API5	API5	Apoptosis inhibitor 5	>sp|Q9BZZ5|API5_HUMAN Apoptosis inhibitor 5 OS=Homo sapiens GN=API5 PE=1 SV=3;>tr|G3V1C3|G3V1C3_HUMAN Apoptosis inhibitor 5 OS=Homo sapiens GN=API5 PE=4 SV=1;>tr|B4E283|B4E283_HUMAN cDNA FLJ51754, highly similar to Apoptosis inhibitor 5 OS=Homo sapiens PE=	Q9BZZ5;G3V1C3;B4E283;B4DDR3	ENSG00000166181	0.738033	1.122	7	NA	6.06258	-1.89341	-2.174	1	NA	5.33893	1.83e-18	7	2	59.004	14.5	4.4
TXN	TXN;TXN delta 3	Thioredoxin	>tr|H9ZYJ2|H9ZYJ2_HUMAN Thioredoxin OS=Homo sapiens GN=TXN PE=3 SV=1;>sp|P10599|THIO_HUMAN Thioredoxin OS=Homo sapiens GN=TXN PE=1 SV=3;>tr|B1ALW1|B1ALW1_HUMAN Thioredoxin OS=Homo sapiens GN=TXN PE=4 SV=1;>tr|O60744|O60744_HUMAN Thioredoxin delta 3 (Fragme	H9ZYJ2;P10599;B1ALW1;O60744	ENSG00000136810	0.736821	1.12	1	NA	6.03806	NA	NA	0	NA	NA	4.4e-05	1	0	11.737	12.4	0
SNX9	SNX9	Sorting nexin-9	>tr|B2RAU5|B2RAU5_HUMAN cDNA, FLJ95128, highly similar to Homo sapiens sorting nexin 9 (SNX9), mRNA OS=Homo sapiens PE=2 SV=1;>sp|Q9Y5X1|SNX9_HUMAN Sorting nexin-9 OS=Homo sapiens GN=SNX9 PE=1 SV=1;>tr|B3KXH8|B3KXH8_HUMAN Sorting nexin-9 OS=Homo sapiens GN	B2RAU5;Q9Y5X1;B3KXH8;Q59ES5	ENSG00000130340	0.730314	1.109	2	5.66881	5.32756	0.352193	0.556	1	NA	5.346	4.42e-08	2	1	66.561	3.5	1.2
TRAP1	TRAP1	Heat shock protein 75 kDa, mitochondrial	>sp|Q12931|TRAP1_HUMAN Heat shock protein 75 kDa, mitochondrial OS=Homo sapiens GN=TRAP1 PE=1 SV=3;>tr|Q59EK6|Q59EK6_HUMAN TNF receptor-associated protein 1 variant (Fragment) OS=Homo sapiens PE=2 SV=1;>tr|Q9BV61|Q9BV61_HUMAN TRAP1 protein (Fragment) OS=Ho	Q12931;Q59EK6;Q9BV61;F5H897;Q53G55;Q53FS6;B4DR68;Q8N9Z3;I3L0K7;Q5CAQ4	ENSG00000126602	0.728138	1.105	26	6.17482	7.10223	-1.50721	-1.705	25	5.8282	7.21906	4.57e-288	23	24	80.109	35.5	38.2
YWHAE	YWHAE/FAM22A fusion;YWHAE/FAM22B fusion;YWHAE	14-3-3 protein epsilon	>tr|G9K388|G9K388_HUMAN YWHAE/FAM22A fusion protein (Fragment) OS=Homo sapiens GN=YWHAE/FAM22A fusion PE=2 SV=1;>tr|G9K389|G9K389_HUMAN YWHAE/FAM22B fusion protein (Fragment) OS=Homo sapiens GN=YWHAE/FAM22B fusion PE=2 SV=1;>sp|P62258|1433E_HUMAN 14-3-3 pr	G9K388;G9K389;P62258;B7ZA86;B4DJB0	ENSG00000108953	0.721591	1.095	9	6.13159	7.16319	-0.236062	-0.16	8	5.60177	6.98647	1.21e-46	4	4	41.224	15.1	14.8
ALDH5A1	ALDH5A1	Succinate-semialdehyde dehydrogenase, mitochondrial	>tr|G5E949|G5E949_HUMAN Aldehyde dehydrogenase 5 family, member A1 (Succinate-semialdehyde dehydrogenase), isoform CRA_a OS=Homo sapiens GN=ALDH5A1 PE=3 SV=1;>tr|A8K435|A8K435_HUMAN cDNA FLJ78564, highly similar to Homo sapiens aldehyde dehydrogenase 5 fam	G5E949;A8K435;P51649;Q546H9;C9J8Q5;B4DGP6;F5H328;Q8N3W6	ENSG00000112294	0.722029	1.095	5	NA	5.94089	-0.270956	-0.202	4	NA	6.20374	3.01e-28	5	4	58.653	10.4	8.9
RAB6B;RAB6A;RAB39A	RAB39A;RAB6A;RAB6B	Ras-related protein Rab-39A;Ras-related protein Rab-6A;Ras-related protein Rab-6B	>sp|Q14964|RB39A_HUMAN Ras-related protein Rab-39A OS=Homo sapiens GN=RAB39A PE=2 SV=2;>sp|P20340|RAB6A_HUMAN Ras-related protein Rab-6A OS=Homo sapiens GN=RAB6A PE=1 SV=3;>tr|Q53ET8|Q53ET8_HUMAN RAB6A, member RAS oncogene family isoform a variant (Fragmen	Q14964;P20340;Q53ET8;Q6AZ91;Q6FGX3;Q9NRW1;H0YGL6;B7Z337;B7Z772;F5H668;H7BYW1;B7Z5Z9;F5GZB1;C9JU14;F5GXN4;C9JB90	ENSG00000154917;ENSG00000175582;ENSG00000179331	0.711847	1.078	1	NA	6.08027	-1.48867	-1.682	1	NA	6.0331	9.37e-09	1	1	25.006	5.1	5.1
ARL2	ARL2;hCG_23373	ADP-ribosylation factor-like protein 2	>sp|P36404|ARL2_HUMAN ADP-ribosylation factor-like protein 2 OS=Homo sapiens GN=ARL2 PE=1 SV=4;>tr|Q53YD8|Q53YD8_HUMAN ADP-ribosylation factor-like 2 OS=Homo sapiens GN=hCG_23373 PE=2 SV=1	P36404;Q53YD8	ENSG00000213465	0.70779	1.072	1	NA	5.52856	-0.944777	-1.021	1	NA	5.25005	3.79e-05	1	1	20.878	6.5	6.5
NIPBL	NIPBL	Nipped-B-like protein	>tr|Q6IEH8|Q6IEH8_HUMAN Transcriptional regulator OS=Homo sapiens GN=NIPBL PE=2 SV=1;>sp|Q6KC79|NIPBL_HUMAN Nipped-B-like protein OS=Homo sapiens GN=NIPBL PE=1 SV=2	Q6IEH8;Q6KC79	ENSG00000164190	0.704429	1.066	2	NA	4.57777	0.866789	1.181	1	NA	4.20189	2.45e-08	4	1	316.06	1.3	0.5
XPO1	XPO1	Exportin-1	>sp|O14980|XPO1_HUMAN Exportin-1 OS=Homo sapiens GN=XPO1 PE=1 SV=1;>tr|B4DR01|B4DR01_HUMAN cDNA FLJ55480, highly similar to Exportin-1 OS=Homo sapiens PE=2 SV=1;>tr|B7ZB16|B7ZB16_HUMAN cDNA, FLJ79380, highly similar to Exportin-1 OS=Homo sapiens PE=2 SV=1;	O14980;B4DR01;B7ZB16;B3KWD0	ENSG00000082898	0.703367	1.064	15	NA	6.09202	0.0633648	0.205	6	NA	5.74069	9.37e-53	14	7	123.38	13.4	6.7
IDH3B	IDH3B	Isocitrate dehydrogenase [NAD] subunit beta, mitochondrial	>sp|O43837|IDH3B_HUMAN Isocitrate dehydrogenase [NAD] subunit beta, mitochondrial OS=Homo sapiens GN=IDH3B PE=1 SV=2	O43837	ENSG00000101365	0.703012	1.064	6	5.5811	6.81898	-0.400911	-0.36	6	5.17742	6.84124	8.77e-56	6	6	42.183	15.3	21.6
DIDO1	DIDO1	Death-inducer obliterator 1	>sp|Q9BTC0|DIDO1_HUMAN Death-inducer obliterator 1 OS=Homo sapiens GN=DIDO1 PE=1 SV=5	Q9BTC0	ENSG00000101191	0.700617	1.06	1	NA	4.60306	NA	NA	0	NA	NA	5.41e-06	2	2	243.87	1.1	0.9
SMARCAD1	SMARCAD1	SWI/SNF-related matrix-associated actin-dependent regulator of chromatin subfamily A containing DEAD/H box 1	>sp|Q9H4L7|SMRCD_HUMAN SWI/SNF-related matrix-associated actin-dependent regulator of chromatin subfamily A containing DEAD/H box 1 OS=Homo sapiens GN=SMARCAD1 PE=1 SV=2	Q9H4L7	ENSG00000163104	0.70044	1.06	4	NA	5.56521	0.398569	0.612	1	NA	4.89013	2.48e-07	4	1	117.4	3.7	0.7
CAND1	CAND1	Cullin-associated NEDD8-dissociated protein 1	>tr|A8K8U1|A8K8U1_HUMAN cDNA FLJ77762, highly similar to Homo sapiens cullin-associated and neddylation-dissociated 1 (CAND1), mRNA OS=Homo sapiens PE=2 SV=1;>sp|Q86VP6|CAND1_HUMAN Cullin-associated NEDD8-dissociated protein 1 OS=Homo sapiens GN=CAND1 PE=1	A8K8U1;Q86VP6;B3KMG3	ENSG00000111530	0.700262	1.059	3	NA	5.21067	-0.365091	-0.316	3	NA	5.12972	2.37e-15	3	3	136.32	2.8	2.8
VRK1	VRK1	Serine/threonine-protein kinase VRK1	>tr|A8K245|A8K245_HUMAN cDNA FLJ75441, highly similar to Homo sapiens vaccinia related kinase 1 (VRK1), mRNA OS=Homo sapiens PE=2 SV=1;>sp|Q99986|VRK1_HUMAN Serine/threonine-protein kinase VRK1 OS=Homo sapiens GN=VRK1 PE=1 SV=1;>tr|H0YJ50|H0YJ50_HUMAN Seri	A8K245;Q99986;H0YJ50;H0YJJ9	ENSG00000100749	0.697062	1.054	2	NA	5.86192	-0.738217	-0.77	2	NA	5.8635	9.01e-11	2	2	45.445	5.6	5.6
ALDH6A1	ALDH6A1;MMSADHA	Methylmalonate-semialdehyde dehydrogenase [acylating], mitochondrial	>sp|Q02252|MMSA_HUMAN Methylmalonate-semialdehyde dehydrogenase [acylating], mitochondrial OS=Homo sapiens GN=ALDH6A1 PE=1 SV=2;>tr|Q53FN8|Q53FN8_HUMAN Aldehyde dehydrogenase 6A1 variant (Fragment) OS=Homo sapiens PE=2 SV=1;>tr|Q53H94|Q53H94_HUMAN Aldehyde	Q02252;Q53FN8;Q53H94;B4DFS8;O43573	ENSG00000119711	0.695014	1.051	3	NA	5.62803	-0.593594	-0.594	1	NA	5.58838	5.03e-06	3	1	57.839	5.4	2.1
DNM2	DNM2	Dynamin-2	>tr|E9PEQ4|E9PEQ4_HUMAN Dynamin-2 OS=Homo sapiens GN=DNM2 PE=3 SV=1;>tr|F5H4R9|F5H4R9_HUMAN Dynamin-2 OS=Homo sapiens GN=DNM2 PE=3 SV=1;>sp|P50570|DYN2_HUMAN Dynamin-2 OS=Homo sapiens GN=DNM2 PE=1 SV=2;>tr|A8K1B6|A8K1B6_HUMAN Dynamin-2 OS=Homo sapiens GN=D	E9PEQ4;F5H4R9;P50570;A8K1B6;Q59G96;H3BLY9	ENSG00000079805	0.694212	1.049	5	NA	5.6762	-1.28532	-1.435	4	NA	5.43751	2.52e-16	3	3	97.965	6.6	6
RRM1	RRM1	Ribonucleoside-diphosphate reductase large subunit;Ribonucleoside-diphosphate reductase	>sp|P23921|RIR1_HUMAN Ribonucleoside-diphosphate reductase large subunit OS=Homo sapiens GN=RRM1 PE=1 SV=1;>tr|Q53GZ5|Q53GZ5_HUMAN Ribonucleoside-diphosphate reductase (Fragment) OS=Homo sapiens PE=2 SV=1;>tr|B4DNN4|B4DNN4_HUMAN Ribonucleoside-diphosphate	P23921;Q53GZ5;B4DNN4;B4E0I8;E9PD78	ENSG00000167325	0.688046	1.039	1	NA	4.89427	0.314058	0.509	1	NA	4.76487	0.0017983	1	1	90.069	1.3	1.3
SSRP1	SSRP1	FACT complex subunit SSRP1	>sp|Q08945|SSRP1_HUMAN FACT complex subunit SSRP1 OS=Homo sapiens GN=SSRP1 PE=1 SV=1	Q08945	ENSG00000149136	0.686792	1.037	40	NA	7.35887	1.12022	1.489	44	NA	7.2588	7.45e-268	24	22	81.074	35.4	32.7
FEN1	FEN1	Flap endonuclease 1	>sp|P39748|FEN1_HUMAN Flap endonuclease 1 OS=Homo sapiens GN=FEN1 PE=1 SV=1;>tr|Q6FHX6|Q6FHX6_HUMAN FEN1 protein OS=Homo sapiens GN=FEN1 PE=2 SV=1;>tr|B4DWZ4|B4DWZ4_HUMAN cDNA FLJ51365, highly similar to Flap endonuclease 1 (EC 3.1.-.-) OS=Homo sapiens PE=	P39748;Q6FHX6;B4DWZ4;I3L3E9	ENSG00000168496	0.686433	1.036	3	NA	6.15039	-1.24766	-1.389	2	NA	5.93533	2.02e-17	3	2	42.592	11.1	5.8
PHF6	PHF6	PHD finger protein 6	>tr|E9PC97|E9PC97_HUMAN PHD finger protein 6 OS=Homo sapiens GN=PHF6 PE=4 SV=1;>sp|Q8IWS0|PHF6_HUMAN PHD finger protein 6 OS=Homo sapiens GN=PHF6 PE=1 SV=1;>tr|B4E0G4|B4E0G4_HUMAN PHD finger protein 6 OS=Homo sapiens GN=PHF6 PE=2 SV=1;>tr|Q5JRC6|Q5JRC6_HUM	E9PC97;Q8IWS0;B4E0G4;Q5JRC6;A8K230;B4E138	ENSG00000156531	0.678703	1.024	2	NA	6.01828	0.367483	0.574	4	NA	6.44033	2.02e-16	2	4	41.361	5.5	11.7
HSP90AA1	HSP90AA1	Heat shock protein HSP 90-alpha	>sp|P07900|HS90A_HUMAN Heat shock protein HSP 90-alpha OS=Homo sapiens GN=HSP90AA1 PE=1 SV=5;>tr|Q2VPJ6|Q2VPJ6_HUMAN HSP90AA1 protein (Fragment) OS=Homo sapiens GN=HSP90AA1 PE=2 SV=1;>tr|Q8TBA7|Q8TBA7_HUMAN HSP90AA1 protein (Fragment) OS=Homo sapiens GN=HS	P07900;Q2VPJ6;Q8TBA7;Q86U12;O75322;Q96HX7	ENSG00000080824	0.678703	1.024	27	5.93865	7.3556	-1.15804	-1.28	30	6.10978	7.04848	3.93e-301	16	9	84.659	31.6	22.5
POLR2G	POLR2G	DNA-directed RNA polymerase II subunit RPB7	>sp|P62487|RPB7_HUMAN DNA-directed RNA polymerase II subunit RPB7 OS=Homo sapiens GN=POLR2G PE=1 SV=1	P62487	ENSG00000168002	0.673556	1.015	11	NA	7.56465	1.6149	2.091	10	NA	7.67037	6.09e-201	8	8	19.294	57.6	57.6
HSD17B12	HSD17B12	Estradiol 17-beta-dehydrogenase 12	>tr|D3DR22|D3DR22_HUMAN Hydroxysteroid (17-beta) dehydrogenase 12, isoform CRA_a OS=Homo sapiens GN=HSD17B12 PE=3 SV=1;>tr|B3KQJ0|B3KQJ0_HUMAN cDNA FLJ90530 fis, clone NT2RP4002187, highly similar to Homo sapiens hydroxysteroid (17-beta) dehydrogenase 12 (	D3DR22;B3KQJ0;Q53GQ0;B4DWS6	ENSG00000149084	0.67238	1.013	3	NA	6.13663	-0.637311	-0.647	3	5.16047	5.86018	3.52e-24	3	3	38.806	12.5	12.5
DDB1	DDB1	DNA damage-binding protein 1	>sp|Q16531|DDB1_HUMAN DNA damage-binding protein 1 OS=Homo sapiens GN=DDB1 PE=1 SV=1;>tr|B7Z2A1|B7Z2A1_HUMAN cDNA FLJ56068, highly similar to DNA damage-binding protein 1 OS=Homo sapiens PE=2 SV=1;>tr|F5GY55|F5GY55_HUMAN DNA damage-binding protein 1 OS=Hom	Q16531;B7Z2A1;F5GY55;B4DSA8;B4DZP5	ENSG00000167986	0.66939	1.008	121	NA	7.78518	1.24373	1.64	99	5.13014	7.69829	0	49	46	126.97	44.2	39
RPL24	RPL24	60S ribosomal protein L24	>sp|P83731|RL24_HUMAN 60S ribosomal protein L24 OS=Homo sapiens GN=RPL24 PE=1 SV=1;>tr|C9JNW5|C9JNW5_HUMAN 60S ribosomal protein L24 OS=Homo sapiens GN=RPL24 PE=4 SV=1;>tr|C9JXB8|C9JXB8_HUMAN 60S ribosomal protein L24 OS=Homo sapiens GN=RPL24 PE=4 SV=1	P83731;C9JNW5;C9JXB8	ENSG00000114391	0.668482	1.007	5	NA	6.9094	0.271067	0.457	4	NA	6.91061	3.17e-23	3	3	17.779	19.1	19.1
SLC3A2	SLC3A2	4F2 cell-surface antigen heavy chain	>sp|P08195|4F2_HUMAN 4F2 cell-surface antigen heavy chain OS=Homo sapiens GN=SLC3A2 PE=1 SV=3;>tr|F5GZS6|F5GZS6_HUMAN 4F2 cell-surface antigen heavy chain OS=Homo sapiens GN=SLC3A2 PE=4 SV=1;>tr|B4E2Z3|B4E2Z3_HUMAN 4F2 cell-surface antigen heavy chain OS=H	P08195;F5GZS6;B4E2Z3;H0YFS2	ENSG00000168003	0.668755	1.007	7	5.11793	5.87499	-1.04967	-1.149	6	4.93162	5.99216	5.2e-35	5	7	67.993	10.3	13.7
DIEXF	DIEXF	Digestive organ expansion factor homolog	>tr|A8K0P8|A8K0P8_HUMAN cDNA FLJ78223 OS=Homo sapiens PE=2 SV=1;>sp|Q68CQ4|DIEXF_HUMAN Digestive organ expansion factor homolog OS=Homo sapiens GN=DIEXF PE=1 SV=2	A8K0P8;Q68CQ4	ENSG00000117597	0.667756	1.005	11	NA	6.15984	0.913263	1.238	8	NA	6.02032	5.83e-46	11	8	87.056	17.2	10.2
ECHS1	ECHS1	Enoyl-CoA hydratase, mitochondrial	>sp|P30084|ECHM_HUMAN Enoyl-CoA hydratase, mitochondrial OS=Homo sapiens GN=ECHS1 PE=1 SV=4	P30084	ENSG00000127884	0.664756	1	5	NA	6.57759	-1.45795	-1.645	3	NA	6.46223	9.59e-86	5	3	31.387	24.5	14.8
MED16	MED16	Mediator of RNA polymerase II transcription subunit 16	>sp|Q9Y2X0|MED16_HUMAN Mediator of RNA polymerase II transcription subunit 16 OS=Homo sapiens GN=MED16 PE=1 SV=2;>tr|E7ETV0|E7ETV0_HUMAN Mediator of RNA polymerase II transcription subunit 16 OS=Homo sapiens GN=MED16 PE=4 SV=1;>tr|F5H5L7|F5H5L7_HUMAN Media	Q9Y2X0;E7ETV0;F5H5L7;B9TWZ6;B9TWZ8;B9TWZ9;F5H087;B9TX00;F5H0Q2	ENSG00000175221	0.659194	0.991	5	NA	5.6242	1.4526	1.893	2	NA	5.22724	8.73e-15	5	2	96.792	5.9	2.6
DST	DST	Dystonin	>tr|E9PEB9|E9PEB9_HUMAN Dystonin OS=Homo sapiens GN=DST PE=4 SV=2;>tr|E7ERU2|E7ERU2_HUMAN Dystonin OS=Homo sapiens GN=DST PE=4 SV=2;>sp|Q03001|DYST_HUMAN Dystonin OS=Homo sapiens GN=DST PE=1 SV=4;>tr|F8W9J4|F8W9J4_HUMAN Dystonin OS=Homo sapiens GN=DST PE=4	E9PEB9;E7ERU2;Q03001;F8W9J4;F6QMI7;E9PHM6;Q5TBT1;E7ERU0;B4DSS9;E7ETB9;B4DGY0;Q5T0V7	ENSG00000151914	0.659285	0.991	1	NA	4.60139	1.33297	1.748	1	NA	4.53552	6.86e-05	2	1	880.55	0.2	0.1
SSBP1;SSBP1	SSBP1	Single-stranded DNA-binding protein, mitochondrial	>tr|A4D1U3|A4D1U3_HUMAN Single-stranded DNA binding protein 1 OS=Homo sapiens GN=SSBP1 PE=2 SV=1;>sp|Q04837|SSBP_HUMAN Single-stranded DNA-binding protein, mitochondrial OS=Homo sapiens GN=SSBP1 PE=1 SV=1;>tr|Q567R6|Q567R6_HUMAN Single-stranded DNA binding	A4D1U3;Q04837;Q567R6;B7Z268;E7EUY5;C9K0U8	ENSG00000106028;ENSG00000262771	0.658554	0.99	6	7.26905	7.50728	-0.199322	-0.115	4	7.15734	7.31258	1.08e-100	6	4	17.259	45.3	34.5
FASTKD5	FASTKD5	FAST kinase domain-containing protein 5	>sp|Q7L8L6|FAKD5_HUMAN FAST kinase domain-containing protein 5 OS=Homo sapiens GN=FASTKD5 PE=1 SV=1	Q7L8L6	ENSG00000215251	0.65526	0.985	7	NA	6.03169	0.0901759	0.237	6	NA	5.9806	1.94e-14	6	6	86.573	7.2	7.1
FBL	FBL	rRNA 2-O-methyltransferase fibrillarin	>sp|P22087|FBRL_HUMAN rRNA 2-O-methyltransferase fibrillarin OS=Homo sapiens GN=FBL PE=1 SV=2;>tr|B4DLD4|B4DLD4_HUMAN cDNA FLJ56738, highly similar to Fibrillarin OS=Homo sapiens PE=2 SV=1;>tr|Q96BS4|Q96BS4_HUMAN FBL protein (Fragment) OS=Homo sapiens GN=	P22087;B4DLD4;Q96BS4	ENSG00000105202	0.653794	0.982	1	NA	5.76047	-0.0339239	0.086	3	NA	6.40892	3.76e-15	0	2	33.784	3.4	10
TCEA1	TCEA1	Transcription elongation factor A protein 1	>sp|P23193|TCEA1_HUMAN Transcription elongation factor A protein 1 OS=Homo sapiens GN=TCEA1 PE=1 SV=2;>tr|B7Z4W0|B7Z4W0_HUMAN cDNA FLJ51911, highly similar to Transcription elongation factor A protein 1 OS=Homo sapiens PE=2 SV=1;>tr|E5RIS7|E5RIS7_HUMAN Tra	P23193;B7Z4W0;E5RIS7	ENSG00000187735	0.650489	0.977	3	NA	6.28212	1.73803	2.24	4	NA	6.62789	4.06e-60	3	4	33.969	15.6	17.3
SUPT16H	SUPT16H	FACT complex subunit SPT16	>sp|Q9Y5B9|SP16H_HUMAN FACT complex subunit SPT16 OS=Homo sapiens GN=SUPT16H PE=1 SV=1	Q9Y5B9	ENSG00000092201	0.643025	0.965	51	5.24207	7.19521	1.11257	1.48	39	NA	7.0769	0	29	31	119.91	29.9	28.9
HIC2	HIC2	Hypermethylated in cancer 2 protein	>sp|Q96JB3|HIC2_HUMAN Hypermethylated in cancer 2 protein OS=Homo sapiens GN=HIC2 PE=1 SV=2	Q96JB3	ENSG00000169635	0.643302	0.965	4	NA	6.09465	0.863383	1.177	5	NA	6.17082	4.8e-18	4	4	66.155	6.3	6
RPL26L1;RPL26	RPL26;RPL26L1	60S ribosomal protein L26;60S ribosomal protein L26-like 1	>sp|P61254|RL26_HUMAN 60S ribosomal protein L26 OS=Homo sapiens GN=RPL26 PE=1 SV=1;>tr|Q6IBH6|Q6IBH6_HUMAN RPL26 protein OS=Homo sapiens GN=RPL26 PE=2 SV=1;>sp|Q9UNX3|RL26L_HUMAN 60S ribosomal protein L26-like 1 OS=Homo sapiens GN=RPL26L1 PE=1 SV=1;>tr|E5R	P61254;Q6IBH6;Q9UNX3;E5RIT6	ENSG00000037241;ENSG00000161970	0.639232	0.958	2	NA	6.71487	-0.52282	-0.508	4	NA	7.22955	1.79e-11	2	4	17.258	11	22.8
RPL3	RPL3;rpl3	60S ribosomal protein L3	>sp|P39023|RL3_HUMAN 60S ribosomal protein L3 OS=Homo sapiens GN=RPL3 PE=1 SV=2;>tr|B3KS36|B3KS36_HUMAN cDNA FLJ35376 fis, clone SKMUS2004044, highly similar to Homo sapiens ribosomal protein L3 (RPL3), transcript variant 2, mRNA OS=Homo sapiens PE=2 SV=1;	P39023;B3KS36;Q96QL0;Q8TBW1;G5E9G0;Q9NY85;H7C422;Q9BT63;B5MCW2;H7C3M2;Q49AJ9	ENSG00000100316	0.637935	0.956	3	NA	5.91377	0.546166	0.791	5	NA	6.26368	7.19e-24	3	5	46.108	7.2	15.1
PSMA6	PSMA6	Proteasome subunit alpha type;Proteasome subunit alpha type-6	>tr|G3V5Z7|G3V5Z7_HUMAN Proteasome subunit alpha type OS=Homo sapiens GN=PSMA6 PE=3 SV=1;>sp|P60900|PSA6_HUMAN Proteasome subunit alpha type-6 OS=Homo sapiens GN=PSMA6 PE=1 SV=1;>tr|G3V295|G3V295_HUMAN Proteasome subunit alpha type OS=Homo sapiens GN=PSMA6	G3V5Z7;P60900;G3V295;G3V3I1;G3V3U4;B4DXJ9	ENSG00000100902	0.636915	0.954	1	NA	5.57015	0.24123	0.421	5	NA	6.66972	1.31e-30	1	5	28.147	4.8	22.2
SCAF11	SCAF11;SFRS2IP	Protein SCAF11	>sp|Q99590|SCAFB_HUMAN Protein SCAF11 OS=Homo sapiens GN=SCAF11 PE=1 SV=2;>tr|F8VXG7|F8VXG7_HUMAN Protein SCAF11 OS=Homo sapiens GN=SCAF11 PE=4 SV=1;>tr|B2RA91|B2RA91_HUMAN cDNA, FLJ94773, highly similar to Homo sapiens splicing factor, arginine/serine-ric	Q99590;F8VXG7;B2RA91;B4DZM2;F8W028;Q05BS8	ENSG00000139218	0.635151	0.952	6	NA	5.83744	0.921208	1.247	5	NA	5.56898	7.22e-26	6	5	164.65	4.4	4
MED14	MED14	Mediator of RNA polymerase II transcription subunit 14	>tr|A8KAK5|A8KAK5_HUMAN cDNA FLJ77399, highly similar to Homo sapiens cofactor required for Sp1 transcriptional activation, subunit 2, 150kDa (CRSP2), mRNA OS=Homo sapiens PE=2 SV=1;>sp|O60244|MED14_HUMAN Mediator of RNA polymerase II transcription subunit	A8KAK5;O60244	ENSG00000180182	0.634965	0.951	4	NA	5.20008	1.41045	1.842	1	NA	4.61015	4.74e-06	3	1	160.61	2	0.6
RPL31	RPL31	60S ribosomal protein L31	>tr|B7Z4C8|B7Z4C8_HUMAN 60S ribosomal protein L31 OS=Homo sapiens GN=RPL31 PE=2 SV=1;>tr|B2R4C1|B2R4C1_HUMAN cDNA, FLJ92036, highly similar to Homo sapiens ribosomal protein L31 (RPL31), mRNA OS=Homo sapiens PE=2 SV=1;>sp|P62899|RL31_HUMAN 60S ribosomal pr	B7Z4C8;B2R4C1;P62899;B7Z4E3;C9JU56;H7C2W9;Q76N53	ENSG00000071082	0.633664	0.949	1	NA	6.21317	0.139208	0.297	1	NA	6.47927	2.91e-24	1	1	15.118	10.8	10.8
RAN	RAN	GTP-binding nuclear protein Ran	>tr|B5MDF5|B5MDF5_HUMAN GTP-binding nuclear protein Ran OS=Homo sapiens GN=RAN PE=4 SV=1;>tr|A8K3Z8|A8K3Z8_HUMAN RAN, member RAS oncogene family, isoform CRA_b OS=Homo sapiens GN=RAN PE=1 SV=1;>sp|P62826|RAN_HUMAN GTP-binding nuclear protein Ran OS=Homo sa	B5MDF5;A8K3Z8;P62826;F5H018;B4DV51;H0YFC6	ENSG00000132341	0.63385	0.949	6	6.19044	7.27467	-0.671049	-0.688	6	NA	7.16113	1.21e-79	6	6	26.224	33	33
USP10	USP10	Ubiquitin carboxyl-terminal hydrolase 10	>sp|Q14694|UBP10_HUMAN Ubiquitin carboxyl-terminal hydrolase 10 OS=Homo sapiens GN=USP10 PE=1 SV=2;>tr|Q6P2I0|Q6P2I0_HUMAN USP10 protein (Fragment) OS=Homo sapiens GN=USP10 PE=2 SV=1	Q14694;Q6P2I0	ENSG00000103194	0.632919	0.948	2	NA	5.18044	0.133037	0.289	2	NA	5.22912	1.48e-08	2	3	87.133	4	5
TRIM4	TRIM4	Tripartite motif-containing protein 4	>sp|Q9C037|TRIM4_HUMAN Tripartite motif-containing protein 4 OS=Homo sapiens GN=TRIM4 PE=2 SV=2;>tr|B3KS62|B3KS62_HUMAN cDNA FLJ35573 fis, clone SPLEN2005927, highly similar to Tripartite motif-containing protein 4 OS=Homo sapiens PE=2 SV=1;>tr|B4DEC5|B4DE	Q9C037;B3KS62;B4DEC5;H7C0Q6	ENSG00000146833	0.622087	0.93	2	5.98485	6.56061	0.0984196	0.247	1	6.1487	6.21437	0.00040355	1	1	57.46	2.2	2.2
TMX1	TMX1;TXNDC	Thioredoxin-related transmembrane protein 1	>sp|Q9H3N1|TMX1_HUMAN Thioredoxin-related transmembrane protein 1 OS=Homo sapiens GN=TMX1 PE=1 SV=1;>tr|B4DZX7|B4DZX7_HUMAN Thioredoxin domain containing, isoform CRA_b OS=Homo sapiens GN=TXNDC PE=2 SV=1	Q9H3N1;B4DZX7	ENSG00000139921	0.620023	0.926	2	NA	6.10102	-1.02409	-1.118	2	NA	6.00681	1.14e-06	2	2	31.791	7.9	7.9
IDH2	IDH2	Isocitrate dehydrogenase [NADP], mitochondrial;Isocitrate dehydrogenase [NADP]	>sp|P48735|IDHP_HUMAN Isocitrate dehydrogenase [NADP], mitochondrial OS=Homo sapiens GN=IDH2 PE=1 SV=2;>tr|Q53GL5|Q53GL5_HUMAN Isocitrate dehydrogenase [NADP] (Fragment) OS=Homo sapiens PE=2 SV=1;>tr|B4DFL2|B4DFL2_HUMAN Isocitrate dehydrogenase [NADP] OS=H	P48735;Q53GL5;B4DFL2;Q13584;H0YL11	ENSG00000182054	0.617957	0.923	2	NA	5.63842	-1.92298	-2.21	1	NA	5.35755	8.36e-25	2	1	50.909	5.3	3.5
ATP1A1	ATP1A1	Sodium/potassium-transporting ATPase subunit alpha-1	>tr|B7Z2T5|B7Z2T5_HUMAN cDNA FLJ55427, highly similar to Sodium/potassium-transporting ATPase alpha-1 chain (EC 3.6.3.9) OS=Homo sapiens PE=2 SV=1;>tr|F5H3A1|F5H3A1_HUMAN Sodium/potassium-transporting ATPase subunit alpha-1 OS=Homo sapiens GN=ATP1A1 PE=3 S	B7Z2T5;F5H3A1;P05023;B7Z3V1;B7Z3U6;H7BXX5	ENSG00000163399	0.612777	0.914	9	NA	6.3483	-1.65381	-1.883	4	NA	5.45003	6.22e-32	11	4	112.91	11.7	5.3
ALDH1B1	ALDH1B1	Aldehyde dehydrogenase X, mitochondrial	>sp|P30837|AL1B1_HUMAN Aldehyde dehydrogenase X, mitochondrial OS=Homo sapiens GN=ALDH1B1 PE=1 SV=3;>tr|B4DLJ0|B4DLJ0_HUMAN Aldehyde dehydrogenase X, mitochondrial OS=Homo sapiens GN=ALDH1B1 PE=2 SV=1	P30837;B4DLJ0	ENSG00000137124	0.612116	0.913	5	4.97918	6.26799	-1.02979	-1.124	4	NA	6.4192	8.12e-38	4	4	57.206	10.6	11.2
CPNE3	CPNE3	Copine-3	>sp|O75131|CPNE3_HUMAN Copine-3 OS=Homo sapiens GN=CPNE3 PE=1 SV=1;>tr|Q05DL8|Q05DL8_HUMAN CPNE3 protein (Fragment) OS=Homo sapiens GN=CPNE3 PE=2 SV=1;>tr|E5RG68|E5RG68_HUMAN Copine-3 (Fragment) OS=Homo sapiens GN=CPNE3 PE=4 SV=1	O75131;Q05DL8;E5RG68	ENSG00000085719	0.610322	0.91	4	5.91246	5.85113	-0.902686	-0.97	4	5.65862	5.82417	4.11e-14	4	2	60.13	6.7	3.4
PPP1CB	PPP1CB	Serine/threonine-protein phosphatase PP1-beta catalytic subunit;Serine/threonine-protein phosphatase	>sp|P62140|PP1B_HUMAN Serine/threonine-protein phosphatase PP1-beta catalytic subunit OS=Homo sapiens GN=PPP1CB PE=1 SV=3;>tr|B4DJ75|B4DJ75_HUMAN Serine/threonine-protein phosphatase OS=Homo sapiens PE=2 SV=1;>tr|B7ZB67|B7ZB67_HUMAN Serine/threonine-protei	P62140;B4DJ75;B7ZB67;E7ETD8;B4E163	ENSG00000213639	0.609093	0.908	2	NA	6.55829	0.902344	1.224	2	NA	6.64994	0	2	2	37.186	40.7	30.9
CTR9	CTR9	RNA polymerase-associated protein CTR9 homolog	>sp|Q6PD62|CTR9_HUMAN RNA polymerase-associated protein CTR9 homolog OS=Homo sapiens GN=CTR9 PE=1 SV=1;>tr|A8K6X9|A8K6X9_HUMAN cDNA FLJ76427, highly similar to Homo sapiens SH2 domain binding protein 1 (tetratricopeptide repeat containing) (SH2BP1), mRNA O	Q6PD62;A8K6X9	ENSG00000198730	0.607105	0.905	110	NA	7.9271	1.21729	1.607	114	NA	7.76069	0	46	44	133.5	39	32.7
BCL7C;BCL7B;BCL7A	BCL7A;BCL7C;BCL7B	B-cell CLL/lymphoma 7 protein family member A;B-cell CLL/lymphoma 7 protein family member C;B-cell CLL/lymphoma 7 protein family member B	>sp|Q4VC05|BCL7A_HUMAN B-cell CLL/lymphoma 7 protein family member A OS=Homo sapiens GN=BCL7A PE=1 SV=1;>tr|I3L1Q2|I3L1Q2_HUMAN B-cell CLL/lymphoma 7 protein family member C (Fragment) OS=Homo sapiens GN=BCL7C PE=4 SV=1;>sp|Q8WUZ0|BCL7C_HUMAN B-cell CLL/ly	Q4VC05;I3L1Q2;Q8WUZ0;Q9BQE9;C9JWD3;I3L4D5;F8WDZ4;F8WE18	ENSG00000099385;ENSG00000106635;ENSG00000110987;ENSG00000263151	0.60521	0.902	2	6.37258	6.52793	0.255561	0.438	2	5.96799	6.85388	9.43e-19	1	2	22.81	4.8	17.6
POLR2L	POLR2L	DNA-directed RNA polymerases I, II, and III subunit RPABC5	>sp|P62875|RPAB5_HUMAN DNA-directed RNA polymerases I, II, and III subunit RPABC5 OS=Homo sapiens GN=POLR2L PE=1 SV=1	P62875	ENSG00000177700	0.599794	0.893	2	NA	6.97975	1.19453	1.58	1	NA	6.80468	5.81e-09	2	1	7.645	29.9	13.4
LETM1	LETM1	LETM1 and EF-hand domain-containing protein 1, mitochondrial	>sp|O95202|LETM1_HUMAN LETM1 and EF-hand domain-containing protein 1, mitochondrial OS=Homo sapiens GN=LETM1 PE=1 SV=1;>tr|D3DVQ1|D3DVQ1_HUMAN Leucine zipper-EF-hand containing transmembrane protein 1, isoform CRA_a OS=Homo sapiens GN=LETM1 PE=4 SV=1	O95202;D3DVQ1	ENSG00000168924	0.600079	0.893	6	NA	5.6389	-0.644397	-0.656	4	NA	5.60477	1.28e-23	7	4	83.353	10.4	6.4
			>tr|Q59FW1|Q59FW1_HUMAN Metastasis associated protein variant (Fragment) OS=Homo sapiens PE=2 SV=1;>tr|Q9BRL8|Q9BRL8_HUMAN MTA1 protein OS=Homo sapiens PE=2 SV=1	Q59FW1;Q9BRL8		0.599318	0.892	1	NA	5.69271	0.786345	1.083	2	NA	5.77338	0	1	1	57.299	67.9	67.9
COPS5	COPS5;hCG_33447	COP9 signalosome complex subunit 5	>sp|Q92905|CSN5_HUMAN COP9 signalosome complex subunit 5 OS=Homo sapiens GN=COPS5 PE=1 SV=4;>tr|Q59GH5|Q59GH5_HUMAN COP9 signalosome subunit 5 variant (Fragment) OS=Homo sapiens PE=2 SV=1;>tr|E5RHH5|E5RHH5_HUMAN COP9 signalosome complex subunit 5 OS=Homo s	Q92905;Q59GH5;E5RHH5;H0UI27	ENSG00000121022	0.593115	0.882	1	NA	5.6178	0.482125	0.714	2	NA	5.71795	1.96e-05	1	2	37.578	2.4	4.8
GTPBP10	GTPBP10	GTP-binding protein 10	>sp|A4D1E9|GTPBA_HUMAN GTP-binding protein 10 OS=Homo sapiens GN=GTPBP10 PE=1 SV=1;>tr|C9JEQ8|C9JEQ8_HUMAN GTP-binding protein 10 (Fragment) OS=Homo sapiens GN=GTPBP10 PE=4 SV=1;>tr|C9JNI1|C9JNI1_HUMAN GTP-binding protein 10 (Fragment) OS=Homo sapiens GN=G	A4D1E9;C9JEQ8;C9JNI1;C9J8R7	ENSG00000105793	0.59321	0.882	6	NA	6.43043	0.296663	0.488	7	NA	6.33832	4.89e-44	7	6	42.932	23.3	19.4
CBR1;CBR3	CBR3;CBR1	Carbonyl reductase [NADPH] 3;Carbonyl reductase [NADPH] 1	>sp|O75828|CBR3_HUMAN Carbonyl reductase [NADPH] 3 OS=Homo sapiens GN=CBR3 PE=1 SV=3;>tr|Q53F60|Q53F60_HUMAN Carbonyl reductase 3 variant (Fragment) OS=Homo sapiens PE=2 SV=1;>sp|P16152|CBR1_HUMAN Carbonyl reductase [NADPH] 1 OS=Homo sapiens GN=CBR1 PE=1 S	O75828;Q53F60;P16152;A8MTM1;E9PQ63;B4DFK7	ENSG00000159228;ENSG00000159231	0.588613	0.875	2	NA	6.01999	NA	NA	0	NA	NA	0.00012918	2	0	30.85	7.6	0
TOP1	TOP1	DNA topoisomerase 1	>sp|P11387|TOP1_HUMAN DNA topoisomerase 1 OS=Homo sapiens GN=TOP1 PE=1 SV=2;>tr|B9EG90|B9EG90_HUMAN Topoisomerase (DNA) I OS=Homo sapiens GN=TOP1 PE=2 SV=1	P11387;B9EG90	ENSG00000198900	0.586981	0.872	30	NA	6.84689	0.908198	1.232	35	NA	6.91848	7.88e-139	22	24	90.725	29	31.9
KDM6A;UTY	UTX;UTY;KDM6A;DKFZp451J023	Lysine-specific demethylase 6A;Histone demethylase UTY	>tr|B7ZKN5|B7ZKN5_HUMAN UTX protein OS=Homo sapiens GN=UTX PE=2 SV=1;>tr|F4MH35|F4MH35_HUMAN Ubiquitously transcribed tetratricopeptide repeat protein Y-linked transcript variant 59 OS=Homo sapiens GN=UTY PE=2 SV=1;>tr|B7ZKN1|B7ZKN1_HUMAN UTX protein OS=Ho	B7ZKN5;F4MH35;B7ZKN1;F4MHJ5;F8W8R6;Q59HG3;O15550;F8W8R7;F4MH47;F4MH92;E1U198;B7ZKN6;E1U0S7;F5H6S1;O14607;F4MHC1;F4MH30;E1U0S6;F5H5V6;F4MH51;F4MH52;E1U1M9;F4MH46;F4MHK3;F4MH60;F4MH53;F4MH63;F4MH27;F4MHA0;F4MH29;F4MH64;F4MH31;F4MH36;F4MH75;E1U1A0;F5H4V7;F4MH65;F4MHH6;F4MH44;E1U1M7;F4MHK2;F4MH56;F4MHD9;F4MHR8;F4MHE7;F4MHH5;F4MH61;F4MH83;F4MH58;F4MH66;E1U1M6;E1U1M2;F4MH54;E1NZ81;F5H8B4;F4MHS7;F4MHC2;…	ENSG00000147050;ENSG00000183878	0.585924	0.87	2	NA	4.92062	NA	NA	0	NA	NA	0.00058829	2	0	159.81	1.2	0
GAPDH	GAPDH	Glyceraldehyde-3-phosphate dehydrogenase	>sp|P04406|G3P_HUMAN Glyceraldehyde-3-phosphate dehydrogenase OS=Homo sapiens GN=GAPDH PE=1 SV=3;>tr|E7EUT4|E7EUT4_HUMAN Glyceraldehyde-3-phosphate dehydrogenase OS=Homo sapiens GN=GAPDH PE=3 SV=1;>tr|Q2TSD0|Q2TSD0_HUMAN Glyceraldehyde-3-phosphate dehydrog	P04406;E7EUT4;Q2TSD0;E7EUT5;Q0QET7;A4UCT1	ENSG00000111640	0.58602	0.87	17	6.88964	7.80297	0.520648	0.76	18	6.71779	7.8174	0	11	11	36.053	49.6	49.6
C17orf49	C17orf49;BAP18	Chromatin complexes subunit BAP18	>tr|C9J4G0|C9J4G0_HUMAN HCG32827, isoform CRA_d OS=Homo sapiens GN=C17orf49 PE=4 SV=1;>sp|Q8IXM2|BAP18_HUMAN Chromatin complexes subunit BAP18 OS=Homo sapiens GN=BAP18 PE=1 SV=1;>tr|F8W038|F8W038_HUMAN Protein C17orf49 OS=Homo sapiens GN=C17orf49 PE=4 SV=1	C9J4G0;Q8IXM2;F8W038	ENSG00000258315	0.585443	0.869	1	NA	5.82108	NA	NA	0	NA	NA	0.0020559	1	0	19.961	7.3	0
PMPCA	PMPCA	Mitochondrial-processing peptidase subunit alpha	>sp|Q10713|MPPA_HUMAN Mitochondrial-processing peptidase subunit alpha OS=Homo sapiens GN=PMPCA PE=1 SV=2;>tr|B4DKL3|B4DKL3_HUMAN Mitochondrial-processing peptidase subunit alpha OS=Homo sapiens GN=PMPCA PE=2 SV=1	Q10713;B4DKL3	ENSG00000165688	0.582749	0.865	5	NA	5.87234	-0.185852	-0.098	3	NA	6.27319	1.82e-11	4	3	58.252	6.9	4.8
RTN4	RTN4;Nbla00271;NOGOC	Reticulon-4	>sp|Q9NQC3|RTN4_HUMAN Reticulon-4 OS=Homo sapiens GN=RTN4 PE=1 SV=2;>tr|Q8IUA4|Q8IUA4_HUMAN RNT4 OS=Homo sapiens GN=RTN4 PE=2 SV=1;>tr|F8WAM4|F8WAM4_HUMAN Reticulon-4 OS=Homo sapiens GN=RTN4 PE=4 SV=1;>tr|Q3LIF4|Q3LIF4_HUMAN NOGO-A (Fragment) OS=Homo sapie	Q9NQC3;Q8IUA4;F8WAM4;Q3LIF4;Q7L7Q6;F8W914;Q6IPN0;D6W5C2;H7C106;A6XGP7;Q7L7Q5;Q53SY1	ENSG00000115310	0.581785	0.863	1	NA	5.29378	NA	NA	0	NA	NA	0.00037462	1	0	129.93	1.2	0
POLR2A	POLR2A	DNA-directed RNA polymerase II subunit RPB1	>sp|P24928|RPB1_HUMAN DNA-directed RNA polymerase II subunit RPB1 OS=Homo sapiens GN=POLR2A PE=1 SV=2	P24928	ENSG00000181222	0.581785	0.863	179	4.36341	7.64712	1.20533	1.593	206	4.23917	7.72167	0	73	72	217.17	37.4	36.5
ARPC2	ARPC2	Actin-related protein 2/3 complex subunit 2	>sp|O15144|ARPC2_HUMAN Actin-related protein 2/3 complex subunit 2 OS=Homo sapiens GN=ARPC2 PE=1 SV=1;>tr|Q53R19|Q53R19_HUMAN Actin related protein 2/3 complex, subunit 2, 34kDa, isoform CRA_a OS=Homo sapiens GN=ARPC2 PE=2 SV=1;>tr|Q9BXV5|Q9BXV5_HUMAN PNAS	O15144;Q53R19;Q9BXV5;H7C3F9	ENSG00000163466	0.574053	0.85	1	NA	5.73406	NA	NA	0	NA	NA	2.89e-06	1	1	34.333	3.7	3
ZBTB7B	ZBTB7B	Zinc finger and BTB domain-containing protein 7B	>tr|A8K6F4|A8K6F4_HUMAN cDNA FLJ77991, highly similar to Homo sapiens zinc finger and BTB domain containing 7B, mRNA OS=Homo sapiens PE=2 SV=1;>sp|O15156|ZBT7B_HUMAN Zinc finger and BTB domain-containing protein 7B OS=Homo sapiens GN=ZBTB7B PE=1 SV=2;>tr|B	A8K6F4;O15156;B4E3K5	ENSG00000160685	0.570949	0.845	3	NA	6.37381	0.560128	0.808	4	NA	6.84026	1.35e-11	3	4	58.053	4.8	9.6
			>tr|Q9Y2B7|Q9Y2B7_HUMAN MRNA, expressed in fibroblasts of periodontal ligament, , clone:PDL-108 OS=Homo sapiens PE=2 SV=1	Q9Y2B7		0.569783	0.843	1	NA	6.39189	0.850319	1.161	1	NA	6.11042	0.00093404	1	1	22.228	7.4	7.4
C21orf33	C21orf33	ES1 protein homolog, mitochondrial	>tr|H7C455|H7C455_HUMAN Uncharacterized protein (Fragment) OS=Homo sapiens PE=4 SV=1;>sp|P30042|ES1_HUMAN ES1 protein homolog, mitochondrial OS=Homo sapiens GN=C21orf33 PE=1 SV=3;>tr|H7BYH1|H7BYH1_HUMAN ES1 protein homolog, mitochondrial (Fragment) OS=Homo	H7C455;P30042;H7BYH1;F2Z2Q0;H7C2G3	ENSG00000160221;ENSG00000248354	0.562767	0.832	1	NA	6.18449	-1.80601	-2.068	1	NA	5.59084	8.48e-29	1	1	22.174	18.5	11.2
ZNF592	ZNF592	Zinc finger protein 592	>sp|Q92610|ZN592_HUMAN Zinc finger protein 592 OS=Homo sapiens GN=ZNF592 PE=1 SV=2;>tr|H0YM74|H0YM74_HUMAN Zinc finger protein 592 OS=Homo sapiens GN=ZNF592 PE=4 SV=1	Q92610;H0YM74	ENSG00000166716	0.56179	0.83	6	NA	5.80626	0.564427	0.814	6	NA	5.60833	4.22e-16	4	4	137.53	3.5	3.5
ZNF423	ZNF423	Zinc finger protein 423	>sp|Q2M1K9|ZN423_HUMAN Zinc finger protein 423 OS=Homo sapiens GN=ZNF423 PE=1 SV=1;>tr|B7Z9C7|B7Z9C7_HUMAN cDNA FLJ55885, highly similar to Homo sapiens zinc finger protein 423 (ZNF423), mRNA OS=Homo sapiens PE=2 SV=1;>tr|F5H7S1|F5H7S1_HUMAN Zinc finger pr	Q2M1K9;B7Z9C7;F5H7S1;B3KNG7	ENSG00000102935	0.552672	0.815	1	NA	4.82088	-0.0489494	0.068	5	NA	5.62179	4.01e-17	2	5	144.6	2.3	5.8
ALDH4A1	ALDH4A1	Delta-1-pyrroline-5-carboxylate dehydrogenase, mitochondrial	>sp|P30038|AL4A1_HUMAN Delta-1-pyrroline-5-carboxylate dehydrogenase, mitochondrial OS=Homo sapiens GN=ALDH4A1 PE=1 SV=3;>tr|D2D4A3|D2D4A3_HUMAN Delta-1-pyrroline-5-carboxylate dehydrogenase, mitochondrial OS=Homo sapiens GN=ALDH4A1 PE=2 SV=1	P30038;D2D4A3	ENSG00000159423	0.552377	0.815	4	NA	5.75603	-0.885446	-0.949	3	NA	5.49325	3.91e-20	4	3	61.719	9.8	7.1
P4HB	P4HB	Protein disulfide-isomerase	>sp|P07237|PDIA1_HUMAN Protein disulfide-isomerase OS=Homo sapiens GN=P4HB PE=1 SV=3;>tr|E7EPA8|E7EPA8_HUMAN Protein disulfide-isomerase OS=Homo sapiens GN=P4HB PE=3 SV=2;>tr|B4DNL5|B4DNL5_HUMAN cDNA FLJ59361, highly similar to Protein disulfide-isomerase	P07237;E7EPA8;B4DNL5;H7BZ94;B4DUA5;F5H8J2;I3L2P8;B4DLN6;H0Y3Z3;Q96C96	ENSG00000185624	0.55159	0.813	24	NA	6.53538	0.480058	0.711	21	NA	6.44179	2.03e-65	16	10	57.116	30.7	20.3
LUC7L3	LUC7L3;CROP	Luc7-like protein 3	>tr|A8K3C5|A8K3C5_HUMAN cDNA FLJ77715, highly similar to Homo sapiens cisplatin resistance-associated overexpressed protein(LUC7A), mRNA OS=Homo sapiens PE=2 SV=1;>sp|O95232|LC7L3_HUMAN Luc7-like protein 3 OS=Homo sapiens GN=LUC7L3 PE=1 SV=2;>tr|B4DJ96|B4D	A8K3C5;O95232;B4DJ96;Q86Y74;F5H1W9;Q6PKC2;D6RDI2	ENSG00000108848	0.550999	0.812	14	NA	6.73569	0.321235	0.518	8	NA	6.53404	6.51e-40	6	6	51.442	15.7	15.7
MRPL18	MRPL18	39S ribosomal protein L18, mitochondrial	>sp|Q9H0U6|RM18_HUMAN 39S ribosomal protein L18, mitochondrial OS=Homo sapiens GN=MRPL18 PE=1 SV=1;>tr|A8K9D2|A8K9D2_HUMAN Mitochondrial ribosomal protein L18, isoform CRA_b OS=Homo sapiens GN=MRPL18 PE=2 SV=1	Q9H0U6;A8K9D2	ENSG00000112110	0.545079	0.802	1	NA	6.04088	0.553262	0.8	1	NA	5.94759	1.22e-06	1	1	20.576	5	5
RPRD2	RPRD2	Regulation of nuclear pre-mRNA domain-containing protein 2	>sp|Q5VT52|RPRD2_HUMAN Regulation of nuclear pre-mRNA domain-containing protein 2 OS=Homo sapiens GN=RPRD2 PE=1 SV=1;>tr|B4E2Q6|B4E2Q6_HUMAN Regulation of nuclear pre-mRNA domain-containing protein 2 OS=Homo sapiens GN=RPRD2 PE=2 SV=1	Q5VT52;B4E2Q6	ENSG00000163125;ENSG00000266562	0.544189	0.801	76	NA	7.16122	1.27119	1.673	83	NA	7.22789	0	28	29	156.02	28	26.7
APMAP	APMAP;C20orf3	Adipocyte plasma membrane-associated protein	>sp|Q9HDC9|APMAP_HUMAN Adipocyte plasma membrane-associated protein OS=Homo sapiens GN=APMAP PE=1 SV=2;>tr|H0Y512|H0Y512_HUMAN Protein C20orf3 (Fragment) OS=Homo sapiens GN=C20orf3 PE=4 SV=1;>tr|A2A2F9|A2A2F9_HUMAN Chromosome 20 open reading frame 3 (Fragm	Q9HDC9;H0Y512;A2A2F9	ENSG00000101474	0.542902	0.799	3	5.26342	6.06442	-1.27621	-1.424	2	NA	5.76707	1.56e-10	3	2	46.48	6.7	3.8
RPS11	RPS11	40S ribosomal protein S11	>sp|P62280|RS11_HUMAN 40S ribosomal protein S11 OS=Homo sapiens GN=RPS11 PE=1 SV=3	P62280	ENSG00000142534	0.542109	0.798	13	NA	7.73516	-0.0207356	0.102	12	NA	7.78648	1.54e-161	10	10	18.431	55.7	55.7
SEC13	SEC13	Protein SEC13 homolog	>tr|B4DXJ1|B4DXJ1_HUMAN cDNA FLJ56334, highly similar to SEC13-related protein OS=Homo sapiens PE=2 SV=1;>sp|P55735|SEC13_HUMAN Protein SEC13 homolog OS=Homo sapiens GN=SEC13 PE=1 SV=3;>tr|Q53GB2|Q53GB2_HUMAN SEC13-like 1 isoform b variant (Fragment) OS=Ho	B4DXJ1;P55735;Q53GB2;A8MV37;Q59FA6;A8MXL6;A8MWR8;A4UCS7;E7ERC8	ENSG00000157020	0.540821	0.795	2	5.39278	6.06833	0.300417	0.493	2	NA	5.8733	0.00011893	1	1	40.746	3.5	3.5
AP2M1	AP2M1	AP-2 complex subunit mu	>tr|B4DNB9|B4DNB9_HUMAN cDNA FLJ53069, highly similar to AP-2 complex subunit mu-1 OS=Homo sapiens PE=2 SV=1;>tr|E9PFW3|E9PFW3_HUMAN AP-2 complex subunit mu OS=Homo sapiens GN=AP2M1 PE=4 SV=1;>sp|Q96CW1|AP2M1_HUMAN AP-2 complex subunit mu OS=Homo sapiens G	B4DNB9;E9PFW3;Q96CW1;B4E304;F5H0H0;B4DJB1;C9JJ47;C9JGT8;C9JTK4;C9JPV8;C9JJD3	ENSG00000161203	0.539829	0.794	3	NA	5.93159	-0.258494	-0.187	2	NA	5.89619	1.19e-29	3	2	52.337	7.4	5.9
MRPL57	MRP63	Ribosomal protein 63, mitochondrial	>sp|Q9BQC6|RT63_HUMAN Ribosomal protein 63, mitochondrial OS=Homo sapiens GN=MRP63 PE=2 SV=1	Q9BQC6	ENSG00000173141	0.539432	0.793	1	NA	6.68903	0.176195	0.342	1	NA	6.73226	3.4e-06	1	1	12.266	12.7	12.7
BCKDHB	BCKDHB	2-oxoisovalerate dehydrogenase subunit beta, mitochondrial	>sp|P21953|ODBB_HUMAN 2-oxoisovalerate dehydrogenase subunit beta, mitochondrial OS=Homo sapiens GN=BCKDHB PE=1 SV=2;>tr|Q9BQL0|Q9BQL0_HUMAN Branched chain keto acid dehydrogenase E1, beta polypeptide OS=Homo sapiens GN=BCKDHB PE=2 SV=2;>tr|B4E2N3|B4E2N3_H	P21953;Q9BQL0;B4E2N3;B7ZB80	ENSG00000083123	0.539531	0.793	3	NA	6.07092	-0.809524	-0.857	1	NA	5.63509	1.01e-11	3	1	43.122	9.2	3.3
HSP90AB1	HSP90AB1	Heat shock protein HSP 90-beta	>sp|P08238|HS90B_HUMAN Heat shock protein HSP 90-beta OS=Homo sapiens GN=HSP90AB1 PE=1 SV=4;>tr|B4DMA2|B4DMA2_HUMAN cDNA FLJ54023, highly similar to Heat shock protein HSP 90-beta OS=Homo sapiens PE=2 SV=1;>tr|B4DGL0|B4DGL0_HUMAN cDNA FLJ53619, highly simi	P08238;B4DMA2;B4DGL0;A8K3W9;Q9H6X9	ENSG00000096384	0.535356	0.786	21	5.67755	7.11671	-1.07106	-1.175	25	5.8118	6.78226	1.5e-292	13	8	83.263	33	25.1
PSMD6	PSMD6	26S proteasome non-ATPase regulatory subunit 6	>tr|C9IZE4|C9IZE4_HUMAN 26S proteasome non-ATPase regulatory subunit 6 OS=Homo sapiens GN=PSMD6 PE=4 SV=1;>sp|Q15008|PSMD6_HUMAN 26S proteasome non-ATPase regulatory subunit 6 OS=Homo sapiens GN=PSMD6 PE=1 SV=1	C9IZE4;Q15008	ENSG00000163636	0.53456	0.785	1	NA	5.02231	-0.209495	-0.127	3	NA	5.77643	1.99e-25	0	2	51.922	3.4	12.2
MTIF2	MTIF2	Translation initiation factor IF-2, mitochondrial	>sp|P46199|IF2M_HUMAN Translation initiation factor IF-2, mitochondrial OS=Homo sapiens GN=MTIF2 PE=1 SV=2;>tr|Q8IWH1|Q8IWH1_HUMAN Similar to mitochondrial translational initiation factor 2 (Fragment) OS=Homo sapiens PE=2 SV=1;>tr|F5H3R4|F5H3R4_HUMAN Trans	P46199;Q8IWH1;F5H3R4;Q6P1N2	ENSG00000085760	0.533464	0.783	4	NA	5.63541	-0.324744	-0.267	4	NA	5.88283	1.15e-12	3	4	81.316	5.2	6.7
DLD	DLD	Dihydrolipoyl dehydrogenase, mitochondrial;Dihydrolipoyl dehydrogenase	>sp|P09622|DLDH_HUMAN Dihydrolipoyl dehydrogenase, mitochondrial OS=Homo sapiens GN=DLD PE=1 SV=2;>tr|B4DFL1|B4DFL1_HUMAN Dihydrolipoyl dehydrogenase OS=Homo sapiens PE=2 SV=1;>tr|F5H4I0|F5H4I0_HUMAN Dihydrolipoyl dehydrogenase OS=Homo sapiens GN=DLD PE=3	P09622;B4DFL1;F5H4I0;B4DMK9;E9PEX6;B4DHG0;B4DT69	ENSG00000091140	0.531569	0.78	23	6.3712	7.15143	-0.970271	-1.052	18	6.01599	7.18056	5.34e-197	13	10	54.177	30.1	24.6
EEF1G	EEF1G	Elongation factor 1-gamma	>sp|P26641|EF1G_HUMAN Elongation factor 1-gamma OS=Homo sapiens GN=EEF1G PE=1 SV=3;>tr|Q53YD7|Q53YD7_HUMAN EEF1G protein OS=Homo sapiens GN=EEF1G PE=2 SV=1;>tr|B4DTG2|B4DTG2_HUMAN Elongation factor 1-gamma OS=Homo sapiens GN=EEF1G PE=2 SV=1;>tr|B4DUP0|B4DU	P26641;Q53YD7;B4DTG2;B4DUP0	ENSG00000254772	0.53067	0.779	24	6.36071	7.30938	0.0399806	0.176	18	5.78772	7.32187	9.06e-210	13	14	50.118	31.4	33
GFM2	GFM2	Ribosome-releasing factor 2, mitochondrial	>sp|Q969S9|RRF2M_HUMAN Ribosome-releasing factor 2, mitochondrial OS=Homo sapiens GN=GFM2 PE=1 SV=1;>tr|F5H687|F5H687_HUMAN Ribosome-releasing factor 2, mitochondrial OS=Homo sapiens GN=GFM2 PE=4 SV=1;>tr|D6RAL1|D6RAL1_HUMAN Ribosome-releasing factor 2, mi	Q969S9;F5H687;D6RAL1	ENSG00000164347	0.531069	0.779	10	NA	6.34743	-0.630506	-0.639	3	NA	5.45446	1.71e-26	10	3	86.6	13.6	5
CMTR1	FTSJD2	Cap-specific mRNA (nucleoside-2-O-)-methyltransferase 1	>sp|Q8N1G2|MTR1_HUMAN Cap-specific mRNA (nucleoside-2-O-)-methyltransferase 1 OS=Homo sapiens GN=FTSJD2 PE=1 SV=1	Q8N1G2	ENSG00000137200	0.522859	0.766	4	NA	5.31605	0.518737	0.758	3	NA	5.20594	5.7e-16	5	4	95.32	7.2	4.4
ERP44	ERP44	Endoplasmic reticulum resident protein 44	>sp|Q9BS26|ERP44_HUMAN Endoplasmic reticulum resident protein 44 OS=Homo sapiens GN=ERP44 PE=1 SV=1	Q9BS26	ENSG00000023318	0.518737	0.759	4	7.00762	5.94112	-0.133543	-0.035	1	7.01043	5.38403	1.58e-74	3	1	46.971	8.1	2.2
ACOT2;ACOT1	ACOT2;ACOT1	Acyl-coenzyme A thioesterase 2, mitochondrial;Acyl-coenzyme A thioesterase 1	>sp|P49753|ACOT2_HUMAN Acyl-coenzyme A thioesterase 2, mitochondrial OS=Homo sapiens GN=ACOT2 PE=1 SV=6;>tr|A1L172|A1L172_HUMAN Acyl-CoA thioesterase 1 OS=Homo sapiens GN=ACOT1 PE=2 SV=1;>tr|B4DV16|B4DV16_HUMAN cDNA FLJ54503, highly similar to Acyl-coenzym	P49753;A1L172;B4DV16;E9KL42;Q86TX2;B7ZMC1;G3V4F2	ENSG00000119673;ENSG00000184227	0.517225	0.756	1	NA	5.0593	-1.59986	-1.818	2	NA	5.38041	2.93e-06	1	2	53.218	2.3	4.6
AHCY	AHCY	Adenosylhomocysteinase	>sp|P23526|SAHH_HUMAN Adenosylhomocysteinase OS=Homo sapiens GN=AHCY PE=1 SV=4;>tr|B3KUN3|B3KUN3_HUMAN Adenosylhomocysteinase OS=Homo sapiens PE=2 SV=1;>tr|F5H737|F5H737_HUMAN Adenosylhomocysteinase OS=Homo sapiens GN=AHCY PE=3 SV=1;>tr|Q1RMG2|Q1RMG2_HUMAN	P23526;B3KUN3;F5H737;Q1RMG2	ENSG00000101444	0.514703	0.752	1	6.36857	5.37387	-1.03127	-1.126	3	5.91108	5.79489	1.5e-26	2	3	47.716	4.9	4.2
RIOK1	RIOK1	Serine/threonine-protein kinase RIO1	>sp|Q9BRS2|RIOK1_HUMAN Serine/threonine-protein kinase RIO1 OS=Homo sapiens GN=RIOK1 PE=1 SV=2;>tr|Q5W0K5|Q5W0K5_HUMAN Serine/threonine-protein kinase RIO1 OS=Homo sapiens GN=RIOK1 PE=2 SV=1;>tr|Q9H2L9|Q9H2L9_HUMAN AD034 OS=Homo sapiens PE=2 SV=1	Q9BRS2;Q5W0K5;Q9H2L9	ENSG00000124784	0.513794	0.751	11	NA	6.61308	-0.120122	-0.019	12	NA	6.9314	8e-88	8	11	65.582	15.3	25.4
BCKDHA;	BCKDHA	2-oxoisovalerate dehydrogenase subunit alpha, mitochondrial	>tr|F5H5P2|F5H5P2_HUMAN Uncharacterized protein OS=Homo sapiens PE=4 SV=1;>tr|Q6ZSA3|Q6ZSA3_HUMAN cDNA FLJ45695 fis, clone FEBRA2013570, highly similar to 2-oxoisovalerate dehydrogenase alpha subunit, mitochondrial (EC 1.2.4.4) OS=Homo sapiens PE=2 SV=1;>t	F5H5P2;Q6ZSA3;B4DP47;B2R8A9;P12694;Q59EI3;F5GXU9	ENSG00000248098;ENSG00000255730	0.512379	0.748	1	NA	5.51428	-0.874507	-0.936	1	NA	5.33228	4.39e-10	1	1	54.202	2.9	2.9
YARS2	YARS2	Tyrosine--tRNA ligase, mitochondrial	>sp|Q9Y2Z4|SYYM_HUMAN Tyrosine--tRNA ligase, mitochondrial OS=Homo sapiens GN=YARS2 PE=1 SV=2;>tr|H0YHS6|H0YHS6_HUMAN Tyrosine--tRNA ligase, mitochondrial (Fragment) OS=Homo sapiens GN=YARS2 PE=3 SV=1	Q9Y2Z4;H0YHS6	ENSG00000139131	0.511367	0.747	6	NA	6.63012	-0.554146	-0.546	5	4.67335	6.55595	3.75e-151	6	5	53.198	16.8	12.2
TUBA3D;TUBA3E;TUBA1A;TUBA1C;TUBA3C	TUBA1A;TUBA1C;TUBA3C;TUBA2;TUBA3E	Tubulin alpha-1A chain;Tubulin alpha-1C chain;Tubulin alpha-3C/D chain;Tubulin alpha-3E chain	>sp|Q71U36|TBA1A_HUMAN Tubulin alpha-1A chain OS=Homo sapiens GN=TUBA1A PE=1 SV=1;>tr|G3V1U9|G3V1U9_HUMAN Tubulin alpha-1A chain OS=Homo sapiens GN=TUBA1A PE=3 SV=1;>tr|F5H5D3|F5H5D3_HUMAN Tubulin alpha-1C chain OS=Homo sapiens GN=TUBA1C PE=3 SV=1;>tr|Q53G	Q71U36;G3V1U9;F5H5D3;Q53GA7;Q9BQE3;B7Z1K5;Q13748;Q1ZYQ1;B4DQK4;Q6PEY2;Q9UQM3;E9PGK3;Q8N532;F8VXZ4	ENSG00000075886;ENSG00000152086;ENSG00000167552;ENSG00000167553;ENSG00000198033	0.508733	0.742	2	NA	5.81997	-0.208111	-0.126	1	NA	5.82083	0	1	1	50.135	44.8	43
SMARCB1	SMARCB1	SWI/SNF-related matrix-associated actin-dependent regulator of chromatin subfamily B member 1	>sp|Q12824|SNF5_HUMAN SWI/SNF-related matrix-associated actin-dependent regulator of chromatin subfamily B member 1 OS=Homo sapiens GN=SMARCB1 PE=1 SV=2;>tr|B5MCL5|B5MCL5_HUMAN SWI/SNF-related matrix-associated actin-dependent regulator of chromatin subfam	Q12824;B5MCL5;C9JTA6;B4DRT1	ENSG00000099956	0.505891	0.738	1	NA	5.72267	1.20652	1.594	1	NA	5.89693	1.7e-134	1	1	44.141	20.5	20.5
LEO1	LEO1	RNA polymerase-associated protein LEO1	>sp|Q8WVC0|LEO1_HUMAN RNA polymerase-associated protein LEO1 OS=Homo sapiens GN=LEO1 PE=1 SV=1;>tr|B4DNM0|B4DNM0_HUMAN cDNA FLJ60738, highly similar to RNA polymerase-associated protein LEO1 OS=Homo sapiens PE=2 SV=1;>tr|F5GWD7|F5GWD7_HUMAN RNA polymerase-	Q8WVC0;B4DNM0;F5GWD7	ENSG00000166477	0.506297	0.738	43	NA	7.75105	1.0383	1.39	43	NA	7.67562	1.16e-214	16	20	75.403	29.1	34.5
SRCAP	SRCAP	Helicase SRCAP	>sp|Q6ZRS2|SRCAP_HUMAN Helicase SRCAP OS=Homo sapiens GN=SRCAP PE=1 SV=3	Q6ZRS2	ENSG00000080603	0.505078	0.736	3	5.23157	4.91535	0.307778	0.502	3	NA	4.83825	2.21e-11	3	4	343.55	0.8	1.2
IARS2	IARS2	Isoleucine--tRNA ligase, mitochondrial	>sp|Q9NSE4|SYIM_HUMAN Isoleucine--tRNA ligase, mitochondrial OS=Homo sapiens GN=IARS2 PE=1 SV=2;>tr|A8K5W7|A8K5W7_HUMAN cDNA FLJ75180, highly similar to Homo sapiens mitochondrial isoleucine tRNA synthetase, mRNA OS=Homo sapiens PE=2 SV=1;>tr|F6SBX2|F6SBX2	Q9NSE4;A8K5W7;F6SBX2	ENSG00000067704	0.50121	0.73	19	NA	6.61307	-1.25508	-1.398	15	NA	6.31917	6.77e-145	19	16	113.79	21.8	18.7
PRPF4B	PRPF4B	Serine/threonine-protein kinase PRP4 homolog	>sp|Q13523|PRP4B_HUMAN Serine/threonine-protein kinase PRP4 homolog OS=Homo sapiens GN=PRPF4B PE=1 SV=3;>tr|B4DZQ5|B4DZQ5_HUMAN cDNA FLJ51417, highly similar to Serine/threonine-protein kinase PRP4 homolog (EC 2.7.11.1) OS=Homo sapiens PE=2 SV=1;>tr|F5H2U2	Q13523;B4DZQ5;F5H2U2;H0YDJ3	ENSG00000112739	0.499068	0.726	3	NA	5.68017	0.296898	0.488	6	NA	5.79132	5.71e-15	3	6	116.99	3.3	6
MSH3	MSH3	DNA mismatch repair protein Msh3	>tr|A1L480|A1L480_HUMAN MutS homolog 3 (E. coli) OS=Homo sapiens GN=MSH3 PE=2 SV=1;>sp|P20585|MSH3_HUMAN DNA mismatch repair protein Msh3 OS=Homo sapiens GN=MSH3 PE=1 SV=4;>tr|A8K1E1|A8K1E1_HUMAN cDNA FLJ75589, highly similar to Homo sapiens mutS homolog 3	A1L480;P20585;A8K1E1;F5GXK1	ENSG00000113318	0.494467	0.719	7	NA	5.70676	0.412185	0.629	9	NA	5.75239	6.53e-30	7	10	127.5	7	9.1
HSPD1	HSPD1	60 kDa heat shock protein, mitochondrial	>sp|P10809|CH60_HUMAN 60 kDa heat shock protein, mitochondrial OS=Homo sapiens GN=HSPD1 PE=1 SV=2;>tr|B3GQS7|B3GQS7_HUMAN Mitochondrial heat shock 60kD protein 1 variant 1 OS=Homo sapiens GN=HSPD1 PE=2 SV=1;>tr|B7Z597|B7Z597_HUMAN cDNA FLJ54373, highly sim	P10809;B3GQS7;B7Z597;B7Z4F6;B7Z5E7	ENSG00000144381	0.494672	0.719	77	7.52094	8.06707	-0.727738	-0.757	73	7.27063	8.08153	0	38	35	61.054	66.5	62.5
ZNF384;ZNF362	ZNF384;ZNF362	Zinc finger protein 384;Zinc finger protein 362	>sp|Q8TF68|ZN384_HUMAN Zinc finger protein 384 OS=Homo sapiens GN=ZNF384 PE=1 SV=2;>tr|D3DUR9|D3DUR9_HUMAN Zinc finger protein 384, isoform CRA_a OS=Homo sapiens GN=ZNF384 PE=4 SV=1;>tr|F8W6Q3|F8W6Q3_HUMAN Zinc finger protein 384 OS=Homo sapiens GN=ZNF384	Q8TF68;D3DUR9;F8W6Q3;Q5T0B9;B4DQU6	ENSG00000126746;ENSG00000160094	0.49293	0.716	2	NA	5.62414	0.153416	0.314	3	NA	5.95691	1.04e-10	2	2	63.218	3.8	5.4
PPP2R1A	PPP2R1A	Serine/threonine-protein phosphatase 2A 65 kDa regulatory subunit A alpha isoform	>tr|A8K3H8|A8K3H8_HUMAN cDNA FLJ77680, highly similar to Homo sapiens protein phosphatase 2 (formerly 2A), regulatory subunit A (PR 65), alpha isoform (PPP2R1A), mRNA OS=Homo sapiens PE=2 SV=1;>tr|A8K7B7|A8K7B7_HUMAN Protein phosphatase 2 (Formerly 2A), re	A8K3H8;A8K7B7;P30153;B4DDF7;B4DQY1;B4DE69;F5H3X9;E9PH38;Q8NB89;B3KQV6	ENSG00000105568	0.491802	0.714	28	NA	7.052	0.695638	0.973	39	NA	7.3452	1.71e-242	15	16	65.292	44	39.9
NBN	NBN	Nibrin	>tr|A6H8Y5|A6H8Y5_HUMAN Nibrin OS=Homo sapiens GN=NBN PE=2 SV=1;>tr|A8K1D3|A8K1D3_HUMAN cDNA FLJ78201, highly similar to Homo sapiens cell cycle regulatory protein p95 (NBS1) mRNA OS=Homo sapiens PE=2 SV=1;>sp|O60934|NBN_HUMAN Nibrin OS=Homo sapiens GN=NBN	A6H8Y5;A8K1D3;O60934;A0PJ71;F5H3R2;E5RGU1;E2QRP0	ENSG00000104320	0.488206	0.708	2	NA	5.12678	0.362891	0.569	2	NA	4.99148	4.85e-05	2	2	84.973	2.8	2.8
MMAB	MMAB	Cob(I)yrinic acid a,c-diamide adenosyltransferase, mitochondrial	>tr|B2R6J3|B2R6J3_HUMAN cDNA, FLJ92974, highly similar to Homo sapiens methylmalonic aciduria (cobalamin deficiency) type B(MMAB), mRNA OS=Homo sapiens PE=2 SV=1;>sp|Q96EY8|MMAB_HUMAN Cob(I)yrinic acid a,c-diamide adenosyltransferase, mitochondrial OS=Homo	B2R6J3;Q96EY8;B4DHP4	ENSG00000139428	0.487692	0.708	2	NA	6.16349	-0.0454016	0.072	2	NA	6.1283	3.58e-09	2	3	27.357	7.6	11.6
THOC3	THOC3	THO complex subunit 3	>sp|Q96J01|THOC3_HUMAN THO complex subunit 3 OS=Homo sapiens GN=THOC3 PE=1 SV=1;>tr|Q6NZ53|Q6NZ53_HUMAN THO complex subunit 3 OS=Homo sapiens GN=THOC3 PE=2 SV=1;>tr|D6RGZ2|D6RGZ2_HUMAN THO complex subunit 3 OS=Homo sapiens GN=THOC3 PE=4 SV=1	Q96J01;Q6NZ53;D6RGZ2	ENSG00000051596	0.48419	0.702	1	NA	5.77066	0.735089	1.021	3	NA	6.14436	2.53e-07	2	2	38.771	5.4	5.4
ARF5;ARF3;ARF1	ARF3;ARF1;ARF5	ADP-ribosylation factor 3;ADP-ribosylation factor 1;ADP-ribosylation factor 5	>tr|F5H423|F5H423_HUMAN ADP-ribosylation factor 3 OS=Homo sapiens GN=ARF3 PE=3 SV=1;>sp|P61204|ARF3_HUMAN ADP-ribosylation factor 3 OS=Homo sapiens GN=ARF3 PE=1 SV=2;>sp|P84077|ARF1_HUMAN ADP-ribosylation factor 1 OS=Homo sapiens GN=ARF1 PE=1 SV=2;>tr|B4DE	F5H423;P61204;P84077;B4DEB9;F5H3A6;B4DLJ3;A4D0Z3;P84085;B4DN70;B4DJC8;C9J1Z8;B4E190;B7ZB63;F5H0C7	ENSG00000004059;ENSG00000134287;ENSG00000143761	0.484396	0.702	4	5.83068	6.59305	-1.06136	-1.163	4	5.6066	6.47813	2.76e-32	3	3	23.346	16.7	16.7
SRSF2	SRSF2;SFRS2	Serine/arginine-rich splicing factor 2	>tr|H0YG49|H0YG49_HUMAN Serine/arginine-rich-splicing factor 2 OS=Homo sapiens GN=SRSF2 PE=4 SV=1;>sp|Q01130|SRSF2_HUMAN Serine/arginine-rich splicing factor 2 OS=Homo sapiens GN=SRSF2 PE=1 SV=4;>tr|Q53FN0|Q53FN0_HUMAN Splicing factor, arginine/serine-rich	H0YG49;Q01130;Q53FN0;B4DN89;Q8NAK9;B3KUY1;B3KUF7;B3KVY2;Q8N220;F5GYB8;Q6NXQ0;B3KX15	ENSG00000161547	0.483261	0.7	5	6.34755	7.16956	-0.664585	-0.68	5	6.08073	7.04681	1.65e-67	3	3	25.387	18.5	18.5
POLR1B	POLR1B	DNA-directed RNA polymerase;DNA-directed RNA polymerase I subunit RPA2	>tr|B7Z823|B7Z823_HUMAN DNA-directed RNA polymerase OS=Homo sapiens PE=2 SV=1;>tr|F5GZX4|F5GZX4_HUMAN DNA-directed RNA polymerase OS=Homo sapiens GN=POLR1B PE=3 SV=1;>sp|Q9H9Y6|RPA2_HUMAN DNA-directed RNA polymerase I subunit RPA2 OS=Homo sapiens GN=POLR1B	B7Z823;F5GZX4;Q9H9Y6;F8W898;Q2TAM4;B7Z1W6;B7Z6Y7;F5H643;Q4QRK8;Q9BSR4;Q6DKI9	ENSG00000125630	0.481402	0.697	6	NA	7.24797	0.244644	0.425	11	NA	7.18665	1.08e-11	1	6	132.17	0.6	6
MRPL48	MRPL48	39S ribosomal protein L48, mitochondrial	>sp|Q96GC5|RM48_HUMAN 39S ribosomal protein L48, mitochondrial OS=Homo sapiens GN=MRPL48 PE=1 SV=2;>tr|B4DN34|B4DN34_HUMAN 39S ribosomal protein L48, mitochondrial OS=Homo sapiens GN=MRPL48 PE=2 SV=1;>tr|F5H702|F5H702_HUMAN 39S ribosomal protein L48, mitoc	Q96GC5;B4DN34;F5H702	ENSG00000175581	0.480782	0.696	1	NA	5.99802	0.0316775	0.166	1	NA	6.01161	1.54e-33	1	1	23.934	6.1	6.1
PRDX6	PRDX6	Peroxiredoxin-6	>sp|P30041|PRDX6_HUMAN Peroxiredoxin-6 OS=Homo sapiens GN=PRDX6 PE=1 SV=3;>tr|A4UCS6|A4UCS6_HUMAN Peroxiredoxin 6 (Fragment) OS=Homo sapiens PE=2 SV=1	P30041;A4UCS6	ENSG00000117592	0.479748	0.694	5	NA	6.62487	-1.05056	-1.15	3	NA	6.30978	1.26e-20	6	3	25.035	21.9	12.1
MRPL15	MRPL15	39S ribosomal protein L15, mitochondrial	>tr|B2R739|B2R739_HUMAN cDNA, FLJ93269, highly similar to Homo sapiens mitochondrial ribosomal protein L15 (MRPL15), nuclear gene encoding mitochondrial protein, mRNA OS=Homo sapiens PE=2 SV=1;>sp|Q9P015|RM15_HUMAN 39S ribosomal protein L15, mitochondrial	B2R739;Q9P015;E5RHF4	ENSG00000137547	0.475811	0.688	5	NA	6.66558	0.0450235	0.182	6	NA	6.81921	6.32e-54	6	6	33.409	27	27
RANGAP1	RANGAP1	Ran GTPase-activating protein 1	>sp|P46060|RAGP1_HUMAN Ran GTPase-activating protein 1 OS=Homo sapiens GN=RANGAP1 PE=1 SV=1;>tr|B4DY16|B4DY16_HUMAN cDNA FLJ51385, highly similar to Ran GTPase-activating protein 1 OS=Homo sapiens PE=2 SV=1;>tr|F8W7I9|F8W7I9_HUMAN Ran GTPase-activating pro	P46060;B4DY16;F8W7I9;B4E0U0	ENSG00000100401	0.475189	0.687	9	NA	6.27596	0.178109	0.344	11	NA	6.56543	4.54e-77	7	10	63.541	14.5	20.1
MRPL43	MRPL43	39S ribosomal protein L43, mitochondrial	>tr|B1AL06|B1AL06_HUMAN 39S ribosomal protein L43, mitochondrial OS=Homo sapiens GN=MRPL43 PE=2 SV=1;>tr|C9J5Q3|C9J5Q3_HUMAN 39S ribosomal protein L43, mitochondrial OS=Homo sapiens GN=MRPL43 PE=4 SV=1;>sp|Q8N983|RM43_HUMAN 39S ribosomal protein L43, mitoc	B1AL06;C9J5Q3;Q8N983;B1AL05;H0Y6Y8;B1AL08;A8K4V4;H0YBU8;Q86XN0	ENSG00000055950	0.47415	0.685	2	NA	6.40054	0.162726	0.325	3	NA	6.5693	6.28e-20	2	3	28.675	8.4	13
C7orf55-LUC7L2	LUC7L2	Putative RNA-binding protein Luc7-like 2	>tr|B3KSL5|B3KSL5_HUMAN cDNA FLJ36545 fis, clone TRACH2006670, highly similar to RNA-binding protein Luc7-like 2 OS=Homo sapiens PE=2 SV=1;>sp|Q9Y383|LC7L2_HUMAN Putative RNA-binding protein Luc7-like 2 OS=Homo sapiens GN=LUC7L2 PE=1 SV=2;>tr|B7Z4Q3|B7Z4Q3	B3KSL5;Q9Y383;B7Z4Q3;B7Z500;B3KRR1	ENSG00000146963	0.47228	0.682	14	NA	6.79166	0.384381	0.595	9	NA	6.69588	2.77e-42	4	4	46.483	15.6	17.6
PSMD7	PSMD7	26S proteasome non-ATPase regulatory subunit 7	>tr|B2RD27|B2RD27_HUMAN cDNA, FLJ96428, highly similar to Homo sapiens proteasome (prosome, macropain) 26S subunit, non-ATPase, 7 (Mov34 homolog) (PSMD7), mRNA OS=Homo sapiens PE=2 SV=1;>sp|P51665|PSD7_HUMAN 26S proteasome non-ATPase regulatory subunit 7 O	B2RD27;P51665;H3BTM8;H3BNT7	ENSG00000103035	0.471344	0.68	1	NA	5.16295	0.772392	1.067	1	NA	5.57676	0.00043578	1	1	37.011	3.4	3.4
TARS2	TARS2	Threonine--tRNA ligase, mitochondrial	>sp|Q9BW92|SYTM_HUMAN Threonine--tRNA ligase, mitochondrial OS=Homo sapiens GN=TARS2 PE=1 SV=1;>tr|Q9H9V2|Q9H9V2_HUMAN Threonine--tRNA ligase, mitochondrial OS=Homo sapiens GN=TARSL1 PE=2 SV=1;>tr|Q5T5E9|Q5T5E9_HUMAN Threonine--tRNA ligase, mitochondrial O	Q9BW92;Q9H9V2;Q5T5E9;E7EVR9;Q6ST48	ENSG00000143374	0.468218	0.675	37	5.31603	6.83916	-0.171937	-0.082	23	NA	6.76663	5.5e-127	21	21	81.035	32.9	33.3
ADAR	ADAR		>tr|H0YCK3|H0YCK3_HUMAN Double-stranded RNA-specific adenosine deaminase (Fragment) OS=Homo sapiens GN=ADAR PE=4 SV=1;>tr|D3DV75|D3DV75_HUMAN Adenosine deaminase, RNA-specific, isoform CRA_b OS=Homo sapiens GN=ADAR PE=4 SV=1	H0YCK3;D3DV75	ENSG00000160710	0.467384	0.674	1	NA	5.03125	NA	NA	0	NA	NA	0	1	0	132.65	35.5	32.1
YBX2;YBX3	CSDA;YBX2	DNA-binding protein A;Y-box-binding protein 2	>sp|P16989|DBPA_HUMAN DNA-binding protein A OS=Homo sapiens GN=CSDA PE=1 SV=4;>tr|Q96GD7|Q96GD7_HUMAN CSDA protein OS=Homo sapiens PE=2 SV=1;>tr|Q59EB5|Q59EB5_HUMAN CSDA protein variant (Fragment) OS=Homo sapiens PE=2 SV=1;>tr|B2RCC2|B2RCC2_HUMAN cDNA, FLJ	P16989;Q96GD7;Q59EB5;B2RCC2;Q9Y2T7	ENSG00000006047;ENSG00000060138	0.467384	0.674	9	NA	6.68175	0.225892	0.402	13	NA	7.00518	3.15e-61	2	3	40.089	22.8	24.7
MAU2	MAU2	MAU2 chromatid cohesion factor homolog	>tr|G8JL95|G8JL95_HUMAN MAU2 chromatid cohesion factor homolog OS=Homo sapiens GN=MAU2 PE=4 SV=1;>sp|Q9Y6X3|SCC4_HUMAN MAU2 chromatid cohesion factor homolog OS=Homo sapiens GN=MAU2 PE=1 SV=2;>tr|Q9Y4B3|Q9Y4B3_HUMAN R29828_1 (Fragment) OS=Homo sapiens PE=4	G8JL95;Q9Y6X3;Q9Y4B3	ENSG00000129933	0.465086	0.67	2	NA	5.20833	0.238787	0.418	3	NA	5.70708	9.5e-06	1	2	68.926	1.5	3.6
MRPS30	MRPS30	28S ribosomal protein S30, mitochondrial	>tr|Q53GN7|Q53GN7_HUMAN Mitochondrial ribosomal protein S30 variant (Fragment) OS=Homo sapiens PE=2 SV=1;>tr|Q53H77|Q53H77_HUMAN Mitochondrial ribosomal protein S30 variant (Fragment) OS=Homo sapiens PE=2 SV=1;>sp|Q9NP92|RT30_HUMAN 28S ribosomal protein S3	Q53GN7;Q53H77;Q9NP92;Q9BUN6	ENSG00000112996	0.463518	0.668	3	NA	6.04957	-0.144967	-0.049	4	NA	6.40714	2.82e-41	3	4	50.334	6.4	10.7
CUL1	CUL1	Cullin-1	>sp|Q13616|CUL1_HUMAN Cullin-1 OS=Homo sapiens GN=CUL1 PE=1 SV=2;>tr|B4DLA3|B4DLA3_HUMAN cDNA FLJ58509, highly similar to Cullin-1 OS=Homo sapiens PE=2 SV=1;>tr|E7EWR0|E7EWR0_HUMAN Cullin-1 OS=Homo sapiens GN=CUL1 PE=3 SV=1;>tr|B3KTW0|B3KTW0_HUMAN Cullin-1	Q13616;B4DLA3;E7EWR0;B3KTW0	ENSG00000055130	0.460376	0.662	1	NA	4.97797	1.59732	2.069	1	NA	5.1026	0.00042882	1	1	89.677	1.7	1.7
HIRA;C22orf39	HIRA	Protein HIRA	>sp|P54198|HIRA_HUMAN Protein HIRA OS=Homo sapiens GN=HIRA PE=1 SV=2;>tr|A8K194|A8K194_HUMAN cDNA FLJ78369, highly similar to H.sapiens HIRA mRNA OS=Homo sapiens PE=2 SV=1;>tr|F5H4M2|F5H4M2_HUMAN Protein HIRA OS=Homo sapiens GN=HIRA PE=4 SV=1;>tr|B4DSW6|B4	P54198;A8K194;F5H4M2;B4DSW6;F5GWE4	ENSG00000100084;ENSG00000242259;ENSG00000268569	0.459222	0.66	7	NA	5.72173	0.336626	0.537	5	NA	5.72035	1.58e-15	6	5	111.83	7	6
RPS9	RPS9	40S ribosomal protein S9	>sp|P46781|RS9_HUMAN 40S ribosomal protein S9 OS=Homo sapiens GN=RPS9 PE=1 SV=3;>tr|B7Z732|B7Z732_HUMAN cDNA FLJ61636, highly similar to 40S ribosomal protein S9 OS=Homo sapiens PE=2 SV=1;>tr|C9JM19|C9JM19_HUMAN 40S ribosomal protein S9 OS=Homo sapiens GN=	P46781;B7Z732;C9JM19;B5MCT8;A5D904	ENSG00000170889;ENSG00000263076;ENSG00000263332	0.459012	0.66	21	5.36418	7.42293	0.072586	0.216	23	5.36137	7.38005	1.32e-53	10	11	22.591	40.2	40.2
CFL2	CFL2	Cofilin-2	>tr|Q549N0|Q549N0_HUMAN Cofilin 2 (Muscle), isoform CRA_a OS=Homo sapiens GN=CFL2 PE=2 SV=1;>sp|Q9Y281|COF2_HUMAN Cofilin-2 OS=Homo sapiens GN=CFL2 PE=1 SV=1;>tr|G3V5P4|G3V5P4_HUMAN Cofilin 2 (Muscle), isoform CRA_d OS=Homo sapiens GN=CFL2 PE=4 SV=1	Q549N0;Q9Y281;G3V5P4	ENSG00000165410	0.457752	0.658	1	NA	5.9031	NA	NA	0	NA	NA	7.72e-33	1	0	18.736	28.9	16.9
RBM4B;RBM4	RBM4;RBM4B	RNA-binding protein 4;RNA-binding protein 4B	>tr|A8K9U0|A8K9U0_HUMAN cDNA FLJ78260, highly similar to Homo sapiens RNA binding motif protein 4, mRNA OS=Homo sapiens PE=2 SV=1;>sp|Q9BWF3|RBM4_HUMAN RNA-binding protein 4 OS=Homo sapiens GN=RBM4 PE=1 SV=1;>sp|Q9BQ04|RBM4B_HUMAN RNA-binding protein 4B OS	A8K9U0;Q9BWF3;Q9BQ04;E9PB51;B4E1U0;E7EQS3;D6R9K7;E9PM61;E9PLB0	ENSG00000173914;ENSG00000173933	0.457752	0.658	3	5.86508	6.20831	-0.00627491	0.12	3	5.95931	6.22843	4.87e-36	3	3	40.283	11.5	14
POLR2D	POLR2D	DNA-directed RNA polymerase II subunit RPB4	>sp|O15514|RPB4_HUMAN DNA-directed RNA polymerase II subunit RPB4 OS=Homo sapiens GN=POLR2D PE=1 SV=1;>tr|E9PB93|E9PB93_HUMAN DNA-directed RNA polymerase II subunit RPB4 OS=Homo sapiens GN=POLR2D PE=4 SV=1;>tr|E9PHV4|E9PHV4_HUMAN DNA-directed RNA polymeras	O15514;E9PB93;E9PHV4;Q53T47	ENSG00000144231	0.455965	0.655	4	NA	6.99589	1.52466	1.981	4	NA	6.94389	5.04e-96	4	4	16.311	42.3	43
CXXC1	CXXC1	CpG-binding protein	>sp|Q9P0U4|CXXC1_HUMAN CpG-binding protein OS=Homo sapiens GN=CXXC1 PE=1 SV=2;>tr|Q59EC8|Q59EC8_HUMAN CpG binding protein variant (Fragment) OS=Homo sapiens PE=2 SV=1	Q9P0U4;Q59EC8	ENSG00000154832	0.455123	0.654	3	NA	5.71279	NA	NA	0	NA	NA	4.11e-08	3	0	75.711	4.7	0
PARN	PARN	Poly(A)-specific ribonuclease PARN	>sp|O95453|PARN_HUMAN Poly(A)-specific ribonuclease PARN OS=Homo sapiens GN=PARN PE=1 SV=1;>tr|B4DSB0|B4DSB0_HUMAN Poly(A)-specific ribonuclease PARN OS=Homo sapiens GN=PARN PE=2 SV=1;>tr|B3KN69|B3KN69_HUMAN cDNA FLJ13804 fis, clone THYRO1000197, highly si	O95453;B4DSB0;B3KN69;H3BRK1	ENSG00000140694	0.454808	0.653	1	NA	5.36698	-0.115613	-0.013	2	NA	5.68994	2.51e-09	1	2	73.45	1.9	3.9
AIFM1	AIFM1	Apoptosis-inducing factor 1, mitochondrial	>sp|O95831|AIFM1_HUMAN Apoptosis-inducing factor 1, mitochondrial OS=Homo sapiens GN=AIFM1 PE=1 SV=1	O95831	ENSG00000156709	0.453965	0.652	18	6.30387	6.6851	-0.938514	-1.014	18	6.18823	6.81285	3.73e-147	15	15	66.9	28.1	28.1
PPP2CB;PPP2CA	PPP2CA;PPP2CB	Serine/threonine-protein phosphatase;Serine/threonine-protein phosphatase 2A catalytic subunit alpha isoform;Serine/threonine-protein phosphatase 2A catalytic subunit beta isoform	>tr|B3KUN1|B3KUN1_HUMAN Serine/threonine-protein phosphatase OS=Homo sapiens GN=PPP2CA PE=2 SV=1;>sp|P67775|PP2AA_HUMAN Serine/threonine-protein phosphatase 2A catalytic subunit alpha isoform OS=Homo sapiens GN=PPP2CA PE=1 SV=1;>tr|B3KRM2|B3KRM2_HUMAN Seri	B3KUN1;P67775;B3KRM2;P62714;Q5U0I7;Q8WZ56;Q6I9T8;B3KQ51;H0YC23	ENSG00000104695;ENSG00000113575	0.453228	0.65	11	NA	7.31656	0.872947	1.189	12	NA	7.35158	0	9	9	35.594	46.3	46.3
RPL37A	RPL37A	60S ribosomal protein L37a	>sp|P61513|RL37A_HUMAN 60S ribosomal protein L37a OS=Homo sapiens GN=RPL37A PE=1 SV=2;>tr|C9J4Z3|C9J4Z3_HUMAN 60S ribosomal protein L37a OS=Homo sapiens GN=RPL37A PE=4 SV=1;>tr|E9PEL3|E9PEL3_HUMAN 60S ribosomal protein L37a OS=Homo sapiens GN=RPL37A PE=4 S	P61513;C9J4Z3;E9PEL3;Q6P4E4;G5E9R3	ENSG00000197756	0.453017	0.65	2	NA	6.66623	0.805375	1.107	3	NA	6.96838	2.78e-10	1	2	10.275	9.8	29.3
PHB	PHB	Prohibitin	>tr|A8K401|A8K401_HUMAN Prohibitin, isoform CRA_a OS=Homo sapiens GN=PHB PE=2 SV=1;>sp|P35232|PHB_HUMAN Prohibitin OS=Homo sapiens GN=PHB PE=1 SV=1;>tr|Q53FV0|Q53FV0_HUMAN Prohibitin variant (Fragment) OS=Homo sapiens PE=2 SV=1;>tr|Q6FHP5|Q6FHP5_HUMAN PHB	A8K401;P35232;Q53FV0;Q6FHP5;Q6PUJ7;C9JW96;E9PCW0;E7ESE2;C9JZ20;B4DY47	ENSG00000167085	0.45249	0.649	2	NA	5.83252	-1.50083	-1.697	3	NA	6.054	3.91e-12	2	3	29.804	8.5	12.1
HMG20A	HMG20A	High mobility group protein 20A	>sp|Q9NP66|HM20A_HUMAN High mobility group protein 20A OS=Homo sapiens GN=HMG20A PE=1 SV=1;>tr|B4DMG1|B4DMG1_HUMAN cDNA FLJ57155, highly similar to High mobility group protein 20A OS=Homo sapiens PE=2 SV=1;>tr|H0YKL0|H0YKL0_HUMAN High mobility group protei	Q9NP66;B4DMG1;H0YKL0	ENSG00000140382	0.451119	0.647	1	NA	4.84677	0.536152	0.779	1	NA	5.70209	0.00031683	1	1	40.143	2.6	2.6
FAU	FAU	40S ribosomal protein S30	>tr|E9PR30|E9PR30_HUMAN 40S ribosomal protein S30 OS=Homo sapiens GN=FAU PE=4 SV=1;>sp|P62861|RS30_HUMAN 40S ribosomal protein S30 OS=Homo sapiens GN=FAU PE=1 SV=1	E9PR30;P62861	ENSG00000149806	0.447209	0.641	1	NA	6.54248	-0.288188	-0.223	1	NA	6.3883	0.0002311	1	1	10.905	10.2	10.2
IQGAP1	IQGAP1	Ras GTPase-activating-like protein IQGAP1	>tr|A4QPB0|A4QPB0_HUMAN IQ motif containing GTPase activating protein 1 OS=Homo sapiens GN=IQGAP1 PE=2 SV=1;>sp|P46940|IQGA1_HUMAN Ras GTPase-activating-like protein IQGAP1 OS=Homo sapiens GN=IQGAP1 PE=1 SV=1;>tr|B4E2M0|B4E2M0_HUMAN cDNA FLJ55443, highly s	A4QPB0;P46940;B4E2M0;H0YLE8	ENSG00000140575	0.44742	0.641	11	4.55577	6.17426	-0.43571	-0.402	5	NA	6.41944	1.38e-21	9	4	189.28	5.6	3.2
DDX6	DDX6	Probable ATP-dependent RNA helicase DDX6	>sp|P26196|DDX6_HUMAN Probable ATP-dependent RNA helicase DDX6 OS=Homo sapiens GN=DDX6 PE=1 SV=2;>tr|B2R858|B2R858_HUMAN cDNA, FLJ93750, Homo sapiens DEAD (Asp-Glu-Ala-Asp) box polypeptide 6 (DDX6), mRNA OS=Homo sapiens PE=2 SV=1	P26196;B2R858	ENSG00000110367;ENSG00000269612	0.446045	0.639	1	6.72468	4.96308	-0.0394439	0.08	4	6.146	5.79781	2.68e-48	1	4	54.416	2.3	12.2
RSU1	RSU1	Ras suppressor protein 1	>tr|Q32Q10|Q32Q10_HUMAN RSU1 protein (Fragment) OS=Homo sapiens GN=RSU1 PE=2 SV=1;>sp|Q15404|RSU1_HUMAN Ras suppressor protein 1 OS=Homo sapiens GN=RSU1 PE=1 SV=3;>tr|B0YJ73|B0YJ73_HUMAN Ras suppressor protein 1 variant 5 OS=Homo sapiens GN=RSU1 PE=4 SV=1;	Q32Q10;Q15404;B0YJ73;F2Z2H2	ENSG00000148484	0.445727	0.638	2	NA	6.08411	-0.865726	-0.925	2	NA	6.10904	8.64e-06	2	2	31.359	5.7	5.7
DHX8	DHX8	ATP-dependent RNA helicase DHX8	>tr|A8K6J9|A8K6J9_HUMAN cDNA FLJ76879, highly similar to Homo sapiens DEAH (Asp-Glu-Ala-His) box polypeptide 8 (DHX8), mRNA OS=Homo sapiens PE=2 SV=1;>sp|Q14562|DHX8_HUMAN ATP-dependent RNA helicase DHX8 OS=Homo sapiens GN=DHX8 PE=1 SV=1;>tr|Q86X36|Q86X36_	A8K6J9;Q14562;Q86X36;Q86YB2;B7Z8F4;F5H658;B4DFD7	ENSG00000067596	0.443925	0.635	2	NA	4.79108	NA	NA	0	NA	NA	1.46e-08	2	0	139.38	2.5	0.7
RFC1	RFC1	Replication factor C subunit 1	>sp|P35251|RFC1_HUMAN Replication factor C subunit 1 OS=Homo sapiens GN=RFC1 PE=1 SV=4	P35251	ENSG00000035928	0.443713	0.635	9	NA	5.90458	0.767231	1.06	1	NA	4.83937	4.5e-35	9	2	128.25	9	2.2
DARS2	DARS2	Aspartate--tRNA ligase, mitochondrial	>tr|A8K4A8|A8K4A8_HUMAN cDNA FLJ76156, highly similar to Homo sapiens aspartyl-tRNA synthetase 2 (DARS2), mRNA OS=Homo sapiens PE=2 SV=1;>sp|Q6PI48|SYDM_HUMAN Aspartate--tRNA ligase, mitochondrial OS=Homo sapiens GN=DARS2 PE=1 SV=1;>tr|Q9H9J7|Q9H9J7_HUMAN	A8K4A8;Q6PI48;Q9H9J7;Q9NVT8	ENSG00000117593	0.443607	0.635	18	5.98689	6.64448	-1.04513	-1.143	17	5.42669	6.70859	3.8e-114	18	17	73.574	29.1	30.5
PPP1CA	PPP1CA	Serine/threonine-protein phosphatase PP1-alpha catalytic subunit;Serine/threonine-protein phosphatase	>sp|P62136|PP1A_HUMAN Serine/threonine-protein phosphatase PP1-alpha catalytic subunit OS=Homo sapiens GN=PPP1CA PE=1 SV=1;>tr|E9PDP1|E9PDP1_HUMAN Serine/threonine-protein phosphatase OS=Homo sapiens GN=PPP1CA PE=3 SV=2;>tr|B3KXM2|B3KXM2_HUMAN Serine/threo	P62136;E9PDP1;B3KXM2;A6NNR3;E9PMD7	ENSG00000172531	0.44297	0.634	16	5.93405	7.67317	0.701682	0.981	12	5.88805	7.67775	0	3	3	37.512	46.7	37
YWHAB	YWHAB	14-3-3 protein beta/alpha;14-3-3 protein beta/alpha, N-terminally processed	>tr|B5BU24|B5BU24_HUMAN 14-3-3 protein beta/alpha OS=Homo sapiens GN=YWHAB PE=2 SV=1;>sp|P31946|1433B_HUMAN 14-3-3 protein beta/alpha OS=Homo sapiens GN=YWHAB PE=1 SV=3	B5BU24;P31946	ENSG00000166913	0.439676	0.628	3	NA	6.26515	-0.551353	-0.543	3	NA	6.2997	2.17e-24	2	2	28.112	16.7	20.3
POLR2J;POLR2J3;POLR2J2;POLR2J2	POLR2J3;POLR2J1;POLR2J;POLR2J2	DNA-directed RNA polymerase II subunit RPB11-a;DNA-directed RNA polymerase II subunit RPB11-b1;DNA-directed RNA polymerase II subunit RPB11-b2	>tr|Q59FR2|Q59FR2_HUMAN MGC13098 protein variant (Fragment) OS=Homo sapiens PE=2 SV=1;>tr|E2QRJ6|E2QRJ6_HUMAN DNA-directed RNA polymerase II subunit RPB11-b2 OS=Homo sapiens GN=POLR2J3 PE=4 SV=1;>tr|Q9H1A6|Q9H1A6_HUMAN DNA-directed RNA polymerase II subuni	Q59FR2;E2QRJ6;Q9H1A6;P52435;Q9GZM3;A6NFM0;Q8TDE6;F6W009;Q9H1A7;H0Y980;E7EWC6;E7EP90;D6RAG0	ENSG00000005075;ENSG00000168255;ENSG00000228049;ENSG00000267645	0.439251	0.627	5	NA	6.8946	1.31028	1.72	4	NA	6.78512	2.18e-34	4	3	19.037	24.4	16.1
RBM15	RBM15	Putative RNA-binding protein 15	>sp|Q96T37|RBM15_HUMAN Putative RNA-binding protein 15 OS=Homo sapiens GN=RBM15 PE=1 SV=2;>tr|Q3ZB86|Q3ZB86_HUMAN RBM15 protein OS=Homo sapiens GN=RBM15 PE=2 SV=1;>tr|Q86VW9|Q86VW9_HUMAN RBM15 protein (Fragment) OS=Homo sapiens GN=RBM15 PE=2 SV=1;>tr|A1A69	Q96T37;Q3ZB86;Q86VW9;A1A693	ENSG00000162775	0.438186	0.626	8	NA	5.8727	0.427606	0.647	8	NA	5.83195	1.36e-30	8	8	107.19	8.9	9.7
RCL1	RCL1	RNA 3-terminal phosphate cyclase-like protein	>sp|Q9Y2P8|RCL1_HUMAN RNA 3-terminal phosphate cyclase-like protein OS=Homo sapiens GN=RCL1 PE=1 SV=3	Q9Y2P8	ENSG00000120158	0.438399	0.626	5	NA	6.46379	0.422664	0.641	4	NA	6.32611	1.32e-24	5	4	40.842	13.9	10.7
IMPDH1	IMPDH1;DKFZp781N0678	Inosine-5-monophosphate dehydrogenase;Inosine-5-monophosphate dehydrogenase 1	>tr|A4D0Z6|A4D0Z6_HUMAN Inosine-5-monophosphate dehydrogenase OS=Homo sapiens GN=IMPDH1 PE=3 SV=1;>tr|Q5H9Q6|Q5H9Q6_HUMAN Inosine-5-monophosphate dehydrogenase OS=Homo sapiens GN=DKFZp781N0678 PE=2 SV=1;>tr|C9JV30|C9JV30_HUMAN Inosine-5-monophosphate de	A4D0Z6;Q5H9Q6;C9JV30;E7EQS0;Q6ZNB1;B3KRZ3;B3KVM8;B4DNJ7;P20839;C9J381;C9K0R9	ENSG00000106348	0.438399	0.626	3	NA	5.74952	0.340961	0.542	2	NA	5.81577	4e-12	2	2	64.319	5.2	4.5
SRBD1	SRBD1	S1 RNA-binding domain-containing protein 1	>tr|B3KPM8|B3KPM8_HUMAN cDNA FLJ31974 fis, clone NT2RP7008167, weakly similar to 85.1 kDa PROTEIN IN GREB-FEOA INTERGENIC REGION OS=Homo sapiens PE=2 SV=1;>sp|Q8N5C6|SRBD1_HUMAN S1 RNA-binding domain-containing protein 1 OS=Homo sapiens GN=SRBD1 PE=1 SV=2;	B3KPM8;Q8N5C6;B7Z6X7;B7ZAA7	ENSG00000068784	0.437654	0.625	4	NA	5.28044	0.372172	0.58	4	NA	5.42462	1.06e-13	3	5	111.74	3	5
AARS2	AARS2	Alanine--tRNA ligase, mitochondrial	>sp|Q5JTZ9|SYAM_HUMAN Alanine--tRNA ligase, mitochondrial OS=Homo sapiens GN=AARS2 PE=1 SV=1	Q5JTZ9	ENSG00000124608	0.437973	0.625	18	NA	6.58228	-0.544498	-0.534	11	NA	6.30255	6.36e-169	18	12	107.34	21.1	14
GRSF1	GRSF1	G-rich sequence factor 1	>sp|Q12849|GRSF1_HUMAN G-rich sequence factor 1 OS=Homo sapiens GN=GRSF1 PE=1 SV=3;>tr|B3KW50|B3KW50_HUMAN cDNA FLJ42130 fis, clone TESTI2014716, highly similar to G-rich sequence factor 1 OS=Homo sapiens PE=2 SV=1;>tr|H0YAK1|H0YAK1_HUMAN G-rich sequence f	Q12849;B3KW50;H0YAK1;B7Z3R7;H0Y8R1;B3KP14;B7Z5F9;B7Z2D8;F5H5I6	ENSG00000132463	0.43808	0.625	2	NA	5.39976	-0.744995	-0.778	3	NA	6.00432	2e-06	2	2	53.126	4.2	4.2
RCC1	RCC1	Regulator of chromosome condensation	>sp|P18754|RCC1_HUMAN Regulator of chromosome condensation OS=Homo sapiens GN=RCC1 PE=1 SV=1;>tr|Q5T081|Q5T081_HUMAN CHC1 protein OS=Homo sapiens GN=RCC1 PE=2 SV=1;>tr|C9JW69|C9JW69_HUMAN Regulator of chromosome condensation (Fragment) OS=Homo sapiens GN=R	P18754;Q5T081;C9JW69;C9JQZ4;C9J3R0;C9JMJ4;C9JRH2;H7C497	ENSG00000180198	0.436695	0.623	8	5.72396	7.01089	-0.417617	-0.38	7	NA	6.93295	1.02e-90	8	7	44.969	25.7	21.1
NOA1	NOA1	Nitric oxide-associated protein 1	>tr|B3KY51|B3KY51_HUMAN cDNA FLJ46863 fis, clone UTERU3011558 OS=Homo sapiens PE=2 SV=1;>sp|Q8NC60|NOA1_HUMAN Nitric oxide-associated protein 1 OS=Homo sapiens GN=NOA1 PE=1 SV=2	B3KY51;Q8NC60	ENSG00000084092	0.435949	0.622	3	NA	5.3328	-0.351351	-0.3	6	NA	5.94178	5.62e-37	3	7	78.457	4.9	11.6
THOC2	THOC2	THO complex subunit 2	>sp|Q8NI27|THOC2_HUMAN THO complex subunit 2 OS=Homo sapiens GN=THOC2 PE=1 SV=2;>tr|B4DKZ6|B4DKZ6_HUMAN cDNA FLJ61096, highly similar to THO complex subunit 2 (Fragment) OS=Homo sapiens PE=2 SV=1	Q8NI27;B4DKZ6	ENSG00000125676	0.435309	0.621	11	NA	5.77221	0.346191	0.548	4	NA	5.30991	1.12e-16	7	4	182.77	4.5	2.7
CDC73	CDC73	Parafibromin	>sp|Q6P1J9|CDC73_HUMAN Parafibromin OS=Homo sapiens GN=CDC73 PE=1 SV=1;>tr|B4DV47|B4DV47_HUMAN Parafibromin OS=Homo sapiens GN=CDC73 PE=2 SV=1	Q6P1J9;B4DV47	ENSG00000134371	0.434668	0.62	63	NA	7.8924	1.21946	1.61	67	NA	8.06303	0	33	33	60.576	56.1	54.2
OGDH	OGDH	2-oxoglutarate dehydrogenase, mitochondrial	>sp|Q02218|ODO1_HUMAN 2-oxoglutarate dehydrogenase, mitochondrial OS=Homo sapiens GN=OGDH PE=1 SV=3;>tr|E9PCR7|E9PCR7_HUMAN 2-oxoglutarate dehydrogenase, mitochondrial OS=Homo sapiens GN=OGDH PE=4 SV=1;>tr|E9PDF2|E9PDF2_HUMAN 2-oxoglutarate dehydrogenase,	Q02218;E9PCR7;E9PDF2;F5H801;B4DF00;B4DH65;B4DK55;E9PFG7;B4E3E9;B4DZ95	ENSG00000105953	0.427606	0.608	13	4.94572	6.29141	-0.308323	-0.247	9	5.29041	6.07085	1.35e-38	13	9	115.93	13.8	9.4
EIF4A2;EIF4A1	EIF4A1;EIF4A2	Eukaryotic initiation factor 4A-I;Eukaryotic initiation factor 4A-II	>tr|A8K7F6|A8K7F6_HUMAN cDNA FLJ78244, highly similar to Homo sapiens eukaryotic translation initiation factor 4A, isoform 1 (EIF4A1), mRNA OS=Homo sapiens PE=2 SV=1;>sp|P60842|IF4A1_HUMAN Eukaryotic initiation factor 4A-I OS=Homo sapiens GN=EIF4A1 PE=1 SV	A8K7F6;P60842;A8K088;Q59F68;B4DNH2;Q14240;E7EQG2	ENSG00000156976;ENSG00000161960	0.425674	0.605	16	NA	7.17035	-1.0017	-1.09	17	5.5573	7.22557	1.35e-171	10	13	46.121	30.5	35.7
ALDH7A1	ALDH7A1	Alpha-aminoadipic semialdehyde dehydrogenase	>sp|P49419|AL7A1_HUMAN Alpha-aminoadipic semialdehyde dehydrogenase OS=Homo sapiens GN=ALDH7A1 PE=1 SV=5;>tr|B4DMA0|B4DMA0_HUMAN cDNA FLJ56008, highly similar to Aldehyde dehydrogenase family 7 member A1 (EC 1.2.1.3) OS=Homo sapiens PE=2 SV=1;>tr|E7EPT3|E7	P49419;B4DMA0;E7EPT3;F8VS02	ENSG00000164904	0.425996	0.605	4	NA	6.09001	-1.39559	-1.569	3	NA	6.40497	8.78e-22	4	3	58.486	8.5	7.6
HTRA2	HTRA2	Serine protease HTRA2, mitochondrial	>sp|O43464|HTRA2_HUMAN Serine protease HTRA2, mitochondrial OS=Homo sapiens GN=HTRA2 PE=1 SV=2;>tr|A8K7G2|A8K7G2_HUMAN cDNA FLJ75762, highly similar to Homo sapiens protease, serine, 25 (PRSS25), nuclear gene encodingmitochondrial protein, transcript varia	O43464;A8K7G2;B2BKJ3	ENSG00000115317	0.423632	0.602	1	5.49014	6.18563	NA	NA	0	5.55273	NA	0.00051255	1	0	48.84	2.6	0
ACIN1	ACIN1;DKFZp667N107	Apoptotic chromatin condensation inducer in the nucleus	>sp|Q9UKV3|ACINU_HUMAN Apoptotic chromatin condensation inducer in the nucleus OS=Homo sapiens GN=ACIN1 PE=1 SV=2;>tr|E7EQT4|E7EQT4_HUMAN Apoptotic chromatin condensation inducer in the nucleus OS=Homo sapiens GN=ACIN1 PE=4 SV=2;>tr|B4DQZ7|B4DQZ7_HUMAN cDN	Q9UKV3;E7EQT4;B4DQZ7;Q69YJ6;G3V3B0	ENSG00000100813	0.42417	0.602	18	NA	6.31904	0.613626	0.873	18	NA	6.10782	3.64e-48	13	11	151.86	9.3	7.1
SUMO1	SUMO1	Small ubiquitin-related modifier 1	>tr|B8ZZN6|B8ZZN6_HUMAN Small ubiquitin-related modifier 1 OS=Homo sapiens GN=SUMO1 PE=4 SV=1;>tr|G2XKQ0|G2XKQ0_HUMAN Sumo13 OS=Homo sapiens PE=4 SV=1;>sp|P63165|SUMO1_HUMAN Small ubiquitin-related modifier 1 OS=Homo sapiens GN=SUMO1 PE=1 SV=1;>tr|B9A032|B	B8ZZN6;G2XKQ0;P63165;B9A032;A8MUS8;B8ZZ67;B8ZZJ0	ENSG00000116030	0.422018	0.599	2	NA	6.19162	0.122341	0.276	2	NA	6.15679	2.62e-05	2	2	16.645	13	13
MMS22L	MMS22L	Protein MMS22-like	>sp|Q6ZRQ5|MMS22_HUMAN Protein MMS22-like OS=Homo sapiens GN=MMS22L PE=1 SV=3;>tr|E2QRD4|E2QRD4_HUMAN Protein MMS22-like OS=Homo sapiens GN=MMS22L PE=4 SV=1	Q6ZRQ5;E2QRD4	ENSG00000146263	0.421264	0.598	5	NA	5.46685	0.166073	0.329	1	NA	4.84145	1.35e-10	5	1	142.32	4.2	1
POLR2E	POLR2E	DNA-directed RNA polymerases I, II, and III subunit RPABC1	>tr|E5KT65|E5KT65_HUMAN DNA-directed RNA polymerase subunit RPABC1 OS=Homo sapiens PE=4 SV=1;>sp|P19388|RPAB1_HUMAN DNA-directed RNA polymerases I, II, and III subunit RPABC1 OS=Homo sapiens GN=POLR2E PE=1 SV=4;>tr|B4DJ89|B4DJ89_HUMAN Polymerase (RNA) II (	E5KT65;P19388;B4DJ89	ENSG00000099817	0.421048	0.597	7	NA	7.4221	1.36093	1.782	10	NA	7.53291	8.74e-213	7	7	24.551	45.2	41
CDC23	CDC23	Cell division cycle protein 23 homolog	>sp|Q9UJX2|CDC23_HUMAN Cell division cycle protein 23 homolog OS=Homo sapiens GN=CDC23 PE=1 SV=3	Q9UJX2	ENSG00000094880	0.420186	0.596	25	4.98048	7.03173	0.794686	1.094	34	NA	7.23294	4.79e-185	20	22	68.833	38.2	40.9
ANKFY1	ANKFY1;DKFZp686M19106	Ankyrin repeat and FYVE domain-containing protein 1	>sp|Q9P2R3|ANFY1_HUMAN Ankyrin repeat and FYVE domain-containing protein 1 OS=Homo sapiens GN=ANKFY1 PE=1 SV=2;>tr|I3L2C5|I3L2C5_HUMAN Ankyrin repeat and FYVE domain-containing protein 1 OS=Homo sapiens GN=ANKFY1 PE=4 SV=1;>tr|F5H754|F5H754_HUMAN Ankyrin r	Q9P2R3;I3L2C5;F5H754;B3KPZ0;Q5H9P4	ENSG00000185722	0.419539	0.595	3	NA	5.44877	0.0807941	0.226	4	NA	5.48893	2.92e-16	4	3	128.4	3.8	3.3
BEND3	BEND3	BEN domain-containing protein 3	>sp|Q5T5X7|BEND3_HUMAN BEN domain-containing protein 3 OS=Homo sapiens GN=BEND3 PE=1 SV=1	Q5T5X7	ENSG00000178409	0.418028	0.592	28	NA	7.01136	0.46999	0.699	24	NA	6.77256	5.14e-205	25	20	94.474	36	29.3
RPL19	RPL19	60S ribosomal protein L19;Ribosomal protein L19	>sp|P84098|RL19_HUMAN 60S ribosomal protein L19 OS=Homo sapiens GN=RPL19 PE=1 SV=1;>tr|Q53G49|Q53G49_HUMAN Ribosomal protein L19 (Fragment) OS=Homo sapiens PE=2 SV=1;>tr|Q8IWR8|Q8IWR8_HUMAN Ribosomal protein L19 (Fragment) OS=Homo sapiens PE=2 SV=1	P84098;Q53G49;Q8IWR8	ENSG00000108298	0.417272	0.591	5	NA	6.6291	-0.23897	-0.163	12	NA	7.10445	5.33e-11	2	3	23.466	8.2	16.8
FAAP100	FAAP100	Fanconi anemia-associated protein of 100 kDa	>tr|A4ZI32|A4ZI32_HUMAN Fanconi anemia core complex 100 kDa subunit OS=Homo sapiens PE=2 SV=1;>sp|Q0VG06|FP100_HUMAN Fanconi anemia-associated protein of 100 kDa OS=Homo sapiens GN=FAAP100 PE=1 SV=3	A4ZI32;Q0VG06	ENSG00000185504	0.416191	0.589	1	NA	5.21877	0.5007	0.736	1	NA	4.73268	0.00026352	1	1	93.349	1.4	1.4
CIRBP	CIRBP	Cold-inducible RNA-binding protein	>sp|Q14011|CIRBP_HUMAN Cold-inducible RNA-binding protein OS=Homo sapiens GN=CIRBP PE=1 SV=1;>tr|Q53XX5|Q53XX5_HUMAN Cold inducible RNA binding protein OS=Homo sapiens GN=CIRBP PE=2 SV=1;>tr|D6W5Y5|D6W5Y5_HUMAN Cold inducible RNA binding protein, isoform C	Q14011;Q53XX5;D6W5Y5;B4E2X2;B4E2A3;Q6ZR81	ENSG00000099622	0.411318	0.581	2	6.66508	6.62181	-0.468671	-0.442	2	6.55998	6.52573	6.74e-40	3	3	18.648	20.9	20.9
VCP	VCP;DKFZp434K0126	Transitional endoplasmic reticulum ATPase	>sp|P55072|TERA_HUMAN Transitional endoplasmic reticulum ATPase OS=Homo sapiens GN=VCP PE=1 SV=4;>tr|Q96IF9|Q96IF9_HUMAN VCP protein (Fragment) OS=Homo sapiens GN=VCP PE=2 SV=2;>tr|Q0IIN5|Q0IIN5_HUMAN VCP protein OS=Homo sapiens GN=VCP PE=2 SV=1;>tr|Q9NTC4	P55072;Q96IF9;Q0IIN5;Q9NTC4	ENSG00000165280	0.409147	0.578	29	5.59474	6.92613	-0.594748	-0.596	28	5.90861	6.85419	2.57e-242	26	24	89.321	39.1	33.6
OR4K13	OR4K13	Olfactory receptor 4K13	>sp|Q8NH42|OR4KD_HUMAN Olfactory receptor 4K13 OS=Homo sapiens GN=OR4K13 PE=2 SV=1	Q8NH42	ENSG00000176253	0.408929	0.577	1	NA	5.85624	NA	NA	0	NA	NA	0.023086	1	0	34.261	2.3	0
NOP2	NOP2	Putative ribosomal RNA methyltransferase NOP2	>tr|Q3KQS4|Q3KQS4_HUMAN NOP2 protein OS=Homo sapiens GN=NOP2 PE=2 SV=1;>sp|P46087|NOP2_HUMAN Putative ribosomal RNA methyltransferase NOP2 OS=Homo sapiens GN=NOP2 PE=1 SV=2;>tr|Q05BA7|Q05BA7_HUMAN NOP2 protein OS=Homo sapiens GN=NOP2 PE=2 SV=1	Q3KQS4;P46087;Q05BA7	ENSG00000111641	0.406972	0.574	1	NA	4.94723	0.141564	0.3	1	NA	4.84301	5.62e-08	2	2	92.859	2.8	2
RAD50	RAD50	DNA repair protein RAD50	>sp|Q92878|RAD50_HUMAN DNA repair protein RAD50 OS=Homo sapiens GN=RAD50 PE=1 SV=1;>tr|Q32P42|Q32P42_HUMAN RAD50 protein (Fragment) OS=Homo sapiens GN=RAD50 PE=2 SV=1;>tr|E7EN38|E7EN38_HUMAN DNA repair protein RAD50 (Fragment) OS=Homo sapiens GN=RAD50 PE=4	Q92878;Q32P42;E7EN38;A8K3I2	ENSG00000113522	0.405448	0.571	32	NA	6.63039	0.313826	0.509	19	NA	6.22253	2.12e-110	32	19	153.89	24.2	13.9
GLYR1	N-PAC;GLYR1	Putative oxidoreductase GLYR1	>tr|D3DUE6|D3DUE6_HUMAN Cytokine-like nuclear factor n-pac, isoform CRA_c OS=Homo sapiens GN=N-PAC PE=4 SV=1;>sp|Q49A26|GLYR1_HUMAN Putative oxidoreductase GLYR1 OS=Homo sapiens GN=GLYR1 PE=1 SV=3;>tr|D3DUE7|D3DUE7_HUMAN Cytokine-like nuclear factor n-pac,	D3DUE6;Q49A26;D3DUE7	ENSG00000140632	0.404031	0.569	6	NA	6.31639	0.117961	0.271	5	NA	6.26743	1.49e-69	5	4	60.985	10	10
SFPQ	SFPQ	Splicing factor, proline- and glutamine-rich	>sp|P23246|SFPQ_HUMAN Splicing factor, proline- and glutamine-rich OS=Homo sapiens GN=SFPQ PE=1 SV=2;>tr|Q86VG2|Q86VG2_HUMAN Splicing factor proline/glutamine-rich (Polypyrimidine tract binding protein associated) OS=Homo sapiens GN=SFPQ PE=2 SV=1;>tr|Q9BS	P23246;Q86VG2;Q9BSV4;Q6PIX2	ENSG00000116560	0.403595	0.568	19	6.93431	7.14644	-0.220446	-0.141	19	6.65108	7.03491	7.42e-233	15	17	76.149	26.7	30.3
CDC16	CDC16	Cell division cycle protein 16 homolog	>sp|Q13042|CDC16_HUMAN Cell division cycle protein 16 homolog OS=Homo sapiens GN=CDC16 PE=1 SV=2;>tr|B2RCW0|B2RCW0_HUMAN cDNA, FLJ96326, highly similar to Homo sapiens CDC16 cell division cycle 16 homolog (S. cerevisiae) (CDC16), mRNA OS=Homo sapiens PE=2	Q13042;B2RCW0;Q7Z651;Q5T8C6	ENSG00000130177	0.402067	0.566	17	4.97237	6.95458	0.725959	1.01	17	NA	7.17321	4.33e-267	15	16	71.655	25.6	26.8
COPG1	COPG1;COPG	Coatomer subunit gamma-1;Coatomer subunit gamma	>sp|Q9Y678|COPG1_HUMAN Coatomer subunit gamma-1 OS=Homo sapiens GN=COPG1 PE=1 SV=1;>tr|Q8WUI6|Q8WUI6_HUMAN Coatomer subunit gamma (Fragment) OS=Homo sapiens GN=COPG PE=2 SV=2;>tr|B3KW21|B3KW21_HUMAN cDNA FLJ41945 fis, clone PLACE6019676, highly similar to	Q9Y678;Q8WUI6;B3KW21	ENSG00000181789	0.40174	0.565	12	NA	6.13827	0.0522768	0.191	11	NA	6.04673	2.13e-36	10	9	97.717	16.2	15.4
TCOF1	TCOF1	Treacle protein	>tr|E9PHK9|E9PHK9_HUMAN Treacle protein OS=Homo sapiens GN=TCOF1 PE=4 SV=1;>tr|E7ETY2|E7ETY2_HUMAN Treacle protein OS=Homo sapiens GN=TCOF1 PE=4 SV=1;>sp|Q13428|TCOF_HUMAN Treacle protein OS=Homo sapiens GN=TCOF1 PE=1 SV=3;>tr|B4DLB1|B4DLB1_HUMAN cDNA FLJ5	E9PHK9;E7ETY2;Q13428;B4DLB1;B4DRA2;Q59FZ2	ENSG00000070814	0.399991	0.562	3	NA	5.16616	0.417272	0.635	5	NA	5.49733	1.05e-14	3	5	156.06	2.4	4
NSMCE4A;EID3	NSMCE4A;EID3	Non-structural maintenance of chromosomes element 4 homolog A;EP300-interacting inhibitor of differentiation 3	>sp|Q9NXX6|NSE4A_HUMAN Non-structural maintenance of chromosomes element 4 homolog A OS=Homo sapiens GN=NSMCE4A PE=1 SV=2;>sp|Q8N140|EID3_HUMAN EP300-interacting inhibitor of differentiation 3 OS=Homo sapiens GN=EID3 PE=1 SV=1;>tr|B4DWS2|B4DWS2_HUMAN Non-s	Q9NXX6;Q8N140;B4DWS2	ENSG00000107672;ENSG00000255150	0.397803	0.559	1	NA	5.19615	0.331591	0.531	2	NA	5.69831	8.27e-06	1	2	44.301	2.6	5.2
CNNM2	CNNM2	Metal transporter CNNM2	>sp|Q9H8M5|CNNM2_HUMAN Metal transporter CNNM2 OS=Homo sapiens GN=CNNM2 PE=1 SV=2	Q9H8M5	ENSG00000148842	0.397365	0.558	3	NA	5.98392	0.62293	0.885	2	NA	6.39667	0.0052533	1	1	96.622	1.3	1.3
YY1	YY1	Transcriptional repressor protein YY1	>sp|P25490|TYY1_HUMAN Transcriptional repressor protein YY1 OS=Homo sapiens GN=YY1 PE=1 SV=2;>tr|H0YJV7|H0YJV7_HUMAN Transcriptional repressor protein YY1 (Fragment) OS=Homo sapiens GN=YY1 PE=4 SV=1	P25490;H0YJV7	ENSG00000100811	0.396817	0.557	2	NA	5.89085	-0.0639068	0.05	7	NA	6.43099	3.18e-11	3	5	44.712	5.6	12.3
MCM3	MCM3;HCC5	DNA replication licensing factor MCM3	>tr|B4DWW4|B4DWW4_HUMAN MCM3 minichromosome maintenance deficient 3 (S. cerevisiae), isoform CRA_b OS=Homo sapiens GN=MCM3 PE=2 SV=1;>tr|B2R7C5|B2R7C5_HUMAN cDNA, FLJ93378, highly similar to Homo sapiens MCM3 minichromosome maintenance deficient 3 (S. cere	B4DWW4;B2R7C5;P25205;Q53HJ4;Q8NHX6;B4DUQ9;B4DS46	ENSG00000112118	0.394843	0.554	44	4.83086	7.15899	0.0657101	0.207	40	NA	7.06405	0	36	32	95.907	44.4	40.4
CLPX	CLPX;DKFZp586J151	ATP-dependent Clp protease ATP-binding subunit clpX-like, mitochondrial	>sp|O76031|CLPX_HUMAN ATP-dependent Clp protease ATP-binding subunit clpX-like, mitochondrial OS=Homo sapiens GN=CLPX PE=1 SV=2;>tr|Q9H072|Q9H072_HUMAN ATP-dependent Clp protease ATP-binding subunit clpX-like, mitochondrial OS=Homo sapiens GN=DKFZp586J151	O76031;Q9H072	ENSG00000166855	0.395172	0.554	18	5.16569	6.83119	-0.556945	-0.55	18	NA	6.80469	1.62e-175	18	18	69.223	34.6	31.4
DCLRE1A	DCLRE1A	DNA cross-link repair 1A protein	>sp|Q6PJP8|DCR1A_HUMAN DNA cross-link repair 1A protein OS=Homo sapiens GN=DCLRE1A PE=1 SV=3;>tr|Q09LL8|Q09LL8_HUMAN DCLRE1A (Fragment) OS=Homo sapiens PE=2 SV=1	Q6PJP8;Q09LL8	ENSG00000198924	0.394295	0.553	63	NA	7.29697	0.746657	1.035	35	NA	7.07569	6.97e-277	32	25	116.4	34	25.8
MCM2	MCM2	DNA replication licensing factor MCM2	>tr|B7Z8Z6|B7Z8Z6_HUMAN cDNA FLJ53276, moderately similar to DNA replication licensing factor MCM2 OS=Homo sapiens PE=2 SV=1;>tr|F5H1E9|F5H1E9_HUMAN DNA replication licensing factor MCM2 OS=Homo sapiens GN=MCM2 PE=3 SV=1;>sp|P49736|MCM2_HUMAN DNA replicati	B7Z8Z6;F5H1E9;P49736;H0Y8E6;F5H3V0;B3KXZ4;B4DSV5;Q9BWF4	ENSG00000073111	0.393965	0.552	53	NA	7.09223	-0.0616916	0.052	35	5.02841	7.10561	0	28	28	106.9	36.1	35.3
SRP68	SRP68	Signal recognition particle 68 kDa protein	>sp|Q9UHB9|SRP68_HUMAN Signal recognition particle 68 kDa protein OS=Homo sapiens GN=SRP68 PE=1 SV=2;>tr|B3KWY7|B3KWY7_HUMAN cDNA FLJ44270 fis, clone TLIVE2008229, highly similar to SIGNAL RECOGNITION PARTICLE 68 kDa PROTEIN OS=Homo sapiens PE=2 SV=1;>tr|G	Q9UHB9;B3KWY7;G3V1U4;B4DVI7;F5H5Y3;E7ETK6;B3KMI9;F5H281	ENSG00000167881	0.392537	0.55	1	NA	5.09573	-0.188677	-0.102	5	NA	5.83369	1.53e-36	1	6	70.729	1.4	10.8
CENPB	CENPB	Major centromere autoantigen B	>sp|P07199|CENPB_HUMAN Major centromere autoantigen B OS=Homo sapiens GN=CENPB PE=1 SV=2	P07199	ENSG00000125817	0.391768	0.549	19	NA	7.12979	-0.501055	-0.482	8	NA	6.48976	1.81e-124	12	8	65.171	24.7	15.2
MRPL1	MRPL1	39S ribosomal protein L1, mitochondrial	>sp|Q9BYD6|RM01_HUMAN 39S ribosomal protein L1, mitochondrial OS=Homo sapiens GN=MRPL1 PE=1 SV=2;>tr|A0PJ79|A0PJ79_HUMAN MRPL1 protein (Fragment) OS=Homo sapiens GN=MRPL1 PE=2 SV=1;>tr|F5H5L4|F5H5L4_HUMAN 39S ribosomal protein L1, mitochondrial OS=Homo sap	Q9BYD6;A0PJ79;F5H5L4;H0Y8N7	ENSG00000169288	0.390998	0.548	3	NA	6.42757	0.165301	0.328	4	NA	6.64667	4.77e-54	3	4	36.908	12.3	16
VARS;VARS;VARS;VARS	VARS	Valine--tRNA ligase	>tr|B0V043|B0V043_HUMAN Valine--tRNA ligase OS=Homo sapiens GN=VARS PE=3 SV=1;>sp|P26640|SYVC_HUMAN Valine--tRNA ligase OS=Homo sapiens GN=VARS PE=1 SV=4;>tr|H0Y4A6|H0Y4A6_HUMAN Valine--tRNA ligase (Fragment) OS=Homo sapiens GN=VARS PE=3 SV=1;>tr|A2BEY0|A2	B0V043;P26640;H0Y4A6;A2BEY0	ENSG00000096171;ENSG00000204394;ENSG00000226589;ENSG00000231116	0.390888	0.547	7	NA	5.72883	-0.368067	-0.32	1	NA	4.53124	4.07e-31	7	1	140.46	7	1.2
PAF1	PAF1	RNA polymerase II-associated factor 1 homolog	>sp|Q8N7H5|PAF1_HUMAN RNA polymerase II-associated factor 1 homolog OS=Homo sapiens GN=PAF1 PE=1 SV=2;>tr|F8W9Q2|F8W9Q2_HUMAN RNA polymerase II-associated factor 1 homolog OS=Homo sapiens GN=PAF1 PE=4 SV=1;>tr|B4DGJ5|B4DGJ5_HUMAN RNA polymerase II-associat	Q8N7H5;F8W9Q2;B4DGJ5	ENSG00000006712	0.390117	0.546	71	NA	7.97064	1.17907	1.561	47	NA	8.15394	0	25	25	59.975	50.7	48
SUDS3	SUDS3	Sin3 histone deacetylase corepressor complex component SDS3	>sp|Q9H7L9|SDS3_HUMAN Sin3 histone deacetylase corepressor complex component SDS3 OS=Homo sapiens GN=SUDS3 PE=1 SV=2;>tr|Q2M2F3|Q2M2F3_HUMAN SUDS3 protein (Fragment) OS=Homo sapiens GN=SUDS3 PE=2 SV=1	Q9H7L9;Q2M2F3	ENSG00000111707	0.388245	0.543	2	NA	5.96419	0.361993	0.568	3	NA	6.64767	1.36e-61	2	3	38.136	5.5	10.1
AP1B1	AP1B1	AP-1 complex subunit beta-1	>sp|Q10567|AP1B1_HUMAN AP-1 complex subunit beta-1 OS=Homo sapiens GN=AP1B1 PE=1 SV=2;>tr|F8WDL0|F8WDL0_HUMAN AP-1 complex subunit beta-1 OS=Homo sapiens GN=AP1B1 PE=4 SV=1;>tr|Q86X54|Q86X54_HUMAN AP1B1 protein OS=Homo sapiens PE=1 SV=1;>tr|C9J1E7|C9J1E7_H	Q10567;F8WDL0;Q86X54;C9J1E7	ENSG00000100280	0.388355	0.543	3	NA	5.34943	-0.0765389	0.034	1	NA	4.89312	4.98e-95	3	1	104.64	19	12.8
WDR61	WDR61	WD repeat-containing protein 61	>sp|Q9GZS3|WDR61_HUMAN WD repeat-containing protein 61 OS=Homo sapiens GN=WDR61 PE=1 SV=1;>tr|H0YN81|H0YN81_HUMAN WD repeat-containing protein 61 (Fragment) OS=Homo sapiens GN=WDR61 PE=4 SV=1;>tr|H0YMF9|H0YMF9_HUMAN WD repeat-containing protein 61 OS=Homo	Q9GZS3;H0YN81;H0YMF9;H0YL19	ENSG00000140395	0.386701	0.54	18	NA	7.96061	1.36435	1.786	19	NA	8.03667	0	13	14	33.58	52.8	52.8
THOC6	THOC6	THO complex subunit 6 homolog	>sp|Q86W42|THOC6_HUMAN THO complex subunit 6 homolog OS=Homo sapiens GN=THOC6 PE=1 SV=1	Q86W42	ENSG00000131652	0.386701	0.54	4	NA	6.37539	0.206643	0.379	2	NA	6.0585	2.49e-16	4	2	37.535	15.2	8.8
AP2S1	AP2S1	AP-2 complex subunit sigma	>sp|P53680|AP2S1_HUMAN AP-2 complex subunit sigma OS=Homo sapiens GN=AP2S1 PE=1 SV=2	P53680	ENSG00000042753	0.385928	0.539	2	NA	6.73727	0.577538	0.83	2	NA	6.58396	1.67e-05	2	2	17.018	10.6	10.6
RPS23	RPS23	40S ribosomal protein S23	>tr|A8K517|A8K517_HUMAN Ribosomal protein S23, isoform CRA_a OS=Homo sapiens GN=RPS23 PE=2 SV=1;>sp|P62266|RS23_HUMAN 40S ribosomal protein S23 OS=Homo sapiens GN=RPS23 PE=1 SV=3;>tr|D6RD47|D6RD47_HUMAN 40S ribosomal protein S23 OS=Homo sapiens GN=RPS23 PE	A8K517;P62266;D6RD47;D6R9I7;D6RIX0;D6RDJ2	ENSG00000186468	0.384823	0.537	5	NA	7.79394	0.229711	0.407	7	NA	7.92978	1.52e-39	5	6	15.807	29.4	30.1
KPNA6;KPNA5	KPNA6;KPNA5	Importin subunit alpha;Importin subunit alpha-7;Importin subunit alpha-6	>tr|B4DWX3|B4DWX3_HUMAN Importin subunit alpha OS=Homo sapiens PE=2 SV=1;>tr|F5GYL8|F5GYL8_HUMAN Importin subunit alpha OS=Homo sapiens GN=KPNA6 PE=3 SV=1;>sp|O60684|IMA7_HUMAN Importin subunit alpha-7 OS=Homo sapiens GN=KPNA6 PE=1 SV=1;>tr|B4DII5|B4DII5_H	B4DWX3;F5GYL8;O60684;B4DII5;F5H4G7;O15131;E9PC31;Q5TFJ7	ENSG00000025800;ENSG00000196911	0.384934	0.537	3	NA	6.22157	0.0903115	0.237	3	NA	5.97908	1.67e-09	1	2	60.579	5.2	9.8
RPL17	RPL17	60S ribosomal protein L17	>sp|P18621|RL17_HUMAN 60S ribosomal protein L17 OS=Homo sapiens GN=RPL17 PE=1 SV=3;>tr|B4E3C2|B4E3C2_HUMAN 60S ribosomal protein L17 OS=Homo sapiens GN=RPL17 PE=2 SV=1	P18621;B4E3C2	ENSG00000265681	0.379843	0.529	5	NA	6.77639	0.279174	0.467	7	NA	6.95221	6.53e-18	5	5	21.397	24.5	26.6
PPP1CC	PPP1CC	Serine/threonine-protein phosphatase PP1-gamma catalytic subunit;Serine/threonine-protein phosphatase	>sp|P36873|PP1G_HUMAN Serine/threonine-protein phosphatase PP1-gamma catalytic subunit OS=Homo sapiens GN=PPP1CC PE=1 SV=1;>tr|F8VYE8|F8VYE8_HUMAN Serine/threonine-protein phosphatase OS=Homo sapiens GN=PPP1CC PE=3 SV=1;>tr|Q9UPN1|Q9UPN1_HUMAN Serine/threo	P36873;F8VYE8;Q9UPN1;F8VR82;F8W0W8	ENSG00000186298	0.377957	0.526	3	NA	6.63401	0.64957	0.917	3	5.10554	6.70852	0	3	3	36.983	45.5	35.6
VEZF1	VEZF1	Vascular endothelial zinc finger 1	>sp|Q14119|VEZF1_HUMAN Vascular endothelial zinc finger 1 OS=Homo sapiens GN=VEZF1 PE=1 SV=2	Q14119	ENSG00000136451	0.374622	0.52	1	NA	5.55173	0.0585242	0.199	2	NA	5.83063	5.2e-06	1	2	56.931	3.6	5
EXOSC9	EXOSC9	Exosome complex component RRP45	>tr|A5PLM5|A5PLM5_HUMAN Exosome component 9 OS=Homo sapiens GN=EXOSC9 PE=2 SV=1;>sp|Q06265|EXOS9_HUMAN Exosome complex component RRP45 OS=Homo sapiens GN=EXOSC9 PE=1 SV=3;>tr|D6RIY6|D6RIY6_HUMAN Exosome complex component RRP45 OS=Homo sapiens GN=EXOSC9 PE=	A5PLM5;Q06265;D6RIY6;B4DXG8;D6R905	ENSG00000123737	0.373843	0.519	2	NA	5.86817	0.000288558	0.128	2	NA	5.76392	1.42e-21	4	3	48.918	10.3	7.7
ADCK4	ADCK4	Uncharacterized aarF domain-containing protein kinase 4	>sp|Q96D53|ADCK4_HUMAN Uncharacterized aarF domain-containing protein kinase 4 OS=Homo sapiens GN=ADCK4 PE=1 SV=2	Q96D53	ENSG00000123815	0.373286	0.518	7	NA	6.04317	-0.536964	-0.525	5	NA	6.20222	2.07e-27	5	5	60.069	11.4	11.4
ERCC6L	ERCC6L	DNA excision repair protein ERCC-6-like	>sp|Q2NKX8|ERC6L_HUMAN DNA excision repair protein ERCC-6-like OS=Homo sapiens GN=ERCC6L PE=1 SV=1	Q2NKX8	ENSG00000186871	0.372618	0.517	3	NA	5.71212	0.288654	0.478	4	NA	5.66225	0.00046773	1	1	141.1	1	1
IKBKAP	IKBKAP variant protein;IKBKAP;DKFZp781H1425	Elongator complex protein 1	>tr|Q4LE38|Q4LE38_HUMAN IKBKAP variant protein (Fragment) OS=Homo sapiens GN=IKBKAP variant protein PE=1 SV=1;>sp|O95163|ELP1_HUMAN Elongator complex protein 1 OS=Homo sapiens GN=IKBKAP PE=1 SV=3;>tr|Q8N516|Q8N516_HUMAN Inhibitor of kappa light polypeptide	Q4LE38;O95163;Q8N516;B4E3I9;B3KXE7;F5H2T0;Q68DI5	ENSG00000070061	0.371838	0.516	7	NA	5.64872	-0.107974	-0.004	2	NA	4.81769	6.55e-25	8	2	151.45	6.9	1.5
EEF1A1	EEF1A1;EEF1A1P5;EEF1A1L14;PTI-1	Elongation factor 1-alpha 1;Elongation factor 1-alpha;Putative elongation factor 1-alpha-like 3	>sp|P68104|EF1A1_HUMAN Elongation factor 1-alpha 1 OS=Homo sapiens GN=EEF1A1 PE=1 SV=1;>tr|Q53G85|Q53G85_HUMAN Elongation factor 1-alpha (Fragment) OS=Homo sapiens PE=2 SV=1;>tr|Q53HM9|Q53HM9_HUMAN Elongation factor 1-alpha (Fragment) OS=Homo sapiens PE=2	P68104;Q53G85;Q53HM9;Q53HQ7;Q53HR5;Q5VTE0;Q6IPN6;Q6IPS9;Q6IPT9;Q53GE9;Q53GA1;A8K9C4;Q6IQ15;Q96RE1;B4DV42;B4DNE0;Q8IUB0;Q53G89;Q9H2I7;F8W6I0;Q9NZS6;Q504Z0;Q6P4C9;Q16577;Q96CD8;Q6P082;Q8TBL1;Q96C29	ENSG00000156508	0.371169	0.515	27	7.72103	7.95923	-0.141733	-0.045	20	7.50055	8.05987	0	2	2	50.14	37.2	31.4
ANAPC5	ANAPC5	Anaphase-promoting complex subunit 5	>sp|Q9UJX4|APC5_HUMAN Anaphase-promoting complex subunit 5 OS=Homo sapiens GN=ANAPC5 PE=1 SV=2;>tr|F5H0F9|F5H0F9_HUMAN Anaphase-promoting complex subunit 5 OS=Homo sapiens GN=ANAPC5 PE=4 SV=1;>tr|E9PFB2|E9PFB2_HUMAN Anaphase-promoting complex subunit 5 OS=	Q9UJX4;F5H0F9;E9PFB2	ENSG00000089053	0.370945	0.514	25	NA	6.80843	0.693587	0.971	25	NA	6.77389	3.93e-177	23	23	85.076	32.6	33
RTF1	RTF1	RNA polymerase-associated protein RTF1 homolog	>sp|Q92541|RTF1_HUMAN RNA polymerase-associated protein RTF1 homolog OS=Homo sapiens GN=RTF1 PE=1 SV=4;>tr|H0YKX1|H0YKX1_HUMAN RNA polymerase-associated protein RTF1 homolog (Fragment) OS=Homo sapiens GN=RTF1 PE=4 SV=1	Q92541;H0YKX1	ENSG00000137815	0.370053	0.513	4	NA	5.58156	1.44058	1.879	3	NA	5.38785	4.4e-12	4	3	80.313	6.5	4.8
PATZ1	PATZ1	POZ-, AT hook-, and zinc finger-containing protein 1	>sp|Q9HBE1|PATZ1_HUMAN POZ-, AT hook-, and zinc finger-containing protein 1 OS=Homo sapiens GN=PATZ1 PE=1 SV=1;>tr|Q59HH1|Q59HH1_HUMAN Zinc finger protein 278 long A isoform variant (Fragment) OS=Homo sapiens PE=2 SV=1;>tr|A8K6Y8|A8K6Y8_HUMAN cDNA FLJ76669	Q9HBE1;Q59HH1;A8K6Y8;Q9HD72	ENSG00000100105	0.369271	0.512	6	NA	6.27323	0.262193	0.446	8	NA	6.5118	5.66e-16	2	8	74.059	4.9	14.7
CDC27	CDC27	Cell division cycle protein 27 homolog	>tr|G3V1C4|G3V1C4_HUMAN Cell division cycle 27, isoform CRA_b OS=Homo sapiens GN=CDC27 PE=4 SV=1;>sp|P30260|CDC27_HUMAN Cell division cycle protein 27 homolog OS=Homo sapiens GN=CDC27 PE=1 SV=2;>tr|B4DL80|B4DL80_HUMAN Cell division cycle protein 27 homolog	G3V1C4;P30260;B4DL80	ENSG00000004897	0.3667	0.507	34	NA	7.10836	0.760349	1.052	31	NA	7.00745	3.43e-214	1	1	92.611	28.7	25.9
QARS	QARS	Glutamine--tRNA ligase	>tr|A8K3A8|A8K3A8_HUMAN cDNA FLJ75085, highly similar to Homo sapiens glutaminyl-tRNA synthetase (QARS), mRNA OS=Homo sapiens PE=2 SV=1;>sp|P47897|SYQ_HUMAN Glutamine--tRNA ligase OS=Homo sapiens GN=QARS PE=1 SV=1;>tr|Q53HS0|Q53HS0_HUMAN Glutaminyl-tRNA sy	A8K3A8;P47897;Q53HS0;B4DWJ2;B4DNN3;Q96AW5;C9J165;B7Z840;C9JSG9;B4DTH6	ENSG00000172053	0.365133	0.505	3	NA	5.30724	3.59836	4.502	1	NA	4.89068	4.71e-10	4	1	87.808	5.5	1.2
CTCF	CTCF	Transcriptional repressor CTCF	>sp|P49711|CTCF_HUMAN Transcriptional repressor CTCF OS=Homo sapiens GN=CTCF PE=1 SV=1;>tr|Q59EL8|Q59EL8_HUMAN CCCTC-binding factor (Zinc finger protein) variant (Fragment) OS=Homo sapiens PE=2 SV=1;>tr|B5MC38|B5MC38_HUMAN Transcriptional repressor CTCF OS	P49711;Q59EL8;B5MC38	ENSG00000102974	0.363788	0.503	10	NA	6.50734	0.0835197	0.229	11	NA	6.52071	1.79e-11	3	5	82.785	3.3	7
RPL7	RPL7;WUGSC:H_RG054D04.1	60S ribosomal protein L7	>sp|P18124|RL7_HUMAN 60S ribosomal protein L7 OS=Homo sapiens GN=RPL7 PE=1 SV=1;>tr|A8MUD9|A8MUD9_HUMAN 60S ribosomal protein L7 OS=Homo sapiens GN=RPL7 PE=3 SV=1;>tr|O95036|O95036_HUMAN Similar to 60S ribosomal protein L7;similar to P18124 (PID:d133021)	P18124;A8MUD9;O95036	ENSG00000147604	0.361993	0.5	3	NA	6.48878	0.913569	1.238	3	NA	6.61285	1.88e-28	3	3	29.225	12.1	12.1
TOP3A	TOP3A	DNA topoisomerase 3-alpha;DNA topoisomerase	>sp|Q13472|TOP3A_HUMAN DNA topoisomerase 3-alpha OS=Homo sapiens GN=TOP3A PE=1 SV=1;>tr|B4DK80|B4DK80_HUMAN DNA topoisomerase OS=Homo sapiens GN=TOP3A PE=2 SV=1;>tr|H7BZN5|H7BZN5_HUMAN DNA topoisomerase (Fragment) OS=Homo sapiens GN=TOP3A PE=3 SV=1	Q13472;B4DK80;H7BZN5	ENSG00000177302	0.360982	0.498	7	NA	5.79807	0.475189	0.705	6	NA	5.58064	5.15e-20	7	6	112.37	8.2	6
POLR2C	POLR2C	DNA-directed RNA polymerase II subunit RPB3	>sp|P19387|RPB3_HUMAN DNA-directed RNA polymerase II subunit RPB3 OS=Homo sapiens GN=POLR2C PE=1 SV=2;>tr|Q6FGR6|Q6FGR6_HUMAN HCG2025883, isoform CRA_b OS=Homo sapiens GN=POLR2C PE=2 SV=1;>tr|B7Z6D1|B7Z6D1_HUMAN cDNA FLJ57430, highly similar to DNA-directe	P19387;Q6FGR6;B7Z6D1	ENSG00000102978	0.359521	0.495	10	NA	7.50979	1.35597	1.776	10	NA	7.65266	0	11	11	31.441	50.9	50.5
NSUN2	NSUN2	tRNA (cytosine(34)-C(5))-methyltransferase	>tr|A8K529|A8K529_HUMAN cDNA FLJ76184, highly similar to Homo sapiens NOL1/NOP2/Sun domain family, member 2 (NSUN2), mRNA OS=Homo sapiens PE=2 SV=1;>sp|Q08J23|NSUN2_HUMAN tRNA (cytosine(34)-C(5))-methyltransferase OS=Homo sapiens GN=NSUN2 PE=1 SV=2;>tr|B3K	A8K529;Q08J23;B3KP09;G3V1R4	ENSG00000037474	0.359184	0.495	2	NA	5.20205	-0.405413	-0.365	1	NA	5.08418	1.48e-05	2	1	86.398	2.5	1.4
MCM5	MCM5	DNA replication licensing factor MCM5	>tr|B1AHB0|B1AHB0_HUMAN MCM5 minichromosome maintenance deficient 5, cell division cycle 46 (S. cerevisiae), isoform CRA_a OS=Homo sapiens GN=MCM5 PE=2 SV=1;>sp|P33992|MCM5_HUMAN DNA replication licensing factor MCM5 OS=Homo sapiens GN=MCM5 PE=1 SV=5;>tr|Q	B1AHB0;P33992;Q53FG5;A8K521;B1AHB1;B3KVF0;B4DQ39;B4DVK5;Q59F49;E7EQY5	ENSG00000100297	0.356256	0.49	41	4.6721	7.27314	0.0551957	0.195	61	NA	7.18015	1.08e-267	31	30	82.285	46.3	45.5
RPL10;RPL10L	RPL10;RPL10L	60S ribosomal protein L10;60S ribosomal protein L10-like	>sp|P27635|RL10_HUMAN 60S ribosomal protein L10 OS=Homo sapiens GN=RPL10 PE=1 SV=4;>sp|Q96L21|RL10L_HUMAN 60S ribosomal protein L10-like OS=Homo sapiens GN=RPL10L PE=1 SV=3;>tr|H7C2C5|H7C2C5_HUMAN 60S ribosomal protein L10 (Fragment) OS=Homo sapiens GN=RPL	P27635;Q96L21;H7C2C5;H7C123	ENSG00000147403;ENSG00000165496;ENSG00000268963	0.355355	0.489	6	NA	7.10738	-0.0355348	0.084	10	NA	7.36314	3.43e-59	1	1	24.604	29.4	33.2
NUBPL	NUBPL	Iron-sulfur protein NUBPL	>sp|Q8TB37|NUBPL_HUMAN Iron-sulfur protein NUBPL OS=Homo sapiens GN=NUBPL PE=1 SV=3;>tr|B4DWB0|B4DWB0_HUMAN Iron-sulfur protein NUBPL OS=Homo sapiens GN=NUBPL PE=2 SV=1;>tr|B3KSK2|B3KSK2_HUMAN cDNA FLJ36470 fis, clone THYMU2015918, highly similar to Nucleo	Q8TB37;B4DWB0;B3KSK2;F8W061;H0YHR7	ENSG00000151413	0.353888	0.486	2	NA	6.1003	NA	NA	0	NA	NA	2.86e-45	2	1	34.082	7.2	5
CENPV	CENPV	Centromere protein V	>sp|Q7Z7K6|CENPV_HUMAN Centromere protein V OS=Homo sapiens GN=CENPV PE=1 SV=1	Q7Z7K6	ENSG00000166582	0.350045	0.48	1	NA	5.23088	-0.27694	-0.209	1	NA	5.47395	2.82e-09	1	1	29.946	4.7	4.7
RUVBL2	RUVBL2	RuvB-like 2	>sp|Q9Y230|RUVB2_HUMAN RuvB-like 2 OS=Homo sapiens GN=RUVBL2 PE=1 SV=3;>tr|B3KNL2|B3KNL2_HUMAN RuvB-like 2 (E. coli), isoform CRA_d OS=Homo sapiens GN=RUVBL2 PE=2 SV=1;>tr|B3KQ59|B3KQ59_HUMAN RuvB-like 2 OS=Homo sapiens GN=RUVBL2 PE=2 SV=1	Q9Y230;B3KNL2;B3KQ59	ENSG00000183207	0.349818	0.479	42	6.34459	7.42705	0.558855	0.807	26	5.90447	7.61082	0	22	22	51.156	52.9	51.4
MTA2	MTA2;DKFZp686F2281	Metastasis-associated protein MTA2	>sp|O94776|MTA2_HUMAN Metastasis-associated protein MTA2 OS=Homo sapiens GN=MTA2 PE=1 SV=1;>tr|Q68DB1|Q68DB1_HUMAN Metastasis-associated protein MTA2 OS=Homo sapiens GN=DKFZp686F2281 PE=2 SV=1	O94776;Q68DB1	ENSG00000149480	0.349139	0.478	153	5.49187	8.00783	0.6345	0.899	161	5.16065	8.20447	0	31	30	75.022	58.8	54.3
MRPL19	MRPL19	39S ribosomal protein L19, mitochondrial	>sp|P49406|RM19_HUMAN 39S ribosomal protein L19, mitochondrial OS=Homo sapiens GN=MRPL19 PE=1 SV=2;>tr|A8K5D5|A8K5D5_HUMAN cDNA FLJ76832, highly similar to Homo sapiens mitochondrial ribosomal protein L19 (MRPL19), mRNA OS=Homo sapiens PE=2 SV=1;>tr|B4DIG4	P49406;A8K5D5;B4DIG4	ENSG00000115364	0.348799	0.478	7	5.35095	6.68577	-0.0832177	0.026	8	NA	6.85543	6.39e-45	7	8	33.535	27.1	27.4
TIMM44	TIMM44;hTIM44	Mitochondrial import inner membrane translocase subunit TIM44	>sp|O43615|TIM44_HUMAN Mitochondrial import inner membrane translocase subunit TIM44 OS=Homo sapiens GN=TIMM44 PE=1 SV=2;>tr|Q53G69|Q53G69_HUMAN Translocase of inner mitochondrial membrane 44 homolog (Fragment) OS=Homo sapiens PE=2 SV=1;>tr|Q9UPE4|Q9UPE4_H	O43615;Q53G69;Q9UPE4	ENSG00000104980	0.349252	0.478	4	NA	6.06363	-1.13349	-1.251	4	NA	6.084	1.41e-44	4	4	51.355	11.3	11.5
MTHFD1	MTHFD1	C-1-tetrahydrofolate synthase, cytoplasmic;Methylenetetrahydrofolate dehydrogenase;Methenyltetrahydrofolate cyclohydrolase;Formyltetrahydrofolate synthetase	>tr|B7Z809|B7Z809_HUMAN cDNA FLJ56016, highly similar to C-1-tetrahydrofolate synthase, cytoplasmic OS=Homo sapiens PE=2 SV=1;>tr|F5H2F4|F5H2F4_HUMAN Methylenetetrahydrofolate dehydrogenase OS=Homo sapiens GN=MTHFD1 PE=3 SV=1;>tr|G3V2B8|G3V2B8_HUMAN Methyl	B7Z809;F5H2F4;G3V2B8;P11586;G3V3L6	ENSG00000100714	0.348346	0.477	3	NA	5.2416	NA	NA	0	NA	NA	1.05e-06	4	0	110.5	4.7	0
MCM6	MCM6	DNA replication licensing factor MCM6	>sp|Q14566|MCM6_HUMAN DNA replication licensing factor MCM6 OS=Homo sapiens GN=MCM6 PE=1 SV=1;>tr|Q4ZG57|Q4ZG57_HUMAN Putative uncharacterized protein MCM6 (Fragment) OS=Homo sapiens GN=MCM6 PE=2 SV=1;>tr|B4DRF6|B4DRF6_HUMAN cDNA FLJ51591, highly similar t	Q14566;Q4ZG57;B4DRF6	ENSG00000076003	0.346191	0.473	39	4.56976	7.23246	-0.157914	-0.065	37	5.62219	7.10075	0	33	31	92.888	44.6	40.8
EPRS	EPRS	Bifunctional glutamate/proline--tRNA ligase;Glutamate--tRNA ligase;Proline--tRNA ligase	>sp|P07814|SYEP_HUMAN Bifunctional glutamate/proline--tRNA ligase OS=Homo sapiens GN=EPRS PE=1 SV=5;>tr|B4DKX5|B4DKX5_HUMAN cDNA FLJ56021, highly similar to Bifunctional aminoacyl-tRNA synthetase[Includes: Glutamyl-tRNA synthetase (EC 6.1.1.17) (Fragment)	P07814;B4DKX5;E7EMN0;F5H7I7;Q3KQZ8;H6WCP5	ENSG00000136628	0.345623	0.472	5	NA	5.22994	0.144046	0.303	1	NA	4.42447	1.07e-10	5	1	170.59	3.5	0.7
RPS7	RPS7	40S ribosomal protein S7	>sp|P62081|RS7_HUMAN 40S ribosomal protein S7 OS=Homo sapiens GN=RPS7 PE=1 SV=1;>tr|Q57Z92|Q57Z92_HUMAN Putative uncharacterized protein RPS7 OS=Homo sapiens GN=RPS7 PE=2 SV=1;>tr|B5MCP9|B5MCP9_HUMAN 40S ribosomal protein S7 OS=Homo sapiens GN=RPS7 PE=4 SV	P62081;Q57Z92;B5MCP9	ENSG00000171863	0.343237	0.469	3	6.36192	6.82559	-0.164723	-0.073	3	5.81904	6.89661	5.22e-69	3	3	22.127	22.2	14.9
IPO7	IPO7	Importin-7	>sp|O95373|IPO7_HUMAN Importin-7 OS=Homo sapiens GN=IPO7 PE=1 SV=1;>tr|B3KQG6|B3KQG6_HUMAN cDNA FLJ90427 fis, clone NT2RP3000481, highly similar to Importin-7 OS=Homo sapiens PE=2 SV=1	O95373;B3KQG6	ENSG00000205339	0.342441	0.467	11	NA	6.04356	0.355355	0.559	7	NA	6.21032	1.19e-63	7	7	119.52	7.5	7.9
ADCK3	ADCK3;CABC1	Chaperone activity of bc1 complex-like, mitochondrial	>sp|Q8NI60|ADCK3_HUMAN Chaperone activity of bc1 complex-like, mitochondrial OS=Homo sapiens GN=ADCK3 PE=1 SV=1;>tr|B4DVB7|B4DVB7_HUMAN cDNA FLJ55470, highly similar to Chaperone-activity of bc1 complex-like, mitochondrial OS=Homo sapiens PE=2 SV=1;>tr|Q5T	Q8NI60;B4DVB7;Q5T7A4;Q5T7A2;B4DN23;B4DU83;E7EVZ8;B4DED1	ENSG00000163050	0.341872	0.466	2	NA	5.38632	-0.766627	-0.805	1	NA	5.29521	0.0027146	1	1	71.949	1.5	1.5
SET	SET	Protein SET	>sp|Q01105|SET_HUMAN Protein SET OS=Homo sapiens GN=SET PE=1 SV=3;>tr|Q5VXV3|Q5VXV3_HUMAN SET OS=Homo sapiens GN=SET PE=2 SV=1;>tr|B2RCX0|B2RCX0_HUMAN cDNA, FLJ96345, Homo sapiens SET translocation (myeloid leukemia-associated) (SET),mRNA OS=Homo sapiens P	Q01105;Q5VXV3;B2RCX0;Q5VXV2;A6NGV1;B2REB8	ENSG00000119335	0.340505	0.464	4	5.46479	7.37614	0.35061	0.554	4	NA	7.39529	4.97e-153	4	4	33.488	18.3	18.3
EP400	EP400	E1A-binding protein p400	>sp|Q96L91|EP400_HUMAN E1A-binding protein p400 OS=Homo sapiens GN=EP400 PE=1 SV=4;>tr|A7E2D7|A7E2D7_HUMAN E1A-binding protein p400 (Fragment) OS=Homo sapiens GN=EP400 PE=2 SV=1	Q96L91;A7E2D7	ENSG00000183495	0.34005	0.463	8	NA	5.42935	0.192447	0.361	3	NA	4.81729	3.62e-16	9	3	343.48	3.5	1.3
CSE1L	CSE1L;CSE1L-2	Exportin-2	>sp|P55060|XPO2_HUMAN Exportin-2 OS=Homo sapiens GN=CSE1L PE=1 SV=3;>tr|A3RLL6|A3RLL6_HUMAN Cellular apoptosis susceptibility protein variant 2 OS=Homo sapiens GN=CSE1L-2 PE=2 SV=1;>tr|F8W904|F8W904_HUMAN Exportin-2 OS=Homo sapiens GN=CSE1L PE=4 SV=1;>tr|B	P55060;A3RLL6;F8W904;B4DM31;B4DUC5;B4DPS6;B4DM67;B4DS32;E7EPX1	ENSG00000124207	0.339137	0.462	9	6.29206	7.65545	0.0418037	0.178	9	6.33027	7.70725	7.25e-14	5	5	110.42	5.3	5.3
COPZ1	COPZ1	Coatomer subunit zeta-1	>tr|F8VVA7|F8VVA7_HUMAN Coatomer subunit zeta-1 OS=Homo sapiens GN=COPZ1 PE=4 SV=1;>tr|F8VWL5|F8VWL5_HUMAN Coatomer subunit zeta-1 OS=Homo sapiens GN=COPZ1 PE=4 SV=1;>sp|P61923|COPZ1_HUMAN Coatomer subunit zeta-1 OS=Homo sapiens GN=COPZ1 PE=1 SV=1;>tr|Q53F	F8VVA7;F8VWL5;P61923;Q53FU3;F8W651;F8VYZ4;F8VS17;B4DDX8;F8VXR1;B4DHZ0;F8W156;F8VUC5;F8VXB1;F8VYK5	ENSG00000111481	0.339251	0.462	1	NA	5.96383	-0.190948	-0.105	1	NA	6.20129	1.63e-08	1	2	22.34	5.6	15.2
HSD17B10	HADH2;HSD17B10	3-hydroxyacyl-CoA dehydrogenase type-2	>tr|Q6IBS9|Q6IBS9_HUMAN HADH2 protein OS=Homo sapiens GN=HADH2 PE=2 SV=1;>sp|Q99714|HCD2_HUMAN 3-hydroxyacyl-CoA dehydrogenase type-2 OS=Homo sapiens GN=HSD17B10 PE=1 SV=3;>tr|Q5H928|Q5H928_HUMAN 3-hydroxyacyl-CoA dehydrogenase type-2 OS=Homo sapiens GN=HS	Q6IBS9;Q99714;Q5H928	ENSG00000072506;ENSG00000268188	0.339365	0.462	15	6.40415	7.70548	-0.522012	-0.507	13	6.10816	7.60459	0	13	11	26.923	73.2	66.7
PTPN1	PTPN1	Tyrosine-protein phosphatase non-receptor type 1	>tr|A8K3M3|A8K3M3_HUMAN Tyrosine-protein phosphatase non-receptor type OS=Homo sapiens GN=PTPN1 PE=2 SV=1;>sp|P18031|PTN1_HUMAN Tyrosine-protein phosphatase non-receptor type 1 OS=Homo sapiens GN=PTPN1 PE=1 SV=1;>tr|B4DSN5|B4DSN5_HUMAN Tyrosine-protein pho	A8K3M3;P18031;B4DSN5	ENSG00000196396	0.337768	0.459	1	NA	5.07405	0.101381	0.251	1	NA	5.20569	0.0018145	1	1	49.966	2.5	2.5
PRDX3	PRDX3	Thioredoxin-dependent peroxide reductase, mitochondrial	>sp|P30048|PRDX3_HUMAN Thioredoxin-dependent peroxide reductase, mitochondrial OS=Homo sapiens GN=PRDX3 PE=1 SV=3;>tr|E9PH29|E9PH29_HUMAN Thioredoxin-dependent peroxide reductase, mitochondrial OS=Homo sapiens GN=PRDX3 PE=4 SV=1;>tr|Q53HC2|Q53HC2_HUMAN Per	P30048;E9PH29;Q53HC2	ENSG00000165672	0.337768	0.459	13	6.37854	7.65069	-0.817664	-0.867	12	6.30406	7.57599	7.63e-240	8	8	27.692	40.6	43
MSH2	MSH2	DNA mismatch repair protein Msh2	>sp|P43246|MSH2_HUMAN DNA mismatch repair protein Msh2 OS=Homo sapiens GN=MSH2 PE=1 SV=1;>tr|B4DN49|B4DN49_HUMAN cDNA FLJ50998, highly similar to DNA mismatch repair protein Msh2 OS=Homo sapiens PE=2 SV=1;>tr|B4E2Z2|B4E2Z2_HUMAN DNA mismatch repair protein	P43246;B4DN49;B4E2Z2;E9PHA6;Q53FK0;Q53GS1;Q53RU4;B4DSB9;B4DL39;E7EU21	ENSG00000095002	0.336283	0.457	28	4.79306	6.98119	0.584289	0.838	27	4.81584	6.88973	1.17e-180	25	23	104.74	28.3	22.6
COPB2	COPB2	Coatomer subunit beta	>sp|P35606|COPB2_HUMAN Coatomer subunit beta OS=Homo sapiens GN=COPB2 PE=1 SV=2;>tr|B4DZI8|B4DZI8_HUMAN Coatomer protein complex, subunit beta 2 (Beta prime), isoform CRA_b OS=Homo sapiens GN=COPB2 PE=2 SV=1	P35606;B4DZI8	ENSG00000184432	0.335483	0.456	20	NA	6.60395	0.187134	0.355	20	NA	6.53706	2.68e-110	18	18	102.49	25.4	25.1
UQCRFS1	UQCRFS1;UQCRFS1P1	Cytochrome b-c1 complex subunit Rieske, mitochondrial;Cytochrome b-c1 complex subunit 11;Putative cytochrome b-c1 complex subunit Rieske-like protein 1	>sp|P47985|UCRI_HUMAN Cytochrome b-c1 complex subunit Rieske, mitochondrial OS=Homo sapiens GN=UQCRFS1 PE=1 SV=2;>sp|P0C7P4|UCRIL_HUMAN Putative cytochrome b-c1 complex subunit Rieske-like protein 1 OS=Homo sapiens GN=UQCRFS1P1 PE=5 SV=1	P47985;P0C7P4	ENSG00000169021	0.335255	0.455	1	NA	5.64036	-1.24838	-1.39	1	NA	5.47955	4.29e-08	1	2	29.668	5.1	8
ARCN1	ARCN1;DKFZp686M09245	Coatomer subunit delta	>tr|B0YIW6|B0YIW6_HUMAN Archain 1, isoform CRA_a OS=Homo sapiens GN=ARCN1 PE=4 SV=1;>tr|B0YIW5|B0YIW5_HUMAN Archain 1, isoform CRA_b OS=Homo sapiens GN=ARCN1 PE=2 SV=1;>sp|P48444|COPD_HUMAN Coatomer subunit delta OS=Homo sapiens GN=ARCN1 PE=1 SV=1;>tr|Q6MZ	B0YIW6;B0YIW5;P48444;Q6MZV5;Q6P1Q5;B4E1X2;E9PEU4	ENSG00000095139;ENSG00000269382	0.334225	0.454	7	NA	6.10558	0.274172	0.461	15	NA	6.52307	7.07e-35	8	11	61.626	15.9	21.4
COPA	COPA	Coatomer subunit alpha;Xenin;Proxenin	>sp|P53621|COPA_HUMAN Coatomer subunit alpha OS=Homo sapiens GN=COPA PE=1 SV=2	P53621	ENSG00000122218	0.334454	0.454	30	NA	6.62316	0.0354831	0.171	29	NA	6.37669	3.18e-127	30	19	138.34	26.6	16.4
RPS4X	RPS4X	40S ribosomal protein S4, X isoform	>tr|B2R491|B2R491_HUMAN Ribosomal protein S4, X-linked, isoform CRA_c OS=Homo sapiens GN=RPS4X PE=2 SV=1;>sp|P62701|RS4X_HUMAN 40S ribosomal protein S4, X isoform OS=Homo sapiens GN=RPS4X PE=1 SV=2;>tr|Q96IR1|Q96IR1_HUMAN RPS4X protein (Fragment) OS=Homo s	B2R491;P62701;Q96IR1;Q53HV1	ENSG00000198034	0.333538	0.452	15	5.38874	7.53428	-0.0955891	0.011	16	5.44228	7.70763	4.31e-134	12	13	29.597	49	52.5
ACAT1	ACAT1	Acetyl-CoA acetyltransferase, mitochondrial	>sp|P24752|THIL_HUMAN Acetyl-CoA acetyltransferase, mitochondrial OS=Homo sapiens GN=ACAT1 PE=1 SV=1	P24752	ENSG00000075239	0.332966	0.452	26	6.67332	8.21809	-0.394885	-0.353	20	6.52598	8.00337	0	18	17	45.199	56.9	54.1
SUZ12	SUZ12	Polycomb protein SUZ12	>tr|A8K1U9|A8K1U9_HUMAN cDNA FLJ76762, highly similar to Homo sapiens suppressor of zeste 12 homolog (Drosophila) (SUZ12), mRNA OS=Homo sapiens PE=2 SV=1;>sp|Q15022|SUZ12_HUMAN Polycomb protein SUZ12 OS=Homo sapiens GN=SUZ12 PE=1 SV=3	A8K1U9;Q15022	ENSG00000178691	0.332851	0.451	6	NA	5.98469	0.845831	1.156	4	NA	5.54978	2.37e-13	6	5	83.015	8.3	6.9
ATG13	ATG13	Autophagy-related protein 13	>tr|Q53EN6|Q53EN6_HUMAN Putative uncharacterized protein (Fragment) OS=Homo sapiens PE=2 SV=1;>tr|E9PQZ8|E9PQZ8_HUMAN Autophagy-related protein 13 OS=Homo sapiens GN=ATG13 PE=4 SV=1;>tr|A8K0S6|A8K0S6_HUMAN cDNA FLJ76735 OS=Homo sapiens PE=2 SV=1;>sp|O75143	Q53EN6;E9PQZ8;A8K0S6;O75143;A8KAP4;B4DFI4;B4DKE5;B7Z9G0;E9PML6	ENSG00000175224	0.332164	0.45	4	NA	6.02849	0.00934718	0.139	2	NA	6.32658	0.00082965	2	1	60.225	4	1.6
LONP1	LONP1	Lon protease homolog, mitochondrial;Lon protease homolog	>sp|P36776|LONM_HUMAN Lon protease homolog, mitochondrial OS=Homo sapiens GN=LONP1 PE=1 SV=2;>tr|B3KXS5|B3KXS5_HUMAN Lon protease homolog OS=Homo sapiens GN=LONP1 PE=2 SV=1;>tr|Q8N8K8|Q8N8K8_HUMAN Lon protease homolog OS=Homo sapiens PE=2 SV=1;>tr|Q2VPA0|Q	P36776;B3KXS5;Q8N8K8;Q2VPA0;B3KU28;E5KMI6;B4DPX0;F5GZ27;B3KPH8	ENSG00000196365	0.331476	0.449	18	4.98644	6.77801	-1.01695	-1.109	14	NA	6.48282	1.21e-198	20	14	106.49	24.6	16.9
FARSB	FARSB;FARSLB	Phenylalanine--tRNA ligase beta subunit	>sp|Q9NSD9|SYFB_HUMAN Phenylalanine--tRNA ligase beta subunit OS=Homo sapiens GN=FARSB PE=1 SV=3;>tr|Q9BR63|Q9BR63_HUMAN FARSB protein (Fragment) OS=Homo sapiens GN=FARSB PE=2 SV=2;>tr|A8K666|A8K666_HUMAN cDNA FLJ75460, highly similar to Homo sapiens pheny	Q9NSD9;Q9BR63;A8K666;B4DFM0;B7ZB32;F5H6Y1	ENSG00000116120	0.328951	0.445	2	NA	5.36429	0.0839282	0.23	7	NA	6.03419	2.14e-22	3	8	66.115	4.9	13.9
RARS	RARS	Arginine--tRNA ligase, cytoplasmic	>sp|P54136|SYRC_HUMAN Arginine--tRNA ligase, cytoplasmic OS=Homo sapiens GN=RARS PE=1 SV=2;>tr|B4DXW6|B4DXW6_HUMAN cDNA FLJ50285, highly similar to Arginyl-tRNA synthetase (EC 6.1.1.19) OS=Homo sapiens PE=2 SV=1;>tr|F5H3T8|F5H3T8_HUMAN Arginine--tRNA ligas	P54136;B4DXW6;F5H3T8	ENSG00000113643	0.326997	0.442	4	4.70799	5.51574	0.161565	0.324	6	NA	5.69974	4.2e-14	4	6	75.378	6.8	10.3
FANCA	FANCA	Fanconi anemia group A protein	>sp|O15360|FANCA_HUMAN Fanconi anemia group A protein OS=Homo sapiens GN=FANCA PE=1 SV=2;>tr|B4DRI7|B4DRI7_HUMAN cDNA FLJ61351, highly similar to Fanconi anemia group A protein OS=Homo sapiens PE=2 SV=1;>tr|H3BSR5|H3BSR5_HUMAN Fanconi anemia group A protei	O15360;B4DRI7;H3BSR5;H3BRT6	ENSG00000187741	0.326537	0.441	1	NA	4.55638	NA	NA	0	NA	NA	4.55e-05	3	0	162.77	1.8	0
RPL22	RPL22	60S ribosomal protein L22	>sp|P35268|RL22_HUMAN 60S ribosomal protein L22 OS=Homo sapiens GN=RPL22 PE=1 SV=2;>tr|Q7Z4W8|Q7Z4W8_HUMAN Heparin-binding protein HBp15 OS=Homo sapiens PE=2 SV=1	P35268;Q7Z4W8	ENSG00000116251	0.326652	0.441	2	6.98095	7.13165	-0.0096841	0.116	2	6.25477	7.24795	1.15e-14	2	2	14.787	18.8	18.8
IBA57	IBA57	Putative transferase CAF17, mitochondrial	>sp|Q5T440|CAF17_HUMAN Putative transferase CAF17, mitochondrial OS=Homo sapiens GN=IBA57 PE=1 SV=1;>tr|G5EA38|G5EA38_HUMAN Chromosome 1 open reading frame 69 OS=Homo sapiens GN=IBA57 PE=4 SV=1	Q5T440;G5EA38	ENSG00000181873	0.326767	0.441	3	NA	6.31446	-0.31928	-0.261	2	NA	6.1115	3.32e-35	3	2	38.155	10.4	7.6
PRPF40A	PRPF40A	Pre-mRNA-processing factor 40 homolog A	>sp|O75400|PR40A_HUMAN Pre-mRNA-processing factor 40 homolog A OS=Homo sapiens GN=PRPF40A PE=1 SV=2;>tr|F8W9L2|F8W9L2_HUMAN Pre-mRNA-processing factor 40 homolog A OS=Homo sapiens GN=PRPF40A PE=4 SV=1;>tr|E9PHJ7|E9PHJ7_HUMAN Pre-mRNA-processing factor 40 h	O75400;F8W9L2;E9PHJ7;B4DPY2;F5H578;Q05C41	ENSG00000196504	0.326192	0.44	16	NA	6.76178	0.655535	0.924	13	NA	6.59923	8.5e-46	13	13	108.8	13.8	13.6
MRPL21	MRPL21	39S ribosomal protein L21, mitochondrial	>sp|Q7Z2W9|RM21_HUMAN 39S ribosomal protein L21, mitochondrial OS=Homo sapiens GN=MRPL21 PE=1 SV=2;>tr|B4DXI4|B4DXI4_HUMAN 39S ribosomal protein L21, mitochondrial OS=Homo sapiens GN=MRPL21 PE=2 SV=1;>tr|F5H7V8|F5H7V8_HUMAN 39S ribosomal protein L21, mitoc	Q7Z2W9;B4DXI4;F5H7V8;C9JPR2;H3BUY0	ENSG00000197345	0.323312	0.436	4	NA	6.49182	0.142348	0.301	5	NA	6.63345	2.61e-18	4	4	22.814	26.8	26.8
MYH14	MYH14	Myosin-14	>tr|G8JLL9|G8JLL9_HUMAN Myosin-14 OS=Homo sapiens GN=MYH14 PE=4 SV=1;>tr|F2Z2U8|F2Z2U8_HUMAN Myosin-14 OS=Homo sapiens GN=MYH14 PE=4 SV=1;>sp|Q7Z406|MYH14_HUMAN Myosin-14 OS=Homo sapiens GN=MYH14 PE=1 SV=2;>tr|F2Z2U9|F2Z2U9_HUMAN Myosin-14 OS=Homo sapiens	G8JLL9;F2Z2U8;Q7Z406;F2Z2U9;F2Z2S7	ENSG00000105357	0.323774	0.436	1	NA	4.90081	-0.348243	-0.296	1	NA	4.60932	2.22e-25	1	1	232.04	4.1	2.1
CHD8	CHD8	Chromodomain-helicase-DNA-binding protein 8	>sp|Q9HCK8|CHD8_HUMAN Chromodomain-helicase-DNA-binding protein 8 OS=Homo sapiens GN=CHD8 PE=1 SV=5;>tr|H7BXG5|H7BXG5_HUMAN Chromodomain-helicase-DNA-binding protein 8 OS=Homo sapiens GN=CHD8 PE=4 SV=1;>tr|H0YJG4|H0YJG4_HUMAN Chromodomain-helicase-DNA-bind	Q9HCK8;H7BXG5;H0YJG4	ENSG00000100888	0.323197	0.435	10	NA	5.62645	0.288418	0.478	16	NA	5.91237	1.12e-34	11	17	290.52	4.2	6.2
BRD7	BRD7	Bromodomain-containing protein 7	>sp|Q9NPI1|BRD7_HUMAN Bromodomain-containing protein 7 OS=Homo sapiens GN=BRD7 PE=1 SV=1	Q9NPI1	ENSG00000166164	0.321697	0.433	1	NA	5.23065	NA	NA	0	NA	NA	9.46e-08	1	0	74.138	1.8	0
			>tr|B4DE59|B4DE59_HUMAN cDNA FLJ60424, highly similar to Junction plakoglobin OS=Homo sapiens PE=2 SV=1	B4DE59		0.320658	0.431	1	5.34986	5.28242	-1.39138	-1.564	1	NA	5.41742	1.12e-92	0	0	62.615	9.9	16.7
RB1	RB1	Retinoblastoma-associated protein	>sp|P06400|RB_HUMAN Retinoblastoma-associated protein OS=Homo sapiens GN=RB1 PE=1 SV=2;>tr|B4DTN0|B4DTN0_HUMAN cDNA FLJ51085, highly similar to Retinoblastoma-associated protein OS=Homo sapiens PE=2 SV=1;>tr|F5H6G1|F5H6G1_HUMAN Retinoblastoma-associated pr	P06400;B4DTN0;F5H6G1;Q59HH0;B4DRB3	ENSG00000139687	0.319387	0.429	3	NA	5.4408	0.516318	0.755	4	NA	5.61702	1.71e-14	3	4	106.16	5.4	6.7
	ACT		>tr|Q562L9|Q562L9_HUMAN Actin-like protein (Fragment) OS=Homo sapiens GN=ACT PE=2 SV=1	Q562L9		0.318461	0.428	1	NA	6.5746	0.365692	0.572	1	NA	6.45785	1.14e-255	1	1	11.556	53.4	53.4
TST	TST	Thiosulfate sulfurtransferase;Sulfurtransferase	>sp|Q16762|THTR_HUMAN Thiosulfate sulfurtransferase OS=Homo sapiens GN=TST PE=1 SV=4;>tr|Q53EW8|Q53EW8_HUMAN Sulfurtransferase (Fragment) OS=Homo sapiens PE=2 SV=1;>tr|B4DVZ4|B4DVZ4_HUMAN Sulfurtransferase OS=Homo sapiens PE=2 SV=1;>tr|E7EN05|E7EN05_HUMAN	Q16762;Q53EW8;B4DVZ4;E7EN05;B1AH48	ENSG00000128311	0.316957	0.425	4	NA	6.40125	NA	NA	0	NA	NA	2.43e-26	4	0	33.429	19.2	0
ACSL3	ACSL3	Long-chain-fatty-acid--CoA ligase 3	>tr|B2RBE0|B2RBE0_HUMAN cDNA, FLJ95462, highly similar to Homo sapiens fatty-acid-Coenzyme A ligase, long-chain 3 (FACL3),mRNA OS=Homo sapiens PE=2 SV=1;>sp|O95573|ACSL3_HUMAN Long-chain-fatty-acid--CoA ligase 3 OS=Homo sapiens GN=ACSL3 PE=1 SV=3;>tr|B3KN0	B2RBE0;O95573;B3KN05;B3KMA6	ENSG00000123983	0.316725	0.425	5	4.70687	5.84427	-0.199935	-0.116	9	NA	6.42027	1.07e-29	5	9	80.347	9	16
ATAD3B;ATAD3A;ATAD3C	ATAD3A;ATAD3B;ATAD3C	ATPase family AAA domain-containing protein 3A;ATPase family AAA domain-containing protein 3B;ATPase family AAA domain-containing protein 3C	>sp|Q9NVI7|ATD3A_HUMAN ATPase family AAA domain-containing protein 3A OS=Homo sapiens GN=ATAD3A PE=1 SV=2;>tr|D2K8Q1|D2K8Q1_HUMAN AAA domain containing 3A protein OS=Homo sapiens GN=ATAD3A PE=2 SV=1;>tr|H0Y2W2|H0Y2W2_HUMAN ATPase family AAA domain-containi	Q9NVI7;D2K8Q1;H0Y2W2;Q5SV24;B3KPB3;G3V1I6;Q5T9A4;Q96T67;A6NMA2;Q9H834;Q5T2N8;A8MSP6;Q5SV15	ENSG00000160072;ENSG00000197785;ENSG00000215915	0.316493	0.424	4	5.17849	5.60401	-0.0624296	0.052	4	NA	5.69079	1.65e-12	4	4	71.368	6.2	6.2
ATP5B	ATP5B	ATP synthase subunit beta, mitochondrial;ATP synthase subunit beta	>sp|P06576|ATPB_HUMAN ATP synthase subunit beta, mitochondrial OS=Homo sapiens GN=ATP5B PE=1 SV=3;>tr|Q0QEN7|Q0QEN7_HUMAN ATP synthase subunit beta (Fragment) OS=Homo sapiens GN=ATP5B PE=2 SV=1;>tr|F8VPV9|F8VPV9_HUMAN ATP synthase subunit beta OS=Homo sapi	P06576;Q0QEN7;F8VPV9;H0YH81;F8W079	ENSG00000110955	0.316262	0.424	34	6.20855	7.16465	-1.09262	-1.201	19	6.14286	7.21911	6.11e-269	16	15	56.559	42.5	39.1
WDR36	WDR36;DKFZp686I1650	WD repeat-containing protein 36	>sp|Q8NI36|WDR36_HUMAN WD repeat-containing protein 36 OS=Homo sapiens GN=WDR36 PE=1 SV=1;>tr|D6R922|D6R922_HUMAN WD repeat-containing protein 36 OS=Homo sapiens GN=WDR36 PE=4 SV=1;>tr|Q68E02|Q68E02_HUMAN Putative uncharacterized protein DKFZp686I1650 (Fra	Q8NI36;D6R922;Q68E02	ENSG00000134987	0.313246	0.419	7	NA	5.81795	0.504468	0.741	2	NA	5.04961	5.11e-19	7	2	105.32	8.2	2.2
ATP5A1	ATP5A1	ATP synthase subunit alpha, mitochondrial;ATP synthase subunit alpha	>sp|P25705|ATPA_HUMAN ATP synthase subunit alpha, mitochondrial OS=Homo sapiens GN=ATP5A1 PE=1 SV=1;>tr|A8K092|A8K092_HUMAN ATP synthase subunit alpha OS=Homo sapiens GN=ATP5A1 PE=2 SV=1;>tr|B4DY56|B4DY56_HUMAN ATP synthase subunit alpha OS=Homo sapiens PE	P25705;A8K092;B4DY56	ENSG00000152234	0.313594	0.419	30	6.72587	7.1839	-0.715699	-0.743	18	6.53373	7.21527	0	16	16	59.75	32.2	37.3
SSR4	SSR4	Translocon-associated protein subunit delta	>sp|P51571|SSRD_HUMAN Translocon-associated protein subunit delta OS=Homo sapiens GN=SSR4 PE=1 SV=1;>tr|A6NLM8|A6NLM8_HUMAN Translocon-associated protein subunit delta OS=Homo sapiens GN=SSR4 PE=4 SV=1;>tr|H7C1C6|H7C1C6_HUMAN Translocon-associated protein	P51571;A6NLM8;H7C1C6	ENSG00000180879;ENSG00000269520	0.312781	0.418	1	NA	5.75905	-0.901419	-0.968	1	5.80031	6.16891	0.00010992	1	1	18.998	6.4	6.4
CACYBP	CACYBP	Calcyclin-binding protein	>tr|Q5R371|Q5R371_HUMAN Calcyclin binding protein OS=Homo sapiens GN=CACYBP PE=2 SV=1;>tr|Q6NVY0|Q6NVY0_HUMAN Calcyclin binding protein OS=Homo sapiens GN=CACYBP PE=2 SV=1;>sp|Q9HB71|CYBP_HUMAN Calcyclin-binding protein OS=Homo sapiens GN=CACYBP PE=1 SV=2;	Q5R371;Q6NVY0;Q9HB71;B3KSF1;Q5R370	ENSG00000116161	0.310224	0.414	2	NA	6.20132	0.378623	0.588	2	NA	6.21347	0.00010268	2	2	26.21	7	7
IPO5;RANBP6	IPO5;RANBP6	Importin-5;Ran-binding protein 6	>tr|H0Y8C6|H0Y8C6_HUMAN Importin-5 (Fragment) OS=Homo sapiens GN=IPO5 PE=4 SV=1;>sp|O00410|IPO5_HUMAN Importin-5 OS=Homo sapiens GN=IPO5 PE=1 SV=4;>tr|B4E0R6|B4E0R6_HUMAN Importin-5 OS=Homo sapiens GN=IPO5 PE=2 SV=1;>sp|O60518|RNBP6_HUMAN Ran-binding prote	H0Y8C6;O00410;B4E0R6;O60518;B3KWG6	ENSG00000065150;ENSG00000137040	0.310224	0.414	2	NA	4.84376	-0.337448	-0.283	2	NA	5.08987	1.6e-08	2	3	123.75	2.6	2.9
KIF4A;KIF4B	KIF4A;KIF4B	Chromosome-associated kinesin KIF4A;Chromosome-associated kinesin KIF4B	>tr|Q59HG1|Q59HG1_HUMAN Chromosome-associated kinesin KIF4A variant (Fragment) OS=Homo sapiens PE=2 SV=1;>sp|O95239|KIF4A_HUMAN Chromosome-associated kinesin KIF4A OS=Homo sapiens GN=KIF4A PE=1 SV=3;>tr|Q6PKB2|Q6PKB2_HUMAN KIF4A protein (Fragment) OS=Homo	Q59HG1;O95239;Q6PKB2;B4DYE2;Q2VIQ3;B3KNC0;F5H4Q9	ENSG00000090889;ENSG00000226650	0.309758	0.413	7	NA	5.68988	NA	NA	0	NA	NA	1.24e-19	8	0	140.34	6.3	0
SON	SON	Protein SON	>sp|P18583|SON_HUMAN Protein SON OS=Homo sapiens GN=SON PE=1 SV=4;>tr|H7C1M2|H7C1M2_HUMAN Protein SON (Fragment) OS=Homo sapiens GN=SON PE=4 SV=1;>tr|B3KRA1|B3KRA1_HUMAN cDNA FLJ33914 fis, clone CTONG2016575, highly similar to SON PROTEIN OS=Homo sapiens P	P18583;H7C1M2;B3KRA1;Q6ZRV7;H7C2G8	ENSG00000159140	0.308827	0.412	2	NA	5.01313	-0.321315	-0.263	1	NA	4.84734	0.00036181	2	1	263.83	0.9	0.6
FER	FER	Tyrosine-protein kinase Fer	>sp|P16591|FER_HUMAN Tyrosine-protein kinase Fer OS=Homo sapiens GN=FER PE=1 SV=2;>tr|Q05DA5|Q05DA5_HUMAN FER protein (Fragment) OS=Homo sapiens GN=FER PE=2 SV=1;>tr|B4DDX7|B4DDX7_HUMAN Tyrosine-protein kinase Fer OS=Homo sapiens GN=FER PE=2 SV=1;>tr|B4DL7	P16591;Q05DA5;B4DDX7;B4DL74	ENSG00000151422	0.306029	0.407	1	5.35976	5.34382	NA	NA	0	5.19562	NA	0.0013357	1	1	94.637	1	1.3
MRPL3	MRPL3	39S ribosomal protein L3, mitochondrial	>tr|B4DKM0|B4DKM0_HUMAN cDNA FLJ51883, highly similar to Mitochondrial 39S ribosomal protein L3 OS=Homo sapiens PE=2 SV=1;>tr|E7ETU7|E7ETU7_HUMAN 39S ribosomal protein L3, mitochondrial OS=Homo sapiens GN=MRPL3 PE=3 SV=1;>tr|H0Y9G6|H0Y9G6_HUMAN 39S ribosom	B4DKM0;E7ETU7;H0Y9G6;P09001;E9PF06	ENSG00000114686	0.303693	0.403	4	NA	6.62051	-0.0342489	0.086	5	NA	6.69615	3.39e-28	4	5	41.597	12.8	16.5
BAZ1A	BAZ1A	Bromodomain adjacent to zinc finger domain protein 1A	>sp|Q9NRL2|BAZ1A_HUMAN Bromodomain adjacent to zinc finger domain protein 1A OS=Homo sapiens GN=BAZ1A PE=1 SV=2;>tr|D3DS96|D3DS96_HUMAN Bromodomain adjacent to zinc finger domain, 1A, isoform CRA_c OS=Homo sapiens GN=BAZ1A PE=4 SV=1;>tr|F5H239|F5H239_HUMAN	Q9NRL2;D3DS96;F5H239;Q59G54	ENSG00000198604	0.302407	0.401	19	NA	6.31188	0.0893625	0.236	17	NA	6.14792	2.19e-68	17	17	178.7	13.7	12
RPL14	RPL14	60S ribosomal protein L14	>tr|Q6IPH7|Q6IPH7_HUMAN RPL14 protein OS=Homo sapiens GN=RPL14 PE=2 SV=1;>tr|A8K7N0|A8K7N0_HUMAN cDNA FLJ75556, highly similar to Homo sapiens ribosomal protein L14, mRNA OS=Homo sapiens PE=2 SV=1;>tr|A8K3Q9|A8K3Q9_HUMAN cDNA FLJ76611, highly similar to Ho	Q6IPH7;A8K7N0;A8K3Q9;P50914;B7Z6S8;A0PJ62;E7EPB3	ENSG00000188846	0.301354	0.399	2	NA	6.17869	0.759241	1.051	2	NA	6.21476	4.16e-13	2	2	23.787	10	10
HIST2H2AB	HIST2H2AB	Histone H2A type 2-B;Histone H2A	>sp|Q8IUE6|H2A2B_HUMAN Histone H2A type 2-B OS=Homo sapiens GN=HIST2H2AB PE=1 SV=3;>tr|A2RUA4|A2RUA4_HUMAN Histone H2A OS=Homo sapiens PE=2 SV=1	Q8IUE6;A2RUA4	ENSG00000184270;ENSG00000263965	0.301119	0.399	1	NA	7.19783	0.63951	0.905	1	NA	7.09388	3.43e-14	1	1	13.995	12.3	12.3
ALDH1L2	ALDH1L2	Mitochondrial 10-formyltetrahydrofolate dehydrogenase	>tr|B4DTU7|B4DTU7_HUMAN cDNA FLJ52076, highly similar to Homo sapiens aldehyde dehydrogenase 1 family, member L2 (ALDH1L2), mRNA OS=Homo sapiens PE=2 SV=1;>sp|Q3SY69|AL1L2_HUMAN Mitochondrial 10-formyltetrahydrofolate dehydrogenase OS=Homo sapiens GN=ALDH1	B4DTU7;Q3SY69	ENSG00000136010	0.301354	0.399	7	NA	5.80377	-0.540086	-0.529	3	NA	5.28427	4.85e-16	5	2	101.71	8.5	2.9
RPL11	RPL11	60S ribosomal protein L11	>sp|P62913|RL11_HUMAN 60S ribosomal protein L11 OS=Homo sapiens GN=RPL11 PE=1 SV=2;>tr|Q5VVD0|Q5VVD0_HUMAN Ribosomal protein L11 OS=Homo sapiens GN=RPL11 PE=2 SV=1;>tr|Q08ES8|Q08ES8_HUMAN Cell growth-inhibiting protein 34 OS=Homo sapiens PE=2 SV=1;>tr|Q5VV	P62913;Q5VVD0;Q08ES8;Q5VVC8;Q5VVC9	ENSG00000142676	0.300417	0.398	2	NA	6.68957	0.621712	0.883	3	NA	7.04195	4.81e-31	3	3	20.252	17.4	17.4
SMARCA5	SMARCA5	SWI/SNF-related matrix-associated actin-dependent regulator of chromatin subfamily A member 5	>sp|O60264|SMCA5_HUMAN SWI/SNF-related matrix-associated actin-dependent regulator of chromatin subfamily A member 5 OS=Homo sapiens GN=SMARCA5 PE=1 SV=1;>tr|B4DZC0|B4DZC0_HUMAN cDNA FLJ51771, highly similar to SWI/SNF-related matrix-associatedactin-depend	O60264;B4DZC0;B7ZAX9;F5GZI1	ENSG00000153147	0.300534	0.398	50	NA	7.15549	0.519743	0.759	47	NA	7.09778	3.53e-301	27	26	121.9	35.9	35.6
MRPL44	MRPL44	39S ribosomal protein L44, mitochondrial	>sp|Q9H9J2|RM44_HUMAN 39S ribosomal protein L44, mitochondrial OS=Homo sapiens GN=MRPL44 PE=1 SV=1	Q9H9J2	ENSG00000135900	0.296076	0.39	11	NA	7.11227	0.192699	0.362	10	NA	6.78686	3.34e-74	9	7	37.535	36.7	25.9
DDX39B;DDX39B;DDX39B;DDX39B;DDX39B;DDX39B;DDX39B	DDX39B;BAT1	Spliceosome RNA helicase DDX39B	>tr|F8VQ10|F8VQ10_HUMAN Spliceosome RNA helicase DDX39B OS=Homo sapiens GN=DDX39B PE=4 SV=1;>sp|Q13838|DX39B_HUMAN Spliceosome RNA helicase DDX39B OS=Homo sapiens GN=DDX39B PE=1 SV=1;>tr|Q5STU3|Q5STU3_HUMAN HLA-B associated transcript 1 OS=Homo sapiens GN=	F8VQ10;Q13838;Q5STU3;H0Y7G4;B0V2L1;B4DP52;H0Y7X6;B0V2L2;F8VZL8;A2BF54;B0S4X2;B0S8C3;B0UZ18;B0UZ99;F6WLT2;Q59G92;E9PP12;A2BF53;B0S4X1;B0S8C2;B0UZ17;B0UZ98;F6UJC5;H0Y557;B0V2L3;B0V2L0;H0Y800;A2BF56;B0S4X4;B0S8B3;B0UZ21;B0UZA2;F6TRA5;A2BF57;B0S4X3;B0S8B2;B0UZ20;B0UZA1;F6UN21;A2BF55;B0S8C4;B0UZ19;B0UZA0;F6S4E6;Q5RJ65	ENSG00000198563;ENSG00000215425;ENSG00000225073;ENSG00000225859;ENSG00000229496;ENSG00000230624;ENSG00000235439	0.295841	0.39	32	6.68092	8.02657	-0.186984	-0.1	28	6.79129	8.01712	0	10	9	50.745	51	46.5
RPLP0	RPLP0;RPLP0P6	60S acidic ribosomal protein P0;60S acidic ribosomal protein P0-like	>tr|A8K4Z4|A8K4Z4_HUMAN cDNA FLJ75549, highly similar to Homo sapiens ribosomal protein, large, P0 (RPLP0), transcript variant 1, mRNA OS=Homo sapiens PE=2 SV=1;>sp|P05388|RLA0_HUMAN 60S acidic ribosomal protein P0 OS=Homo sapiens GN=RPLP0 PE=1 SV=1;>tr|Q5	A8K4Z4;P05388;Q53HW2;Q8NHW5;F8VU65;Q53HK9;F8VWS0;B4E3D5;Q3B7A4;Q6NSF2;F8VW21;G3V210;F8VPE8;F8VRK7;F8VQY6	ENSG00000089157	0.29537	0.389	5	5.13239	6.53631	0.451119	0.676	4	NA	6.71727	6.9e-25	5	4	34.239	20.8	16.7
NACA	NACA;hCG_2016482;NACAP1	Nascent polypeptide-associated complex subunit alpha;Putative nascent polypeptide-associated complex subunit alpha-like protein	>tr|E9PAV3|E9PAV3_HUMAN Nascent polypeptide-associated complex subunit alpha OS=Homo sapiens GN=NACA PE=4 SV=1;>tr|F8VU71|F8VU71_HUMAN Nascent polypeptide-associated complex subunit alpha OS=Homo sapiens GN=NACA PE=4 SV=1;>tr|B2R4P8|B2R4P8_HUMAN HCG2016482	E9PAV3;F8VU71;B2R4P8;Q13765;H0YHX9;F8W0W4;F8VNW4;F8VZJ2;F8W1N5;Q9BZK3;B4DDI8;F8VZ58	ENSG00000196531	0.293841	0.387	1	NA	4.60616	-0.762412	-0.799	1	NA	4.55257	5.07e-24	2	2	205.42	1.3	1.3
ANAPC7	ANAPC7	Anaphase-promoting complex subunit 7	>sp|Q9UJX3|APC7_HUMAN Anaphase-promoting complex subunit 7 OS=Homo sapiens GN=ANAPC7 PE=1 SV=4;>tr|A8KAQ7|A8KAQ7_HUMAN ANAPC7 protein OS=Homo sapiens GN=ANAPC7 PE=2 SV=1;>tr|B3KMP2|B3KMP2_HUMAN cDNA FLJ11747 fis, clone HEMBA1005530, highly similar to Anaph	Q9UJX3;A8KAQ7;B3KMP2;A5D8X2;Q4KMX6;Q2M2R1	ENSG00000196510	0.29337	0.386	37	5.37892	7.20415	0.602457	0.86	39	NA	7.3738	5.8e-211	21	21	66.855	37.9	41.4
CECR5	CECR5	Cat eye syndrome critical region protein 5	>sp|Q9BXW7|CECR5_HUMAN Cat eye syndrome critical region protein 5 OS=Homo sapiens GN=CECR5 PE=1 SV=1	Q9BXW7	ENSG00000069998	0.29066	0.382	5	NA	6.39705	-0.986874	-1.072	5	NA	6.43546	8.87e-82	5	5	46.321	15.4	15.4
PHC2;PHC3	PHC3;PHC2;HPH2	Polyhomeotic-like protein 3;Polyhomeotic-like protein 2	>tr|A5YM43|A5YM43_HUMAN PHC3 protein OS=Homo sapiens GN=PHC3 PE=2 SV=1;>sp|Q8NDX5|PHC3_HUMAN Polyhomeotic-like protein 3 OS=Homo sapiens GN=PHC3 PE=1 SV=1;>tr|A8KA40|A8KA40_HUMAN Polyhomeotic-like 2 (Drosophila), isoform CRA_b OS=Homo sapiens GN=PHC2 PE=2	A5YM43;Q8NDX5;A8KA40;Q8IXK0;B7ZLY0;B4DG61;B3KPJ4;H3BLT6;P78365;H7C528	ENSG00000134686;ENSG00000173889	0.287236	0.376	1	NA	5.21163	NA	NA	0	NA	NA	1.45e-06	1	0	106.19	1.3	0
RPS15A;	hCG_1994130;RPS15A	40S ribosomal protein S15a	>tr|B2R4W8|B2R4W8_HUMAN HCG1994130, isoform CRA_a OS=Homo sapiens GN=hCG_1994130 PE=2 SV=1;>sp|P62244|RS15A_HUMAN 40S ribosomal protein S15a OS=Homo sapiens GN=RPS15A PE=1 SV=2;>tr|I3L3P7|I3L3P7_HUMAN 40S ribosomal protein S15a OS=Homo sapiens GN=RPS15A PE	B2R4W8;P62244;I3L3P7;H3BN98;A8K7H3;I3L246	ENSG00000134419;ENSG00000260342	0.287472	0.376	6	6.40749	7.44602	0.258338	0.442	6	6.37831	7.41717	4.28e-51	5	5	14.839	36.2	36.2
PRDX2	PRDX2	Peroxiredoxin-2	>sp|P32119|PRDX2_HUMAN Peroxiredoxin-2 OS=Homo sapiens GN=PRDX2 PE=1 SV=5;>tr|B4DF70|B4DF70_HUMAN cDNA FLJ60461, highly similar to Peroxiredoxin-2 (EC 1.11.1.15) OS=Homo sapiens PE=2 SV=1;>tr|A6NIW5|A6NIW5_HUMAN Peroxiredoxin 2, isoform CRA_a OS=Homo sapie	P32119;B4DF70;A6NIW5	ENSG00000167815	0.287236	0.376	2	NA	5.90607	-0.271061	-0.202	3	NA	6.2029	9.91e-18	2	3	21.892	18.7	23.2
	ACT		>tr|Q562Z4|Q562Z4_HUMAN Actin-like protein (Fragment) OS=Homo sapiens GN=ACT PE=2 SV=1	Q562Z4		0.286763	0.375	1	6.23216	7.42697	0.322043	0.519	1	NA	7.30352	4.74e-115	1	1	11.555	25.2	25.2
PWP2	PWP2	Periodic tryptophan protein 2 homolog	>sp|Q15269|PWP2_HUMAN Periodic tryptophan protein 2 homolog OS=Homo sapiens GN=PWP2 PE=1 SV=2	Q15269	ENSG00000241945	0.285816	0.374	5	NA	5.77084	0.413702	0.63	4	NA	5.55139	7.05e-18	5	3	102.45	6.9	4.5
RAB5C;RAB5B;RAB5A	RAB5C;RAB5A;RAB5B	Ras-related protein Rab-5C;Ras-related protein Rab-5A;Ras-related protein Rab-5B	>tr|F8W1H5|F8W1H5_HUMAN Ras-related protein Rab-5C OS=Homo sapiens GN=RAB5C PE=3 SV=1;>sp|P51148|RAB5C_HUMAN Ras-related protein Rab-5C OS=Homo sapiens GN=RAB5C PE=1 SV=2;>sp|P20339|RAB5A_HUMAN Ras-related protein Rab-5A OS=Homo sapiens GN=RAB5A PE=1 SV=2;	F8W1H5;P51148;P20339;P61020;Q6FI44;Q6FI54;B4DJA5;B4DKD7;F8VVK3;F8VUA5;F8VVZ0;F8VWU4;F8VWZ7;F8VSF8;F8VPW9;F8WD79;F8WCY6;F8WC93	ENSG00000108774;ENSG00000111540;ENSG00000144566;ENSG00000261378	0.286408	0.374	2	NA	6.19402	-1.17814	-1.305	2	NA	6.1972	1.84e-05	2	2	27.035	8.8	8.8
MRPL47	MRPL47	39S ribosomal protein L47, mitochondrial	>sp|Q9HD33|RM47_HUMAN 39S ribosomal protein L47, mitochondrial OS=Homo sapiens GN=MRPL47 PE=1 SV=2	Q9HD33	ENSG00000136522	0.284396	0.371	6	NA	6.65161	0.00748262	0.137	7	NA	6.68592	2.1e-29	6	7	29.45	24.4	28.4
VPS35	VPS35;DKFZp686O2462	Vacuolar protein sorting-associated protein 35	>sp|Q96QK1|VPS35_HUMAN Vacuolar protein sorting-associated protein 35 OS=Homo sapiens GN=VPS35 PE=1 SV=2;>tr|F5GYF5|F5GYF5_HUMAN Vacuolar protein sorting-associated protein 35 OS=Homo sapiens GN=VPS35 PE=4 SV=1;>tr|Q5HYM2|Q5HYM2_HUMAN Putative uncharacteri	Q96QK1;F5GYF5;Q5HYM2;Q53FR4	ENSG00000069329	0.283803	0.37	3	NA	5.36838	-0.55222	-0.544	3	NA	5.32824	1.58e-13	3	3	91.706	4.4	4
SETD1A	SETD1A	Histone-lysine N-methyltransferase SETD1A	>sp|O15047|SET1A_HUMAN Histone-lysine N-methyltransferase SETD1A OS=Homo sapiens GN=SETD1A PE=1 SV=3;>tr|C9J2Z9|C9J2Z9_HUMAN Histone-lysine N-methyltransferase SETD1A (Fragment) OS=Homo sapiens GN=SETD1A PE=4 SV=1	O15047;C9J2Z9	ENSG00000099381	0.282855	0.369	1	NA	4.49003	0.0206267	0.153	2	NA	4.95163	3.7e-07	3	2	186.03	2.1	1.3
YWHAQ	YWHAQ	14-3-3 protein theta	>sp|P27348|1433T_HUMAN 14-3-3 protein theta OS=Homo sapiens GN=YWHAQ PE=1 SV=1;>tr|B4DMT8|B4DMT8_HUMAN 14-3-3 protein theta OS=Homo sapiens GN=YWHAQ PE=2 SV=1;>tr|Q53S41|Q53S41_HUMAN Putative uncharacterized protein YWHAQ (Fragment) OS=Homo sapiens GN=YWHA	P27348;B4DMT8;Q53S41;B4DY04	ENSG00000134308	0.283329	0.369	1	NA	5.75267	-0.239191	-0.163	4	NA	6.5144	1.39e-25	1	3	27.764	11.4	24.1
CPOX	CPOX	Coproporphyrinogen-III oxidase, mitochondrial	>sp|P36551|HEM6_HUMAN Coproporphyrinogen-III oxidase, mitochondrial OS=Homo sapiens GN=CPOX PE=1 SV=3	P36551	ENSG00000080819	0.282143	0.367	4	NA	6.00441	-0.200399	-0.116	3	NA	5.84664	1.58e-11	5	3	50.151	13.4	6.8
TPM3	TPM3;DKFZp686J1372	Tropomyosin alpha-3 chain	>tr|B2RDE1|B2RDE1_HUMAN cDNA, FLJ96568, highly similar to Homo sapiens tropomyosin 3 (TPM3), mRNA OS=Homo sapiens PE=2 SV=1;>tr|Q5VU58|Q5VU58_HUMAN Tropomyosin 3 OS=Homo sapiens GN=TPM3 PE=2 SV=1;>tr|Q5VU66|Q5VU66_HUMAN Tropomyosin 3 OS=Homo sapiens GN=TPM	B2RDE1;Q5VU58;Q5VU66;Q5VU72;Q8TCG3;Q5HYB6;Q5VU59;P06753;Q8NAH0;Q5VU70;Q5VU61;B4DWT5;Q8NAG3;B4DQ80;Q5VU62;Q5VU63;D6R904	ENSG00000143549	0.28155	0.366	4	NA	6.66225	-0.417425	-0.38	3	NA	6.38338	1.54e-20	4	3	29.017	16.9	12.1
ZEB2	ZEB2;ZFHX1B	Zinc finger E-box-binding homeobox 2	>sp|O60315|ZEB2_HUMAN Zinc finger E-box-binding homeobox 2 OS=Homo sapiens GN=ZEB2 PE=1 SV=1;>tr|A0JP08|A0JP08_HUMAN Zinc finger E-box binding homeobox 2 OS=Homo sapiens GN=ZEB2 PE=2 SV=1;>tr|B7Z2P2|B7Z2P2_HUMAN cDNA FLJ55880, highly similar to Zinc finger	O60315;A0JP08;B7Z2P2;F5H814;Q53TD9;E7EUW9	ENSG00000169554	0.279887	0.364	5	NA	5.95683	0.695727	0.973	2	NA	5.14001	1.08e-15	5	2	136.45	5	1.7
DHX40	DHX40	Probable ATP-dependent RNA helicase DHX40	>sp|Q8IX18|DHX40_HUMAN Probable ATP-dependent RNA helicase DHX40 OS=Homo sapiens GN=DHX40 PE=1 SV=2;>tr|C9JR60|C9JR60_HUMAN Probable ATP-dependent RNA helicase DHX40 OS=Homo sapiens GN=DHX40 PE=4 SV=2;>tr|C9JEW8|C9JEW8_HUMAN Probable ATP-dependent RNA heli	Q8IX18;C9JR60;C9JEW8;F5H625;B4DR88;B3KRC7	ENSG00000108406	0.279531	0.363	2	NA	5.34502	-0.134065	-0.036	3	NA	5.48166	2.77e-19	3	3	88.559	4.9	4.4
GRPEL1	GRPEL1	GrpE protein homolog 1, mitochondrial;GrpE protein homolog	>sp|Q9HAV7|GRPE1_HUMAN GrpE protein homolog 1, mitochondrial OS=Homo sapiens GN=GRPEL1 PE=1 SV=2;>tr|B4DWV5|B4DWV5_HUMAN GrpE protein homolog OS=Homo sapiens GN=GRPEL1 PE=2 SV=1	Q9HAV7;B4DWV5	ENSG00000109519	0.279412	0.363	2	NA	6.14038	-1.19199	-1.322	2	NA	6.12587	4.44e-13	2	2	24.279	12.9	12.9
FANCD2	FANCD2	Fanconi anemia group D2 protein	>sp|Q9BXW9|FACD2_HUMAN Fanconi anemia group D2 protein OS=Homo sapiens GN=FANCD2 PE=1 SV=1	Q9BXW9	ENSG00000144554	0.278817	0.362	18	NA	6.16465	-0.110698	-0.007	1	NA	4.43299	1.44e-63	14	1	166.46	15.2	0.6
MCM7	MCM7	DNA replication licensing factor MCM7	>tr|B2RBA6|B2RBA6_HUMAN cDNA, FLJ95407, highly similar to Homo sapiens MCM7 minichromosome maintenance deficient 7 (S. cerevisiae) (MCM7), mRNA OS=Homo sapiens PE=2 SV=1;>sp|P33993|MCM7_HUMAN DNA replication licensing factor MCM7 OS=Homo sapiens GN=MCM7 PE	B2RBA6;P33993;C6EMX8;F5H776;B4DDF5;F5H4S2;A4D2A2	ENSG00000166508	0.278461	0.361	41	4.87435	7.22404	-0.137473	-0.04	31	4.8245	7.21	0	5	3	81.279	47.1	40.3
SMARCD2	SMARCD2	SWI/SNF-related matrix-associated actin-dependent regulator of chromatin subfamily D member 2	>sp|Q92925|SMRD2_HUMAN SWI/SNF-related matrix-associated actin-dependent regulator of chromatin subfamily D member 2 OS=Homo sapiens GN=SMARCD2 PE=1 SV=3;>tr|B9EGA3|B9EGA3_HUMAN SMARCD2 protein OS=Homo sapiens GN=SMARCD2 PE=2 SV=1	Q92925;B9EGA3	ENSG00000108604	0.277152	0.359	11	6.62412	6.45968	0.424922	0.644	15	4.93501	6.69393	4.55e-85	7	7	58.92	21.3	22.6
WAPAL	WAPAL	Wings apart-like protein homolog	>sp|Q7Z5K2|WAPL_HUMAN Wings apart-like protein homolog OS=Homo sapiens GN=WAPAL PE=1 SV=1;>tr|B2RTX8|B2RTX8_HUMAN WAPAL protein OS=Homo sapiens GN=WAPAL PE=2 SV=1;>tr|A8K273|A8K273_HUMAN cDNA FLJ75534 (Fragment) OS=Homo sapiens PE=2 SV=1;>tr|Q8WVX6|Q8WVX6_	Q7Z5K2;B2RTX8;A8K273;Q8WVX6	ENSG00000062650	0.277033	0.359	4	NA	5.54905	0.113567	0.266	1	NA	4.66655	3.31e-13	4	1	132.94	5.4	1
TRIM26;TRIM26;TRIM26;TRIM26;TRIM26;TRIM26;TRIM26;TRIM26	TRIM26	Tripartite motif-containing protein 26	>sp|Q12899|TRI26_HUMAN Tripartite motif-containing protein 26 OS=Homo sapiens GN=TRIM26 PE=2 SV=1;>tr|A2AE48|A2AE48_HUMAN Tripartite motif-containing 26 (Fragment) OS=Homo sapiens GN=TRIM26 PE=4 SV=1;>tr|A2AE51|A2AE51_HUMAN Tripartite motif-containing 26 (	Q12899;A2AE48;A2AE51	ENSG00000137313;ENSG00000226060;ENSG00000228881;ENSG00000230230;ENSG00000231002;ENSG00000231641;ENSG00000234046;ENSG00000234127	0.276675	0.358	2	NA	5.37912	0.455965	0.682	4	NA	5.79145	2.19e-21	3	4	62.165	5.4	8.3
PARP1	PARP1	Poly [ADP-ribose] polymerase 1	>sp|P09874|PARP1_HUMAN Poly [ADP-ribose] polymerase 1 OS=Homo sapiens GN=PARP1 PE=1 SV=4;>tr|B4E0E1|B4E0E1_HUMAN cDNA FLJ53442, highly similar to Poly (ADP-ribose) polymerase 1 (EC 2.4.2.30) OS=Homo sapiens PE=2 SV=1;>tr|B2R5W3|B2R5W3_HUMAN cDNA, FLJ92658,	P09874;B4E0E1;B2R5W3	ENSG00000143799	0.275603	0.357	141	6.73844	7.9035	0.234379	0.412	98	6.10216	7.81614	0	50	49	113.08	42.6	42.5
METTL17	METTL17	Methyltransferase-like protein 17, mitochondrial	>sp|Q9H7H0|MET17_HUMAN Methyltransferase-like protein 17, mitochondrial OS=Homo sapiens GN=METTL17 PE=1 SV=1;>tr|G3V2Q4|G3V2Q4_HUMAN Methyltransferase-like protein 17, mitochondrial OS=Homo sapiens GN=METTL17 PE=4 SV=1;>tr|G3V353|G3V353_HUMAN Methyltransfe	Q9H7H0;G3V2Q4;G3V353;H0YJW8	ENSG00000165792	0.274411	0.355	11	NA	7.17857	0.118493	0.272	14	NA	7.27722	8.94e-116	11	12	50.733	23.5	25.7
RPS24	RPS24	40S ribosomal protein S24	>tr|E7EPK6|E7EPK6_HUMAN 40S ribosomal protein S24 OS=Homo sapiens GN=RPS24 PE=3 SV=1;>sp|P62847|RS24_HUMAN 40S ribosomal protein S24 OS=Homo sapiens GN=RPS24 PE=1 SV=1;>tr|E7ETK0|E7ETK0_HUMAN 40S ribosomal protein S24 OS=Homo sapiens GN=RPS24 PE=3 SV=1;>tr	E7EPK6;P62847;E7ETK0;Q5T0P8	ENSG00000138326	0.274053	0.354	1	NA	6.08906	0.331476	0.53	1	NA	5.84971	9.02e-23	1	1	32.43	5.2	5.2
CPNE1	CPNE1	Copine-1	>tr|B0QZ18|B0QZ18_HUMAN Copine I OS=Homo sapiens GN=CPNE1 PE=4 SV=1;>sp|Q99829|CPNE1_HUMAN Copine-1 OS=Homo sapiens GN=CPNE1 PE=1 SV=1;>tr|F2Z2V0|F2Z2V0_HUMAN Copine-1 (Fragment) OS=Homo sapiens GN=CPNE1 PE=4 SV=1;>tr|Q59EI4|Q59EI4_HUMAN Copine I variant (	B0QZ18;Q99829;F2Z2V0;Q59EI4;A6PVH9;E7ENH5;Q5JX45;Q5JX44;Q5JX60;Q5JX59;Q5JX58;Q5JX56;Q5JX52;Q5JX61;Q5JX55;Q5JX54	ENSG00000214078	0.274292	0.354	4	5.71502	5.90432	-0.524147	-0.51	4	5.70779	5.85432	3.26e-18	4	5	59.717	7.9	8.3
KPNA4	KPNA4	Importin subunit alpha-4	>sp|O00629|IMA4_HUMAN Importin subunit alpha-4 OS=Homo sapiens GN=KPNA4 PE=1 SV=1;>tr|H7C4F6|H7C4F6_HUMAN Importin subunit alpha-4 (Fragment) OS=Homo sapiens GN=KPNA4 PE=4 SV=1	O00629;H7C4F6	ENSG00000186432	0.273337	0.353	1	NA	5.7542	0.895535	1.216	2	NA	6.09833	2.05e-05	1	1	57.886	2.7	4.4
LENG8	LENG8	Leukocyte receptor cluster member 8	>tr|E7EQP8|E7EQP8_HUMAN Leukocyte receptor cluster member 8 OS=Homo sapiens GN=LENG8 PE=4 SV=1;>tr|F8W9Q9|F8W9Q9_HUMAN Leukocyte receptor cluster member 8 OS=Homo sapiens GN=LENG8 PE=4 SV=1;>sp|Q96PV6|LENG8_HUMAN Leukocyte receptor cluster member 8 OS=Homo	E7EQP8;F8W9Q9;Q96PV6;B0VJZ0	ENSG00000167615;ENSG00000262602	0.268674	0.345	1	NA	5.16251	0.0102069	0.14	1	NA	4.80227	5.3e-16	1	1	95.544	1.6	1
C2orf47	C2orf47	Uncharacterized protein C2orf47, mitochondrial	>sp|Q8WWC4|CB047_HUMAN Uncharacterized protein C2orf47, mitochondrial OS=Homo sapiens GN=C2orf47 PE=1 SV=1	Q8WWC4	ENSG00000162972	0.268434	0.345	3	NA	6.05557	-0.447721	-0.417	1	NA	5.62284	7.78e-16	3	2	32.544	12	8.2
MYO1D	MYO1D;DKFZp686A01173	Unconventional myosin-Id	>sp|O94832|MYO1D_HUMAN Unconventional myosin-Id OS=Homo sapiens GN=MYO1D PE=1 SV=2;>tr|Q7Z3N6|Q7Z3N6_HUMAN Putative uncharacterized protein DKFZp686A01173 (Fragment) OS=Homo sapiens GN=DKFZp686A01173 PE=2 SV=1	O94832;Q7Z3N6	ENSG00000176658	0.268075	0.344	1	NA	4.74767	NA	NA	0	NA	NA	1.2e-05	2	1	116.2	1.6	0.9
MCM4	MCM4	DNA replication licensing factor MCM4	>tr|B3KMX0|B3KMX0_HUMAN cDNA FLJ12837 fis, clone NT2RP2003228, highly similar to DNA replication licensing factor MCM4 OS=Homo sapiens PE=2 SV=1;>sp|P33991|MCM4_HUMAN DNA replication licensing factor MCM4 OS=Homo sapiens GN=MCM4 PE=1 SV=5;>tr|B4DLA6|B4DLA6	B3KMX0;P33991;B4DLA6;E7EM48	ENSG00000104738	0.268195	0.344	39	4.67127	7.10782	-0.12367	-0.023	35	5.09381	6.97362	2.55e-265	31	27	96.603	39.5	32.2
THOC5	THOC5	THO complex subunit 5 homolog	>sp|Q13769|THOC5_HUMAN THO complex subunit 5 homolog OS=Homo sapiens GN=THOC5 PE=1 SV=2;>tr|F8WCP5|F8WCP5_HUMAN THO complex subunit 5 homolog OS=Homo sapiens GN=THOC5 PE=4 SV=1;>tr|C9JXG5|C9JXG5_HUMAN THO complex subunit 5 homolog (Fragment) OS=Homo sapien	Q13769;F8WCP5;C9JXG5;H7C441	ENSG00000100296	0.265917	0.341	4	NA	5.79437	NA	NA	0	NA	NA	3.33e-10	5	1	78.507	7.8	1.3
PHF8	PHF8	Histone lysine demethylase PHF8	>sp|Q9UPP1|PHF8_HUMAN Histone lysine demethylase PHF8 OS=Homo sapiens GN=PHF8 PE=1 SV=3;>tr|H0Y3N9|H0Y3N9_HUMAN Histone lysine demethylase PHF8 (Fragment) OS=Homo sapiens GN=PHF8 PE=4 SV=1;>tr|H3BLZ7|H3BLZ7_HUMAN Histone lysine demethylase PHF8 OS=Homo sap	Q9UPP1;H0Y3N9;H3BLZ7;H0Y589	ENSG00000172943;ENSG00000268312	0.265197	0.339	6	NA	5.83436	0.205393	0.377	5	NA	5.75482	3.63e-29	7	5	117.86	6.7	5.6
PURA	PURA	Transcriptional activator protein Pur-alpha	>sp|Q00577|PURA_HUMAN Transcriptional activator protein Pur-alpha OS=Homo sapiens GN=PURA PE=1 SV=2;>tr|Q56A79|Q56A79_HUMAN Purine-rich element binding protein A OS=Homo sapiens GN=PURA PE=2 SV=1;>tr|Q5U0P9|Q5U0P9_HUMAN Purine-rich element binding protein	Q00577;Q56A79;Q5U0P9;Q2NLC9;Q2NLD4	ENSG00000185129	0.263515	0.337	1	NA	5.8259	NA	NA	0	NA	NA	0.0024114	1	0	34.91	2.8	0
RBBP7	RBBP7		>tr|C9JAJ9|C9JAJ9_HUMAN Histone-binding protein RBBP7 (Fragment) OS=Homo sapiens GN=RBBP7 PE=4 SV=1	C9JAJ9	ENSG00000102054	0.262914	0.336	1	NA	6.43125	0.626953	0.89	2	NA	7.17493	1.02e-06	1	1	4.5342	45.9	45.9
SMARCD1	SMARCD1	SWI/SNF-related matrix-associated actin-dependent regulator of chromatin subfamily D member 1	>sp|Q96GM5|SMRD1_HUMAN SWI/SNF-related matrix-associated actin-dependent regulator of chromatin subfamily D member 1 OS=Homo sapiens GN=SMARCD1 PE=1 SV=2;>tr|F8VRQ4|F8VRQ4_HUMAN SWI/SNF-related matrix-associated actin-dependent regulator of chromatin subfa	Q96GM5;F8VRQ4;A8K9I5;F5GY02	ENSG00000066117	0.262914	0.336	16	6.92884	6.50975	0.459012	0.686	22	5.9077	6.78759	1.71e-130	9	12	58.232	25.2	32.8
RPL23	RPL23	60S ribosomal protein L23	>sp|P62829|RL23_HUMAN 60S ribosomal protein L23 OS=Homo sapiens GN=RPL23 PE=1 SV=1;>tr|Q9BTQ7|Q9BTQ7_HUMAN Similar to ribosomal protein L23 (Fragment) OS=Homo sapiens PE=2 SV=1;>tr|B9ZVP7|B9ZVP7_HUMAN 60S ribosomal protein L23 OS=Homo sapiens GN=RPL23 PE=3	P62829;Q9BTQ7;B9ZVP7;C9JD32	ENSG00000125691	0.263275	0.336	1	NA	6.45168	-0.393368	-0.351	3	NA	6.6863	4.02e-65	1	2	14.865	14.3	25
SDHA	SDHA	Succinate dehydrogenase [ubiquinone] flavoprotein subunit, mitochondrial	>tr|Q59GW8|Q59GW8_HUMAN Succinate dehydrogenase complex, subunit A, flavoprotein variant (Fragment) OS=Homo sapiens PE=2 SV=1;>sp|P31040|DHSA_HUMAN Succinate dehydrogenase [ubiquinone] flavoprotein subunit, mitochondrial OS=Homo sapiens GN=SDHA PE=1 SV=2;>	Q59GW8;P31040;B4DJ60;E9PBJ5;Q0QF12;D6RFM5;B4DYN5;B3KT34;Q8IW48;E9PEF8	ENSG00000073578	0.26135	0.333	9	6.36059	6.33009	-0.88678	-0.951	10	6.4758	6.43824	2.89e-93	9	11	73.175	16.1	22.2
DEK	DEK	Protein DEK	>sp|P35659|DEK_HUMAN Protein DEK OS=Homo sapiens GN=DEK PE=1 SV=1;>tr|B4DNW3|B4DNW3_HUMAN cDNA FLJ51914, highly similar to Protein DEK OS=Homo sapiens PE=2 SV=1;>tr|B4DFG0|B4DFG0_HUMAN Protein DEK OS=Homo sapiens GN=DEK PE=2 SV=1;>tr|D6RDA2|D6RDA2_HUMAN Pr	P35659;B4DNW3;B4DFG0;D6RDA2;D6R9L5	ENSG00000124795	0.257856	0.327	17	5.1949	6.98896	0.416299	0.634	18	NA	7.11035	2.12e-57	11	10	42.674	29.9	28
ORC5	ORC5L;ORC5	Origin recognition complex subunit 5	>tr|A4D0P7|A4D0P7_HUMAN Origin recognition complex, subunit 5-like (Yeast) OS=Homo sapiens GN=ORC5L PE=2 SV=1;>sp|O43913|ORC5_HUMAN Origin recognition complex subunit 5 OS=Homo sapiens GN=ORC5 PE=1 SV=1;>tr|Q53FC8|Q53FC8_HUMAN Origin recognition complex su	A4D0P7;O43913;Q53FC8;Q9UDM8;A8K8C0	ENSG00000164815	0.257252	0.326	4	NA	6.30289	0.179129	0.345	3	NA	6.09698	5.13e-28	4	3	50.282	9	6.9
HTATSF1	HTATSF1	HIV Tat-specific factor 1	>sp|O43719|HTSF1_HUMAN HIV Tat-specific factor 1 OS=Homo sapiens GN=HTATSF1 PE=1 SV=1;>tr|E9PFP2|E9PFP2_HUMAN HIV Tat-specific factor 1 OS=Homo sapiens GN=HTATSF1 PE=4 SV=2;>tr|B4DRS4|B4DRS4_HUMAN cDNA FLJ60139, highly similar to Homo sapiens HIV TAT speci	O43719;E9PFP2;B4DRS4	ENSG00000102241	0.256165	0.324	58	NA	7.57068	0.289716	0.48	53	NA	7.48644	0	30	32	85.852	45.6	48.5
ICT1	ICT1	Peptidyl-tRNA hydrolase ICT1, mitochondrial	>sp|Q14197|ICT1_HUMAN Peptidyl-tRNA hydrolase ICT1, mitochondrial OS=Homo sapiens GN=ICT1 PE=1 SV=1	Q14197	ENSG00000167862	0.255199	0.323	3	NA	6.58387	0.0780633	0.222	2	NA	6.51001	1.49e-47	3	2	23.63	16	12.6
MCCC2	MCCC2	Methylcrotonoyl-CoA carboxylase beta chain, mitochondrial	>sp|Q9HCC0|MCCB_HUMAN Methylcrotonoyl-CoA carboxylase beta chain, mitochondrial OS=Homo sapiens GN=MCCC2 PE=1 SV=1;>tr|D6RDF7|D6RDF7_HUMAN Methylcrotonoyl-CoA carboxylase beta chain, mitochondrial OS=Homo sapiens GN=MCCC2 PE=4 SV=2;>tr|D6RD67|D6RD67_HUMAN	Q9HCC0;D6RDF7;D6RD67	ENSG00000131844;ENSG00000262057	0.2529	0.319	11	4.99319	6.44888	-0.625623	-0.633	10	NA	6.29999	8.21e-55	10	7	61.332	22.4	15.1
THNSL1	THNSL1	Threonine synthase-like 1	>sp|Q8IYQ7|THNS1_HUMAN Threonine synthase-like 1 OS=Homo sapiens GN=THNSL1 PE=1 SV=2;>tr|Q8N9J5|Q8N9J5_HUMAN cDNA FLJ37043 fis, clone BRACE2012061, weakly similar to Possible threonine synthase OS=Homo sapiens PE=2 SV=1;>tr|Q9H6P9|Q9H6P9_HUMAN CDNA: FLJ220	Q8IYQ7;Q8N9J5;Q9H6P9	ENSG00000185875	0.251568	0.317	3	NA	5.63698	-0.320108	-0.262	4	NA	5.7829	1.89e-22	4	5	83.069	7	8.5
PPM1G	PPM1G	Protein phosphatase 1G	>tr|B2R665|B2R665_HUMAN cDNA, FLJ92810, highly similar to Homo sapiens protein phosphatase 1G (formerly 2C), magnesium-dependent, gamma isoform (PPM1G), mRNA OS=Homo sapiens PE=2 SV=1;>sp|O15355|PPM1G_HUMAN Protein phosphatase 1G OS=Homo sapiens GN=PPM1G P	B2R665;O15355;Q6IAU5;B3KXL8;F5H7G7;B4DDC8;Q59GB2;Q96IN7	ENSG00000115241	0.25084	0.316	6	NA	6.15603	0.694033	0.971	10	NA	6.66685	3.88e-110	6	11	59.241	14.3	20.7
RPL27A	RPL27A;L27a	60S ribosomal protein L27a	>sp|P46776|RL27A_HUMAN 60S ribosomal protein L27a OS=Homo sapiens GN=RPL27A PE=1 SV=2;>tr|Q6NZ52|Q6NZ52_HUMAN Ribosomal protein L27a OS=Homo sapiens GN=RPL27A PE=2 SV=1;>tr|E9PLL6|E9PLL6_HUMAN 60S ribosomal protein L27a OS=Homo sapiens GN=RPL27A PE=3 SV=1;	P46776;Q6NZ52;E9PLL6;Q9BQQ5;E9PJD9	ENSG00000166441	0.250962	0.316	6	NA	7.01127	0.126709	0.282	7	NA	7.27105	2.65e-19	3	3	16.561	22.3	22.3
GTF3C3	GTF3C3	General transcription factor 3C polypeptide 3	>sp|Q9Y5Q9|TF3C3_HUMAN General transcription factor 3C polypeptide 3 OS=Homo sapiens GN=GTF3C3 PE=1 SV=1	Q9Y5Q9	ENSG00000119041	0.250476	0.315	18	NA	6.804	0.419539	0.638	16	NA	6.64188	2.91e-135	19	16	101.27	24.6	19.3
EEF1D	EEF1D	Elongation factor 1-delta	>tr|E9PRY8|E9PRY8_HUMAN Elongation factor 1-delta OS=Homo sapiens GN=EEF1D PE=3 SV=1;>tr|B2RAR6|B2RAR6_HUMAN cDNA, FLJ95068, highly similar to Homo sapiens eukaryotic translation elongation factor 1 delta (guanine nucleotide exchange protein) (EEF1D), tran	E9PRY8;B2RAR6;D3DWK1;Q9H7G6;Q71RH4;F8W934;Q9BW34;P29692;E9PK01;B4DDU4;E9PBQ9;E9PQZ1;E9PI39;E9PQ49;E9PL71;E9PL12;E9PPR1;H0YCK7;E9PIZ1;E9PMW7;E9PN91	ENSG00000104529	0.250355	0.315	5	5.20699	6.32463	-0.209962	-0.128	6	NA	6.37932	2.88e-65	5	6	76.569	8.5	9.8
EARS2	EARS2;A-735G6.3	Probable glutamate--tRNA ligase, mitochondrial	>tr|H3BRF5|H3BRF5_HUMAN KIAA1970 protein, isoform CRA_c OS=Homo sapiens GN=EARS2 PE=3 SV=1;>tr|Q86YH3|Q86YH3_HUMAN EARS2 protein OS=Homo sapiens GN=EARS2 PE=2 SV=1;>sp|Q5JPH6|SYEM_HUMAN Probable glutamate--tRNA ligase, mitochondrial OS=Homo sapiens GN=EARS	H3BRF5;Q86YH3;Q5JPH6;H3BTB7;O14563	ENSG00000103356	0.249749	0.314	2	NA	5.2205	-1.17775	-1.304	1	NA	5.36616	0.00025671	2	1	59.988	3.7	1.9
MBD2	MBD2;NY-CO-41	Methyl-CpG-binding domain protein 2	>sp|Q9UBB5|MBD2_HUMAN Methyl-CpG-binding domain protein 2 OS=Homo sapiens GN=MBD2 PE=1 SV=1;>tr|O60535|O60535_HUMAN Antigen NY-CO-41 (Fragment) OS=Homo sapiens GN=NY-CO-41 PE=2 SV=1	Q9UBB5;O60535	ENSG00000134046	0.248778	0.312	21	5.41276	7.73348	0.745194	1.033	15	NA	7.84689	0	12	11	43.254	30.2	30.2
RPS17	RPS17;RPS17L	40S ribosomal protein S17;40S ribosomal protein S17-like	>sp|P08708|RS17_HUMAN 40S ribosomal protein S17 OS=Homo sapiens GN=RPS17 PE=1 SV=2;>sp|P0CW22|RS17L_HUMAN 40S ribosomal protein S17-like OS=Homo sapiens GN=RPS17L PE=3 SV=1;>tr|H0YK46|H0YK46_HUMAN 40S ribosomal protein S17 (Fragment) OS=Homo sapiens GN=RPS	P08708;P0CW22;H0YK46;H0YN88;H0YN73	ENSG00000182774;ENSG00000184779	0.248899	0.312	9	6.2566	7.6868	0.133827	0.29	10	NA	7.77438	5.83e-40	5	6	15.55	39.3	40
	COPG2	Coatomer subunit gamma-2;Coatomer subunit gamma	>sp|Q9UBF2|COPG2_HUMAN Coatomer subunit gamma-2 OS=Homo sapiens GN=COPG2 PE=1 SV=1;>tr|Q2NLA0|Q2NLA0_HUMAN Coatomer subunit gamma OS=Homo sapiens GN=COPG2 PE=2 SV=1;>tr|Q9H9B7|Q9H9B7_HUMAN Coatomer subunit gamma OS=Homo sapiens PE=2 SV=1;>tr|B3KND4|B3KND4_	Q9UBF2;Q2NLA0;Q9H9B7;B3KND4;Q9NUP3		0.247685	0.31	4	NA	5.40026	-0.515934	-0.5	1	NA	4.85529	6.6e-19	4	1	97.621	7	3.8
TRA2A	TRA2A;HSU53209	Transformer-2 protein homolog alpha	>sp|Q13595|TRA2A_HUMAN Transformer-2 protein homolog alpha OS=Homo sapiens GN=TRA2A PE=1 SV=1;>tr|Q549U1|Q549U1_HUMAN Putative MAPK activating protein OS=Homo sapiens GN=HSU53209 PE=2 SV=1;>tr|B4DUA9|B4DUA9_HUMAN Transformer-2 protein homolog alpha OS=Homo	Q13595;Q549U1;B4DUA9;B4DQI6	ENSG00000164548	0.246226	0.308	3	6.39566	6.9805	0.551688	0.798	4	6.24025	6.99767	7.36e-60	3	4	32.688	11.3	11.3
HDAC1	HDAC1	Histone deacetylase 1;Histone deacetylase	>sp|Q13547|HDAC1_HUMAN Histone deacetylase 1 OS=Homo sapiens GN=HDAC1 PE=1 SV=1;>tr|Q6IT96|Q6IT96_HUMAN Histone deacetylase OS=Homo sapiens GN=HDAC1 PE=2 SV=1;>tr|B5BU61|B5BU61_HUMAN Histone deacetylase OS=Homo sapiens GN=HDAC1 PE=2 SV=1;>tr|F5GXM1|F5GXM1_	Q13547;Q6IT96;B5BU61;F5GXM1;B4DRG0	ENSG00000116478	0.245617	0.307	80	6.87005	8.47547	0.691802	0.969	82	6.41762	8.68578	0	12	13	55.102	41.3	44.2
ZBTB10	ZBTB10	Zinc finger and BTB domain-containing protein 10	>sp|Q96DT7|ZBT10_HUMAN Zinc finger and BTB domain-containing protein 10 OS=Homo sapiens GN=ZBTB10 PE=1 SV=2;>tr|H0YBE6|H0YBE6_HUMAN Zinc finger and BTB domain-containing protein 10 (Fragment) OS=Homo sapiens GN=ZBTB10 PE=4 SV=1;>tr|A8E4L4|A8E4L4_HUMAN ZBTB	Q96DT7;H0YBE6;A8E4L4	ENSG00000205189	0.244156	0.305	19	NA	6.63096	1.02836	1.378	15	NA	6.54967	1.89e-92	13	15	94.893	20.3	22.8
ALDH18A1	ALDH18A1	Delta-1-pyrroline-5-carboxylate synthase;Glutamate 5-kinase;Gamma-glutamyl phosphate reductase	>sp|P54886|P5CS_HUMAN Delta-1-pyrroline-5-carboxylate synthase OS=Homo sapiens GN=ALDH18A1 PE=1 SV=2	P54886	ENSG00000059573	0.244034	0.304	51	5.80176	7.37834	-0.825031	-0.876	39	5.37466	7.16982	0	30	27	87.301	40.6	35.7
AGO2	EIF2C2	Protein argonaute-2	>sp|Q9UKV8|AGO2_HUMAN Protein argonaute-2 OS=Homo sapiens GN=EIF2C2 PE=1 SV=3;>tr|A4FVC0|A4FVC0_HUMAN EIF2C2 protein (Fragment) OS=Homo sapiens GN=EIF2C2 PE=2 SV=1	Q9UKV8;A4FVC0	ENSG00000123908	0.24306	0.303	8	6.18147	5.88988	-0.332971	-0.277	3	6.20222	5.32699	2.08e-23	4	1	97.207	9.8	3.6
NME2;NME1	NME1-NME2;NME1;NME2	Nucleoside diphosphate kinase;Nucleoside diphosphate kinase A;Nucleoside diphosphate kinase B	>tr|Q32Q12|Q32Q12_HUMAN Nucleoside diphosphate kinase OS=Homo sapiens GN=NME1-NME2 PE=2 SV=1;>sp|P15531|NDKA_HUMAN Nucleoside diphosphate kinase A OS=Homo sapiens GN=NME1 PE=1 SV=1;>tr|E7ERL0|E7ERL0_HUMAN Nucleoside diphosphate kinase A OS=Homo sapiens GN=	Q32Q12;P15531;E7ERL0;P22392;Q6FHN3;E5RHP0	ENSG00000011052;ENSG00000239672	0.243425	0.303	7	5.91533	6.86273	-0.429323	-0.394	7	5.24477	6.90853	9.46e-42	6	6	32.642	38.4	38.4
PTGES3	PTGES3	Prostaglandin E synthase 3	>tr|B3KUY2|B3KUY2_HUMAN Prostaglandin E synthase 3 (Cytosolic), isoform CRA_c OS=Homo sapiens GN=PTGES3 PE=2 SV=1;>sp|Q15185|TEBP_HUMAN Prostaglandin E synthase 3 OS=Homo sapiens GN=PTGES3 PE=1 SV=1;>tr|B4DP11|B4DP11_HUMAN Prostaglandin E synthase 3 OS=Hom	B3KUY2;Q15185;B4DP11;B4DP21;B4DDC6	ENSG00000110958	0.243181	0.303	1	NA	5.24934	-0.705335	-0.73	2	NA	6.24336	4.93e-18	1	2	19.448	10.3	17.6
MARS	MARS	Methionine--tRNA ligase, cytoplasmic	>tr|A8K492|A8K492_HUMAN cDNA FLJ76789, highly similar to Homo sapiens methionine-tRNA synthetase (MARS), mRNA OS=Homo sapiens PE=2 SV=1;>sp|P56192|SYMC_HUMAN Methionine--tRNA ligase, cytoplasmic OS=Homo sapiens GN=MARS PE=1 SV=2;>tr|A6NC17|A6NC17_HUMAN Met	A8K492;P56192;A6NC17;B4DF61;B3KVK7;B4E0E9	ENSG00000166986	0.242816	0.302	4	NA	5.64401	-0.162961	-0.071	3	NA	5.48478	5.23e-20	6	3	101.14	6.6	3.2
BUB3	BUB3	Mitotic checkpoint protein BUB3	>sp|O43684|BUB3_HUMAN Mitotic checkpoint protein BUB3 OS=Homo sapiens GN=BUB3 PE=1 SV=1;>tr|B4DDM6|B4DDM6_HUMAN Mitotic checkpoint protein BUB3 OS=Homo sapiens GN=BUB3 PE=2 SV=1	O43684;B4DDM6	ENSG00000154473	0.24123	0.3	7	6.13088	7.13991	0.389787	0.601	6	5.74957	7.14145	1.56e-181	7	6	37.154	25.3	22.9
MRPL4	MRPL4	39S ribosomal protein L4, mitochondrial	>sp|Q9BYD3|RM04_HUMAN 39S ribosomal protein L4, mitochondrial OS=Homo sapiens GN=MRPL4 PE=1 SV=1	Q9BYD3	ENSG00000105364	0.241352	0.3	6	NA	6.88982	0.124328	0.279	6	NA	6.79109	1.08e-39	5	4	34.919	18	14.8
RPS3A	RPS3A	40S ribosomal protein S3a	>tr|A8K4W0|A8K4W0_HUMAN cDNA FLJ78591, highly similar to Homo sapiens ribosomal protein S3A (RPS3A), mRNA OS=Homo sapiens PE=2 SV=1;>sp|P61247|RS3A_HUMAN 40S ribosomal protein S3a OS=Homo sapiens GN=RPS3A PE=1 SV=2;>tr|Q6NXR8|Q6NXR8_HUMAN Ribosomal protein	A8K4W0;P61247;Q6NXR8;D6RG13;D6RAT0;E9PFI5;H0Y8L7;B7Z3M5;F5H4F9;H0Y9Y4;D6RB09;D6R9B6;D6RAS7	ENSG00000145425	0.241352	0.3	16	NA	7.46771	0.0492126	0.187	17	NA	7.62177	1.88e-109	10	10	29.955	40.2	37.9
YWHAG	YWHAG	14-3-3 protein gamma;14-3-3 protein gamma, N-terminally processed	>tr|B3KNB4|B3KNB4_HUMAN cDNA FLJ14168 fis, clone NT2RP2001440, highly similar to 14-3-3 protein gamma OS=Homo sapiens PE=2 SV=1;>sp|P61981|1433G_HUMAN 14-3-3 protein gamma OS=Homo sapiens GN=YWHAG PE=1 SV=2;>tr|B4DHC4|B4DHC4_HUMAN 14-3-3 protein gamma, N-t	B3KNB4;P61981;B4DHC4;B4DE78	ENSG00000170027	0.240253	0.298	2	NA	6.03302	-0.125667	-0.025	3	NA	6.15899	2.6e-55	2	3	28.242	13.8	17.8
PLRG1	PLRG1	Pleiotropic regulator 1	>tr|A8MW61|A8MW61_HUMAN Pleiotropic regulator 1 OS=Homo sapiens GN=PLRG1 PE=4 SV=1;>sp|O43660|PLRG1_HUMAN Pleiotropic regulator 1 OS=Homo sapiens GN=PLRG1 PE=1 SV=1;>tr|H0YA24|H0YA24_HUMAN Pleiotropic regulator 1 (Fragment) OS=Homo sapiens GN=PLRG1 PE=4 SV	A8MW61;O43660;H0YA24	ENSG00000171566	0.238787	0.296	4	NA	5.73416	0.488412	0.721	2	NA	5.24692	5.9e-14	6	2	57.181	14.8	2.9
TAF4	TAF4	Transcription initiation factor TFIID subunit 4	>sp|O00268|TAF4_HUMAN Transcription initiation factor TFIID subunit 4 OS=Homo sapiens GN=TAF4 PE=1 SV=2;>tr|Q5TBP5|Q5TBP5_HUMAN TAF4 RNA polymerase II, TATA box binding protein (TBP)-associated factor, 135kDa (Fragment) OS=Homo sapiens GN=TAF4 PE=2 SV=1	O00268;Q5TBP5	ENSG00000130699	0.238175	0.295	4	NA	5.69564	-0.0492778	0.068	2	NA	5.06002	1.72e-52	5	2	110.11	5.6	2.5
CORO1C	CORO1C	Coronin-1C	>tr|A7MAP1|A7MAP1_HUMAN Coronin-1C_i3 protein OS=Homo sapiens GN=CORO1C PE=2 SV=1;>tr|Q59EA2|Q59EA2_HUMAN Coronin, actin binding protein, 1C variant (Fragment) OS=Homo sapiens PE=2 SV=1;>tr|A7MAP0|A7MAP0_HUMAN Coronin-1C OS=Homo sapiens GN=CORO1C PE=2 SV=1	A7MAP1;Q59EA2;A7MAP0;B3KN06;Q53G58;Q9ULV4;B4DMH3;B4E3S0;B7Z9V0	ENSG00000110880	0.234992	0.289	13	5.96624	7.15076	-0.0225222	0.1	8	5.47657	7.10992	4.74e-89	8	8	58.947	16.5	17.8
TDRD3	TDRD3	Tudor domain-containing protein 3	>sp|Q9H7E2|TDRD3_HUMAN Tudor domain-containing protein 3 OS=Homo sapiens GN=TDRD3 PE=1 SV=1;>tr|B1AMN9|B1AMN9_HUMAN Tudor domain containing 3 (Fragment) OS=Homo sapiens GN=TDRD3 PE=4 SV=1;>tr|F2Z2Y2|F2Z2Y2_HUMAN Tudor domain-containing protein 3 OS=Homo sa	Q9H7E2;B1AMN9;F2Z2Y2	ENSG00000083544	0.234379	0.288	4	NA	5.98919	0.837217	1.145	3	NA	6.373	0.0020461	1	1	73.184	1.4	1.4
TNPO1	TNPO1	Transportin-1	>sp|Q92973|TNPO1_HUMAN Transportin-1 OS=Homo sapiens GN=TNPO1 PE=1 SV=2	Q92973	ENSG00000083312	0.233888	0.288	9	NA	6.05154	-0.132657	-0.034	5	NA	5.69959	4.09e-35	8	4	102.35	10.5	5.6
DLST	DLST;DLSTP	Dihydrolipoyllysine-residue succinyltransferase component of 2-oxoglutarate dehydrogenase complex, mitochondrial	>sp|P36957|ODO2_HUMAN Dihydrolipoyllysine-residue succinyltransferase component of 2-oxoglutarate dehydrogenase complex, mitochondrial OS=Homo sapiens GN=DLST PE=1 SV=4;>tr|Q6IBS5|Q6IBS5_HUMAN DLST protein OS=Homo sapiens GN=DLST PE=2 SV=1;>tr|B7Z5W8|B7Z5W	P36957;Q6IBS5;B7Z5W8;Q86TQ8;Q16187;Q86SW4;Q86TW7	ENSG00000119689	0.234133	0.288	12	6.39714	6.67872	-0.338232	-0.284	12	6.0774	6.71776	3.13e-52	8	8	48.755	18.1	18.1
CMAS	CMAS	N-acylneuraminate cytidylyltransferase	>sp|Q8NFW8|NEUA_HUMAN N-acylneuraminate cytidylyltransferase OS=Homo sapiens GN=CMAS PE=1 SV=2;>tr|Q53GF0|Q53GF0_HUMAN Cytidine 5-monophosphate N-acetylneuraminic acid synthetase variant (Fragment) OS=Homo sapiens PE=2 SV=1	Q8NFW8;Q53GF0	ENSG00000111726	0.232784	0.286	12	NA	6.9181	-0.161766	-0.069	11	NA	7.00698	7.03e-189	11	11	48.379	33.6	31.8
RBPJ	RBPJ	Recombining binding protein suppressor of hairless	>sp|Q06330|SUH_HUMAN Recombining binding protein suppressor of hairless OS=Homo sapiens GN=RBPJ PE=1 SV=3;>tr|D6R927|D6R927_HUMAN Recombining-binding protein suppressor of hairless OS=Homo sapiens GN=RBPJ PE=4 SV=1;>tr|B7Z8D8|B7Z8D8_HUMAN cDNA FLJ56276, hi	Q06330;D6R927;B7Z8D8	ENSG00000168214	0.231924	0.284	6	NA	6.44358	0.490159	0.723	8	NA	6.63163	3.97e-37	7	6	55.637	16.2	13.6
GNB2L1	GNB2L1		>tr|D6RF23|D6RF23_HUMAN Guanine nucleotide-binding protein subunit beta-2-like 1 OS=Homo sapiens GN=GNB2L1 PE=4 SV=1	D6RF23	ENSG00000204628	0.22848	0.279	1	NA	5.96079	1.29643	1.704	1	NA	5.82046	1.53e-125	1	1	11.247	59.4	59.4
TIMM13	TIMM13	Mitochondrial import inner membrane translocase subunit Tim13	>sp|Q9Y5L4|TIM13_HUMAN Mitochondrial import inner membrane translocase subunit Tim13 OS=Homo sapiens GN=TIMM13 PE=1 SV=1	Q9Y5L4	ENSG00000099800	0.227988	0.278	1	NA	6.34108	NA	NA	0	NA	NA	1.78e-31	1	0	10.5	14.7	0
WDR3	WDR3	WD repeat-containing protein 3	>tr|Q5TDG3|Q5TDG3_HUMAN WD repeat domain 3 OS=Homo sapiens GN=WDR3 PE=2 SV=1;>sp|Q9UNX4|WDR3_HUMAN WD repeat-containing protein 3 OS=Homo sapiens GN=WDR3 PE=1 SV=1;>tr|B3KMW5|B3KMW5_HUMAN cDNA FLJ12796 fis, clone NT2RP2002058, highly similar to WD repeat p	Q5TDG3;Q9UNX4;B3KMW5	ENSG00000065183	0.227741	0.277	3	NA	5.43524	0.424492	0.644	1	NA	4.80074	1.42e-10	4	1	106.1	4.1	0.8
SUPV3L1	SUPV3L1	ATP-dependent RNA helicase SUPV3L1, mitochondrial	>sp|Q8IYB8|SUV3_HUMAN ATP-dependent RNA helicase SUPV3L1, mitochondrial OS=Homo sapiens GN=SUPV3L1 PE=1 SV=1;>tr|B7Z611|B7Z611_HUMAN cDNA FLJ50848, highly similar to Homo sapiens suppressor of var1, 3-like 1 (S. cerevisiae) (SUPV3L1), mRNA (Fragment) OS=Ho	Q8IYB8;B7Z611	ENSG00000156502	0.225398	0.274	2	NA	5.69212	0.0878702	0.234	2	NA	5.57459	9.43e-05	1	3	87.99	1.1	4.3
MRPL55	MRPL55	39S ribosomal protein L55, mitochondrial	>sp|Q7Z7F7|RM55_HUMAN 39S ribosomal protein L55, mitochondrial OS=Homo sapiens GN=MRPL55 PE=1 SV=1	Q7Z7F7	ENSG00000162910	0.225769	0.274	2	NA	6.42591	0.0507454	0.189	2	NA	6.34475	6.56e-20	2	2	15.128	18	18
RPS25	RPS25	40S ribosomal protein S25	>sp|P62851|RS25_HUMAN 40S ribosomal protein S25 OS=Homo sapiens GN=RPS25 PE=1 SV=1	P62851	ENSG00000118181;ENSG00000262088	0.225522	0.274	4	NA	7.52086	-0.051444	0.065	5	NA	7.59698	4.77e-54	5	4	13.742	29.6	24
ARID1A	ARID1A;ARID1A variant protein	AT-rich interactive domain-containing protein 1A	>sp|O14497|ARI1A_HUMAN AT-rich interactive domain-containing protein 1A OS=Homo sapiens GN=ARID1A PE=1 SV=3;>tr|H0Y488|H0Y488_HUMAN AT-rich interactive domain-containing protein 1A (Fragment) OS=Homo sapiens GN=ARID1A PE=4 SV=1;>tr|Q4LE49|Q4LE49_HUMAN ARID	O14497;H0Y488;Q4LE49;Q96TA9	ENSG00000117713	0.224658	0.272	30	7.2216	6.36252	0.610795	0.87	28	6.44379	6.3363	3.68e-223	17	17	242.04	9.1	9.3
TUFM	TUFM	Elongation factor Tu, mitochondrial	>sp|P49411|EFTU_HUMAN Elongation factor Tu, mitochondrial OS=Homo sapiens GN=TUFM PE=1 SV=2	P49411	ENSG00000178952	0.223423	0.27	40	7.40909	8.01728	-0.613564	-0.618	30	7.21275	7.97707	0	20	23	49.541	57.7	63.5
MRPL13	MRPL13	39S ribosomal protein L13, mitochondrial	>sp|Q9BYD1|RM13_HUMAN 39S ribosomal protein L13, mitochondrial OS=Homo sapiens GN=MRPL13 PE=1 SV=1;>tr|E5RJI7|E5RJI7_HUMAN 39S ribosomal protein L13, mitochondrial (Fragment) OS=Homo sapiens GN=MRPL13 PE=3 SV=1	Q9BYD1;E5RJI7	ENSG00000172172	0.221939	0.268	5	NA	6.72476	0.0460021	0.183	8	NA	6.97788	8.66e-47	6	6	20.692	37.6	38.2
ADD3	ADD3	Gamma-adducin	>tr|Q5VU08|Q5VU08_HUMAN Adducin 3 (Gamma) OS=Homo sapiens GN=ADD3 PE=2 SV=1;>sp|Q9UEY8|ADDG_HUMAN Gamma-adducin OS=Homo sapiens GN=ADD3 PE=1 SV=1;>tr|Q59EK1|Q59EK1_HUMAN Adducin 3 isoform a variant (Fragment) OS=Homo sapiens PE=2 SV=1;>tr|Q53FL4|Q53FL4_HUM	Q5VU08;Q9UEY8;Q59EK1;Q53FL4	ENSG00000148700	0.221815	0.268	9	NA	6.26043	-0.414672	-0.377	3	NA	5.71563	7.21e-22	6	3	79.154	10.2	5
RPL38	RPL38	60S ribosomal protein L38	>sp|P63173|RL38_HUMAN 60S ribosomal protein L38 OS=Homo sapiens GN=RPL38 PE=1 SV=2	P63173	ENSG00000172809	0.219958	0.265	4	NA	7.42339	0.221444	0.397	4	NA	7.31241	1.41e-45	4	4	8.2178	35.7	35.7
RPL27	RPL27	60S ribosomal protein L27	>tr|B2R4D8|B2R4D8_HUMAN 60S ribosomal protein L27 OS=Homo sapiens PE=2 SV=1;>sp|P61353|RL27_HUMAN 60S ribosomal protein L27 OS=Homo sapiens GN=RPL27 PE=1 SV=2;>tr|E4W6B6|E4W6B6_HUMAN RPL27/NME2 fusion protein (Fragment) OS=Homo sapiens GN=RPL27 PE=2 SV=1	B2R4D8;P61353;E4W6B6	ENSG00000131469	0.219463	0.264	4	NA	7.0739	0.0515809	0.19	5	NA	7.42055	1.95e-112	4	4	15.769	34.6	34.6
BYSL	BYSL	Bystin	>sp|Q13895|BYST_HUMAN Bystin OS=Homo sapiens GN=BYSL PE=1 SV=3;>tr|Q5T8J2|Q5T8J2_HUMAN Bystin-like OS=Homo sapiens GN=BYSL PE=2 SV=1	Q13895;Q5T8J2	ENSG00000112578	0.217851	0.261	4	NA	6.05767	0.747688	1.036	4	NA	6.07642	8.04e-19	5	4	49.601	12.8	9.8
IMPDH2	IMPDH2	Inosine-5-monophosphate dehydrogenase 2	>sp|P12268|IMDH2_HUMAN Inosine-5-monophosphate dehydrogenase 2 OS=Homo sapiens GN=IMPDH2 PE=1 SV=2;>tr|H0Y4R1|H0Y4R1_HUMAN Inosine-5-monophosphate dehydrogenase 2 (Fragment) OS=Homo sapiens GN=IMPDH2 PE=3 SV=1;>tr|B7Z1G4|B7Z1G4_HUMAN cDNA FLJ61601, highl	P12268;H0Y4R1;B7Z1G4;F5H247;E7ETK5;Q6QE17	ENSG00000178035	0.217107	0.26	27	NA	7.35238	0.241596	0.421	21	NA	7.3367	0	15	13	55.804	37.2	33.9
MTA3	MTA3;tmp_locus_6	Metastasis-associated protein MTA3	>sp|Q9BTC8|MTA3_HUMAN Metastasis-associated protein MTA3 OS=Homo sapiens GN=MTA3 PE=1 SV=2;>tr|E7EV10|E7EV10_HUMAN Metastasis-associated protein MTA3 OS=Homo sapiens GN=MTA3 PE=4 SV=1;>tr|F8W8M8|F8W8M8_HUMAN Metastasis-associated protein MTA3 OS=Homo sapie	Q9BTC8;E7EV10;F8W8M8;E7EQY4;D6W5A2;E9PCS8;Q53RX8	ENSG00000057935	0.215741	0.258	39	NA	7.41706	0.656634	0.926	52	NA	7.634	0	12	12	67.503	39.2	42.4
FANCI	FANCI	Fanconi anemia group I protein	>tr|B7ZMF2|B7ZMF2_HUMAN Fanconi anemia, complementation group I OS=Homo sapiens GN=FANCI PE=2 SV=1;>sp|Q9NVI1|FANCI_HUMAN Fanconi anemia group I protein OS=Homo sapiens GN=FANCI PE=1 SV=4;>tr|H3BP78|H3BP78_HUMAN Fanconi anemia group I protein (Fragment) OS	B7ZMF2;Q9NVI1;H3BP78;F8W7R3;B3KNW8	ENSG00000140525	0.216238	0.258	28	NA	6.43454	0.422341	0.641	10	NA	5.63934	5.46e-113	27	10	149.33	23.1	7.8
TMEM109	TMEM109	Transmembrane protein 109	>tr|B2R9T9|B2R9T9_HUMAN cDNA, FLJ94551 OS=Homo sapiens PE=2 SV=1;>sp|Q9BVC6|TM109_HUMAN Transmembrane protein 109 OS=Homo sapiens GN=TMEM109 PE=1 SV=1;>tr|B4E1S3|B4E1S3_HUMAN cDNA FLJ57860, highly similar to Transmembrane protein 109 OS=Homo sapiens PE=2 S	B2R9T9;Q9BVC6;B4E1S3;E7ETZ3	ENSG00000110108	0.215989	0.258	1	5.5338	6.22673	-1.44152	-1.625	1	NA	5.92799	0.00037027	1	1	26.194	4.9	4.9
UBP1	UBP1	Upstream-binding protein 1	>tr|A8KAN5|A8KAN5_HUMAN cDNA FLJ75097, highly similar to Homo sapiens upstream binding protein 1 (LBP-1a) (UBP1), mRNA OS=Homo sapiens PE=2 SV=1;>sp|Q9NZI7|UBIP1_HUMAN Upstream-binding protein 1 OS=Homo sapiens GN=UBP1 PE=2 SV=1;>tr|F8WEP8|F8WEP8_HUMAN Ups	A8KAN5;Q9NZI7;F8WEP8	ENSG00000153560	0.215119	0.257	1	NA	5.3273	0.329755	0.528	1	NA	5.47983	9.92e-79	1	1	60.491	5.6	5.6
SCFD1	SCFD1	Sec1 family domain-containing protein 1	>tr|Q53GW1|Q53GW1_HUMAN Vesicle transport-related protein isoform a variant (Fragment) OS=Homo sapiens PE=2 SV=1;>sp|Q8WVM8|SCFD1_HUMAN Sec1 family domain-containing protein 1 OS=Homo sapiens GN=SCFD1 PE=1 SV=4;>tr|B7Z738|B7Z738_HUMAN Sec1 family domain-co	Q53GW1;Q8WVM8;B7Z738;B7Z4U7;B7Z594;B7Z5N7	ENSG00000092108	0.213254	0.253	4	NA	6.33602	0.490878	0.724	4	NA	6.3786	0.00024697	1	2	72.307	1.2	3.9
BPTF	BPTF	Nucleosome-remodeling factor subunit BPTF	>sp|Q12830|BPTF_HUMAN Nucleosome-remodeling factor subunit BPTF OS=Homo sapiens GN=BPTF PE=1 SV=3;>tr|B4DM40|B4DM40_HUMAN cDNA FLJ56464, highly similar to Fetal Alzheimer antigen OS=Homo sapiens PE=2 SV=1;>tr|F5H176|F5H176_HUMAN Nucleosome-remodeling facto	Q12830;B4DM40;F5H176;B4DDK2;F5GXF5	ENSG00000171634;ENSG00000262858	0.212632	0.252	3	NA	4.89661	0.45133	0.676	1	NA	4.06438	4.41e-07	4	1	338.26	1.3	0.3
SMARCE1	SMARCE1	SWI/SNF-related matrix-associated actin-dependent regulator of chromatin subfamily E member 1	>sp|Q969G3|SMCE1_HUMAN SWI/SNF-related matrix-associated actin-dependent regulator of chromatin subfamily E member 1 OS=Homo sapiens GN=SMARCE1 PE=1 SV=2;>tr|B4DGM3|B4DGM3_HUMAN SWI/SNF-related matrix-associated actin-dependent regulator of chromatin subfa	Q969G3;B4DGM3;C0IMW4;B4DFR4;C0IMW5;C0IMW7;H7C3F6;H7BXG8	ENSG00000073584	0.212009	0.251	15	7.34817	6.84517	0.550211	0.796	20	6.38823	7.13223	5.12e-199	12	10	46.649	32.8	29.9
RPS26	RPS26;RP11-151A6.3-001;RPS26P11	40S ribosomal protein S26;Putative 40S ribosomal protein S26-like 1	>sp|P62854|RS26_HUMAN 40S ribosomal protein S26 OS=Homo sapiens GN=RPS26 PE=1 SV=3;>tr|Q5JVH5|Q5JVH5_HUMAN Ribosomal protein 26 (RPS26) pseudogene OS=Homo sapiens GN=RP11-151A6.3-001 PE=2 SV=1;>tr|Q75MH1|Q75MH1_HUMAN HCG1745083 OS=Homo sapiens GN=RPS26 PE=	P62854;Q5JVH5;Q75MH1;F8VZW7;Q5JNZ5;Q76N57	ENSG00000197728	0.211635	0.251	5	NA	7.46552	-0.138553	-0.041	4	NA	7.25921	3.43e-34	2	2	13.015	20.9	20.9
CPSF6	CPSF6	Cleavage and polyadenylation specificity factor subunit 6	>sp|Q16630|CPSF6_HUMAN Cleavage and polyadenylation specificity factor subunit 6 OS=Homo sapiens GN=CPSF6 PE=1 SV=2;>tr|F8WJN3|F8WJN3_HUMAN Cleavage and polyadenylation-specificity factor subunit 6 OS=Homo sapiens GN=CPSF6 PE=4 SV=1	Q16630;F8WJN3	ENSG00000111605	0.211386	0.25	10	6.00877	6.85877	0.305212	0.499	8	5.48811	6.79045	4.65e-76	7	7	59.209	15.4	15.4
	POLDIP2	Polymerase delta-interacting protein 2	>sp|Q9Y2S7|PDIP2_HUMAN Polymerase delta-interacting protein 2 OS=Homo sapiens GN=POLDIP2 PE=1 SV=1;>tr|B4DEM9|B4DEM9_HUMAN cDNA FLJ52257, highly similar to Polymerase delta-interacting protein 2 OS=Homo sapiens PE=2 SV=1	Q9Y2S7;B4DEM9		0.210389	0.249	11	6.61998	7.12833	-0.345638	-0.293	11	6.52506	7.05546	1.76e-220	11	11	42.033	35.6	35.6
PIP5K1A	PIP5K1A	Phosphatidylinositol 4-phosphate 5-kinase type-1 alpha	>sp|Q99755|PI51A_HUMAN Phosphatidylinositol 4-phosphate 5-kinase type-1 alpha OS=Homo sapiens GN=PIP5K1A PE=1 SV=1;>tr|A6PW57|A6PW57_HUMAN Phosphatidylinositol 4-phosphate 5-kinase type-1 alpha OS=Homo sapiens GN=PIP5K1A PE=4 SV=2	Q99755;A6PW57	ENSG00000143398	0.210513	0.249	2	NA	5.63809	-0.354335	-0.303	4	NA	6.14734	6.12e-78	1	1	62.633	7.1	10.7
CTNND1	CTNND1;DKFZp781O2021	Catenin delta-1	>sp|O60716|CTND1_HUMAN Catenin delta-1 OS=Homo sapiens GN=CTNND1 PE=1 SV=1;>tr|F8WA43|F8WA43_HUMAN Catenin delta-1 OS=Homo sapiens GN=CTNND1 PE=4 SV=1;>tr|C9JZR2|C9JZR2_HUMAN Catenin delta-1 OS=Homo sapiens GN=CTNND1 PE=4 SV=2;>tr|Q68DU0|Q68DU0_HUMAN Putat	O60716;F8WA43;C9JZR2;Q68DU0;E9PIE5;Q96FS1;Q7KZJ3	ENSG00000198561	0.20989	0.248	1	NA	4.66298	NA	NA	0	NA	NA	0.0034175	1	0	108.17	1.2	0
MTERF3	MTERFD1	mTERF domain-containing protein 1, mitochondrial	>sp|Q96E29|MTER1_HUMAN mTERF domain-containing protein 1, mitochondrial OS=Homo sapiens GN=MTERFD1 PE=1 SV=2;>tr|E5RIK9|E5RIK9_HUMAN mTERF domain-containing protein 1, mitochondrial OS=Homo sapiens GN=MTERFD1 PE=4 SV=1;>tr|B3KMG6|B3KMG6_HUMAN cDNA FLJ10939	Q96E29;E5RIK9;B3KMG6;G3V130;E5RIY4	ENSG00000156469	0.210015	0.248	1	NA	5.0735	0.240009	0.419	1	NA	5.09902	1.01e-06	2	1	47.971	6	3.6
TRRAP	TRRAP	Transformation/transcription domain-associated protein	>sp|Q9Y4A5|TRRAP_HUMAN Transformation/transcription domain-associated protein OS=Homo sapiens GN=TRRAP PE=1 SV=3;>tr|H0Y4W2|H0Y4W2_HUMAN Transformation/transcription domain-associated protein (Fragment) OS=Homo sapiens GN=TRRAP PE=4 SV=1;>tr|Q59FH1|Q59FH1_	Q9Y4A5;H0Y4W2;Q59FH1;F2Z2U4	ENSG00000196367;ENSG00000261023	0.209641	0.247	25	NA	5.71132	0.163241	0.326	21	NA	5.50981	1.2e-53	26	17	437.6	6.9	4.7
RUVBL1	RUVBL1	RuvB-like 1	>tr|B5BUB1|B5BUB1_HUMAN RuvB-like 1 (Fragment) OS=Homo sapiens GN=RUVBL1 PE=2 SV=1;>sp|Q9Y265|RUVB1_HUMAN RuvB-like 1 OS=Homo sapiens GN=RUVBL1 PE=1 SV=1;>tr|B3KRS7|B3KRS7_HUMAN cDNA FLJ34844 fis, clone NT2NE2011154, highly similar to RuvB-like 1 OS=Homo s	B5BUB1;Q9Y265;B3KRS7;E7ETR0	ENSG00000175792	0.208642	0.246	33	6.22737	7.38317	0.454597	0.68	23	6.01486	7.53716	0	20	17	50.215	54.4	46.3
MRPS15	MRPS15	28S ribosomal protein S15, mitochondrial	>sp|P82914|RT15_HUMAN 28S ribosomal protein S15, mitochondrial OS=Homo sapiens GN=MRPS15 PE=1 SV=1;>tr|Q59EA6|Q59EA6_HUMAN Mitochondrial ribosomal protein S15 variant (Fragment) OS=Homo sapiens PE=2 SV=1;>tr|D3DPS9|D3DPS9_HUMAN Mitochondrial ribosomal prot	P82914;Q59EA6;D3DPS9;B4DYW3	ENSG00000116898	0.207268	0.244	21	NA	8.44976	0.172487	0.337	24	5.58816	8.45562	5e-91	11	11	29.842	32.3	32.3
MED23	MED23;CRSP3	Mediator of RNA polymerase II transcription subunit 23	>tr|H7BYY3|H7BYY3_HUMAN Mediator of RNA polymerase II transcription subunit 23 OS=Homo sapiens GN=MED23 PE=4 SV=1;>tr|Q5JWT2|Q5JWT2_HUMAN Cofactor required for Sp1 transcriptional activation, subunit 3, 130kDa OS=Homo sapiens GN=CRSP3 PE=2 SV=1;>sp|Q9ULK4|	H7BYY3;Q5JWT2;Q9ULK4;F5H685;B4E3G4;F5H4T7	ENSG00000112282	0.206518	0.242	5	NA	5.32556	1.32521	1.739	3	NA	5.06707	4.49e-16	6	3	157.1	4.8	2.8
SMC6	SMC6	Structural maintenance of chromosomes protein 6	>sp|Q96SB8|SMC6_HUMAN Structural maintenance of chromosomes protein 6 OS=Homo sapiens GN=SMC6 PE=1 SV=2	Q96SB8	ENSG00000163029	0.205017	0.24	9	NA	5.79486	0.179256	0.345	4	NA	5.31848	4.43e-30	9	4	126.32	9.5	4.4
RIF1	RIF1	Telomere-associated protein RIF1	>sp|Q5UIP0|RIF1_HUMAN Telomere-associated protein RIF1 OS=Homo sapiens GN=RIF1 PE=1 SV=2	Q5UIP0	ENSG00000080345	0.205393	0.24	60	NA	6.61619	-0.100793	0.005	70	NA	6.56452	3.67e-120	31	28	274.46	15.3	14.9
IDH3G	IDH3G;hCG_2004980	Isocitrate dehydrogenase [NAD] subunit gamma, mitochondrial	>sp|P51553|IDH3G_HUMAN Isocitrate dehydrogenase [NAD] subunit gamma, mitochondrial OS=Homo sapiens GN=IDH3G PE=1 SV=1;>tr|E9PDD5|E9PDD5_HUMAN Isocitrate dehydrogenase [NAD] subunit gamma, mitochondrial OS=Homo sapiens GN=IDH3G PE=3 SV=1;>tr|E7EQB8|E7EQB8_H	P51553;E9PDD5;E7EQB8;D3DWV9;G5E9Q7;E9PCL6;O15384;E9PF84;H7C1W2;H0Y5Q7;O15385;Q59GA3;H7C1R3	ENSG00000067829;ENSG00000267989	0.204516	0.239	1	NA	5.84049	-0.221152	-0.141	2	NA	6.02309	3.72e-39	1	2	42.794	5.9	8.7
HCFC1	HCFC1	Host cell factor 1;HCF N-terminal chain 1;HCF N-terminal chain 2;HCF N-terminal chain 3;HCF N-terminal chain 4;HCF N-terminal chain 5;HCF N-terminal chain 6;HCF C-terminal chain 1;HCF C-terminal chain 2;HCF C-terminal chain 3;HCF C-terminal chain 4;HCF C-terminal chain 5;HCF C-terminal chain 6	>tr|A6NEM2|A6NEM2_HUMAN HCF C-terminal chain 6 OS=Homo sapiens GN=HCFC1 PE=4 SV=2;>sp|P51610|HCFC1_HUMAN Host cell factor 1 OS=Homo sapiens GN=HCFC1 PE=1 SV=2	A6NEM2;P51610	ENSG00000172534;ENSG00000268768	0.203389	0.237	38	4.59826	6.75432	0.481816	0.713	46	NA	6.85975	0	26	30	213.47	15.2	17.4
C17orf85	C17orf85	Uncharacterized protein C17orf85	>sp|Q53F19|CQ085_HUMAN Uncharacterized protein C17orf85 OS=Homo sapiens GN=C17orf85 PE=1 SV=2	Q53F19	ENSG00000074356	0.203514	0.237	2	NA	5.68695	0.177599	0.343	3	NA	5.62457	1.44e-16	2	3	70.592	4.2	6.3
TPD52;MRPS28	MRPS28;TPD52	28S ribosomal protein S28, mitochondrial	>tr|Q53G62|Q53G62_HUMAN Mitochondrial ribosomal protein S28 variant (Fragment) OS=Homo sapiens PE=2 SV=1;>sp|Q9Y2Q9|RT28_HUMAN 28S ribosomal protein S28, mitochondrial OS=Homo sapiens GN=MRPS28 PE=1 SV=1;>tr|H7C5V3|H7C5V3_HUMAN 28S ribosomal protein S28, m	Q53G62;Q9Y2Q9;H7C5V3;H0YAT2;E5RGC7;A5Y5A3;F5H0B0;E5RFH3;H0YC42	ENSG00000076554;ENSG00000147586	0.203013	0.236	13	5.96655	8.36489	0.293606	0.484	10	5.23211	8.32952	6.26e-154	8	7	20.77	50.3	37.4
KATNAL2	KATNAL2	Katanin p60 ATPase-containing subunit A-like 2	>sp|Q8IYT4|KATL2_HUMAN Katanin p60 ATPase-containing subunit A-like 2 OS=Homo sapiens GN=KATNAL2 PE=2 SV=3;>tr|F8WBL0|F8WBL0_HUMAN Katanin p60 ATPase-containing subunit A-like 2 OS=Homo sapiens GN=KATNAL2 PE=4 SV=1	Q8IYT4;F8WBL0	ENSG00000167216	0.203013	0.236	1	NA	5.97581	-1.11129	-1.224	1	5.47653	5.92886	3.73e-07	1	1	61.252	2.2	2.2
PRDX4	PRDX4	Peroxiredoxin-4	>sp|Q13162|PRDX4_HUMAN Peroxiredoxin-4 OS=Homo sapiens GN=PRDX4 PE=1 SV=1;>tr|H7C3T4|H7C3T4_HUMAN Peroxiredoxin-4 (Fragment) OS=Homo sapiens GN=PRDX4 PE=4 SV=1	Q13162;H7C3T4	ENSG00000123131	0.202136	0.235	10	6.55621	7.31296	0.264597	0.449	10	5.58753	7.35626	3.99e-199	8	8	30.54	42.8	42.4
MRPL22	MRPL22	39S ribosomal protein L22, mitochondrial	>tr|E7ESL0|E7ESL0_HUMAN 39S ribosomal protein L22, mitochondrial OS=Homo sapiens GN=MRPL22 PE=3 SV=1;>sp|Q9NWU5|RM22_HUMAN 39S ribosomal protein L22, mitochondrial OS=Homo sapiens GN=MRPL22 PE=1 SV=1;>tr|A6NGJ8|A6NGJ8_HUMAN 39S ribosomal protein L22, mitoc	E7ESL0;Q9NWU5;A6NGJ8	ENSG00000082515	0.202386	0.235	3	NA	6.32923	0.00446549	0.133	3	NA	6.552	1.64e-19	2	3	24.325	13.2	18.9
MSH6	MSH6;GTBP	DNA mismatch repair protein Msh6	>sp|P52701|MSH6_HUMAN DNA mismatch repair protein Msh6 OS=Homo sapiens GN=MSH6 PE=1 SV=2;>tr|B4DF41|B4DF41_HUMAN DNA mismatch repair protein Msh6 OS=Homo sapiens GN=MSH6 PE=2 SV=1;>tr|B4E3I4|B4E3I4_HUMAN cDNA FLJ53432, highly similar to DNA mismatch repair	P52701;B4DF41;B4E3I4;F5H2F9;Q1L838;F5H769	ENSG00000116062	0.200002	0.232	32	NA	6.61838	0.425459	0.645	23	NA	6.25433	1.95e-144	27	19	152.78	22.3	15.1
	EMG1	Ribosomal RNA small subunit methyltransferase NEP1	>tr|A8K6D2|A8K6D2_HUMAN cDNA FLJ76620, highly similar to Homo sapiens C2f protein (C2F), mRNA OS=Homo sapiens PE=2 SV=1;>sp|Q92979|NEP1_HUMAN Ribosomal RNA small subunit methyltransferase NEP1 OS=Homo sapiens GN=EMG1 PE=1 SV=4;>tr|B4DQC7|B4DQC7_HUMAN cDNA	A8K6D2;Q92979;B4DQC7;B4DP65		0.198243	0.229	1	NA	5.49321	NA	NA	0	NA	NA	5.38e-06	1	1	26.692	4.5	4.5
RPL34	RPL34	60S ribosomal protein L34	>sp|P49207|RL34_HUMAN 60S ribosomal protein L34 OS=Homo sapiens GN=RPL34 PE=1 SV=3;>tr|Q5MK14|Q5MK14_HUMAN Leukemia-associated protein (Fragment) OS=Homo sapiens PE=2 SV=1	P49207;Q5MK14	ENSG00000109475	0.197614	0.228	2	NA	6.16823	0.15017	0.31	2	NA	6.33308	0.000175	2	2	13.293	12.8	12.8
CHD3	CHD3	Chromodomain-helicase-DNA-binding protein 3	>tr|E9PG89|E9PG89_HUMAN Chromodomain-helicase-DNA-binding protein 3 OS=Homo sapiens GN=CHD3 PE=4 SV=1;>sp|Q12873|CHD3_HUMAN Chromodomain-helicase-DNA-binding protein 3 OS=Homo sapiens GN=CHD3 PE=1 SV=3;>tr|B4DLC6|B4DLC6_HUMAN cDNA FLJ59330, highly similar	E9PG89;Q12873;B4DLC6	ENSG00000170004	0.197488	0.227	57	NA	6.67178	0.354114	0.558	61	NA	6.68662	7.35e-205	18	27	233.03	16.8	22.3
SMC1A	SMC1A;DKFZp686L19178	Structural maintenance of chromosomes protein 1A	>sp|Q14683|SMC1A_HUMAN Structural maintenance of chromosomes protein 1A OS=Homo sapiens GN=SMC1A PE=1 SV=2;>tr|Q6P2R1|Q6P2R1_HUMAN SMC1A protein (Fragment) OS=Homo sapiens GN=SMC1A PE=2 SV=1;>tr|A8K7A6|A8K7A6_HUMAN cDNA FLJ77162, highly similar to Homo sap	Q14683;Q6P2R1;A8K7A6;Q6MZR8	ENSG00000072501;ENSG00000269384	0.196733	0.226	65	5.69439	7.21333	0.132379	0.288	58	5.46829	6.94277	0	52	45	143.23	41.4	39.3
DNAJA3	DNAJA3	DnaJ homolog subfamily A member 3, mitochondrial	>tr|Q53G26|Q53G26_HUMAN DnaJ (Hsp40) homolog, subfamily A, member 3 variant (Fragment) OS=Homo sapiens GN=DNAJA3 PE=2 SV=1;>sp|Q96EY1|DNJA3_HUMAN DnaJ homolog subfamily A member 3, mitochondrial OS=Homo sapiens GN=DNAJA3 PE=1 SV=2;>tr|Q59E88|Q59E88_HUMAN D	Q53G26;Q96EY1;Q59E88;B3KM81;B4DI33;E7ES32	ENSG00000103423	0.196859	0.226	6	5.57337	6.7551	-0.237456	-0.161	7	NA	6.73008	1.37e-65	6	7	52.488	14.2	18.5
NR2F1	NR2F1	COUP transcription factor 1	>sp|P10589|COT1_HUMAN COUP transcription factor 1 OS=Homo sapiens GN=NR2F1 PE=1 SV=1;>tr|F1DAL9|F1DAL9_HUMAN Ovalbumin upstream promoter-transcription factor I OS=Homo sapiens GN=NR2F1 PE=2 SV=1;>tr|F1DAL6|F1DAL6_HUMAN Ovalbumin upstream promoter-transcrip	P10589;F1DAL9;F1DAL6;F1DAL8;F1DAL7	ENSG00000175745	0.196103	0.225	1	NA	5.30343	0.711231	0.992	1	NA	5.43379	1.35e-36	1	1	46.155	11.6	9.7
GTF3C1	GTF3C1;DKFZp686A111;DKFZp686O0870	General transcription factor 3C polypeptide 1	>sp|Q12789|TF3C1_HUMAN General transcription factor 3C polypeptide 1 OS=Homo sapiens GN=GTF3C1 PE=1 SV=4;>tr|Q6AHZ7|Q6AHZ7_HUMAN Putative uncharacterized protein DKFZp686A111 OS=Homo sapiens GN=DKFZp686A111 PE=2 SV=1;>tr|Q6AWA4|Q6AWA4_HUMAN Putative unchar	Q12789;Q6AHZ7;Q6AWA4;H7BYG6	ENSG00000077235	0.195221	0.224	55	NA	6.52982	0.271784	0.458	52	NA	6.40576	8.71e-104	34	28	238.87	17.1	14.8
NONO	NONO	Non-POU domain-containing octamer-binding protein	>tr|A8K525|A8K525_HUMAN cDNA FLJ76817, highly similar to Homo sapiens non-POU domain containing, octamer-binding (NONO), mRNA OS=Homo sapiens PE=2 SV=1;>sp|Q15233|NONO_HUMAN Non-POU domain-containing octamer-binding protein OS=Homo sapiens GN=NONO PE=1 SV=	A8K525;Q15233;F5GYZ3;B7Z4C2;C9JYS8;H7C367	ENSG00000147140	0.19497	0.223	25	7.46383	7.2446	-0.268035	-0.198	33	6.96238	7.48384	9.54e-175	15	14	54.287	39.9	36.1
CHD4	CHD4	Chromodomain-helicase-DNA-binding protein 4	>sp|Q14839|CHD4_HUMAN Chromodomain-helicase-DNA-binding protein 4 OS=Homo sapiens GN=CHD4 PE=1 SV=2;>tr|F5GWX5|F5GWX5_HUMAN Chromodomain-helicase-DNA-binding protein 4 OS=Homo sapiens GN=CHD4 PE=4 SV=1;>tr|F5H2G1|F5H2G1_HUMAN Chromodomain-helicase-DNA-bind	Q14839;F5GWX5;F5H2G1;B3KY63	ENSG00000111642	0.194087	0.222	531	5.64972	8.20745	0.365581	0.572	572	4.73767	8.29166	0	64	65	218	41.8	42.1
DDX46	DDX46	Probable ATP-dependent RNA helicase DDX46	>tr|A8K6X3|A8K6X3_HUMAN cDNA FLJ78679, highly similar to Homo sapiens DEAD (Asp-Glu-Ala-Asp) box polypeptide 46 (DDX46), mRNA OS=Homo sapiens PE=2 SV=1;>sp|Q7L014|DDX46_HUMAN Probable ATP-dependent RNA helicase DDX46 OS=Homo sapiens GN=DDX46 PE=1 SV=2;>tr|	A8K6X3;Q7L014;D3DQA6	ENSG00000145833	0.194339	0.222	19	NA	6.1682	-0.334589	-0.279	11	NA	5.92673	2.84e-40	11	12	117.47	10.9	11.8
CDC27	CDC27		>tr|G5EA36|G5EA36_HUMAN Cell division cycle 27, isoform CRA_c OS=Homo sapiens GN=CDC27 PE=4 SV=1	G5EA36	ENSG00000004897	0.193835	0.221	2	NA	5.54084	0.944484	1.276	1	NA	5.24834	2.38e-212	1	1	91.737	28.8	26
SRSF6	SRSF6	Serine/arginine-rich splicing factor 6	>tr|A8K588|A8K588_HUMAN cDNA FLJ76823, highly similar to Homo sapiens splicing factor, arginine/serine-rich 6 (SFRS6), mRNA OS=Homo sapiens PE=2 SV=1;>sp|Q13247|SRSF6_HUMAN Serine/arginine-rich splicing factor 6 OS=Homo sapiens GN=SRSF6 PE=1 SV=2;>tr|Q59GY	A8K588;Q13247;Q59GY3	ENSG00000124193	0.193709	0.221	23	6.99504	7.43999	0.398132	0.612	25	6.91229	7.50389	1.85e-102	5	5	39.487	27.6	27.6
MRPL49	MRPL49	39S ribosomal protein L49, mitochondrial	>sp|Q13405|RM49_HUMAN 39S ribosomal protein L49, mitochondrial OS=Homo sapiens GN=MRPL49 PE=1 SV=1;>tr|Q59GE9|Q59GE9_HUMAN Mitochondrial ribosomal protein L49 variant (Fragment) OS=Homo sapiens PE=2 SV=1;>tr|H0YDP7|H0YDP7_HUMAN 39S ribosomal protein L49, m	Q13405;Q59GE9;H0YDP7	ENSG00000149792	0.193835	0.221	4	NA	6.49907	-0.0294556	0.092	4	NA	6.41824	1.49e-70	4	3	19.198	27.7	19.9
FBXL22	FBXL22	F-box/LRR-repeat protein 22	>sp|Q6P050|FXL22_HUMAN F-box/LRR-repeat protein 22 OS=Homo sapiens GN=FBXL22 PE=2 SV=1;>tr|H0YMQ4|H0YMQ4_HUMAN F-box/LRR-repeat protein 22 OS=Homo sapiens GN=FBXL22 PE=4 SV=1	Q6P050;H0YMQ4	ENSG00000197361	0.193582	0.221	1	NA	5.77595	-0.713474	-0.74	1	NA	5.50527	0.0095709	1	1	26.527	3.3	3.3
SRSF5	SRSF5	Serine/arginine-rich splicing factor 5	>sp|Q13243|SRSF5_HUMAN Serine/arginine-rich splicing factor 5 OS=Homo sapiens GN=SRSF5 PE=1 SV=1;>tr|Q59EK7|Q59EK7_HUMAN CS0DF038YO05 variant (Fragment) OS=Homo sapiens PE=4 SV=1;>tr|B4DUA4|B4DUA4_HUMAN Serine/arginine-rich-splicing factor 5 OS=Homo sapien	Q13243;Q59EK7;B4DUA4;B4DJK0	ENSG00000100650	0.193204	0.22	3	6.11454	6.85085	0.743127	1.031	2	5.92179	6.69118	1.07e-68	3	3	31.263	15.4	15.8
BRD4	BRD4	Bromodomain-containing protein 4	>sp|O60885|BRD4_HUMAN Bromodomain-containing protein 4 OS=Homo sapiens GN=BRD4 PE=1 SV=2;>tr|Q4G0X8|Q4G0X8_HUMAN BRD4 protein OS=Homo sapiens GN=BRD4 PE=2 SV=1	O60885;Q4G0X8	ENSG00000141867	0.193204	0.22	8	NA	5.87006	0.400319	0.614	8	NA	5.91926	7.31e-27	6	5	152.22	5.9	5.7
ABCF1;ABCF1;ABCF1;ABCF1;ABCF1;ABCF1;ABCF1	ABCF1	ATP-binding cassette sub-family F member 1	>sp|Q8NE71|ABCF1_HUMAN ATP-binding cassette sub-family F member 1 OS=Homo sapiens GN=ABCF1 PE=1 SV=2;>tr|Q2L6I2|Q2L6I2_HUMAN ABC50 protein OS=Homo sapiens GN=ABCF1 PE=2 SV=1;>tr|H0YGW7|H0YGW7_HUMAN ATP-binding cassette sub-family F member 1 (Fragment) OS=H	Q8NE71;Q2L6I2;H0YGW7;Q59F96;E9PC67;B4DNU2;F8VQZ0	ENSG00000204574;ENSG00000206490;ENSG00000225989;ENSG00000231129;ENSG00000232169;ENSG00000236149;ENSG00000236342	0.192952	0.22	10	NA	6.30486	0.212134	0.385	9	NA	6.25739	1.9e-72	10	8	95.925	15	12.1
RBBP5	RBBP5	Retinoblastoma-binding protein 5	>tr|B4DMM7|B4DMM7_HUMAN cDNA FLJ59722, highly similar to Retinoblastoma-binding protein 5 OS=Homo sapiens PE=2 SV=1;>sp|Q15291|RBBP5_HUMAN Retinoblastoma-binding protein 5 OS=Homo sapiens GN=RBBP5 PE=1 SV=2;>tr|B4DLF8|B4DLF8_HUMAN cDNA FLJ60295, highly sim	B4DMM7;Q15291;B4DLF8	ENSG00000117222	0.192699	0.219	5	NA	6.03503	0.637378	0.902	9	NA	6.59413	5.46e-41	6	8	63.303	11.9	16.9
VIM	VIM	Vimentin	>sp|P08670|VIME_HUMAN Vimentin OS=Homo sapiens GN=VIM PE=1 SV=4;>tr|Q53HU8|Q53HU8_HUMAN Vimentin variant (Fragment) OS=Homo sapiens PE=2 SV=1;>tr|B0YJC4|B0YJC4_HUMAN Vimentin OS=Homo sapiens GN=VIM PE=3 SV=1;>tr|F5H288|F5H288_HUMAN Vimentin OS=Homo sapiens	P08670;Q53HU8;B0YJC4;F5H288;B3KRK8;B0YJC5	ENSG00000026025	0.192573	0.219	58	6.91103	7.67828	-0.727045	-0.756	36	6.88549	7.75053	0	26	23	53.651	61.8	57.3
MRPL38	MRPL38	39S ribosomal protein L38, mitochondrial	>sp|Q96DV4|RM38_HUMAN 39S ribosomal protein L38, mitochondrial OS=Homo sapiens GN=MRPL38 PE=1 SV=2;>tr|B2R894|B2R894_HUMAN Mitochondrial ribosomal protein L38, isoform CRA_b OS=Homo sapiens GN=MRPL38 PE=2 SV=1;>tr|B3KN96|B3KN96_HUMAN 39S ribosomal protein	Q96DV4;B2R894;B3KN96	ENSG00000204316	0.190931	0.217	5	5.1745	6.57867	-0.0250596	0.097	5	NA	6.63159	2.35e-37	4	4	44.596	10.3	10.3
RBM14-RBM4	RBM14/RBM4 fusion		>tr|B0LM41|B0LM41_HUMAN Protein RBM14-RBM4 OS=Homo sapiens GN=RBM14/RBM4 fusion PE=2 SV=1	B0LM41	ENSG00000248643	0.190931	0.217	1	5.74513	5.93372	-0.171027	-0.08	2	5.64131	6.19959	9.6e-47	0	0	37.034	4.7	19.2
RNF40	RNF40	E3 ubiquitin-protein ligase BRE1B	>sp|O75150|BRE1B_HUMAN E3 ubiquitin-protein ligase BRE1B OS=Homo sapiens GN=RNF40 PE=1 SV=4;>tr|A8K6K1|A8K6K1_HUMAN cDNA FLJ78667, highly similar to Homo sapiens ring finger protein 40 (RNF40), transcript variant 1, mRNA OS=Homo sapiens PE=2 SV=1;>tr|H3BP7	O75150;A8K6K1;H3BP71;B4DMM1;F8W8Z4;Q6ZN99	ENSG00000103549	0.189666	0.214	5	NA	5.57836	0.416407	0.634	5	NA	5.56712	2.13e-27	4	4	113.65	6.3	6
SMC3	SMC3	Structural maintenance of chromosomes protein 3	>tr|Q86VX4|Q86VX4_HUMAN Structural maintenance of chromosomes 3 OS=Homo sapiens GN=SMC3 PE=2 SV=1;>sp|Q9UQE7|SMC3_HUMAN Structural maintenance of chromosomes protein 3 OS=Homo sapiens GN=SMC3 PE=1 SV=2;>tr|B0AZQ4|B0AZQ4_HUMAN cDNA, FLJ79494, highly similar	Q86VX4;Q9UQE7;B0AZQ4	ENSG00000108055	0.188654	0.213	60	5.84573	7.25266	0.127765	0.283	77	NA	6.96302	0	52	43	141.51	45.6	39.3
LARS	LARS;PIG44;DKFZp762P233	Leucine--tRNA ligase, cytoplasmic	>tr|B2RCM2|B2RCM2_HUMAN cDNA, FLJ96156, highly similar to Homo sapiens leucyl-tRNA synthetase (LARS), mRNA OS=Homo sapiens PE=2 SV=1;>sp|Q9P2J5|SYLC_HUMAN Leucine--tRNA ligase, cytoplasmic OS=Homo sapiens GN=LARS PE=1 SV=2;>tr|B4DER1|B4DER1_HUMAN Leucine--	B2RCM2;Q9P2J5;B4DER1;B4E266;F5H698;B4DJ10;Q9H8E3;A2RRR4;Q2TU79;Q9HAM7;Q9NPU8	ENSG00000133706	0.185993	0.208	5	NA	5.56031	-0.611711	-0.616	5	NA	5.36532	1.3e-19	5	5	134.44	4.8	4.7
HSPA8	HSPA8	Heat shock cognate 71 kDa protein	>sp|P11142|HSP7C_HUMAN Heat shock cognate 71 kDa protein OS=Homo sapiens GN=HSPA8 PE=1 SV=1;>tr|E9PKE3|E9PKE3_HUMAN Heat shock cognate 71 kDa protein OS=Homo sapiens GN=HSPA8 PE=3 SV=1;>tr|Q53GZ6|Q53GZ6_HUMAN Heat shock 70kDa protein 8 isoform 1 variant (F	P11142;E9PKE3;Q53GZ6;Q96IS6;B3KTV0;Q53HF2;E9PNE6;E9PN89;B4E1Q1;B4DTX2	ENSG00000109971	0.185359	0.207	60	7.36897	7.95602	0.363451	0.569	58	7.2243	8.11945	0	24	24	70.897	45.8	45.8
PDS5A	PDS5A	Sister chromatid cohesion protein PDS5 homolog A	>tr|G1UI16|G1UI16_HUMAN SCC-112 protein, isoform CRA_b OS=Homo sapiens GN=PDS5A PE=2 SV=1;>sp|Q29RF7|PDS5A_HUMAN Sister chromatid cohesion protein PDS5 homolog A OS=Homo sapiens GN=PDS5A PE=1 SV=1	G1UI16;Q29RF7	ENSG00000121892	0.184344	0.206	29	NA	6.58411	0.0695647	0.212	22	NA	6.112	3.13e-185	26	15	150.83	24.4	14.7
TBL3	TBL3	Transducin beta-like protein 3	>sp|Q12788|TBL3_HUMAN Transducin beta-like protein 3 OS=Homo sapiens GN=TBL3 PE=1 SV=2;>tr|A0JLS5|A0JLS5_HUMAN TBL3 protein (Fragment) OS=Homo sapiens GN=TBL3 PE=2 SV=1	Q12788;A0JLS5	ENSG00000183751	0.183836	0.205	7	NA	6.01661	0.594357	0.85	2	NA	5.27411	8.73e-57	7	2	89.034	12.1	3.2
BCL11A	BCL11A	B-cell lymphoma/leukemia 11A	>tr|D6W5D9|D6W5D9_HUMAN B-cell CLL/lymphoma 11A (Zinc finger protein), isoform CRA_b OS=Homo sapiens GN=BCL11A PE=4 SV=1;>sp|Q9H165|BC11A_HUMAN B-cell lymphoma/leukemia 11A OS=Homo sapiens GN=BCL11A PE=1 SV=2;>tr|Q53TS1|Q53TS1_HUMAN Putative uncharacterize	D6W5D9;Q9H165;Q53TS1;B3KRW8;B4DMK8;F5H2Y4	ENSG00000119866	0.18409	0.205	23	NA	6.83634	0.101247	0.251	29	NA	7.04277	5.73e-169	2	3	91.196	22.9	27.5
ACTG1	ACTG1	Actin, cytoplasmic 2;Actin, cytoplasmic 2, N-terminally processed	>sp|P63261|ACTG_HUMAN Actin, cytoplasmic 2 OS=Homo sapiens GN=ACTG1 PE=1 SV=1;>tr|B4E3A4|B4E3A4_HUMAN cDNA FLJ57283, highly similar to Actin, cytoplasmic 2 OS=Homo sapiens PE=2 SV=1;>tr|F5H0N0|F5H0N0_HUMAN Actin, cytoplasmic 2, N-terminally processed OS=Ho	P63261;B4E3A4;F5H0N0;I3L3I4;B4DVQ0;I3L4N8;I3L1U9;I3L3I0	ENSG00000184009;ENSG00000267807	0.183836	0.205	1	NA	7.6872	0.0871912	0.233	1	NA	7.435	0	1	1	41.792	72	72
USP39	USP39	U4/U6.U5 tri-snRNP-associated protein 2	>sp|Q53GS9|SNUT2_HUMAN U4/U6.U5 tri-snRNP-associated protein 2 OS=Homo sapiens GN=USP39 PE=1 SV=2;>tr|B9A018|B9A018_HUMAN U4/U6.U5 tri-snRNP-associated protein 2 OS=Homo sapiens GN=USP39 PE=4 SV=1;>tr|B8ZZD1|B8ZZD1_HUMAN U4/U6.U5 tri-snRNP-associated prote	Q53GS9;B9A018;B8ZZD1;B7Z7L9;B4DHT4;B3KM40;G5E9H0	ENSG00000168883	0.183709	0.205	6	NA	6.0393	-0.0170229	0.107	9	NA	6.29079	6.94e-25	6	8	65.38	14	18.6
TFAM	TFAM	Transcription factor A, mitochondrial	>tr|E5KSU5|E5KSU5_HUMAN Mitochondrial transcription factor A OS=Homo sapiens PE=4 SV=1;>tr|E5KSX8|E5KSX8_HUMAN Mitochondrial transcription factor A OS=Homo sapiens PE=4 SV=1;>sp|Q00059|TFAM_HUMAN Transcription factor A, mitochondrial OS=Homo sapiens GN=TFA	E5KSU5;E5KSX8;Q00059;Q6LES8;H7BYN3;A8MRB2	ENSG00000108064	0.183328	0.204	5	5.89692	6.96008	0.095722	0.244	5	5.29283	7.17941	3.23e-42	6	5	29.096	21.1	18.3
	MRPL45	39S ribosomal protein L45, mitochondrial	>tr|B4DEF8|B4DEF8_HUMAN cDNA FLJ61100, highly similar to 39S ribosomal protein L45, mitochondrial OS=Homo sapiens PE=2 SV=1;>sp|Q9BRJ2|RM45_HUMAN 39S ribosomal protein L45, mitochondrial OS=Homo sapiens GN=MRPL45 PE=1 SV=2	B4DEF8;Q9BRJ2	ENSG00000174100;ENSG00000259980	0.183074	0.204	4	NA	6.3309	0.0549179	0.194	4	NA	6.3748	2.96e-30	5	5	37.775	16.4	16.4
AP2B1	AP2B1;DKFZp781K0743	AP-2 complex subunit beta	>tr|A8K916|A8K916_HUMAN cDNA FLJ78481, highly similar to Homo sapiens adaptor-related protein complex 2, beta 1 subunit, mRNA OS=Homo sapiens PE=2 SV=1;>tr|H0UID3|H0UID3_HUMAN Adaptor-related protein complex 2, beta 1 subunit, isoform CRA_d OS=Homo sapiens	A8K916;H0UID3;P63010;H0UID4;A8K0G3;H0UID5;Q7Z451;Q68DI0;B4DWG4;B4E261;F5GYG9	ENSG00000006125	0.182692	0.203	33	NA	6.96804	0.131458	0.287	22	NA	6.69375	8.11e-215	14	11	105.7	32.3	23.8
ZNF207	ZNF207;DKFZp761N202	Zinc finger protein 207	>tr|H0Y3M2|H0Y3M2_HUMAN Zinc finger protein 207 OS=Homo sapiens GN=ZNF207 PE=4 SV=1;>tr|Q59G94|Q59G94_HUMAN Zinc finger protein 207 variant (Fragment) OS=Homo sapiens PE=2 SV=1;>tr|E1P660|E1P660_HUMAN Uncharacterized protein OS=Homo sapiens GN=ZNF207 PE=4	H0Y3M2;Q59G94;E1P660;O43670;A8MTG3;B4DQT7;Q8N395	ENSG00000010244	0.181548	0.201	6	6.047	6.8679	0.532965	0.775	6	NA	6.8734	2.54e-57	5	4	52.841	10.7	9.1
RPL12	RPL12;hCG_21173	60S ribosomal protein L12	>tr|Q59FI9|Q59FI9_HUMAN Ribosomal protein L12 variant (Fragment) OS=Homo sapiens PE=2 SV=1;>sp|P30050|RL12_HUMAN 60S ribosomal protein L12 OS=Homo sapiens GN=RPL12 PE=1 SV=1;>tr|D3DS95|D3DS95_HUMAN HCG21173, isoform CRA_a OS=Homo sapiens GN=hCG_21173 PE=4	Q59FI9;P30050;D3DS95	ENSG00000197958	0.180275	0.199	2	NA	6.21288	0.453122	0.678	2	NA	6.30279	2.74e-30	2	2	21.483	16.2	16.2
ABCE1	ABCE1	ATP-binding cassette sub-family E member 1	>sp|P61221|ABCE1_HUMAN ATP-binding cassette sub-family E member 1 OS=Homo sapiens GN=ABCE1 PE=1 SV=1;>tr|D6R9I9|D6R9I9_HUMAN ATP-binding cassette sub-family E member 1 OS=Homo sapiens GN=ABCE1 PE=4 SV=1	P61221;D6R9I9	ENSG00000164163	0.179766	0.198	7	NA	6.2	-0.922456	-0.994	15	NA	6.59857	4.55e-72	8	15	67.314	15.7	31.4
USP9Y;USP9X	USP9X;USP9Y	Probable ubiquitin carboxyl-terminal hydrolase FAF-X;Ubiquitin carboxyl-terminal hydrolase;Probable ubiquitin carboxyl-terminal hydrolase FAF-Y	>sp|Q93008|USP9X_HUMAN Probable ubiquitin carboxyl-terminal hydrolase FAF-X OS=Homo sapiens GN=USP9X PE=1 SV=3;>tr|D3DWB6|D3DWB6_HUMAN Ubiquitin carboxyl-terminal hydrolase OS=Homo sapiens GN=USP9X PE=3 SV=1;>sp|O00507|USP9Y_HUMAN Probable ubiquitin carbox	Q93008;D3DWB6;O00507	ENSG00000114374;ENSG00000124486	0.178364	0.196	75	NA	6.70521	0.063779	0.205	73	NA	6.84149	2.39e-278	46	54	292.28	18.3	21.2
ATP2A2	ATP2A2	Sarcoplasmic/endoplasmic reticulum calcium ATPase 2	>sp|P16615|AT2A2_HUMAN Sarcoplasmic/endoplasmic reticulum calcium ATPase 2 OS=Homo sapiens GN=ATP2A2 PE=1 SV=1;>tr|H7C5W9|H7C5W9_HUMAN Sarcoplasmic/endoplasmic reticulum calcium ATPase 2 (Fragment) OS=Homo sapiens GN=ATP2A2 PE=3 SV=1	P16615;H7C5W9	ENSG00000174437	0.176323	0.192	10	4.85574	6.15875	-0.495064	-0.474	11	5.14276	6.06134	1.38e-50	11	8	114.76	12.2	8.8
RCC2	RCC2	Protein RCC2	>sp|Q9P258|RCC2_HUMAN Protein RCC2 OS=Homo sapiens GN=RCC2 PE=1 SV=2;>tr|A5PLK7|A5PLK7_HUMAN RCC2 protein (Fragment) OS=Homo sapiens GN=RCC2 PE=2 SV=1	Q9P258;A5PLK7	ENSG00000179051	0.175684	0.191	36	5.17091	7.43072	0.369829	0.577	48	NA	7.59251	0	21	21	56.084	47.1	46.6
MBD3	MBD3	Methyl-CpG-binding domain protein 3	>sp|O95983|MBD3_HUMAN Methyl-CpG-binding domain protein 3 OS=Homo sapiens GN=MBD3 PE=1 SV=1;>tr|B3KMA8|B3KMA8_HUMAN cDNA FLJ10612 fis, clone NT2RP2005358, highly similar to Methyl-CpG-binding domain protein 3 OS=Homo sapiens PE=2 SV=1	O95983;B3KMA8	ENSG00000071655	0.174279	0.189	17	NA	8.00796	0.698218	0.976	18	NA	8.12506	0	11	11	32.844	42.6	42.6
TBRG4	TBRG4	Protein TBRG4	>tr|B4DU42|B4DU42_HUMAN cDNA FLJ56153, highly similar to Homo sapiens transforming growth factor beta regulator 4 (TBRG4), transcript variant 1, mRNA OS=Homo sapiens PE=2 SV=1;>sp|Q969Z0|TBRG4_HUMAN Protein TBRG4 OS=Homo sapiens GN=TBRG4 PE=1 SV=1;>tr|D3DV	B4DU42;Q969Z0;D3DVL7;B3KM73;C9IZN7;B3KMT3;B3KRS4;C9J7P5	ENSG00000136270	0.173127	0.187	5	NA	5.82736	-0.613697	-0.619	5	NA	5.78134	1.87e-21	5	6	71.856	7.9	10.9
PSIP1	PSIP1	PC4 and SFRS1-interacting protein	>sp|O75475|PSIP1_HUMAN PC4 and SFRS1-interacting protein OS=Homo sapiens GN=PSIP1 PE=1 SV=1;>tr|Q05CM9|Q05CM9_HUMAN PSIP1 protein (Fragment) OS=Homo sapiens GN=PSIP1 PE=2 SV=1	O75475;Q05CM9	ENSG00000164985	0.172487	0.186	11	NA	6.41767	0.571822	0.823	15	NA	6.77819	1.24e-45	7	12	60.103	13.4	22.8
ZNF512B	ZNF512B	Zinc finger protein 512B	>sp|Q96KM6|Z512B_HUMAN Zinc finger protein 512B OS=Homo sapiens GN=ZNF512B PE=1 SV=1	Q96KM6	ENSG00000196700	0.172743	0.186	16	NA	6.50987	0.41565	0.633	22	NA	6.57642	5.26e-76	15	15	97.263	18.5	18.2
PNN	PNN	Pinin	>tr|A8K964|A8K964_HUMAN cDNA FLJ75071, highly similar to Homo sapiens pinin, desmosome associated protein (PNN), mRNA OS=Homo sapiens PE=2 SV=1;>sp|Q9H307|PININ_HUMAN Pinin OS=Homo sapiens GN=PNN PE=1 SV=4	A8K964;Q9H307	ENSG00000100941	0.172743	0.186	9	NA	6.2619	0.0305479	0.165	5	NA	5.95463	1.54e-28	8	4	81.541	12.7	7.4
RPL5	RPL5	60S ribosomal protein L5	>tr|Q59GX9|Q59GX9_HUMAN Ribosomal protein L5 variant (Fragment) OS=Homo sapiens PE=2 SV=1;>tr|A2RUM7|A2RUM7_HUMAN Ribosomal protein L5 OS=Homo sapiens GN=RPL5 PE=2 SV=1;>sp|P46777|RL5_HUMAN 60S ribosomal protein L5 OS=Homo sapiens GN=RPL5 PE=1 SV=3;>tr|B3K	Q59GX9;A2RUM7;P46777;B3KTM6;Q5T7N0	ENSG00000122406	0.170694	0.183	6	NA	6.95226	0.513188	0.751	8	NA	7.27194	1.61e-67	5	6	35.203	22.1	24.4
	PRKCBP1		>tr|Q5TH11|Q5TH11_HUMAN Protein kinase C binding protein 1 OS=Homo sapiens GN=PRKCBP1 PE=2 SV=1;>tr|Q2HXV4|Q2HXV4_HUMAN RACK7 isoform i OS=Homo sapiens PE=2 SV=1	Q5TH11;Q2HXV4		0.170951	0.183	43	NA	6.91629	0.504265	0.741	37	NA	6.69625	3.74e-109	0	0	123.2	30.3	23.9
CALU	CALU	Calumenin	>tr|B3KNG6|B3KNG6_HUMAN cDNA FLJ14554 fis, clone NT2RM2001839, highly similar to Calumenin OS=Homo sapiens PE=2 SV=1;>tr|B3KQF5|B3KQF5_HUMAN cDNA FLJ90381 fis, clone NT2RP2005035, highly similar to Calumenin OS=Homo sapiens PE=2 SV=1;>sp|O43852|CALU_HUMAN	B3KNG6;B3KQF5;O43852;Q6IAW5;D6QS49;D6QS59;F5H1Q9;D6QS53;H0Y875;B3KQK3	ENSG00000128595	0.17031	0.182	3	NA	6.36023	-0.694812	-0.717	2	NA	6.24252	4.59e-14	3	2	37.106	10.5	5.4
NOC2L	NOC2L	Nucleolar complex protein 2 homolog	>tr|B3KNC3|B3KNC3_HUMAN cDNA FLJ14222 fis, clone NT2RP3003992, highly similar to Nucleolar complex protein 2 homolog OS=Homo sapiens PE=2 SV=1;>sp|Q9Y3T9|NOC2L_HUMAN Nucleolar complex protein 2 homolog OS=Homo sapiens GN=NOC2L PE=1 SV=4;>tr|Q9H9J5|Q9H9J5_H	B3KNC3;Q9Y3T9;Q9H9J5	ENSG00000188976	0.168385	0.179	5	NA	6.10185	0.319965	0.516	2	NA	5.17348	4.97e-12	6	2	84.916	7.1	2.7
CNP	CNP	2,3-cyclic-nucleotide 3-phosphodiesterase	>sp|P09543|CN37_HUMAN 2,3-cyclic-nucleotide 3-phosphodiesterase OS=Homo sapiens GN=CNP PE=1 SV=2;>tr|F8W7I0|F8W7I0_HUMAN 2,3-cyclic-nucleotide 3-phosphodiesterase OS=Homo sapiens GN=CNP PE=4 SV=1;>tr|B4DI06|B4DI06_HUMAN cDNA FLJ52954, highly similar	P09543;F8W7I0;B4DI06;B4DFN6	ENSG00000173786;ENSG00000260283	0.168385	0.179	8	5.45433	6.6521	-0.350688	-0.299	7	5.04564	6.47554	1.03e-62	8	7	47.578	19.5	16.4
PHF14	PHF14	PHD finger protein 14	>sp|O94880|PHF14_HUMAN PHD finger protein 14 OS=Homo sapiens GN=PHF14 PE=1 SV=2;>tr|B4DG57|B4DG57_HUMAN cDNA FLJ61230, highly similar to PHD finger protein 14 OS=Homo sapiens PE=2 SV=1	O94880;B4DG57	ENSG00000106443	0.167743	0.178	4	NA	5.66863	NA	NA	0	NA	NA	1.85e-08	4	0	100.05	4.5	0
MRPS5	MRPS5	28S ribosomal protein S5, mitochondrial	>sp|P82675|RT05_HUMAN 28S ribosomal protein S5, mitochondrial OS=Homo sapiens GN=MRPS5 PE=1 SV=2	P82675	ENSG00000144029	0.16633	0.176	47	NA	8.5216	0.177981	0.344	64	NA	8.49435	0	21	22	48.006	44	44
MRPS31	MRPS31	28S ribosomal protein S31, mitochondrial	>sp|Q92665|RT31_HUMAN 28S ribosomal protein S31, mitochondrial OS=Homo sapiens GN=MRPS31 PE=1 SV=3	Q92665	ENSG00000102738	0.165944	0.175	39	5.58213	8.43605	0.263275	0.448	35	NA	8.47484	0	17	16	45.318	38.2	38
NKX2-4;NKX2-1;NKX2-5	NKX2-1;NKX2-4;NKX2-5	Homeobox protein Nkx-2.1;Homeobox protein Nkx-2.4;Homeobox protein Nkx-2.5	>sp|P43699|NKX21_HUMAN Homeobox protein Nkx-2.1 OS=Homo sapiens GN=NKX2-1 PE=1 SV=1;>sp|Q9H2Z4|NKX24_HUMAN Homeobox protein Nkx-2.4 OS=Homo sapiens GN=NKX2-4 PE=2 SV=3;>sp|P52952|NKX25_HUMAN Homeobox protein Nkx-2.5 OS=Homo sapiens GN=NKX2-5 PE=1 SV=1;>tr|	P43699;Q9H2Z4;P52952;A1ECB8;A1ECD1;A1ECB1;A1ECB2;A1ECB6;A1ECB7	ENSG00000125816;ENSG00000136352;ENSG00000183072	0.165044	0.174	1	NA	5.90093	0.0890913	0.236	1	NA	6.01389	1.76e-14	1	1	38.596	3.5	3.5
U2AF2	U2AF2	Splicing factor U2AF 65 kDa subunit	>sp|P26368|U2AF2_HUMAN Splicing factor U2AF 65 kDa subunit OS=Homo sapiens GN=U2AF2 PE=1 SV=4;>tr|B5BU25|B5BU25_HUMAN U2 small nuclear RNA auxiliary factor 2 isoform b OS=Homo sapiens GN=U2AF2 PE=2 SV=1	P26368;B5BU25	ENSG00000063244	0.165172	0.174	15	6.22329	7.45006	-0.126329	-0.026	17	5.79417	7.51178	1.78e-114	8	9	53.5	23.6	30.5
DHX30	DHX30	Putative ATP-dependent RNA helicase DHX30	>sp|Q7L2E3|DHX30_HUMAN Putative ATP-dependent RNA helicase DHX30 OS=Homo sapiens GN=DHX30 PE=1 SV=1;>tr|H7BXY3|H7BXY3_HUMAN Putative ATP-dependent RNA helicase DHX30 OS=Homo sapiens GN=DHX30 PE=4 SV=1	Q7L2E3;H7BXY3	ENSG00000132153	0.163628	0.171	40	5.64076	6.62705	-0.155807	-0.062	30	NA	6.40822	1.56e-140	35	28	133.94	31	23.5
ANAPC2	ANAPC2	Anaphase-promoting complex subunit 2	>sp|Q9UJX6|ANC2_HUMAN Anaphase-promoting complex subunit 2 OS=Homo sapiens GN=ANAPC2 PE=1 SV=1;>tr|B4DGH7|B4DGH7_HUMAN cDNA FLJ58169, highly similar to Anaphase-promoting complex subunit 2 (APC2)(Cyclosome subunit 2) OS=Homo sapiens PE=2 SV=1	Q9UJX6;B4DGH7	ENSG00000176248	0.162597	0.17	30	NA	7.11307	0.597984	0.854	26	NA	6.94324	7.65e-228	26	23	93.827	32.5	29.1
SMARCA1	SMARCA1	Probable global transcription activator SNF2L1	>tr|B7ZLQ5|B7ZLQ5_HUMAN SMARCA1 protein OS=Homo sapiens GN=SMARCA1 PE=2 SV=1;>sp|P28370|SMCA1_HUMAN Probable global transcription activator SNF2L1 OS=Homo sapiens GN=SMARCA1 PE=1 SV=2;>tr|B1AJV0|B1AJV0_HUMAN SWI/SNF related, matrix associated, actin depend	B7ZLQ5;P28370;B1AJV0;B1ALF5;F6TQG2;Q86UA8;D7EZH4	ENSG00000102038	0.1595	0.165	5	NA	5.4238	0.332622	0.532	3	NA	5.39171	1.22e-74	5	3	124.33	14.8	13.3
AP2A2	AP2A2	AP-2 complex subunit alpha-2	>sp|O94973|AP2A2_HUMAN AP-2 complex subunit alpha-2 OS=Homo sapiens GN=AP2A2 PE=1 SV=2;>tr|B7Z5S9|B7Z5S9_HUMAN cDNA FLJ61359, highly similar to Adapter-relatedprotein complex 2 alpha- 2 subunit OS=Homo sapiens PE=2 SV=1;>tr|C9J1S3|C9J1S3_HUMAN AP-2 complex	O94973;B7Z5S9;C9J1S3;E7ESQ4;B7Z1Q4;E9PJJ7	ENSG00000183020	0.159629	0.165	22	5.07129	6.69235	0.280481	0.468	17	5.20233	6.41867	1.43e-106	15	10	103.96	27.3	18
ZNF521	ZNF521	Zinc finger protein 521	>tr|H0YFX1|H0YFX1_HUMAN Zinc finger protein 521 OS=Homo sapiens GN=ZNF521 PE=4 SV=1;>tr|A8KAK2|A8KAK2_HUMAN cDNA FLJ77901, highly similar to Homo sapiens zinc finger protein 521 (ZNF521), mRNA OS=Homo sapiens PE=2 SV=1;>tr|H7BYU6|H7BYU6_HUMAN Zinc finger p	H0YFX1;A8KAK2;H7BYU6;Q96K83;Q8IYZ2	ENSG00000198795	0.1595	0.165	13	NA	6.10755	0.0717627	0.215	15	NA	6.23815	5.2e-33	5	9	151.56	4.6	8.5
SMC1B	SMC1B	Structural maintenance of chromosomes protein 1B	>sp|Q8NDV3|SMC1B_HUMAN Structural maintenance of chromosomes protein 1B OS=Homo sapiens GN=SMC1B PE=1 SV=2	Q8NDV3	ENSG00000077935	0.159112	0.164	2	NA	5.63624	0.249142	0.43	2	NA	5.38618	2.45e-05	2	2	143.91	0.6	0.6
EXOSC2	EXOSC2	Exosome complex component RRP4	>sp|Q13868|EXOS2_HUMAN Exosome complex component RRP4 OS=Homo sapiens GN=EXOSC2 PE=1 SV=2;>tr|A3KFL5|A3KFL5_HUMAN Exosome complex component RRP4 OS=Homo sapiens GN=EXOSC2 PE=4 SV=1;>tr|A3KFL4|A3KFL4_HUMAN Exosome complex component RRP4 OS=Homo sapiens GN=E	Q13868;A3KFL5;A3KFL4;A3KFL2;B4DKK6;A3KFL1;B3KQW2;B4E001	ENSG00000130713	0.158079	0.162	4	NA	6.39999	0.237564	0.416	4	NA	6.48393	4.38e-34	4	4	32.789	16.4	16.4
H2AFY	H2AFY	Core histone macro-H2A.1;Histone H2A	>sp|O75367|H2AY_HUMAN Core histone macro-H2A.1 OS=Homo sapiens GN=H2AFY PE=1 SV=4;>tr|B4DJC3|B4DJC3_HUMAN Histone H2A OS=Homo sapiens GN=H2AFY PE=2 SV=1;>tr|Q59FH0|Q59FH0_HUMAN H2A histone family, member Y isoform 2 variant (Fragment) OS=Homo sapiens PE=2	O75367;B4DJC3;Q59FH0	ENSG00000113648	0.158079	0.162	16	5.33159	7.22598	0.209141	0.382	13	NA	7.16465	1.24e-135	10	7	39.617	38.4	28.5
IWS1	IWS1	Protein IWS1 homolog	>sp|Q96ST2|IWS1_HUMAN Protein IWS1 homolog OS=Homo sapiens GN=IWS1 PE=1 SV=2;>tr|E7EX51|E7EX51_HUMAN Protein IWS1 homolog OS=Homo sapiens GN=IWS1 PE=4 SV=2;>tr|B4DGM5|B4DGM5_HUMAN cDNA FLJ53983, highly similar to IWS1 homolog OS=Homo sapiens PE=2 SV=1;>tr|	Q96ST2;E7EX51;B4DGM5;B4DL52	ENSG00000163166	0.156526	0.16	12	NA	6.4928	1.53744	1.997	15	NA	6.41871	9.54e-39	12	8	91.954	15.4	10.5
ACAD9	ACAD9	Acyl-CoA dehydrogenase family member 9, mitochondrial	>sp|Q9H845|ACAD9_HUMAN Acyl-CoA dehydrogenase family member 9, mitochondrial OS=Homo sapiens GN=ACAD9 PE=1 SV=1;>tr|Q9H9W4|Q9H9W4_HUMAN Acyl-Coenzyme A dehydrogenase family, member 9, isoform CRA_b OS=Homo sapiens GN=ACAD9 PE=2 SV=1;>tr|F8WAN8|F8WAN8_HUMAN	Q9H845;Q9H9W4;F8WAN8;H0Y8Z9;Q9BUX5;Q59FN3	ENSG00000177646	0.154842	0.157	3	NA	5.64933	-1.11841	-1.232	3	NA	5.78263	4.9e-09	3	4	68.76	5.2	7.6
RPS13	RPS13	40S ribosomal protein S13	>sp|P62277|RS13_HUMAN 40S ribosomal protein S13 OS=Homo sapiens GN=RPS13 PE=1 SV=2	P62277	ENSG00000110700	0.153286	0.154	8	5.57764	7.42925	-0.224975	-0.146	8	NA	7.43607	1.07e-88	6	6	17.222	34.4	34.4
ZMYND8	ZMYND8		>tr|Q2HXV9|Q2HXV9_HUMAN RACK7 isoform d OS=Homo sapiens PE=2 SV=1;>tr|Q2HXV3|Q2HXV3_HUMAN Protein kinase C-binding protein 1 OS=Homo sapiens GN=ZMYND8 PE=2 SV=1;>tr|B3KVL2|B3KVL2_HUMAN cDNA FLJ16698 fis, clone TRACH3004671, highly similar to Protein kinase	Q2HXV9;Q2HXV3;B3KVL2;H7C0U2;H7C4X9	ENSG00000101040	0.151339	0.151	1	NA	5.14417	0.764601	1.057	1	NA	4.77941	2.98e-107	0	0	128.68	29	22.9
USF2;USF1	USF2;USF1;usf1-bd	Upstream stimulatory factor 2;Upstream stimulatory factor 1	>tr|B4DLJ1|B4DLJ1_HUMAN cDNA FLJ60670, highly similar to Upstream stimulatory factor 2 OS=Homo sapiens PE=2 SV=1;>sp|Q15853|USF2_HUMAN Upstream stimulatory factor 2 OS=Homo sapiens GN=USF2 PE=1 SV=1;>sp|P22415|USF1_HUMAN Upstream stimulatory factor 1 OS=Ho	B4DLJ1;Q15853;P22415;B1AQP1;Q7Z5Y1;E9PME6;Q6YI47;H0YD59	ENSG00000105698;ENSG00000158773	0.151339	0.151	1	NA	5.8406	-0.181297	-0.093	1	5.01712	5.74677	1.82e-07	1	1	36.619	2.9	2.9
DDOST	DDOST	Dolichyl-diphosphooligosaccharide--protein glycosyltransferase 48 kDa subunit	>sp|P39656|OST48_HUMAN Dolichyl-diphosphooligosaccharide--protein glycosyltransferase 48 kDa subunit OS=Homo sapiens GN=DDOST PE=1 SV=4;>tr|B4DJE3|B4DJE3_HUMAN cDNA FLJ52929, highly similar to Dolichyl-diphosphooligosaccharide--proteinglycosyltransferase 4	P39656;B4DJE3;E7EWT1;B4DLI2	ENSG00000244038	0.151599	0.151	2	NA	5.6425	-0.484489	-0.462	1	NA	5.35172	1.73e-17	3	2	50.8	7.5	4.4
CSNK1D;CSNK1E	CSNK1E;CSNK1D	Casein kinase I isoform epsilon;Casein kinase I isoform delta	>tr|B3KRV2|B3KRV2_HUMAN cDNA FLJ34950 fis, clone NT2RP7017284, highly similar to Casein kinase I isoform epsilon (EC 2.7.11.1) OS=Homo sapiens PE=2 SV=1;>sp|P49674|KC1E_HUMAN Casein kinase I isoform epsilon OS=Homo sapiens GN=CSNK1E PE=1 SV=1;>tr|Q53EZ1|Q5	B3KRV2;P49674;Q53EZ1;Q5U045;P48730;B4E0G1;H7BYT1;Q59FJ7;B0QY34;B0QY35;B4DIJ9;H0Y645;B0QY33;B0QY36	ENSG00000141551;ENSG00000213923	0.15082	0.15	1	NA	5.5066	0.328492	0.527	1	NA	5.64997	0.00085884	1	1	47.34	3.4	3.4
RPS8	RPS8	40S ribosomal protein S8	>sp|P62241|RS8_HUMAN 40S ribosomal protein S8 OS=Homo sapiens GN=RPS8 PE=1 SV=2;>tr|Q5JR94|Q5JR94_HUMAN 40S ribosomal protein S8 OS=Homo sapiens GN=RPS8 PE=2 SV=1;>tr|Q5JR95|Q5JR95_HUMAN 40S ribosomal protein S8 OS=Homo sapiens GN=RPS8 PE=4 SV=1;>tr|Q9BS10	P62241;Q5JR94;Q5JR95;Q9BS10	ENSG00000142937	0.14991	0.149	19	NA	7.89139	-0.171108	-0.081	15	NA	7.84894	2.21e-225	9	9	24.205	49.5	49.5
CFL1	CFL1	Cofilin-1	>tr|E9PK25|E9PK25_HUMAN Cofilin-1 OS=Homo sapiens GN=CFL1 PE=4 SV=1;>sp|P23528|COF1_HUMAN Cofilin-1 OS=Homo sapiens GN=CFL1 PE=1 SV=3;>tr|E9PP50|E9PP50_HUMAN Cofilin-1 (Fragment) OS=Homo sapiens GN=CFL1 PE=4 SV=1;>tr|G3V1A4|G3V1A4_HUMAN Cofilin 1 (Non-musc	E9PK25;P23528;E9PP50;G3V1A4;E9PQB7;B4E112;E9PLJ3;E9PS23	ENSG00000172757	0.149389	0.148	5	NA	6.9076	-0.880206	-0.943	6	NA	6.86568	2.91e-75	3	2	22.728	32.8	28.9
AHCYL2;AHCYL1	AHCYL1;AHCYL2	Putative adenosylhomocysteinase 2;Adenosylhomocysteinase;Putative adenosylhomocysteinase 3	>sp|O43865|SAHH2_HUMAN Putative adenosylhomocysteinase 2 OS=Homo sapiens GN=AHCYL1 PE=1 SV=2;>tr|Q2NKW8|Q2NKW8_HUMAN Adenosylhomocysteinase (Fragment) OS=Homo sapiens GN=AHCYL1 PE=2 SV=1;>sp|Q96HN2|SAHH3_HUMAN Putative adenosylhomocysteinase 3 OS=Homo sapi	O43865;Q2NKW8;Q96HN2;F8W7N8;Q6ZNS6;H0Y8B3;D7UEQ7;D9N155	ENSG00000158467;ENSG00000168710	0.149129	0.147	6	NA	6.44465	-1.00136	-1.09	10	NA	6.56628	3.9e-45	3	7	58.951	7	14.7
MRE11A	MRE11A	Double-strand break repair protein MRE11A	>tr|B3KTC7|B3KTC7_HUMAN Double-strand break repair protein MRE11A OS=Homo sapiens GN=MRE11A PE=2 SV=1;>sp|P49959|MRE11_HUMAN Double-strand break repair protein MRE11A OS=Homo sapiens GN=MRE11A PE=1 SV=3;>tr|F8W7U8|F8W7U8_HUMAN Double-strand break repair pr	B3KTC7;P49959;F8W7U8;Q05D78	ENSG00000020922	0.147567	0.145	9	NA	6.11123	0.240742	0.42	9	NA	6.55011	1.25e-32	7	9	81.069	10.7	13.4
EEF1B2	EEF1B2;LOC392793	Elongation factor 1-beta	>sp|P24534|EF1B_HUMAN Elongation factor 1-beta OS=Homo sapiens GN=EEF1B2 PE=1 SV=3;>tr|A4D1M6|A4D1M6_HUMAN HCG19809 OS=Homo sapiens GN=LOC392793 PE=3 SV=1	P24534;A4D1M6	ENSG00000114942	0.147307	0.144	3	5.0133	6.63873	-0.258839	-0.187	4	NA	6.69417	5.98e-82	3	4	24.763	20.4	24.4
STAG2	STAG2;DKFZp686I05169;DKFZp686C21148;DKFZp686P168;DKFZp686P16143	Cohesin subunit SA-2	>sp|Q8N3U4|STAG2_HUMAN Cohesin subunit SA-2 OS=Homo sapiens GN=STAG2 PE=1 SV=3;>tr|F8WAK8|F8WAK8_HUMAN Cohesin subunit SA-2 OS=Homo sapiens GN=STAG2 PE=4 SV=1;>tr|Q6MZP3|Q6MZP3_HUMAN Putative uncharacterized protein DKFZp686I05169 OS=Homo sapiens GN=DKFZp6	Q8N3U4;F8WAK8;Q6MZP3;Q6MZM3;Q6AI02;Q6MZM4;B2R8Y6;B4DQ46	ENSG00000101972	0.146655	0.143	32	NA	6.75871	0.236217	0.415	24	NA	6.40553	3.44e-103	27	18	141.32	22.1	15.5
RPL10A	RPL10A	60S ribosomal protein L10a;Ribosomal protein	>sp|P62906|RL10A_HUMAN 60S ribosomal protein L10a OS=Homo sapiens GN=RPL10A PE=1 SV=2;>tr|Q1JQ76|Q1JQ76_HUMAN Ribosomal protein (Fragment) OS=Homo sapiens GN=RPL10A PE=2 SV=1	P62906;Q1JQ76	ENSG00000198755	0.144438	0.14	3	NA	6.58061	0.514804	0.753	2	NA	6.58547	2.52e-41	2	2	24.831	12.4	12.4
FLNA	FLNA;FLJ00119	Filamin-A	>sp|P21333|FLNA_HUMAN Filamin-A OS=Homo sapiens GN=FLNA PE=1 SV=4;>tr|Q5HY54|Q5HY54_HUMAN Filamin-A OS=Homo sapiens GN=FLNA PE=2 SV=1;>tr|Q60FE5|Q60FE5_HUMAN Filamin A OS=Homo sapiens GN=FLNA PE=2 SV=1;>tr|Q60FE6|Q60FE6_HUMAN Filamin A OS=Homo sapiens GN=F	P21333;Q5HY54;Q60FE5;Q60FE6;A6NDY9;Q8TES4	ENSG00000196924;ENSG00000269329	0.144699	0.14	130	5.66665	7.17211	-0.439422	-0.407	90	NA	7.01565	0	63	64	280.74	32.1	29.9
CDK11A	CDK11B;CDK11A;CDC2L1;CDC2L2	Cyclin-dependent kinase 11B;Cyclin-dependent kinase 11A	>sp|P21127|CD11B_HUMAN Cyclin-dependent kinase 11B OS=Homo sapiens GN=CDK11B PE=1 SV=3;>sp|Q9UQ88|CD11A_HUMAN Cyclin-dependent kinase 11A OS=Homo sapiens GN=CDK11A PE=1 SV=4;>tr|B7ZVY7|B7ZVY7_HUMAN Cell division cycle 2-like 1 (PITSLRE proteins) OS=Homo sa	P21127;Q9UQ88;B7ZVY7;Q5QPR3;B4E3D9;Q5QPR4;A4VCI5;Q4VBY6;Q6P5Y5;Q96CA8;B4E0N4	ENSG00000008128	0.144177	0.139	1	NA	4.94709	0.988485	1.329	2	NA	5.26905	6.74e-07	1	3	92.706	1.4	3.6
SMARCC2	SMARCC2	SWI/SNF complex subunit SMARCC2	>sp|Q8TAQ2|SMRC2_HUMAN SWI/SNF complex subunit SMARCC2 OS=Homo sapiens GN=SMARCC2 PE=1 SV=1;>tr|F8VXC8|F8VXC8_HUMAN SWI/SNF complex subunit SMARCC2 OS=Homo sapiens GN=SMARCC2 PE=4 SV=1;>tr|Q59GV3|Q59GV3_HUMAN SWI/SNF-related matrix-associated actin-depende	Q8TAQ2;F8VXC8;Q59GV3;Q59G16;F8VTJ5;B4DF22	ENSG00000139613	0.143916	0.139	64	7.27798	7.19318	0.406863	0.622	63	6.32439	7.09646	9.93e-299	23	19	132.88	29.7	25
MYO1B	MYO1B	Unconventional myosin-Ib	>tr|B0I1S9|B0I1S9_HUMAN MYO1B variant protein OS=Homo sapiens GN=MYO1B PE=2 SV=1;>sp|O43795|MYO1B_HUMAN Unconventional myosin-Ib OS=Homo sapiens GN=MYO1B PE=2 SV=3;>tr|E9PDF6|E9PDF6_HUMAN Unconventional myosin-Ib OS=Homo sapiens GN=MYO1B PE=4 SV=1	B0I1S9;O43795;E9PDF6	ENSG00000128641	0.143002	0.137	12	NA	5.76229	0.100036	0.249	6	NA	5.49449	4.62e-20	9	6	131.98	7.8	5
NR2F2	NR2F2	COUP transcription factor 2	>tr|F1D8R0|F1D8R0_HUMAN Ovalbumin upstream promoter-transcription factor II variant 1 OS=Homo sapiens GN=NR2F2 PE=2 SV=1;>sp|P24468|COT2_HUMAN COUP transcription factor 2 OS=Homo sapiens GN=NR2F2 PE=1 SV=1	F1D8R0;P24468	ENSG00000185551	0.142479	0.136	10	NA	6.8022	0.446362	0.67	6	NA	6.95388	1.61e-40	1	1	45.571	11.8	9.9
GLUD1;GLUD2	GLUD1;GLUD2	Glutamate dehydrogenase 1, mitochondrial;Glutamate dehydrogenase;Glutamate dehydrogenase 2, mitochondrial	>tr|E9KL48|E9KL48_HUMAN Epididymis tissue sperm binding protein Li 18mP OS=Homo sapiens GN=GLUD1 PE=2 SV=1;>sp|P00367|DHE3_HUMAN Glutamate dehydrogenase 1, mitochondrial OS=Homo sapiens GN=GLUD1 PE=1 SV=2;>tr|B4DMF5|B4DMF5_HUMAN Glutamate dehydrogenase OS=	E9KL48;P00367;B4DMF5;B4DMG8;B4E0N9;F5GYQ4;Q53GW3;B3KT18;F8WA20;B4DGN5;B3KV55;P49448;H0YFJ0	ENSG00000148672;ENSG00000182890	0.141171	0.134	17	5.14616	6.63818	-1.60397	-1.823	17	NA	6.58868	3.55e-125	14	10	61.397	32.8	23.1
TTN	TTN	Titin	>tr|D3DPG0|D3DPG0_HUMAN Titin, isoform CRA_a OS=Homo sapiens GN=TTN PE=4 SV=1;>sp|Q8WZ42|TITIN_HUMAN Titin OS=Homo sapiens GN=TTN PE=1 SV=4;>tr|C0JYZ2|C0JYZ2_HUMAN Titin OS=Homo sapiens GN=TTN PE=4 SV=1;>tr|D3DPF9|D3DPF9_HUMAN Titin, isoform CRA_b OS=Homo	D3DPG0;Q8WZ42;C0JYZ2;D3DPF9;E7ENC6	ENSG00000155657	0.140648	0.133	2	NA	3.76558	0.122606	0.277	3	NA	3.91567	1.87e-05	2	3	3881.2	0.1	0.1
MRPS26	MRPS26	28S ribosomal protein S26, mitochondrial	>sp|Q9BYN8|RT26_HUMAN 28S ribosomal protein S26, mitochondrial OS=Homo sapiens GN=MRPS26 PE=1 SV=1	Q9BYN8	ENSG00000125901	0.139469	0.131	19	NA	8.47616	0.226015	0.402	19	5.15758	8.50489	0	12	11	24.211	42.4	42
CRNKL1	CRNKL1;DKFZp762M013;crn	Crooked neck-like protein 1	>sp|Q9BZJ0|CRNL1_HUMAN Crooked neck-like protein 1 OS=Homo sapiens GN=CRNKL1 PE=1 SV=4;>tr|Q5JY65|Q5JY65_HUMAN Crooked neck pre-mRNA splicing factor-like 1 (Drosophila) OS=Homo sapiens GN=CRNKL1 PE=2 SV=1;>tr|Q69YP1|Q69YP1_HUMAN Putative uncharacterized pr	Q9BZJ0;Q5JY65;Q69YP1;Q8IXG0	ENSG00000101343	0.139208	0.131	3	NA	5.20933	-0.0516832	0.065	8	NA	5.84259	7.77e-19	3	8	100.45	2.8	8.8
RPS27A;UBC;UBB;UBA52	RPS27A;UBC;DKFZp434K0435;UBB;UBA52	Ubiquitin-40S ribosomal protein S27a;Ubiquitin;40S ribosomal protein S27a;Polyubiquitin-C;Ubiquitin;Polyubiquitin-B;Ubiquitin;Ubiquitin-60S ribosomal protein L40;Ubiquitin;60S ribosomal protein L40	>tr|B2RDW1|B2RDW1_HUMAN Ribosomal protein S27a, isoform CRA_c OS=Homo sapiens GN=RPS27A PE=2 SV=1;>sp|P62979|RS27A_HUMAN Ubiquitin-40S ribosomal protein S27a OS=Homo sapiens GN=RPS27A PE=1 SV=2;>tr|Q5RKT7|Q5RKT7_HUMAN Ribosomal protein S27a OS=Homo sapiens	B2RDW1;P62979;Q5RKT7;Q59EM9;Q66K58;P0CG48;A8K674;F5H041;Q96H31;F5H7K6;Q96MH4;Q96C32;Q9UFQ0;P0CG47;Q5PY61;Q5U5U6;F5GXK7;F5H747;F5H388;B4DV12;F5H7Y5;Q5UGI3;F5H265;F5H2Z3;F5GYU3;P62987;Q3MIH3;F5H6Q2;Q8WYN9;Q49A90;F5H4D8	ENSG00000143947;ENSG00000150991;ENSG00000170315;ENSG00000221983	0.139339	0.131	32	6.99139	8.23027	-0.112475	-0.009	36	6.82865	8.46228	1.07e-169	7	7	17.965	55.8	55.8
DDX56	DDX56	Probable ATP-dependent RNA helicase DDX56	>tr|Q53HB9|Q53HB9_HUMAN DEAD (Asp-Glu-Ala-Asp) box polypeptide 56 variant (Fragment) OS=Homo sapiens PE=2 SV=1;>sp|Q9NY93|DDX56_HUMAN Probable ATP-dependent RNA helicase DDX56 OS=Homo sapiens GN=DDX56 PE=1 SV=1;>tr|C9JV95|C9JV95_HUMAN Probable ATP-dependen	Q53HB9;Q9NY93;C9JV95;H7C3E9	ENSG00000136271	0.138683	0.13	4	NA	5.71533	0.396159	0.609	9	NA	6.0571	2.29e-25	5	6	61.565	9.7	10.8
RRP12	RRP12	RRP12-like protein	>tr|B3KMR5|B3KMR5_HUMAN cDNA FLJ12434 fis, clone NT2RM1000037, highly similar to Homo sapiens KIAA0690 protein OS=Homo sapiens PE=2 SV=1;>sp|Q5JTH9|RRP12_HUMAN RRP12-like protein OS=Homo sapiens GN=RRP12 PE=1 SV=2;>tr|B4DK00|B4DK00_HUMAN cDNA FLJ58506 OS=H	B3KMR5;Q5JTH9;B4DK00;E9PCK7;B3KY97;F5H456	ENSG00000052749	0.138421	0.13	2	NA	5.00868	0.140255	0.298	3	NA	5.17345	1.9e-05	1	2	143.67	0.8	1.7
OTUD4	OTUD4	OTU domain-containing protein 4	>tr|G3V0I6|G3V0I6_HUMAN OTU domain containing 4, isoform CRA_f OS=Homo sapiens GN=OTUD4 PE=4 SV=1;>sp|Q01804|OTUD4_HUMAN OTU domain-containing protein 4 OS=Homo sapiens GN=OTUD4 PE=1 SV=3	G3V0I6;Q01804	ENSG00000164164	0.137241	0.128	1	NA	4.91842	NA	NA	0	NA	NA	0.0013402	1	0	124.04	1.1	0
YEATS4	YEATS4	YEATS domain-containing protein 4	>sp|O95619|YETS4_HUMAN YEATS domain-containing protein 4 OS=Homo sapiens GN=YEATS4 PE=1 SV=1;>tr|F8W1B9|F8W1B9_HUMAN YEATS domain-containing protein 4 (Fragment) OS=Homo sapiens GN=YEATS4 PE=4 SV=1;>tr|F8W0J4|F8W0J4_HUMAN YEATS domain-containing protein 4	O95619;F8W1B9;F8W0J4;F8VTR4	ENSG00000127337	0.137372	0.128	2	NA	6.05289	-0.0971778	0.009	2	NA	6.18682	7.7e-15	2	2	26.499	10.1	10.1
RPS15	RPS15	40S ribosomal protein S15	>sp|P62841|RS15_HUMAN 40S ribosomal protein S15 OS=Homo sapiens GN=RPS15 PE=1 SV=2	P62841	ENSG00000115268	0.136585	0.127	3	NA	6.96989	-0.231058	-0.153	5	NA	6.77656	1.09e-16	2	4	17.04	22.1	45.5
LRRC59	LRRC59	Leucine-rich repeat-containing protein 59	>sp|Q96AG4|LRC59_HUMAN Leucine-rich repeat-containing protein 59 OS=Homo sapiens GN=LRRC59 PE=1 SV=1	Q96AG4	ENSG00000108829	0.136585	0.127	5	5.66848	6.54139	-0.950035	-1.028	7	5.28551	6.74013	1.33e-31	5	6	34.93	23.5	26.7
ARPC4;ARPC4-TTLL3	ARPC4-TTLL3;ARPC4	Actin-related protein 2/3 complex subunit 4	>tr|E7ETI0|E7ETI0_HUMAN Protein ARPC4-TTLL3 OS=Homo sapiens GN=ARPC4-TTLL3 PE=4 SV=1;>tr|C9JWM7|C9JWM7_HUMAN Actin-related protein 2/3 complex subunit 4 OS=Homo sapiens GN=ARPC4 PE=4 SV=1;>tr|F8WCF6|F8WCF6_HUMAN Actin-related protein 2/3 complex subunit 4	E7ETI0;C9JWM7;F8WCF6;P59998;F8WDD7;H7C0A3;Q9H7Z5	ENSG00000241553;ENSG00000250151	0.134878	0.124	3	NA	5.94497	0.124593	0.279	3	NA	5.84633	2.35e-19	3	3	71.718	4.8	4.8
RBM6	RBM6	RNA-binding protein 6	>tr|A8K6Q4|A8K6Q4_HUMAN cDNA FLJ76888, highly similar to Homo sapiens RNA binding motif protein 6 (RBM6), mRNA OS=Homo sapiens PE=2 SV=1;>sp|P78332|RBM6_HUMAN RNA-binding protein 6 OS=Homo sapiens GN=RBM6 PE=1 SV=5;>tr|E9PGM9|E9PGM9_HUMAN RNA-binding prote	A8K6Q4;P78332;E9PGM9;B3KSK6;Q86SS3;B4DNY1;F8WCA5	ENSG00000004534	0.134484	0.123	4	NA	5.21264	NA	NA	0	NA	NA	3.58e-10	4	0	128.62	5.3	1.2
MRPL50	MRPL50	39S ribosomal protein L50, mitochondrial	>sp|Q8N5N7|RM50_HUMAN 39S ribosomal protein L50, mitochondrial OS=Homo sapiens GN=MRPL50 PE=1 SV=2	Q8N5N7	ENSG00000136897	0.131853	0.119	1	NA	5.61158	0.399335	0.613	1	NA	5.46288	7.77e-06	1	1	18.325	9.5	8.2
	MRPS21	28S ribosomal protein S21, mitochondrial	>sp|P82921|RT21_HUMAN 28S ribosomal protein S21, mitochondrial OS=Homo sapiens GN=MRPS21 PE=1 SV=2;>tr|Q5TB11|Q5TB11_HUMAN Mitochondrial ribosomal protein S21 OS=Homo sapiens GN=MRPS21 PE=2 SV=1	P82921;Q5TB11	ENSG00000187145	0.131853	0.119	11	NA	8.52402	0.257131	0.44	11	NA	8.47508	9.37e-104	5	5	10.741	55.2	55.2
PLOD1	PLOD1	Procollagen-lysine,2-oxoglutarate 5-dioxygenase 1	>tr|B4DR87|B4DR87_HUMAN Procollagen-lysine,2-oxoglutarate 5-dioxygenase 1 OS=Homo sapiens GN=PLOD1 PE=2 SV=1;>sp|Q02809|PLOD1_HUMAN Procollagen-lysine,2-oxoglutarate 5-dioxygenase 1 OS=Homo sapiens GN=PLOD1 PE=1 SV=2;>tr|B4DGN8|B4DGN8_HUMAN cDNA FLJ53377,	B4DR87;Q02809;B4DGN8;B2R5M9	ENSG00000083444	0.132248	0.119	3	6.31988	5.36709	-0.0266753	0.095	4	6.10941	5.52325	8.83e-48	3	5	88.271	4.8	9
RECQL	RECQL	ATP-dependent DNA helicase Q1	>sp|P46063|RECQ1_HUMAN ATP-dependent DNA helicase Q1 OS=Homo sapiens GN=RECQL PE=1 SV=3	P46063	ENSG00000004700	0.132116	0.119	3	NA	5.68344	-0.430101	-0.395	2	NA	5.60593	1.84e-12	4	3	73.457	7.6	5.7
RAD21	RAD21	Double-strand-break repair protein rad21 homolog	>sp|O60216|RAD21_HUMAN Double-strand-break repair protein rad21 homolog OS=Homo sapiens GN=RAD21 PE=1 SV=2	O60216	ENSG00000164754	0.131589	0.118	17	NA	6.55166	0.0958569	0.244	15	NA	6.71426	2.44e-83	12	14	71.689	20.8	26.9
CCDC88B	CCDC88B;FLJ00198	Coiled-coil domain-containing protein 88B	>sp|A6NC98|CC88B_HUMAN Coiled-coil domain-containing protein 88B OS=Homo sapiens GN=CCDC88B PE=1 SV=1;>tr|B2RTU8|B2RTU8_HUMAN Coiled-coil domain containing 88B OS=Homo sapiens GN=CCDC88B PE=2 SV=1;>tr|Q8TEJ7|Q8TEJ7_HUMAN FLJ00198 protein (Fragment) OS=Homo	A6NC98;B2RTU8;Q8TEJ7	ENSG00000168071	0.130404	0.116	5	NA	6.12024	0.221939	0.397	4	NA	5.62796	0.0023001	1	1	164.81	0.6	0.6
C1QBP	C1QBP	Complement component 1 Q subcomponent-binding protein, mitochondrial	>tr|A8K651|A8K651_HUMAN cDNA FLJ75700, highly similar to Homo sapiens complement component 1, q subcomponent binding protein (C1QBP), nuclear gene encoding mitochondrial protein, mRNA OS=Homo sapiens PE=2 SV=1;>sp|Q07021|C1QBP_HUMAN Complement component 1	A8K651;Q07021;I3L3B0;I3L3Q7	ENSG00000108561	0.129349	0.115	7	6.36709	7.72795	-0.773985	-0.813	7	6.46957	7.59037	0	6	6	31.38	31.6	31.6
ZW10	ZW10	Centromere/kinetochore protein zw10 homolog	>tr|B2R7C2|B2R7C2_HUMAN cDNA, FLJ93375, highly similar to Homo sapiens ZW10, kinetochore associated, homolog (Drosophila) (ZW10), mRNA OS=Homo sapiens PE=2 SV=1;>sp|O43264|ZW10_HUMAN Centromere/kinetochore protein zw10 homolog OS=Homo sapiens GN=ZW10 PE=1	B2R7C2;O43264;A1A528;B4DUQ3;F5H3C1	ENSG00000086827	0.128557	0.113	2	NA	4.9322	NA	NA	0	NA	NA	0.00087126	2	0	88.839	2.8	0
SMARCC1	SMARCC1	SWI/SNF complex subunit SMARCC1	>tr|Q58EY4|Q58EY4_HUMAN SWI/SNF related, matrix associated, actin dependent regulator of chromatin, subfamily c, member 1 OS=Homo sapiens GN=SMARCC1 PE=2 SV=1;>sp|Q92922|SMRC1_HUMAN SWI/SNF complex subunit SMARCC1 OS=Homo sapiens GN=SMARCC1 PE=1 SV=3;>tr|B	Q58EY4;Q92922;B4DYQ1;Q05CR1;Q05BW5	ENSG00000173473	0.128029	0.112	26	6.58284	6.78453	0.375512	0.584	15	5.80619	6.40276	9.97e-171	20	13	122.91	30.2	20.5
HIST1H2AC;HIST3H2A;HIST2H2AC;HIST1H2AI;HIST1H2AG;HIST1H2AD;HIST2H2AA3;H2AFJ	HIST1H2AK;HIST1H2AB;HIST1H2AG;HIST1H2AD;HIST2H2AA3;HIST3H2A;HIST1H2AC;HIST2H2AC;H2AFJ;HIST1H2AH;HIST1H2AJ	Histone H2A;Histone H2A type 1-B/E;Histone H2A type 1;Histone H2A type 1-D;Histone H2A type 2-A;Histone H2A type 3;Histone H2A type 1-C;Histone H2A type 2-C;Histone H2A.J;Histone H2A type 1-H;Histone H2A type 1-J	>tr|A4FTV9|A4FTV9_HUMAN Histone H2A OS=Homo sapiens GN=HIST1H2AK PE=2 SV=1;>tr|B2R5B3|B2R5B3_HUMAN Histone H2A OS=Homo sapiens PE=2 SV=1;>sp|P04908|H2A1B_HUMAN Histone H2A type 1-B/E OS=Homo sapiens GN=HIST1H2AB PE=1 SV=2;>sp|P0C0S8|H2A1_HUMAN Histone H2A	A4FTV9;B2R5B3;P04908;P0C0S8;P20671;Q08AJ9;Q6FI13;Q7L7L0;Q93077;Q16777;Q9BTM1;A3KPC7;Q96KK5;Q99878;B4E0B3;H0YFX9	ENSG00000137259;ENSG00000168274;ENSG00000180573;ENSG00000181218;ENSG00000182611;ENSG00000183558;ENSG00000184260;ENSG00000184348;ENSG00000184825;ENSG00000196747;ENSG00000196787;ENSG00000196866;ENSG00000198374;ENSG00000203812;ENSG00000233224;ENSG00000246705;ENSG00000263521;ENSG00000266225	0.128029	0.112	15	8.30036	9.08153	0.224905	0.401	15	7.84045	9.0454	9.24e-141	2	1	14.091	27.7	26.9
ANAPC1	ANAPC1	Anaphase-promoting complex subunit 1	>sp|Q9H1A4|APC1_HUMAN Anaphase-promoting complex subunit 1 OS=Homo sapiens GN=ANAPC1 PE=1 SV=1;>tr|H0Y564|H0Y564_HUMAN Anaphase-promoting complex subunit 1 (Fragment) OS=Homo sapiens GN=ANAPC1 PE=4 SV=1	Q9H1A4;H0Y564	ENSG00000153107	0.126444	0.11	46	NA	6.8718	0.219463	0.394	50	NA	6.84805	9.42e-245	37	39	216.5	21.7	22.2
FANCG	FANCG	Fanconi anemia group G protein	>sp|O15287|FANCG_HUMAN Fanconi anemia group G protein OS=Homo sapiens GN=FANCG PE=1 SV=1;>tr|Q53XM5|Q53XM5_HUMAN Fanconi anemia, complementation group G OS=Homo sapiens GN=FANCG PE=2 SV=1;>tr|B4DE21|B4DE21_HUMAN Fanconi anemia group G protein OS=Homo sapie	O15287;Q53XM5;B4DE21;C9JSE3;F8WC08	ENSG00000221829	0.124857	0.107	1	NA	4.95693	0.705845	0.986	1	NA	4.98268	3.6e-05	2	1	68.553	3.1	1.6
NDUFA5	NDUFA5;DKFZp781K1356	NADH dehydrogenase [ubiquinone] 1 alpha subcomplex subunit 5	>sp|Q16718|NDUA5_HUMAN NADH dehydrogenase [ubiquinone] 1 alpha subcomplex subunit 5 OS=Homo sapiens GN=NDUFA5 PE=1 SV=3;>tr|Q5H9R2|Q5H9R2_HUMAN NADH dehydrogenase [ubiquinone] 1 alpha subcomplex subunit 5 OS=Homo sapiens GN=DKFZp781K1356 PE=2 SV=1;>tr|H7BY	Q16718;Q5H9R2;H7BYD0;C9IZN5;F8WAS3	ENSG00000128609	0.124063	0.106	1	NA	6.10199	-0.678788	-0.698	1	NA	5.7452	0.0016733	1	1	13.459	8.6	8.6
HIST1H4H;HIST1H4C;HIST1H4J;HIST4H4	HIST1H4L;HIST1H4A;HIST1H4H	Histone H4	>tr|B2R4R0|B2R4R0_HUMAN Histone H4 OS=Homo sapiens GN=HIST1H4L PE=2 SV=1;>sp|P62805|H4_HUMAN Histone H4 OS=Homo sapiens GN=HIST1H4A PE=1 SV=2;>tr|Q0VAS5|Q0VAS5_HUMAN Histone H4 OS=Homo sapiens GN=HIST1H4H PE=2 SV=1	B2R4R0;P62805;Q0VAS5	ENSG00000124529;ENSG00000158406;ENSG00000182217;ENSG00000183941;ENSG00000188987;ENSG00000196176;ENSG00000197061;ENSG00000197238;ENSG00000197837;ENSG00000197914;ENSG00000198327;ENSG00000198339;ENSG00000198518;ENSG00000198558	0.122606	0.103	116	8.39985	9.34372	0.425781	0.645	115	8.06333	9.35112	3.06e-166	8	8	11.367	52.4	52.4
CAPZB	CAPZB	F-actin-capping protein subunit beta	>tr|B4DWA6|B4DWA6_HUMAN cDNA FLJ60094, highly similar to F-actin capping protein subunit beta OS=Homo sapiens PE=2 SV=1;>tr|E7EQ40|E7EQ40_HUMAN F-actin-capping protein subunit beta OS=Homo sapiens GN=CAPZB PE=4 SV=1;>tr|B1AK88|B1AK88_HUMAN Capping protein	B4DWA6;E7EQ40;B1AK88;B2R7T8;B1AK87;P47756;B1AK85;B1AK86;B1AP83;F6USW4	ENSG00000077549	0.122076	0.103	13	5.1495	7.35936	0.211386	0.384	12	NA	7.18602	1.53e-214	11	11	37.482	31	31
CHAF1A	CHAF1A	Chromatin assembly factor 1 subunit A	>tr|D6W625|D6W625_HUMAN Chromatin assembly factor 1, subunit A (P150), isoform CRA_a OS=Homo sapiens GN=CHAF1A PE=4 SV=1;>sp|Q13111|CAF1A_HUMAN Chromatin assembly factor 1 subunit A OS=Homo sapiens GN=CHAF1A PE=1 SV=2;>tr|C9JLF8|C9JLF8_HUMAN Chromatin asse	D6W625;Q13111;C9JLF8	ENSG00000167670	0.122474	0.103	5	NA	5.80439	0.160791	0.323	1	NA	4.68907	3.45e-12	5	1	106.94	5	0.8
RPL39	RPL39;RPL39P5	60S ribosomal protein L39;Putative 60S ribosomal protein L39-like 5	>sp|P62891|RL39_HUMAN 60S ribosomal protein L39 OS=Homo sapiens GN=RPL39 PE=2 SV=2;>sp|Q59GN2|R39L5_HUMAN Putative 60S ribosomal protein L39-like 5 OS=Homo sapiens GN=RPL39P5 PE=5 SV=2	P62891;Q59GN2	ENSG00000198918	0.121944	0.102	1	NA	7.09005	-0.0132905	0.111	1	NA	6.87092	9.71e-05	1	1	6.4066	19.6	19.6
MDN1	MDN1	Midasin	>sp|Q9NU22|MDN1_HUMAN Midasin OS=Homo sapiens GN=MDN1 PE=1 SV=2	Q9NU22	ENSG00000112159	0.121148	0.101	104	NA	6.43669	0.0833836	0.229	80	NA	6.1659	9.49e-193	67	51	632.81	12.4	10.3
MRPL53	MRPL53	39S ribosomal protein L53, mitochondrial	>sp|Q96EL3|RM53_HUMAN 39S ribosomal protein L53, mitochondrial OS=Homo sapiens GN=MRPL53 PE=1 SV=1	Q96EL3	ENSG00000204822	0.120617	0.1	2	NA	6.44242	-0.053853	0.062	2	NA	6.4115	2.95e-24	2	2	12.107	24.1	24.1
FOXK2	FOXK2	Forkhead box protein K2	>sp|Q01167|FOXK2_HUMAN Forkhead box protein K2 OS=Homo sapiens GN=FOXK2 PE=1 SV=3;>tr|F5H5V5|F5H5V5_HUMAN Forkhead box protein K2 OS=Homo sapiens GN=FOXK2 PE=4 SV=1;>tr|E9PPI7|E9PPI7_HUMAN Forkhead box protein K2 (Fragment) OS=Homo sapiens GN=FOXK2 PE=4 SV	Q01167;F5H5V5;E9PPI7	ENSG00000141568	0.119423	0.098	6	NA	6.06205	0.141956	0.3	8	NA	6.1037	1.77e-16	5	4	69.061	9.4	6.5
PSPC1	PSPC1	Paraspeckle component 1	>sp|Q8WXF1|PSPC1_HUMAN Paraspeckle component 1 OS=Homo sapiens GN=PSPC1 PE=1 SV=1;>tr|B4DWI8|B4DWI8_HUMAN cDNA FLJ57805, highly similar to Homo sapiens paraspeckle component 1 (PSPC1), transcript variant alpha, mRNA OS=Homo sapiens PE=2 SV=1;>tr|F5H656|F5H	Q8WXF1;B4DWI8;F5H656	ENSG00000121390	0.119423	0.098	5	6.40341	6.12228	-0.598457	-0.6	6	5.27395	6.18353	1.11e-50	8	6	58.743	18.5	14.3
ARRB2	ARRB2	Beta-arrestin-2	>tr|B4DLW0|B4DLW0_HUMAN cDNA FLJ56622, highly similar to Beta-arrestin-2 OS=Homo sapiens PE=2 SV=1;>tr|H0Y688|H0Y688_HUMAN Beta-arrestin-2 OS=Homo sapiens GN=ARRB2 PE=4 SV=1;>tr|Q59EM5|Q59EM5_HUMAN Arrestin beta 2 isoform 1 variant (Fragment) OS=Homo sapie	B4DLW0;H0Y688;Q59EM5;P32121;I3L412	ENSG00000141480	0.117828	0.096	1	NA	5.1469	-0.0625954	0.051	1	NA	5.12506	0.00081678	1	1	47.966	2.6	2.6
NADK2	NADKD1	NAD kinase domain-containing protein 1	>sp|Q4G0N4|NAKD1_HUMAN NAD kinase domain-containing protein 1 OS=Homo sapiens GN=NADKD1 PE=1 SV=2;>tr|B7Z8V7|B7Z8V7_HUMAN NAD kinase domain-containing protein 1 OS=Homo sapiens GN=NADKD1 PE=2 SV=1	Q4G0N4;B7Z8V7	ENSG00000152620	0.117429	0.095	5	4.91954	6.20772	-0.830639	-0.882	2	NA	5.79152	1.53e-33	5	2	49.432	13.6	4.5
FUBP1	FUBP1	Far upstream element-binding protein 1	>tr|E9PEB5|E9PEB5_HUMAN Far upstream element-binding protein 1 OS=Homo sapiens GN=FUBP1 PE=4 SV=1;>tr|F8W7W2|F8W7W2_HUMAN Far upstream element-binding protein 1 OS=Homo sapiens GN=FUBP1 PE=4 SV=1;>sp|Q96AE4|FUBP1_HUMAN Far upstream element-binding protein	E9PEB5;F8W7W2;Q96AE4;B4E0X8;B4DT31;B4DWL1;Q6PJY1;Q59FU3	ENSG00000162613	0.117296	0.095	8	6.68279	6.18662	-1.77349	-2.029	11	6.55511	6.53329	8.26e-72	4	9	68.903	9.6	20
PUF60	PUF60	Poly(U)-binding-splicing factor PUF60	>sp|Q9UHX1|PUF60_HUMAN Poly(U)-binding-splicing factor PUF60 OS=Homo sapiens GN=PUF60 PE=1 SV=1;>tr|H0YEM1|H0YEM1_HUMAN Poly(U)-binding-splicing factor PUF60 (Fragment) OS=Homo sapiens GN=PUF60 PE=4 SV=1	Q9UHX1;H0YEM1	ENSG00000179950;ENSG00000260485	0.11703	0.094	23	6.4667	7.10785	0.103665	0.254	23	5.85462	7.20164	2.12e-158	7	6	59.875	33.5	34.5
WARS	WARS	Tryptophan--tRNA ligase, cytoplasmic;T1-TrpRS;T2-TrpRS	>sp|P23381|SYWC_HUMAN Tryptophan--tRNA ligase, cytoplasmic OS=Homo sapiens GN=WARS PE=1 SV=2;>tr|G3V3Y5|G3V3Y5_HUMAN Tryptophan--tRNA ligase, cytoplasmic (Fragment) OS=Homo sapiens GN=WARS PE=3 SV=1;>tr|G3V3H8|G3V3H8_HUMAN Tryptophan--tRNA ligase, cytoplas	P23381;G3V3Y5;G3V3H8	ENSG00000140105	0.116764	0.094	3	NA	5.7914	-0.874746	-0.936	4	NA	5.938	1.87e-14	3	3	53.165	10.6	9.6
TLK2	TLK2	Serine/threonine-protein kinase tousled-like 2	>sp|Q86UE8|TLK2_HUMAN Serine/threonine-protein kinase tousled-like 2 OS=Homo sapiens GN=TLK2 PE=1 SV=2;>tr|D3DU05|D3DU05_HUMAN Tousled-like kinase 2, isoform CRA_a OS=Homo sapiens GN=TLK2 PE=4 SV=1;>tr|B4DUC2|B4DUC2_HUMAN cDNA FLJ54483, highly similar to S	Q86UE8;D3DU05;B4DUC2	ENSG00000146872	0.115566	0.092	1	NA	4.98712	NA	NA	0	NA	NA	0.000253	1	0	87.66	1.2	0
USP48	USP48	Ubiquitin carboxyl-terminal hydrolase 48	>tr|B7ZKS7|B7ZKS7_HUMAN USP48 protein OS=Homo sapiens GN=USP48 PE=2 SV=1;>tr|B7ZKS3|B7ZKS3_HUMAN Ubiquitin specific peptidase 48 OS=Homo sapiens GN=USP48 PE=2 SV=1;>sp|Q86UV5|UBP48_HUMAN Ubiquitin carboxyl-terminal hydrolase 48 OS=Homo sapiens GN=USP48 PE=	B7ZKS7;B7ZKS3;Q86UV5;B7ZKR8	ENSG00000090686	0.115433	0.092	10	NA	6.07379	-0.0242084	0.098	10	NA	6.06487	3.55e-53	9	10	120.52	10.9	12.1
ZNF629	ZNF629	Zinc finger protein 629	>sp|Q9UEG4|ZN629_HUMAN Zinc finger protein 629 OS=Homo sapiens GN=ZNF629 PE=2 SV=2	Q9UEG4	ENSG00000102870	0.1149	0.091	14	NA	6.54219	0.0705267	0.213	17	NA	6.56355	3.49e-117	12	13	96.619	15.5	17.8
TUBB2A;TUBB2B	TUBB2A;TUBB2B;DKFZp566F223	Tubulin beta-2A chain;Tubulin beta-2B chain	>sp|Q13885|TBB2A_HUMAN Tubulin beta-2A chain OS=Homo sapiens GN=TUBB2A PE=1 SV=1;>sp|Q9BVA1|TBB2B_HUMAN Tubulin beta-2B chain OS=Homo sapiens GN=TUBB2B PE=1 SV=1;>tr|B2R6L0|B2R6L0_HUMAN cDNA, FLJ93005, highly similar to Homo sapiens tubulin, beta polypepti	Q13885;Q9BVA1;B2R6L0;O43209;F5H8C9;B7Z4N1;Q9UGA2	ENSG00000137267;ENSG00000137285	0.114767	0.09	2	4.94455	5.52585	-0.151074	-0.056	2	NA	6.10961	0	1	1	49.906	38	43.8
COPS4	COPS4	COP9 signalosome complex subunit 4	>tr|D6RFN0|D6RFN0_HUMAN COP9 signalosome complex subunit 4 OS=Homo sapiens GN=COPS4 PE=4 SV=1;>tr|D6RAX7|D6RAX7_HUMAN COP9 signalosome complex subunit 4 OS=Homo sapiens GN=COPS4 PE=4 SV=1;>tr|B3KM48|B3KM48_HUMAN cDNA FLJ10286 fis, clone HEMBB1001384, highl	D6RFN0;D6RAX7;B3KM48;Q53FV3;Q9BT78;B3KST5	ENSG00000138663	0.112633	0.087	2	NA	5.48409	0.224287	0.4	1	NA	5.41544	1.66e-27	2	1	49.684	6.8	3.7
AP2A1	AP2A1	AP-2 complex subunit alpha-1	>sp|O95782|AP2A1_HUMAN AP-2 complex subunit alpha-1 OS=Homo sapiens GN=AP2A1 PE=1 SV=3	O95782	ENSG00000196961	0.111833	0.086	10	NA	7.05865	0.0330882	0.168	7	NA	5.86991	2.2e-84	12	7	107.54	21	14.3
RECQL5	RECQL5	ATP-dependent DNA helicase Q5	>tr|B7Z8Y7|B7Z8Y7_HUMAN ATP-dependent DNA helicase Q5 OS=Homo sapiens GN=RECQL5 PE=2 SV=1;>tr|A5YM55|A5YM55_HUMAN RECQL5 protein OS=Homo sapiens GN=RECQL5 PE=2 SV=1;>sp|O94762|RECQ5_HUMAN ATP-dependent DNA helicase Q5 OS=Homo sapiens GN=RECQL5 PE=1 SV=2;>t	B7Z8Y7;A5YM55;O94762;Q6P4G0;B3KQK2	ENSG00000108469	0.110898	0.084	19	NA	6.37552	0.901649	1.224	19	NA	6.4299	1.38e-67	16	18	111.46	16.2	18.2
ZNF687	ZNF687	Zinc finger protein 687	>sp|Q8N1G0|ZN687_HUMAN Zinc finger protein 687 OS=Homo sapiens GN=ZNF687 PE=1 SV=1;>tr|H0Y5I5|H0Y5I5_HUMAN Zinc finger protein 687 (Fragment) OS=Homo sapiens GN=ZNF687 PE=4 SV=1;>tr|Q5VWB8|Q5VWB8_HUMAN Zinc finger protein 687 (Fragment) OS=Homo sapiens GN=	Q8N1G0;H0Y5I5;Q5VWB8;F8WCX2	ENSG00000143373	0.110497	0.083	26	NA	6.62986	0.299479	0.492	21	NA	6.41078	1.8e-123	17	15	129.53	15.6	14.5
ADNP	ADNP	Activity-dependent neuroprotector homeobox protein	>tr|B2RBM8|B2RBM8_HUMAN cDNA, FLJ95596, highly similar to Homo sapiens activity-dependent neuroprotector (ADNP), mRNA OS=Homo sapiens PE=2 SV=1;>tr|Q6DHZ8|Q6DHZ8_HUMAN Activity-dependent neuroprotector homeobox OS=Homo sapiens GN=ADNP PE=2 SV=1;>sp|Q9H2P0|	B2RBM8;Q6DHZ8;Q9H2P0	ENSG00000101126	0.110497	0.083	32	NA	6.64218	0.133037	0.289	25	NA	6.40765	1.42e-93	24	22	123.61	23.5	21.7
MRPS11	MRPS11	28S ribosomal protein S11, mitochondrial	>sp|P82912|RT11_HUMAN 28S ribosomal protein S11, mitochondrial OS=Homo sapiens GN=MRPS11 PE=1 SV=2;>tr|Q53FX9|Q53FX9_HUMAN Mitochondrial ribosomal protein S11 isoform a variant (Fragment) OS=Homo sapiens PE=2 SV=1;>tr|Q53GJ8|Q53GJ8_HUMAN Mitochondrial ribo	P82912;Q53FX9;Q53GJ8;H0YL99	ENSG00000181991	0.110096	0.083	9	NA	8.34372	0.0842003	0.23	9	NA	8.29046	0	6	6	20.616	37.1	37.1
GTF3C5	GTF3C5	General transcription factor 3C polypeptide 5	>sp|Q9Y5Q8|TF3C5_HUMAN General transcription factor 3C polypeptide 5 OS=Homo sapiens GN=GTF3C5 PE=1 SV=2;>tr|H7BY84|H7BY84_HUMAN General transcription factor 3C polypeptide 5 OS=Homo sapiens GN=GTF3C5 PE=4 SV=1;>tr|Q5T7U1|Q5T7U1_HUMAN General transcription	Q9Y5Q8;H7BY84;Q5T7U1;B7Z1V3;H9KV68;C9J393;Q5T7U0;H0Y3Y0;Q5T7T9	ENSG00000148308	0.10916	0.081	14	NA	6.56216	0.305329	0.499	16	NA	6.66599	1.61e-90	12	11	59.57	28.5	26.8
OAT	OAT	Ornithine aminotransferase, mitochondrial;Ornithine aminotransferase, hepatic form;Ornithine aminotransferase, renal form	>sp|P04181|OAT_HUMAN Ornithine aminotransferase, mitochondrial OS=Homo sapiens GN=OAT PE=1 SV=1;>tr|Q59HE2|Q59HE2_HUMAN Ornithine aminotransferase variant (Fragment) OS=Homo sapiens PE=2 SV=1	P04181;Q59HE2	ENSG00000065154	0.108625	0.08	14	NA	7.31683	-1.5161	-1.716	12	NA	7.14808	1.2e-239	14	12	48.534	38	32.3
TRA2B	TRA2B;DKFZp686F18120	Transformer-2 protein homolog beta	>tr|B2RDQ3|B2RDQ3_HUMAN cDNA, FLJ96718, highly similar to Homo sapiens splicing factor, arginine/serine-rich 10 (transformer 2 homolog, Drosophila) (SFRS10), mRNA OS=Homo sapiens PE=2 SV=1;>sp|P62995|TRA2B_HUMAN Transformer-2 protein homolog beta OS=Homo s	B2RDQ3;P62995;Q59GA1;Q68DZ9;Q8N1H4;H7BXF3;H7C2L4	ENSG00000136527	0.107822	0.079	8	6.87907	7.58387	0.275961	0.463	10	6.80756	7.6251	2.18e-125	6	7	33.681	24.3	27.8
DNMT1	DNMT1	Cytosine-specific methyltransferase;DNA (cytosine-5)-methyltransferase 1	>tr|F5GX68|F5GX68_HUMAN Cytosine-specific methyltransferase OS=Homo sapiens GN=DNMT1 PE=3 SV=1;>sp|P26358|DNMT1_HUMAN DNA (cytosine-5)-methyltransferase 1 OS=Homo sapiens GN=DNMT1 PE=1 SV=2;>tr|Q59FP7|Q59FP7_HUMAN Cytosine-specific methyltransferase (Fragm	F5GX68;P26358;Q59FP7;H0YFC7;B3KVA0	ENSG00000130816	0.10675	0.077	12	NA	5.93375	-0.194328	-0.109	10	NA	5.79418	9.13e-32	13	12	183.38	7.7	7.2
ALYREF	ALYREF	THO complex subunit 4	>tr|E9PB61|E9PB61_HUMAN THO complex subunit 4 OS=Homo sapiens GN=ALYREF PE=4 SV=1;>sp|Q86V81|THOC4_HUMAN THO complex subunit 4 OS=Homo sapiens GN=ALYREF PE=1 SV=3	E9PB61;Q86V81	ENSG00000183684	0.106214	0.076	11	6.96443	7.46704	0.199625	0.37	11	6.48558	7.4715	0	8	8	27.557	35.2	35.2
TP53	TP53;p53	Cellular tumor antigen p53	>tr|B6E4X6|B6E4X6_HUMAN Cellular tumor antigen p53 OS=Homo sapiens PE=2 SV=1;>tr|E5RMA8|E5RMA8_HUMAN Cellular tumor antigen p53 OS=Homo sapiens GN=TP53 PE=3 SV=1;>tr|H6U5S2|H6U5S2_HUMAN Cellular tumor antigen p53 (Fragment) OS=Homo sapiens PE=2 SV=1;>tr|H6	B6E4X6;E5RMA8;H6U5S2;H6U5S3;P04637;Q2XSC7;Q5U0E4;B4DNI2;Q1MSX0;B4DMH2;H2EHT1;Q1MSW8;H6U5S4;E7EQX7;Q1MSW9;B4E095;H6U5S5;E7EMR6;Q53GA5;E9PCY9;A2I9Y7;D5KL90;G4Y083;H3K404	ENSG00000141510	0.106214	0.076	2	NA	5.76451	-0.182098	-0.094	1	NA	5.67985	1.36e-06	2	1	43.754	4.6	2.3
JUP	JUP		>tr|F5GWP8|F5GWP8_HUMAN Junction plakoglobin OS=Homo sapiens GN=JUP PE=3 SV=1	F5GWP8	ENSG00000173801	0.10541	0.075	1	5.74087	5.25101	NA	NA	0	NA	5.70482	6.25e-164	0	0	66.35	15.4	18.4
PEF1	PEF1	Peflin	>sp|Q9UBV8|PEF1_HUMAN Peflin OS=Homo sapiens GN=PEF1 PE=1 SV=1	Q9UBV8	ENSG00000162517	0.10541	0.075	3	7.55234	6.20197	NA	NA	0	7.45808	NA	5.54e-51	3	1	30.381	11.3	3.9
ERCC6	ERCC6	DNA excision repair protein ERCC-6	>sp|Q03468|ERCC6_HUMAN DNA excision repair protein ERCC-6 OS=Homo sapiens GN=ERCC6 PE=1 SV=1;>tr|A0JP10|A0JP10_HUMAN Excision repair cross-complementing rodent repair deficiency, complementation group 6 OS=Homo sapiens GN=ERCC6 PE=2 SV=1;>tr|F5H493|F5H493_	Q03468;A0JP10;F5H493;B4DZN6;H0Y3B0;Q59FF6	ENSG00000225830	0.104739	0.074	1284	4.91247	9.26658	0.107286	0.258	1354	6.18778	9.27761	0	84	88	168.41	55.7	59.5
ANAPC4	ANAPC4	Anaphase-promoting complex subunit 4	>tr|E9PCR4|E9PCR4_HUMAN Anaphase-promoting complex subunit 4 OS=Homo sapiens GN=ANAPC4 PE=4 SV=1;>sp|Q9UJX5|APC4_HUMAN Anaphase-promoting complex subunit 4 OS=Homo sapiens GN=ANAPC4 PE=1 SV=2;>tr|B3KN47|B3KN47_HUMAN cDNA FLJ13535 fis, clone PLACE1006506, h	E9PCR4;Q9UJX5;B3KN47	ENSG00000053900	0.103531	0.072	18	NA	6.74058	0.782157	1.078	21	NA	6.5673	1.04e-182	19	12	92.214	26.5	16.6
RNMT	RNMT	mRNA cap guanine-N7 methyltransferase	>tr|A8K946|A8K946_HUMAN mRNA cap guanine-N7 methyltransferase OS=Homo sapiens PE=2 SV=1;>sp|O43148|MCES_HUMAN mRNA cap guanine-N7 methyltransferase OS=Homo sapiens GN=RNMT PE=1 SV=1;>tr|Q05D80|Q05D80_HUMAN mRNA cap guanine-N7 methyltransferase (Fragment) O	A8K946;O43148;Q05D80;Q05DQ2	ENSG00000101654	0.1038	0.072	3	6.41511	5.29172	-0.52641	-0.512	2	5.96581	5.27035	6.26e-24	3	2	57.75	5.8	3.6
GTF3C4	GTF3C4	General transcription factor 3C polypeptide 4	>sp|Q9UKN8|TF3C4_HUMAN General transcription factor 3C polypeptide 4 OS=Homo sapiens GN=GTF3C4 PE=1 SV=2;>tr|Q05CN7|Q05CN7_HUMAN GTF3C4 protein (Fragment) OS=Homo sapiens GN=GTF3C4 PE=2 SV=1	Q9UKN8;Q05CN7	ENSG00000125484	0.10286	0.071	31	NA	6.88969	0.479127	0.71	35	NA	6.65376	7.6e-135	26	21	91.981	34.3	25.7
UBQLN4	UBQLN4	Ubiquilin-4	>sp|Q9NRR5|UBQL4_HUMAN Ubiquilin-4 OS=Homo sapiens GN=UBQLN4 PE=1 SV=2;>tr|Q59F94|Q59F94_HUMAN Ataxin-1 ubiquitin-like interacting protein variant (Fragment) OS=Homo sapiens PE=2 SV=1;>tr|B4DZF6|B4DZF6_HUMAN cDNA FLJ54206, highly similar to Ubiquilin-4 OS=	Q9NRR5;Q59F94;B4DZF6;Q9H8R7	ENSG00000160803	0.102457	0.07	2	NA	5.84965	-0.00553615	0.121	6	NA	6.39203	3.04e-33	1	6	63.852	4.8	14.5
ZMYM4	ZMYM4	Zinc finger MYM-type protein 4	>sp|Q5VZL5|ZMYM4_HUMAN Zinc finger MYM-type protein 4 OS=Homo sapiens GN=ZMYM4 PE=1 SV=1;>tr|H7C1I7|H7C1I7_HUMAN Zinc finger MYM-type protein 4 (Fragment) OS=Homo sapiens GN=ZMYM4 PE=4 SV=1	Q5VZL5;H7C1I7	ENSG00000146463	0.101784	0.069	5	NA	5.45986	0.093425	0.241	2	NA	5.01305	6.77e-21	7	2	172.79	5.6	2.1
LSM14A;LSM14A	LSM14A	Protein LSM14 homolog A	>sp|Q8ND56|LS14A_HUMAN Protein LSM14 homolog A OS=Homo sapiens GN=LSM14A PE=1 SV=3;>tr|B4DTG6|B4DTG6_HUMAN Protein LSM14 homolog A OS=Homo sapiens GN=LSM14A PE=2 SV=1;>tr|I3L420|I3L420_HUMAN Protein LSM14 homolog A (Fragment) OS=Homo sapiens GN=LSM14A PE=4	Q8ND56;B4DTG6;I3L420	ENSG00000257103;ENSG00000262860	0.101381	0.068	3	6.66401	5.81019	0.673466	0.946	1	5.90594	5.27476	1.76e-33	3	1	50.529	7.8	1.7
HIST1H2BJ;HIST2H2BE;HIST3H2BB	HIST1H2BJ;HIST1H2BO;HIST1H2BB;HIST2H2BE;HIST3H2BB	Histone H2B type 1-J;Histone H2B type 1-O;Histone H2B type 1-B;Histone H2B type 2-E;Histone H2B type 3-B	>sp|P06899|H2B1J_HUMAN Histone H2B type 1-J OS=Homo sapiens GN=HIST1H2BJ PE=1 SV=3;>sp|P23527|H2B1O_HUMAN Histone H2B type 1-O OS=Homo sapiens GN=HIST1H2BO PE=1 SV=3;>sp|P33778|H2B1B_HUMAN Histone H2B type 1-B OS=Homo sapiens GN=HIST1H2BB PE=1 SV=2;>sp|Q16	P06899;P23527;P33778;Q16778;Q8N257	ENSG00000124635;ENSG00000184678;ENSG00000196226;ENSG00000196331;ENSG00000196890;ENSG00000264719	0.0999011	0.066	4	6.64733	7.87032	0.472384	0.702	4	NA	7.90548	7.26e-115	2	2	13.904	41.3	41.3
HSPA9	HSPA9	Stress-70 protein, mitochondrial	>sp|P38646|GRP75_HUMAN Stress-70 protein, mitochondrial OS=Homo sapiens GN=HSPA9 PE=1 SV=2;>tr|B7Z4V2|B7Z4V2_HUMAN Stress-70 protein, mitochondrial OS=Homo sapiens GN=HSPA9 PE=2 SV=1;>tr|Q8N1C8|Q8N1C8_HUMAN HSPA9 protein (Fragment) OS=Homo sapiens GN=HSPA9	P38646;B7Z4V2;Q8N1C8;F5H3L8;B7Z4T3;B7Z1V7	ENSG00000113013	0.0997664	0.066	111	7.85877	8.24184	-0.124818	-0.024	90	7.62282	8.43196	0	36	34	73.68	50.8	48.5
RBM25	RBM25	RNA-binding protein 25	>sp|P49756|RBM25_HUMAN RNA-binding protein 25 OS=Homo sapiens GN=RBM25 PE=1 SV=3	P49756	ENSG00000119707	0.0984196	0.063	26	NA	6.97148	0.607105	0.866	15	NA	6.75578	9e-161	14	14	100.18	18.9	19
SALL1	SALL1	Sal-like protein 1	>sp|Q9NSC2|SALL1_HUMAN Sal-like protein 1 OS=Homo sapiens GN=SALL1 PE=1 SV=2;>tr|B4DHH6|B4DHH6_HUMAN cDNA FLJ55320, highly similar to Sal-like protein 1 OS=Homo sapiens PE=2 SV=1;>tr|E9PCU5|E9PCU5_HUMAN Sal-like protein 1 OS=Homo sapiens GN=SALL1 PE=4 SV=2	Q9NSC2;B4DHH6;E9PCU5;H3BSM9	ENSG00000103449	0.0980152	0.063	17	NA	6.66048	0.0706641	0.213	19	NA	6.48374	3.66e-106	11	14	140.4	9.6	12.3
ZMYM3	ZMYM3	Zinc finger MYM-type protein 3	>tr|A6NHB5|A6NHB5_HUMAN Zinc finger MYM-type protein 3 OS=Homo sapiens GN=ZMYM3 PE=4 SV=1;>sp|Q14202|ZMYM3_HUMAN Zinc finger MYM-type protein 3 OS=Homo sapiens GN=ZMYM3 PE=1 SV=2;>tr|A6NHN7|A6NHN7_HUMAN Zinc finger MYM-type protein 3 OS=Homo sapiens GN=ZMY	A6NHB5;Q14202;A6NHN7	ENSG00000147130	0.097476	0.062	11	NA	5.98723	-0.508711	-0.491	7	NA	5.87484	1e-24	9	6	152.6	8.5	6.4
DAZAP1	DAZAP1;DAZAP1/MEF2D fusion	DAZ-associated protein 1	>sp|Q96EP5|DAZP1_HUMAN DAZ-associated protein 1 OS=Homo sapiens GN=DAZAP1 PE=1 SV=1;>tr|Q5IRN2|Q5IRN2_HUMAN DAZAP1/MEF2D fusion protein OS=Homo sapiens GN=DAZAP1/MEF2D fusion PE=2 SV=1	Q96EP5;Q5IRN2	ENSG00000071626	0.0970714	0.061	6	7.68252	6.71659	-1.10067	-1.211	5	7.46249	6.79	1.36e-176	5	5	43.383	18.9	18.9
RNF20	RNF20	E3 ubiquitin-protein ligase BRE1A	>sp|Q5VTR2|BRE1A_HUMAN E3 ubiquitin-protein ligase BRE1A OS=Homo sapiens GN=RNF20 PE=1 SV=2	Q5VTR2	ENSG00000155827	0.0959919	0.059	2	NA	5.05404	0.464982	0.693	1	NA	4.53512	2.45e-17	2	2	113.66	4	3.9
LANCL1	LANCL1	LanC-like protein 1	>sp|O43813|LANC1_HUMAN LanC-like protein 1 OS=Homo sapiens GN=LANCL1 PE=1 SV=1;>tr|Q53TN2|Q53TN2_HUMAN LanC lantibiotic synthetase component C-like 1 (Bacterial), isoform CRA_a OS=Homo sapiens GN=LANCL1 PE=2 SV=1;>tr|Q6FHH6|Q6FHH6_HUMAN LANCL1 protein (Fra	O43813;Q53TN2;Q6FHH6;B2R602;E9PHS0;B4DGM7;F8WDS9	ENSG00000115365	0.0959919	0.059	2	6.7454	5.8753	0.295841	0.487	1	6.66118	5.69967	6.08e-44	2	1	45.283	7	3
ANAPC10	ANAPC10;APC10	Anaphase-promoting complex subunit 10	>sp|Q9UM13|APC10_HUMAN Anaphase-promoting complex subunit 10 OS=Homo sapiens GN=ANAPC10 PE=1 SV=1;>tr|D6RA92|D6RA92_HUMAN Anaphase-promoting complex subunit 10 (Fragment) OS=Homo sapiens GN=ANAPC10 PE=4 SV=1;>tr|Q4W5I2|Q4W5I2_HUMAN Putative uncharacterized	Q9UM13;D6RA92;Q4W5I2	ENSG00000164162	0.0958569	0.059	3	NA	6.86238	0.295723	0.487	4	NA	6.93202	3.99e-40	3	3	21.252	23.8	23.8
			>tr|Q9UE89|Q9UE89_HUMAN Beta-actin (Fragment) OS=Homo sapiens PE=2 SV=1	Q9UE89		0.0958569	0.059	1	NA	6.99513	0.0705267	0.213	1	NA	6.67909	9.36e-291	1	1	7.7991	87.3	87.3
MRPL28	MRPL28	39S ribosomal protein L28, mitochondrial	>sp|Q13084|RM28_HUMAN 39S ribosomal protein L28, mitochondrial OS=Homo sapiens GN=MRPL28 PE=1 SV=4;>tr|Q4TT38|Q4TT38_HUMAN 39S ribosomal protein L28, mitochondrial OS=Homo sapiens GN=MRPL28 PE=4 SV=1;>tr|A2IDC6|A2IDC6_HUMAN 39S ribosomal protein L28, mitoc	Q13084;Q4TT38;A2IDC6;Q4TT37;A2IDC7	ENSG00000086504	0.0942361	0.057	6	NA	6.79062	0.0480967	0.186	5	NA	6.84549	1.84e-18	6	5	30.156	19.9	19.5
OPA1	OPA1	Dynamin-like 120 kDa protein, mitochondrial;Dynamin-like 120 kDa protein, form S1	>tr|E5KLJ5|E5KLJ5_HUMAN Dynamin-like 120 kDa protein, form S1 OS=Homo sapiens GN=OPA1 PE=3 SV=1;>tr|E5KLL9|E5KLL9_HUMAN Mitochondrial dynamin-like 120 kDa protein OS=Homo sapiens PE=3 SV=1;>tr|E5KLJ7|E5KLJ7_HUMAN Mitochondrial dynamin-like 120 kDa protein	E5KLJ5;E5KLL9;E5KLJ7;E5KLM1;E5KLJ9;E5KLJ6;E5KLM0;E5KLK1;E5KLM2;O60313;E5KLK0;E5KLK2	ENSG00000198836	0.0946415	0.057	12	NA	6.08686	-0.345234	-0.292	8	NA	5.7938	5.74e-47	14	8	117.74	14.9	8.5
PYCR1	PYCR1;PIG45	Pyrroline-5-carboxylate reductase;Pyrroline-5-carboxylate reductase 1, mitochondrial	>tr|B4DMU0|B4DMU0_HUMAN Pyrroline-5-carboxylate reductase OS=Homo sapiens GN=PYCR1 PE=2 SV=1;>tr|E7D7X9|E7D7X9_HUMAN Pyrroline-5-carboxylate reductase OS=Homo sapiens PE=2 SV=1;>sp|P32322|P5CR1_HUMAN Pyrroline-5-carboxylate reductase 1, mitochondrial OS=Ho	B4DMU0;E7D7X9;P32322;A6NFM2;E7D7Y0;B7Z8T1;Q2TU78;Q8TBX0	ENSG00000183010	0.0926134	0.054	3	5.23104	6.38383	-0.408512	-0.369	1	NA	5.75908	2.24e-64	3	1	35.98	17.1	6.9
BRE	BRE	BRCA1-A complex subunit BRE	>tr|Q6ZWH1|Q6ZWH1_HUMAN cDNA FLJ41081 fis, clone ADRGL2009755, highly similar to Homo sapiens brain and reproductive organ-expressed protein (BRE) mRNA OS=Homo sapiens PE=2 SV=1;>sp|Q9NXR7|BRE_HUMAN BRCA1-A complex subunit BRE OS=Homo sapiens GN=BRE PE=1 S	Q6ZWH1;Q9NXR7;H7BYD8;F8W733	ENSG00000158019	0.0919367	0.053	1	NA	5.96849	0.0521377	0.191	1	NA	5.82278	9.51e-13	1	1	45.396	3.6	3.6
MGA	MGA		>tr|H3BU53|H3BU53_HUMAN MAX gene-associated protein (Fragment) OS=Homo sapiens GN=MGA PE=4 SV=1;>tr|B4DVS1|B4DVS1_HUMAN cDNA FLJ55596, moderately similar to Mus musculus MAX gene associated (Mga), mRNA (Fragment) OS=Homo sapiens PE=2 SV=1	H3BU53;B4DVS1	ENSG00000174197	0.091666	0.052	4	NA	5.96389	0.042084	0.179	5	NA	6.02255	1.03e-282	2	2	127.14	24.6	25
SYMPK	SYMPK;SYMPK variant protein	Symplekin	>tr|B7Z6F7|B7Z6F7_HUMAN cDNA FLJ61705, highly similar to Symplekin OS=Homo sapiens PE=2 SV=1;>sp|Q92797|SYMPK_HUMAN Symplekin OS=Homo sapiens GN=SYMPK PE=1 SV=2;>tr|Q4LE61|Q4LE61_HUMAN SYMPK variant protein (Fragment) OS=Homo sapiens GN=SYMPK variant prote	B7Z6F7;Q92797;Q4LE61	ENSG00000125755	0.0908535	0.051	19	NA	6.19609	-0.137759	-0.04	1	NA	4.69889	5.33e-47	18	2	141.13	14.7	2
C18orf25	C18orf25	Uncharacterized protein C18orf25	>sp|Q96B23|CR025_HUMAN Uncharacterized protein C18orf25 OS=Homo sapiens GN=C18orf25 PE=1 SV=2	Q96B23	ENSG00000152242	0.088413	0.047	2	NA	6.13934	0.922274	1.249	3	NA	6.72823	8.29e-30	2	3	43.324	8.2	11.2
PTCD3	PTCD3	Pentatricopeptide repeat-containing protein 3, mitochondrial	>sp|Q96EY7|PTCD3_HUMAN Pentatricopeptide repeat-containing protein 3, mitochondrial OS=Homo sapiens GN=PTCD3 PE=1 SV=3;>tr|B2RDU4|B2RDU4_HUMAN cDNA, FLJ96770 OS=Homo sapiens PE=2 SV=1	Q96EY7;B2RDU4	ENSG00000132300	0.0875986	0.046	121	6.36857	8.39085	0.140909	0.299	103	5.87642	8.51403	0	26	28	78.549	44.7	45.9
MRPL37	MRPL37	39S ribosomal protein L37, mitochondrial	>sp|Q9BZE1|RM37_HUMAN 39S ribosomal protein L37, mitochondrial OS=Homo sapiens GN=MRPL37 PE=1 SV=2;>tr|E9PB99|E9PB99_HUMAN 39S ribosomal protein L37, mitochondrial OS=Homo sapiens GN=MRPL37 PE=4 SV=1	Q9BZE1;E9PB99	ENSG00000116221	0.0881415	0.046	8	NA	7.01	-0.0760826	0.035	8	NA	6.76466	3.5e-202	9	8	48.117	28.8	27
CUL2	CUL2	Cullin-2	>tr|B7Z6K8|B7Z6K8_HUMAN cDNA FLJ56037, highly similar to Cullin-2 OS=Homo sapiens PE=2 SV=1;>tr|G3V1S2|G3V1S2_HUMAN Cullin-2 OS=Homo sapiens GN=CUL2 PE=3 SV=1;>sp|Q13617|CUL2_HUMAN Cullin-2 OS=Homo sapiens GN=CUL2 PE=1 SV=2;>tr|Q5T2B5|Q5T2B5_HUMAN Cullin 2	B7Z6K8;G3V1S2;Q13617;Q5T2B5;Q5T2B7;B7Z1Y1	ENSG00000108094	0.086512	0.044	1	NA	4.90039	0.602742	0.86	6	NA	5.84841	7.45e-14	1	5	89.503	1.2	6.3
ZFP64	ZFP64	Zinc finger protein 64 homolog, isoforms 3 and 4	>sp|Q9NTW7|ZF64B_HUMAN Zinc finger protein 64 homolog, isoforms 3 and 4 OS=Homo sapiens GN=ZFP64 PE=2 SV=3;>tr|A2A2N5|A2A2N5_HUMAN Zinc finger protein 64 homolog (Mouse) (Fragment) OS=Homo sapiens GN=ZFP64 PE=4 SV=1	Q9NTW7;A2A2N5	ENSG00000020256	0.0866479	0.044	5	NA	6.34471	0.187134	0.355	7	NA	6.26651	1.12e-18	2	3	72.216	8.1	9.5
RPL7A	RPL7A	60S ribosomal protein L7a	>sp|P62424|RL7A_HUMAN 60S ribosomal protein L7a OS=Homo sapiens GN=RPL7A PE=1 SV=2;>tr|Q5T8U4|Q5T8U4_HUMAN Ribosomal protein L7a OS=Homo sapiens GN=RPL7A PE=2 SV=1;>tr|Q5T8U3|Q5T8U3_HUMAN 60S ribosomal protein L7a (Fragment) OS=Homo sapiens GN=RPL7A PE=4 S	P62424;Q5T8U4;Q5T8U3	ENSG00000148303;ENSG00000260501	0.0847447	0.041	1	NA	5.8049	0.315102	0.511	4	NA	6.4185	2.3e-11	1	5	29.995	4.9	18.8
GATAD2A	GATAD2A	Transcriptional repressor p66-alpha	>tr|B5MC40|B5MC40_HUMAN Transcriptional repressor p66-alpha OS=Homo sapiens GN=GATAD2A PE=4 SV=1;>sp|Q86YP4|P66A_HUMAN Transcriptional repressor p66-alpha OS=Homo sapiens GN=GATAD2A PE=1 SV=1;>tr|B4DKZ7|B4DKZ7_HUMAN Transcriptional repressor p66-alpha OS=H	B5MC40;Q86YP4;B4DKZ7	ENSG00000167491	0.0835197	0.039	79	5.2798	7.66916	0.528371	0.77	61	NA	7.92453	0	28	32	70.349	57.6	61.3
MTA1	MTA1	Metastasis-associated protein MTA1	>sp|Q13330|MTA1_HUMAN Metastasis-associated protein MTA1 OS=Homo sapiens GN=MTA1 PE=1 SV=2;>tr|E7ESY4|E7ESY4_HUMAN Metastasis-associated protein MTA1 OS=Homo sapiens GN=MTA1 PE=4 SV=1;>tr|E7EN71|E7EN71_HUMAN Metastasis-associated protein MTA1 OS=Homo sapie	Q13330;E7ESY4;E7EN71;H0Y4T7	ENSG00000182979	0.0828389	0.038	280	5.66899	8.53442	0.38405	0.594	312	5.66302	8.59427	0	8	9	80.785	64.8	68.7
LRWD1	LRWD1	Leucine-rich repeat and WD repeat-containing protein 1	>sp|Q9UFC0|LRWD1_HUMAN Leucine-rich repeat and WD repeat-containing protein 1 OS=Homo sapiens GN=LRWD1 PE=1 SV=2	Q9UFC0	ENSG00000161036	0.0825663	0.037	6	NA	6.06187	0.194591	0.364	8	NA	6.19529	1.25e-42	6	6	70.86	10.2	11
NDUFS7	NDUFS7	NADH dehydrogenase [ubiquinone] iron-sulfur protein 7, mitochondrial	>tr|Q6ZS38|Q6ZS38_HUMAN NADH dehydrogenase [ubiquinone] iron-sulfur protein 7, mitochondrial OS=Homo sapiens GN=NDUFS7 PE=2 SV=1;>tr|F5GXJ1|F5GXJ1_HUMAN NADH dehydrogenase [ubiquinone] iron-sulfur protein 7, mitochondrial OS=Homo sapiens GN=NDUFS7 PE=3 SV=	Q6ZS38;F5GXJ1;C9JKS5;Q9H3K5;O75251;Q7LD69;Q8NAS7;A8K0V6;B3KRI2;B7Z1U1;F5H5N1;Q6ZQU6;B7Z4P1	ENSG00000115286	0.081885	0.036	1	NA	5.96773	-0.156547	-0.063	1	NA	5.94078	3.43e-06	1	1	32.025	3.1	3.1
EIF4A3	EIF4A3	Eukaryotic initiation factor 4A-III	>sp|P38919|IF4A3_HUMAN Eukaryotic initiation factor 4A-III OS=Homo sapiens GN=EIF4A3 PE=1 SV=4	P38919	ENSG00000141543	0.0798389	0.033	12	5.3405	7.03918	0.0764222	0.22	10	NA	6.95872	2.95e-105	12	10	46.871	33.3	25.3
NCBP2	NCBP2	Nuclear cap-binding protein subunit 2	>sp|P52298|NCBP2_HUMAN Nuclear cap-binding protein subunit 2 OS=Homo sapiens GN=NCBP2 PE=1 SV=1;>tr|E9PAR5|E9PAR5_HUMAN Nuclear cap-binding protein subunit 2 OS=Homo sapiens GN=NCBP2 PE=4 SV=1;>tr|B3KSB0|B3KSB0_HUMAN Nuclear cap binding protein subunit 2,	P52298;E9PAR5;B3KSB0;C9JQX9	ENSG00000114503	0.0797024	0.032	3	6.00436	6.66736	0.79693	1.096	3	NA	6.69114	7.29e-31	3	3	18.001	20.5	20.5
LRPPRC	LRPPRC	Leucine-rich PPR motif-containing protein, mitochondrial	>tr|E5KNY5|E5KNY5_HUMAN Leucine-rich PPR-motif containing OS=Homo sapiens GN=LRPPRC PE=4 SV=1;>sp|P42704|LPPRC_HUMAN Leucine-rich PPR motif-containing protein, mitochondrial OS=Homo sapiens GN=LRPPRC PE=1 SV=3;>tr|F5H4J6|F5H4J6_HUMAN Leucine-rich PPR motif	E5KNY5;P42704;F5H4J6;B4DSR0	ENSG00000138095	0.0797024	0.032	124	NA	7.76999	-0.381498	-0.336	151	4.63572	7.43067	0	79	66	157.9	57.9	46.5
KDM1A	KDM1A	Lysine-specific histone demethylase 1A	>sp|O60341|KDM1A_HUMAN Lysine-specific histone demethylase 1A OS=Homo sapiens GN=KDM1A PE=1 SV=2;>tr|F6S0T5|F6S0T5_HUMAN Lysine-specific histone demethylase 1A OS=Homo sapiens GN=KDM1A PE=4 SV=1;>tr|A8K2R3|A8K2R3_HUMAN cDNA FLJ75083, highly similar to Homo	O60341;F6S0T5;A8K2R3	ENSG00000004487	0.0788831	0.031	26	NA	7.00449	0.382944	0.593	27	NA	7.0251	1.06e-234	23	24	92.902	33.5	32.4
ALG13	ALG13	UDP-N-acetylglucosamine transferase subunit ALG13 homolog	>sp|Q9NP73|ALG13_HUMAN UDP-N-acetylglucosamine transferase subunit ALG13 homolog OS=Homo sapiens GN=ALG13 PE=1 SV=2;>tr|D6RD27|D6RD27_HUMAN UDP-N-acetylglucosamine transferase subunit ALG13 homolog (Fragment) OS=Homo sapiens GN=ALG13 PE=4 SV=1;>tr|D6RE84|D	Q9NP73;D6RD27;D6RE84	ENSG00000101901	0.0777899	0.029	3	NA	6.97664	0.301237	0.494	5	NA	6.87978	0.00012123	2	2	126.05	1.6	1.6
PFKP	PFKP	6-phosphofructokinase type C;6-phosphofructokinase	>sp|Q01813|K6PP_HUMAN 6-phosphofructokinase type C OS=Homo sapiens GN=PFKP PE=1 SV=2;>tr|B3KS15|B3KS15_HUMAN 6-phosphofructokinase OS=Homo sapiens PE=2 SV=1;>tr|Q5VSR7|Q5VSR7_HUMAN 6-phosphofructokinase OS=Homo sapiens GN=PFKP PE=2 SV=1;>tr|H0Y3P8|H0Y3P8_H	Q01813;B3KS15;Q5VSR7;H0Y3P8	ENSG00000067057	0.0766959	0.027	6	NA	6.04813	-0.335208	-0.28	6	NA	5.93187	2.37e-24	7	6	85.595	11.1	9.7
KIAA1429	KIAA1429	Protein virilizer homolog	>sp|Q69YN4|VIR_HUMAN Protein virilizer homolog OS=Homo sapiens GN=KIAA1429 PE=1 SV=2	Q69YN4	ENSG00000164944	0.0756011	0.026	8	NA	5.54459	0.0197731	0.152	2	NA	4.94764	2.34e-14	7	4	202.02	3.8	2.3
ZBTB24	ZBTB24	Zinc finger and BTB domain-containing protein 24	>sp|O43167|ZBT24_HUMAN Zinc finger and BTB domain-containing protein 24 OS=Homo sapiens GN=ZBTB24 PE=1 SV=2	O43167	ENSG00000112365	0.0749164	0.025	18	NA	7.02947	0.351628	0.555	12	NA	6.65825	1.25e-237	14	7	78.281	20.8	12.3
NFIB	NFIB	Nuclear factor 1;Nuclear factor 1 B-type	>tr|Q5VW26|Q5VW26_HUMAN Nuclear factor 1 OS=Homo sapiens GN=NFIB PE=2 SV=1;>tr|Q5VW30|Q5VW30_HUMAN Nuclear factor 1 OS=Homo sapiens GN=NFIB PE=2 SV=1;>tr|Q5VW29|Q5VW29_HUMAN Nuclear factor 1 OS=Homo sapiens GN=NFIB PE=2 SV=1;>tr|Q5VW27|Q5VW27_HUMAN Nuclear	Q5VW26;Q5VW30;Q5VW29;Q5VW27;H7BYE8;Q6ZNF9;B4DS74;O00712;Q5VW28	ENSG00000147862	0.0749164	0.025	4	5.44705	6.00501	0.146916	0.306	3	5.03298	5.8652	1.1e-10	2	1	63.432	7.4	5.6
POLR1C	POLR1C	DNA-directed RNA polymerases I and III subunit RPAC1	>sp|O15160|RPAC1_HUMAN DNA-directed RNA polymerases I and III subunit RPAC1 OS=Homo sapiens GN=POLR1C PE=1 SV=1;>tr|Q96HT3|Q96HT3_HUMAN POLR1C protein (Fragment) OS=Homo sapiens GN=POLR1C PE=2 SV=1;>tr|Q5JTE4|Q5JTE4_HUMAN Polymerase (RNA) I polypeptide C,	O15160;Q96HT3;Q5JTE4;E7EQB9;B4DEC2;H0Y723;Q5JTE2;D6RDJ3;E9PDD3	ENSG00000171453	0.0754641	0.025	1	NA	5.52821	-0.228131	-0.15	1	NA	5.43503	0.00061954	1	1	39.249	5.2	3.8
BZW1;BZW2	BZW2;BZW1;hCG_2022736	Basic leucine zipper and W2 domain-containing protein 2;Basic leucine zipper and W2 domain-containing protein 1	>tr|B3KM68|B3KM68_HUMAN cDNA FLJ10398 fis, clone NT2RM4000349, highly similar to Homo sapiens basic leucine zipper and W2 domains 2 (BZW2), mRNA OS=Homo sapiens PE=2 SV=1;>sp|Q9Y6E2|BZW2_HUMAN Basic leucine zipper and W2 domain-containing protein 2 OS=Homo	B3KM68;Q9Y6E2;E7ETZ4;B7Z4K8;B5MCH7;B5MCE7;Q05D83;Q53FN7;Q7L1Q6;Q75MG1;D3DN77	ENSG00000082153;ENSG00000136261	0.0751904	0.025	1	NA	5.01055	-0.381047	-0.336	2	NA	5.75822	2.32e-11	1	2	48.19	2.1	3.8
SMN1;SMN2	SMN1	Survival motor neuron protein	>tr|E7EQZ4|E7EQZ4_HUMAN Survival motor neuron protein OS=Homo sapiens GN=SMN1 PE=4 SV=1;>sp|Q16637|SMN_HUMAN Survival motor neuron protein OS=Homo sapiens GN=SMN1 PE=1 SV=1;>tr|B4DP61|B4DP61_HUMAN Survival motor neuron protein OS=Homo sapiens GN=SMN2 PE=2	E7EQZ4;Q16637;B4DP61;I3QJX9;I2E4T1;I2E4T0;I3QJX8	ENSG00000172062;ENSG00000205571;ENSG00000262170	0.0740944	0.023	1	NA	5.95891	0.0976109	0.246	1	NA	5.73297	7.01e-05	1	1	31.689	4.4	6.1
NCKAP1	NCKAP1	Nck-associated protein 1	>sp|Q9Y2A7|NCKP1_HUMAN Nck-associated protein 1 OS=Homo sapiens GN=NCKAP1 PE=1 SV=1	Q9Y2A7	ENSG00000061676	0.0736831	0.023	4	NA	5.2642	-0.35692	-0.306	5	NA	5.5038	2.72e-16	3	6	128.79	3.1	5.7
GTF3C2	GTF3C2	General transcription factor 3C polypeptide 2	>sp|Q8WUA4|TF3C2_HUMAN General transcription factor 3C polypeptide 2 OS=Homo sapiens GN=GTF3C2 PE=1 SV=2;>tr|Q53QN0|Q53QN0_HUMAN Putative uncharacterized protein GTF3C2 (Fragment) OS=Homo sapiens GN=GTF3C2 PE=2 SV=1	Q8WUA4;Q53QN0	ENSG00000115207	0.0732718	0.022	19	NA	6.72183	0.185867	0.353	16	NA	6.7219	2.63e-75	16	15	100.68	21	17.3
SMAD4	SMAD4	Mothers against decapentaplegic homolog 4	>sp|Q13485|SMAD4_HUMAN Mothers against decapentaplegic homolog 4 OS=Homo sapiens GN=SMAD4 PE=1 SV=1;>tr|Q9BYG6|Q9BYG6_HUMAN Mothers against decapentaplegic homolog 4 (Fragment) OS=Homo sapiens GN=SMAD4 PE=2 SV=1	Q13485;Q9BYG6	ENSG00000141646	0.0723116	0.02	1	NA	5.43925	0.352758	0.556	3	NA	5.98617	3.42e-06	1	3	60.438	2	7.1
MYBBP1A	MYBBP1A	Myb-binding protein 1A	>sp|Q9BQG0|MBB1A_HUMAN Myb-binding protein 1A OS=Homo sapiens GN=MYBBP1A PE=1 SV=2;>tr|I3L1L3|I3L1L3_HUMAN Myb-binding protein 1A (Fragment) OS=Homo sapiens GN=MYBBP1A PE=4 SV=1;>tr|B4DZZ1|B4DZZ1_HUMAN cDNA FLJ57836, highly similar to Myb-binding protein 1	Q9BQG0;I3L1L3;B4DZZ1;E7EN09	ENSG00000132382	0.0708015	0.018	27	NA	6.32871	-0.283	-0.217	23	NA	6.22727	7.31e-46	17	14	148.85	13	10.7
POLR1A	POLR1A	DNA-directed RNA polymerase;DNA-directed RNA polymerase I subunit RPA1	>tr|B7ZKR9|B7ZKR9_HUMAN DNA-directed RNA polymerase OS=Homo sapiens GN=POLR1A PE=2 SV=1;>sp|O95602|RPA1_HUMAN DNA-directed RNA polymerase I subunit RPA1 OS=Homo sapiens GN=POLR1A PE=1 SV=2;>tr|B9ZVN9|B9ZVN9_HUMAN DNA-directed RNA polymerase OS=Homo sapiens	B7ZKR9;O95602;B9ZVN9;B7Z8X7;Q53T12;B7Z284;Q96AG9;Q9H6T2	ENSG00000068654	0.0708015	0.018	9	NA	6.02649	-0.630908	-0.64	9	NA	5.52923	6.56e-22	8	9	194.78	4.9	6
RPN1	RPN1	Dolichyl-diphosphooligosaccharide--protein glycosyltransferase subunit 1	>sp|P04843|RPN1_HUMAN Dolichyl-diphosphooligosaccharide--protein glycosyltransferase subunit 1 OS=Homo sapiens GN=RPN1 PE=1 SV=1;>tr|Q53EP4|Q53EP4_HUMAN Ribophorin I variant (Fragment) OS=Homo sapiens PE=2 SV=1;>tr|Q6IBR0|Q6IBR0_HUMAN RPN1 protein OS=Homo	P04843;Q53EP4;Q6IBR0;F5H6I5;Q96HX3;B4DL99;B7Z4L4;B4DNJ5	ENSG00000163902	0.0709388	0.018	5	4.5596	5.73839	-0.746979	-0.781	8	4.72225	6.11949	3.3e-48	6	10	68.569	10.7	18.1
EHMT2;EHMT2;EHMT2;EHMT2;EHMT2;EHMT2;EHMT2	EHMT2	Histone-lysine N-methyltransferase EHMT2	>tr|A2ABF9|A2ABF9_HUMAN Euchromatic histone-lysine N-methyltransferase 2 OS=Homo sapiens GN=EHMT2 PE=3 SV=1;>tr|B0UZY1|B0UZY1_HUMAN Euchromatic histone-lysine N-methyltransferase 2 OS=Homo sapiens GN=EHMT2 PE=3 SV=1;>tr|A2ABF8|A2ABF8_HUMAN Euchromatic hist	A2ABF9;B0UZY1;A2ABF8;B0UZY0;B7Z852;Q96KQ7;B0UZY3;H0YHA9;H0YIM0;Q59FM7;A2BED7;A2BED6	ENSG00000204371;ENSG00000206376;ENSG00000224143;ENSG00000227333;ENSG00000232045;ENSG00000236759;ENSG00000238134	0.0698396	0.016	7	NA	5.76944	0.131063	0.287	3	NA	5.41216	1.03e-17	5	3	138.77	3.6	2.2
MRPS2	MRPS2	28S ribosomal protein S2, mitochondrial	>sp|Q9Y399|RT02_HUMAN 28S ribosomal protein S2, mitochondrial OS=Homo sapiens GN=MRPS2 PE=1 SV=1;>tr|Q5T8A0|Q5T8A0_HUMAN 28S ribosomal protein S2, mitochondrial (Fragment) OS=Homo sapiens GN=MRPS2 PE=2 SV=1	Q9Y399;Q5T8A0	ENSG00000122140	0.068602	0.014	14	5.67408	8.30296	0.232292	0.41	14	5.31691	8.31148	7.26e-138	12	11	33.249	36.1	29.7
IGF2BP1	IGF2BP1	Insulin-like growth factor 2 mRNA-binding protein 1	>sp|Q9NZI8|IF2B1_HUMAN Insulin-like growth factor 2 mRNA-binding protein 1 OS=Homo sapiens GN=IGF2BP1 PE=1 SV=2;>tr|D3DTW3|D3DTW3_HUMAN Insulin-like growth factor 2 mRNA binding protein 1, isoform CRA_a OS=Homo sapiens GN=IGF2BP1 PE=4 SV=1;>tr|C9JT33|C9JT3	Q9NZI8;D3DTW3;C9JT33	ENSG00000159217	0.067088	0.012	23	7.27697	7.05801	0.107286	0.258	23	6.93905	7.21229	5.67e-259	18	19	63.48	41.2	44
PDS5B	PDS5B	Sister chromatid cohesion protein PDS5 homolog B	>sp|Q9NTI5|PDS5B_HUMAN Sister chromatid cohesion protein PDS5 homolog B OS=Homo sapiens GN=PDS5B PE=1 SV=1;>tr|B7Z5S1|B7Z5S1_HUMAN Sister chromatid cohesion protein PDS5 homolog B OS=Homo sapiens GN=PDS5B PE=2 SV=1	Q9NTI5;B7Z5S1	ENSG00000083642	0.0661237	0.01	7	NA	5.68125	0.269153	0.455	2	NA	5.02115	3.11e-24	7	3	164.67	6.9	3.1
MRPS9	MRPS9	28S ribosomal protein S9, mitochondrial	>sp|P82933|RT09_HUMAN 28S ribosomal protein S9, mitochondrial OS=Homo sapiens GN=MRPS9 PE=1 SV=2;>tr|Q86WV4|Q86WV4_HUMAN MRPS9 protein (Fragment) OS=Homo sapiens GN=MRPS9 PE=2 SV=1	P82933;Q86WV4	ENSG00000135972	0.0661237	0.01	51	5.95716	8.55155	0.0720372	0.215	50	5.78626	8.52063	0	23	24	45.834	60.1	62.1
PUSL1	PUSL1	tRNA pseudouridine synthase-like 1	>sp|Q8N0Z8|PUSL1_HUMAN tRNA pseudouridine synthase-like 1 OS=Homo sapiens GN=PUSL1 PE=2 SV=1	Q8N0Z8	ENSG00000169972	0.0662615	0.01	1	NA	5.5817	0.0167816	0.148	1	NA	5.48823	2.29e-05	1	1	33.232	4.6	4.6
TRIM27;TRIM27;TRIM27;TRIM27;TRIM27;TRIM27	TRIM27	Zinc finger protein RFP	>sp|P14373|TRI27_HUMAN Zinc finger protein RFP OS=Homo sapiens GN=TRIM27 PE=1 SV=1;>tr|Q59EC6|Q59EC6_HUMAN Ret finger protein isoform beta variant (Fragment) OS=Homo sapiens PE=2 SV=1;>tr|B0V297|B0V297_HUMAN Tripartite motif-containing 27 (Fragment) OS=Hom	P14373;Q59EC6;B0V297	ENSG00000204713;ENSG00000215641;ENSG00000229006;ENSG00000234495;ENSG00000237071;ENSG00000237462	0.0655723	0.009	15	NA	6.83599	-0.150882	-0.056	18	NA	6.95171	7.59e-120	11	12	58.489	25.5	25.5
RPS16	RPS16	40S ribosomal protein S16	>sp|P62249|RS16_HUMAN 40S ribosomal protein S16 OS=Homo sapiens GN=RPS16 PE=1 SV=2	P62249	ENSG00000105193	0.0641931	0.007	10	6.093	7.57855	0.121413	0.275	11	5.79424	7.74502	3.1e-65	8	9	16.445	49.3	54.1
TFCP2	TFCP2	Alpha-globin transcription factor CP2	>sp|Q12800|TFCP2_HUMAN Alpha-globin transcription factor CP2 OS=Homo sapiens GN=TFCP2 PE=1 SV=2;>tr|F8VX55|F8VX55_HUMAN Alpha-globin transcription factor CP2 OS=Homo sapiens GN=TFCP2 PE=4 SV=1;>tr|F8VWL0|F8VWL0_HUMAN Alpha-globin transcription factor CP2 (	Q12800;F8VX55;F8VWL0	ENSG00000135457	0.063779	0.006	7	6.06655	6.68979	0.0250288	0.158	13	5.06629	6.87644	2.94e-122	6	8	57.255	18.9	20.5
TAF5	TAF5	Transcription initiation factor TFIID subunit 5	>sp|Q15542|TAF5_HUMAN Transcription initiation factor TFIID subunit 5 OS=Homo sapiens GN=TAF5 PE=1 SV=3	Q15542	ENSG00000148835	0.062398	0.004	5	NA	5.85428	0.222434	0.398	3	NA	5.59936	1.14e-13	5	3	86.829	7.4	4.2
MRPS6	MRPS6	28S ribosomal protein S6, mitochondrial	>sp|P82932|RT06_HUMAN 28S ribosomal protein S6, mitochondrial OS=Homo sapiens GN=MRPS6 PE=1 SV=3	P82932	ENSG00000243927	0.06226	0.004	8	NA	8.08422	-0.0428431	0.075	9	NA	8.04124	6.99e-83	6	6	14.226	45.6	45.6
MTHFD2	MTHFD2	Bifunctional methylenetetrahydrofolate dehydrogenase/cyclohydrolase, mitochondrial;NAD-dependent methylenetetrahydrofolate dehydrogenase;Methenyltetrahydrofolate cyclohydrolase	>sp|P13995|MTDC_HUMAN Bifunctional methylenetetrahydrofolate dehydrogenase/cyclohydrolase, mitochondrial OS=Homo sapiens GN=MTHFD2 PE=1 SV=2;>tr|B2R7W0|B2R7W0_HUMAN cDNA, FLJ93628, Homo sapiens methylene tetrahydrofolate dehydrogenase (NAD+dependent), meth	P13995;B2R7W0;Q7Z650;B9A062;B4DY35	ENSG00000065911	0.0626743	0.004	4	5.91625	6.62848	-0.489868	-0.468	6	6.36214	6.87134	3.16e-118	4	6	37.895	15.7	25.4
MRPS25	MRPS25	28S ribosomal protein S25, mitochondrial	>sp|P82663|RT25_HUMAN 28S ribosomal protein S25, mitochondrial OS=Homo sapiens GN=MRPS25 PE=1 SV=1;>tr|B4DFJ5|B4DFJ5_HUMAN 28S ribosomal protein S25, mitochondrial OS=Homo sapiens GN=MRPS25 PE=2 SV=1;>tr|E7EPW2|E7EPW2_HUMAN 28S ribosomal protein S25, mitoc	P82663;B4DFJ5;E7EPW2;B4DQG6	ENSG00000131368	0.0618453	0.003	23	6.26461	8.64978	0.123269	0.277	28	6.12649	8.64007	0	10	10	20.116	65.3	65.3
YTHDF1;YTHDF2	YTHDF2;YTHDF3;YTHDF1;DKFZp451A052;DKFZp451J085	YTH domain family protein 2;YTH domain family protein 3;YTH domain family protein 1	>sp|Q9Y5A9|YTHD2_HUMAN YTH domain family protein 2 OS=Homo sapiens GN=YTHDF2 PE=1 SV=2;>tr|B5BU99|B5BU99_HUMAN High glucose-regulated protein 8 OS=Homo sapiens GN=YTHDF2 PE=2 SV=1;>tr|F5H8I7|F5H8I7_HUMAN YTH domain family protein 2 OS=Homo sapiens GN=YTHDF	Q9Y5A9;B5BU99;F5H8I7;B4DPX9;Q7Z739;B3KTL8;Q9BYJ9;Q8N3V9;Q8NA80;B4DT65;F8W840;Q658Z6	ENSG00000149658;ENSG00000198492	0.0612924	0.002	1	5.72807	5.18701	0.170822	0.335	3	5.66709	5.93787	1.32e-16	1	3	62.333	2.4	6
MRPS27	MRPS27	28S ribosomal protein S27, mitochondrial	>tr|B4DRT2|B4DRT2_HUMAN 28S ribosomal protein S27, mitochondrial OS=Homo sapiens GN=MRPS27 PE=2 SV=1;>sp|Q92552|RT27_HUMAN 28S ribosomal protein S27, mitochondrial OS=Homo sapiens GN=MRPS27 PE=1 SV=3;>tr|G5EA06|G5EA06_HUMAN 28S ribosomal protein S27, mitoc	B4DRT2;Q92552;G5EA06;D6RH20;B4DT94;Q6PKB3;D6RJC7	ENSG00000113048	0.0614305	0.002	50	6.15537	8.57789	0.120086	0.273	43	6.0571	8.58387	0	22	22	49.149	50.2	50.2
ANXA2	ANXA2;ANXA2P2	Annexin A2;Annexin;Putative annexin A2-like protein	>sp|P07355|ANXA2_HUMAN Annexin A2 OS=Homo sapiens GN=ANXA2 PE=1 SV=2;>tr|H0YN42|H0YN42_HUMAN Annexin (Fragment) OS=Homo sapiens GN=ANXA2 PE=3 SV=1;>tr|H0YMU9|H0YMU9_HUMAN Annexin OS=Homo sapiens GN=ANXA2 PE=3 SV=1;>tr|H0YMD0|H0YMD0_HUMAN Annexin (Fragment)	P07355;H0YN42;H0YMU9;H0YMD0;A6NMY6;H0YKS4;H0YM50;H0YNP5;B4DNH8;B3KRQ1;H0YMM1;H0YL33;H0YN28	ENSG00000182718	0.0610158	0.002	22	7.27184	7.58754	-0.641109	-0.652	20	6.96046	7.60146	0	17	17	38.604	49.6	49.3
USP11	USP11	Ubiquitin carboxyl-terminal hydrolase 11;Ubiquitin carboxyl-terminal hydrolase	>sp|P51784|UBP11_HUMAN Ubiquitin carboxyl-terminal hydrolase 11 OS=Homo sapiens GN=USP11 PE=1 SV=3;>tr|Q6P453|Q6P453_HUMAN Ubiquitin carboxyl-terminal hydrolase (Fragment) OS=Homo sapiens GN=USP11 PE=2 SV=1;>tr|G5E9A6|G5E9A6_HUMAN Ubiquitin carboxyl-termin	P51784;Q6P453;G5E9A6;B4DGK3;B3KP28	ENSG00000102226	0.0607391	0.001	1	NA	4.6973	0.474358	0.704	2	NA	5.17716	0.00023137	1	2	109.82	1	2.1
MRPS34	MRPS34	28S ribosomal protein S34, mitochondrial	>tr|C9JJ19|C9JJ19_HUMAN 28S ribosomal protein S34, mitochondrial OS=Homo sapiens GN=MRPS34 PE=4 SV=2;>sp|P82930|RT34_HUMAN 28S ribosomal protein S34, mitochondrial OS=Homo sapiens GN=MRPS34 PE=1 SV=2;>tr|A4UCR9|A4UCR9_HUMAN Mitochondrial 28S ribosomal prot	C9JJ19;P82930;A4UCR9	ENSG00000074071	0.0606008	0.001	30	5.85769	8.56643	0.0381553	0.174	31	5.71056	8.55721	0	14	13	26.332	65.3	53.3
PDHX	PDHX	Pyruvate dehydrogenase protein X component, mitochondrial	>tr|B2R673|B2R673_HUMAN cDNA, FLJ92818, highly similar to Homo sapiens pyruvate dehydrogenase complex, component X (PDHX), mRNA OS=Homo sapiens PE=2 SV=1;>sp|O00330|ODPX_HUMAN Pyruvate dehydrogenase protein X component, mitochondrial OS=Homo sapiens GN=PDH	B2R673;O00330;E9PB14;H0YD97;B4DW62;E9PBP7	ENSG00000110435	0.0608775	0.001	4	5.02926	5.97434	-0.489565	-0.468	4	NA	6.1456	1.41e-16	3	4	54.046	5.4	8.2
RBBP7	RBBP7	Histone-binding protein RBBP7	>sp|Q16576|RBBP7_HUMAN Histone-binding protein RBBP7 OS=Homo sapiens GN=RBBP7 PE=1 SV=1;>tr|Q6FHQ0|Q6FHQ0_HUMAN RBBP7 protein (Fragment) OS=Homo sapiens GN=RBBP7 PE=2 SV=1;>tr|Q5JNZ9|Q5JNZ9_HUMAN Retinoblastoma binding protein 7 OS=Homo sapiens GN=RBBP7 PE	Q16576;Q6FHQ0;Q5JNZ9;A8K6A2;E9PC52;B0R0W4;Q5JP01	ENSG00000102054	0.059909	0	52	6.65187	8.85232	0.533763	0.776	56	6.63645	9.05839	0	10	11	47.82	48	55.5
ARIH1	ARIH1	E3 ubiquitin-protein ligase ARIH1	>sp|Q9Y4X5|ARI1_HUMAN E3 ubiquitin-protein ligase ARIH1 OS=Homo sapiens GN=ARIH1 PE=1 SV=2;>tr|H0Y2Q2|H0Y2Q2_HUMAN E3 ubiquitin-protein ligase ARIH1 OS=Homo sapiens GN=ARIH1 PE=4 SV=1;>tr|Q59FM8|Q59FM8_HUMAN Ariadne-1 protein homolog variant (Fragment) OS=	Q9Y4X5;H0Y2Q2;Q59FM8	ENSG00000166233	0.0601858	0	4	NA	5.99004	0.307195	0.501	6	NA	6.29172	3.5e-66	5	7	64.117	9.9	14.2
DHX15	DHX15	Putative pre-mRNA-splicing factor ATP-dependent RNA helicase DHX15	>sp|O43143|DHX15_HUMAN Putative pre-mRNA-splicing factor ATP-dependent RNA helicase DHX15 OS=Homo sapiens GN=DHX15 PE=1 SV=2;>tr|F5H6K0|F5H6K0_HUMAN Putative pre-mRNA-splicing factor ATP-dependent RNA helicase DHX15 OS=Homo sapiens GN=DHX15 PE=4 SV=1;>tr|B	O43143;F5H6K0;B4E0S6	ENSG00000109606	0.0603242	0	69	6.6094	7.70392	0.190046	0.359	59	5.72594	7.45843	0	33	25	90.932	45.9	34.3
SMARCB1	SMARCB1		>tr|G5E975|G5E975_HUMAN SWI/SNF related, matrix associated, actin dependent regulator of chromatin, subfamily b, member 1, isoform CRA_c OS=Homo sapiens GN=SMARCB1 PE=4 SV=1;>tr|Q9H836|Q9H836_HUMAN cDNA FLJ13963 fis, clone Y79AA1001299, highly similar to H	G5E975;Q9H836;Q17S11;B4E117	ENSG00000099956	0.0579701	-0.003	6	7.07339	6.90621	0.46999	0.699	6	6.55263	7.00467	2.53e-156	1	1	45.05	21.6	21.6
NDUFS3	NDUFS3;DKFZp586K0821	NADH dehydrogenase [ubiquinone] iron-sulfur protein 3, mitochondrial	>sp|O75489|NDUS3_HUMAN NADH dehydrogenase [ubiquinone] iron-sulfur protein 3, mitochondrial OS=Homo sapiens GN=NDUFS3 PE=1 SV=1;>tr|Q9UF24|Q9UF24_HUMAN Putative uncharacterized protein DKFZp586K0821 (Fragment) OS=Homo sapiens GN=DKFZp586K0821 PE=2 SV=1;>tr	O75489;Q9UF24;Q53FM7	ENSG00000213619	0.0576928	-0.004	5	NA	6.56528	-0.633681	-0.643	6	5.31302	6.52212	1.4e-64	5	6	30.241	26.9	31.1
HDAC2	HDAC2	Histone deacetylase 2;Histone deacetylase	>sp|Q92769|HDAC2_HUMAN Histone deacetylase 2 OS=Homo sapiens GN=HDAC2 PE=1 SV=2;>tr|B3KRS5|B3KRS5_HUMAN Histone deacetylase OS=Homo sapiens GN=HDAC2 PE=2 SV=1;>tr|B3KUJ5|B3KUJ5_HUMAN Histone deacetylase OS=Homo sapiens PE=2 SV=1	Q92769;B3KRS5;B3KUJ5	ENSG00000196591	0.0560286	-0.007	40	6.5465	8.28357	0.573375	0.825	42	6.29682	8.50696	0	10	10	55.364	38.3	35.7
PPP2R2D;PPP2R2A	PPP2R2A;PPP2R2D	Serine/threonine-protein phosphatase 2A 55 kDa regulatory subunit B alpha isoform;Serine/threonine-protein phosphatase 2A 55 kDa regulatory subunit B delta isoform	>sp|P63151|2ABA_HUMAN Serine/threonine-protein phosphatase 2A 55 kDa regulatory subunit B alpha isoform OS=Homo sapiens GN=PPP2R2A PE=1 SV=1;>tr|Q56VW8|Q56VW8_HUMAN Lung cancer-related protein 9 OS=Homo sapiens PE=2 SV=1;>sp|Q66LE6|2ABD_HUMAN Serine/threon	P63151;Q56VW8;Q66LE6;E5RIY1	ENSG00000175470;ENSG00000221914;ENSG00000269277	0.0543624	-0.009	4	NA	6.00117	-0.159154	-0.066	3	NA	6.23322	8.18e-71	4	4	51.691	12.1	12.1
U2AF1	U2AF1	Splicing factor U2AF 35 kDa subunit	>sp|Q01081|U2AF1_HUMAN Splicing factor U2AF 35 kDa subunit OS=Homo sapiens GN=U2AF1 PE=1 SV=3;>tr|B5BU08|B5BU08_HUMAN U2 small nuclear RNA auxillary factor 1 isoform a OS=Homo sapiens GN=U2AF1 PE=2 SV=1	Q01081;B5BU08	ENSG00000160201	0.0507454	-0.015	9	6.42075	7.60864	0.0309717	0.165	7	5.38164	7.58583	5.72e-232	7	6	27.872	36.2	26.2
HSPA6	HSPA6;HSPA7	Heat shock 70 kDa protein 6;Putative heat shock 70 kDa protein 7	>tr|B2R6X5|B2R6X5_HUMAN cDNA, FLJ93166, highly similar to Homo sapiens heat shock 70kDa protein 6 (HSP70B) (HSPA6), mRNA OS=Homo sapiens PE=2 SV=1;>tr|B3KSM6|B3KSM6_HUMAN cDNA FLJ36606 fis, clone TRACH2015654, highly similar to HEAT SHOCK 70 kDa PROTEIN 6	B2R6X5;B3KSM6;P17066;Q53FC7;B4DHP5;P48741	ENSG00000173110	0.0494913	-0.018	3	6.53784	7.10975	0.168642	0.333	7	6.40224	7.25677	4.42e-278	1	1	70.957	15.4	17.1
SRSF11	SRSF11;SFRS11;DKFZp686P22142;DKFZp686D02116	Serine/arginine-rich splicing factor 11	>sp|Q05519|SRS11_HUMAN Serine/arginine-rich splicing factor 11 OS=Homo sapiens GN=SRSF11 PE=1 SV=1;>tr|Q6PJB9|Q6PJB9_HUMAN SFRS11 protein (Fragment) OS=Homo sapiens GN=SFRS11 PE=2 SV=1;>tr|Q5T760|Q5T760_HUMAN Serine/arginine-rich-splicing factor 11 (Fragme	Q05519;Q6PJB9;Q5T760;Q6PKC9;Q6PJY9;Q05BU6;Q5T757;Q6N079;Q6MZM2	ENSG00000116754	0.0480967	-0.02	4	NA	6.44574	-0.391304	-0.348	5	NA	6.64773	3.85e-13	3	4	53.542	8.1	9.7
PRDX1	PRDX1	Peroxiredoxin-1	>sp|Q06830|PRDX1_HUMAN Peroxiredoxin-1 OS=Homo sapiens GN=PRDX1 PE=1 SV=1;>tr|B2R4P2|B2R4P2_HUMAN cDNA, FLJ92164, highly similar to Homo sapiens peroxiredoxin 1 (PRDX1), mRNA OS=Homo sapiens PE=2 SV=1	Q06830;B2R4P2	ENSG00000117450	0.0472592	-0.021	9	6.18307	7.27066	-0.394771	-0.352	9	6.19134	7.24294	5.45e-54	7	7	22.11	47.2	47.2
CANX	CANX	Calnexin	>tr|B4DGP8|B4DGP8_HUMAN cDNA FLJ55574, highly similar to Calnexin OS=Homo sapiens PE=2 SV=1;>sp|P27824|CALX_HUMAN Calnexin OS=Homo sapiens GN=CANX PE=1 SV=2;>tr|B4E2T8|B4E2T8_HUMAN Calnexin OS=Homo sapiens GN=CANX PE=2 SV=1;>tr|F5H856|F5H856_HUMAN Calnexin	B4DGP8;P27824;B4E2T8;F5H856	ENSG00000127022	0.0473989	-0.021	29	5.38735	7.19642	-1.09807	-1.207	28	5.57006	6.9569	2.8e-170	21	16	71.502	35.4	28.1
PHGDH	PHGDH;PGDH3	D-3-phosphoglycerate dehydrogenase	>sp|O43175|SERA_HUMAN D-3-phosphoglycerate dehydrogenase OS=Homo sapiens GN=PHGDH PE=1 SV=4;>tr|B3KSC3|B3KSC3_HUMAN cDNA FLJ35987 fis, clone TESTI2014269, highly similar to D-3-phosphoglycerate dehydrogenase (EC 1.1.1.95) OS=Homo sapiens PE=2 SV=1;>tr|Q5SZ	O43175;B3KSC3;Q5SZU1;F5H634;Q9UMY2	ENSG00000092621	0.0454429	-0.024	6	5.20804	6.08379	-0.353192	-0.302	3	NA	5.99855	1.15e-15	5	3	56.65	10.5	5.8
ATP5C1	ATP5C1	ATP synthase subunit gamma, mitochondrial;ATP synthase gamma chain	>sp|P36542|ATPG_HUMAN ATP synthase subunit gamma, mitochondrial OS=Homo sapiens GN=ATP5C1 PE=1 SV=1;>tr|Q6I9V2|Q6I9V2_HUMAN ATP synthase gamma chain OS=Homo sapiens GN=ATP5C1 PE=2 SV=1;>tr|Q8TAS0|Q8TAS0_HUMAN ATP synthase gamma chain (Fragment) OS=Homo sap	P36542;Q6I9V2;Q8TAS0;B4DL14;B4DFE6	ENSG00000165629	0.0448837	-0.025	4	NA	6.59474	-0.721087	-0.749	3	NA	6.43466	1.2e-37	5	5	32.996	16.8	16.8
TEX10	TEX10	Testis-expressed sequence 10 protein	>sp|Q9NXF1|TEX10_HUMAN Testis-expressed sequence 10 protein OS=Homo sapiens GN=TEX10 PE=1 SV=2;>tr|B4DQR0|B4DQR0_HUMAN cDNA FLJ54377 OS=Homo sapiens PE=2 SV=1;>tr|E7ERG2|E7ERG2_HUMAN Testis-expressed sequence 10 protein OS=Homo sapiens GN=TEX10 PE=4 SV=1	Q9NXF1;B4DQR0;E7ERG2	ENSG00000136891	0.0441843	-0.026	1	NA	5.01279	NA	NA	0	NA	NA	0.0023234	1	0	105.67	1.4	0
PDK1	PDK1	[Pyruvate dehydrogenase [lipoamide]] kinase isozyme 1, mitochondrial	>sp|Q15118|PDK1_HUMAN [Pyruvate dehydrogenase [lipoamide]] kinase isozyme 1, mitochondrial OS=Homo sapiens GN=PDK1 PE=1 SV=1;>tr|Q53R49|Q53R49_HUMAN Putative uncharacterized protein PDK1 (Fragment) OS=Homo sapiens GN=PDK1 PE=2 SV=1;>tr|E9PD65|E9PD65_HUMAN	Q15118;Q53R49;E9PD65;B7Z7N6;Q308M4;B7Z937	ENSG00000152256	0.044464	-0.026	4	NA	5.95061	-0.567489	-0.562	4	NA	5.93591	8.25e-20	4	3	49.244	14	11
HOXA13;HOXC13;HOXD13	HOXA13;HOXD13;HOXC13;NUP98/HOXC13	Homeobox protein Hox-A13;Homeobox protein Hox-D13;Homeobox protein Hox-C13	>sp|P31271|HXA13_HUMAN Homeobox protein Hox-A13 OS=Homo sapiens GN=HOXA13 PE=1 SV=3;>tr|Q6DI00|Q6DI00_HUMAN Homeobox A13 OS=Homo sapiens GN=HOXA13 PE=2 SV=1;>sp|P35453|HXD13_HUMAN Homeobox protein Hox-D13 OS=Homo sapiens GN=HOXD13 PE=1 SV=3;>sp|P31276|HXC1	P31271;Q6DI00;P35453;P31276;Q86TI1;Q6LAM3	ENSG00000106031;ENSG00000123364;ENSG00000128714	0.0437644	-0.027	1	NA	5.89934	0.245982	0.427	1	6.27105	6.16988	0.00018204	1	1	39.726	2.3	2.3
RBM39	RBM39;DKFZp781C0423;DKFZp686A11192;DKFZp686C17209;DKFZp781I1140	RNA-binding protein 39	>sp|Q14498|RBM39_HUMAN RNA-binding protein 39 OS=Homo sapiens GN=RBM39 PE=1 SV=2;>tr|B4E1M7|B4E1M7_HUMAN cDNA FLJ58465, highly similar to RNA-binding region-containing protein 2 OS=Homo sapiens PE=2 SV=1;>tr|Q68DD9|Q68DD9_HUMAN Putative uncharacterized pro	Q14498;B4E1M7;Q68DD9;B3KWX7;B4DLM0;B4DRA0;G3XAC6;E1P5S2;Q6N037;B7Z4L7;Q6MZY7;Q7Z3L0;H0Y4X3;Q5QP20	ENSG00000131051	0.0437644	-0.027	18	NA	6.56298	-0.187182	-0.1	21	NA	6.70788	1.35e-40	6	7	59.379	14.2	16.6
POLRMT	POLRMT	DNA-directed RNA polymerase, mitochondrial	>sp|O00411|RPOM_HUMAN DNA-directed RNA polymerase, mitochondrial OS=Homo sapiens GN=POLRMT PE=1 SV=2	O00411	ENSG00000099821	0.0439044	-0.027	35	NA	6.86989	-0.272489	-0.204	28	NA	6.54319	2.04e-279	1	1	138.62	24.1	21.1
DDX42	DDX42	ATP-dependent RNA helicase DDX42	>sp|Q86XP3|DDX42_HUMAN ATP-dependent RNA helicase DDX42 OS=Homo sapiens GN=DDX42 PE=1 SV=1;>tr|B3KX23|B3KX23_HUMAN cDNA FLJ44516 fis, clone UTERU3002600, highly similar to Homo sapiens DEAD (Asp-Glu-Ala-Asp) box polypeptide 42 (DDX42), transcript variant 2	Q86XP3;B3KX23;B3KTL4;B3KV84;B3KMI4	ENSG00000198231	0.0433446	-0.028	7	NA	5.76227	-0.498668	-0.479	6	NA	5.69794	1.42e-16	7	6	102.97	8.8	6.6
PMPCB	PMPCB;DKFZp586I1223	Mitochondrial-processing peptidase subunit beta	>tr|G3V0E4|G3V0E4_HUMAN Mitochondrial-processing peptidase subunit beta OS=Homo sapiens GN=PMPCB PE=3 SV=1;>tr|B3KM34|B3KM34_HUMAN cDNA FLJ10132 fis, clone HEMBA1003046, highly similar to Mitochondrial-processing peptidase subunit beta, mitochondrial (EC 3	G3V0E4;B3KM34;O75439;Q96CP5;A8K1E9;B4DM90;E7ERZ4;B3KQ85;Q9UG64	ENSG00000105819	0.0427844	-0.029	5	NA	6.41804	-1.15779	-1.28	7	NA	6.46273	3.83e-53	5	7	54.191	11.8	18.2
MRPL39	MRPL39	39S ribosomal protein L39, mitochondrial	>sp|Q9NYK5|RM39_HUMAN 39S ribosomal protein L39, mitochondrial OS=Homo sapiens GN=MRPL39 PE=1 SV=3;>tr|C9JG87|C9JG87_HUMAN 39S ribosomal protein L39, mitochondrial (Fragment) OS=Homo sapiens GN=MRPL39 PE=4 SV=1	Q9NYK5;C9JG87	ENSG00000154719	0.0422241	-0.03	11	NA	6.87173	-0.0393252	0.08	13	NA	6.99636	4.05e-66	8	11	38.711	25.7	36.4
GMPS	GMPS	GMP synthase [glutamine-hydrolyzing]	>tr|A8K639|A8K639_HUMAN Guanine monphosphate synthetase, isoform CRA_b OS=Homo sapiens GN=GMPS PE=2 SV=1;>sp|P49915|GUAA_HUMAN GMP synthase [glutamine-hydrolyzing] OS=Homo sapiens GN=GMPS PE=1 SV=1;>tr|Q53F90|Q53F90_HUMAN Guanine monophosphate synthetase v	A8K639;P49915;Q53F90;B4DUT7;F8W720;B4DXV7	ENSG00000163655	0.0419438	-0.03	12	NA	6.40824	-0.0869823	0.022	19	NA	6.66584	7.47e-127	11	19	76.715	21.1	33.2
HIST1H2BA;HIST1H2BD;HIST1H2BC;HIST1H2BL;HIST1H2BK;HIST2H2BF;HIST1H2BN	HIST2H2BF;HIST1H2BF;HIST1H2BK;H2BFS;HIST1H2BD;HIST1H2BC;HIST1H2BH;HIST1H2BN;HIST1H2BM;HIST1H2BL;HIST1H2BA	Histone H2B;Histone H2B type 1-K;Histone H2B type F-S;Histone H2B type 1-D;Histone H2B type 1-C/E/F/G/I;Histone H2B type 2-F;Histone H2B type 1-H;Histone H2B type 1-N;Histone H2B type 1-M;Histone H2B type 1-L;Histone H2B type 1-A	>tr|B4DR52|B4DR52_HUMAN Histone H2B OS=Homo sapiens GN=HIST2H2BF PE=2 SV=1;>tr|A8K9J7|A8K9J7_HUMAN Histone H2B OS=Homo sapiens PE=2 SV=1;>tr|B2R4S9|B2R4S9_HUMAN Histone H2B OS=Homo sapiens GN=HIST1H2BG PE=2 SV=1;>sp|O60814|H2B1K_HUMAN Histone H2B type 1-K	B4DR52;A8K9J7;B2R4S9;O60814;P57053;P58876;P62807;Q0D2M2;Q5QNW6;Q93079;Q99877;Q99879;Q99880;Q96A08	ENSG00000146047;ENSG00000158373;ENSG00000168242;ENSG00000180596;ENSG00000185130;ENSG00000187990;ENSG00000196374;ENSG00000197459;ENSG00000197697;ENSG00000197846;ENSG00000197903;ENSG00000203814;ENSG00000233822;ENSG00000263376	0.0411028	-0.031	36	8.00139	8.9019	0.402722	0.617	30	7.43781	8.85995	3.85e-116	2	2	18.041	31.3	31.3
CPSF2	CPSF2	Cleavage and polyadenylation specificity factor subunit 2	>sp|Q9P2I0|CPSF2_HUMAN Cleavage and polyadenylation specificity factor subunit 2 OS=Homo sapiens GN=CPSF2 PE=1 SV=2;>tr|B3KN45|B3KN45_HUMAN cDNA FLJ13521 fis, clone PLACE1005876, highly similar to Cleavage and polyadenylation specificity factor 100 kDa sub	Q9P2I0;B3KN45;B3KMI0	ENSG00000165934	0.0408223	-0.032	11	NA	6.35292	0.3639	0.57	9	4.97009	6.25866	1.46e-51	10	8	88.486	13.8	9.5
			>tr|Q53H10|Q53H10_HUMAN Postreplication repair protein hRAD18p variant (Fragment) OS=Homo sapiens PE=2 SV=1	Q53H10		0.0395595	-0.034	18	NA	6.83078	0.430285	0.651	16	NA	6.80581	3.89e-84	1	1	56.275	36.8	31.9
MRPS17;	MRPS17	28S ribosomal protein S17, mitochondrial	>tr|I3L0E3|I3L0E3_HUMAN 28S ribosomal protein S17, mitochondrial OS=Homo sapiens GN=MRPS17 PE=4 SV=1;>tr|Q8IY71|Q8IY71_HUMAN MRPS17 protein (Fragment) OS=Homo sapiens GN=MRPS17 PE=2 SV=1;>sp|Q9Y2R5|RT17_HUMAN 28S ribosomal protein S17, mitochondrial OS=Hom	I3L0E3;Q8IY71;Q9Y2R5;E9PE17	ENSG00000239789;ENSG00000249773	0.0388575	-0.035	8	5.47308	8.09388	0.0781998	0.223	7	5.40064	8.15302	0	5	6	25.72	29.8	29.8
DDX1	DDX1	ATP-dependent RNA helicase DDX1	>tr|A3RJH1|A3RJH1_HUMAN ATP-dependent RNA helicase DDX1 OS=Homo sapiens GN=DDX1 PE=2 SV=1;>sp|Q92499|DDX1_HUMAN ATP-dependent RNA helicase DDX1 OS=Homo sapiens GN=DDX1 PE=1 SV=2;>tr|F1T0B3|F1T0B3_HUMAN ATP-dependent RNA helicase DDX1 OS=Homo sapiens GN=DDX	A3RJH1;Q92499;F1T0B3;B4DME8;B4DPN6;B4DP70	ENSG00000079785	0.0382958	-0.036	21	6.92126	6.72303	0.295958	0.487	24	6.60096	6.55874	1.61e-131	19	17	82.431	31.1	25.7
MYH9	MYH9	Myosin-9	>sp|P35579|MYH9_HUMAN Myosin-9 OS=Homo sapiens GN=MYH9 PE=1 SV=4;>tr|Q60FE2|Q60FE2_HUMAN MYH9 variant protein OS=Homo sapiens GN=MYH9 PE=2 SV=1;>tr|Q86XU5|Q86XU5_HUMAN MYH9 protein (Fragment) OS=Homo sapiens GN=MYH9 PE=2 SV=1	P35579;Q60FE2;Q86XU5	ENSG00000100345	0.0356239	-0.04	33	NA	6.43575	-0.413326	-0.375	18	NA	6.0269	1.37e-108	23	12	226.53	19.2	11
AASS	AASS	Alpha-aminoadipic semialdehyde synthase, mitochondrial;Lysine ketoglutarate reductase;Saccharopine dehydrogenase	>tr|A4D0W4|A4D0W4_HUMAN Aminoadipate-semialdehyde synthase OS=Homo sapiens GN=AASS PE=4 SV=1;>sp|Q9UDR5|AASS_HUMAN Alpha-aminoadipic semialdehyde synthase, mitochondrial OS=Homo sapiens GN=AASS PE=1 SV=1;>tr|F8WAH1|F8WAH1_HUMAN Saccharopine dehydrogenase O	A4D0W4;Q9UDR5;F8WAH1;B4DFY7	ENSG00000008311	0.0356239	-0.04	10	NA	6.10089	-1.0346	-1.13	9	NA	5.96504	1.17e-41	12	9	102.13	14.6	11.1
FMR1;FXR1;FXR2	FXR2;FMR1;FXR1	Fragile X mental retardation syndrome-related protein 2;Fragile X mental retardation protein 1;Fragile X mental retardation syndrome-related protein 1	>sp|P51116|FXR2_HUMAN Fragile X mental retardation syndrome-related protein 2 OS=Homo sapiens GN=FXR2 PE=1 SV=2;>sp|Q06787|FMR1_HUMAN Fragile X mental retardation protein 1 OS=Homo sapiens GN=FMR1 PE=1 SV=1;>sp|P51114|FXR1_HUMAN Fragile X mental retardatio	P51116;Q06787;P51114;G8JL90;B4DXZ6;G3V0J0;A8MQB8;B4DM78;Q59GC1;B4DM21;E9PFF5;B4DGH9;E7EU85;B4DZ17;F8W871;B4DFH8	ENSG00000102081;ENSG00000114416;ENSG00000129245;ENSG00000268103	0.0350608	-0.041	2	NA	5.34984	0.209266	0.382	1	NA	5.31433	0.0010684	1	1	74.222	1.2	1.2
ZBTB43	ZBTB43	Zinc finger and BTB domain-containing protein 43	>sp|O43298|ZBT43_HUMAN Zinc finger and BTB domain-containing protein 43 OS=Homo sapiens GN=ZBTB43 PE=1 SV=1;>tr|Q5JU96|Q5JU96_HUMAN Zinc finger and BTB domain containing 43 OS=Homo sapiens GN=ZBTB43 PE=2 SV=1;>tr|Q5JU97|Q5JU97_HUMAN Zinc finger and BTB dom	O43298;Q5JU96;Q5JU97	ENSG00000169155	0.0347792	-0.042	1	NA	5.18985	0.0980152	0.247	1	NA	5.41308	0.00016508	1	1	52.63	2.8	2.8
NCL	NCL	Nucleolin	>sp|P19338|NUCL_HUMAN Nucleolin OS=Homo sapiens GN=NCL PE=1 SV=3;>tr|B3KTP9|B3KTP9_HUMAN cDNA FLJ38578 fis, clone HCHON2007674, highly similar to NUCLEOLIN OS=Homo sapiens PE=2 SV=1;>tr|Q6ZS99|Q6ZS99_HUMAN cDNA FLJ45706 fis, clone FEBRA2028457, highly simi	P19338;B3KTP9;Q6ZS99;E7EX81;B3KM80;Q9BQ02;H7BY16	ENSG00000115053	0.033652	-0.044	51	6.35887	7.89337	0.00590291	0.135	57	6.47019	7.898	0	26	26	76.613	27.5	27.5
SMC2	SMC2	Structural maintenance of chromosomes protein;Structural maintenance of chromosomes protein 2	>tr|A8K984|A8K984_HUMAN Structural maintenance of chromosomes protein OS=Homo sapiens PE=2 SV=1;>tr|B3KMB1|B3KMB1_HUMAN Structural maintenance of chromosomes protein OS=Homo sapiens PE=2 SV=1;>tr|B7ZLZ7|B7ZLZ7_HUMAN Structural maintenance of chromosomes pr	A8K984;B3KMB1;B7ZLZ7;O95347;Q05BV1;Q2KQ72	ENSG00000136824	0.0311129	-0.048	24	NA	6.35832	0.286763	0.476	13	NA	5.94022	1.95e-92	23	13	135.59	20.6	11.9
UTS2	UTS2	Urotensin-2	>tr|A8MXQ0|A8MXQ0_HUMAN Urotensin-2 OS=Homo sapiens GN=UTS2 PE=4 SV=1;>tr|Q5H8X8|Q5H8X8_HUMAN Urotensin 2 OS=Homo sapiens GN=UTS2 PE=2 SV=1;>sp|O95399|UTS2_HUMAN Urotensin-2 OS=Homo sapiens GN=UTS2 PE=1 SV=1;>tr|A0AVP6|A0AVP6_HUMAN UTS2 protein OS=Homo sap	A8MXQ0;Q5H8X8;O95399;A0AVP6	ENSG00000049247	0.0311129	-0.048	1	6.36685	6.81535	0.19131	0.36	1	NA	7.10133	0.0013347	1	1	16.267	5.8	5.8
EPB41L3	EPB41L3	Band 4.1-like protein 3	>tr|B7Z4I5|B7Z4I5_HUMAN cDNA FLJ58675, highly similar to Band 4.1-like protein 3 OS=Homo sapiens PE=2 SV=1;>tr|F5GX05|F5GX05_HUMAN Band 4.1-like protein 3 OS=Homo sapiens GN=EPB41L3 PE=4 SV=1;>sp|Q9Y2J2|E41L3_HUMAN Band 4.1-like protein 3 OS=Homo sapiens G	B7Z4I5;F5GX05;Q9Y2J2;B7Z8M8	ENSG00000082397	0.0308304	-0.048	1	NA	4.87594	-0.0504277	0.066	1	NA	5.15857	1.64e-220	1	1	98.46	28.9	31.4
RPL9	RPL9	60S ribosomal protein L9	>sp|P32969|RL9_HUMAN 60S ribosomal protein L9 OS=Homo sapiens GN=RPL9 PE=1 SV=1;>tr|Q2NKY6|Q2NKY6_HUMAN Putative uncharacterized protein OS=Homo sapiens PE=2 SV=1;>tr|Q53Z07|Q53Z07_HUMAN NPC-A-16 OS=Homo sapiens GN=RPL9 PE=2 SV=1;>tr|H0Y9V9|H0Y9V9_HUMAN 60	P32969;Q2NKY6;Q53Z07;H0Y9V9;D6RAN4;H0Y9R4	ENSG00000163682	0.0299829	-0.05	1	NA	6.07671	0.721941	1.005	1	NA	6.16985	0.0018941	1	1	21.863	5.2	5.2
MORC2	MORC2	MORC family CW-type zinc finger protein 2	>sp|Q9Y6X9|MORC2_HUMAN MORC family CW-type zinc finger protein 2 OS=Homo sapiens GN=MORC2 PE=1 SV=2	Q9Y6X9	ENSG00000133422	0.0292761	-0.051	4	NA	5.47584	0.764261	1.057	4	NA	5.53354	3.41e-12	4	4	117.82	3.9	4
CPSF7	CPSF7	Cleavage and polyadenylation specificity factor subunit 7	>sp|Q8N684|CPSF7_HUMAN Cleavage and polyadenylation specificity factor subunit 7 OS=Homo sapiens GN=CPSF7 PE=1 SV=1;>tr|B4DGF8|B4DGF8_HUMAN cDNA FLJ57877, highly similar to Cleavage and polyadenylation specificity factor 7 OS=Homo sapiens PE=2 SV=1;>tr|F5H	Q8N684;B4DGF8;F5H669;F5H047;F5H6M0	ENSG00000149532	0.028852	-0.052	5	5.47205	5.94814	-0.176202	-0.087	5	NA	6.00294	1.52e-31	5	4	52.049	11.3	9.8
ZHX2	ZHX2	Zinc fingers and homeoboxes protein 2	>sp|Q9Y6X8|ZHX2_HUMAN Zinc fingers and homeoboxes protein 2 OS=Homo sapiens GN=ZHX2 PE=1 SV=1	Q9Y6X8	ENSG00000178764	0.0278618	-0.053	7	NA	5.81387	0.60046	0.857	2	NA	5.30153	2.57e-17	8	2	92.306	9.8	2.4
CAPZA2	CAPZA2	F-actin-capping protein subunit alpha-2	>tr|A4D0V4|A4D0V4_HUMAN Capping protein (Actin filament) muscle Z-line, alpha 2 OS=Homo sapiens GN=CAPZA2 PE=2 SV=1;>sp|P47755|CAZA2_HUMAN F-actin-capping protein subunit alpha-2 OS=Homo sapiens GN=CAPZA2 PE=1 SV=3;>tr|Q53GC7|Q53GC7_HUMAN Capping protein (	A4D0V4;P47755;Q53GC7;Q53GE2;B4DE01;F8W9N7	ENSG00000198898	0.0267293	-0.055	6	NA	6.9371	-0.109483	-0.006	6	NA	6.70127	0	6	6	32.949	40.6	40.6
RPL18A	RPL18A	60S ribosomal protein L18a	>tr|B2R4C0|B2R4C0_HUMAN 60S ribosomal protein L18a OS=Homo sapiens PE=2 SV=1;>sp|Q02543|RL18A_HUMAN 60S ribosomal protein L18a OS=Homo sapiens GN=RPL18A PE=1 SV=2;>tr|B4DM74|B4DM74_HUMAN 60S ribosomal protein L18a OS=Homo sapiens GN=RPL18A PE=2 SV=1;>tr|Q5	B2R4C0;Q02543;B4DM74;Q53HD3;B4DUV3;B4DM94;Q32XH3	ENSG00000105640	0.0264459	-0.056	3	NA	6.56667	0.716245	0.998	5	NA	6.8208	4.92e-40	3	5	20.752	19.3	29
RPS28	RPS28	40S ribosomal protein S28	>tr|B2R4R9|B2R4R9_HUMAN HCG26477 OS=Homo sapiens GN=RPS28 PE=4 SV=1;>sp|P62857|RS28_HUMAN 40S ribosomal protein S28 OS=Homo sapiens GN=RPS28 PE=1 SV=1	B2R4R9;P62857	ENSG00000233927	0.0261627	-0.056	1	NA	7.10305	0.0540844	0.193	1	NA	6.87592	1.88e-21	1	1	7.8409	17.4	17.4
KPNB1	KPNB1	Importin subunit beta-1	>tr|B2RBR9|B2RBR9_HUMAN cDNA, FLJ95650, highly similar to Homo sapiens karyopherin (importin) beta 1 (KPNB1), mRNA OS=Homo sapiens PE=2 SV=1;>sp|Q14974|IMB1_HUMAN Importin subunit beta-1 OS=Homo sapiens GN=KPNB1 PE=1 SV=2;>tr|B7ZAV6|B7ZAV6_HUMAN Importin s	B2RBR9;Q14974;B7ZAV6;B7Z752;B7Z5M1;F5H4R7	ENSG00000108424	0.0255958	-0.057	30	4.66684	7.24886	0.164143	0.327	29	4.9625	7.08454	3.72e-296	23	22	97.183	31.3	29.5
RBM28	RBM28	RNA-binding protein 28	>sp|Q9NW13|RBM28_HUMAN RNA-binding protein 28 OS=Homo sapiens GN=RBM28 PE=1 SV=3;>tr|B4DU52|B4DU52_HUMAN cDNA FLJ50221, highly similar to RNA-binding protein 28 OS=Homo sapiens PE=2 SV=1;>tr|E9PDD9|E9PDD9_HUMAN RNA-binding protein 28 OS=Homo sapiens GN=RBM	Q9NW13;B4DU52;E9PDD9	ENSG00000106344	0.0233263	-0.061	14	NA	6.42653	0.275365	0.462	7	NA	5.93713	3.25e-71	15	8	85.737	20.8	11.5
COPB1	COPB1	Coatomer subunit beta	>sp|P53618|COPB_HUMAN Coatomer subunit beta OS=Homo sapiens GN=COPB1 PE=1 SV=3;>tr|E9PP73|E9PP73_HUMAN Coatomer subunit beta (Fragment) OS=Homo sapiens GN=COPB1 PE=4 SV=1	P53618;E9PP73	ENSG00000129083	0.0233263	-0.061	18	NA	6.53498	-0.129292	-0.03	17	NA	6.5278	6.94e-97	17	15	107.14	23.3	20
ORC2	ORC2	Origin recognition complex subunit 2	>sp|Q13416|ORC2_HUMAN Origin recognition complex subunit 2 OS=Homo sapiens GN=ORC2 PE=1 SV=2;>tr|B4DYU9|B4DYU9_HUMAN cDNA FLJ60060, highly similar to Origin recognition complex subunit 2 OS=Homo sapiens PE=2 SV=1	Q13416;B4DYU9	ENSG00000115942	0.0216219	-0.064	8	5.35459	6.28087	0.199751	0.37	14	NA	6.62955	7.22e-52	8	12	65.971	13.5	21.3
TSPYL2	TSPYL2	Testis-specific Y-encoded-like protein 2	>tr|A8K8U7|A8K8U7_HUMAN cDNA FLJ78640, highly similar to Homo sapiens TSPY-like 2 (TSPYL2), mRNA OS=Homo sapiens PE=2 SV=1;>sp|Q9H2G4|TSYL2_HUMAN Testis-specific Y-encoded-like protein 2 OS=Homo sapiens GN=TSPYL2 PE=1 SV=1	A8K8U7;Q9H2G4	ENSG00000184205;ENSG00000268269	0.0214797	-0.064	3	NA	5.89317	-0.189137	-0.102	3	NA	5.95401	7.61e-11	3	3	79.407	3.9	3.9
SRRT	SRRT	Serrate RNA effector molecule homolog	>sp|Q9BXP5|SRRT_HUMAN Serrate RNA effector molecule homolog OS=Homo sapiens GN=SRRT PE=1 SV=1;>tr|H7C3A1|H7C3A1_HUMAN Serrate RNA effector molecule homolog (Fragment) OS=Homo sapiens GN=SRRT PE=4 SV=1	Q9BXP5;H7C3A1	ENSG00000087087	0.0206267	-0.065	55	5.32496	7.45989	0.348799	0.552	36	5.46879	7.28542	1.7e-298	28	31	100.67	28.9	31.3
NPM1	NPM1	Nucleophosmin	>sp|P06748|NPM_HUMAN Nucleophosmin OS=Homo sapiens GN=NPM1 PE=1 SV=2;>tr|A4ZU86|A4ZU86_HUMAN Truncated nucleolar phosphoprotein B23 OS=Homo sapiens GN=NPM1 PE=2 SV=1	P06748;A4ZU86	ENSG00000181163	0.0203421	-0.066	18	6.78947	8.16964	-0.318092	-0.259	19	6.72163	8.3167	0	8	9	32.575	33.3	33.3
EXOC2	EXOC2	Exocyst complex component 2	>tr|B2RBE6|B2RBE6_HUMAN cDNA, FLJ95470, highly similar to Homo sapiens homolog of yeast Sec5 (SEC5), mRNA OS=Homo sapiens PE=2 SV=1;>tr|B3KPN7|B3KPN7_HUMAN cDNA FLJ32002 fis, clone NT2RP7009394, highly similar to Exocyst complex component 2 OS=Homo sapiens	B2RBE6;B3KPN7;Q96KP1;B4DZI7;G8JLK9	ENSG00000112685	0.0196308	-0.067	2	NA	5.00191	NA	NA	0	NA	NA	6.9e-05	2	0	104.08	2.2	0
CST3	CST3	Cystatin-C	>sp|P01034|CYTC_HUMAN Cystatin-C OS=Homo sapiens GN=CST3 PE=1 SV=1	P01034	ENSG00000101439	0.0196308	-0.067	1	NA	6.00634	NA	NA	0	NA	NA	0.00086589	1	0	15.799	7.5	0
SAP130	SAP130	Histone deacetylase complex subunit SAP130	>tr|H7BXF5|H7BXF5_HUMAN Histone deacetylase complex subunit SAP130 OS=Homo sapiens GN=SAP130 PE=4 SV=1;>sp|Q9H0E3|SP130_HUMAN Histone deacetylase complex subunit SAP130 OS=Homo sapiens GN=SAP130 PE=1 SV=1;>tr|B3KRT9|B3KRT9_HUMAN cDNA FLJ34915 fis, clone NT	H7BXF5;Q9H0E3;B3KRT9	ENSG00000136715	0.0197731	-0.067	3	NA	5.67406	-0.391437	-0.348	2	NA	5.26682	7.68e-11	3	2	111.28	3	2.1
NT5DC2	NT5DC2	5-nucleotidase domain-containing protein 2	>tr|E9PAL9|E9PAL9_HUMAN 5-nucleotidase domain-containing protein 2 OS=Homo sapiens GN=NT5DC2 PE=3 SV=1;>sp|Q9H857|NT5D2_HUMAN 5-nucleotidase domain-containing protein 2 OS=Homo sapiens GN=NT5DC2 PE=1 SV=1;>tr|C9JTZ6|C9JTZ6_HUMAN 5-nucleotidase domain-co	E9PAL9;Q9H857;C9JTZ6	ENSG00000168268	0.0183493	-0.069	12	5.79781	6.43286	-0.725518	-0.755	13	5.23221	6.56832	4.29e-52	10	9	64.144	18.1	16.2
ELAC2	ELAC2	Zinc phosphodiesterase ELAC protein 2	>sp|Q9BQ52|RNZ2_HUMAN Zinc phosphodiesterase ELAC protein 2 OS=Homo sapiens GN=ELAC2 PE=1 SV=2;>tr|B4DT15|B4DT15_HUMAN cDNA FLJ56150, highly similar to Zinc phosphodiesterase ELAC protein 2 (EC 3.1.26.11) OS=Homo sapiens PE=2 SV=1;>tr|B3KT00|B3KT00_HUMAN c	Q9BQ52;B4DT15;B3KT00;G5E9D5;B4E365;E7ES68;B3KSU9	ENSG00000006744	0.0174944	-0.07	2	NA	5.2331	-0.0714061	0.041	1	NA	4.85691	2.9e-05	2	1	92.218	2.3	1
MRPS16	MRPS16	28S ribosomal protein S16, mitochondrial	>sp|Q9Y3D3|RT16_HUMAN 28S ribosomal protein S16, mitochondrial OS=Homo sapiens GN=MRPS16 PE=1 SV=1;>tr|B4E032|B4E032_HUMAN 28S ribosomal protein S16, mitochondrial OS=Homo sapiens GN=MRPS16 PE=2 SV=1;>tr|A6ND22|A6ND22_HUMAN 28S ribosomal protein S16, mitoc	Q9Y3D3;B4E032;A6ND22	ENSG00000182180	0.0173518	-0.071	18	NA	8.36609	0.0556121	0.195	14	5.36951	8.35961	1.1e-133	8	8	15.345	65	65
DMAP1	DMAP1	DNA methyltransferase 1-associated protein 1	>sp|Q9NPF5|DMAP1_HUMAN DNA methyltransferase 1-associated protein 1 OS=Homo sapiens GN=DMAP1 PE=1 SV=1;>tr|B4DQG8|B4DQG8_HUMAN cDNA FLJ54124, highly similar to DNA methyltransferase 1-associated protein 1 OS=Homo sapiens PE=2 SV=1;>tr|Q5TG40|Q5TG40_HUMAN D	Q9NPF5;B4DQG8;Q5TG40;Q5TG39;Q5TG38;B4DTU6;B4DEF2;B4DTH3;Q5TG37	ENSG00000178028	0.016211	-0.073	9	NA	6.2242	0.446891	0.671	9	NA	6.32644	7.04e-31	8	8	52.992	22.7	22.5
DBN1	DBN1	Drebrin	>tr|A8MV58|A8MV58_HUMAN Drebrin OS=Homo sapiens GN=DBN1 PE=4 SV=1;>sp|Q16643|DREB_HUMAN Drebrin OS=Homo sapiens GN=DBN1 PE=1 SV=4;>tr|D6R9W4|D6R9W4_HUMAN Drebrin (Fragment) OS=Homo sapiens GN=DBN1 PE=4 SV=1;>tr|B3KSQ7|B3KSQ7_HUMAN Drebrin 1, isoform CRA_d	A8MV58;Q16643;D6R9W4;B3KSQ7	ENSG00000113758	0.016211	-0.073	31	NA	7.11099	-0.23977	-0.164	21	NA	6.92357	7.5e-299	14	15	76.299	22.4	22.3
[truncated: 738 more rows]

## Sheet: Legend
Table S1
Proteins interacting with CSB, listed with HGNC gene name, and uniprot and ENSG identifers
[truncated: 2 more rows]
