# Supplementary material for: Multiomic Analysis of the UV-Induced DNA Damage Response
Source: Cell Rep. 2016 May 12;15(7):1597–610. doi: 10.1016/j.celrep.2016.04.047 (PMC4893159; doi:10.1016/j.celrep.2016.04.047)
Supplement: Table S2. C7ORF26 Proteomics, Related to Figure 2 [file mmc3.xlsx]

## Sheet: Table S2
gene_name	gene_description	uniprot	ENSG	bait	unique_peptides_C7orf26_IP	unique_peptides_mock_IP	integrator.com
INTS1	Integrator complex subunit 1 - Homo sapiens (Human)	Q8N201	ENSG00000164880	FLAG-C7ORF26	27	0	+
INTS4	Integrator complex subunit 4 - Homo sapiens (Human)	Q96HW7	ENSG00000149262	FLAG-C7ORF26	17	0	+
INTS10	Integrator complex subunit 10 - Homo sapiens (Human)	Q9NVR2	ENSG00000104613.	FLAG-C7ORF26	14	0	+
ASUN	Uncharacterized protein C12orf11 - Homo sapiens (Human)	Q9NVM9	ENSG00000064102	FLAG-C7ORF26	12	0	+
INTS7	Integrator complex subunit 7 - Homo sapiens (Human)	Q9NVH2	ENSG00000143493	FLAG-C7ORF26	12	0	+
DDX26B	Protein DDX26B - Homo sapiens (Human)	Q5JSJ4	ENSG00000165359	FLAG-C7ORF26	11	0	+
INTS2	Integrator complex subunit 2 - Homo sapiens (Human)	Q9H0H0	ENSG00000108506	FLAG-C7ORF26	11	0	+
CPSF3L	Integrator complex subunit 11 - Homo sapiens (Human)	Q5TA45	ENSG00000127054	FLAG-C7ORF26	10	0	+
INTS3	cDNA FLJ75603 - Homo sapiens (Human)	Q68E01	ENSG00000143624	FLAG-C7ORF26	8	0	+
INTS8	Integrator complex subunit 8 - Homo sapiens (Human)	Q75QN2	ENSG00000164941	FLAG-C7ORF26	8	0	+
INTS12	Integrator complex subunit 12 - Homo sapiens (Human)	Q96CB8	ENSG00000138785	FLAG-C7ORF26	7	0	+
VWA9	UPF0464 protein C15orf44 - Homo sapiens (Human)	Q96SY0	ENSG00000138614	FLAG-C7ORF26	6	0	+
INTS6	Integrator complex subunit 6 - Homo sapiens (Human)	Q9UL03	ENSG00000102786	FLAG-C7ORF26	5	0	+
INTS9	Integrator complex subunit 9 - Homo sapiens (Human)	Q9NV88	ENSG00000104299	FLAG-C7ORF26	5	0	+
C7orf26	Uncharacterized protein C7orf26 - Homo sapiens (Human)	Q96N11	ENSG00000146576	FLAG-C7ORF26	4	0	+
INTS5	Integrator complex subunit 5 - Homo sapiens (Human)	Q6P9B9	ENSG00000185085	FLAG-C7ORF26	3	0	+
POLR2A	DNA-directed RNA polymerase II subunit RPB1 - Homo sapiens (Human)	P24928	ENSG00000181222	FLAG-C7ORF26	31	0
POLR2B	DNA-directed RNA polymerase II subunit RPB2 - Homo sapiens (Human)	P30876	ENSG00000047315	FLAG-C7ORF26	20	1
HSPA1A	Heat shock 70 kDa protein 1 - Homo sapiens (Human)	P08107	ENSG00000204388	FLAG-C7ORF26	13	10
HSPA1B	Heat shock 70 kDa protein 1 - Homo sapiens (Human)	P08107	ENSG00000204388	FLAG-C7ORF26	13	10
ZMYND8	RACK7 isoform a - Homo sapiens (Human)	Q9ULU4	ENSG00000101040	FLAG-C7ORF26	12	0
SUPT5H	Transcription elongation factor SPT5 - Homo sapiens (Human)	O00267	ENSG00000196235	FLAG-C7ORF26	10	0
PPP2R1A	Serine/threonine-protein phosphatase 2A 65 kDa regulatory subunit A alpha isoform - Homo sapiens (Hu	P30153	ENSG00000105568	FLAG-C7ORF26	9	0
ZNF687	Zinc finger protein 687 - Homo sapiens (Human)	Q8N1G0	ENSG00000143373	FLAG-C7ORF26	9	0
RUVBL2	RuvB-like 2 - Homo sapiens (Human)	Q9Y230	ENSG00000183207	FLAG-C7ORF26	7	0
PPP2CB	Serine/threonine-protein phosphatase 2A catalytic subunit beta isoform - Rattus norvegicus (Rat)	P62714	ENSG00000104695	FLAG-C7ORF26	6	0
POLR2E	DNA-directed RNA polymerases I, II, and III subunit RPABC1 - Homo sapiens (Human)	P19388	ENSG00000099817	FLAG-C7ORF26	5	1
HNRNPM	Heterogeneous nuclear ribonucleoprotein M - Homo sapiens (Human)	P52272	ENSG00000099783	FLAG-C7ORF26	4	0
NELFE	Negative elongation factor E - Homo sapiens (Human)	P18615	ENSG00000204356	FLAG-C7ORF26	4	0
POLR2C	DNA-directed RNA polymerase II subunit RPB3 - Homo sapiens (Human)	P19387	ENSG00000102978	FLAG-C7ORF26	4	0
POLR2G	DNA-directed RNA polymerase II subunit RPB7 - Homo sapiens (Human)	P62487	ENSG00000168002	FLAG-C7ORF26	4	0
PPP2R1B	Serine/threonine-protein phosphatase 2A 65 kDa regulatory subunit A beta isoform - Homo sapiens (Hum	P30154	ENSG00000137713	FLAG-C7ORF26	4	0
SUPT6H	Transcription elongation factor SPT6 - Homo sapiens (Human)	Q7KZ85	ENSG00000109111	FLAG-C7ORF26	4	0
GATAD2A	Transcriptional repressor p66-alpha - Homo sapiens (Human)	Q86YP4	ENSG00000167491	FLAG-C7ORF26	3	0
HNRNPK	Heterogeneous nuclear ribonucleoprotein K - Homo sapiens (Human)	P61978	ENSG00000165119	FLAG-C7ORF26	3	0
NELFB	Negative elongation factor B - Homo sapiens (Human)	Q8WX92	ENSG00000188986	FLAG-C7ORF26	3	0
PRMT5	Uncharacterized protein PRMT5 - Homo sapiens (Human)	O14744	ENSG00000100462	FLAG-C7ORF26	3	0
RBBP4	Histone-binding protein RBBP4 - Homo sapiens (Human)	Q09028	ENSG00000162521	FLAG-C7ORF26	3	0
RUVBL1	RuvB-like 1 - Homo sapiens (Human)	Q9Y265	ENSG00000175792	FLAG-C7ORF26	3	0
ZNF592	Zinc finger protein 592 - Homo sapiens (Human)	Q92610	ENSG00000166716	FLAG-C7ORF26	3	0
HDAC1	Histone deacetylase 1 - Homo sapiens (Human)	Q13547	ENSG00000116478	FLAG-C7ORF26	2	0
HNRNPH1	Heterogeneous nuclear ribonucleoprotein H - Homo sapiens (Human)	P31943	ENSG00000169045	FLAG-C7ORF26	2	0
MTA2	Metastasis-associated protein MTA2 - Homo sapiens (Human)	O94776	ENSG00000149480	FLAG-C7ORF26	2	0
NCBP1	Nuclear cap-binding protein subunit 1 - Homo sapiens (Human)	Q09161	ENSG00000136937	FLAG-C7ORF26	2	0
NELFA	Negative elongation factor A - Homo sapiens (Human)	Q9H3P2	ENSG00000185049	FLAG-C7ORF26	2	0
NELFCD	Negative elongation factor C/D - Homo sapiens (Human)	Q8IXH7	ENSG00000101158	FLAG-C7ORF26	2	0
WDR77	Methylosome protein 50 - Homo sapiens (Human)	Q9BQA1	ENSG00000116455	FLAG-C7ORF26	2	0
ACTL6A	Actin-like protein 6A - Homo sapiens (Human)	O96019	ENSG00000136518	FLAG-C7ORF26	1	0
CMAS	N-acylneuraminate cytidylyltransferase - Homo sapiens (Human)	Q8NFW8	ENSG00000111726	FLAG-C7ORF26	1	0
CMTR1	Uncharacterized protein KIAA0082 - Homo sapiens (Human)	Q8N1G2	ENSG00000137200	FLAG-C7ORF26	1	0
ELAVL1	ELAV-like protein 1 - Homo sapiens (Human)	Q15717	ENSG00000066044	FLAG-C7ORF26	1	0
HNRNPD	Heterogeneous nuclear ribonucleoprotein D0 - Homo sapiens (Human)	Q14103	ENSG00000138668	FLAG-C7ORF26	1	2
KDM1A	Lysine-specific histone demethylase 1 - Homo sapiens (Human)	O60341	ENSG00000004487	FLAG-C7ORF26	1	0
MATR3	Matrin-3 - Homo sapiens (Human)	P43243	ENSG00000015479	FLAG-C7ORF26	1	0
MBD3	Methyl-CpG-binding domain protein 3 - Homo sapiens (Human)	O95983	ENSG00000071655	FLAG-C7ORF26	1	0
RCC2	Protein RCC2 - Homo sapiens (Human)	Q9P258	ENSG00000179051	FLAG-C7ORF26	1	0
SMARCA5	SWI/SNF-related matrix-associated actin-dependent regulator of chromatin subfamily A member 5 - Homo	O60264	ENSG00000153147	FLAG-C7ORF26	1	0
SMARCE1	SWI/SNF-related matrix-associated actin-dependent regulator of chromatin subfamily E member 1 - Homo	Q969G3	ENSG00000073584	FLAG-C7ORF26	1	0
SMC3	Structural maintenance of chromosomes protein 3 - Xenopus laevis (African clawed frog)	Q9UQE7	ENSG00000108055	FLAG-C7ORF26	1	0
SSRP1	FACT complex subunit SSRP1 - Homo sapiens (Human)	Q08945	ENSG00000149136	FLAG-C7ORF26	1	0
SUPT16H	FACT complex large subunit - Danio rerio (Zebrafish) (Brachydanio rerio)	Q9Y5B9	ENSG00000092201	FLAG-C7ORF26	1	0
TUBA1A	Tubulin alpha-1A chain - Homo sapiens (Human)	Q71U36	ENSG00000167552	FLAG-C7ORF26	1	0
TUBB	Tubulin beta chain - Homo sapiens (Human)	P07437	ENSG00000196230	FLAG-C7ORF26	1	0

## Sheet: Legend
TABLE S2
Immunoaffinity purification of FLAG-C7orf26 vs. mock.
Number of unique peptides are indicated.
Highlghted: Integrator complex subunits
