# Supplementary material for: Multiomic Analysis of the UV-Induced DNA Damage Response
Source: Cell Rep. 2016 May 12;15(7):1597–610. doi: 10.1016/j.celrep.2016.04.047 (PMC4893159; doi:10.1016/j.celrep.2016.04.047)
Supplement: Table S3. RNAPII Proteomics, Related to Figure 2 [file mmc4.xlsx]

## Sheet: Table S3
gene_name	Gene.names	Protein.names	Fasta.headers	Majority.protein.IDs	ENSG	lg2_SILAC_ratio_RNAPII_IP_UV_MG132	z_score_RNAPII_IP_UV_MG132	Ratio.H.L.count.RNAPII_IP_UV_MG132	iBAQ_mock_IP	iBAQ_RNAPII_IP_UV_MG132	PEP	Unique.peptides.RNAPII_IP_UV_MG132	Mol..weight..kDa.	Sequence.coverage.RNAPII_IP_UV_MG132
SEC61A1	SEC61A1	Protein transport protein Sec61 subunit alpha isoform 1	>tr|B4DR61|B4DR61_HUMAN Protein transport protein Sec61 subunit alpha isoform 1 OS=Homo sapiens GN=SEC61A1 PE=2 SV=1;>tr|B3KNF6|B3KNF6_HUMAN Sec61 alpha 1 subunit (S. cerevisiae), isoform CRA_c OS=Homo sapiens GN=SEC61A1 PE=2 SV=1;>sp|P61619|S61A1_HUMAN Pr	B4DR61;B3KNF6;P61619	ENSG00000058262	4.12706	9.146	2	5.89948	8.05319	1.18e-48	2	52.949	4.1
SERPINB9	SERPINB9;DKFZp686O07189	Serpin B9	>sp|P50453|SPB9_HUMAN Serpin B9 OS=Homo sapiens GN=SERPINB9 PE=1 SV=1;>tr|Q6N0A8|Q6N0A8_HUMAN Putative uncharacterized protein DKFZp686O07189 OS=Homo sapiens GN=DKFZp686O07189 PE=2 SV=1	P50453;Q6N0A8	ENSG00000170542	3.33885	7.418	1	NA	5.54428	1.86e-05	1	42.403	2.7
ERCC6	ERCC6	DNA excision repair protein ERCC-6	>tr|A0JP10|A0JP10_HUMAN Excision repair cross-complementing rodent repair deficiency, complementation group 6 OS=Homo sapiens GN=ERCC6 PE=2 SV=1;>sp|Q03468|ERCC6_HUMAN DNA excision repair protein ERCC-6 OS=Homo sapiens GN=ERCC6 PE=1 SV=1;>tr|B4DZN6|B4DZN6_	A0JP10;Q03468;B4DZN6;F5H493	ENSG00000225830	2.28942	5.118	2	NA	4.67827	1.18e-15	1	168.31	0.7
ANXA5	ANXA5	Annexin A5;Annexin	>sp|P08758|ANXA5_HUMAN Annexin A5 OS=Homo sapiens GN=ANXA5 PE=1 SV=2;>tr|D6RBL5|D6RBL5_HUMAN Annexin OS=Homo sapiens GN=ANXA5 PE=3 SV=1;>tr|E7ENQ5|E7ENQ5_HUMAN Annexin OS=Homo sapiens GN=ANXA5 PE=3 SV=1;>tr|D6RBE9|D6RBE9_HUMAN Annexin OS=Homo sapiens GN=AN	P08758;D6RBL5;E7ENQ5;D6RBE9	ENSG00000164111	1.87782	4.216	4	5.32091	7.30999	0	5	35.936	17.2
CTNNAL1	CTNNAL1	Alpha-catulin	>tr|B2RBI4|B2RBI4_HUMAN cDNA, FLJ95528, highly similar to Homo sapiens catenin (cadherin-associated protein), alpha-like 1 (CTNNAL1), mRNA OS=Homo sapiens PE=2 SV=1;>tr|B3KMX6|B3KMX6_HUMAN cDNA FLJ12864 fis, clone NT2RP2003604, highly similar to Alpha-catu	B2RBI4;B3KMX6;Q9UBT7;Q5JTQ6	ENSG00000119326	1.64833	3.713	1	NA	4.89516	1.83e-70	1	81.858	1.1
RECQL5	RECQL5	ATP-dependent DNA helicase Q5	>tr|B7Z8Y7|B7Z8Y7_HUMAN ATP-dependent DNA helicase Q5 OS=Homo sapiens GN=RECQL5 PE=2 SV=1;>tr|A5YM55|A5YM55_HUMAN RECQL5 protein OS=Homo sapiens GN=RECQL5 PE=2 SV=1;>sp|O94762|RECQ5_HUMAN ATP-dependent DNA helicase Q5 OS=Homo sapiens GN=RECQL5 PE=1 SV=2;>t	B7Z8Y7;A5YM55;O94762;Q6P4G0;B3KQK2	ENSG00000108469	1.61922	3.649	7	NA	5.99434	3.87e-122	7	111.46	7.6
SCAF4	SCAF4;SFRS15	Splicing factor, arginine/serine-rich 15	>sp|O95104|SFR15_HUMAN Splicing factor, arginine/serine-rich 15 OS=Homo sapiens GN=SCAF4 PE=1 SV=3;>tr|Q0P607|Q0P607_HUMAN Splicing factor, arginine/serine-rich 15 OS=Homo sapiens GN=SFRS15 PE=2 SV=1;>tr|C9JLZ0|C9JLZ0_HUMAN Splicing factor, arginine/serine	O95104;Q0P607;C9JLZ0	ENSG00000156304	1.58285	3.57	7	NA	6.44616	2.79e-269	3	125.87	6.1
FAM65A	FAM65A	Protein FAM65A	>tr|B4DEQ9|B4DEQ9_HUMAN cDNA FLJ56056 OS=Homo sapiens PE=2 SV=1;>tr|E9PBS3|E9PBS3_HUMAN Protein FAM65A OS=Homo sapiens GN=FAM65A PE=4 SV=1;>sp|Q6ZS17|FA65A_HUMAN Protein FAM65A OS=Homo sapiens GN=FAM65A PE=1 SV=1;>tr|H0Y442|H0Y442_HUMAN Protein FAM65A (Fra	B4DEQ9;E9PBS3;Q6ZS17;H0Y442;B4DZD8	ENSG00000039523	1.57865	3.56	1	NA	5.14984	9.64e-51	1	134.2	0.7
NCDN	NCDN	Neurochondrin	>sp|Q9UBB6|NCDN_HUMAN Neurochondrin OS=Homo sapiens GN=NCDN PE=1 SV=1	Q9UBB6	ENSG00000020129	1.47457	3.332	1	NA	4.76429	2.13e-176	1	78.863	1.5
POLR1D	POLR1D	DNA-directed RNA polymerases I and III subunit RPAC2	>sp|Q9Y2S0|RPAC2_HUMAN DNA-directed RNA polymerases I and III subunit RPAC2 OS=Homo sapiens GN=POLR1D PE=1 SV=1	Q9Y2S0	ENSG00000186184	1.42503	3.224	1	NA	6.31708	7.96e-53	1	15.237	8.3
RPA1	RPA1	Replication protein A 70 kDa DNA-binding subunit	>sp|P27694|RFA1_HUMAN Replication protein A 70 kDa DNA-binding subunit OS=Homo sapiens GN=RPA1 PE=1 SV=2;>tr|I3L4R8|I3L4R8_HUMAN Replication protein A 70 kDa DNA-binding subunit (Fragment) OS=Homo sapiens GN=RPA1 PE=4 SV=1	P27694;I3L4R8	ENSG00000132383	1.38361	3.133	36	NA	7.1786	0	16	68.137	31.3
PLK1	PLK1;Plk-1 delta	Serine/threonine-protein kinase PLK1	>tr|B2R841|B2R841_HUMAN cDNA, FLJ93730, highly similar to Homo sapiens polo-like kinase (Drosophila) (PLK), mRNA OS=Homo sapiens PE=2 SV=1;>sp|P53350|PLK1_HUMAN Serine/threonine-protein kinase PLK1 OS=Homo sapiens GN=PLK1 PE=1 SV=1;>tr|Q59GD0|Q59GD0_HUMAN	B2R841;P53350;Q59GD0;B4E083;Q58A51	ENSG00000166851	1.36771	3.098	1	NA	5.02938	2.26e-113	1	68.264	2.5
SCAF8	SCAF8;DKFZp434J2412	Protein SCAF8	>tr|B7Z3A4|B7Z3A4_HUMAN cDNA FLJ56906, highly similar to RNA-binding protein 16 OS=Homo sapiens PE=2 SV=1;>tr|B7Z876|B7Z876_HUMAN cDNA FLJ55551, highly similar to RNA-binding protein 16 OS=Homo sapiens PE=2 SV=1;>sp|Q9UPN6|SCAF8_HUMAN Protein SCAF8 OS=Homo	B7Z3A4;B7Z876;Q9UPN6;B7Z888;Q8NDE9	ENSG00000213079	1.2784	2.902	17	NA	6.65216	1.87e-153	1	148.87	8.5
FTH1	FTH1	Ferritin;Ferritin heavy chain	>tr|Q6NS36|Q6NS36_HUMAN Ferritin (Fragment) OS=Homo sapiens GN=FTH1 PE=2 SV=1;>tr|B3KXC3|B3KXC3_HUMAN Ferritin OS=Homo sapiens PE=2 SV=1;>sp|P02794|FRIH_HUMAN Ferritin heavy chain OS=Homo sapiens GN=FTH1 PE=1 SV=2;>tr|Q6NZ44|Q6NZ44_HUMAN Ferritin OS=Homo s	Q6NS36;B3KXC3;P02794;Q6NZ44;G3V192;Q8TD27;E9PKY7;G3V1D1;E9PRK8	ENSG00000167996	1.26027	2.863	1	NA	5.50706	4.87e-11	1	26.219	3
SMC1B	SMC1B	Structural maintenance of chromosomes protein 1B	>sp|Q8NDV3|SMC1B_HUMAN Structural maintenance of chromosomes protein 1B OS=Homo sapiens GN=SMC1B PE=1 SV=2	Q8NDV3	ENSG00000077935	1.18732	2.703	2	NA	5.63909	5.99e-05	2	143.91	0.6
NCAPG	NCAPG	Condensin complex subunit 3	>sp|Q9BPX3|CND3_HUMAN Condensin complex subunit 3 OS=Homo sapiens GN=NCAPG PE=1 SV=1;>tr|Q6NUR1|Q6NUR1_HUMAN Non-SMC condensin I complex, subunit G OS=Homo sapiens GN=NCAPG PE=2 SV=1	Q9BPX3;Q6NUR1	ENSG00000109805	1.15257	2.627	1	NA	5.02869	0	1	114.33	1.4
RPA2	RPA2	Replication protein A 32 kDa subunit	>sp|P15927|RFA2_HUMAN Replication protein A 32 kDa subunit OS=Homo sapiens GN=RPA2 PE=1 SV=1;>tr|B2R7E8|B2R7E8_HUMAN cDNA, FLJ93412, highly similar to Homo sapiens replication protein A2, 32kDa (RPA2), mRNA OS=Homo sapiens PE=2 SV=1;>tr|B4DQD9|B4DQD9_HUMAN	P15927;B2R7E8;B4DQD9;Q5TEJ7;B4DUL2	ENSG00000117748	1.13658	2.592	4	5.21738	6.49303	1.21e-233	2	29.247	12.6
PI4KB	PI4KB	Phosphatidylinositol 4-kinase beta	>sp|Q9UBF8|PI4KB_HUMAN Phosphatidylinositol 4-kinase beta OS=Homo sapiens GN=PI4KB PE=1 SV=1	Q9UBF8	ENSG00000143393	1.08685	2.483	1	NA	5.40116	2.82e-151	1	91.378	1.2
STRN	STRN	Striatin	>sp|O43815|STRN_HUMAN Striatin OS=Homo sapiens GN=STRN PE=1 SV=4;>tr|Q3B874|Q3B874_HUMAN STRN protein (Fragment) OS=Homo sapiens GN=STRN PE=2 SV=1	O43815;Q3B874	ENSG00000115808	1.07916	2.466	2	NA	5.17676	5.01e-95	1	86.131	1.5
RNF168	RNF168	E3 ubiquitin-protein ligase RNF168	>sp|Q8IYW5|RN168_HUMAN E3 ubiquitin-protein ligase RNF168 OS=Homo sapiens GN=RNF168 PE=1 SV=1	Q8IYW5	ENSG00000163961	1.02205	2.341	1	NA	5.16244	1.33e-08	1	65.019	1.4
BOD1L1	BOD1L1	Biorientation of chromosomes in cell division protein 1-like 1	>sp|Q8NFC6|BD1L1_HUMAN Biorientation of chromosomes in cell division protein 1-like 1 OS=Homo sapiens GN=BOD1L1 PE=1 SV=2	Q8NFC6	ENSG00000038219	1.01749	2.331	1	NA	4.57367	1.84e-263	1	330.46	0.3
SMC3	SMC3	Structural maintenance of chromosomes protein 3	>sp|Q9UQE7|SMC3_HUMAN Structural maintenance of chromosomes protein 3 OS=Homo sapiens GN=SMC3 PE=1 SV=2;>tr|B0AZQ4|B0AZQ4_HUMAN cDNA, FLJ79494, highly similar to Structural maintenance of chromosome 3 OS=Homo sapiens PE=2 SV=1;>tr|Q86VX4|Q86VX4_HUMAN Struc	Q9UQE7;B0AZQ4;Q86VX4	ENSG00000108055	0.98783	2.266	87	NA	7.32891	0	44	141.54	37.2
OSBPL3	OSBPL3	Oxysterol-binding protein-related protein 3	>sp|Q9H4L5|OSBL3_HUMAN Oxysterol-binding protein-related protein 3 OS=Homo sapiens GN=OSBPL3 PE=1 SV=1	Q9H4L5	ENSG00000070882	0.978049	2.244	1	NA	5.08493	3.88e-19	1	101.22	1.7
ARFGEF2	ARFGEF2	Brefeldin A-inhibited guanine nucleotide-exchange protein 2	>sp|Q9Y6D5|BIG2_HUMAN Brefeldin A-inhibited guanine nucleotide-exchange protein 2 OS=Homo sapiens GN=ARFGEF2 PE=1 SV=3;>tr|B4DYN7|B4DYN7_HUMAN cDNA FLJ55398, highly similar to Brefeldin A-inhibited guaninenucleotide-exchange protein 2 OS=Homo sapiens PE=2	Q9Y6D5;B4DYN7;F5H3H3;Q86TH5	ENSG00000124198	0.971516	2.23	1	NA	4.75021	0	1	202.04	0.6
C7orf55-LUC7L2	LUC7L2	Putative RNA-binding protein Luc7-like 2	>sp|Q9Y383|LC7L2_HUMAN Putative RNA-binding protein Luc7-like 2 OS=Homo sapiens GN=LUC7L2 PE=1 SV=2;>tr|B3KSL5|B3KSL5_HUMAN cDNA FLJ36545 fis, clone TRACH2006670, highly similar to RNA-binding protein Luc7-like 2 OS=Homo sapiens PE=2 SV=1;>tr|B3KRR1|B3KRR1	Q9Y383;B3KSL5;B3KRR1	ENSG00000146963	0.97078	2.228	1	NA	5.33282	1.23e-221	1	46.513	16.3
DLST	DLST	Dihydrolipoyllysine-residue succinyltransferase component of 2-oxoglutarate dehydrogenase complex, mitochondrial	>sp|P36957|ODO2_HUMAN Dihydrolipoyllysine-residue succinyltransferase component of 2-oxoglutarate dehydrogenase complex, mitochondrial OS=Homo sapiens GN=DLST PE=1 SV=4;>tr|Q6IBS5|Q6IBS5_HUMAN DLST protein OS=Homo sapiens GN=DLST PE=2 SV=1;>tr|B7Z5W8|B7Z5W	P36957;Q6IBS5;B7Z5W8;Q86TQ8;Q86TW7	ENSG00000119689	0.956205	2.196	24	NA	7.92025	1.17e-283	4	48.755	37.5
PHRF1	PHRF1	PHD and RING finger domain-containing protein 1	>sp|Q9P1Y6|PHRF1_HUMAN PHD and RING finger domain-containing protein 1 OS=Homo sapiens GN=PHRF1 PE=1 SV=3;>tr|B7ZM66|B7ZM66_HUMAN PHRF1 protein OS=Homo sapiens GN=PHRF1 PE=2 SV=1;>tr|F8WEF5|F8WEF5_HUMAN PHD and RING finger domain-containing protein 1 OS=Ho	Q9P1Y6;B7ZM66;F8WEF5;B7ZM65;E9PJ24	ENSG00000070047	0.950244	2.183	60	NA	6.98491	6.55e-144	20	178.66	13.3
INTS2	INTS2	Integrator complex subunit 2	>sp|Q9H0H0|INT2_HUMAN Integrator complex subunit 2 OS=Homo sapiens GN=INTS2 PE=1 SV=2;>tr|B4DQZ5|B4DQZ5_HUMAN cDNA FLJ51634, highly similar to Integrator complex subunit 2 OS=Homo sapiens PE=2 SV=1	Q9H0H0;B4DQZ5	ENSG00000108506	0.944484	2.171	1	NA	4.88125	1.67e-53	2	134.32	1.7
USP24	USP24	Ubiquitin carboxyl-terminal hydrolase 24;Ubiquitin carboxyl-terminal hydrolase	>sp|Q9UPU5|UBP24_HUMAN Ubiquitin carboxyl-terminal hydrolase 24 OS=Homo sapiens GN=USP24 PE=1 SV=3;>tr|B7WPF4|B7WPF4_HUMAN Ubiquitin carboxyl-terminal hydrolase OS=Homo sapiens GN=USP24 PE=3 SV=2	Q9UPU5;B7WPF4	ENSG00000162402	0.942533	2.166	4	NA	5.22912	0	3	294.36	0.8
SMC1A	SMC1A;DKFZp686L19178	Structural maintenance of chromosomes protein 1A	>sp|Q14683|SMC1A_HUMAN Structural maintenance of chromosomes protein 1A OS=Homo sapiens GN=SMC1A PE=1 SV=2;>tr|Q6P2R1|Q6P2R1_HUMAN SMC1A protein (Fragment) OS=Homo sapiens GN=SMC1A PE=2 SV=1;>tr|A8K7A6|A8K7A6_HUMAN cDNA FLJ77162, highly similar to Homo sap	Q14683;Q6P2R1;A8K7A6;Q6MZR8	ENSG00000072501;ENSG00000269384	0.922655	2.123	91	NA	7.30576	0	47	143.23	37.9
RAD21	RAD21	Double-strand-break repair protein rad21 homolog	>sp|O60216|RAD21_HUMAN Double-strand-break repair protein rad21 homolog OS=Homo sapiens GN=RAD21 PE=1 SV=2	O60216	ENSG00000164754	0.918081	2.113	17	NA	6.9956	0	8	71.689	19.8
CSNK1A1	CSNK1A1	Casein kinase I isoform alpha	>sp|P48729|KC1A_HUMAN Casein kinase I isoform alpha OS=Homo sapiens GN=CSNK1A1 PE=1 SV=2;>tr|Q71TU5|Q71TU5_HUMAN Casein kinase 1, alpha 1, isoform CRA_g OS=Homo sapiens GN=CSNK1A1 PE=2 SV=1;>tr|B4DER9|B4DER9_HUMAN cDNA FLJ55317, highly similar to Homo sapi	P48729;Q71TU5;B4DER9;Q6PJ06;Q05DL3;B4E1D9;E7ETM0;D6REM4	ENSG00000113712	0.888695	2.048	3	NA	6.23772	1.29e-37	4	38.914	15.7
CDK9	CDK9	Cyclin-dependent kinase 9	>tr|B2R9L6|B2R9L6_HUMAN cDNA, FLJ94450, highly similar to Homo sapiens cyclin-dependent kinase 9 (CDC2-related kinase) (CDK9), mRNA OS=Homo sapiens PE=2 SV=1;>tr|B5BU53|B5BU53_HUMAN Cyclin-dependent kinase 9 OS=Homo sapiens GN=CDK9 PE=2 SV=1;>sp|P50750|CDK	B2R9L6;B5BU53;P50750	ENSG00000136807	0.888227	2.047	1	NA	5.61669	4.03e-142	1	42.747	5.4
OGDH	OGDH	2-oxoglutarate dehydrogenase, mitochondrial	>sp|Q02218|ODO1_HUMAN 2-oxoglutarate dehydrogenase, mitochondrial OS=Homo sapiens GN=OGDH PE=1 SV=3;>tr|E9PCR7|E9PCR7_HUMAN 2-oxoglutarate dehydrogenase, mitochondrial OS=Homo sapiens GN=OGDH PE=4 SV=1;>tr|E9PDF2|E9PDF2_HUMAN 2-oxoglutarate dehydrogenase,	Q02218;E9PCR7;E9PDF2;F5H801;B4DF00;B4DH65;B4DK55;E9PFG7;B4E3E9;B4DZ95	ENSG00000105953	0.883386	2.037	37	NA	7.21943	0	26	115.93	30.1
CLUH	KIAA0664	Protein KIAA0664	>sp|O75153|K0664_HUMAN Protein KIAA0664 OS=Homo sapiens GN=KIAA0664 PE=1 SV=2;>tr|C9J6D7|C9J6D7_HUMAN Protein KIAA0664 OS=Homo sapiens GN=KIAA0664 PE=4 SV=1	O75153;C9J6D7	ENSG00000132361	0.865048	1.996	2	NA	4.49466	0	1	146.67	1.8
CACYBP	CACYBP	Calcyclin-binding protein	>tr|Q5R371|Q5R371_HUMAN Calcyclin binding protein OS=Homo sapiens GN=CACYBP PE=2 SV=1;>sp|Q9HB71|CYBP_HUMAN Calcyclin-binding protein OS=Homo sapiens GN=CACYBP PE=1 SV=2;>tr|Q6NVY0|Q6NVY0_HUMAN Calcyclin binding protein OS=Homo sapiens GN=CACYBP PE=2 SV=1;	Q5R371;Q9HB71;Q6NVY0;B3KSF1;Q5R370	ENSG00000116161	0.864493	1.995	1	NA	5.65023	1.62e-156	1	26.21	3.9
RHOG	RHOG;ARHG	Rho-related GTP-binding protein RhoG	>sp|P84095|RHOG_HUMAN Rho-related GTP-binding protein RhoG OS=Homo sapiens GN=RHOG PE=1 SV=1;>tr|Q6ICQ8|Q6ICQ8_HUMAN ARHG protein (Fragment) OS=Homo sapiens GN=ARHG PE=2 SV=1	P84095;Q6ICQ8	ENSG00000177105	0.861003	1.988	1	NA	5.96444	6.48e-51	1	21.308	9.9
PHF3	PHF3	PHD finger protein 3	>sp|Q92576|PHF3_HUMAN PHD finger protein 3 OS=Homo sapiens GN=PHF3 PE=1 SV=3;>tr|E7EVH3|E7EVH3_HUMAN PHD finger protein 3 (Fragment) OS=Homo sapiens GN=PHF3 PE=4 SV=1;>tr|B4DQ09|B4DQ09_HUMAN cDNA FLJ55896, highly similar to PHD finger protein 3 (Fragment)	Q92576;E7EVH3;B4DQ09;E7ER40	ENSG00000118482	0.848237	1.96	205	NA	7.53523	0	59	229.48	32.3
PNO1	PNO1	RNA-binding protein PNO1	>tr|B2R823|B2R823_HUMAN cDNA, FLJ93703, highly similar to Homo sapiens putatative 28 kDa protein (LOC56902), mRNA OS=Homo sapiens PE=2 SV=1;>sp|Q9NRX1|PNO1_HUMAN RNA-binding protein PNO1 OS=Homo sapiens GN=PNO1 PE=1 SV=1;>tr|F8WBJ6|F8WBJ6_HUMAN RNA-binding	B2R823;Q9NRX1;F8WBJ6	ENSG00000115946	0.842939	1.948	1	NA	6.07232	2.14e-124	2	27.94	9.5
SMARCA1	SMARCA1	Probable global transcription activator SNF2L1	>tr|B7ZLQ5|B7ZLQ5_HUMAN SMARCA1 protein OS=Homo sapiens GN=SMARCA1 PE=2 SV=1;>sp|P28370|SMCA1_HUMAN Probable global transcription activator SNF2L1 OS=Homo sapiens GN=SMARCA1 PE=1 SV=2;>tr|B1AJV0|B1AJV0_HUMAN SWI/SNF related, matrix associated, actin depend	B7ZLQ5;P28370;B1AJV0;B1ALF5;F6TQG2;Q86UA8;D7EZH4	ENSG00000102038	0.839234	1.94	13	NA	6.53037	0	12	124.33	21.2
SEC62	SEC62	Translocation protein SEC62	>sp|Q99442|SEC62_HUMAN Translocation protein SEC62 OS=Homo sapiens GN=SEC62 PE=1 SV=1;>tr|A0JLN5|A0JLN5_HUMAN SEC62 protein (Fragment) OS=Homo sapiens GN=SEC62 PE=2 SV=1;>tr|F8WCJ7|F8WCJ7_HUMAN Translocation protein SEC62 OS=Homo sapiens GN=SEC62 PE=4 SV=1	Q99442;A0JLN5;F8WCJ7;F8WF48;F5H501	ENSG00000008952	0.798258	1.85	1	NA	5.00792	4.08e-13	1	45.861	3
AAMP	AAMP	Angio-associated migratory cell protein	>tr|C9JEH3|C9JEH3_HUMAN Angio-associated migratory cell protein OS=Homo sapiens GN=AAMP PE=4 SV=1;>sp|Q13685|AAMP_HUMAN Angio-associated migratory cell protein OS=Homo sapiens GN=AAMP PE=1 SV=2;>tr|C9JG97|C9JG97_HUMAN Angio-associated migratory cell protei	C9JEH3;Q13685;C9JG97;C9JTS3;H7C0R2	ENSG00000127837	0.793937	1.841	1	NA	6.13434	6.02e-90	1	46.821	2.5
SHOC2	SHOC2	Leucine-rich repeat protein SHOC-2	>sp|Q9UQ13|SHOC2_HUMAN Leucine-rich repeat protein SHOC-2 OS=Homo sapiens GN=SHOC2 PE=1 SV=2;>tr|B4DDN9|B4DDN9_HUMAN cDNA FLJ60412, highly similar to Leucine-rich repeat protein SHOC-2 OS=Homo sapiens PE=2 SV=1	Q9UQ13;B4DDN9	ENSG00000108061	0.771378	1.791	1	NA	5.30415	2.62e-23	1	64.887	2.2
RPL22	RPL22	60S ribosomal protein L22	>sp|P35268|RL22_HUMAN 60S ribosomal protein L22 OS=Homo sapiens GN=RPL22 PE=1 SV=2;>tr|Q7Z4W8|Q7Z4W8_HUMAN Heparin-binding protein HBp15 OS=Homo sapiens PE=2 SV=1	P35268;Q7Z4W8	ENSG00000116251	0.769433	1.787	2	5.95483	7.55221	7.77e-226	2	14.787	18.8
ARF5	ARF5	ADP-ribosylation factor 5	>tr|A4D0Z3|A4D0Z3_HUMAN ADP-ribosylation factor 5 OS=Homo sapiens GN=ARF5 PE=2 SV=1;>sp|P84085|ARF5_HUMAN ADP-ribosylation factor 5 OS=Homo sapiens GN=ARF5 PE=1 SV=2;>tr|C9J1Z8|C9J1Z8_HUMAN ADP-ribosylation factor 5 (Fragment) OS=Homo sapiens GN=ARF5 PE=3	A4D0Z3;P84085;C9J1Z8;B4DLJ3	ENSG00000004059	0.762136	1.771	1	NA	5.60522	4.73e-55	1	20.529	17.2
SCAF11	SCAF11	Protein SCAF11	>sp|Q99590|SCAFB_HUMAN Protein SCAF11 OS=Homo sapiens GN=SCAF11 PE=1 SV=2;>tr|F8VXG7|F8VXG7_HUMAN Protein SCAF11 OS=Homo sapiens GN=SCAF11 PE=4 SV=1;>tr|B2RA91|B2RA91_HUMAN cDNA, FLJ94773, highly similar to Homo sapiens splicing factor, arginine/serine-ric	Q99590;F8VXG7;B2RA91	ENSG00000139218	0.756596	1.759	114	NA	7.34368	9.94e-271	24	164.65	16.3
DICER1	DICER1	Endoribonuclease Dicer	>sp|Q9UPY3|DICER_HUMAN Endoribonuclease Dicer OS=Homo sapiens GN=DICER1 PE=1 SV=3	Q9UPY3	ENSG00000100697	0.751806	1.748	1	NA	4.85347	0	1	218.68	0.5
STRN4	STRN4	Striatin-4	>tr|F8VYA6|F8VYA6_HUMAN Striatin-4 OS=Homo sapiens GN=STRN4 PE=4 SV=1;>tr|Q59GV6|Q59GV6_HUMAN Zinedin variant (Fragment) OS=Homo sapiens PE=2 SV=1;>sp|Q9NRL3|STRN4_HUMAN Striatin-4 OS=Homo sapiens GN=STRN4 PE=1 SV=2;>tr|B4DMU7|B4DMU7_HUMAN cDNA FLJ59351, h	F8VYA6;Q59GV6;Q9NRL3;B4DMU7;F5GYK2	ENSG00000090372	0.742524	1.728	1	NA	5.13037	6.46e-140	1	81.265	1.2
THRAP3	THRAP3		>tr|Q6PJV4|Q6PJV4_HUMAN THRAP3 protein (Fragment) OS=Homo sapiens GN=THRAP3 PE=2 SV=1;>tr|Q6P0P7|Q6P0P7_HUMAN THRAP3 protein (Fragment) OS=Homo sapiens GN=THRAP3 PE=2 SV=1;>tr|Q05D20|Q05D20_HUMAN THRAP3 protein (Fragment) OS=Homo sapiens GN=THRAP3 PE=2 SV=	Q6PJV4;Q6P0P7;Q05D20;Q7Z5U1		0.734569	1.711	3	NA	5.73194	6.17e-262	1	41.857	10.4
DNA2	DNA2	DNA2-like helicase	>sp|P51530|DNA2L_HUMAN DNA2-like helicase OS=Homo sapiens GN=DNA2 PE=1 SV=3;>tr|F8VR31|F8VR31_HUMAN DNA2-like helicase OS=Homo sapiens GN=DNA2 PE=4 SV=1	P51530;F8VR31	ENSG00000138346	0.73292	1.707	3	NA	5.30752	9.42e-56	1	120.41	0.7
TAB1	MAP3K7IP1;TAB1	TGF-beta-activated kinase 1 and MAP3K7-binding protein 1	>tr|Q59FT7|Q59FT7_HUMAN Mitogen-activated protein kinase kinase kinase 7 interacting protein 1 isoform alpha variant (Fragment) OS=Homo sapiens PE=2 SV=1;>tr|A8K6K3|A8K6K3_HUMAN Mitogen-activated protein kinase kinase kinase 7 interacting protein 1, isofor	Q59FT7;A8K6K3;Q15750;B7Z3S5;B7Z9N9	ENSG00000100324	0.709996	1.657	1	NA	5.16794	6.99e-208	1	70.264	1.5
CTCF	CTCF	Transcriptional repressor CTCF	>sp|P49711|CTCF_HUMAN Transcriptional repressor CTCF OS=Homo sapiens GN=CTCF PE=1 SV=1;>tr|Q59EL8|Q59EL8_HUMAN CCCTC-binding factor (Zinc finger protein) variant (Fragment) OS=Homo sapiens PE=2 SV=1;>tr|B5MC38|B5MC38_HUMAN Transcriptional repressor CTCF OS	P49711;Q59EL8;B5MC38	ENSG00000102974	0.709732	1.656	2	NA	5.18273	7.83e-50	1	82.785	1.2
PPA2	PPA2	Inorganic pyrophosphatase 2, mitochondrial	>sp|Q9H2U2|IPYR2_HUMAN Inorganic pyrophosphatase 2, mitochondrial OS=Homo sapiens GN=PPA2 PE=1 SV=2;>tr|E2QRM6|E2QRM6_HUMAN Inorganic pyrophosphatase 2, mitochondrial OS=Homo sapiens GN=PPA2 PE=4 SV=1;>tr|F8WDN9|F8WDN9_HUMAN Inorganic pyrophosphatase 2, mi	Q9H2U2;E2QRM6;F8WDN9;A8K0P2;B4DR66;H0Y9D8;D6R967	ENSG00000138777	0.707966	1.652	1	NA	5.63471	5.1e-16	1	37.92	3.3
CTR9	CTR9	RNA polymerase-associated protein CTR9 homolog	>tr|A8K6X9|A8K6X9_HUMAN cDNA FLJ76427, highly similar to Homo sapiens SH2 domain binding protein 1 (tetratricopeptide repeat containing) (SH2BP1), mRNA OS=Homo sapiens PE=2 SV=1;>sp|Q6PD62|CTR9_HUMAN RNA polymerase-associated protein CTR9 homolog OS=Homo s	A8K6X9;Q6PD62	ENSG00000198730	0.705934	1.648	74	NA	7.26309	0	24	133.53	22.4
EIF3A	EIF3A	Eukaryotic translation initiation factor 3 subunit A	>sp|Q14152|EIF3A_HUMAN Eukaryotic translation initiation factor 3 subunit A OS=Homo sapiens GN=EIF3A PE=1 SV=1;>tr|Q24JU4|Q24JU4_HUMAN Eukaryotic translation initiation factor 3, subunit A OS=Homo sapiens GN=EIF3A PE=2 SV=1;>tr|F5H335|F5H335_HUMAN Eukaryot	Q14152;Q24JU4;F5H335;B4DYS1;Q7Z5T5;Q6P1R0	ENSG00000107581	0.700795	1.636	55	NA	6.75652	0	32	166.57	24.2
SETD2	SETD2	Histone-lysine N-methyltransferase SETD2	>tr|F2Z317|F2Z317_HUMAN Histone-lysine N-methyltransferase SETD2 OS=Homo sapiens GN=SETD2 PE=4 SV=2;>sp|Q9BYW2|SETD2_HUMAN Histone-lysine N-methyltransferase SETD2 OS=Homo sapiens GN=SETD2 PE=1 SV=3;>tr|H7C3H4|H7C3H4_HUMAN Histone-lysine N-methyltransferas	F2Z317;Q9BYW2;H7C3H4;F5H340;C9JG86;H7BXT4;H7BZ93	ENSG00000181555	0.692606	1.619	39	NA	6.2397	1.27e-146	24	287.58	9.3
ADAP2	CENTA2;ADAP2	Arf-GAP with dual PH domain-containing protein 2	>tr|Q2V6Q1|Q2V6Q1_HUMAN Centaurin alpha 2 OS=Homo sapiens GN=CENTA2 PE=2 SV=1;>tr|Q53HQ4|Q53HQ4_HUMAN Centaurin-alpha 2 protein variant (Fragment) OS=Homo sapiens PE=2 SV=1;>sp|Q9NPF8|ADAP2_HUMAN Arf-GAP with dual PH domain-containing protein 2 OS=Homo sap	Q2V6Q1;Q53HQ4;Q9NPF8	ENSG00000184060	0.691891	1.617	1	NA	5.35873	0.0016831	1	44.958	2.6
			>tr|A8K6S3|A8K6S3_HUMAN cDNA FLJ77570, highly similar to Homo sapiens pleckstrin homology domain containing, family C (with FERM domain) member 1 (PLEKHC1), mRNA OS=Homo sapiens PE=2 SV=1	A8K6S3		0.682843	1.597	1	NA	5.21945	1.42e-34	1	77.876	1.3
CLPP	CLPP	Putative ATP-dependent Clp protease proteolytic subunit, mitochondrial	>sp|Q16740|CLPP_HUMAN Putative ATP-dependent Clp protease proteolytic subunit, mitochondrial OS=Homo sapiens GN=CLPP PE=1 SV=1	Q16740	ENSG00000125656	0.673014	1.576	1	NA	5.47004	1.29e-120	1	30.18	2.9
DLAT	DLAT	Dihydrolipoyllysine-residue acetyltransferase component of pyruvate dehydrogenase complex, mitochondrial	>sp|P10515|ODP2_HUMAN Dihydrolipoyllysine-residue acetyltransferase component of pyruvate dehydrogenase complex, mitochondrial OS=Homo sapiens GN=DLAT PE=1 SV=3;>tr|Q86YI5|Q86YI5_HUMAN Dihydrolipoamide S-acetyltransferase OS=Homo sapiens GN=DLAT PE=2 SV=1;	P10515;Q86YI5;B4DJX1;H0YDD4;E9PEJ4;B4DS43;F5H7M3;B4DLQ2;Q01991	ENSG00000150768;ENSG00000263032	0.67229	1.574	14	5.46776	6.70447	2e-140	11	68.996	18.5
ACTR5	ACTR5	Actin-related protein 5	>sp|Q9H9F9|ARP5_HUMAN Actin-related protein 5 OS=Homo sapiens GN=ACTR5 PE=1 SV=2	Q9H9F9	ENSG00000101442	0.666302	1.561	1	NA	4.85198	3.66e-10	1	68.297	1.3
SLTM	SLTM	SAFB-like transcription modulator	>sp|Q9NWH9|SLTM_HUMAN SAFB-like transcription modulator OS=Homo sapiens GN=SLTM PE=1 SV=2;>tr|A8K5V8|A8K5V8_HUMAN SAFB-like transcription modulator OS=Homo sapiens GN=SLTM PE=2 SV=1;>tr|H7C3F4|H7C3F4_HUMAN SAFB-like transcription modulator (Fragment) OS=Ho	Q9NWH9;A8K5V8;H7C3F4	ENSG00000137776	0.665393	1.559	1	NA	5.13322	0	1	117.15	1.8
DLG1	DLG1	Disks large homolog 1	>sp|Q12959|DLG1_HUMAN Disks large homolog 1 OS=Homo sapiens GN=DLG1 PE=1 SV=2;>tr|E7ETS7|E7ETS7_HUMAN Disks large homolog 1 OS=Homo sapiens GN=DLG1 PE=4 SV=2;>tr|B4DGZ8|B4DGZ8_HUMAN cDNA FLJ50509, highly similar to Disks large homolog 1 OS=Homo sapiens PE=	Q12959;E7ETS7;B4DGZ8;E9PG21;B4DGU1;E7EWL7;Q59FC4;B4DF78;E7EQD7	ENSG00000075711	0.662388	1.552	2	NA	5.5965	4.12e-205	2	100.45	2.4
LSM14A;LSM14A	LSM14A	Protein LSM14 homolog A	>sp|Q8ND56|LS14A_HUMAN Protein LSM14 homolog A OS=Homo sapiens GN=LSM14A PE=1 SV=3;>tr|B4DTG6|B4DTG6_HUMAN Protein LSM14 homolog A OS=Homo sapiens GN=LSM14A PE=2 SV=1;>tr|I3L420|I3L420_HUMAN Protein LSM14 homolog A (Fragment) OS=Homo sapiens GN=LSM14A PE=4	Q8ND56;B4DTG6;I3L420	ENSG00000257103;ENSG00000262860	0.662023	1.552	1	NA	5.42741	1.48e-64	1	50.529	2.2
BZW1	BZW1;hCG_2022736	Basic leucine zipper and W2 domain-containing protein 1	>tr|Q53FN7|Q53FN7_HUMAN BZW1 protein variant (Fragment) OS=Homo sapiens PE=2 SV=1;>sp|Q7L1Q6|BZW1_HUMAN Basic leucine zipper and W2 domain-containing protein 1 OS=Homo sapiens GN=BZW1 PE=1 SV=1;>tr|D3DN77|D3DN77_HUMAN HCG2022736, isoform CRA_a OS=Homo sapi	Q53FN7;Q7L1Q6;D3DN77;C9IZ80;B3KU41	ENSG00000082153	0.662023	1.552	2	NA	5.79368	2e-12	2	48.617	4.2
SRPK1	SRPK1	SRSF protein kinase 1	>sp|Q96SB4|SRPK1_HUMAN SRSF protein kinase 1 OS=Homo sapiens GN=SRPK1 PE=1 SV=2;>tr|H3BLV9|H3BLV9_HUMAN SRSF protein kinase 1 (Fragment) OS=Homo sapiens GN=SRPK1 PE=3 SV=1;>tr|A8K8B2|A8K8B2_HUMAN cDNA FLJ78127, highly similar to Homo sapiens SFRS protein k	Q96SB4;H3BLV9;A8K8B2;B4DS61;Q5R363	ENSG00000096063	0.657091	1.541	1	NA	4.95486	2.48e-196	1	74.324	1.5
PIK3R4	PIK3R4	Phosphoinositide 3-kinase regulatory subunit 4	>tr|A0JP11|A0JP11_HUMAN Phosphoinositide-3-kinase, regulatory subunit 4 OS=Homo sapiens GN=PIK3R4 PE=2 SV=1;>sp|Q99570|PI3R4_HUMAN Phosphoinositide 3-kinase regulatory subunit 4 OS=Homo sapiens GN=PIK3R4 PE=1 SV=3;>tr|B2RAJ6|B2RAJ6_HUMAN cDNA, FLJ94957, hi	A0JP11;Q99570;B2RAJ6	ENSG00000196455	0.655627	1.537	2	NA	5.24689	0	1	153.16	0.7
KLC1;	KLC1;KNS2	Kinesin light chain 1	>tr|G3V5R9|G3V5R9_HUMAN Kinesin light chain 1 OS=Homo sapiens GN=KLC1 PE=4 SV=1;>tr|Q7RTQ0|Q7RTQ0_HUMAN Kinesin light chain 1N OS=Homo sapiens GN=KNS2 PE=2 SV=1;>tr|G3V3H3|G3V3H3_HUMAN Kinesin light chain 1 OS=Homo sapiens GN=KLC1 PE=4 SV=1;>tr|Q7RTQ2|Q7RT	G3V5R9;Q7RTQ0;G3V3H3;Q7RTQ2;Q7RTQ8;B4DS14;E7EVH7;Q7RTP8;Q7RTQ4;F8VTM4;Q7RTQ1;Q7RTQ3;B4DGB3;F8W6L3;Q07866;G3V2E7;Q7RTQ7;Q7RTQ9;B5BU63;G5E9S8;Q7Z5D5	ENSG00000126214;ENSG00000256500	0.64957	1.524	2	5.54363	6.10595	5.01e-233	1	71.407	3.7
			>tr|Q9Y2B7|Q9Y2B7_HUMAN MRNA, expressed in fibroblasts of periodontal ligament, , clone:PDL-108 OS=Homo sapiens PE=2 SV=1	Q9Y2B7		0.646255	1.517	1	NA	6.0754	3.01e-68	1	22.228	7.4
UTP14A	UTP14A	U3 small nucleolar RNA-associated protein 14 homolog A	>sp|Q9BVJ6|UT14A_HUMAN U3 small nucleolar RNA-associated protein 14 homolog A OS=Homo sapiens GN=UTP14A PE=1 SV=1;>tr|B4DQ08|B4DQ08_HUMAN cDNA FLJ53406, highly similar to U3 small nucleolar RNA-associated protein 14 homolog A OS=Homo sapiens PE=2 SV=1;>tr|	Q9BVJ6;B4DQ08;E9PEL7;B4E343;F8WD00	ENSG00000156697	0.645702	1.516	1	NA	4.83122	0	1	87.977	1.4
EPB41L3	EPB41L3		>tr|B7Z4I5|B7Z4I5_HUMAN cDNA FLJ58675, highly similar to Band 4.1-like protein 3 OS=Homo sapiens PE=2 SV=1;>tr|F5GX05|F5GX05_HUMAN Band 4.1-like protein 3 OS=Homo sapiens GN=EPB41L3 PE=4 SV=1	B7Z4I5;F5GX05	ENSG00000082397	0.643579	1.511	1	NA	5.74578	0	0	98.46	26.3
RPRD2	RPRD2	Regulation of nuclear pre-mRNA domain-containing protein 2	>sp|Q5VT52|RPRD2_HUMAN Regulation of nuclear pre-mRNA domain-containing protein 2 OS=Homo sapiens GN=RPRD2 PE=1 SV=1;>tr|B4E2Q6|B4E2Q6_HUMAN Regulation of nuclear pre-mRNA domain-containing protein 2 OS=Homo sapiens GN=RPRD2 PE=2 SV=1	Q5VT52;B4E2Q6	ENSG00000163125;ENSG00000266562	0.640714	1.505	42	NA	6.63587	0	18	156.02	16.7
CTBP2	CTBP2	C-terminal-binding protein 2	>tr|Q5SQP8|Q5SQP8_HUMAN C-terminal binding protein 2 OS=Homo sapiens GN=CTBP2 PE=2 SV=1;>sp|P56545|CTBP2_HUMAN C-terminal-binding protein 2 OS=Homo sapiens GN=CTBP2 PE=1 SV=1;>tr|Q8IY44|Q8IY44_HUMAN CTBP2 protein OS=Homo sapiens GN=CTBP2 PE=2 SV=1	Q5SQP8;P56545;Q8IY44	ENSG00000175029	0.635987	1.494	3	NA	6.35566	5.88e-202	3	56.101	9.6
RCN2	RCN2	Reticulocalbin-2	>tr|F8WCY5|F8WCY5_HUMAN Reticulocalbin-2 OS=Homo sapiens GN=RCN2 PE=4 SV=1;>sp|Q14257|RCN2_HUMAN Reticulocalbin-2 OS=Homo sapiens GN=RCN2 PE=1 SV=1;>tr|A8MXP8|A8MXP8_HUMAN Reticulocalbin-2 OS=Homo sapiens GN=RCN2 PE=4 SV=1	F8WCY5;Q14257;A8MXP8	ENSG00000117906	0.635058	1.492	2	NA	5.75185	0	1	39.139	3.6
YWHAG	YWHAG	14-3-3 protein gamma;14-3-3 protein gamma, N-terminally processed	>sp|P61981|1433G_HUMAN 14-3-3 protein gamma OS=Homo sapiens GN=YWHAG PE=1 SV=2;>tr|B3KNB4|B3KNB4_HUMAN cDNA FLJ14168 fis, clone NT2RP2001440, highly similar to 14-3-3 protein gamma OS=Homo sapiens PE=2 SV=1;>tr|B4DHC4|B4DHC4_HUMAN 14-3-3 protein gamma, N-t	P61981;B3KNB4;B4DHC4;B4DE78	ENSG00000170027	0.632919	1.488	3	NA	6.33381	0	3	28.302	24.3
C7orf55-LUC7L2	LUC7L2		>tr|B7Z4Q3|B7Z4Q3_HUMAN Putative RNA-binding protein Luc7-like 2 OS=Homo sapiens GN=LUC7L2 PE=2 SV=1;>tr|B7Z500|B7Z500_HUMAN Putative RNA-binding protein Luc7-like 2 OS=Homo sapiens GN=LUC7L2 PE=2 SV=1	B7Z4Q3;B7Z500	ENSG00000146963	0.632361	1.486	16	NA	6.84194	7.32e-212	0	54.223	11.6
PRKCI	PRKCI	Protein kinase C iota type	>sp|P41743|KPCI_HUMAN Protein kinase C iota type OS=Homo sapiens GN=PRKCI PE=1 SV=2;>tr|B2RCZ4|B2RCZ4_HUMAN cDNA, FLJ96384, highly similar to Homo sapiens protein kinase C, iota (PRKCI), mRNA OS=Homo sapiens PE=2 SV=1;>tr|B5BUK7|B5BUK7_HUMAN Protein kinase	P41743;B2RCZ4;B5BUK7	ENSG00000163558	0.630871	1.483	1	NA	4.55532	1.38e-174	1	68.262	2.3
DHX38	DHX38	Pre-mRNA-splicing factor ATP-dependent RNA helicase PRP16	>tr|A8K6G9|A8K6G9_HUMAN cDNA FLJ76871, highly similar to Homo sapiens DEAH (Asp-Glu-Ala-His) box polypeptide 38 (DHX38), mRNA OS=Homo sapiens PE=2 SV=1;>sp|Q92620|PRP16_HUMAN Pre-mRNA-splicing factor ATP-dependent RNA helicase PRP16 OS=Homo sapiens GN=DHX3	A8K6G9;Q92620;B4DET0;B4DM30	ENSG00000140829	0.625551	1.472	1	NA	4.41526	3.13e-93	1	140.47	0.9
SCAF1	SCAF1	Splicing factor, arginine/serine-rich 19	>sp|Q9H7N4|SFR19_HUMAN Splicing factor, arginine/serine-rich 19 OS=Homo sapiens GN=SCAF1 PE=1 SV=3	Q9H7N4	ENSG00000126461	0.621055	1.462	28	NA	7.15969	1.29e-210	10	139.27	8.9
SEC11A	SEC11A;SPC18;SEC11L1	Signal peptidase complex catalytic subunit SEC11A	>tr|H0YK83|H0YK83_HUMAN Signal peptidase complex catalytic subunit SEC11A OS=Homo sapiens GN=SEC11A PE=4 SV=1;>sp|P67812|SC11A_HUMAN Signal peptidase complex catalytic subunit SEC11A OS=Homo sapiens GN=SEC11A PE=1 SV=1;>tr|Q6IAM7|Q6IAM7_HUMAN SPC18 protein	H0YK83;P67812;Q6IAM7;H0YK72;H0YNG3;Q7Z4Z6;B4DUL4;H0YNA5;H0YNX5	ENSG00000140612	0.610795	1.439	1	NA	5.74995	2.56e-33	1	21.454	4.9
MUT	MUT	Methylmalonyl-CoA mutase, mitochondrial	>tr|B2R6K1|B2R6K1_HUMAN cDNA, FLJ92992, highly similar to Homo sapiens methylmalonyl Coenzyme A mutase (MUT), nuclear gene encoding mitochondrial protein, mRNA OS=Homo sapiens PE=2 SV=1;>sp|P22033|MUTA_HUMAN Methylmalonyl-CoA mutase, mitochondrial OS=Homo	B2R6K1;P22033	ENSG00000146085	0.606821	1.431	2	NA	5.36953	1.42e-13	2	83.031	2.9
EIF3C;EIF3CL	EIF3C;EIF3CL	Eukaryotic translation initiation factor 3 subunit C	>tr|A1KYQ7|A1KYQ7_HUMAN Cell migration-inducing protein 17 OS=Homo sapiens PE=2 SV=1;>sp|Q99613|EIF3C_HUMAN Eukaryotic translation initiation factor 3 subunit C OS=Homo sapiens GN=EIF3C PE=1 SV=1;>tr|B4DVQ5|B4DVQ5_HUMAN Eukaryotic translation initiation fa	A1KYQ7;Q99613;B4DVQ5;B4DVU3;B5ME19;F5H4V1;B4DDN4;B4E1D5;H3BRV0;C9J1F3;B4DRU0;B4E2Z6;B3KNZ4	ENSG00000184110;ENSG00000205609	0.606253	1.429	30	NA	7.02584	0	18	105.4	20.6
ZNF362	ZNF362	Zinc finger protein 362	>sp|Q5T0B9|ZN362_HUMAN Zinc finger protein 362 OS=Homo sapiens GN=ZNF362 PE=2 SV=1	Q5T0B9	ENSG00000160094	0.593593	1.402	1	NA	5.36816	3.16e-11	1	45.814	7.9
TRMT10C	RG9MTD1	Mitochondrial ribonuclease P protein 1	>sp|Q7L0Y3|MRRP1_HUMAN Mitochondrial ribonuclease P protein 1 OS=Homo sapiens GN=RG9MTD1 PE=1 SV=2;>tr|C9JVB6|C9JVB6_HUMAN Mitochondrial ribonuclease P protein 1 (Fragment) OS=Homo sapiens GN=RG9MTD1 PE=4 SV=1	Q7L0Y3;C9JVB6	ENSG00000174173	0.590913	1.396	3	NA	5.91204	1.81e-97	3	47.346	7.2
DEK	DEK	Protein DEK	>sp|P35659|DEK_HUMAN Protein DEK OS=Homo sapiens GN=DEK PE=1 SV=1;>tr|B4DFG0|B4DFG0_HUMAN Protein DEK OS=Homo sapiens GN=DEK PE=2 SV=1;>tr|B4DNW3|B4DNW3_HUMAN cDNA FLJ51914, highly similar to Protein DEK OS=Homo sapiens PE=2 SV=1;>tr|D6R9L5|D6R9L5_HUMAN Pr	P35659;B4DFG0;B4DNW3;D6R9L5	ENSG00000124795	0.589859	1.393	9	NA	6.62821	1.12e-287	6	42.674	16.8
USP47	USP47	Ubiquitin carboxyl-terminal hydrolase;Ubiquitin carboxyl-terminal hydrolase 47	>tr|E9PM46|E9PM46_HUMAN Ubiquitin carboxyl-terminal hydrolase OS=Homo sapiens GN=USP47 PE=3 SV=1;>sp|Q96K76|UBP47_HUMAN Ubiquitin carboxyl-terminal hydrolase 47 OS=Homo sapiens GN=USP47 PE=1 SV=3	E9PM46;Q96K76	ENSG00000170242	0.589092	1.392	1	NA	4.36468	0	1	154.7	0.8
RNF20	RNF20	E3 ubiquitin-protein ligase BRE1A	>sp|Q5VTR2|BRE1A_HUMAN E3 ubiquitin-protein ligase BRE1A OS=Homo sapiens GN=RNF20 PE=1 SV=2;>tr|Q05DC0|Q05DC0_HUMAN RNF20 protein (Fragment) OS=Homo sapiens GN=RNF20 PE=2 SV=1	Q5VTR2;Q05DC0	ENSG00000155827	0.584481	1.382	4	NA	5.56373	0	4	113.66	4.8
ANAPC1	ANAPC1	Anaphase-promoting complex subunit 1	>sp|Q9H1A4|APC1_HUMAN Anaphase-promoting complex subunit 1 OS=Homo sapiens GN=ANAPC1 PE=1 SV=1;>tr|H0Y564|H0Y564_HUMAN Anaphase-promoting complex subunit 1 (Fragment) OS=Homo sapiens GN=ANAPC1 PE=4 SV=1	Q9H1A4;H0Y564	ENSG00000153107	0.584193	1.381	15	NA	6.05442	0	12	216.5	6.4
DLD	DLD	Dihydrolipoyl dehydrogenase, mitochondrial;Dihydrolipoyl dehydrogenase	>sp|P09622|DLDH_HUMAN Dihydrolipoyl dehydrogenase, mitochondrial OS=Homo sapiens GN=DLD PE=1 SV=2;>tr|B4DFL1|B4DFL1_HUMAN Dihydrolipoyl dehydrogenase OS=Homo sapiens PE=2 SV=1;>tr|F5H4I0|F5H4I0_HUMAN Dihydrolipoyl dehydrogenase OS=Homo sapiens GN=DLD PE=3	P09622;B4DFL1;F5H4I0;B4DMK9;E9PEX6;B4DT69;B4DHG0	ENSG00000091140	0.584	1.38	6	NA	6.24259	2.78e-118	6	54.177	12
EIF3B	EIF3B;EIF3S9	Eukaryotic translation initiation factor 3 subunit B	>tr|F8W8C8|F8W8C8_HUMAN Eukaryotic translation initiation factor 3 subunit B OS=Homo sapiens GN=EIF3B PE=3 SV=1;>sp|P55884|EIF3B_HUMAN Eukaryotic translation initiation factor 3 subunit B OS=Homo sapiens GN=EIF3B PE=1 SV=3;>tr|A4D210|A4D210_HUMAN Eukaryoti	F8W8C8;P55884;A4D210;B4DV79;B4DXN6;Q96G38	ENSG00000106263	0.579083	1.37	22	NA	7.03822	0	17	98.915	18.9
ASCC3	ASCC3	Activating signal cointegrator 1 complex subunit 3	>sp|Q8N3C0|ASCC3_HUMAN Activating signal cointegrator 1 complex subunit 3 OS=Homo sapiens GN=ASCC3 PE=1 SV=3	Q8N3C0	ENSG00000112249	0.576958	1.365	4	NA	4.99734	6.08e-295	2	251.46	1
IQGAP1	IQGAP1	Ras GTPase-activating-like protein IQGAP1	>sp|P46940|IQGA1_HUMAN Ras GTPase-activating-like protein IQGAP1 OS=Homo sapiens GN=IQGAP1 PE=1 SV=1;>tr|A4QPB0|A4QPB0_HUMAN IQ motif containing GTPase activating protein 1 OS=Homo sapiens GN=IQGAP1 PE=2 SV=1;>tr|H0YLE8|H0YLE8_HUMAN Ras GTPase-activating-l	P46940;A4QPB0;H0YLE8;B4E2M0;Q6P1N4	ENSG00000140575	0.575893	1.363	67	NA	6.61315	0	34	189.25	22.8
EIF3H	EIF3S3;EIF3H	Eukaryotic translation initiation factor 3 subunit H	>tr|B3KS98|B3KS98_HUMAN Eukaryotic translation initiation factor 3, subunit 3 gamma, 40kDa, isoform CRA_b OS=Homo sapiens GN=EIF3S3 PE=2 SV=1;>sp|O15372|EIF3H_HUMAN Eukaryotic translation initiation factor 3 subunit H OS=Homo sapiens GN=EIF3H PE=1 SV=1;>tr	B3KS98;O15372;Q53HR0;Q6IB98;Q53HG0;Q5BKY2;E5RJT0	ENSG00000147677	0.573084	1.357	3	NA	5.9767	0	3	41.581	7.7
SUPT6H	SUPT6H	Transcription elongation factor SPT6	>sp|Q7KZ85|SPT6H_HUMAN Transcription elongation factor SPT6 OS=Homo sapiens GN=SUPT6H PE=1 SV=2	Q7KZ85	ENSG00000109111	0.56589	1.341	187	NA	7.61543	0	71	199.07	43.2
BCR	BCR;BCR-ABL1	Breakpoint cluster region protein	>sp|P11274|BCR_HUMAN Breakpoint cluster region protein OS=Homo sapiens GN=BCR PE=1 SV=2;>tr|B4E065|B4E065_HUMAN cDNA FLJ58654, highly similar to Breakpoint cluster region protein (EC 2.7.11.1) OS=Homo sapiens PE=2 SV=1;>tr|H0Y2V4|H0Y2V4_HUMAN Breakpoint cl	P11274;B4E065;H0Y2V4;Q12843;Q12844;E7E8T7	ENSG00000186716	0.559247	1.326	1	NA	4.16602	1.04e-18	1	142.82	0.9
EPB41L2	EPB41L2		>tr|E9PHY5|E9PHY5_HUMAN Band 4.1-like protein 2 OS=Homo sapiens GN=EPB41L2 PE=4 SV=1;>tr|E9PPD9|E9PPD9_HUMAN Band 4.1-like protein 2 OS=Homo sapiens GN=EPB41L2 PE=4 SV=1;>tr|E9PK52|E9PK52_HUMAN Band 4.1-like protein 2 OS=Homo sapiens GN=EPB41L2 PE=4 SV=1	E9PHY5;E9PPD9;E9PK52	ENSG00000079819	0.558268	1.324	1	NA	5.07482	0	0	104.36	30.4
DKC1	DKC1	H/ACA ribonucleoprotein complex subunit 4	>sp|O60832|DKC1_HUMAN H/ACA ribonucleoprotein complex subunit 4 OS=Homo sapiens GN=DKC1 PE=1 SV=3;>tr|C9IYT0|C9IYT0_HUMAN H/ACA ribonucleoprotein complex subunit 4 (Fragment) OS=Homo sapiens GN=DKC1 PE=4 SV=1;>tr|H7C0M1|H7C0M1_HUMAN H/ACA ribonucleoprotein	O60832;C9IYT0;H7C0M1	ENSG00000130826;ENSG00000268226	0.55768	1.323	1	NA	5.07004	3.28e-300	1	57.673	1.6
PITRM1	PITRM1	Presequence protease, mitochondrial	>sp|Q5JRX3|PREP_HUMAN Presequence protease, mitochondrial OS=Homo sapiens GN=PITRM1 PE=1 SV=2;>tr|B4DH07|B4DH07_HUMAN cDNA FLJ53321, highly similar to Homo sapiens pitrilysin metallopeptidase 1 (PITRM1), mRNA OS=Homo sapiens PE=2 SV=1;>tr|C9JSL2|C9JSL2_HUM	Q5JRX3;B4DH07;C9JSL2;E9PDX6;B4E0J8;B4DRW8;E7ES23;B3KN37;B3KM51	ENSG00000107959	0.555522	1.318	3	NA	5.52961	0	3	117.45	2.5
PWP1	PWP1	Periodic tryptophan protein 1 homolog	>sp|Q13610|PWP1_HUMAN Periodic tryptophan protein 1 homolog OS=Homo sapiens GN=PWP1 PE=1 SV=1;>tr|Q53FW9|Q53FW9_HUMAN Nuclear phosphoprotein similar to S. cerevisiae PWP1 variant (Fragment) OS=Homo sapiens PE=2 SV=1;>tr|Q9BV37|Q9BV37_HUMAN PWP1 homolog (S.	Q13610;Q53FW9;Q9BV37;B4DNL1;B4DJV5	ENSG00000136045	0.550014	1.306	5	NA	6.27701	3.29e-75	3	55.827	5.6
SPAG9	SPAG9	C-Jun-amino-terminal kinase-interacting protein 4	>sp|O60271|JIP4_HUMAN C-Jun-amino-terminal kinase-interacting protein 4 OS=Homo sapiens GN=SPAG9 PE=1 SV=4;>tr|H7BYB5|H7BYB5_HUMAN C-Jun-amino-terminal kinase-interacting protein 4 OS=Homo sapiens GN=SPAG9 PE=4 SV=1;>tr|H7BY21|H7BY21_HUMAN C-Jun-amino-term	O60271;H7BYB5;H7BY21;B4DS36;F5H7U6;Q5JB53	ENSG00000008294	0.549423	1.305	2	NA	5.31622	0	2	146.2	1.3
MDH2	MDH2	Malate dehydrogenase, mitochondrial;Malate dehydrogenase	>sp|P40926|MDHM_HUMAN Malate dehydrogenase, mitochondrial OS=Homo sapiens GN=MDH2 PE=1 SV=3;>tr|Q6FHZ0|Q6FHZ0_HUMAN Malate dehydrogenase OS=Homo sapiens GN=MDH2 PE=2 SV=1;>tr|Q75MT9|Q75MT9_HUMAN Malate dehydrogenase (Fragment) OS=Homo sapiens GN=MDH2 PE=2	P40926;Q6FHZ0;Q75MT9;Q0QF37;B4DE44;E9PDB2;G3XAL0;B3KTM1	ENSG00000146701;ENSG00000262847	0.543595	1.292	2	4.82106	5.83773	1.13e-257	2	35.503	5.6
NOL11	NOL11	Nucleolar protein 11	>sp|Q9H8H0|NOL11_HUMAN Nucleolar protein 11 OS=Homo sapiens GN=NOL11 PE=1 SV=1;>tr|B7Z5V9|B7Z5V9_HUMAN Nucleolar protein 11 OS=Homo sapiens GN=NOL11 PE=2 SV=1	Q9H8H0;B7Z5V9	ENSG00000130935	0.543199	1.291	1	NA	4.79351	3.62e-151	1	81.123	1.1
MCM2	MCM2	DNA replication licensing factor MCM2	>tr|F5H1E9|F5H1E9_HUMAN DNA replication licensing factor MCM2 OS=Homo sapiens GN=MCM2 PE=3 SV=1;>sp|P49736|MCM2_HUMAN DNA replication licensing factor MCM2 OS=Homo sapiens GN=MCM2 PE=1 SV=4;>tr|B7Z8Z6|B7Z8Z6_HUMAN cDNA FLJ53276, moderately similar to DNA r	F5H1E9;P49736;B7Z8Z6;B3KXZ4;F5H3V0;H0Y8E6;B4DSV5;Q9BWF4	ENSG00000073111	0.541812	1.288	73	4.84725	7.81074	0	34	106.93	42.9
ANKFY1	ANKFY1;DKFZp686M19106	Ankyrin repeat and FYVE domain-containing protein 1	>sp|Q9P2R3|ANFY1_HUMAN Ankyrin repeat and FYVE domain-containing protein 1 OS=Homo sapiens GN=ANKFY1 PE=1 SV=2;>tr|I3L2C5|I3L2C5_HUMAN Ankyrin repeat and FYVE domain-containing protein 1 OS=Homo sapiens GN=ANKFY1 PE=4 SV=1;>tr|F5H754|F5H754_HUMAN Ankyrin r	Q9P2R3;I3L2C5;F5H754;B3KPZ0;Q5H9P4	ENSG00000185722	0.541812	1.288	1	NA	5.34914	0	1	128.4	0.6
EIF3L	EIF3EIP;EIF3L	Eukaryotic translation initiation factor 3 subunit L	>tr|B0QY89|B0QY89_HUMAN Eukaryotic translation initiation factor 3 subunit L OS=Homo sapiens GN=EIF3EIP PE=4 SV=1;>sp|Q9Y262|EIF3L_HUMAN Eukaryotic translation initiation factor 3 subunit L OS=Homo sapiens GN=EIF3L PE=1 SV=1;>tr|B4DYB2|B4DYB2_HUMAN cDNA FL	B0QY89;Q9Y262;B4DYB2;G8JLH4;B3KPB9;B4DQF6;B0QY90;B3KNG0;Q8N7H0	ENSG00000100129	0.539333	1.283	18	NA	6.72339	0	16	70.901	26.9
LAMA5	LAMA5	Laminin subunit alpha-5	>sp|O15230|LAMA5_HUMAN Laminin subunit alpha-5 OS=Homo sapiens GN=LAMA5 PE=1 SV=8	O15230	ENSG00000130702	0.527571	1.257	1	NA	4.3441	1.25e-11	1	399.73	0.3
	SPTAN1;DKFZp564P0562		>tr|F8W7K3|F8W7K3_HUMAN Spectrin alpha chain, brain OS=Homo sapiens GN=SPTAN1 PE=4 SV=1;>tr|Q9UG16|Q9UG16_HUMAN Putative uncharacterized protein DKFZp564P0562 (Fragment) OS=Homo sapiens GN=DKFZp564P0562 PE=2 SV=1;>tr|B4DTV8|B4DTV8_HUMAN cDNA FLJ61399, high	F8W7K3;Q9UG16;B4DTV8		0.52667	1.255	7	NA	4.87531	0	0	282.14	3.4
PUF60	PUF60	Poly(U)-binding-splicing factor PUF60	>sp|Q9UHX1|PUF60_HUMAN Poly(U)-binding-splicing factor PUF60 OS=Homo sapiens GN=PUF60 PE=1 SV=1	Q9UHX1	ENSG00000179950;ENSG00000260485	0.526369	1.254	11	5.46148	6.86347	0	5	59.875	19.9
SUPT16H	SUPT16H	FACT complex subunit SPT16	>sp|Q9Y5B9|SP16H_HUMAN FACT complex subunit SPT16 OS=Homo sapiens GN=SUPT16H PE=1 SV=1	Q9Y5B9	ENSG00000092201	0.524365	1.25	79	NA	7.41424	0	33	119.91	30.7
RAB2A;RAB2B	RAB2A;RAB2B;DKFZp313C1541	Ras-related protein Rab-2A;Ras-related protein Rab-2B	>sp|P61019|RAB2A_HUMAN Ras-related protein Rab-2A OS=Homo sapiens GN=RAB2A PE=1 SV=1;>tr|F5H399|F5H399_HUMAN Ras-related protein Rab-2A OS=Homo sapiens GN=RAB2A PE=3 SV=1;>tr|E9PKL7|E9PKL7_HUMAN Ras-related protein Rab-2A OS=Homo sapiens GN=RAB2A PE=3 SV=1	P61019;F5H399;E9PKL7;Q8WUD1;Q5HYI5	ENSG00000104388;ENSG00000129472	0.520749	1.242	1	NA	5.31463	4.86e-147	1	23.545	5.2
RPL38	RPL38	60S ribosomal protein L38	>sp|P63173|RL38_HUMAN 60S ribosomal protein L38 OS=Homo sapiens GN=RPL38 PE=1 SV=2	P63173	ENSG00000172809	0.520447	1.241	7	NA	7.51476	2.86e-60	6	8.2178	50
ALDH1B1	ALDH1B1	Aldehyde dehydrogenase X, mitochondrial	>sp|P30837|AL1B1_HUMAN Aldehyde dehydrogenase X, mitochondrial OS=Homo sapiens GN=ALDH1B1 PE=1 SV=3	P30837	ENSG00000137124	0.519643	1.239	2	NA	5.83787	1.89e-115	1	57.206	4.8
DMXL1	DMXL1	DmX-like protein 1	>tr|B2RWN7|B2RWN7_HUMAN DMXL1 protein OS=Homo sapiens GN=DMXL1 PE=2 SV=1;>tr|F5H269|F5H269_HUMAN DmX-like protein 1 OS=Homo sapiens GN=DMXL1 PE=4 SV=1;>sp|Q9Y485|DMXL1_HUMAN DmX-like protein 1 OS=Homo sapiens GN=DMXL1 PE=1 SV=3;>tr|F1T0K4|F1T0K4_HUMAN DmX-	B2RWN7;F5H269;Q9Y485;F1T0K4;D3DT08	ENSG00000172869	0.519441	1.239	3	NA	4.51749	3.54e-210	2	340.27	0.9
CSNK1E	CSNK1E	Casein kinase I isoform epsilon	>sp|P49674|KC1E_HUMAN Casein kinase I isoform epsilon OS=Homo sapiens GN=CSNK1E PE=1 SV=1;>tr|Q5U045|Q5U045_HUMAN Casein kinase 1 epsilon OS=Homo sapiens GN=CSNK1E PE=2 SV=1;>tr|Q53EZ1|Q53EZ1_HUMAN Casein kinase 1 epsilon variant (Fragment) OS=Homo sapiens	P49674;Q5U045;Q53EZ1;B3KRV2;B0QY34;B0QY35;H0Y645;B0QY33;B0QY36	ENSG00000213923	0.518535	1.237	2	NA	5.28194	7.14e-24	1	47.315	6
RBM20	RBM20	Probable RNA-binding protein 20	>sp|Q5T481|RBM20_HUMAN Probable RNA-binding protein 20 OS=Homo sapiens GN=RBM20 PE=1 SV=3;>tr|F5GXH8|F5GXH8_HUMAN Probable RNA-binding protein 20 OS=Homo sapiens GN=RBM20 PE=4 SV=1	Q5T481;F5GXH8	ENSG00000203867	0.517528	1.235	1	NA	4.58851	2.62e-48	1	134.36	0.9
PAF1	PAF1	RNA polymerase II-associated factor 1 homolog	>sp|Q8N7H5|PAF1_HUMAN RNA polymerase II-associated factor 1 homolog OS=Homo sapiens GN=PAF1 PE=1 SV=2;>tr|F8W9Q2|F8W9Q2_HUMAN RNA polymerase II-associated factor 1 homolog OS=Homo sapiens GN=PAF1 PE=4 SV=1;>tr|B4DGJ5|B4DGJ5_HUMAN RNA polymerase II-associat	Q8N7H5;F8W9Q2;B4DGJ5	ENSG00000006712	0.516419	1.232	33	NA	7.485	0	21	59.975	42
GAPVD1	GAPVD1	GTPase-activating protein and VPS9 domain-containing protein 1	>sp|Q14C86|GAPD1_HUMAN GTPase-activating protein and VPS9 domain-containing protein 1 OS=Homo sapiens GN=GAPVD1 PE=1 SV=2	Q14C86	ENSG00000165219	0.515107	1.23	3	NA	4.98604	0	0	164.98	1.2
FANCD2	FANCD2	Fanconi anemia group D2 protein	>sp|Q9BXW9|FACD2_HUMAN Fanconi anemia group D2 protein OS=Homo sapiens GN=FANCD2 PE=1 SV=1	Q9BXW9	ENSG00000144554	0.513289	1.226	6	NA	5.28477	0	6	166.46	4.2
RPL30	RPL30	60S ribosomal protein L30	>sp|P62888|RL30_HUMAN 60S ribosomal protein L30 OS=Homo sapiens GN=RPL30 PE=1 SV=2;>tr|E5RI99|E5RI99_HUMAN 60S ribosomal protein L30 (Fragment) OS=Homo sapiens GN=RPL30 PE=3 SV=1	P62888;E5RI99	ENSG00000156482	0.512075	1.223	2	NA	7.01953	1.04e-151	2	12.784	24.3
NAA10	NAA10	N-alpha-acetyltransferase 10	>sp|P41227|NAA10_HUMAN N-alpha-acetyltransferase 10 OS=Homo sapiens GN=NAA10 PE=1 SV=1;>tr|A6NM98|A6NM98_HUMAN ARD1 homolog A, N-acetyltransferase (S. cerevisiae), isoform CRA_b OS=Homo sapiens GN=NAA10 PE=4 SV=1;>tr|A8MWP7|A8MWP7_HUMAN N-alpha-acetyltrans	P41227;A6NM98;A8MWP7;F8W808;C9JN83	ENSG00000102030;ENSG00000268281	0.511367	1.221	2	NA	6.40966	6.22e-35	2	26.458	8.1
EDC4	EDC4	Enhancer of mRNA-decapping protein 4	>sp|Q6P2E9|EDC4_HUMAN Enhancer of mRNA-decapping protein 4 OS=Homo sapiens GN=EDC4 PE=1 SV=1	Q6P2E9	ENSG00000038358	0.510962	1.22	1	NA	4.32044	0	1	151.66	0.6
CEP170	CEP170	Centrosomal protein of 170 kDa	>sp|Q5SW79|CE170_HUMAN Centrosomal protein of 170 kDa OS=Homo sapiens GN=CEP170 PE=1 SV=1;>tr|B2RTS4|B2RTS4_HUMAN Centrosomal protein 170kDa OS=Homo sapiens GN=CEP170 PE=2 SV=1;>tr|A6H8X9|A6H8X9_HUMAN Centrosomal protein 170kDa OS=Homo sapiens GN=CEP170 PE	Q5SW79;B2RTS4;A6H8X9;H0Y2V6;B1ARM6;B4DL23	ENSG00000143702	0.509746	1.218	4	NA	5.08824	0	4	175.29	3.2
WDR61	WDR61	WD repeat-containing protein 61	>sp|Q9GZS3|WDR61_HUMAN WD repeat-containing protein 61 OS=Homo sapiens GN=WDR61 PE=1 SV=1;>tr|H0YN81|H0YN81_HUMAN WD repeat-containing protein 61 (Fragment) OS=Homo sapiens GN=WDR61 PE=4 SV=1;>tr|H0YMF9|H0YMF9_HUMAN WD repeat-containing protein 61 OS=Homo	Q9GZS3;H0YN81;H0YMF9;H0YL19	ENSG00000140395	0.50853	1.215	10	NA	7.20634	4.05e-145	9	33.58	31.5
MRPL1	MRPL1	39S ribosomal protein L1, mitochondrial	>sp|Q9BYD6|RM01_HUMAN 39S ribosomal protein L1, mitochondrial OS=Homo sapiens GN=MRPL1 PE=1 SV=2;>tr|A0PJ79|A0PJ79_HUMAN MRPL1 protein (Fragment) OS=Homo sapiens GN=MRPL1 PE=2 SV=1;>tr|F5H5L4|F5H5L4_HUMAN 39S ribosomal protein L1, mitochondrial OS=Homo sap	Q9BYD6;A0PJ79;F5H5L4;H0Y8N7	ENSG00000169288	0.505586	1.209	1	NA	5.84088	2.33e-11	1	36.908	3.7
TIMM44	TIMM44;hTIM44	Mitochondrial import inner membrane translocase subunit TIM44	>sp|O43615|TIM44_HUMAN Mitochondrial import inner membrane translocase subunit TIM44 OS=Homo sapiens GN=TIMM44 PE=1 SV=2;>tr|Q53G69|Q53G69_HUMAN Translocase of inner mitochondrial membrane 44 homolog (Fragment) OS=Homo sapiens PE=2 SV=1;>tr|Q9UPE4|Q9UPE4_H	O43615;Q53G69;Q9UPE4	ENSG00000104980	0.503857	1.205	12	NA	6.33672	2.91e-210	7	51.355	16.8
EIF3M	EIF3M	Eukaryotic translation initiation factor 3 subunit M	>sp|Q7L2H7|EIF3M_HUMAN Eukaryotic translation initiation factor 3 subunit M OS=Homo sapiens GN=EIF3M PE=1 SV=1;>tr|B4E2Q4|B4E2Q4_HUMAN Eukaryotic translation initiation factor 3 subunit M OS=Homo sapiens GN=EIF3M PE=2 SV=1;>tr|H0YCQ8|H0YCQ8_HUMAN Eukaryoti	Q7L2H7;B4E2Q4;H0YCQ8	ENSG00000149100	0.503349	1.204	7	NA	6.61995	0	6	42.502	20.6
PDHX	PDHX	Pyruvate dehydrogenase protein X component, mitochondrial	>tr|B2R673|B2R673_HUMAN cDNA, FLJ92818, highly similar to Homo sapiens pyruvate dehydrogenase complex, component X (PDHX), mRNA OS=Homo sapiens PE=2 SV=1;>sp|O00330|ODPX_HUMAN Pyruvate dehydrogenase protein X component, mitochondrial OS=Homo sapiens GN=PDH	B2R673;O00330;E9PB14;B4DW62;E9PBP7;H0YD97;E9PRI6	ENSG00000110435	0.501414	1.199	1	NA	5.13783	4.23e-14	1	54.046	1.6
MCM3	MCM3;HCC5	DNA replication licensing factor MCM3	>tr|B4DWW4|B4DWW4_HUMAN MCM3 minichromosome maintenance deficient 3 (S. cerevisiae), isoform CRA_b OS=Homo sapiens GN=MCM3 PE=2 SV=1;>tr|B2R7C5|B2R7C5_HUMAN cDNA, FLJ93378, highly similar to Homo sapiens MCM3 minichromosome maintenance deficient 3 (S. cere	B4DWW4;B2R7C5;P25205;Q53HJ4;B4DUQ9;B4DS46;Q8NHX6	ENSG00000112118	0.500394	1.197	122	NA	7.78226	0	45	95.907	55.1
ATL3	ATL3	Atlastin-3	>sp|Q6DD88|ATLA3_HUMAN Atlastin-3 OS=Homo sapiens GN=ATL3 PE=1 SV=1;>tr|B4DXC4|B4DXC4_HUMAN cDNA FLJ58636, moderately similar to Atlastin OS=Homo sapiens PE=2 SV=1;>tr|F5H6I7|F5H6I7_HUMAN Atlastin-3 OS=Homo sapiens GN=ATL3 PE=4 SV=1;>tr|C9JUU1|C9JUU1_HUMAN	Q6DD88;B4DXC4;F5H6I7;C9JUU1	ENSG00000184743	0.498966	1.194	1	NA	5.30496	6.13e-37	1	60.541	1.3
MSLN	MSLN	Mesothelin;Megakaryocyte-potentiating factor;Mesothelin, cleaved form	>sp|Q13421|MSLN_HUMAN Mesothelin OS=Homo sapiens GN=MSLN PE=1 SV=2;>tr|H3BMA1|H3BMA1_HUMAN Megakaryocyte-potentiating factor OS=Homo sapiens GN=MSLN PE=4 SV=1;>tr|H3BUX1|H3BUX1_HUMAN Megakaryocyte-potentiating factor (Fragment) OS=Homo sapiens GN=MSLN PE=4	Q13421;H3BMA1;H3BUX1;H3BR90	ENSG00000102854	0.497433	1.191	5	NA	6.12333	0.0085687	1	68.985	1.3
UQCRC2	UQCRC2	Cytochrome b-c1 complex subunit 2, mitochondrial	>sp|P22695|QCR2_HUMAN Cytochrome b-c1 complex subunit 2, mitochondrial OS=Homo sapiens GN=UQCRC2 PE=1 SV=3;>tr|H3BRG4|H3BRG4_HUMAN Cytochrome b-c1 complex subunit 2, mitochondrial OS=Homo sapiens GN=UQCRC2 PE=3 SV=1;>tr|H3BSJ9|H3BSJ9_HUMAN Cytochrome b-c1	P22695;H3BRG4;H3BSJ9;H3BP04	ENSG00000140740	0.497127	1.19	2	NA	5.50325	0	1	48.442	3.5
TRIM4	TRIM4	Tripartite motif-containing protein 4	>sp|Q9C037|TRIM4_HUMAN Tripartite motif-containing protein 4 OS=Homo sapiens GN=TRIM4 PE=2 SV=2;>tr|B3KS62|B3KS62_HUMAN cDNA FLJ35573 fis, clone SPLEN2005927, highly similar to Tripartite motif-containing protein 4 OS=Homo sapiens PE=2 SV=1;>tr|B4DEC5|B4DE	Q9C037;B3KS62;B4DEC5;H7C0Q6	ENSG00000146833	0.494364	1.184	2	NA	6.03322	4.86e-05	1	57.46	2.2
RNASEH2A	RNASEH2A;JUNB	Ribonuclease H2 subunit A;Ribonuclease	>sp|O75792|RNH2A_HUMAN Ribonuclease H2 subunit A OS=Homo sapiens GN=RNASEH2A PE=1 SV=2;>tr|Q6UQL6|Q6UQL6_HUMAN Ribonuclease OS=Homo sapiens GN=RNASEH2A PE=2 SV=1;>tr|Q6IBG3|Q6IBG3_HUMAN Ribonuclease OS=Homo sapiens GN=JUNB PE=2 SV=1	O75792;Q6UQL6;Q6IBG3	ENSG00000104889	0.493955	1.183	2	NA	6.11962	1.81e-145	1	33.395	2.7
SEC13	SEC13	Protein SEC13 homolog	>tr|B4DXJ1|B4DXJ1_HUMAN cDNA FLJ56334, highly similar to SEC13-related protein OS=Homo sapiens PE=2 SV=1;>sp|P55735|SEC13_HUMAN Protein SEC13 homolog OS=Homo sapiens GN=SEC13 PE=1 SV=3;>tr|Q53GB2|Q53GB2_HUMAN SEC13-like 1 isoform b variant (Fragment) OS=Ho	B4DXJ1;P55735;Q53GB2;A8MV37;Q59FA6;A8MXL6	ENSG00000157020	0.488309	1.171	2	NA	6.28639	0	3	40.746	13.9
UQCRC1	UQCRC1	Cytochrome b-c1 complex subunit 1, mitochondrial	>sp|P31930|QCR1_HUMAN Cytochrome b-c1 complex subunit 1, mitochondrial OS=Homo sapiens GN=UQCRC1 PE=1 SV=3;>tr|B4DUL5|B4DUL5_HUMAN cDNA FLJ51625, highly similar to Ubiquinol-cytochrome-c reductase complex coreprotein I, mitochondrial (EC 1.10.2.2) OS=Homo	P31930;B4DUL5	ENSG00000010256	0.487795	1.17	1	NA	5.47608	0	1	52.645	2.1
RBM25	RBM25	RNA-binding protein 25	>sp|P49756|RBM25_HUMAN RNA-binding protein 25 OS=Homo sapiens GN=RBM25 PE=1 SV=3	P49756	ENSG00000119707	0.485324	1.164	12	NA	6.91364	0	11	100.18	15.4
EIF3D	EIF3D	Eukaryotic translation initiation factor 3 subunit D	>sp|O15371|EIF3D_HUMAN Eukaryotic translation initiation factor 3 subunit D OS=Homo sapiens GN=EIF3D PE=1 SV=1;>tr|A8MWD3|A8MWD3_HUMAN Eukaryotic translation initiation factor 3 subunit D OS=Homo sapiens GN=EIF3D PE=2 SV=2;>tr|B4DVY1|B4DVY1_HUMAN Eukaryoti	O15371;A8MWD3;B4DVY1;B4E1K8	ENSG00000100353	0.484396	1.162	7	NA	6.39173	0	4	63.972	7.8
DCAF6	DCAF6;IQWD1	DDB1- and CUL4-associated factor 6	>sp|Q58WW2|DCAF6_HUMAN DDB1- and CUL4-associated factor 6 OS=Homo sapiens GN=DCAF6 PE=1 SV=1;>tr|B1AK09|B1AK09_HUMAN IQ motif and WD repeats 1 (Fragment) OS=Homo sapiens GN=IQWD1 PE=4 SV=1;>tr|Q9P0U0|Q9P0U0_HUMAN PC326 protein OS=Homo sapiens GN=IQWD1 PE=2	Q58WW2;B1AK09;Q9P0U0;F2Z305	ENSG00000143164	0.483364	1.16	1	NA	4.62896	7.87e-51	1	96.291	1
MRPL10	MRPL10	39S ribosomal protein L10, mitochondrial	>tr|A6NGJ4|A6NGJ4_HUMAN 39S ribosomal protein L10, mitochondrial OS=Homo sapiens GN=MRPL10 PE=2 SV=1;>sp|Q7Z7H8|RM10_HUMAN 39S ribosomal protein L10, mitochondrial OS=Homo sapiens GN=MRPL10 PE=1 SV=3;>tr|B4DEH0|B4DEH0_HUMAN Mitochondrial ribosomal protein	A6NGJ4;Q7Z7H8;B4DEH0	ENSG00000159111	0.479851	1.152	1	NA	5.88587	6.82e-25	1	30.307	3.7
HSPD1	HSPD1	60 kDa heat shock protein, mitochondrial	>sp|P10809|CH60_HUMAN 60 kDa heat shock protein, mitochondrial OS=Homo sapiens GN=HSPD1 PE=1 SV=2;>tr|B3GQS7|B3GQS7_HUMAN Mitochondrial heat shock 60kD protein 1 variant 1 OS=Homo sapiens GN=HSPD1 PE=2 SV=1;>tr|B7Z4F6|B7Z4F6_HUMAN cDNA FLJ54912, highly sim	P10809;B3GQS7;B7Z4F6;B7Z597;B7Z5E7	ENSG00000144381	0.479127	1.151	74	6.10161	8.09653	0	29	61.054	56
STRAP	STRAP	Serine-threonine kinase receptor-associated protein	>tr|B4DNJ6|B4DNJ6_HUMAN Serine-threonine kinase receptor-associated protein OS=Homo sapiens GN=STRAP PE=2 SV=1;>sp|Q9Y3F4|STRAP_HUMAN Serine-threonine kinase receptor-associated protein OS=Homo sapiens GN=STRAP PE=1 SV=1;>tr|B0AZV0|B0AZV0_HUMAN Serine-thre	B4DNJ6;Q9Y3F4;B0AZV0	ENSG00000023734	0.477367	1.147	3	NA	6.03551	4.4e-102	3	39.777	8
BTAF1	BTAF1	TATA-binding protein-associated factor 172	>sp|O14981|BTAF1_HUMAN TATA-binding protein-associated factor 172 OS=Homo sapiens GN=BTAF1 PE=1 SV=2;>tr|Q2M1V9|Q2M1V9_HUMAN BTAF1 RNA polymerase II, B-TFIID transcription factor-associated, 170kDa OS=Homo sapiens GN=BTAF1 PE=2 SV=1	O14981;Q2M1V9	ENSG00000095564	0.475189	1.142	1	NA	5.06236	0	1	206.89	0.4
CLK3	CLK3	Dual specificity protein kinase CLK3	>tr|B3KRI8|B3KRI8_HUMAN cDNA FLJ34373 fis, clone FEBRA2017333, highly similar to Dual specificity protein kinase CLK3 (EC 2.7.12.1) OS=Homo sapiens PE=2 SV=1;>sp|P49761|CLK3_HUMAN Dual specificity protein kinase CLK3 OS=Homo sapiens GN=CLK3 PE=1 SV=3;>tr|Q	B3KRI8;P49761;Q59FC5;A8K7G8;B3KUU7;G5E959;H3BQG1;H3BVF8;H3BUL5;B3KVF3	ENSG00000179335	0.47415	1.14	1	NA	4.77462	2.27e-10	1	73.533	1.1
HMG20A	HMG20A	High mobility group protein 20A	>sp|Q9NP66|HM20A_HUMAN High mobility group protein 20A OS=Homo sapiens GN=HMG20A PE=1 SV=1;>tr|B4DMG1|B4DMG1_HUMAN cDNA FLJ57155, highly similar to High mobility group protein 20A OS=Homo sapiens PE=2 SV=1;>tr|H0YKL0|H0YKL0_HUMAN High mobility group protei	Q9NP66;B4DMG1;H0YKL0	ENSG00000140382	0.472904	1.137	1	NA	6.01949	6.19e-41	1	40.143	3.5
MPP6	MPP6	MAGUK p55 subfamily member 6	>sp|Q9NZW5|MPP6_HUMAN MAGUK p55 subfamily member 6 OS=Homo sapiens GN=MPP6 PE=1 SV=2;>tr|B8ZZG1|B8ZZG1_HUMAN MAGUK p55 subfamily member 6 OS=Homo sapiens GN=MPP6 PE=4 SV=1;>tr|C9J4Q3|C9J4Q3_HUMAN MAGUK p55 subfamily member 6 (Fragment) OS=Homo sapiens GN=M	Q9NZW5;B8ZZG1;C9J4Q3	ENSG00000105926	0.472696	1.137	12	NA	6.4492	9.82e-58	9	61.116	20.6
ZNF384	ZNF384	Zinc finger protein 384	>sp|Q8TF68|ZN384_HUMAN Zinc finger protein 384 OS=Homo sapiens GN=ZNF384 PE=1 SV=2;>tr|D3DUR9|D3DUR9_HUMAN Zinc finger protein 384, isoform CRA_a OS=Homo sapiens GN=ZNF384 PE=4 SV=1;>tr|F8W6Q3|F8W6Q3_HUMAN Zinc finger protein 384 OS=Homo sapiens GN=ZNF384	Q8TF68;D3DUR9;F8W6Q3;B4DQU6	ENSG00000126746	0.470615	1.132	13	NA	6.86619	1.51e-112	5	63.218	14.9
LUC7L3	LUC7L3;CROP	Luc7-like protein 3	>tr|A8K3C5|A8K3C5_HUMAN cDNA FLJ77715, highly similar to Homo sapiens cisplatin resistance-associated overexpressed protein(LUC7A), mRNA OS=Homo sapiens PE=2 SV=1;>sp|O95232|LC7L3_HUMAN Luc7-like protein 3 OS=Homo sapiens GN=LUC7L3 PE=1 SV=2;>tr|Q86Y74|Q86	A8K3C5;O95232;Q86Y74;F5H1W9;Q6PKC2;B4DJ96;D6RDI2	ENSG00000108848	0.470511	1.132	19	NA	6.57631	5.3e-279	5	51.442	14.8
EIF4G2	EIF4G2;AAG1	Eukaryotic translation initiation factor 4 gamma 2	>sp|P78344|IF4G2_HUMAN Eukaryotic translation initiation factor 4 gamma 2 OS=Homo sapiens GN=EIF4G2 PE=1 SV=1;>tr|B4DZF2|B4DZF2_HUMAN cDNA FLJ59571, highly similar to Eukaryotic translation initiation factor 4gamma 2 OS=Homo sapiens PE=2 SV=1;>tr|Q59G42|Q5	P78344;B4DZF2;Q59G42;D3DQV9;H0Y3P2;Q2TU89	ENSG00000110321	0.470199	1.131	3	NA	5.90943	0	2	102.36	2.5
EIF3E	EIF3E;EIF3S6	Eukaryotic translation initiation factor 3 subunit E	>sp|P60228|EIF3E_HUMAN Eukaryotic translation initiation factor 3 subunit E OS=Homo sapiens GN=EIF3E PE=1 SV=1;>tr|Q6IAX5|Q6IAX5_HUMAN Eukaryotic translation initiation factor 3 subunit E OS=Homo sapiens GN=EIF3S6 PE=2 SV=1;>tr|B2R806|B2R806_HUMAN Eukaryot	P60228;Q6IAX5;B2R806;B3KW56;E5RGA2	ENSG00000104408	0.46999	1.131	21	NA	6.94488	0	9	52.22	18.9
YWHAE	YWHAE;YWHAE/FAM22A fusion;YWHAE/FAM22B fusion	14-3-3 protein epsilon	>sp|P62258|1433E_HUMAN 14-3-3 protein epsilon OS=Homo sapiens GN=YWHAE PE=1 SV=1;>tr|G9K388|G9K388_HUMAN YWHAE/FAM22A fusion protein (Fragment) OS=Homo sapiens GN=YWHAE/FAM22A fusion PE=2 SV=1;>tr|G9K389|G9K389_HUMAN YWHAE/FAM22B fusion protein (Fragment)	P62258;G9K388;G9K389;B7ZA86	ENSG00000108953	0.469261	1.129	18	5.54657	7.52506	0	9	29.174	44.7
CD2AP	CD2AP	CD2-associated protein	>sp|Q9Y5K6|CD2AP_HUMAN CD2-associated protein OS=Homo sapiens GN=CD2AP PE=1 SV=1	Q9Y5K6	ENSG00000198087	0.46728	1.125	2	NA	4.94579	8.51e-41	2	71.45	3.6
RPL37A	RPL37A;RPL37L	60S ribosomal protein L37a;Putative 60S ribosomal protein L37a-like	>sp|P61513|RL37A_HUMAN 60S ribosomal protein L37a OS=Homo sapiens GN=RPL37A PE=1 SV=2;>tr|E9PEL3|E9PEL3_HUMAN 60S ribosomal protein L37a OS=Homo sapiens GN=RPL37A PE=4 SV=1;>tr|Q6P4E4|Q6P4E4_HUMAN RPL37A protein OS=Homo sapiens GN=RPL37A PE=2 SV=1;>tr|C9J4	P61513;E9PEL3;Q6P4E4;C9J4Z3;G5E9R3;A6NKH3	ENSG00000197756	0.467071	1.124	1	NA	6.6142	7.38e-07	1	10.275	9.8
ARID4A	ARID4A	AT-rich interactive domain-containing protein 4A	>sp|P29374|ARI4A_HUMAN AT-rich interactive domain-containing protein 4A OS=Homo sapiens GN=ARID4A PE=1 SV=3;>tr|Q05CG0|Q05CG0_HUMAN ARID4A protein (Fragment) OS=Homo sapiens GN=ARID4A PE=2 SV=1;>tr|C9J1W3|C9J1W3_HUMAN AT-rich interactive domain-containing	P29374;Q05CG0;C9J1W3	ENSG00000032219	0.462471	1.114	2	NA	5.08253	1.85e-10	1	142.75	0.8
CDC73	CDC73	Parafibromin	>sp|Q6P1J9|CDC73_HUMAN Parafibromin OS=Homo sapiens GN=CDC73 PE=1 SV=1;>tr|B4DV47|B4DV47_HUMAN Parafibromin OS=Homo sapiens GN=CDC73 PE=2 SV=1	Q6P1J9;B4DV47	ENSG00000134371	0.460061	1.109	31	NA	7.33494	6.93e-157	18	60.576	31.5
COPB1	COPB1	Coatomer subunit beta	>sp|P53618|COPB_HUMAN Coatomer subunit beta OS=Homo sapiens GN=COPB1 PE=1 SV=3;>tr|E9PP73|E9PP73_HUMAN Coatomer subunit beta (Fragment) OS=Homo sapiens GN=COPB1 PE=4 SV=1	P53618;E9PP73	ENSG00000129083	0.458382	1.105	3	NA	5.67331	0	3	107.14	3.1
ZNF148	ZNF148;tb protein	Zinc finger protein 148	>tr|B2RAI2|B2RAI2_HUMAN cDNA, FLJ94931, highly similar to Homo sapiens zinc finger protein 148 (pHZ-52) (ZNF148), mRNA OS=Homo sapiens PE=2 SV=1;>tr|Q8TDH4|Q8TDH4_HUMAN CLL-associated antigen KW-10 OS=Homo sapiens PE=2 SV=1;>sp|Q9UQR1|ZN148_HUMAN Zinc fing	B2RAI2;Q8TDH4;Q9UQR1;Q4FD37;F5H173;Q8IWK7;Q15552	ENSG00000163848	0.457857	1.104	5	NA	6.28253	6.98e-54	4	88.915	5.9
CSNK2A2	CSNK2A2	Casein kinase II subunit alpha	>sp|P19784|CSK22_HUMAN Casein kinase II subunit alpha OS=Homo sapiens GN=CSNK2A2 PE=1 SV=1;>tr|H3BSA1|H3BSA1_HUMAN Casein kinase II subunit alpha (Fragment) OS=Homo sapiens GN=CSNK2A2 PE=4 SV=1	P19784;H3BSA1	ENSG00000070770	0.456911	1.102	4	NA	6.35894	3.44e-56	3	41.213	8
EEA1	EEA1	Early endosome antigen 1	>sp|Q15075|EEA1_HUMAN Early endosome antigen 1 OS=Homo sapiens GN=EEA1 PE=1 SV=2;>tr|A8K7J3|A8K7J3_HUMAN cDNA FLJ75535, highly similar to Homo sapiens early endosome antigen 1, 162kD (EEA1), mRNA (Fragment) OS=Homo sapiens PE=2 SV=1	Q15075;A8K7J3	ENSG00000102189	0.454913	1.098	2	NA	4.98262	0	2	162.46	1.1
MRPS25	MRPS25	28S ribosomal protein S25, mitochondrial	>sp|P82663|RT25_HUMAN 28S ribosomal protein S25, mitochondrial OS=Homo sapiens GN=MRPS25 PE=1 SV=1;>tr|B4DFJ5|B4DFJ5_HUMAN 28S ribosomal protein S25, mitochondrial OS=Homo sapiens GN=MRPS25 PE=2 SV=1;>tr|B4DQG6|B4DQG6_HUMAN 28S ribosomal protein S25, mitoc	P82663;B4DFJ5;B4DQG6;E7EPW2	ENSG00000131368	0.454808	1.097	3	NA	6.58082	1.55e-76	3	20.116	22
SLAIN1	SLAIN1	SLAIN motif-containing protein 1	>sp|Q8ND83|SLAI1_HUMAN SLAIN motif-containing protein 1 OS=Homo sapiens GN=SLAIN1 PE=1 SV=3;>tr|Q7L0J2|Q7L0J2_HUMAN SLAIN1 protein (Fragment) OS=Homo sapiens GN=SLAIN1 PE=2 SV=1;>tr|B7Z326|B7Z326_HUMAN cDNA FLJ52498 OS=Homo sapiens PE=2 SV=1;>tr|Q5T6P1|Q5T	Q8ND83;Q7L0J2;B7Z326;Q5T6P1;C9JUW9;C9JD09;Q5T6P2;C9JP03;Q5T6P5	ENSG00000139737	0.45386	1.095	1	NA	4.92473	5.35e-43	1	60.594	1.2
TRAP1	TRAP1	Heat shock protein 75 kDa, mitochondrial	>sp|Q12931|TRAP1_HUMAN Heat shock protein 75 kDa, mitochondrial OS=Homo sapiens GN=TRAP1 PE=1 SV=3;>tr|Q53G55|Q53G55_HUMAN TNF receptor-associated protein 1 variant (Fragment) OS=Homo sapiens PE=2 SV=1;>tr|Q59EK6|Q59EK6_HUMAN TNF receptor-associated protei	Q12931;Q53G55;Q59EK6;Q9BV61;F5H897;Q53FS6;B4DR68;Q8N9Z3;I3L0K7;Q5CAQ4	ENSG00000126602	0.451752	1.091	5	NA	5.8826	0	6	80.109	9.2
NUMA1	NUMA1 variant protein;NUMA1	Nuclear mitotic apparatus protein 1	>tr|Q4LE64|Q4LE64_HUMAN NUMA1 variant protein (Fragment) OS=Homo sapiens GN=NUMA1 variant protein PE=2 SV=1;>sp|Q14980|NUMA1_HUMAN Nuclear mitotic apparatus protein 1 OS=Homo sapiens GN=NUMA1 PE=1 SV=2	Q4LE64;Q14980	ENSG00000137497	0.449641	1.086	10	NA	5.61591	0	1	238.86	3.7
CDC40	CDC40	Pre-mRNA-processing factor 17	>sp|O60508|PRP17_HUMAN Pre-mRNA-processing factor 17 OS=Homo sapiens GN=CDC40 PE=1 SV=1;>tr|Q53H60|Q53H60_HUMAN Pre-mRNA splicing factor 17 variant (Fragment) OS=Homo sapiens PE=2 SV=1;>tr|Q5SRN1|Q5SRN1_HUMAN Cell division cycle 40 homolog (S. cerevisiae)	O60508;Q53H60;Q5SRN1;Q59H56	ENSG00000168438	0.44668	1.08	3	NA	5.60328	1.14e-57	2	65.521	3.5
RANBP2	RANBP2	E3 SUMO-protein ligase RanBP2;Putative peptidyl-prolyl cis-trans isomerase	>sp|P49792|RBP2_HUMAN E3 SUMO-protein ligase RanBP2 OS=Homo sapiens GN=RANBP2 PE=1 SV=2;>tr|E9PGT0|E9PGT0_HUMAN Putative peptidyl-prolyl cis-trans isomerase OS=Homo sapiens GN=RANBP2 PE=4 SV=1	P49792;E9PGT0	ENSG00000153201	0.446574	1.079	2	NA	4.249	0	0	358.2	0.6
LEO1	LEO1	RNA polymerase-associated protein LEO1	>sp|Q8WVC0|LEO1_HUMAN RNA polymerase-associated protein LEO1 OS=Homo sapiens GN=LEO1 PE=1 SV=1;>tr|B4DNM0|B4DNM0_HUMAN cDNA FLJ60738, highly similar to RNA polymerase-associated protein LEO1 OS=Homo sapiens PE=2 SV=1;>tr|F5GWD7|F5GWD7_HUMAN RNA polymerase-	Q8WVC0;B4DNM0;F5GWD7	ENSG00000166477	0.443288	1.072	24	NA	7.07177	4.26e-138	13	75.403	24.6
PRPF40A	PRPF40A	Pre-mRNA-processing factor 40 homolog A	>sp|O75400|PR40A_HUMAN Pre-mRNA-processing factor 40 homolog A OS=Homo sapiens GN=PRPF40A PE=1 SV=2;>tr|F8W9L2|F8W9L2_HUMAN Pre-mRNA-processing factor 40 homolog A OS=Homo sapiens GN=PRPF40A PE=4 SV=1;>tr|E9PHJ7|E9PHJ7_HUMAN Pre-mRNA-processing factor 40 h	O75400;F8W9L2;E9PHJ7;B4DPY2	ENSG00000196504	0.442015	1.069	10	NA	6.5453	0	8	108.8	8.6
			>tr|H7C455|H7C455_HUMAN Uncharacterized protein (Fragment) OS=Homo sapiens PE=4 SV=1	H7C455	ENSG00000248354	0.440846	1.067	3	NA	6.17406	1.33e-48	0	22.174	16.1
MCM6	MCM6	DNA replication licensing factor MCM6	>sp|Q14566|MCM6_HUMAN DNA replication licensing factor MCM6 OS=Homo sapiens GN=MCM6 PE=1 SV=1;>tr|Q4ZG57|Q4ZG57_HUMAN Putative uncharacterized protein MCM6 (Fragment) OS=Homo sapiens GN=MCM6 PE=2 SV=1	Q14566;Q4ZG57	ENSG00000076003	0.44074	1.067	96	4.46648	7.83042	0	37	92.888	40
PTPN1	PTPN1	Tyrosine-protein phosphatase non-receptor type 1	>tr|A8K3M3|A8K3M3_HUMAN Tyrosine-protein phosphatase non-receptor type OS=Homo sapiens GN=PTPN1 PE=2 SV=1;>sp|P18031|PTN1_HUMAN Tyrosine-protein phosphatase non-receptor type 1 OS=Homo sapiens GN=PTPN1 PE=1 SV=1;>tr|B4DSN5|B4DSN5_HUMAN Tyrosine-protein pho	A8K3M3;P18031;B4DSN5	ENSG00000196396	0.440633	1.066	1	NA	6.08127	4.78e-181	1	49.966	2.1
ZC3H18	ZC3H18	Zinc finger CCCH domain-containing protein 18	>tr|B4DTK7|B4DTK7_HUMAN cDNA FLJ61387, highly similar to Homo sapiens conserved nuclear protein NHN1 (NHN1), mRNA OS=Homo sapiens PE=2 SV=1;>tr|E7ERS3|E7ERS3_HUMAN Zinc finger CCCH domain-containing protein 18 OS=Homo sapiens GN=ZC3H18 PE=4 SV=1;>sp|Q86VM9	B4DTK7;E7ERS3;Q86VM9;H7BXJ7;F5H7R0;B4DZ24	ENSG00000158545	0.438932	1.063	5	NA	5.88205	2.36e-249	5	108.98	5.5
IDH3B	IDH3B	Isocitrate dehydrogenase [NAD] subunit beta, mitochondrial	>sp|O43837|IDH3B_HUMAN Isocitrate dehydrogenase [NAD] subunit beta, mitochondrial OS=Homo sapiens GN=IDH3B PE=1 SV=2	O43837	ENSG00000101365	0.437547	1.06	2	NA	5.99892	1.55e-138	2	42.183	6.2
MRPS31	MRPS31	28S ribosomal protein S31, mitochondrial	>sp|Q92665|RT31_HUMAN 28S ribosomal protein S31, mitochondrial OS=Homo sapiens GN=MRPS31 PE=1 SV=3	Q92665	ENSG00000102738	0.437547	1.06	4	NA	6.39445	7.71e-61	4	45.318	13.9
ALG13	ALG13	UDP-N-acetylglucosamine transferase subunit ALG13 homolog	>sp|Q9NP73|ALG13_HUMAN UDP-N-acetylglucosamine transferase subunit ALG13 homolog OS=Homo sapiens GN=ALG13 PE=1 SV=2;>tr|D6RD27|D6RD27_HUMAN UDP-N-acetylglucosamine transferase subunit ALG13 homolog (Fragment) OS=Homo sapiens GN=ALG13 PE=4 SV=1	Q9NP73;D6RD27	ENSG00000101901	0.434562	1.053	1	NA	5.58582	6.74e-81	1	126.05	0.6
GFPT1	GFPT1	Glucosamine--fructose-6-phosphate aminotransferase [isomerizing] 1	>sp|Q06210|GFPT1_HUMAN Glucosamine--fructose-6-phosphate aminotransferase [isomerizing] 1 OS=Homo sapiens GN=GFPT1 PE=1 SV=3	Q06210	ENSG00000198380	0.434455	1.053	1	NA	4.88199	2.3e-282	0	78.806	1.1
NUP107	NUP107	Nuclear pore complex protein Nup107	>sp|P57740|NU107_HUMAN Nuclear pore complex protein Nup107 OS=Homo sapiens GN=NUP107 PE=1 SV=1;>tr|B4DZ67|B4DZ67_HUMAN Nuclear pore complex protein Nup107 OS=Homo sapiens GN=NUP107 PE=2 SV=1;>tr|B3KMK0|B3KMK0_HUMAN cDNA FLJ11217 fis, clone PLACE1008044, hi	P57740;B4DZ67;B3KMK0	ENSG00000111581	0.430285	1.044	8	NA	6.14696	0	2	106.37	7.8
HPRT1	HPRT1	Hypoxanthine-guanine phosphoribosyltransferase	>sp|P00492|HPRT_HUMAN Hypoxanthine-guanine phosphoribosyltransferase OS=Homo sapiens GN=HPRT1 PE=1 SV=2;>tr|Q6LET3|Q6LET3_HUMAN HPRT1 protein (Fragment) OS=Homo sapiens GN=HPRT1 PE=2 SV=1;>tr|H7BY78|H7BY78_HUMAN Hypoxanthine-guanine phosphoribosyltransfera	P00492;Q6LET3;H7BY78	ENSG00000165704	0.428035	1.039	2	NA	6.0308	7.68e-57	2	24.579	11.9
IER2	IER2	Immediate early response gene 2 protein	>sp|Q9BTL4|IER2_HUMAN Immediate early response gene 2 protein OS=Homo sapiens GN=IER2 PE=2 SV=1	Q9BTL4	ENSG00000160888	0.427821	1.038	1	NA	5.77903	1.63e-61	1	24.195	7.6
EIF3F	EIF3F	Eukaryotic translation initiation factor 3 subunit F	>tr|B3KSH1|B3KSH1_HUMAN Eukaryotic translation initiation factor 3 subunit F OS=Homo sapiens GN=EIF3F PE=2 SV=1;>sp|O00303|EIF3F_HUMAN Eukaryotic translation initiation factor 3 subunit F OS=Homo sapiens GN=EIF3F PE=1 SV=1;>tr|B4DMT5|B4DMT5_HUMAN Eukaryoti	B3KSH1;O00303;B4DMT5;B4DEW9	ENSG00000175390	0.427714	1.038	13	NA	7.11358	4.62e-251	8	39.146	25.3
ATP1B3	ATP1B3	Sodium/potassium-transporting ATPase subunit beta-3	>sp|P54709|AT1B3_HUMAN Sodium/potassium-transporting ATPase subunit beta-3 OS=Homo sapiens GN=ATP1B3 PE=1 SV=1;>tr|D3DNF9|D3DNF9_HUMAN ATPase, Na+/K+ transporting, beta 3 polypeptide, isoform CRA_a OS=Homo sapiens GN=ATP1B3 PE=3 SV=1;>tr|B7Z1N7|B7Z1N7_HUMA	P54709;D3DNF9;B7Z1N7;C9JA36;C9JXZ1	ENSG00000069849	0.426426	1.035	1	NA	5.13551	1.31e-193	1	31.512	5
RPL13A	RPL13A;RP11-365K22.1-001;RPL13a	60S ribosomal protein L13a	>sp|P40429|RL13A_HUMAN 60S ribosomal protein L13a OS=Homo sapiens GN=RPL13A PE=1 SV=2;>tr|Q53H34|Q53H34_HUMAN Ribosomal protein L13a variant (Fragment) OS=Homo sapiens PE=2 SV=1;>tr|Q5QTS3|Q5QTS3_HUMAN FWP004 OS=Homo sapiens PE=2 SV=1;>tr|Q9BSQ6|Q9BSQ6_HUM	P40429;Q53H34;Q5QTS3;Q9BSQ6;Q5VY36;Q8J015;Q0VGL3	ENSG00000142541	0.425137	1.032	4	NA	6.28369	2.15e-115	3	23.577	13.3
SUPT5H	SUPT5H	Transcription elongation factor SPT5	>sp|O00267|SPT5H_HUMAN Transcription elongation factor SPT5 OS=Homo sapiens GN=SUPT5H PE=1 SV=1;>tr|B4DZJ7|B4DZJ7_HUMAN cDNA FLJ55629, highly similar to Transcription elongation factor SPT5 OS=Homo sapiens PE=2 SV=1;>tr|B4E0Q4|B4E0Q4_HUMAN Suppressor of Ty	O00267;B4DZJ7;B4E0Q4;B4DJK4	ENSG00000196235	0.42191	1.025	3	NA	5.38904	0	3	121	3.4
LMNA	LMNA	Prelamin-A/C;Lamin-A/C	>sp|P02545|LMNA_HUMAN Prelamin-A/C OS=Homo sapiens GN=LMNA PE=1 SV=1;>tr|Q5I6Y6|Q5I6Y6_HUMAN Lamin A/C transcript variant 1 OS=Homo sapiens GN=LMNA PE=2 SV=1;>tr|Q5I6Y4|Q5I6Y4_HUMAN Lamin A/C transcript variant 1 OS=Homo sapiens GN=LMNA PE=2 SV=1;>tr|Q6UYC	P02545;Q5I6Y6;Q5I6Y4;Q6UYC3;Q5I6Y5;B4DI32;E7EUI9;D6RAQ3;Q5TCJ4;Q8N519	ENSG00000160789	0.42191	1.025	4	NA	5.95577	0	0	74.139	6.3
SMG1	SMG1	Serine/threonine-protein kinase SMG1	>tr|I3L0C1|I3L0C1_HUMAN Serine/threonine-protein kinase SMG1 OS=Homo sapiens GN=SMG1 PE=4 SV=1;>sp|Q96Q15|SMG1_HUMAN Serine/threonine-protein kinase SMG1 OS=Homo sapiens GN=SMG1 PE=1 SV=3	I3L0C1;Q96Q15	ENSG00000157106	0.421802	1.025	1	NA	4.64509	0	1	410.62	0.3
IPO7	IPO7	Importin-7	>sp|O95373|IPO7_HUMAN Importin-7 OS=Homo sapiens GN=IPO7 PE=1 SV=1;>tr|B3KQG6|B3KQG6_HUMAN cDNA FLJ90427 fis, clone NT2RP3000481, highly similar to Importin-7 OS=Homo sapiens PE=2 SV=1	O95373;B3KQG6	ENSG00000205339	0.420509	1.022	7	NA	6.31074	0	6	119.52	6.3
NCBP1	NCBP1	Nuclear cap-binding protein subunit 1	>sp|Q09161|NCBP1_HUMAN Nuclear cap-binding protein subunit 1 OS=Homo sapiens GN=NCBP1 PE=1 SV=1	Q09161	ENSG00000136937	0.419323	1.02	22	NA	7.05308	0	14	91.838	18.2
TRA2A	TRA2A;HSU53209	Transformer-2 protein homolog alpha	>sp|Q13595|TRA2A_HUMAN Transformer-2 protein homolog alpha OS=Homo sapiens GN=TRA2A PE=1 SV=1;>tr|Q549U1|Q549U1_HUMAN Putative MAPK activating protein OS=Homo sapiens GN=HSU53209 PE=2 SV=1;>tr|B4DUA9|B4DUA9_HUMAN Transformer-2 protein homolog alpha OS=Homo	Q13595;Q549U1;B4DUA9;B4DQI6	ENSG00000164548	0.418676	1.018	5	NA	6.72963	1.99e-45	3	32.688	14.5
SND1	SND1	Staphylococcal nuclease domain-containing protein 1	>tr|Q59FF0|Q59FF0_HUMAN EBNA-2 co-activator variant (Fragment) OS=Homo sapiens PE=2 SV=1;>sp|Q7KZF4|SND1_HUMAN Staphylococcal nuclease domain-containing protein 1 OS=Homo sapiens GN=SND1 PE=1 SV=1;>tr|E7ESM6|E7ESM6_HUMAN Staphylococcal nuclease domain-cont	Q59FF0;Q7KZF4;E7ESM6;B2R5U1;B3KU67;B4E299	ENSG00000197157	0.418028	1.017	42	NA	7.17635	0	32	107.43	41
ELAC2	ELAC2	Zinc phosphodiesterase ELAC protein 2	>sp|Q9BQ52|RNZ2_HUMAN Zinc phosphodiesterase ELAC protein 2 OS=Homo sapiens GN=ELAC2 PE=1 SV=2;>tr|B4DT15|B4DT15_HUMAN cDNA FLJ56150, highly similar to Zinc phosphodiesterase ELAC protein 2 (EC 3.1.26.11) OS=Homo sapiens PE=2 SV=1;>tr|B3KT00|B3KT00_HUMAN c	Q9BQ52;B4DT15;B3KT00;G5E9D5;B4E365;E7ES68;B3KSU9	ENSG00000006744	0.417812	1.016	3	NA	5.28522	0	3	92.218	3.5
TP53RK	TP53RK	TP53-regulating kinase	>tr|B2RCM6|B2RCM6_HUMAN cDNA, FLJ96161 OS=Homo sapiens PE=2 SV=1;>sp|Q96S44|PRPK_HUMAN TP53-regulating kinase OS=Homo sapiens GN=TP53RK PE=1 SV=2	B2RCM6;Q96S44	ENSG00000172315	0.41738	1.015	2	NA	5.86871	6.32e-14	1	28.194	4
WDR3	WDR3	WD repeat-containing protein 3	>tr|Q5TDG3|Q5TDG3_HUMAN WD repeat domain 3 OS=Homo sapiens GN=WDR3 PE=2 SV=1;>sp|Q9UNX4|WDR3_HUMAN WD repeat-containing protein 3 OS=Homo sapiens GN=WDR3 PE=1 SV=1;>tr|B3KMW5|B3KMW5_HUMAN cDNA FLJ12796 fis, clone NT2RP2002058, highly similar to WD repeat p	Q5TDG3;Q9UNX4;B3KMW5	ENSG00000065183	0.415218	1.011	2	NA	5.186	0	2	106.1	2.2
MRPS18B;MRPS18B;MRPS18B;MRPS18B;MRPS18B;MRPS18B;MRPS18B	MRPS18B	28S ribosomal protein S18b, mitochondrial	>tr|B0S7P4|B0S7P4_HUMAN Mitochondrial ribosomal protein S18B OS=Homo sapiens GN=MRPS18B PE=2 SV=1;>sp|Q9Y676|RT18B_HUMAN 28S ribosomal protein S18b, mitochondrial OS=Homo sapiens GN=MRPS18B PE=1 SV=1;>tr|Q5STN0|Q5STN0_HUMAN 28S ribosomal protein S18b, mito	B0S7P4;Q9Y676;Q5STN0;B4DFG6	ENSG00000203624;ENSG00000204568;ENSG00000223775;ENSG00000226111;ENSG00000227420;ENSG00000229861;ENSG00000233813	0.415001	1.01	1	NA	5.94949	4.23e-57	2	29.395	10.5
CCDC124	CCDC124	Coiled-coil domain-containing protein 124	>sp|Q96CT7|CC124_HUMAN Coiled-coil domain-containing protein 124 OS=Homo sapiens GN=CCDC124 PE=1 SV=1	Q96CT7	ENSG00000007080	0.414027	1.008	1	NA	5.12264	0.00019756	1	25.835	4.5
IARS2	IARS2	Isoleucine--tRNA ligase, mitochondrial	>sp|Q9NSE4|SYIM_HUMAN Isoleucine--tRNA ligase, mitochondrial OS=Homo sapiens GN=IARS2 PE=1 SV=2;>tr|A8K5W7|A8K5W7_HUMAN cDNA FLJ75180, highly similar to Homo sapiens mitochondrial isoleucine tRNA synthetase, mRNA OS=Homo sapiens PE=2 SV=1;>tr|F6SBX2|F6SBX2	Q9NSE4;A8K5W7;F6SBX2	ENSG00000067704	0.413811	1.007	17	NA	6.75983	0	16	113.79	16.7
SPIRE2	SPIRE2	Protein spire homolog 2	>sp|Q8WWL2|SPIR2_HUMAN Protein spire homolog 2 OS=Homo sapiens GN=SPIRE2 PE=1 SV=3	Q8WWL2	ENSG00000204991	0.413486	1.007	1	NA	5.47419	0.0007956	1	79.67	1.4
ZCCHC11	ZCCHC11	Terminal uridylyltransferase 4	>sp|Q5TAX3|TUT4_HUMAN Terminal uridylyltransferase 4 OS=Homo sapiens GN=ZCCHC11 PE=1 SV=3;>tr|E9PKY2|E9PKY2_HUMAN Terminal uridylyltransferase 4 (Fragment) OS=Homo sapiens GN=ZCCHC11 PE=4 SV=1	Q5TAX3;E9PKY2	ENSG00000134744	0.413269	1.006	1	NA	4.7946	8.29e-247	1	185.16	0.7
AP2A2	AP2A2	AP-2 complex subunit alpha-2	>sp|O94973|AP2A2_HUMAN AP-2 complex subunit alpha-2 OS=Homo sapiens GN=AP2A2 PE=1 SV=2;>tr|B7Z5S9|B7Z5S9_HUMAN cDNA FLJ61359, highly similar to Adapter-relatedprotein complex 2 alpha- 2 subunit OS=Homo sapiens PE=2 SV=1;>tr|C9J1S3|C9J1S3_HUMAN AP-2 complex	O94973;B7Z5S9;C9J1S3;E7ESQ4;B7Z1Q4;E9PJJ7	ENSG00000183020	0.413161	1.006	4	NA	5.43708	0	2	103.96	5.3
THOC7	THOC7	THO complex subunit 7 homolog	>sp|Q6I9Y2|THOC7_HUMAN THO complex subunit 7 homolog OS=Homo sapiens GN=THOC7 PE=1 SV=3	Q6I9Y2	ENSG00000163634	0.411643	1.003	3	NA	6.54559	5.26e-16	3	23.743	14.7
CPSF6	CPSF6	Cleavage and polyadenylation specificity factor subunit 6	>sp|Q16630|CPSF6_HUMAN Cleavage and polyadenylation specificity factor subunit 6 OS=Homo sapiens GN=CPSF6 PE=1 SV=2;>tr|F8WJN3|F8WJN3_HUMAN Cleavage and polyadenylation-specificity factor subunit 6 OS=Homo sapiens GN=CPSF6 PE=4 SV=1	Q16630;F8WJN3	ENSG00000111605	0.411101	1.002	5	NA	6.4338	9.16e-195	4	59.209	9.4
NUP205	NUP205	Nuclear pore complex protein Nup205	>sp|Q92621|NU205_HUMAN Nuclear pore complex protein Nup205 OS=Homo sapiens GN=NUP205 PE=1 SV=3	Q92621	ENSG00000155561	0.408712	0.996	33	NA	6.39604	0	26	227.92	12.8
PRPF4B	PRPF4B	Serine/threonine-protein kinase PRP4 homolog	>sp|Q13523|PRP4B_HUMAN Serine/threonine-protein kinase PRP4 homolog OS=Homo sapiens GN=PRPF4B PE=1 SV=3;>tr|B4DZQ5|B4DZQ5_HUMAN cDNA FLJ51417, highly similar to Serine/threonine-protein kinase PRP4 homolog (EC 2.7.11.1) OS=Homo sapiens PE=2 SV=1;>tr|F5H2U2	Q13523;B4DZQ5;F5H2U2;H0YDJ3	ENSG00000112739	0.407625	0.994	4	NA	5.61974	2.19e-218	4	116.99	4
RPN2	RPN2	Dolichyl-diphosphooligosaccharide--protein glycosyltransferase subunit 2	>sp|P04844|RPN2_HUMAN Dolichyl-diphosphooligosaccharide--protein glycosyltransferase subunit 2 OS=Homo sapiens GN=RPN2 PE=1 SV=3;>tr|B2RE46|B2RE46_HUMAN cDNA, FLJ96923, highly similar to Homo sapiens ribophorin II (RPN2), mRNA OS=Homo sapiens PE=2 SV=1	P04844;B2RE46	ENSG00000118705	0.407516	0.994	1	NA	5.24368	0	1	69.283	1.4
AARS	AARS	Alanine--tRNA ligase, cytoplasmic	>sp|P49588|SYAC_HUMAN Alanine--tRNA ligase, cytoplasmic OS=Homo sapiens GN=AARS PE=1 SV=2;>tr|B4DR45|B4DR45_HUMAN cDNA FLJ61339, highly similar to Alanyl-tRNA synthetase (EC 6.1.1.7) OS=Homo sapiens PE=2 SV=1	P49588;B4DR45	ENSG00000090861	0.406645	0.992	2	NA	5.20118	0	1	106.81	0.9
RHEB	RHEB	GTP-binding protein Rheb	>tr|A8K005|A8K005_HUMAN cDNA FLJ77896, highly similar to Homo sapiens Ras homolog enriched in brain (RHEB), mRNA OS=Homo sapiens PE=2 SV=1;>sp|Q15382|RHEB_HUMAN GTP-binding protein Rheb OS=Homo sapiens GN=RHEB PE=1 SV=1;>tr|Q6NZ61|Q6NZ61_HUMAN Ras homolog	A8K005;Q15382;Q6NZ61;C9J931	ENSG00000106615	0.406319	0.991	1	NA	5.86476	1.22e-08	1	20.465	3.8
P4HB	P4HB	Protein disulfide-isomerase	>sp|P07237|PDIA1_HUMAN Protein disulfide-isomerase OS=Homo sapiens GN=P4HB PE=1 SV=3;>tr|E7EPA8|E7EPA8_HUMAN Protein disulfide-isomerase OS=Homo sapiens GN=P4HB PE=3 SV=2;>tr|B4DNL5|B4DNL5_HUMAN cDNA FLJ59361, highly similar to Protein disulfide-isomerase	P07237;E7EPA8;B4DNL5;H7BZ94;B4DUA5;F5H8J2;I3L2P8;B4DLN6;H0Y3Z3;Q96C96	ENSG00000185624	0.405992	0.99	8	NA	6.11883	6.31e-181	8	57.116	16.5
TRMT112	TRMT112	tRNA methyltransferase 112 homolog	>sp|Q9UI30|TR112_HUMAN tRNA methyltransferase 112 homolog OS=Homo sapiens GN=TRMT112 PE=1 SV=1;>tr|F5GX77|F5GX77_HUMAN tRNA methyltransferase 112 homolog OS=Homo sapiens GN=TRMT112 PE=4 SV=1	Q9UI30;F5GX77	ENSG00000173113	0.405448	0.989	2	NA	6.23623	1.55e-78	1	14.199	11.2
CS	CS	Citrate synthase, mitochondrial;Citrate synthase	>sp|O75390|CISY_HUMAN Citrate synthase, mitochondrial OS=Homo sapiens GN=CS PE=1 SV=2;>tr|B4DJV2|B4DJV2_HUMAN Citrate synthase OS=Homo sapiens GN=CS PE=2 SV=1;>tr|B3KTN4|B3KTN4_HUMAN Citrate synthase OS=Homo sapiens PE=2 SV=1	O75390;B4DJV2;B3KTN4	ENSG00000062485	0.402176	0.982	6	NA	6.2006	4.28e-143	2	51.712	7.7
ATP6V1A	ATP6V1A	V-type proton ATPase catalytic subunit A	>sp|P38606|VATA_HUMAN V-type proton ATPase catalytic subunit A OS=Homo sapiens GN=ATP6V1A PE=1 SV=2;>tr|B7Z1R5|B7Z1R5_HUMAN V-type proton ATPase catalytic subunit A OS=Homo sapiens GN=ATP6V1A PE=2 SV=1	P38606;B7Z1R5	ENSG00000114573	0.40163	0.981	2	NA	5.1611	0	1	68.303	1.9
MCCC2	MCCC2	Methylcrotonoyl-CoA carboxylase beta chain, mitochondrial	>sp|Q9HCC0|MCCB_HUMAN Methylcrotonoyl-CoA carboxylase beta chain, mitochondrial OS=Homo sapiens GN=MCCC2 PE=1 SV=1;>tr|D6RD67|D6RD67_HUMAN Methylcrotonoyl-CoA carboxylase beta chain, mitochondrial (Fragment) OS=Homo sapiens GN=MCCC2 PE=4 SV=2	Q9HCC0;D6RD67	ENSG00000131844;ENSG00000262057	0.401303	0.98	1	NA	5.23462	3.78e-61	1	61.332	1.2
DIEXF	DIEXF	Digestive organ expansion factor homolog	>tr|A8K0P8|A8K0P8_HUMAN cDNA FLJ78223 OS=Homo sapiens PE=2 SV=1;>sp|Q68CQ4|DIEXF_HUMAN Digestive organ expansion factor homolog OS=Homo sapiens GN=DIEXF PE=1 SV=2	A8K0P8;Q68CQ4	ENSG00000117597	0.400647	0.979	1	NA	4.70282	1.05e-125	1	87.056	1.1
GANAB	GANAB	Neutral alpha-glucosidase AB	>tr|B4DJ30|B4DJ30_HUMAN cDNA FLJ61290, highly similar to Neutral alpha-glucosidase AB OS=Homo sapiens PE=2 SV=1;>sp|Q14697|GANAB_HUMAN Neutral alpha-glucosidase AB OS=Homo sapiens GN=GANAB PE=1 SV=3;>tr|B4DSM6|B4DSM6_HUMAN cDNA FLJ54057, highly similar to	B4DJ30;Q14697;B4DSM6;F5H6X6;B4DIW2	ENSG00000089597	0.399663	0.976	25	NA	6.80057	0	4	112.92	16
BAZ2A	BAZ2A	Bromodomain adjacent to zinc finger domain protein 2A	>sp|Q9UIF9|BAZ2A_HUMAN Bromodomain adjacent to zinc finger domain protein 2A OS=Homo sapiens GN=BAZ2A PE=1 SV=4;>tr|F8VU39|F8VU39_HUMAN Bromodomain adjacent to zinc finger domain protein 2A OS=Homo sapiens GN=BAZ2A PE=4 SV=1	Q9UIF9;F8VU39	ENSG00000076108	0.398788	0.975	1	NA	4.56521	0	1	211.2	0.5
ALDH18A1	ALDH18A1	Delta-1-pyrroline-5-carboxylate synthase;Glutamate 5-kinase;Gamma-glutamyl phosphate reductase	>sp|P54886|P5CS_HUMAN Delta-1-pyrroline-5-carboxylate synthase OS=Homo sapiens GN=ALDH18A1 PE=1 SV=2	P54886	ENSG00000059573	0.39846	0.974	27	NA	6.98379	0	18	87.301	25.2
SARNP	SARNP	SAP domain-containing ribonucleoprotein	>sp|P82979|SARNP_HUMAN SAP domain-containing ribonucleoprotein OS=Homo sapiens GN=SARNP PE=1 SV=3;>tr|F8VZQ9|F8VZQ9_HUMAN SAP domain-containing ribonucleoprotein OS=Homo sapiens GN=SARNP PE=4 SV=1	P82979;F8VZQ9	ENSG00000205323	0.397693	0.972	1	NA	5.88367	5.78e-79	0	23.671	4.8
ARID4B	ARID4B	AT-rich interactive domain-containing protein 4B	>sp|Q4LE39|ARI4B_HUMAN AT-rich interactive domain-containing protein 4B OS=Homo sapiens GN=ARID4B PE=1 SV=2;>tr|G8JLI1|G8JLI1_HUMAN AT-rich interactive domain-containing protein 4B OS=Homo sapiens GN=ARID4B PE=4 SV=1;>tr|F8WB31|F8WB31_HUMAN AT-rich interac	Q4LE39;G8JLI1;F8WB31	ENSG00000054267	0.397036	0.971	5	NA	5.79081	2e-66	4	147.81	3.9
MRPS26	MRPS26	28S ribosomal protein S26, mitochondrial	>sp|Q9BYN8|RT26_HUMAN 28S ribosomal protein S26, mitochondrial OS=Homo sapiens GN=MRPS26 PE=1 SV=1	Q9BYN8	ENSG00000125901	0.39605	0.969	2	NA	6.58107	4.59e-19	2	24.211	8.8
TAF4	TAF4	Transcription initiation factor TFIID subunit 4	>sp|O00268|TAF4_HUMAN Transcription initiation factor TFIID subunit 4 OS=Homo sapiens GN=TAF4 PE=1 SV=2;>tr|Q5TBP5|Q5TBP5_HUMAN TAF4 RNA polymerase II, TATA box binding protein (TBP)-associated factor, 135kDa (Fragment) OS=Homo sapiens GN=TAF4 PE=2 SV=1	O00268;Q5TBP5	ENSG00000130699	0.395392	0.967	27	NA	6.77691	1.74e-187	13	110.11	14.7
MRPS2	MRPS2	28S ribosomal protein S2, mitochondrial	>sp|Q9Y399|RT02_HUMAN 28S ribosomal protein S2, mitochondrial OS=Homo sapiens GN=MRPS2 PE=1 SV=1;>tr|Q5T8A0|Q5T8A0_HUMAN 28S ribosomal protein S2, mitochondrial (Fragment) OS=Homo sapiens GN=MRPS2 PE=2 SV=1	Q9Y399;Q5T8A0	ENSG00000122140	0.394843	0.966	3	NA	6.39818	7.77e-63	3	33.249	8.8
ACIN1	ACIN1;DKFZp667N107	Apoptotic chromatin condensation inducer in the nucleus	>sp|Q9UKV3|ACINU_HUMAN Apoptotic chromatin condensation inducer in the nucleus OS=Homo sapiens GN=ACIN1 PE=1 SV=2;>tr|E7EQT4|E7EQT4_HUMAN Apoptotic chromatin condensation inducer in the nucleus OS=Homo sapiens GN=ACIN1 PE=4 SV=2;>tr|Q69YJ6|Q69YJ6_HUMAN Put	Q9UKV3;E7EQT4;Q69YJ6	ENSG00000100813	0.394514	0.965	31	NA	6.63458	0	2	151.86	12.9
EPB41	EPB41	Protein 4.1	>sp|P11171|41_HUMAN Protein 4.1 OS=Homo sapiens GN=EPB41 PE=1 SV=4;>tr|H3BLV6|H3BLV6_HUMAN Protein 4.1 OS=Homo sapiens GN=EPB41 PE=4 SV=1;>tr|Q59F12|Q59F12_HUMAN Protein 4.1 variant (Fragment) OS=Homo sapiens PE=2 SV=1;>tr|E9PEX0|E9PEX0_HUMAN Protein 4.1 O	P11171;H3BLV6;Q59F12;E9PEX0;Q1WWM3;C9JTS2;E9PEW9;Q4VB86;Q4VB87;Q29RX4	ENSG00000159023	0.394295	0.965	12	NA	6.38586	5.42e-112	8	97.016	11.8
OPA1	OPA1	Dynamin-like 120 kDa protein, mitochondrial;Dynamin-like 120 kDa protein, form S1	>tr|E5KLJ7|E5KLJ7_HUMAN Mitochondrial dynamin-like 120 kDa protein OS=Homo sapiens GN=OPA1 PE=3 SV=1;>tr|E5KLM1|E5KLM1_HUMAN Mitochondrial dynamin-like 120 kDa protein OS=Homo sapiens PE=3 SV=1;>tr|E5KLJ5|E5KLJ5_HUMAN Dynamin-like 120 kDa protein, form S1	E5KLJ7;E5KLM1;E5KLJ5;E5KLL9;E5KLM2;O60313;E5KLJ9;E5KLJ6;E5KLM0;E5KLK1;E5KLK0;E5KLK2	ENSG00000198836	0.392867	0.962	18	NA	6.23211	0	14	115.88	14
CXXC1	CXXC1	CpG-binding protein	>sp|Q9P0U4|CXXC1_HUMAN CpG-binding protein OS=Homo sapiens GN=CXXC1 PE=1 SV=2;>tr|Q59EC8|Q59EC8_HUMAN CpG binding protein variant (Fragment) OS=Homo sapiens PE=2 SV=1	Q9P0U4;Q59EC8	ENSG00000154832	0.391768	0.959	2	NA	5.73273	7.74e-18	2	75.711	3.5
USP10	USP10	Ubiquitin carboxyl-terminal hydrolase 10	>sp|Q14694|UBP10_HUMAN Ubiquitin carboxyl-terminal hydrolase 10 OS=Homo sapiens GN=USP10 PE=1 SV=2	Q14694	ENSG00000103194	0.391108	0.958	5	NA	5.99391	2.44e-105	5	87.133	7.5
GART;GART	GART	Trifunctional purine biosynthetic protein adenosine-3;Phosphoribosylamine--glycine ligase;Phosphoribosylformylglycinamidine cyclo-ligase;Phosphoribosylglycinamide formyltransferase	>tr|Q3B7A7|Q3B7A7_HUMAN Phosphoribosylglycinamide formyltransferase, phosphoribosylglycinamide synthetase, phosphoribosylaminoimidazole synthetase OS=Homo sapiens GN=GART PE=2 SV=1;>tr|Q59HH3|Q59HH3_HUMAN Phosphoribosylglycinamide formyltransferase, phosph	Q3B7A7;Q59HH3;P22102	ENSG00000159131;ENSG00000262473	0.389347	0.954	5	NA	6.12133	0	5	107.72	6.3
GNA11	GNA11	Guanine nucleotide-binding protein subunit alpha-11	>sp|P29992|GNA11_HUMAN Guanine nucleotide-binding protein subunit alpha-11 OS=Homo sapiens GN=GNA11 PE=1 SV=2;>tr|Q59FM5|Q59FM5_HUMAN Guanine nucleotide-binding protein G, alpha subunit variant (Fragment) OS=Homo sapiens PE=2 SV=1	P29992;Q59FM5	ENSG00000088256	0.389126	0.953	1	NA	5.55631	7.68e-96	0	42.123	3.1
NUP98	NUP98	Nuclear pore complex protein Nup98-Nup96;Nuclear pore complex protein Nup98;Nuclear pore complex protein Nup96	>sp|P52948|NUP98_HUMAN Nuclear pore complex protein Nup98-Nup96 OS=Homo sapiens GN=NUP98 PE=1 SV=4;>tr|H7C3P6|H7C3P6_HUMAN Nuclear pore complex protein Nup98-Nup96 (Fragment) OS=Homo sapiens GN=NUP98 PE=4 SV=1	P52948;H7C3P6	ENSG00000110713	0.386038	0.947	7	NA	5.89735	0	6	197.58	4.1
ERH	ERH	Enhancer of rudimentary homolog	>sp|P84090|ERH_HUMAN Enhancer of rudimentary homolog OS=Homo sapiens GN=ERH PE=1 SV=1;>tr|G3V279|G3V279_HUMAN Enhancer of rudimentary homolog OS=Homo sapiens GN=ERH PE=4 SV=1	P84090;G3V279	ENSG00000100632	0.385597	0.946	6	6.97907	8.06036	7.21e-104	5	12.259	49
MRPL19	MRPL19	39S ribosomal protein L19, mitochondrial	>sp|P49406|RM19_HUMAN 39S ribosomal protein L19, mitochondrial OS=Homo sapiens GN=MRPL19 PE=1 SV=2;>tr|A8K5D5|A8K5D5_HUMAN cDNA FLJ76832, highly similar to Homo sapiens mitochondrial ribosomal protein L19 (MRPL19), mRNA OS=Homo sapiens PE=2 SV=1;>tr|B4DIG4	P49406;A8K5D5;B4DIG4	ENSG00000115364	0.385376	0.945	1	NA	5.54992	8.6e-32	1	33.535	2.7
SCYL1	SCYL1	N-terminal kinase-like protein	>sp|Q96KG9|NTKL_HUMAN N-terminal kinase-like protein OS=Homo sapiens GN=SCYL1 PE=1 SV=1;>tr|E9PK59|E9PK59_HUMAN N-terminal kinase-like protein OS=Homo sapiens GN=SCYL1 PE=4 SV=1;>tr|E9PS17|E9PS17_HUMAN N-terminal kinase-like protein OS=Homo sapiens GN=SCYL	Q96KG9;E9PK59;E9PS17;E9PPN3	ENSG00000142186	0.384934	0.944	1	NA	4.80869	2.68e-12	1	89.63	0.9
CALU	CALU	Calumenin	>sp|O43852|CALU_HUMAN Calumenin OS=Homo sapiens GN=CALU PE=1 SV=2;>tr|Q6IAW5|Q6IAW5_HUMAN CALU protein OS=Homo sapiens GN=CALU PE=2 SV=1;>tr|B3KQF5|B3KQF5_HUMAN cDNA FLJ90381 fis, clone NT2RP2005035, highly similar to Calumenin OS=Homo sapiens PE=2 SV=1;>t	O43852;Q6IAW5;B3KQF5;B3KNG6;D6QS49;F5H4F5;F5H879;D6QS54;D6QS58;F5H3F1;D6QS57;D6QS50;D6QS53	ENSG00000128595	0.384934	0.944	1	NA	5.97093	1.07e-83	1	37.106	2.2
SUCLG2	SUCLG2;DKFZp586M2023	Succinyl-CoA ligase [GDP-forming] subunit beta, mitochondrial	>sp|Q96I99|SUCB2_HUMAN Succinyl-CoA ligase [GDP-forming] subunit beta, mitochondrial OS=Homo sapiens GN=SUCLG2 PE=1 SV=2;>tr|Q3ZCW5|Q3ZCW5_HUMAN SUCLG2 protein (Fragment) OS=Homo sapiens GN=SUCLG2 PE=2 SV=1;>tr|F5H4S7|F5H4S7_HUMAN Succinyl-CoA ligase [GDP-	Q96I99;Q3ZCW5;F5H4S7;E9PDQ8;Q9Y436;B7Z2D5;H0Y852	ENSG00000172340	0.384823	0.944	7	NA	6.13481	4.73e-76	4	46.51	10.4
POLR1A	POLR1A	DNA-directed RNA polymerase I subunit RPA1;DNA-directed RNA polymerase	>sp|O95602|RPA1_HUMAN DNA-directed RNA polymerase I subunit RPA1 OS=Homo sapiens GN=POLR1A PE=1 SV=2;>tr|B9ZVN9|B9ZVN9_HUMAN DNA-directed RNA polymerase OS=Homo sapiens GN=POLR1A PE=3 SV=1	O95602;B9ZVN9	ENSG00000068654	0.382944	0.94	26	NA	6.50438	0	1	194.81	9.1
MRPS27	MRPS27	28S ribosomal protein S27, mitochondrial	>tr|B4DRT2|B4DRT2_HUMAN 28S ribosomal protein S27, mitochondrial OS=Homo sapiens GN=MRPS27 PE=2 SV=1;>sp|Q92552|RT27_HUMAN 28S ribosomal protein S27, mitochondrial OS=Homo sapiens GN=MRPS27 PE=1 SV=3;>tr|G5EA06|G5EA06_HUMAN 28S ribosomal protein S27, mitoc	B4DRT2;Q92552;G5EA06;B4DT94;D6RH20;Q6PKB3;B4DKI9	ENSG00000113048	0.381505	0.937	13	NA	6.90325	1.67e-121	7	49.149	19.4
PPP5C	PPP5C	Serine/threonine-protein phosphatase;Serine/threonine-protein phosphatase 5	>tr|H0YDU8|H0YDU8_HUMAN Serine/threonine-protein phosphatase (Fragment) OS=Homo sapiens GN=PPP5C PE=3 SV=1;>tr|B2R6R6|B2R6R6_HUMAN Serine/threonine-protein phosphatase OS=Homo sapiens PE=2 SV=1;>sp|P53041|PPP5_HUMAN Serine/threonine-protein phosphatase 5 O	H0YDU8;B2R6R6;P53041;Q53FR0;B4DDZ8;Q9BPW0;B4DLP6	ENSG00000011485	0.381505	0.937	2	NA	5.57201	2.17e-09	2	55.096	4.3
ACTN4	ACTN4	Alpha-actinin-4	>sp|O43707|ACTN4_HUMAN Alpha-actinin-4 OS=Homo sapiens GN=ACTN4 PE=1 SV=2;>tr|D6PXK4|D6PXK4_HUMAN Alpha actinin 4 short isoform OS=Homo sapiens GN=ACTN4 PE=2 SV=1;>tr|Q96BG6|Q96BG6_HUMAN ACTN4 protein (Fragment) OS=Homo sapiens GN=ACTN4 PE=2 SV=2;>tr|E7EV8	O43707;D6PXK4;Q96BG6;E7EV83;A4K467;F5GXS2;B4E337	ENSG00000130402	0.381062	0.936	67	4.425	7.25083	0	25	104.85	54.9
BCLAF1	BCLAF1	Bcl-2-associated transcription factor 1	>sp|Q9NYF8|BCLF1_HUMAN Bcl-2-associated transcription factor 1 OS=Homo sapiens GN=BCLAF1 PE=1 SV=2	Q9NYF8	ENSG00000029363	0.380508	0.934	44	4.5792	7.37645	3.66e-253	0	106.12	12.5
STAG2	STAG2;DKFZp686I05169;DKFZp686C21148;DKFZp686P16143;DKFZp686P168	Cohesin subunit SA-2	>sp|Q8N3U4|STAG2_HUMAN Cohesin subunit SA-2 OS=Homo sapiens GN=STAG2 PE=1 SV=3;>tr|F8WAK8|F8WAK8_HUMAN Cohesin subunit SA-2 OS=Homo sapiens GN=STAG2 PE=4 SV=1;>tr|Q6MZP3|Q6MZP3_HUMAN Putative uncharacterized protein DKFZp686I05169 OS=Homo sapiens GN=DKFZp6	Q8N3U4;F8WAK8;Q6MZP3;Q6MZM3;B2R8Y6;Q6MZM4;Q6AI02;B4DQ46	ENSG00000101972	0.379843	0.933	18	NA	6.41759	0	8	141.32	11.9
AP1B1	AP1B1	AP-1 complex subunit beta-1	>sp|Q10567|AP1B1_HUMAN AP-1 complex subunit beta-1 OS=Homo sapiens GN=AP1B1 PE=1 SV=2	Q10567	ENSG00000100280	0.378956	0.931	5	NA	5.9643	0	0	104.64	10.6
SNRNP200	SNRNP200	U5 small nuclear ribonucleoprotein 200 kDa helicase	>sp|O75643|U520_HUMAN U5 small nuclear ribonucleoprotein 200 kDa helicase OS=Homo sapiens GN=SNRNP200 PE=1 SV=2;>tr|A4FU77|A4FU77_HUMAN SNRNP200 protein (Fragment) OS=Homo sapiens GN=SNRNP200 PE=2 SV=1	O75643;A4FU77	ENSG00000144028	0.377846	0.929	96	NA	7.03751	0	54	244.5	26.6
EIF3I	EIF3I	Eukaryotic translation initiation factor 3 subunit I	>sp|Q13347|EIF3I_HUMAN Eukaryotic translation initiation factor 3 subunit I OS=Homo sapiens GN=EIF3I PE=1 SV=1;>tr|Q53HU7|Q53HU7_HUMAN Eukaryotic translation initiation factor 3, subunit 2 beta, 36kDa variant (Fragment) OS=Homo sapiens PE=2 SV=1;>tr|Q5U0F4	Q13347;Q53HU7;Q5U0F4	ENSG00000084623	0.377512	0.928	10	NA	7.14051	0	9	36.501	38.8
JMY	JMY	Junction-mediating and -regulatory protein	>sp|Q8N9B5|JMY_HUMAN Junction-mediating and -regulatory protein OS=Homo sapiens GN=JMY PE=1 SV=2;>tr|H9KV30|H9KV30_HUMAN Junction-mediating and -regulatory protein OS=Homo sapiens GN=JMY PE=4 SV=1	Q8N9B5;H9KV30	ENSG00000152409	0.376401	0.925	1	NA	5.06111	6.9e-190	1	111.44	0.7
USP15	USP15	Ubiquitin carboxyl-terminal hydrolase 15;Ubiquitin carboxyl-terminal hydrolase	>sp|Q9Y4E8|UBP15_HUMAN Ubiquitin carboxyl-terminal hydrolase 15 OS=Homo sapiens GN=USP15 PE=1 SV=3;>tr|E9PCQ3|E9PCQ3_HUMAN Ubiquitin carboxyl-terminal hydrolase OS=Homo sapiens GN=USP15 PE=3 SV=2;>tr|Q08AL5|Q08AL5_HUMAN Ubiquitin carboxyl-terminal hydrolas	Q9Y4E8;E9PCQ3;Q08AL5	ENSG00000135655	0.37629	0.925	2	NA	5.45258	6.51e-284	1	112.42	1.8
DDB1	DDB1	DNA damage-binding protein 1	>sp|Q16531|DDB1_HUMAN DNA damage-binding protein 1 OS=Homo sapiens GN=DDB1 PE=1 SV=1;>tr|B7Z2A1|B7Z2A1_HUMAN cDNA FLJ56068, highly similar to DNA damage-binding protein 1 OS=Homo sapiens PE=2 SV=1;>tr|F5GY55|F5GY55_HUMAN DNA damage-binding protein 1 OS=Hom	Q16531;B7Z2A1;F5GY55;B4DSA8;B4DZP5	ENSG00000167986	0.376179	0.925	37	NA	6.78866	0	20	126.97	18.4
CDC16	CDC16	Cell division cycle protein 16 homolog	>sp|Q13042|CDC16_HUMAN Cell division cycle protein 16 homolog OS=Homo sapiens GN=CDC16 PE=1 SV=2;>tr|B2RCW0|B2RCW0_HUMAN cDNA, FLJ96326, highly similar to Homo sapiens CDC16 cell division cycle 16 homolog (S. cerevisiae) (CDC16), mRNA OS=Homo sapiens PE=2	Q13042;B2RCW0;Q7Z651;Q5T8C6	ENSG00000130177	0.372841	0.918	18	NA	6.71814	1.24e-140	10	71.655	15
MRPS28	MRPS28	28S ribosomal protein S28, mitochondrial	>tr|Q53G62|Q53G62_HUMAN Mitochondrial ribosomal protein S28 variant (Fragment) OS=Homo sapiens PE=2 SV=1;>sp|Q9Y2Q9|RT28_HUMAN 28S ribosomal protein S28, mitochondrial OS=Homo sapiens GN=MRPS28 PE=1 SV=1;>tr|H7C5V3|H7C5V3_HUMAN 28S ribosomal protein S28, m	Q53G62;Q9Y2Q9;H7C5V3;H0YAT2	ENSG00000147586	0.372729	0.917	2	NA	6.61839	6.31e-12	2	20.77	10.2
PRKD2	PRKD2	Serine/threonine-protein kinase D2	>tr|B4DTS2|B4DTS2_HUMAN cDNA FLJ60070, highly similar to Serine/threonine-protein kinase D2 (EC 2.7.11.13) OS=Homo sapiens PE=2 SV=1;>sp|Q9BZL6|KPCD2_HUMAN Serine/threonine-protein kinase D2 OS=Homo sapiens GN=PRKD2 PE=1 SV=2;>tr|Q8N2H2|Q8N2H2_HUMAN cDNA F	B4DTS2;Q9BZL6;Q8N2H2;Q8NCK8;B4E125	ENSG00000105287	0.370945	0.914	1	NA	4.51208	2.36e-52	0	97.742	1.1
LMNB2	LMNB2	Lamin-B2	>sp|Q03252|LMNB2_HUMAN Lamin-B2 OS=Homo sapiens GN=LMNB2 PE=1 SV=3	Q03252	ENSG00000176619	0.370276	0.912	5	NA	5.90584	0	4	67.688	9.5
PARD3	PARD3	Partitioning defective 3 homolog	>tr|F5H5T0|F5H5T0_HUMAN Partitioning defective 3 homolog OS=Homo sapiens GN=PARD3 PE=4 SV=1;>tr|Q6IQ47|Q6IQ47_HUMAN PARD3 protein OS=Homo sapiens GN=PARD3 PE=2 SV=1;>tr|Q5VWV2|Q5VWV2_HUMAN Par-3 partitioning defective 3 homolog (C. elegans) OS=Homo sapiens	F5H5T0;Q6IQ47;Q5VWV2;Q8TEW0;Q8IX27;Q5VWU8;F5GZI3;Q8IX26;Q8IX28	ENSG00000148498	0.369383	0.91	1	NA	4.26963	8.5e-246	1	149.69	0.7
CDK5RAP3	CDK5RAP3	CDK5 regulatory subunit-associated protein 3	>tr|B7Z6N4|B7Z6N4_HUMAN cDNA FLJ56403, highly similar to CDK5 regulatory subunit-associated protein 3 OS=Homo sapiens PE=2 SV=1;>tr|F5H3I5|F5H3I5_HUMAN CDK5 regulatory subunit-associated protein 3 OS=Homo sapiens GN=CDK5RAP3 PE=4 SV=1;>sp|Q96JB5|CK5P3_HUMA	B7Z6N4;F5H3I5;Q96JB5	ENSG00000108465	0.367036	0.905	3	NA	5.6	2.26e-48	2	59.586	2.8
FEN1	FEN1	Flap endonuclease 1	>sp|P39748|FEN1_HUMAN Flap endonuclease 1 OS=Homo sapiens GN=FEN1 PE=1 SV=1;>tr|Q6FHX6|Q6FHX6_HUMAN FEN1 protein OS=Homo sapiens GN=FEN1 PE=2 SV=1;>tr|B4DWZ4|B4DWZ4_HUMAN cDNA FLJ51365, highly similar to Flap endonuclease 1 (EC 3.1.-.-) OS=Homo sapiens PE=	P39748;Q6FHX6;B4DWZ4;I3L3E9	ENSG00000168496	0.362666	0.895	13	NA	7.02633	1.5e-184	5	42.592	17.1
	NEFL;DKFZp761K0922	Neurofilament light polypeptide	>tr|B3KQI5|B3KQI5_HUMAN cDNA FLJ90522 fis, clone NT2RP4000108, highly similar to Neurofilament triplet L protein OS=Homo sapiens PE=2 SV=1;>sp|P07196|NFL_HUMAN Neurofilament light polypeptide OS=Homo sapiens GN=NEFL PE=1 SV=3;>tr|B3KXJ0|B3KXJ0_HUMAN cDNA F	B3KQI5;P07196;B3KXJ0;Q8TCR7;B4DR43		0.361881	0.894	9	NA	6.2788	2.49e-148	5	61.488	12.7
NT5DC2	NT5DC2	5-nucleotidase domain-containing protein 2	>tr|E9PAL9|E9PAL9_HUMAN 5-nucleotidase domain-containing protein 2 OS=Homo sapiens GN=NT5DC2 PE=3 SV=1;>sp|Q9H857|NT5D2_HUMAN 5-nucleotidase domain-containing protein 2 OS=Homo sapiens GN=NT5DC2 PE=1 SV=1;>tr|C9JTZ6|C9JTZ6_HUMAN 5-nucleotidase domain-co	E9PAL9;Q9H857;C9JTZ6;H7C519	ENSG00000168268	0.361768	0.893	5	NA	6.03431	7.55e-102	5	64.144	8.4
CDC23	CDC23	Cell division cycle protein 23 homolog	>sp|Q9UJX2|CDC23_HUMAN Cell division cycle protein 23 homolog OS=Homo sapiens GN=CDC23 PE=1 SV=3	Q9UJX2	ENSG00000094880	0.360645	0.891	12	NA	6.61833	8.73e-299	10	68.833	15.7
TCEB3	TCEB3	Transcription elongation factor B polypeptide 3	>sp|Q14241|ELOA1_HUMAN Transcription elongation factor B polypeptide 3 OS=Homo sapiens GN=TCEB3 PE=1 SV=2	Q14241	ENSG00000011007	0.359521	0.889	2	NA	5.34416	3.79e-54	1	89.908	1.4
HEATR3	HEATR3	HEAT repeat-containing protein 3	>sp|Q7Z4Q2|HEAT3_HUMAN HEAT repeat-containing protein 3 OS=Homo sapiens GN=HEATR3 PE=1 SV=2;>tr|B7WNW7|B7WNW7_HUMAN HEAT repeat-containing protein 3 OS=Homo sapiens GN=HEATR3 PE=4 SV=1	Q7Z4Q2;B7WNW7	ENSG00000155393	0.359409	0.888	1	NA	4.52195	8.49e-104	1	74.582	1.6
QRICH1	QRICH1	Glutamine-rich protein 1	>tr|A1L3Z9|A1L3Z9_HUMAN Glutamine-rich 1 OS=Homo sapiens GN=QRICH1 PE=2 SV=1;>sp|Q2TAL8|QRIC1_HUMAN Glutamine-rich protein 1 OS=Homo sapiens GN=QRICH1 PE=1 SV=1;>tr|Q9NXG9|Q9NXG9_HUMAN cDNA FLJ20259 fis, clone COLF7443 OS=Homo sapiens PE=2 SV=1	A1L3Z9;Q2TAL8;Q9NXG9	ENSG00000198218	0.35727	0.884	1	NA	4.95774	0	1	86.435	1.5
SHMT2	SHMT2;DKFZp686P09201	Serine hydroxymethyltransferase, mitochondrial;Serine hydroxymethyltransferase	>sp|P34897|GLYM_HUMAN Serine hydroxymethyltransferase, mitochondrial OS=Homo sapiens GN=SHMT2 PE=1 SV=3;>tr|Q53ET4|Q53ET4_HUMAN Serine hydroxymethyltransferase (Fragment) OS=Homo sapiens PE=2 SV=1;>tr|B4E1G2|B4E1G2_HUMAN Serine hydroxymethyltransferase OS=	P34897;Q53ET4;B4E1G2;Q5HYG8;B4DJQ3;B4DP88;Q5BJF5;B4DW25;B4DWA7;B4DJ63;B4DLV4;H0YIZ0;G3V2Y4	ENSG00000182199	0.354791	0.878	31	NA	7.58872	5.77e-254	17	55.992	33.3
MCM4	MCM4	DNA replication licensing factor MCM4	>tr|B3KMX0|B3KMX0_HUMAN cDNA FLJ12837 fis, clone NT2RP2003228, highly similar to DNA replication licensing factor MCM4 OS=Homo sapiens PE=2 SV=1;>tr|B4DLA6|B4DLA6_HUMAN cDNA FLJ54365, highly similar to DNA replication licensing factor MCM4 OS=Homo sapiens	B3KMX0;B4DLA6;P33991;E7EM48	ENSG00000104738	0.354001	0.876	94	4.3608	7.71088	0	35	96.603	41.7
SRSF6	SRSF6	Serine/arginine-rich splicing factor 6	>tr|A8K588|A8K588_HUMAN cDNA FLJ76823, highly similar to Homo sapiens splicing factor, arginine/serine-rich 6 (SFRS6), mRNA OS=Homo sapiens PE=2 SV=1;>sp|Q13247|SRSF6_HUMAN Serine/arginine-rich splicing factor 6 OS=Homo sapiens GN=SRSF6 PE=1 SV=2;>tr|Q59GY	A8K588;Q13247;Q59GY3	ENSG00000124193	0.352533	0.873	13	4.89347	7.21693	2.33e-71	3	39.487	16.6
MYL6	MYL6	Myosin light polypeptide 6	>tr|B7Z6Z4|B7Z6Z4_HUMAN Myosin light polypeptide 6 OS=Homo sapiens GN=MYL6 PE=2 SV=1;>tr|G3V1V0|G3V1V0_HUMAN Myosin light polypeptide 6 OS=Homo sapiens GN=MYL6 PE=4 SV=1;>tr|G8JLA2|G8JLA2_HUMAN Myosin light polypeptide 6 OS=Homo sapiens GN=MYL6 PE=4 SV=1;>	B7Z6Z4;G3V1V0;G8JLA2;P60660;F8W1R7;F8VZV5;F8VPF3;G3V1Y7;Q6IBG5;F8W180;F8VZU9	ENSG00000092841	0.352307	0.873	3	NA	6.40211	1.73e-96	3	26.707	12.6
MPHOSPH8	MPHOSPH8	M-phase phosphoprotein 8	>sp|Q99549|MPP8_HUMAN M-phase phosphoprotein 8 OS=Homo sapiens GN=MPHOSPH8 PE=1 SV=2;>tr|F5H8H9|F5H8H9_HUMAN M-phase phosphoprotein 8 OS=Homo sapiens GN=MPHOSPH8 PE=4 SV=1;>tr|B3KS10|B3KS10_HUMAN cDNA FLJ35237 fis, clone PROST2001676, highly similar to M-P	Q99549;F5H8H9;B3KS10	ENSG00000196199	0.352081	0.872	1	NA	4.76786	1.03e-51	1	97.181	1.6
POLRMT	POLRMT	DNA-directed RNA polymerase, mitochondrial;DNA-directed RNA polymerase	>sp|O00411|RPOM_HUMAN DNA-directed RNA polymerase, mitochondrial OS=Homo sapiens GN=POLRMT PE=1 SV=2;>tr|Q4G0F4|Q4G0F4_HUMAN DNA-directed RNA polymerase OS=Homo sapiens GN=POLRMT PE=2 SV=1;>tr|Q59E91|Q59E91_HUMAN DNA-directed RNA polymerase (Fragment) OS=H	O00411;Q4G0F4;Q59E91	ENSG00000099821	0.351402	0.871	2	NA	5.19543	0	1	138.62	0.9
PFKL	PFKL	6-phosphofructokinase, liver type	>sp|P17858|K6PL_HUMAN 6-phosphofructokinase, liver type OS=Homo sapiens GN=PFKL PE=1 SV=6;>tr|F5H3H2|F5H3H2_HUMAN 6-phosphofructokinase, liver type OS=Homo sapiens GN=PFKL PE=4 SV=1;>tr|Q7L2M7|Q7L2M7_HUMAN PFKL protein (Fragment) OS=Homo sapiens GN=PFKL PE	P17858;F5H3H2;Q7L2M7;Q9BSP4	ENSG00000141959	0.350837	0.869	1	NA	5.17435	0	0	85.018	2.3
GRWD1	GRWD1;DKFZp564C172	Glutamate-rich WD repeat-containing protein 1	>tr|A0MNN5|A0MNN5_HUMAN CDW4/GRWD1 OS=Homo sapiens GN=GRWD1 PE=2 SV=1;>tr|B2RDP6|B2RDP6_HUMAN cDNA, FLJ96709, highly similar to Homo sapiens glutamate rich WD repeat protein GRWD (GRWD), mRNA OS=Homo sapiens PE=2 SV=1;>tr|Q8TCJ8|Q8TCJ8_HUMAN Putative uncha	A0MNN5;B2RDP6;Q8TCJ8;Q9BQ67;Q8NCK5	ENSG00000105447	0.350724	0.869	9	NA	6.85825	1.46e-236	8	49.419	21.5
SCD	SCD	Acyl-CoA desaturase	>tr|Q59GX7|Q59GX7_HUMAN Stearoyl-CoA desaturase variant (Fragment) OS=Homo sapiens PE=2 SV=1;>sp|O00767|ACOD_HUMAN Acyl-CoA desaturase OS=Homo sapiens GN=SCD PE=1 SV=2	Q59GX7;O00767	ENSG00000099194	0.348006	0.863	1	NA	6.08178	2.21e-22	1	42.337	3.6
IMPDH2	IMPDH2	Inosine-5-monophosphate dehydrogenase 2	>sp|P12268|IMDH2_HUMAN Inosine-5-monophosphate dehydrogenase 2 OS=Homo sapiens GN=IMPDH2 PE=1 SV=2;>tr|H0Y4R1|H0Y4R1_HUMAN Inosine-5-monophosphate dehydrogenase 2 (Fragment) OS=Homo sapiens GN=IMPDH2 PE=3 SV=1;>tr|B7Z1G4|B7Z1G4_HUMAN cDNA FLJ61601, highl	P12268;H0Y4R1;B7Z1G4;F5H247;E7ETK5;Q6QE17	ENSG00000178035	0.346531	0.86	19	NA	7.40137	1.62e-250	16	55.804	35.2
MRPL39	MRPL39	39S ribosomal protein L39, mitochondrial	>sp|Q9NYK5|RM39_HUMAN 39S ribosomal protein L39, mitochondrial OS=Homo sapiens GN=MRPL39 PE=1 SV=3;>tr|C9JG87|C9JG87_HUMAN 39S ribosomal protein L39, mitochondrial (Fragment) OS=Homo sapiens GN=MRPL39 PE=4 SV=1	Q9NYK5;C9JG87	ENSG00000154719	0.345964	0.859	3	NA	5.95904	4.88e-32	3	38.711	10.9
CORO1C	CORO1C	Coronin-1C	>tr|A7MAP1|A7MAP1_HUMAN Coronin-1C_i3 protein OS=Homo sapiens GN=CORO1C PE=2 SV=1;>tr|Q59EA2|Q59EA2_HUMAN Coronin, actin binding protein, 1C variant (Fragment) OS=Homo sapiens PE=2 SV=1;>tr|A7MAP0|A7MAP0_HUMAN Coronin-1C OS=Homo sapiens GN=CORO1C PE=2 SV=1	A7MAP1;Q59EA2;A7MAP0;Q9ULV4;B3KN06;Q53G58;B4DMH3;B4E3S0;B7Z9V0;H0YHL7	ENSG00000110880	0.345396	0.858	14	4.71774	6.85167	0	12	58.947	20.7
DARS2	DARS2	Aspartate--tRNA ligase, mitochondrial	>tr|A8K4A8|A8K4A8_HUMAN cDNA FLJ76156, highly similar to Homo sapiens aspartyl-tRNA synthetase 2 (DARS2), mRNA OS=Homo sapiens PE=2 SV=1;>sp|Q6PI48|SYDM_HUMAN Aspartate--tRNA ligase, mitochondrial OS=Homo sapiens GN=DARS2 PE=1 SV=1;>tr|Q9H9J7|Q9H9J7_HUMAN	A8K4A8;Q6PI48;Q9H9J7;Q9NVT8	ENSG00000117593	0.345396	0.858	5	NA	6.05088	5.9e-270	3	73.574	4.5
P4HA1	P4HA1	Prolyl 4-hydroxylase subunit alpha-1	>sp|P13674|P4HA1_HUMAN Prolyl 4-hydroxylase subunit alpha-1 OS=Homo sapiens GN=P4HA1 PE=1 SV=2;>tr|Q5VSQ6|Q5VSQ6_HUMAN Procollagen-proline, 2-oxoglutarate 4-dioxygenase (Proline 4-hydroxylase), alpha polypeptide I OS=Homo sapiens GN=P4HA1 PE=2 SV=1;>tr|C9J	P13674;Q5VSQ6;C9JL12	ENSG00000122884	0.345396	0.858	2	NA	5.55456	1.08e-18	2	61.049	4.1
MRPS7	MRPS7	28S ribosomal protein S7, mitochondrial	>sp|Q9Y2R9|RT07_HUMAN 28S ribosomal protein S7, mitochondrial OS=Homo sapiens GN=MRPS7 PE=1 SV=2	Q9Y2R9	ENSG00000125445	0.343919	0.854	6	NA	6.84804	6.55e-60	6	28.134	29.8
MRPS34	MRPS34	28S ribosomal protein S34, mitochondrial	>tr|C9JJ19|C9JJ19_HUMAN 28S ribosomal protein S34, mitochondrial OS=Homo sapiens GN=MRPS34 PE=4 SV=2;>sp|P82930|RT34_HUMAN 28S ribosomal protein S34, mitochondrial OS=Homo sapiens GN=MRPS34 PE=1 SV=2;>tr|A4UCR9|A4UCR9_HUMAN Mitochondrial 28S ribosomal prot	C9JJ19;P82930;A4UCR9;H3BP88	ENSG00000074071	0.34153	0.849	4	NA	6.636	9.54e-103	4	26.332	18.7
NEFM	NEFM	Neurofilament medium polypeptide	>sp|P07197|NFM_HUMAN Neurofilament medium polypeptide OS=Homo sapiens GN=NEFM PE=1 SV=3;>tr|A5YM63|A5YM63_HUMAN NEFM protein OS=Homo sapiens GN=NEFM PE=2 SV=1;>tr|E7ESP9|E7ESP9_HUMAN Neurofilament medium polypeptide OS=Homo sapiens GN=NEFM PE=3 SV=1;>tr|B4	P07197;A5YM63;E7ESP9;B4DJT7;E7EMV2	ENSG00000104722	0.340961	0.848	20	NA	6.62676	0	14	102.47	18.8
LPCAT1	LPCAT1;AYTL2	Lysophosphatidylcholine acyltransferase 1	>sp|Q8NF37|PCAT1_HUMAN Lysophosphatidylcholine acyltransferase 1 OS=Homo sapiens GN=LPCAT1 PE=1 SV=2;>tr|D3DTC2|D3DTC2_HUMAN Acyltransferase like 2, isoform CRA_a OS=Homo sapiens GN=AYTL2 PE=4 SV=1	Q8NF37;D3DTC2	ENSG00000153395	0.339251	0.844	1	NA	5.06236	4.54e-87	1	59.151	1.5
SLC27A4	SLC27A4	Long-chain fatty acid transport protein 4	>sp|Q6P1M0|S27A4_HUMAN Long-chain fatty acid transport protein 4 OS=Homo sapiens GN=SLC27A4 PE=1 SV=1;>tr|B3KNH1|B3KNH1_HUMAN cDNA FLJ14598 fis, clone NT2RM4002558, highly similar to Long-chain fatty acid transport protein 4 (EC 6.2.1.-) OS=Homo sapiens PE	Q6P1M0;B3KNH1;B3KQE8;Q9BTA1	ENSG00000167114	0.338567	0.843	1	NA	5.45626	1.12e-16	1	72.063	1.1
EIF2S3;	EIF2S3;EIF2S3L	Eukaryotic translation initiation factor 2 subunit 3;Putative eukaryotic translation initiation factor 2 subunit 3-like protein	>sp|P41091|IF2G_HUMAN Eukaryotic translation initiation factor 2 subunit 3 OS=Homo sapiens GN=EIF2S3 PE=1 SV=3;>tr|B2R5N2|B2R5N2_HUMAN cDNA, FLJ92541, highly similar to Homo sapiens eukaryotic translation initiation factor 2, subunit 3 gamma, 52kDa (EIF2S3	P41091;B2R5N2;A8K2Y2;Q53HK3;Q2VIR3;F8W810	ENSG00000130741;ENSG00000180574	0.338453	0.842	14	NA	7.12509	0	12	51.109	28.2
ANAPC5	ANAPC5	Anaphase-promoting complex subunit 5	>sp|Q9UJX4|APC5_HUMAN Anaphase-promoting complex subunit 5 OS=Homo sapiens GN=ANAPC5 PE=1 SV=2;>tr|F5H0F9|F5H0F9_HUMAN Anaphase-promoting complex subunit 5 OS=Homo sapiens GN=ANAPC5 PE=4 SV=1;>tr|E9PFB2|E9PFB2_HUMAN Anaphase-promoting complex subunit 5 OS=	Q9UJX4;F5H0F9;E9PFB2	ENSG00000089053	0.337882	0.841	12	NA	6.47265	1.13e-295	11	85.076	15.9
HGH1	FAM203B;FAM203A;C8orf30A	Protein FAM203B;Protein FAM203A	>sp|P0CB43|F203B_HUMAN Protein FAM203B OS=Homo sapiens GN=FAM203B PE=3 SV=1;>sp|Q9BTY7|F203A_HUMAN Protein FAM203A OS=Homo sapiens GN=FAM203A PE=1 SV=1;>tr|Q96BK8|Q96BK8_HUMAN C8orf30A protein (Fragment) OS=Homo sapiens GN=C8orf30A PE=2 SV=1	P0CB43;Q9BTY7;Q96BK8	ENSG00000230567;ENSG00000235173	0.336169	0.837	1	NA	4.794	4.02e-260	0	42.128	2.3
TMOD1	TMOD1	Tropomodulin-1	>sp|P28289|TMOD1_HUMAN Tropomodulin-1 OS=Homo sapiens GN=TMOD1 PE=1 SV=1;>tr|Q5T7W3|Q5T7W3_HUMAN Tropomodulin 1 OS=Homo sapiens GN=TMOD1 PE=2 SV=1	P28289;Q5T7W3	ENSG00000136842	0.335826	0.837	1	NA	5.64008	6.24e-86	1	40.569	2.8
RPL35	RPL35;LOC154880	60S ribosomal protein L35	>sp|P42766|RL35_HUMAN 60S ribosomal protein L35 OS=Homo sapiens GN=RPL35 PE=1 SV=2;>tr|A4D2M5|A4D2M5_HUMAN Similar to 60S ribosomal protein L35 OS=Homo sapiens GN=LOC154880 PE=3 SV=1;>tr|F2Z388|F2Z388_HUMAN 60S ribosomal protein L35 OS=Homo sapiens GN=RPL3	P42766;A4D2M5;F2Z388;H0Y3A0	ENSG00000136942	0.33514	0.835	1	NA	6.06625	9.36e-21	1	14.551	8.1
SLC4A1AP	SLC4A1AP	Kanadaptin	>sp|Q9BWU0|NADAP_HUMAN Kanadaptin OS=Homo sapiens GN=SLC4A1AP PE=1 SV=1;>tr|B4DV74|B4DV74_HUMAN cDNA FLJ53855, highly similar to Kanadaptin OS=Homo sapiens PE=2 SV=1	Q9BWU0;B4DV74	ENSG00000163798	0.333882	0.832	2	NA	5.26319	2.87e-11	2	88.813	3.1
RPS28	RPS28	40S ribosomal protein S28	>tr|B2R4R9|B2R4R9_HUMAN HCG26477 OS=Homo sapiens GN=RPS28 PE=4 SV=1;>sp|P62857|RS28_HUMAN 40S ribosomal protein S28 OS=Homo sapiens GN=RPS28 PE=1 SV=1	B2R4R9;P62857	ENSG00000233927	0.333309	0.831	4	NA	7.23744	7.55e-32	2	7.8409	30.4
LMNB1	LMNB1	Lamin-B1	>sp|P20700|LMNB1_HUMAN Lamin-B1 OS=Homo sapiens GN=LMNB1 PE=1 SV=2;>tr|E9PBF6|E9PBF6_HUMAN Lamin-B1 OS=Homo sapiens GN=LMNB1 PE=3 SV=1;>tr|Q6DC98|Q6DC98_HUMAN LMNB1 protein (Fragment) OS=Homo sapiens GN=LMNB1 PE=2 SV=1	P20700;E9PBF6;Q6DC98	ENSG00000113368	0.333195	0.831	55	4.28603	7.23447	0	23	66.408	39.4
PDHA1	PDHA1;PDHA1/LOC79064	Pyruvate dehydrogenase E1 component subunit alpha, somatic form, mitochondrial	>sp|P08559|ODPA_HUMAN Pyruvate dehydrogenase E1 component subunit alpha, somatic form, mitochondrial OS=Homo sapiens GN=PDHA1 PE=1 SV=3;>tr|B2R5P7|B2R5P7_HUMAN cDNA, FLJ92558, highly similar to Homo sapiens pyruvate dehydrogenase (lipoamide) alpha 1 (PDHA1	P08559;B2R5P7;Q53GE3;A5YPB6;A5PHJ9	ENSG00000131828	0.332966	0.83	16	NA	6.90427	3.32e-224	10	43.295	22.3
DSG2	DSG2	Desmoglein-2	>sp|Q14126|DSG2_HUMAN Desmoglein-2 OS=Homo sapiens GN=DSG2 PE=1 SV=2	Q14126	ENSG00000046604	0.331591	0.827	2	NA	5.38487	0	2	122.29	2.1
RPS27L	RPS27L;LOC392748	40S ribosomal protein S27;40S ribosomal protein S27-like	>tr|H0YMV8|H0YMV8_HUMAN 40S ribosomal protein S27 OS=Homo sapiens GN=RPS27L PE=3 SV=1;>sp|Q71UM5|RS27L_HUMAN 40S ribosomal protein S27-like OS=Homo sapiens GN=RPS27L PE=1 SV=3;>tr|C9JLI6|C9JLI6_HUMAN 40S ribosomal protein S27 OS=Homo sapiens GN=RPS27L PE=3	H0YMV8;Q71UM5;C9JLI6;A4D1G5	ENSG00000185088	0.328492	0.82	1	NA	6.31844	5.13e-43	1	11.345	32
RNPS1	RNPS1	RNA-binding protein with serine-rich domain 1	>tr|D3DU92|D3DU92_HUMAN RNA binding protein S1 OS=Homo sapiens GN=RNPS1 PE=2 SV=1;>sp|Q15287|RNPS1_HUMAN RNA-binding protein with serine-rich domain 1 OS=Homo sapiens GN=RNPS1 PE=1 SV=1;>tr|H3BTC0|H3BTC0_HUMAN RNA-binding protein with serine-rich domain 1	D3DU92;Q15287;H3BTC0;H3BMM9;H3BV80;H3BPG5;H3BR57;H3BMS0	ENSG00000205937	0.328262	0.82	5	NA	6.64267	1.04e-115	3	34.208	11.5
THRAP3	THRAP3	Thyroid hormone receptor-associated protein 3	>sp|Q9Y2W1|TR150_HUMAN Thyroid hormone receptor-associated protein 3 OS=Homo sapiens GN=THRAP3 PE=1 SV=2	Q9Y2W1	ENSG00000054118	0.325041	0.813	64	5.70771	7.24531	0	16	108.66	16.3
MRPS23	MRPS23	28S ribosomal protein S23, mitochondrial	>sp|Q9Y3D9|RT23_HUMAN 28S ribosomal protein S23, mitochondrial OS=Homo sapiens GN=MRPS23 PE=1 SV=2	Q9Y3D9	ENSG00000181610	0.323543	0.81	5	NA	6.84297	1.89e-39	5	21.77	29.5
EIF3G	EIF3G;EIF3S4	Eukaryotic translation initiation factor 3 subunit G	>sp|O75821|EIF3G_HUMAN Eukaryotic translation initiation factor 3 subunit G OS=Homo sapiens GN=EIF3G PE=1 SV=2;>tr|Q6IAM0|Q6IAM0_HUMAN Eukaryotic translation initiation factor 3 subunit G OS=Homo sapiens GN=EIF3S4 PE=2 SV=1;>tr|A8K5K5|A8K5K5_HUMAN Eukaryot	O75821;Q6IAM0;A8K5K5	ENSG00000130811	0.322505	0.807	10	NA	6.75884	2.06e-154	6	35.611	19.7
TLN1	TLN1	Talin-1	>sp|Q9Y490|TLN1_HUMAN Talin-1 OS=Homo sapiens GN=TLN1 PE=1 SV=3;>tr|Q5TCU6|Q5TCU6_HUMAN Talin 1 OS=Homo sapiens GN=TLN1 PE=2 SV=1	Q9Y490;Q5TCU6	ENSG00000137076	0.322159	0.807	16	NA	5.56815	0	9	269.76	4.3
NOC4L	NOC4L	Nucleolar complex protein 4 homolog	>sp|Q9BVI4|NOC4L_HUMAN Nucleolar complex protein 4 homolog OS=Homo sapiens GN=NOC4L PE=1 SV=1;>tr|F5H303|F5H303_HUMAN Nucleolar complex protein 4 homolog (Fragment) OS=Homo sapiens GN=NOC4L PE=4 SV=1	Q9BVI4;F5H303	ENSG00000184967	0.321697	0.806	1	NA	5.03539	1.44e-146	1	58.467	1.6
CSTF1	CSTF1	Cleavage stimulation factor subunit 1	>sp|Q05048|CSTF1_HUMAN Cleavage stimulation factor subunit 1 OS=Homo sapiens GN=CSTF1 PE=1 SV=1;>tr|Q5QPD8|Q5QPD8_HUMAN Cleavage stimulation factor, 3 pre-RNA, subunit 1, 50kDa OS=Homo sapiens GN=CSTF1 PE=2 SV=1;>tr|B4DDG3|B4DDG3_HUMAN cDNA FLJ51688, high	Q05048;Q5QPD8;B4DDG3	ENSG00000101138	0.32112	0.804	2	NA	5.95932	3.33e-66	2	48.357	4.6
HDLBP	HDLBP	Vigilin	>sp|Q00341|VIGLN_HUMAN Vigilin OS=Homo sapiens GN=HDLBP PE=1 SV=2;>tr|B4DKR8|B4DKR8_HUMAN cDNA FLJ55700, moderately similar to Vigilin OS=Homo sapiens PE=2 SV=1	Q00341;B4DKR8	ENSG00000115677	0.319849	0.802	24	NA	6.35411	0	0	141.45	14.2
C17orf85	C17orf85	Uncharacterized protein C17orf85	>sp|Q53F19|CQ085_HUMAN Uncharacterized protein C17orf85 OS=Homo sapiens GN=C17orf85 PE=1 SV=2	Q53F19	ENSG00000074356	0.319271	0.8	4	NA	5.87611	1.2e-51	3	70.592	5.6
ACOT9	ACOT9	Acyl-coenzyme A thioesterase 9, mitochondrial	>sp|Q9Y305|ACOT9_HUMAN Acyl-coenzyme A thioesterase 9, mitochondrial OS=Homo sapiens GN=ACOT9 PE=1 SV=2;>tr|H7C5Q2|H7C5Q2_HUMAN Acyl-coenzyme A thioesterase 9, mitochondrial (Fragment) OS=Homo sapiens GN=ACOT9 PE=4 SV=1	Q9Y305;H7C5Q2	ENSG00000123130	0.318461	0.799	2	NA	5.9642	2.18e-43	3	49.901	6.2
RUVBL2	RUVBL2	RuvB-like 2	>sp|Q9Y230|RUVB2_HUMAN RuvB-like 2 OS=Homo sapiens GN=RUVBL2 PE=1 SV=3;>tr|B3KNL2|B3KNL2_HUMAN RuvB-like 2 (E. coli), isoform CRA_d OS=Homo sapiens GN=RUVBL2 PE=2 SV=1;>tr|B3KQ59|B3KQ59_HUMAN RuvB-like 2 OS=Homo sapiens GN=RUVBL2 PE=2 SV=1	Q9Y230;B3KNL2;B3KQ59	ENSG00000183207	0.317188	0.796	77	5.90795	8.09433	0	27	51.156	57.9
RAN	RAN	GTP-binding nuclear protein Ran	>tr|B5MDF5|B5MDF5_HUMAN GTP-binding nuclear protein Ran OS=Homo sapiens GN=RAN PE=4 SV=1;>tr|A8K3Z8|A8K3Z8_HUMAN RAN, member RAS oncogene family, isoform CRA_b OS=Homo sapiens GN=RAN PE=1 SV=1;>sp|P62826|RAN_HUMAN GTP-binding nuclear protein Ran OS=Homo sa	B5MDF5;A8K3Z8;P62826;F5H018;H0YFC6	ENSG00000132341	0.316841	0.795	4	5.68728	6.71325	0	3	26.224	13.7
ACAD11	ACAD11	Acyl-CoA dehydrogenase family member 11	>sp|Q709F0|ACD11_HUMAN Acyl-CoA dehydrogenase family member 11 OS=Homo sapiens GN=ACAD11 PE=1 SV=2;>tr|D6RDI8|D6RDI8_HUMAN Acyl-CoA dehydrogenase family member 11 OS=Homo sapiens GN=ACAD11 PE=4 SV=1;>tr|F8WEV0|F8WEV0_HUMAN Acyl-CoA dehydrogenase family mem	Q709F0;D6RDI8;F8WEV0	ENSG00000240303	0.316262	0.794	2	NA	5.26961	3.45e-95	1	87.282	1.2
RELA	RELA	Transcription factor p65	>tr|Q2TAM5|Q2TAM5_HUMAN RELA protein OS=Homo sapiens GN=RELA PE=2 SV=1;>sp|Q04206|TF65_HUMAN Transcription factor p65 OS=Homo sapiens GN=RELA PE=1 SV=2;>tr|B4E082|B4E082_HUMAN Transcription factor p65 OS=Homo sapiens GN=RELA PE=2 SV=1;>tr|E9PKH5|E9PKH5_HUM	Q2TAM5;Q04206;B4E082;E9PKH5	ENSG00000173039	0.31603	0.793	1	NA	6.05446	4.14e-41	1	42.868	1.9
NIPSNAP1	NIPSNAP1	Protein NipSnap homolog 1	>sp|Q9BPW8|NIPS1_HUMAN Protein NipSnap homolog 1 OS=Homo sapiens GN=NIPSNAP1 PE=1 SV=1;>tr|B4DQI7|B4DQI7_HUMAN cDNA FLJ58042, highly similar to Protein NipSnap1 OS=Homo sapiens PE=2 SV=1;>tr|A8K4I8|A8K4I8_HUMAN cDNA FLJ78131, highly similar to Homo sapiens	Q9BPW8;B4DQI7;A8K4I8;H7C2U6	ENSG00000184117	0.315798	0.793	1	NA	5.9365	8.64e-20	1	33.31	3.2
TMED9	TMED9	Transmembrane emp24 domain-containing protein 9	>sp|Q9BVK6|TMED9_HUMAN Transmembrane emp24 domain-containing protein 9 OS=Homo sapiens GN=TMED9 PE=1 SV=2;>tr|B2R8A2|B2R8A2_HUMAN cDNA, FLJ93804, highly similar to Homo sapiens gp25L2 protein (HSGP25L2G), mRNA OS=Homo sapiens PE=2 SV=1	Q9BVK6;B2R8A2	ENSG00000184840	0.315102	0.791	1	NA	5.33135	1.79e-53	1	27.277	4.3
ACTN1	ACTN1	Alpha-actinin-1	>sp|P12814|ACTN1_HUMAN Alpha-actinin-1 OS=Homo sapiens GN=ACTN1 PE=1 SV=2;>tr|B7TY16|B7TY16_HUMAN Actinin alpha 1 isoform 3 OS=Homo sapiens GN=ACTN1 PE=2 SV=1;>tr|H9KV75|H9KV75_HUMAN Alpha-actinin-1 OS=Homo sapiens GN=ACTN1 PE=4 SV=1;>tr|B7Z565|B7Z565_HUMA	P12814;B7TY16;H9KV75;B7Z565;Q86TX4;B4DFY0	ENSG00000072110	0.314522	0.79	4	NA	5.64529	0	4	103.06	24.2
USP7	USP7	Ubiquitin carboxyl-terminal hydrolase 7;Ubiquitin carboxyl-terminal hydrolase	>sp|Q93009|UBP7_HUMAN Ubiquitin carboxyl-terminal hydrolase 7 OS=Homo sapiens GN=USP7 PE=1 SV=2;>tr|B7Z815|B7Z815_HUMAN Ubiquitin carboxyl-terminal hydrolase OS=Homo sapiens GN=USP7 PE=2 SV=1;>tr|B7ZAX6|B7ZAX6_HUMAN Ubiquitin carboxyl-terminal hydrolase OS	Q93009;B7Z815;B7ZAX6;Q6U8A4;B7Z855;F5H8E5;H3BND8;B7Z7T5	ENSG00000187555	0.314058	0.789	37	NA	6.89789	0	25	128.3	24.1
ANP32B	ANP32B	Acidic leucine-rich nuclear phosphoprotein 32 family member B	>sp|Q92688|AN32B_HUMAN Acidic leucine-rich nuclear phosphoprotein 32 family member B OS=Homo sapiens GN=ANP32B PE=1 SV=1;>tr|Q53F35|Q53F35_HUMAN Acidic (Leucine-rich) nuclear phosphoprotein 32 family, member B variant (Fragment) OS=Homo sapiens PE=2 SV=1;>	Q92688;Q53F35;Q5T6W8	ENSG00000136938	0.312897	0.786	8	NA	7.33339	2.38e-57	4	28.787	22.3
DNAJA3	DNAJA3	DnaJ homolog subfamily A member 3, mitochondrial	>tr|Q53G26|Q53G26_HUMAN DnaJ (Hsp40) homolog, subfamily A, member 3 variant (Fragment) OS=Homo sapiens GN=DNAJA3 PE=2 SV=1;>sp|Q96EY1|DNJA3_HUMAN DnaJ homolog subfamily A member 3, mitochondrial OS=Homo sapiens GN=DNAJA3 PE=1 SV=2;>tr|Q59E88|Q59E88_HUMAN D	Q53G26;Q96EY1;Q59E88;B3KM81;B4DI33;E7ES32	ENSG00000103423	0.312781	0.786	5	NA	6.30315	1.69e-71	4	52.488	9.8
PFAS	PFAS	Phosphoribosylformylglycinamidine synthase	>tr|A8K8N7|A8K8N7_HUMAN Phosphoribosylformylglycinamidine synthase (FGAR amidotransferase), isoform CRA_b OS=Homo sapiens GN=PFAS PE=2 SV=1;>tr|A8K9T9|A8K9T9_HUMAN cDNA FLJ75059, highly similar to Homo sapiens phosphoribosylformylglycinamidine synthase (FG	A8K8N7;A8K9T9;O15067;B4DJ26;F5GWT9	ENSG00000178921	0.311852	0.784	3	NA	5.4579	0	2	144.72	1.6
WDHD1	WDHD1	WD repeat and HMG-box DNA-binding protein 1	>sp|O75717|WDHD1_HUMAN WD repeat and HMG-box DNA-binding protein 1 OS=Homo sapiens GN=WDHD1 PE=1 SV=1;>tr|A8KAE0|A8KAE0_HUMAN cDNA FLJ78476, highly similar to Homo sapiens WD repeat and HMG-box DNA binding protein 1 (WDHD1), transcript variant 1, mRNA OS=H	O75717;A8KAE0;C9JW18;B3KMD2;B3KMC2;F8W7P7	ENSG00000198554	0.311619	0.784	3	NA	5.71633	6.46e-267	2	125.97	1.3
ZNF24	ZNF24	Zinc finger protein 24	>sp|P17028|ZNF24_HUMAN Zinc finger protein 24 OS=Homo sapiens GN=ZNF24 PE=1 SV=4	P17028	ENSG00000172466	0.311154	0.782	4	NA	6.35187	5.62e-25	4	42.155	11.7
RBM10	DKFZp686E2459;RBM10	RNA-binding protein 10	>tr|Q7Z3D7|Q7Z3D7_HUMAN Putative uncharacterized protein DKFZp686E2459 OS=Homo sapiens GN=DKFZp686E2459 PE=2 SV=1;>sp|P98175|RBM10_HUMAN RNA-binding protein 10 OS=Homo sapiens GN=RBM10 PE=1 SV=3	Q7Z3D7;P98175	ENSG00000182872	0.308943	0.778	134	NA	8.20249	0	43	110.34	48.4
ICT1	ICT1	Peptidyl-tRNA hydrolase ICT1, mitochondrial	>sp|Q14197|ICT1_HUMAN Peptidyl-tRNA hydrolase ICT1, mitochondrial OS=Homo sapiens GN=ICT1 PE=1 SV=1	Q14197	ENSG00000167862	0.308361	0.776	1	NA	5.71361	9.07e-08	1	23.63	5.8
PHF14	PHF14	PHD finger protein 14	>sp|O94880|PHF14_HUMAN PHD finger protein 14 OS=Homo sapiens GN=PHF14 PE=1 SV=2;>tr|B4DG57|B4DG57_HUMAN cDNA FLJ61230, highly similar to PHD finger protein 14 OS=Homo sapiens PE=2 SV=1	O94880;B4DG57	ENSG00000106443	0.307778	0.775	8	NA	6.1372	4.51e-128	5	100.05	5.9
GRSF1	GRSF1	G-rich sequence factor 1	>sp|Q12849|GRSF1_HUMAN G-rich sequence factor 1 OS=Homo sapiens GN=GRSF1 PE=1 SV=3;>tr|B3KW50|B3KW50_HUMAN cDNA FLJ42130 fis, clone TESTI2014716, highly similar to G-rich sequence factor 1 OS=Homo sapiens PE=2 SV=1;>tr|H0YAK1|H0YAK1_HUMAN G-rich sequence f	Q12849;B3KW50;H0YAK1;B7Z3R7;H0Y8R1;B3KP14;B7Z5F9;B7Z2D8;F5H5I6	ENSG00000132463	0.307662	0.775	5	4.69181	6.67263	3.52e-189	5	53.126	11.9
PPHLN1	PPHLN1	Periphilin-1	>sp|Q8NEY8|PPHLN_HUMAN Periphilin-1 OS=Homo sapiens GN=PPHLN1 PE=1 SV=2;>tr|B7Z695|B7Z695_HUMAN cDNA FLJ52742, highly similar to Periphilin-1 OS=Homo sapiens PE=2 SV=1;>tr|B7Z8M9|B7Z8M9_HUMAN cDNA FLJ58824, highly similar to Periphilin-1 OS=Homo sapiens PE	Q8NEY8;B7Z695;B7Z8M9;F8W6A0	ENSG00000134283	0.306262	0.772	5	NA	6.32681	3.59e-23	0	52.736	3.5
PAXBP1;PAXBP1	GCFC1	GC-rich sequence DNA-binding factor 1	>sp|Q9Y5B6|GCFC1_HUMAN GC-rich sequence DNA-binding factor 1 OS=Homo sapiens GN=GCFC1 PE=1 SV=2;>tr|B3KSC0|B3KSC0_HUMAN cDNA FLJ35972 fis, clone TESTI2013264, highly similar to GC-RICH SEQUENCE DNA-BINDING FACTOR HOMOLOG OS=Homo sapiens PE=2 SV=1;>tr|B3KY2	Q9Y5B6;B3KSC0;B3KY25	ENSG00000159086;ENSG00000263141	0.305912	0.771	2	NA	5.44318	9.47e-111	2	104.8	2.7
DNAJC10	DNAJC10	DnaJ homolog subfamily C member 10	>sp|Q8IXB1|DJC10_HUMAN DnaJ homolog subfamily C member 10 OS=Homo sapiens GN=DNAJC10 PE=1 SV=2;>tr|F8W884|F8W884_HUMAN DnaJ homolog subfamily C member 10 OS=Homo sapiens GN=DNAJC10 PE=4 SV=1;>tr|B3KNK5|B3KNK5_HUMAN cDNA FLJ14795 fis, clone NT2RP4001219, hi	Q8IXB1;F8W884;B3KNK5;B4DP04	ENSG00000077232	0.304978	0.769	10	5.56184	6.27625	6.71e-76	9	91.079	11.3
RPL10A	RPL10A	60S ribosomal protein L10a;Ribosomal protein	>sp|P62906|RL10A_HUMAN 60S ribosomal protein L10a OS=Homo sapiens GN=RPL10A PE=1 SV=2;>tr|Q1JQ76|Q1JQ76_HUMAN Ribosomal protein (Fragment) OS=Homo sapiens GN=RPL10A PE=2 SV=1	P62906;Q1JQ76	ENSG00000198755	0.30381	0.766	4	5.10575	6.9886	1.3e-70	4	24.831	22.6
EIF4G1	EIF4G1		>tr|D3DNT2|D3DNT2_HUMAN Eukaryotic translation initiation factor 4 gamma, 1, isoform CRA_c OS=Homo sapiens GN=EIF4G1 PE=4 SV=1;>tr|E7EUU4|E7EUU4_HUMAN Eukaryotic translation initiation factor 4 gamma 1 OS=Homo sapiens GN=EIF4G1 PE=4 SV=1;>tr|E9PGM1|E9PGM1_	D3DNT2;E7EUU4;E9PGM1;E7EX73;G5E9S1	ENSG00000114867	0.303225	0.765	37	NA	6.59435	0	0	175.62	18.3
CAPRIN1	CAPRIN1	Caprin-1	>sp|Q14444|CAPR1_HUMAN Caprin-1 OS=Homo sapiens GN=CAPRIN1 PE=1 SV=2;>tr|G3V153|G3V153_HUMAN Caprin-1 OS=Homo sapiens GN=CAPRIN1 PE=4 SV=1;>tr|B3KXU8|B3KXU8_HUMAN cDNA FLJ46087 fis, clone TESTI2009497, highly similar to GPI-anchored protein p137 OS=Homo sa	Q14444;G3V153;B3KXU8;E9PLA9;B4DSF8;E9PP31	ENSG00000135387	0.301705	0.762	2	NA	5.52686	4.24e-247	2	78.365	2.8
NIPBL	NIPBL	Nipped-B-like protein	>sp|Q6KC79|NIPBL_HUMAN Nipped-B-like protein OS=Homo sapiens GN=NIPBL PE=1 SV=2;>tr|Q6IEH8|Q6IEH8_HUMAN Transcriptional regulator OS=Homo sapiens GN=NIPBL PE=2 SV=1	Q6KC79;Q6IEH8	ENSG00000164190	0.300417	0.759	1	NA	4.10192	0	1	316.05	0.3
CIAO1	CIAO1	Probable cytosolic iron-sulfur protein assembly protein CIAO1	>tr|B2RDJ6|B2RDJ6_HUMAN cDNA, FLJ96640, highly similar to Homo sapiens WD40 protein Ciao1 (CIAO1), mRNA OS=Homo sapiens PE=2 SV=1;>sp|O76071|CIAO1_HUMAN Probable cytosolic iron-sulfur protein assembly protein CIAO1 OS=Homo sapiens GN=CIAO1 PE=1 SV=1;>tr|B4	B2RDJ6;O76071;B4DRZ6	ENSG00000144021	0.299831	0.758	2	NA	5.72056	2.35e-18	2	37.78	4.7
MTOR	MTOR	Serine/threonine-protein kinase mTOR	>sp|P42345|MTOR_HUMAN Serine/threonine-protein kinase mTOR OS=Homo sapiens GN=MTOR PE=1 SV=1;>tr|F5GYA6|F5GYA6_HUMAN Serine/threonine-protein kinase mTOR OS=Homo sapiens GN=MTOR PE=4 SV=1;>tr|B4E2H2|B4E2H2_HUMAN cDNA FLJ56559, highly similar to FKBP12-rapa	P42345;F5GYA6;B4E2H2;B4DZD5	ENSG00000198793	0.299714	0.757	1	NA	4.31135	0	1	288.89	0.4
SSBP1;SSBP1	SSBP1	Single-stranded DNA-binding protein, mitochondrial	>tr|A4D1U3|A4D1U3_HUMAN Single-stranded DNA binding protein 1 OS=Homo sapiens GN=SSBP1 PE=2 SV=1;>sp|Q04837|SSBP_HUMAN Single-stranded DNA-binding protein, mitochondrial OS=Homo sapiens GN=SSBP1 PE=1 SV=1;>tr|Q567R6|Q567R6_HUMAN Single-stranded DNA binding	A4D1U3;Q04837;Q567R6;B7Z268;E7EUY5;C9K0U8	ENSG00000106028;ENSG00000262771	0.298776	0.755	5	5.88181	7.08693	8.28e-187	5	17.259	39.2
MRPL44	MRPL44	39S ribosomal protein L44, mitochondrial	>sp|Q9H9J2|RM44_HUMAN 39S ribosomal protein L44, mitochondrial OS=Homo sapiens GN=MRPL44 PE=1 SV=1	Q9H9J2	ENSG00000135900	0.298189	0.754	1	NA	5.69517	2.57e-25	1	37.535	2.4
MYLK	MYLK	Myosin light chain kinase, smooth muscle;Myosin light chain kinase, smooth muscle, deglutamylated form	>sp|Q15746|MYLK_HUMAN Myosin light chain kinase, smooth muscle OS=Homo sapiens GN=MYLK PE=1 SV=4;>tr|D3DN97|D3DN97_HUMAN Myosin, light polypeptide kinase, isoform CRA_d OS=Homo sapiens GN=MYLK PE=4 SV=1	Q15746;D3DN97	ENSG00000065534	0.297954	0.754	1	NA	4.43928	1.82e-20	1	210.71	0.5
PLD3	PLD3	Phospholipase D3	>sp|Q8IV08|PLD3_HUMAN Phospholipase D3 OS=Homo sapiens GN=PLD3 PE=1 SV=1;>tr|B4DEL6|B4DEL6_HUMAN Phospholipase D3 OS=Homo sapiens GN=PLD3 PE=2 SV=1	Q8IV08;B4DEL6	ENSG00000105223	0.296193	0.75	1	NA	5.20063	3.06e-19	1	54.705	2
WTAP	WTAP	Pre-mRNA-splicing regulator WTAP	>sp|Q15007|FL2D_HUMAN Pre-mRNA-splicing regulator WTAP OS=Homo sapiens GN=WTAP PE=1 SV=2;>tr|A8K489|A8K489_HUMAN cDNA FLJ76151, highly similar to Homo sapiens Wilms tumor 1 associated protein (WTAP), transcript variant 1, mRNA OS=Homo sapiens PE=2 SV=1	Q15007;A8K489	ENSG00000146457	0.295958	0.749	10	NA	6.7841	9.43e-201	8	44.243	26
OSTF1	OSTF1	Osteoclast-stimulating factor 1	>tr|A8K646|A8K646_HUMAN cDNA FLJ75699, highly similar to Homo sapiens osteoclast stimulating factor 1 (OSTF1), mRNA OS=Homo sapiens PE=2 SV=1;>sp|Q92882|OSTF1_HUMAN Osteoclast-stimulating factor 1 OS=Homo sapiens GN=OSTF1 PE=1 SV=2	A8K646;Q92882	ENSG00000134996	0.293488	0.744	1	NA	4.87258	1.79e-27	1	23.714	5.6
PRPSAP2	PRPSAP2	Phosphoribosyl pyrophosphate synthase-associated protein 2	>tr|B2R7R5|B2R7R5_HUMAN cDNA, FLJ93570, highly similar to Homo sapiens phosphoribosyl pyrophosphate synthetase-associated protein 2 (PRPSAP2), mRNA OS=Homo sapiens PE=2 SV=1;>sp|O60256|KPRB_HUMAN Phosphoribosyl pyrophosphate synthase-associated protein 2 O	B2R7R5;O60256;B7ZKZ1;B4E1M8;E7EMY2;B4E329;E7EPA1;I3L0S1;C9K0K7;C9JJS3	ENSG00000141127	0.292664	0.742	1	NA	5.28522	1.73e-203	1	40.883	2.4
PRDX3	PRDX3	Thioredoxin-dependent peroxide reductase, mitochondrial	>sp|P30048|PRDX3_HUMAN Thioredoxin-dependent peroxide reductase, mitochondrial OS=Homo sapiens GN=PRDX3 PE=1 SV=3;>tr|E9PH29|E9PH29_HUMAN Thioredoxin-dependent peroxide reductase, mitochondrial OS=Homo sapiens GN=PRDX3 PE=4 SV=1;>tr|Q53HC2|Q53HC2_HUMAN Per	P30048;E9PH29;Q53HC2	ENSG00000165672	0.291839	0.74	6	5.46522	6.73452	4.04e-130	5	27.692	21.5
VDAC1	VDAC1	Voltage-dependent anion-selective channel protein 1	>sp|P21796|VDAC1_HUMAN Voltage-dependent anion-selective channel protein 1 OS=Homo sapiens GN=VDAC1 PE=1 SV=2;>tr|B3KTS5|B3KTS5_HUMAN cDNA FLJ38670 fis, clone HSYRA2000190, highly similar to Voltage-dependent anion-selective channel protein 1 OS=Homo sapie	P21796;B3KTS5;C9JI87	ENSG00000213585	0.291368	0.739	1	4.77145	5.33985	0	2	30.772	6.7
NUP37	NUP37	Nucleoporin Nup37	>sp|Q8NFH4|NUP37_HUMAN Nucleoporin Nup37 OS=Homo sapiens GN=NUP37 PE=1 SV=1;>tr|F8VTY2|F8VTY2_HUMAN Nucleoporin Nup37 (Fragment) OS=Homo sapiens GN=NUP37 PE=4 SV=1;>tr|B4DKV8|B4DKV8_HUMAN cDNA FLJ56665, highly similar to Nucleoporin Nup37 OS=Homo sapiens P	Q8NFH4;F8VTY2;B4DKV8	ENSG00000075188	0.290542	0.737	5	NA	6.76007	2.24e-63	5	36.707	19.9
HTATSF1	HTATSF1	HIV Tat-specific factor 1	>sp|O43719|HTSF1_HUMAN HIV Tat-specific factor 1 OS=Homo sapiens GN=HTATSF1 PE=1 SV=1;>tr|E9PFP2|E9PFP2_HUMAN HIV Tat-specific factor 1 OS=Homo sapiens GN=HTATSF1 PE=4 SV=2;>tr|B4DRS4|B4DRS4_HUMAN cDNA FLJ60139, highly similar to Homo sapiens HIV TAT speci	O43719;E9PFP2;B4DRS4	ENSG00000102241	0.290189	0.737	40	NA	7.18893	0	20	85.852	32.6
			>tr|B0AZS5|B0AZS5_HUMAN cDNA, FLJ79515, highly similar to Kinesin-like protein KIF2 OS=Homo sapiens PE=2 SV=1	B0AZS5		0.289008	0.734	12	NA	6.30946	6.93e-162	0	75.028	13.9
SAP18	SAP18	Histone deacetylase complex subunit SAP18	>sp|O00422|SAP18_HUMAN Histone deacetylase complex subunit SAP18 OS=Homo sapiens GN=SAP18 PE=1 SV=1;>tr|H7BZW6|H7BZW6_HUMAN Histone deacetylase complex subunit SAP18 (Fragment) OS=Homo sapiens GN=SAP18 PE=4 SV=1	O00422;H7BZW6	ENSG00000150459	0.289008	0.734	6	NA	7.46052	3.78e-39	6	17.561	28.1
PTGES3	PTGES3	Prostaglandin E synthase 3	>tr|B3KUY2|B3KUY2_HUMAN Prostaglandin E synthase 3 (Cytosolic), isoform CRA_c OS=Homo sapiens GN=PTGES3 PE=2 SV=1;>sp|Q15185|TEBP_HUMAN Prostaglandin E synthase 3 OS=Homo sapiens GN=PTGES3 PE=1 SV=1;>tr|B4DP11|B4DP11_HUMAN Prostaglandin E synthase 3 OS=Hom	B3KUY2;Q15185;B4DP11;B4DP21;B4DHP2;B4DDC6	ENSG00000110958	0.288772	0.733	2	NA	6.51813	7.23e-74	3	19.448	18.8
RANGAP1	RANGAP1	Ran GTPase-activating protein 1	>sp|P46060|RAGP1_HUMAN Ran GTPase-activating protein 1 OS=Homo sapiens GN=RANGAP1 PE=1 SV=1;>tr|F8W7I9|F8W7I9_HUMAN Ran GTPase-activating protein 1 OS=Homo sapiens GN=RANGAP1 PE=4 SV=1;>tr|B4DY16|B4DY16_HUMAN cDNA FLJ51385, highly similar to Ran GTPase-act	P46060;F8W7I9;B4DY16;B4E0U0	ENSG00000100401	0.288654	0.733	31	NA	7.08257	0	19	63.541	37.6
RCN1	RCN1	Reticulocalbin-1	>sp|Q15293|RCN1_HUMAN Reticulocalbin-1 OS=Homo sapiens GN=RCN1 PE=1 SV=1;>tr|B7Z1M1|B7Z1M1_HUMAN Reticulocalbin-1 OS=Homo sapiens GN=RCN1 PE=2 SV=1;>tr|Q5J7V8|Q5J7V8_HUMAN Proliferation-inducing gene 20 protein OS=Homo sapiens PE=2 SV=1	Q15293;B7Z1M1;Q5J7V8	ENSG00000049449	0.288418	0.733	4	NA	6.18412	1.48e-250	3	38.89	10.6
DDX6	DDX6	Probable ATP-dependent RNA helicase DDX6	>sp|P26196|DDX6_HUMAN Probable ATP-dependent RNA helicase DDX6 OS=Homo sapiens GN=DDX6 PE=1 SV=2;>tr|B2R858|B2R858_HUMAN cDNA, FLJ93750, Homo sapiens DEAD (Asp-Glu-Ala-Asp) box polypeptide 6 (DDX6), mRNA OS=Homo sapiens PE=2 SV=1	P26196;B2R858	ENSG00000110367;ENSG00000269612	0.286645	0.729	7	NA	6.39585	3.95e-283	6	54.416	15.7
ACOT13	ACOT13	Acyl-coenzyme A thioesterase 13	>sp|Q9NPJ3|ACO13_HUMAN Acyl-coenzyme A thioesterase 13 OS=Homo sapiens GN=ACOT13 PE=1 SV=1;>tr|F5H2L4|F5H2L4_HUMAN Acyl-coenzyme A thioesterase 13 OS=Homo sapiens GN=ACOT13 PE=4 SV=1	Q9NPJ3;F5H2L4	ENSG00000112304	0.286526	0.729	1	NA	6.0717	1.07e-11	1	14.96	7.1
SRRT	SRRT	Serrate RNA effector molecule homolog	>sp|Q9BXP5|SRRT_HUMAN Serrate RNA effector molecule homolog OS=Homo sapiens GN=SRRT PE=1 SV=1;>tr|H7C3A1|H7C3A1_HUMAN Serrate RNA effector molecule homolog (Fragment) OS=Homo sapiens GN=SRRT PE=4 SV=1	Q9BXP5;H7C3A1	ENSG00000087087	0.286408	0.728	38	NA	7.32642	0	15	100.67	23.3
RUVBL1	RUVBL1	RuvB-like 1	>tr|B5BUB1|B5BUB1_HUMAN RuvB-like 1 (Fragment) OS=Homo sapiens GN=RUVBL1 PE=2 SV=1;>sp|Q9Y265|RUVB1_HUMAN RuvB-like 1 OS=Homo sapiens GN=RUVBL1 PE=1 SV=1;>tr|B3KRS7|B3KRS7_HUMAN cDNA FLJ34844 fis, clone NT2NE2011154, highly similar to RuvB-like 1 OS=Homo s	B5BUB1;Q9Y265;B3KRS7;E7ETR0	ENSG00000175792	0.285343	0.726	48	5.43549	7.9902	0	23	50.215	58.8
NDUFA9	NDUFA9	NADH dehydrogenase [ubiquinone] 1 alpha subcomplex subunit 9, mitochondrial	>sp|Q16795|NDUA9_HUMAN NADH dehydrogenase [ubiquinone] 1 alpha subcomplex subunit 9, mitochondrial OS=Homo sapiens GN=NDUFA9 PE=1 SV=2;>tr|Q9BTT5|Q9BTT5_HUMAN Similar to NADH dehydrogenase (Ubiquinone) 1 alpha subcomplex, 9 (39kD) (Fragment) OS=Homo sapien	Q16795;Q9BTT5;A8K4V2	ENSG00000139180	0.285343	0.726	1	NA	5.30209	5.9e-94	1	42.509	2.7
FSCN1	FSCN1	Fascin	>tr|Q96IH1|Q96IH1_HUMAN Fascin (Fragment) OS=Homo sapiens GN=FSCN1 PE=2 SV=1;>sp|Q16658|FSCN1_HUMAN Fascin OS=Homo sapiens GN=FSCN1 PE=1 SV=3;>tr|B3KTA3|B3KTA3_HUMAN Fascin OS=Homo sapiens PE=2 SV=1	Q96IH1;Q16658;B3KTA3	ENSG00000075618	0.284988	0.725	1	NA	5.1889	9e-188	1	55.135	1.8
CFL1	CFL1	Cofilin-1	>tr|E9PK25|E9PK25_HUMAN Cofilin-1 OS=Homo sapiens GN=CFL1 PE=4 SV=1;>sp|P23528|COF1_HUMAN Cofilin-1 OS=Homo sapiens GN=CFL1 PE=1 SV=3;>tr|E9PP50|E9PP50_HUMAN Cofilin-1 (Fragment) OS=Homo sapiens GN=CFL1 PE=4 SV=1;>tr|G3V1A4|G3V1A4_HUMAN Cofilin 1 (Non-musc	E9PK25;P23528;E9PP50;G3V1A4;E9PQB7;B4E112;E9PS23;E9PLJ3	ENSG00000172757	0.284751	0.725	5	5.91751	6.84349	0	4	22.728	30.4
HSP90B1	HSP90B1;TRA1	Endoplasmin	>sp|P14625|ENPL_HUMAN Endoplasmin OS=Homo sapiens GN=HSP90B1 PE=1 SV=1;>tr|Q5CAQ5|Q5CAQ5_HUMAN Tumor rejection antigen (Gp96) 1 OS=Homo sapiens GN=TRA1 PE=2 SV=1;>tr|E9PEX3|E9PEX3_HUMAN Endoplasmin OS=Homo sapiens GN=HSP90B1 PE=4 SV=1;>tr|B4DU71|B4DU71_HUM	P14625;Q5CAQ5;E9PEX3;B4DU71;Q59FC6;B4DHT9	ENSG00000166598	0.284633	0.724	32	NA	6.90657	0	17	92.468	22.5
LAP3	LAP3	Cytosol aminopeptidase	>sp|P28838|AMPL_HUMAN Cytosol aminopeptidase OS=Homo sapiens GN=LAP3 PE=1 SV=3	P28838	ENSG00000002549	0.284159	0.723	4	NA	5.8839	3.52e-238	3	56.166	6.7
EIF1AX;EIF1AY	EIF1AX;EIF1AY	Eukaryotic translation initiation factor 1A, X-chromosomal;Eukaryotic translation initiation factor 1A, Y-chromosomal	>sp|P47813|IF1AX_HUMAN Eukaryotic translation initiation factor 1A, X-chromosomal OS=Homo sapiens GN=EIF1AX PE=1 SV=2;>sp|O14602|IF1AY_HUMAN Eukaryotic translation initiation factor 1A, Y-chromosomal OS=Homo sapiens GN=EIF1AY PE=1 SV=4	P47813;O14602	ENSG00000173674;ENSG00000198692	0.283685	0.722	2	NA	6.50319	1.05e-77	2	16.46	11.1
DYNC1LI1	DYNC1LI1;DKFZp686A1525	Cytoplasmic dynein 1 light intermediate chain 1	>sp|Q9Y6G9|DC1L1_HUMAN Cytoplasmic dynein 1 light intermediate chain 1 OS=Homo sapiens GN=DYNC1LI1 PE=1 SV=3;>tr|Q6MZE7|Q6MZE7_HUMAN Putative uncharacterized protein DKFZp686A1525 (Fragment) OS=Homo sapiens GN=DKFZp686A1525 PE=2 SV=1;>tr|B3KM42|B3KM42_HUMA	Q9Y6G9;Q6MZE7;B3KM42	ENSG00000144635	0.281906	0.718	3	NA	5.5926	3.98e-218	1	56.578	4.4
RRM1	RRM1	Ribonucleoside-diphosphate reductase large subunit;Ribonucleoside-diphosphate reductase	>sp|P23921|RIR1_HUMAN Ribonucleoside-diphosphate reductase large subunit OS=Homo sapiens GN=RRM1 PE=1 SV=1;>tr|B4DNN4|B4DNN4_HUMAN Ribonucleoside-diphosphate reductase OS=Homo sapiens PE=2 SV=1;>tr|Q53GZ5|Q53GZ5_HUMAN Ribonucleoside-diphosphate reductase (	P23921;B4DNN4;Q53GZ5;E9PD78;B4E0I8;H0YFI0;B4DS95;E9PL69;B4DXB0;B4DXD1;F5H861	ENSG00000167325	0.281431	0.717	2	NA	5.2942	0	2	90.069	2.3
PPP6C	PPP6C	Serine/threonine-protein phosphatase 6 catalytic subunit	>sp|O00743|PPP6_HUMAN Serine/threonine-protein phosphatase 6 catalytic subunit OS=Homo sapiens GN=PPP6C PE=1 SV=1	O00743	ENSG00000119414	0.280362	0.715	2	NA	5.91804	8.8e-131	2	35.144	7.2
FMR1	FMR1	Fragile X mental retardation protein 1	>sp|Q06787|FMR1_HUMAN Fragile X mental retardation protein 1 OS=Homo sapiens GN=FMR1 PE=1 SV=1;>tr|G8JL90|G8JL90_HUMAN Fragile X mental retardation protein 1 OS=Homo sapiens GN=FMR1 PE=4 SV=1;>tr|Q59GC1|Q59GC1_HUMAN Fragile X mental retardation 1 variant (	Q06787;G8JL90;Q59GC1;G8JLE9	ENSG00000102081;ENSG00000268103	0.27965	0.713	1	NA	5.03619	7.57e-55	0	71.174	2.5
ARID2	ARID2	AT-rich interactive domain-containing protein 2	>sp|Q68CP9|ARID2_HUMAN AT-rich interactive domain-containing protein 2 OS=Homo sapiens GN=ARID2 PE=1 SV=2;>tr|F8WCU9|F8WCU9_HUMAN AT-rich interactive domain-containing protein 2 OS=Homo sapiens GN=ARID2 PE=4 SV=1;>tr|F8W108|F8W108_HUMAN AT-rich interactive	Q68CP9;F8WCU9;F8W108	ENSG00000189079	0.279412	0.713	5	NA	5.70867	0	5	197.39	2.7
GNB1	GNB1	Guanine nucleotide-binding protein G(I)/G(S)/G(T) subunit beta-1	>tr|B2R6K4|B2R6K4_HUMAN cDNA, FLJ92996, highly similar to Homo sapiens guanine nucleotide binding protein (G protein), beta polypeptide 1 (GNB1), mRNA OS=Homo sapiens PE=2 SV=1;>sp|P62873|GBB1_HUMAN Guanine nucleotide-binding protein G(I)/G(S)/G(T) subunit	B2R6K4;P62873;Q1RMY8;B1AKQ9;B1AKQ8;B1AKQ7	ENSG00000078369	0.279293	0.713	9	5.13678	7.33716	0	3	37.301	19.1
FAM208A	FAM208A	Protein FAM208A	>sp|Q9UK61|F208A_HUMAN Protein FAM208A OS=Homo sapiens GN=FAM208A PE=1 SV=3	Q9UK61	ENSG00000163946	0.278817	0.712	27	NA	6.13462	0	15	189.03	8.9
MPG	MPG;PIG16	DNA-3-methyladenine glycosylase	>sp|P29372|3MG_HUMAN DNA-3-methyladenine glycosylase OS=Homo sapiens GN=MPG PE=1 SV=3;>tr|Q1W6H1|Q1W6H1_HUMAN DNA-3-methyladenine glycosylase OS=Homo sapiens GN=MPG PE=2 SV=1;>tr|Q5J9I4|Q5J9I4_HUMAN DNA-3-methyladenine glycosylase OS=Homo sapiens GN=PIG16	P29372;Q1W6H1;Q5J9I4;G5E9E2;A2IDA3	ENSG00000103152	0.278223	0.71	2	NA	5.63893	7.36e-77	2	32.868	11.1
ALDH6A1	ALDH6A1	Methylmalonate-semialdehyde dehydrogenase [acylating], mitochondrial	>sp|Q02252|MMSA_HUMAN Methylmalonate-semialdehyde dehydrogenase [acylating], mitochondrial OS=Homo sapiens GN=ALDH6A1 PE=1 SV=2;>tr|Q53FN8|Q53FN8_HUMAN Aldehyde dehydrogenase 6A1 variant (Fragment) OS=Homo sapiens PE=2 SV=1;>tr|Q53H94|Q53H94_HUMAN Aldehyde	Q02252;Q53FN8;Q53H94;B4DFS8	ENSG00000119711	0.277271	0.708	1	NA	5.21067	2.34e-11	1	57.839	2.1
ATG7	ATG7	Ubiquitin-like modifier-activating enzyme ATG7	>tr|B3KQM6|B3KQM6_HUMAN cDNA FLJ90740 fis, clone PLACE1011045, highly similar to Autophagy-related protein 7 OS=Homo sapiens PE=2 SV=1;>sp|O95352|ATG7_HUMAN Ubiquitin-like modifier-activating enzyme ATG7 OS=Homo sapiens GN=ATG7 PE=1 SV=1;>tr|B2RB57|B2RB57_	B3KQM6;O95352;B2RB57;E9PB95;B4DQK1;B4E170	ENSG00000197548	0.277152	0.708	1	NA	5.1532	1.61e-62	1	77.945	1.1
THOC2	THOC2	THO complex subunit 2	>sp|Q8NI27|THOC2_HUMAN THO complex subunit 2 OS=Homo sapiens GN=THOC2 PE=1 SV=2	Q8NI27	ENSG00000125676	0.275484	0.704	5	NA	5.35892	0	5	182.77	3.2
SLIRP	SLIRP	SRA stem-loop-interacting RNA-binding protein, mitochondrial	>sp|Q9GZT3|SLIRP_HUMAN SRA stem-loop-interacting RNA-binding protein, mitochondrial OS=Homo sapiens GN=SLIRP PE=1 SV=1;>tr|G3V2S9|G3V2S9_HUMAN SRA stem-loop-interacting RNA-binding protein, mitochondrial OS=Homo sapiens GN=SLIRP PE=4 SV=1;>tr|G3V4X6|G3V4X6	Q9GZT3;G3V2S9;G3V4X6;H0YJ40;H0YJW7	ENSG00000119705	0.273098	0.699	3	NA	7.07269	1.07e-41	2	12.349	22
PNN	PNN	Pinin	>tr|A8K964|A8K964_HUMAN cDNA FLJ75071, highly similar to Homo sapiens pinin, desmosome associated protein (PNN), mRNA OS=Homo sapiens PE=2 SV=1;>sp|Q9H307|PININ_HUMAN Pinin OS=Homo sapiens GN=PNN PE=1 SV=4	A8K964;Q9H307	ENSG00000100941	0.272143	0.697	33	NA	6.99048	1.04e-296	16	81.541	23.6
			>tr|B4DPV7|B4DPV7_HUMAN cDNA FLJ54534, highly similar to Homo sapiens cysteinyl-tRNA synthetase (CARS), transcript variant 3, mRNA OS=Homo sapiens PE=2 SV=1	B4DPV7		0.271904	0.696	1	NA	4.934	9.43e-20	0	92.018	1.2
WEE1	WEE1	Wee1-like protein kinase	>sp|P30291|WEE1_HUMAN Wee1-like protein kinase OS=Homo sapiens GN=WEE1 PE=1 SV=2;>tr|Q6NSL2|Q6NSL2_HUMAN WEE1 homolog (S. pombe) OS=Homo sapiens GN=WEE1 PE=2 SV=1;>tr|Q86V29|Q86V29_HUMAN WEE1 homolog (S. pombe) OS=Homo sapiens GN=WEE1 PE=2 SV=1;>tr|B3KVE1|	P30291;Q6NSL2;Q86V29;B3KVE1;E9PRU3	ENSG00000166483	0.270947	0.694	1	NA	5.5634	2e-10	1	71.597	1.4
FAM98A	FAM98A	Protein FAM98A	>sp|Q8NCA5|FA98A_HUMAN Protein FAM98A OS=Homo sapiens GN=FAM98A PE=1 SV=1;>tr|E9PH82|E9PH82_HUMAN Protein FAM98A OS=Homo sapiens GN=FAM98A PE=4 SV=1;>tr|B3KTW4|B3KTW4_HUMAN cDNA FLJ38868 fis, clone MESAN2013211, highly similar to Protein FAM98A OS=Homo sap	Q8NCA5;E9PH82;B3KTW4;B4DY25;B4DT23;Q05CT2	ENSG00000119812	0.270828	0.694	1	NA	5.61034	2.85e-82	1	55.4	2.3
EHD4	EHD4	EH domain-containing protein 4	>tr|A8K9B9|A8K9B9_HUMAN cDNA FLJ77391, highly similar to Homo sapiens EH-domain containing 4 (EHD4), mRNA OS=Homo sapiens PE=2 SV=1;>sp|Q9H223|EHD4_HUMAN EH domain-containing protein 4 OS=Homo sapiens GN=EHD4 PE=1 SV=1	A8K9B9;Q9H223	ENSG00000103966	0.269632	0.691	1	NA	5.23272	5.1e-17	1	61.155	1.7
CPSF1	CPSF1	Cleavage and polyadenylation specificity factor subunit 1	>sp|Q10570|CPSF1_HUMAN Cleavage and polyadenylation specificity factor subunit 1 OS=Homo sapiens GN=CPSF1 PE=1 SV=2;>tr|D3DWL9|D3DWL9_HUMAN Cleavage and polyadenylation specific factor 1, 160kDa, isoform CRA_a OS=Homo sapiens GN=CPSF1 PE=4 SV=1	Q10570;D3DWL9	ENSG00000071894;ENSG00000261230	0.269033	0.69	63	NA	7.06036	0	32	160.88	23.8
SLC3A2	SLC3A2	4F2 cell-surface antigen heavy chain	>sp|P08195|4F2_HUMAN 4F2 cell-surface antigen heavy chain OS=Homo sapiens GN=SLC3A2 PE=1 SV=3;>tr|F5GZS6|F5GZS6_HUMAN 4F2 cell-surface antigen heavy chain OS=Homo sapiens GN=SLC3A2 PE=4 SV=1;>tr|B4E2Z3|B4E2Z3_HUMAN 4F2 cell-surface antigen heavy chain OS=H	P08195;F5GZS6;B4E2Z3	ENSG00000168003	0.268794	0.69	6	4.65076	6.11294	0	6	67.993	10.3
C11orf84	C11orf84	Uncharacterized protein C11orf84	>sp|Q9BUA3|CK084_HUMAN Uncharacterized protein C11orf84 OS=Homo sapiens GN=C11orf84 PE=1 SV=3	Q9BUA3	ENSG00000168005	0.268315	0.689	4	NA	6.33218	2.47e-11	4	41.036	12.9
UCHL1	UCHL1	Ubiquitin carboxyl-terminal hydrolase isozyme L1	>sp|P09936|UCHL1_HUMAN Ubiquitin carboxyl-terminal hydrolase isozyme L1 OS=Homo sapiens GN=UCHL1 PE=1 SV=2;>tr|D6R956|D6R956_HUMAN Ubiquitin carboxyl-terminal hydrolase isozyme L1 OS=Homo sapiens GN=UCHL1 PE=4 SV=1;>tr|B2RD14|B2RD14_HUMAN cDNA, FLJ96414, h	P09936;D6R956;B2RD14;D6RE83;D6R974;A6NLJ7	ENSG00000154277	0.267715	0.687	1	NA	5.84454	5.17e-85	1	24.824	4.5
	EPB41L3		>tr|A8K968|A8K968_HUMAN Band 4.1-like protein 3 OS=Homo sapiens GN=EPB41L3 PE=2 SV=1;>tr|B3KY28|B3KY28_HUMAN cDNA FLJ46689 fis, clone TRACH3012106, highly similar to Band 4.1-like protein 3 OS=Homo sapiens PE=2 SV=1;>tr|B2RB02|B2RB02_HUMAN cDNA, FLJ95236,	A8K968;B3KY28;B2RB02;B7Z8M8		0.266996	0.686	23	NA	6.88593	0	1	84.711	34
NUP155	NUP155	Nuclear pore complex protein Nup155	>sp|O75694|NU155_HUMAN Nuclear pore complex protein Nup155 OS=Homo sapiens GN=NUP155 PE=1 SV=1;>tr|B4DLT2|B4DLT2_HUMAN Nuclear pore complex protein Nup155 OS=Homo sapiens GN=NUP155 PE=2 SV=1;>tr|E9PF10|E9PF10_HUMAN Nuclear pore complex protein Nup155 OS=Ho	O75694;B4DLT2;E9PF10	ENSG00000113569	0.266517	0.685	11	NA	5.89053	0	9	155.2	5.6
TFCP2	TFCP2	Alpha-globin transcription factor CP2	>sp|Q12800|TFCP2_HUMAN Alpha-globin transcription factor CP2 OS=Homo sapiens GN=TFCP2 PE=1 SV=2;>tr|F8VX55|F8VX55_HUMAN Alpha-globin transcription factor CP2 OS=Homo sapiens GN=TFCP2 PE=4 SV=1;>tr|F8VWL0|F8VWL0_HUMAN Alpha-globin transcription factor CP2 (	Q12800;F8VX55;F8VWL0	ENSG00000135457	0.266397	0.684	3	NA	5.91374	6.35e-61	2	57.255	8
ANP32A	ANP32A	Acidic leucine-rich nuclear phosphoprotein 32 family member A	>sp|P39687|AN32A_HUMAN Acidic leucine-rich nuclear phosphoprotein 32 family member A OS=Homo sapiens GN=ANP32A PE=1 SV=1;>tr|Q08AJ6|Q08AJ6_HUMAN ANP32A protein OS=Homo sapiens GN=ANP32A PE=2 SV=1;>tr|F2Z3H3|F2Z3H3_HUMAN Acidic leucine-rich nuclear phosphop	P39687;Q08AJ6;F2Z3H3;Q6PKH8;H0YN26	ENSG00000140350	0.266157	0.684	3	NA	6.73043	4.57e-50	3	28.585	13.7
TXNDC5	TXNDC5;DKFZp666I134;STRF8	Thioredoxin domain-containing protein 5	>sp|Q8NBS9|TXND5_HUMAN Thioredoxin domain-containing protein 5 OS=Homo sapiens GN=TXNDC5 PE=1 SV=2;>tr|Q658S9|Q658S9_HUMAN Putative uncharacterized protein DKFZp666I134 (Fragment) OS=Homo sapiens GN=DKFZp666I134 PE=2 SV=1;>tr|Q6EHZ3|Q6EHZ3_HUMAN Putative u	Q8NBS9;Q658S9;Q6EHZ3;Q86UY0;B2RDM2	ENSG00000239264	0.265797	0.683	4	NA	5.83748	5.4e-140	4	47.628	8.8
ARID1A	ARID1A	AT-rich interactive domain-containing protein 1A	>sp|O14497|ARI1A_HUMAN AT-rich interactive domain-containing protein 1A OS=Homo sapiens GN=ARID1A PE=1 SV=3;>tr|H0Y488|H0Y488_HUMAN AT-rich interactive domain-containing protein 1A (Fragment) OS=Homo sapiens GN=ARID1A PE=4 SV=1	O14497;H0Y488	ENSG00000117713	0.265797	0.683	56	NA	6.75883	0	27	242.04	13.2
NUMA1	NUMA1		>tr|Q59HB8|Q59HB8_HUMAN Nuclear mitotic apparatus protein 1 variant (Fragment) OS=Homo sapiens PE=2 SV=1;>tr|Q7Z757|Q7Z757_HUMAN NUMA1 protein OS=Homo sapiens PE=2 SV=1;>tr|F5H2L0|F5H2L0_HUMAN Nuclear mitotic apparatus protein 1 OS=Homo sapiens GN=NUMA1 PE	Q59HB8;Q7Z757;F5H2L0;H0YFY6;Q96HN5	ENSG00000137497	0.265197	0.682	1	NA	4.63478	0	1	178.08	4.8
APMAP	APMAP;C20orf3	Adipocyte plasma membrane-associated protein	>sp|Q9HDC9|APMAP_HUMAN Adipocyte plasma membrane-associated protein OS=Homo sapiens GN=APMAP PE=1 SV=2;>tr|H0Y512|H0Y512_HUMAN Protein C20orf3 (Fragment) OS=Homo sapiens GN=C20orf3 PE=4 SV=1;>tr|A2A2F9|A2A2F9_HUMAN Chromosome 20 open reading frame 3 (Fragm	Q9HDC9;H0Y512;A2A2F9	ENSG00000101474	0.264236	0.68	1	5.30507	4.99602	4.69e-227	1	46.48	2.6
PPIL4	PPIL4	Peptidyl-prolyl cis-trans isomerase-like 4	>sp|Q8WUA2|PPIL4_HUMAN Peptidyl-prolyl cis-trans isomerase-like 4 OS=Homo sapiens GN=PPIL4 PE=1 SV=1;>tr|Q6P392|Q6P392_HUMAN PPIL4 protein (Fragment) OS=Homo sapiens GN=PPIL4 PE=2 SV=1;>tr|Q32Q83|Q32Q83_HUMAN PPIL4 protein (Fragment) OS=Homo sapiens GN=PPI	Q8WUA2;Q6P392;Q32Q83;B3KRR4	ENSG00000131013	0.264116	0.679	6	NA	6.24457	7.75e-47	3	57.224	7.9
PCNA	PCNA	Proliferating cell nuclear antigen	>sp|P12004|PCNA_HUMAN Proliferating cell nuclear antigen OS=Homo sapiens GN=PCNA PE=1 SV=1;>tr|Q6FHF5|Q6FHF5_HUMAN Proliferating cell nuclear antigen (Fragment) OS=Homo sapiens GN=PCNA PE=2 SV=1;>tr|Q6FI35|Q6FI35_HUMAN Proliferating cell nuclear antigen OS	P12004;Q6FHF5;Q6FI35	ENSG00000132646	0.263876	0.679	15	5.30948	7.67507	0	10	28.768	47.9
KIAA1429	KIAA1429	Protein virilizer homolog	>sp|Q69YN4|VIR_HUMAN Protein virilizer homolog OS=Homo sapiens GN=KIAA1429 PE=1 SV=2	Q69YN4	ENSG00000164944	0.263515	0.678	2	NA	5.26214	0	2	202.02	1.1
ECHS1	ECHS1	Enoyl-CoA hydratase, mitochondrial	>sp|P30084|ECHM_HUMAN Enoyl-CoA hydratase, mitochondrial OS=Homo sapiens GN=ECHS1 PE=1 SV=4	P30084	ENSG00000127884	0.263035	0.677	4	NA	6.47296	1.45e-151	3	31.387	14.8
ANXA7	ANXA7	Annexin;Annexin A7	>tr|B2R657|B2R657_HUMAN Annexin OS=Homo sapiens PE=2 SV=1;>sp|P20073|ANXA7_HUMAN Annexin A7 OS=Homo sapiens GN=ANXA7 PE=1 SV=3;>tr|Q53HM8|Q53HM8_HUMAN Annexin (Fragment) OS=Homo sapiens PE=2 SV=1;>tr|B4DHY4|B4DHY4_HUMAN Annexin OS=Homo sapiens GN=ANXA7 PE=	B2R657;P20073;Q53HM8;B4DHY4;B4DWU2;B4DT77;B2R7L2	ENSG00000138279	0.26123	0.673	2	4.63034	5.77879	4.12e-182	1	52.64	2.3
PPP1R9A	PPP1R9A;hCG_1741805	Neurabin-1	>tr|B2RWQ1|B2RWQ1_HUMAN PPP1R9A protein OS=Homo sapiens GN=PPP1R9A PE=2 SV=1;>tr|E9PDX1|E9PDX1_HUMAN Neurabin-1 OS=Homo sapiens GN=PPP1R9A PE=4 SV=1;>tr|A4D1I0|A4D1I0_HUMAN HCG1741805, isoform CRA_c OS=Homo sapiens GN=PPP1R9A PE=4 SV=1;>tr|D6W5R0|D6W5R0_HU	B2RWQ1;E9PDX1;A4D1I0;D6W5R0;F8W7J9;A1L494;E9PCK6;Q9ULJ8;B7ZLX4	ENSG00000158528	0.260748	0.672	1	NA	5.83713	1.88e-12	1	154	0.5
RANBP1	RANBP1	Ran-specific GTPase-activating protein	>sp|P43487|RANG_HUMAN Ran-specific GTPase-activating protein OS=Homo sapiens GN=RANBP1 PE=1 SV=1;>tr|Q53EY3|Q53EY3_HUMAN RAN binding protein 1 variant (Fragment) OS=Homo sapiens PE=2 SV=1;>tr|B4DE76|B4DE76_HUMAN cDNA FLJ57507, highly similar to Ran-specifi	P43487;Q53EY3;B4DE76;B7Z6U1;C9JJ34;D3DX26;C9JXG8;C9JDM3;H7C137	ENSG00000099901	0.260628	0.672	3	5.42216	7.08597	2e-193	3	23.31	15.4
ATR	ATR	Serine/threonine-protein kinase ATR	>sp|Q13535|ATR_HUMAN Serine/threonine-protein kinase ATR OS=Homo sapiens GN=ATR PE=1 SV=3	Q13535	ENSG00000175054	0.260146	0.671	1	NA	3.81758	0	1	301.36	0.3
ACBD3	ACBD3	Golgi resident protein GCP60	>sp|Q9H3P7|GCP60_HUMAN Golgi resident protein GCP60 OS=Homo sapiens GN=ACBD3 PE=1 SV=4	Q9H3P7	ENSG00000182827	0.259544	0.669	9	NA	6.43124	0	8	60.593	19.3
SARS	SARS	Serine--tRNA ligase, cytoplasmic	>tr|Q5T5C7|Q5T5C7_HUMAN Serine--tRNA ligase, cytoplasmic OS=Homo sapiens GN=SARS PE=2 SV=1;>sp|P49591|SYSC_HUMAN Serine--tRNA ligase, cytoplasmic OS=Homo sapiens GN=SARS PE=1 SV=3;>tr|Q53HA4|Q53HA4_HUMAN Seryl-tRNA synthetase variant (Fragment) OS=Homo sap	Q5T5C7;P49591;Q53HA4;Q0VGA5	ENSG00000031698	0.25882	0.668	3	NA	5.83343	1.12e-92	3	61.312	6
TIMM8B	TIMM8B	Mitochondrial import inner membrane translocase subunit Tim8 B	>tr|G3XAN8|G3XAN8_HUMAN Mitochondrial import inner membrane translocase subunit Tim8 B OS=Homo sapiens GN=TIMM8B PE=4 SV=1;>sp|Q9Y5J9|TIM8B_HUMAN Mitochondrial import inner membrane translocase subunit Tim8 B OS=Homo sapiens GN=TIMM8B PE=1 SV=1	G3XAN8;Q9Y5J9	ENSG00000150779	0.258579	0.667	1	NA	5.77562	8.62e-17	1	11.155	13.3
CUL4B	CUL4B	Cullin-4B	>sp|Q13620|CUL4B_HUMAN Cullin-4B OS=Homo sapiens GN=CUL4B PE=1 SV=4	Q13620	ENSG00000158290	0.258338	0.667	31	NA	6.73048	0	14	103.98	22
FLNB	FLNB;DKFZp686A1668	Filamin-B	>sp|O75369|FLNB_HUMAN Filamin-B OS=Homo sapiens GN=FLNB PE=1 SV=2;>tr|E7EN95|E7EN95_HUMAN Filamin-B OS=Homo sapiens GN=FLNB PE=4 SV=1;>tr|Q68CT4|Q68CT4_HUMAN Putative uncharacterized protein DKFZp686A1668 OS=Homo sapiens GN=DKFZp686A1668 PE=2 SV=1	O75369;E7EN95;Q68CT4	ENSG00000136068	0.258217	0.666	11	NA	5.61697	0	4	278.16	2.7
	HSP90AB4P	Putative heat shock protein HSP 90-beta 4	>sp|Q58FF6|H90B4_HUMAN Putative heat shock protein HSP 90-beta 4 OS=Homo sapiens GN=HSP90AB4P PE=5 SV=1	Q58FF6		0.257856	0.666	1	NA	5.14433	7.18e-271	1	58.264	8.9
PDIA6	PDIA6;P5	Protein disulfide-isomerase A6	>tr|B3KY95|B3KY95_HUMAN cDNA FLJ16143 fis, clone BRAMY2038516, highly similar to Protein disulfide-isomerase A6 (EC 5.3.4.1) OS=Homo sapiens PE=2 SV=1;>tr|B5MCQ5|B5MCQ5_HUMAN Protein disulfide-isomerase A6 OS=Homo sapiens GN=PDIA6 PE=3 SV=1;>tr|B7Z4M8|B7Z4	B3KY95;B5MCQ5;B7Z4M8;F8WA83;Q15084;Q53RC7;B7Z254	ENSG00000143870	0.256769	0.663	20	NA	7.02494	0	7	53.289	19.3
MRPL38	MRPL38	39S ribosomal protein L38, mitochondrial	>sp|Q96DV4|RM38_HUMAN 39S ribosomal protein L38, mitochondrial OS=Homo sapiens GN=MRPL38 PE=1 SV=2;>tr|B2R894|B2R894_HUMAN Mitochondrial ribosomal protein L38, isoform CRA_b OS=Homo sapiens GN=MRPL38 PE=2 SV=1;>tr|B3KN96|B3KN96_HUMAN 39S ribosomal protein	Q96DV4;B2R894;B3KN96	ENSG00000204316	0.256769	0.663	4	NA	6.21564	2.27e-58	2	44.596	4.5
HSD17B4	HSD17B4	Peroxisomal multifunctional enzyme type 2;(3R)-hydroxyacyl-CoA dehydrogenase;Enoyl-CoA hydratase 2	>tr|B2R659|B2R659_HUMAN cDNA, FLJ92803, highly similar to Homo sapiens hydroxysteroid (17-beta) dehydrogenase 4 (HSD17B4), mRNA OS=Homo sapiens PE=2 SV=1;>sp|P51659|DHB4_HUMAN Peroxisomal multifunctional enzyme type 2 OS=Homo sapiens GN=HSD17B4 PE=1 SV=3;>	B2R659;P51659;B4DNV1;F5HE57;B4DVS5;E9PB82;B4DDM5;E7EWE5;B4DSD0;E7ER27;E7ET17;B3KSP2;G5E9S2;Q59H27	ENSG00000133835	0.256286	0.662	12	NA	6.36721	0	7	79.611	16.6
MCM5	MCM5	DNA replication licensing factor MCM5	>tr|B1AHB0|B1AHB0_HUMAN MCM5 minichromosome maintenance deficient 5, cell division cycle 46 (S. cerevisiae), isoform CRA_a OS=Homo sapiens GN=MCM5 PE=2 SV=1;>sp|P33992|MCM5_HUMAN DNA replication licensing factor MCM5 OS=Homo sapiens GN=MCM5 PE=1 SV=5;>tr|A	B1AHB0;P33992;A8K521;B1AHB1;B4DQ39;B3KVF0;E7EQY5	ENSG00000100297	0.255199	0.66	53	NA	7.38661	0	0	82.285	45.4
EPB41L2	EPB41L2;DKFZp781H1755	Band 4.1-like protein 2	>sp|O43491|E41L2_HUMAN Band 4.1-like protein 2 OS=Homo sapiens GN=EPB41L2 PE=1 SV=1;>tr|Q68DV2|Q68DV2_HUMAN Band 4.1-like protein 2 OS=Homo sapiens GN=DKFZp781H1755 PE=2 SV=1;>tr|E9PII3|E9PII3_HUMAN Band 4.1-like protein 2 OS=Homo sapiens GN=EPB41L2 PE=4 S	O43491;Q68DV2;E9PII3;Q59FD8	ENSG00000079819	0.255199	0.66	51	NA	7.00659	0	0	112.59	29
ETF1	ETF1	Eukaryotic peptide chain release factor subunit 1	>sp|P62495|ERF1_HUMAN Eukaryotic peptide chain release factor subunit 1 OS=Homo sapiens GN=ETF1 PE=1 SV=3;>tr|B7Z7P8|B7Z7P8_HUMAN Eukaryotic peptide chain release factor subunit 1 OS=Homo sapiens GN=ETF1 PE=2 SV=1;>tr|Q96CG1|Q96CG1_HUMAN ETF1 protein OS=Ho	P62495;B7Z7P8;Q96CG1;I3L492	ENSG00000120705	0.254231	0.658	9	NA	6.41266	5.16e-131	5	49.03	12.1
PACSIN2	PACSIN2	Protein kinase C and casein kinase substrate in neurons protein 2	>sp|Q9UNF0|PACN2_HUMAN Protein kinase C and casein kinase substrate in neurons protein 2 OS=Homo sapiens GN=PACSIN2 PE=1 SV=2;>tr|Q6FIA3|Q6FIA3_HUMAN PACSIN2 protein OS=Homo sapiens GN=PACSIN2 PE=2 SV=1	Q9UNF0;Q6FIA3	ENSG00000100266	0.253868	0.657	2	NA	5.49041	9.89e-11	2	55.738	3.5
CTNND1	CTNND1;DKFZp781O2021	Catenin delta-1	>sp|O60716|CTND1_HUMAN Catenin delta-1 OS=Homo sapiens GN=CTNND1 PE=1 SV=1;>tr|C9JZR2|C9JZR2_HUMAN Catenin delta-1 OS=Homo sapiens GN=CTNND1 PE=4 SV=2;>tr|F8WA43|F8WA43_HUMAN Catenin delta-1 OS=Homo sapiens GN=CTNND1 PE=4 SV=1;>tr|Q68DU0|Q68DU0_HUMAN Putat	O60716;C9JZR2;F8WA43;Q68DU0;E9PIE5;Q96FS1;Q7KZJ3	ENSG00000198561	0.253505	0.656	3	NA	5.25115	0	2	108.17	2.5
NDUFB10	NDUFB10	NADH dehydrogenase [ubiquinone] 1 beta subcomplex subunit 10	>tr|A8K761|A8K761_HUMAN NADH dehydrogenase (Ubiquinone) 1 beta subcomplex, 10, 22kDa, isoform CRA_b OS=Homo sapiens GN=NDUFB10 PE=2 SV=1;>sp|O96000|NDUBA_HUMAN NADH dehydrogenase [ubiquinone] 1 beta subcomplex subunit 10 OS=Homo sapiens GN=NDUFB10 PE=1 SV=	A8K761;O96000;H3BPJ9;Q96II6;H3BV16	ENSG00000140990	0.253142	0.655	3	NA	6.72351	2.15e-65	3	20.776	20.3
OAT	OAT	Ornithine aminotransferase, mitochondrial;Ornithine aminotransferase, hepatic form;Ornithine aminotransferase, renal form	>sp|P04181|OAT_HUMAN Ornithine aminotransferase, mitochondrial OS=Homo sapiens GN=OAT PE=1 SV=1;>tr|Q59HE2|Q59HE2_HUMAN Ornithine aminotransferase variant (Fragment) OS=Homo sapiens PE=2 SV=1	P04181;Q59HE2	ENSG00000065154	0.252779	0.655	8	NA	6.4396	1.87e-194	4	48.534	8.7
SWAP70	SWAP70	Switch-associated protein 70	>sp|Q9UH65|SWP70_HUMAN Switch-associated protein 70 OS=Homo sapiens GN=SWAP70 PE=1 SV=1;>tr|B4E245|B4E245_HUMAN cDNA FLJ61538, highly similar to Switch-associated protein 70 OS=Homo sapiens PE=2 SV=1;>tr|B3KUB9|B3KUB9_HUMAN SWAP-70 protein, isoform CRA_b O	Q9UH65;B4E245;B3KUB9;E7EMB1	ENSG00000133789	0.252294	0.653	7	NA	6.3046	1.46e-57	3	68.997	5
SRSF3	SFRS3;SRSF3	Serine/arginine-rich splicing factor 3	>tr|B2R6F3|B2R6F3_HUMAN Splicing factor arginine/serine-rich 3 OS=Homo sapiens GN=SFRS3 PE=2 SV=1;>sp|P84103|SRSF3_HUMAN Serine/arginine-rich splicing factor 3 OS=Homo sapiens GN=SRSF3 PE=1 SV=1;>tr|B4E241|B4E241_HUMAN Serine/arginine-rich-splicing factor	B2R6F3;P84103;B4E241	ENSG00000112081	0.251204	0.651	4	NA	7.50481	1.05e-70	3	19.329	27.4
EIF2S1	EIF2S1	Eukaryotic translation initiation factor 2 subunit 1	>sp|P05198|IF2A_HUMAN Eukaryotic translation initiation factor 2 subunit 1 OS=Homo sapiens GN=EIF2S1 PE=1 SV=3;>tr|Q53XC0|Q53XC0_HUMAN Eukaryotic translation initiation factor 2, subunit 1 alpha, 35kDa, isoform CRA_a OS=Homo sapiens GN=EIF2S1 PE=2 SV=1;>tr	P05198;Q53XC0;G3V4T5;H0YJS4	ENSG00000134001	0.249991	0.648	12	4.49333	6.97188	0	9	36.112	27.6
KIF13B	KIF13B	Kinesin-like protein KIF13B	>tr|F8VPJ2|F8VPJ2_HUMAN Kinesin-like protein KIF13B OS=Homo sapiens GN=KIF13B PE=3 SV=1;>sp|Q9NQT8|KI13B_HUMAN Kinesin-like protein KIF13B OS=Homo sapiens GN=KIF13B PE=1 SV=1;>tr|D3DSU3|D3DSU3_HUMAN Kinesin family member 13B, isoform CRA_a OS=Homo sapiens	F8VPJ2;Q9NQT8;D3DSU3;E7ERX9;A0JLQ2	ENSG00000197892	0.249142	0.647	1	NA	4.4813	7.35e-70	1	202.79	0.6
ZNF638	ZNF638	Zinc finger protein 638	>sp|Q14966|ZN638_HUMAN Zinc finger protein 638 OS=Homo sapiens GN=ZNF638 PE=1 SV=2;>tr|A8K583|A8K583_HUMAN cDNA FLJ77126, highly similar to Homo sapiens zinc finger protein 638 (ZNF638), transcript variant 1, mRNA (Fragment) OS=Homo sapiens PE=2 SV=1;>tr|D	Q14966;A8K583;D6W5H1	ENSG00000075292	0.248778	0.646	2	NA	4.87261	0	1	220.62	0.6
KDM3B	KDM3B;JMJD1B	Lysine-specific demethylase 3B	>sp|Q7LBC6|KDM3B_HUMAN Lysine-specific demethylase 3B OS=Homo sapiens GN=KDM3B PE=1 SV=2;>tr|A4FUT8|A4FUT8_HUMAN JMJD1B protein (Fragment) OS=Homo sapiens GN=JMJD1B PE=2 SV=1;>tr|H0YH24|H0YH24_HUMAN Lysine-specific demethylase 3B OS=Homo sapiens GN=KDM3B P	Q7LBC6;A4FUT8;H0YH24	ENSG00000120733	0.248656	0.646	2	NA	5.30455	0	2	191.58	1.4
PTPN11	PTPN11	Tyrosine-protein phosphatase non-receptor type 11	>sp|Q06124|PTN11_HUMAN Tyrosine-protein phosphatase non-receptor type 11 OS=Homo sapiens GN=PTPN11 PE=1 SV=2;>tr|B3GUD5|B3GUD5_HUMAN Protein tyrosine phosphatase-2 OS=Homo sapiens GN=PTPN11 PE=2 SV=1	Q06124;B3GUD5	ENSG00000179295	0.247806	0.644	1	NA	4.41929	9.67e-22	2	68.436	4
NOP58	NOP58	Nucleolar protein 58	>sp|Q9Y2X3|NOP58_HUMAN Nucleolar protein 58 OS=Homo sapiens GN=NOP58 PE=1 SV=1;>tr|B3KN82|B3KN82_HUMAN cDNA FLJ13913 fis, clone Y79AA1000231, highly similar to Nucleolar protein NOP5 OS=Homo sapiens PE=2 SV=1	Q9Y2X3;B3KN82	ENSG00000055044	0.246347	0.64	1	NA	4.84792	0	1	59.578	2.5
KIF1BP	KIAA1279	KIF1-binding protein	>sp|Q96EK5|KBP_HUMAN KIF1-binding protein OS=Homo sapiens GN=KIAA1279 PE=1 SV=1	Q96EK5	ENSG00000198954	0.245861	0.639	6	NA	5.89995	8.48e-216	6	71.813	12.1
HTT	HTT;HD	Huntingtin	>sp|P42858|HD_HUMAN Huntingtin OS=Homo sapiens GN=HTT PE=1 SV=2;>tr|D3DVR8|D3DVR8_HUMAN Huntingtin (Huntington disease), isoform CRA_a OS=Homo sapiens GN=HD PE=4 SV=1	P42858;D3DVR8	ENSG00000197386	0.242572	0.632	1	NA	4.0864	0	1	347.6	0.3
NUP214	NUP214;DKFZp686J0330	Nuclear pore complex protein Nup214	>sp|P35658|NU214_HUMAN Nuclear pore complex protein Nup214 OS=Homo sapiens GN=NUP214 PE=1 SV=2;>tr|F5H131|F5H131_HUMAN Nuclear pore complex protein Nup214 OS=Homo sapiens GN=NUP214 PE=4 SV=1;>tr|Q7Z3C4|Q7Z3C4_HUMAN Putative uncharacterized protein DKFZp686	P35658;F5H131;Q7Z3C4	ENSG00000126883	0.24245	0.632	5	NA	5.38223	0	1	213.62	2
KPNA3	KPNA3	Importin subunit alpha-3;Importin subunit alpha	>sp|O00505|IMA3_HUMAN Importin subunit alpha-3 OS=Homo sapiens GN=KPNA3 PE=1 SV=2;>tr|Q8IYQ9|Q8IYQ9_HUMAN Importin subunit alpha OS=Homo sapiens GN=KPNA3 PE=2 SV=1;>tr|Q53F09|Q53F09_HUMAN Importin subunit alpha (Fragment) OS=Homo sapiens PE=2 SV=1	O00505;Q8IYQ9;Q53F09	ENSG00000102753	0.242206	0.631	3	NA	6.41714	2.66e-196	3	57.81	7.9
SRM	SRM	Spermidine synthase	>sp|P19623|SPEE_HUMAN Spermidine synthase OS=Homo sapiens GN=SRM PE=1 SV=1	P19623	ENSG00000116649	0.242206	0.631	2	NA	5.95966	2.95e-150	2	33.824	5.3
NDUFAF4	NDUFAF4	NADH dehydrogenase [ubiquinone] 1 alpha subcomplex assembly factor 4	>sp|Q9P032|NDUF4_HUMAN NADH dehydrogenase [ubiquinone] 1 alpha subcomplex assembly factor 4 OS=Homo sapiens GN=NDUFAF4 PE=1 SV=1	Q9P032	ENSG00000123545	0.241962	0.631	1	NA	6.18384	8.66e-67	1	20.266	5.7
UBE4A	UBE4A	Ubiquitin conjugation factor E4 A	>sp|Q14139|UBE4A_HUMAN Ubiquitin conjugation factor E4 A OS=Homo sapiens GN=UBE4A PE=1 SV=2;>tr|B4DK32|B4DK32_HUMAN cDNA FLJ61095, highly similar to Ubiquitin conjugation factor E4 A (Fragment) OS=Homo sapiens PE=2 SV=1;>tr|B7Z7P0|B7Z7P0_HUMAN Ubiquitin co	Q14139;B4DK32;B7Z7P0	ENSG00000110344;ENSG00000268110	0.241474	0.63	4	NA	5.85531	2.02e-100	3	122.56	3.3
SMARCA4	SMARCA4	Transcription activator BRG1	>tr|B9EGQ8|B9EGQ8_HUMAN SMARCA4 protein OS=Homo sapiens GN=SMARCA4 PE=2 SV=1;>tr|Q9HBD4|Q9HBD4_HUMAN SMARCA4 isoform 2 OS=Homo sapiens GN=SMARCA4 PE=2 SV=1;>tr|A7E2E1|A7E2E1_HUMAN SWI/SNF related, matrix associated, actin dependent regulator of chromatin,	B9EGQ8;Q9HBD4;A7E2E1;P51532;Q59FZ6;B4E0F1;B4DSI8	ENSG00000127616	0.240986	0.629	67	NA	7.02362	0	0	189.45	17.7
SLC25A3	SLC25A3	Phosphate carrier protein, mitochondrial	>sp|Q00325|MPCP_HUMAN Phosphate carrier protein, mitochondrial OS=Homo sapiens GN=SLC25A3 PE=1 SV=2;>tr|Q8NCF7|Q8NCF7_HUMAN cDNA FLJ90278 fis, clone NT2RP1000325, highly similar to Phosphate carrier protein, mitochondrialprecursor OS=Homo sapiens PE=2 SV=1	Q00325;Q8NCF7;Q53HC3;B2RE88;F8VVM2	ENSG00000075415	0.240131	0.627	2	5.32356	6.46737	2.49e-139	2	40.094	5.5
RNF40	RNF40	E3 ubiquitin-protein ligase BRE1B	>sp|O75150|BRE1B_HUMAN E3 ubiquitin-protein ligase BRE1B OS=Homo sapiens GN=RNF40 PE=1 SV=4;>tr|A8K6K1|A8K6K1_HUMAN cDNA FLJ78667, highly similar to Homo sapiens ring finger protein 40 (RNF40), transcript variant 1, mRNA OS=Homo sapiens PE=2 SV=1;>tr|H3BP7	O75150;A8K6K1;H3BP71;B4DMM1;F8W8Z4	ENSG00000103549	0.237686	0.621	7	NA	6.01351	0	8	113.65	9
CORO7	CORO7	Coronin-7	>tr|I3L416|I3L416_HUMAN Coronin-7 OS=Homo sapiens GN=CORO7 PE=4 SV=1;>sp|P57737|CORO7_HUMAN Coronin-7 OS=Homo sapiens GN=CORO7 PE=1 SV=2;>tr|B4DFD6|B4DFD6_HUMAN cDNA FLJ54091, highly similar to Coronin-7 OS=Homo sapiens PE=2 SV=1;>tr|B4DKU9|B4DKU9_HUMAN cD	I3L416;P57737;B4DFD6;B4DKU9;B3KSY4;B3KUH7	ENSG00000262246	0.237564	0.621	1	NA	4.86003	7.26e-218	1	114.16	1
TARBP1	TARBP1	Probable methyltransferase TARBP1	>sp|Q13395|TARB1_HUMAN Probable methyltransferase TARBP1 OS=Homo sapiens GN=TARBP1 PE=1 SV=1	Q13395	ENSG00000059588	0.23585	0.617	2	NA	5.58724	5.71e-204	1	181.67	0.7
HSPA8	HSPA8	Heat shock cognate 71 kDa protein	>sp|P11142|HSP7C_HUMAN Heat shock cognate 71 kDa protein OS=Homo sapiens GN=HSPA8 PE=1 SV=1;>tr|E9PKE3|E9PKE3_HUMAN Heat shock cognate 71 kDa protein OS=Homo sapiens GN=HSPA8 PE=3 SV=1;>tr|Q53GZ6|Q53GZ6_HUMAN Heat shock 70kDa protein 8 isoform 1 variant (F	P11142;E9PKE3;Q53GZ6;Q96IS6;B3KTV0;E9PNE6;Q53HF2;B4E1Q1;E9PN89;A8K7Q2	ENSG00000109971	0.235237	0.616	57	5.06915	7.46719	0	18	70.897	42.7
MATR3	MATR3		>tr|A8MXP9|A8MXP9_HUMAN Matrin-3 OS=Homo sapiens GN=MATR3 PE=4 SV=1;>tr|D6R991|D6R991_HUMAN Matrin-3 (Fragment) OS=Homo sapiens GN=MATR3 PE=4 SV=1	A8MXP9;D6R991	ENSG00000015479	0.235114	0.616	1	NA	5.73296	0	1	99.966	44.2
ARPC4;ARPC4-TTLL3	ARPC4;ARPC4-TTLL3	Actin-related protein 2/3 complex subunit 4	>tr|C9JWM7|C9JWM7_HUMAN Actin-related protein 2/3 complex subunit 4 OS=Homo sapiens GN=ARPC4 PE=4 SV=1;>tr|F8WCF6|F8WCF6_HUMAN Actin-related protein 2/3 complex subunit 4 OS=Homo sapiens GN=ARPC4 PE=4 SV=1;>sp|P59998|ARPC4_HUMAN Actin-related protein 2/3 c	C9JWM7;F8WCF6;P59998;H7C0A3;E7ETI0;F8WDD7;Q9H7Z5	ENSG00000241553;ENSG00000250151	0.234992	0.616	2	NA	6.2647	3.34e-63	2	21.588	11.8
TAGLN2	TAGLN2	Transgelin-2	>sp|P37802|TAGL2_HUMAN Transgelin-2 OS=Homo sapiens GN=TAGLN2 PE=1 SV=3	P37802	ENSG00000158710	0.234869	0.615	3	NA	6.14198	1.17e-275	2	22.391	10.6
POLR1B	POLR1B	DNA-directed RNA polymerase;DNA-directed RNA polymerase I subunit RPA2	>tr|B7Z823|B7Z823_HUMAN DNA-directed RNA polymerase OS=Homo sapiens PE=2 SV=1;>tr|F5GZX4|F5GZX4_HUMAN DNA-directed RNA polymerase OS=Homo sapiens GN=POLR1B PE=3 SV=1;>sp|Q9H9Y6|RPA2_HUMAN DNA-directed RNA polymerase I subunit RPA2 OS=Homo sapiens GN=POLR1B	B7Z823;F5GZX4;Q9H9Y6;F8W898;B7Z1W6;F5H643	ENSG00000125630	0.234379	0.614	10	NA	6.06978	1.31e-269	0	132.17	9.2
AMOT	AMOT	Angiomotin	>sp|Q4VCS5|AMOT_HUMAN Angiomotin OS=Homo sapiens GN=AMOT PE=1 SV=1;>tr|E7ERM3|E7ERM3_HUMAN Angiomotin OS=Homo sapiens GN=AMOT PE=4 SV=1;>tr|A2BDD9|A2BDD9_HUMAN AMOT protein OS=Homo sapiens GN=AMOT PE=2 SV=1;>tr|A6NP16|A6NP16_HUMAN Angiomotin OS=Homo sapien	Q4VCS5;E7ERM3;A2BDD9;A6NP16	ENSG00000126016	0.234379	0.614	7	NA	5.79278	0	5	118.08	5.4
SETD1A	SETD1A	Histone-lysine N-methyltransferase SETD1A	>sp|O15047|SET1A_HUMAN Histone-lysine N-methyltransferase SETD1A OS=Homo sapiens GN=SETD1A PE=1 SV=3	O15047	ENSG00000099381	0.23352	0.612	12	NA	5.8994	6.53e-232	8	186.03	5.3
C12orf29	C12orf29	Uncharacterized protein C12orf29	>sp|Q8N999|CL029_HUMAN Uncharacterized protein C12orf29 OS=Homo sapiens GN=C12orf29 PE=1 SV=2	Q8N999	ENSG00000133641	0.231924	0.609	2	NA	6.11207	0.00050877	1	37.49	3.1
YWHAQ	YWHAQ	14-3-3 protein theta	>sp|P27348|1433T_HUMAN 14-3-3 protein theta OS=Homo sapiens GN=YWHAQ PE=1 SV=1;>tr|B4DMT8|B4DMT8_HUMAN 14-3-3 protein theta OS=Homo sapiens GN=YWHAQ PE=2 SV=1;>tr|Q53S41|Q53S41_HUMAN Putative uncharacterized protein YWHAQ (Fragment) OS=Homo sapiens GN=YWHA	P27348;B4DMT8;Q53S41;B4DY04;E9PG15	ENSG00000134308	0.230449	0.606	5	NA	6.80741	0	4	27.764	30.6
RPS17	RPS17;RPS17L	40S ribosomal protein S17;40S ribosomal protein S17-like	>sp|P08708|RS17_HUMAN 40S ribosomal protein S17 OS=Homo sapiens GN=RPS17 PE=1 SV=2;>sp|P0CW22|RS17L_HUMAN 40S ribosomal protein S17-like OS=Homo sapiens GN=RPS17L PE=3 SV=1;>tr|H0YK46|H0YK46_HUMAN 40S ribosomal protein S17 (Fragment) OS=Homo sapiens GN=RPS	P08708;P0CW22;H0YK46;H0YN88	ENSG00000182774;ENSG00000184779	0.229834	0.604	4	NA	7.05003	1.88e-177	3	15.55	32.6
			>tr|Q59GW8|Q59GW8_HUMAN Succinate dehydrogenase complex, subunit A, flavoprotein variant (Fragment) OS=Homo sapiens PE=2 SV=1;>tr|Q8IW48|Q8IW48_HUMAN SDHA protein OS=Homo sapiens PE=2 SV=1	Q59GW8;Q8IW48		0.228973	0.602	24	5.53107	7.07584	0	1	73.175	21.3
RBBP7	RBBP7		>tr|C9JAJ9|C9JAJ9_HUMAN Histone-binding protein RBBP7 (Fragment) OS=Homo sapiens GN=RBBP7 PE=4 SV=1	C9JAJ9	ENSG00000102054	0.22885	0.602	1	NA	7.0177	6.13e-13	1	4.5342	45.9
PRPF8	PRPF8	Pre-mRNA-processing-splicing factor 8	>sp|Q6P2Q9|PRP8_HUMAN Pre-mRNA-processing-splicing factor 8 OS=Homo sapiens GN=PRPF8 PE=1 SV=2	Q6P2Q9	ENSG00000174231	0.228357	0.601	100	NA	6.84788	0	60	273.6	26.9
RPS24	RPS24	40S ribosomal protein S24	>tr|E7EPK6|E7EPK6_HUMAN 40S ribosomal protein S24 OS=Homo sapiens GN=RPS24 PE=3 SV=1;>sp|P62847|RS24_HUMAN 40S ribosomal protein S24 OS=Homo sapiens GN=RPS24 PE=1 SV=1;>tr|E7ETK0|E7ETK0_HUMAN 40S ribosomal protein S24 OS=Homo sapiens GN=RPS24 PE=3 SV=1;>tr	E7EPK6;P62847;E7ETK0;Q5T0P8	ENSG00000138326	0.225522	0.595	2	NA	5.93426	1.3e-29	2	32.43	8
POLA1	POLA1	DNA polymerase;DNA polymerase alpha catalytic subunit	>tr|A6NMQ1|A6NMQ1_HUMAN DNA polymerase OS=Homo sapiens GN=POLA1 PE=3 SV=1;>sp|P09884|DPOLA_HUMAN DNA polymerase alpha catalytic subunit OS=Homo sapiens GN=POLA1 PE=1 SV=2	A6NMQ1;P09884	ENSG00000101868	0.225152	0.594	1	4.28562	4.86681	0	1	166.46	0.5
NUP133	NUP133	Nuclear pore complex protein Nup133	>sp|Q8WUM0|NU133_HUMAN Nuclear pore complex protein Nup133 OS=Homo sapiens GN=NUP133 PE=1 SV=2;>tr|F5H5C2|F5H5C2_HUMAN Nuclear pore complex protein Nup133 OS=Homo sapiens GN=NUP133 PE=4 SV=1;>tr|B4E206|B4E206_HUMAN cDNA FLJ55441, highly similar to Nuclear	Q8WUM0;F5H5C2;B4E206;A6NGS4;Q5T8N1;B4E3T7	ENSG00000069248	0.225028	0.594	12	NA	6.19424	0	12	128.98	11.8
DNAJA2	DNAJA2	DnaJ homolog subfamily A member 2	>sp|O60884|DNJA2_HUMAN DnaJ homolog subfamily A member 2 OS=Homo sapiens GN=DNAJA2 PE=1 SV=1	O60884	ENSG00000069345	0.224905	0.593	6	NA	6.31844	0	5	45.745	10.9
	UHRF1;hNp95	E3 ubiquitin-protein ligase UHRF1	>tr|Q2HIX7|Q2HIX7_HUMAN Ubiquitin-like with PHD and ring finger domains 1 OS=Homo sapiens GN=UHRF1 PE=2 SV=2;>tr|A0JBR2|A0JBR2_HUMAN HNP95 OS=Homo sapiens GN=hNp95 PE=2 SV=1;>sp|Q96T88|UHRF1_HUMAN E3 ubiquitin-protein ligase UHRF1 OS=Homo sapiens GN=UHRF1	Q2HIX7;A0JBR2;Q96T88;F5GXG0;A8K024;B2RBA9		0.22404	0.592	23	NA	6.68065	0	11	91.115	17.9
KIF1A	KIF1A	Kinesin-like protein KIF1A	>tr|F5H045|F5H045_HUMAN Kinesin-like protein KIF1A OS=Homo sapiens GN=KIF1A PE=3 SV=1;>sp|Q12756|KIF1A_HUMAN Kinesin-like protein KIF1A OS=Homo sapiens GN=KIF1A PE=1 SV=2;>tr|F8W6F6|F8W6F6_HUMAN Kinesin-like protein KIF1A OS=Homo sapiens GN=KIF1A PE=3 SV=1	F5H045;Q12756;F8W6F6;B0I1S5;F8W8V9	ENSG00000130294	0.22404	0.592	2	NA	4.55452	0	2	202.06	0.9
MCM7	MCM7	DNA replication licensing factor MCM7	>sp|P33993|MCM7_HUMAN DNA replication licensing factor MCM7 OS=Homo sapiens GN=MCM7 PE=1 SV=4;>tr|C6EMX8|C6EMX8_HUMAN HsMcm7 OS=Homo sapiens PE=2 SV=1;>tr|B2RBA6|B2RBA6_HUMAN cDNA, FLJ95407, highly similar to Homo sapiens MCM7 minichromosome maintenance de	P33993;C6EMX8;B2RBA6;F5H776;B4DDF5;F5H4S2;B3KUD7;A4D2A2	ENSG00000166508	0.22404	0.592	61	NA	7.64697	0	31	81.307	49.5
PGM3	PGM3	Phosphoacetylglucosamine mutase	>tr|E9PF86|E9PF86_HUMAN Phosphoacetylglucosamine mutase OS=Homo sapiens GN=PGM3 PE=3 SV=1;>tr|B3KN28|B3KN28_HUMAN cDNA FLJ13370 fis, clone PLACE1000653, highly similar to Phosphoacetylglucosamine mutase (EC 5.4.2.3) OS=Homo sapiens PE=2 SV=1;>sp|O95394|AGM	E9PF86;B3KN28;O95394;B4DX94;D6RF12	ENSG00000013375	0.223052	0.589	1	NA	5.39782	0	1	62.941	1.2
GTF3C2	GTF3C2	General transcription factor 3C polypeptide 2	>sp|Q8WUA4|TF3C2_HUMAN General transcription factor 3C polypeptide 2 OS=Homo sapiens GN=GTF3C2 PE=1 SV=2;>tr|Q53QN0|Q53QN0_HUMAN Putative uncharacterized protein GTF3C2 (Fragment) OS=Homo sapiens GN=GTF3C2 PE=2 SV=1	Q8WUA4;Q53QN0	ENSG00000115207	0.22231	0.588	4	NA	7.49044	2.4e-59	4	100.68	4.3
RPL15	RPL15	60S ribosomal protein L15;Ribosomal protein L15	>sp|P61313|RL15_HUMAN 60S ribosomal protein L15 OS=Homo sapiens GN=RPL15 PE=1 SV=2;>tr|E7EQV9|E7EQV9_HUMAN Ribosomal protein L15 (Fragment) OS=Homo sapiens GN=RPL15 PE=3 SV=1;>tr|E7ENU7|E7ENU7_HUMAN Ribosomal protein L15 (Fragment) OS=Homo sapiens GN=RPL15	P61313;E7EQV9;E7ENU7;B4DLP4;E7EX53	ENSG00000174748	0.220825	0.585	8	NA	6.80266	5.49e-111	4	24.146	18.1
CHAF1B	CHAF1B	Chromatin assembly factor 1 subunit B	>tr|B2R7X3|B2R7X3_HUMAN cDNA, FLJ93645, highly similar to Homo sapiens chromatin assembly factor 1, subunit B (p60) (CHAF1B),mRNA OS=Homo sapiens PE=2 SV=1;>sp|Q13112|CAF1B_HUMAN Chromatin assembly factor 1 subunit B OS=Homo sapiens GN=CHAF1B PE=1 SV=1	B2R7X3;Q13112	ENSG00000159259	0.220454	0.584	17	NA	6.70709	1.51e-125	10	61.518	18.6
MRPL11	MRPL11	39S ribosomal protein L11, mitochondrial	>tr|Q53G19|Q53G19_HUMAN Mitochondrial ribosomal protein L11 isoform a variant (Fragment) OS=Homo sapiens PE=2 SV=1;>sp|Q9Y3B7|RM11_HUMAN 39S ribosomal protein L11, mitochondrial OS=Homo sapiens GN=MRPL11 PE=1 SV=1;>tr|A6NLT0|A6NLT0_HUMAN 39S ribosomal prot	Q53G19;Q9Y3B7;A6NLT0	ENSG00000174547	0.220454	0.584	1	NA	5.85303	2.28e-43	1	20.655	5.7
PTCD3	PTCD3	Pentatricopeptide repeat-containing protein 3, mitochondrial	>sp|Q96EY7|PTCD3_HUMAN Pentatricopeptide repeat-containing protein 3, mitochondrial OS=Homo sapiens GN=PTCD3 PE=1 SV=3;>tr|B2RDU4|B2RDU4_HUMAN cDNA, FLJ96770 OS=Homo sapiens PE=2 SV=1	Q96EY7;B2RDU4	ENSG00000132300	0.22033	0.583	14	NA	6.48141	1.24e-93	10	78.549	16
DIDO1	DIDO1	Death-inducer obliterator 1	>sp|Q9BTC0|DIDO1_HUMAN Death-inducer obliterator 1 OS=Homo sapiens GN=DIDO1 PE=1 SV=5	Q9BTC0	ENSG00000101191	0.220082	0.583	24	NA	5.86752	0	11	243.87	5.5
ASPM	ASPM	Abnormal spindle-like microcephaly-associated protein	>sp|Q8IZT6|ASPM_HUMAN Abnormal spindle-like microcephaly-associated protein OS=Homo sapiens GN=ASPM PE=1 SV=2;>tr|Q4G1H1|Q4G1H1_HUMAN Abnormal spindle-like microcephaly associated splice variant 1 OS=Homo sapiens GN=ASPM PE=2 SV=1;>tr|B3KWI2|B3KWI2_HUMAN c	Q8IZT6;Q4G1H1;B3KWI2	ENSG00000066279	0.218595	0.58	1	NA	4.21537	3.53e-265	1	409.8	0.2
CNOT1	CNOT1	CCR4-NOT transcription complex subunit 1	>sp|A5YKK6|CNOT1_HUMAN CCR4-NOT transcription complex subunit 1 OS=Homo sapiens GN=CNOT1 PE=1 SV=2;>tr|F8WA87|F8WA87_HUMAN CCR4-NOT transcription complex subunit 1 OS=Homo sapiens GN=CNOT1 PE=4 SV=1;>tr|B4DYL7|B4DYL7_HUMAN cDNA FLJ58490, highly similar to	A5YKK6;F8WA87;B4DYL7;B5MDN3	ENSG00000125107	0.218099	0.579	7	NA	5.19678	0	6	266.94	2.4
RPL18A	RPL18A	60S ribosomal protein L18a	>tr|B2R4C0|B2R4C0_HUMAN 60S ribosomal protein L18a OS=Homo sapiens PE=2 SV=1;>sp|Q02543|RL18A_HUMAN 60S ribosomal protein L18a OS=Homo sapiens GN=RPL18A PE=1 SV=2;>tr|Q53HD3|Q53HD3_HUMAN 60S ribosomal protein L18a (Fragment) OS=Homo sapiens PE=2 SV=1;>tr|B	B2R4C0;Q02543;Q53HD3;B4DUV3;B4DM74;B4DM94;Q32XH3	ENSG00000105640	0.216486	0.575	5	NA	6.71054	8.24e-66	3	20.752	17.6
ELP3	ELP3	Elongator complex protein 3	>sp|Q9H9T3|ELP3_HUMAN Elongator complex protein 3 OS=Homo sapiens GN=ELP3 PE=1 SV=2;>tr|B4DKA4|B4DKA4_HUMAN Elongator complex protein 3 OS=Homo sapiens GN=ELP3 PE=2 SV=1;>tr|B4DIG1|B4DIG1_HUMAN Elongator complex protein 3 OS=Homo sapiens GN=ELP3 PE=2 SV=1;	Q9H9T3;B4DKA4;B4DIG1;B4DPB7;B4DE19;B4DXV1	ENSG00000134014	0.216362	0.575	1	NA	5.07972	1.83e-63	1	62.258	1.8
ATP5B	ATP5B	ATP synthase subunit beta, mitochondrial;ATP synthase subunit beta	>sp|P06576|ATPB_HUMAN ATP synthase subunit beta, mitochondrial OS=Homo sapiens GN=ATP5B PE=1 SV=3;>tr|F8VPV9|F8VPV9_HUMAN ATP synthase subunit beta OS=Homo sapiens GN=ATP5B PE=3 SV=1;>tr|Q0QEN7|Q0QEN7_HUMAN ATP synthase subunit beta (Fragment) OS=Homo sapi	P06576;F8VPV9;Q0QEN7;H0YH81;F8W079	ENSG00000110955	0.213378	0.568	11	4.88907	6.48126	0	9	56.559	21.7
PPP1CC	PPP1CC	Serine/threonine-protein phosphatase PP1-gamma catalytic subunit;Serine/threonine-protein phosphatase	>sp|P36873|PP1G_HUMAN Serine/threonine-protein phosphatase PP1-gamma catalytic subunit OS=Homo sapiens GN=PPP1CC PE=1 SV=1;>tr|F8VYE8|F8VYE8_HUMAN Serine/threonine-protein phosphatase OS=Homo sapiens GN=PPP1CC PE=3 SV=1;>tr|Q9UPN1|Q9UPN1_HUMAN Serine/threo	P36873;F8VYE8;Q9UPN1;F8VR82;F8W0W8	ENSG00000186298	0.213254	0.568	3	NA	6.79241	0	2	36.983	33.1
RPS3A	RPS3A	40S ribosomal protein S3a	>sp|P61247|RS3A_HUMAN 40S ribosomal protein S3a OS=Homo sapiens GN=RPS3A PE=1 SV=2;>tr|Q6NXR8|Q6NXR8_HUMAN Ribosomal protein S3A OS=Homo sapiens GN=RPS3A PE=2 SV=1;>tr|A8K4W0|A8K4W0_HUMAN cDNA FLJ78591, highly similar to Homo sapiens ribosomal protein S3A	P61247;Q6NXR8;A8K4W0;D6RAT0;D6RG13;H0Y9Y4;E9PFI5;D6RB09;B7Z3M5;F5H4F9;H0Y8L7;D6R9B6	ENSG00000145425	0.212881	0.567	12	NA	7.31568	6.36e-105	11	29.945	37.1
TOP1	TOP1	DNA topoisomerase 1	>sp|P11387|TOP1_HUMAN DNA topoisomerase 1 OS=Homo sapiens GN=TOP1 PE=1 SV=2;>tr|B9EG90|B9EG90_HUMAN Topoisomerase (DNA) I OS=Homo sapiens GN=TOP1 PE=2 SV=1	P11387;B9EG90	ENSG00000198900	0.212632	0.567	11	NA	6.37714	0	4	90.725	7.7
SLC16A1	SLC16A1	Monocarboxylate transporter 1	>sp|P53985|MOT1_HUMAN Monocarboxylate transporter 1 OS=Homo sapiens GN=SLC16A1 PE=1 SV=3;>tr|B4DKS0|B4DKS0_HUMAN cDNA FLJ53381, highly similar to Monocarboxylate transporter 1 OS=Homo sapiens PE=2 SV=1;>tr|B2R6A5|B2R6A5_HUMAN cDNA, FLJ92862, highly similar	P53985;B4DKS0;B2R6A5	ENSG00000155380	0.21176	0.565	3	NA	6.05115	1.18e-132	0	53.944	3.8
CUX1	CUX1	Homeobox protein cut-like 1	>sp|P39880|CUX1_HUMAN Homeobox protein cut-like 1 OS=Homo sapiens GN=CUX1 PE=1 SV=3	P39880	ENSG00000257923;ENSG00000259938	0.211137	0.563	1	NA	4.28387	3.86e-116	1	164.19	0.7
NDUFS3	NDUFS3;DKFZp586K0821	NADH dehydrogenase [ubiquinone] iron-sulfur protein 3, mitochondrial	>sp|O75489|NDUS3_HUMAN NADH dehydrogenase [ubiquinone] iron-sulfur protein 3, mitochondrial OS=Homo sapiens GN=NDUFS3 PE=1 SV=1;>tr|Q53FM7|Q53FM7_HUMAN NADH dehydrogenase (Ubiquinone) Fe-S protein 3, 30kDa (NADH-coenzyme Q reductase) variant (Fragment) OS=	O75489;Q53FM7;Q9UF24	ENSG00000213619	0.210888	0.563	7	4.45591	6.79001	1.44e-206	5	30.241	25
SLC7A5	SLC7A5	Large neutral amino acids transporter small subunit 1	>sp|Q01650|LAT1_HUMAN Large neutral amino acids transporter small subunit 1 OS=Homo sapiens GN=SLC7A5 PE=1 SV=2;>tr|Q8IV97|Q8IV97_HUMAN Solute carrier family 7 (Cationic amino acid transporter, y+ system), member 5 OS=Homo sapiens GN=SLC7A5 PE=2 SV=1	Q01650;Q8IV97	ENSG00000103257	0.210763	0.562	1	NA	5.95053	2.67e-143	1	55.01	1.4
COPS2	COPS2	COP9 signalosome complex subunit 2	>tr|Q59EL2|Q59EL2_HUMAN COP9 constitutive photomorphogenic homolog subunit 2 variant (Fragment) OS=Homo sapiens PE=2 SV=1;>sp|P61201|CSN2_HUMAN COP9 signalosome complex subunit 2 OS=Homo sapiens GN=COPS2 PE=1 SV=1;>tr|Q53HJ0|Q53HJ0_HUMAN COP9 constitutive	Q59EL2;P61201;Q53HJ0;B2R6N0;B4DIH5;H0YKU5	ENSG00000166200	0.210638	0.562	4	NA	5.95627	1.03e-231	3	52.532	6.7
NUP93	NUP93	Nuclear pore complex protein Nup93	>sp|Q8N1F7|NUP93_HUMAN Nuclear pore complex protein Nup93 OS=Homo sapiens GN=NUP93 PE=1 SV=2;>tr|A8K897|A8K897_HUMAN cDNA FLJ78686, highly similar to Homo sapiens nucleoporin 93kDa (NUP93), mRNA OS=Homo sapiens PE=2 SV=1;>tr|H3BVG0|H3BVG0_HUMAN Nuclear por	Q8N1F7;A8K897;H3BVG0	ENSG00000102900	0.210513	0.562	29	NA	6.78206	0	20	93.487	27.7
DHX30	DHX30	Putative ATP-dependent RNA helicase DHX30	>sp|Q7L2E3|DHX30_HUMAN Putative ATP-dependent RNA helicase DHX30 OS=Homo sapiens GN=DHX30 PE=1 SV=1;>tr|H7BXY3|H7BXY3_HUMAN Putative ATP-dependent RNA helicase DHX30 OS=Homo sapiens GN=DHX30 PE=4 SV=1	Q7L2E3;H7BXY3	ENSG00000132153	0.208892	0.558	20	NA	6.3846	0	16	133.94	14.8
NDUFS8	NDUFS8	NADH dehydrogenase [ubiquinone] iron-sulfur protein 8, mitochondrial	>sp|O00217|NDUS8_HUMAN NADH dehydrogenase [ubiquinone] iron-sulfur protein 8, mitochondrial OS=Homo sapiens GN=NDUFS8 PE=1 SV=1;>tr|E9PPW7|E9PPW7_HUMAN NADH dehydrogenase [ubiquinone] iron-sulfur protein 8, mitochondrial (Fragment) OS=Homo sapiens GN=NDUFS	O00217;E9PPW7;E9PKH6;Q53G17;F8W9K7;E9PN51;B4DYI3	ENSG00000110717	0.207768	0.556	3	NA	6.17624	3.17e-79	3	23.705	15.2
MAGOH	MAGOH	Protein mago nashi homolog	>sp|P61326|MGN_HUMAN Protein mago nashi homolog OS=Homo sapiens GN=MAGOH PE=1 SV=1;>tr|B1ARP8|B1ARP8_HUMAN Mago-nashi homolog, proliferation-associated (Drosophila) OS=Homo sapiens GN=MAGOH PE=4 SV=1	P61326;B1ARP8	ENSG00000162385	0.207393	0.555	1	NA	6.08838	7.72e-69	1	17.163	32.2
RPL32	RPL32	60S ribosomal protein L32	>tr|F8W727|F8W727_HUMAN 60S ribosomal protein L32 OS=Homo sapiens GN=RPL32 PE=4 SV=1;>sp|P62910|RL32_HUMAN 60S ribosomal protein L32 OS=Homo sapiens GN=RPL32 PE=1 SV=2;>tr|D3YTB1|D3YTB1_HUMAN 60S ribosomal protein L32 (Fragment) OS=Homo sapiens GN=RPL32 PE	F8W727;P62910;D3YTB1	ENSG00000144713	0.207268	0.555	2	NA	5.608	2.44e-91	1	17.962	4.6
PPID	PPID	Peptidyl-prolyl cis-trans isomerase D;Peptidyl-prolyl cis-trans isomerase	>tr|E5KN55|E5KN55_HUMAN Peptidyl-prolyl cis-trans isomerase D OS=Homo sapiens PE=4 SV=1;>tr|E5KN59|E5KN59_HUMAN Peptidyl-prolyl cis-trans isomerase D OS=Homo sapiens PE=4 SV=1;>sp|Q08752|PPID_HUMAN Peptidyl-prolyl cis-trans isomerase D OS=Homo sapiens GN=P	E5KN55;E5KN59;Q08752;Q6FGM6;Q05DH6	ENSG00000171497	0.207268	0.555	2	NA	5.37199	6.82e-22	2	40.763	4.6
DBT	DBT	Lipoamide acyltransferase component of branched-chain alpha-keto acid dehydrogenase complex, mitochondrial	>sp|P11182|ODB2_HUMAN Lipoamide acyltransferase component of branched-chain alpha-keto acid dehydrogenase complex, mitochondrial OS=Homo sapiens GN=DBT PE=1 SV=3;>tr|Q5VVL7|Q5VVL7_HUMAN Dihydrolipoamide branched chain transacylase E2 OS=Homo sapiens GN=DBT	P11182;Q5VVL7;B4E1Q7;F5H1F9	ENSG00000137992	0.206518	0.553	1	NA	5.56835	3.79e-11	1	53.486	1.9
SMARCC1	SMARCC1	SWI/SNF complex subunit SMARCC1	>tr|Q58EY4|Q58EY4_HUMAN SWI/SNF related, matrix associated, actin dependent regulator of chromatin, subfamily c, member 1 OS=Homo sapiens GN=SMARCC1 PE=2 SV=1;>sp|Q92922|SMRC1_HUMAN SWI/SNF complex subunit SMARCC1 OS=Homo sapiens GN=SMARCC1 PE=1 SV=3;>tr|B	Q58EY4;Q92922;B4DYQ1;Q05CR1;Q05BW5	ENSG00000173473	0.206268	0.553	75	NA	7.31881	0	23	122.91	34.6
	SEC22B	Vesicle-trafficking protein SEC22b	>sp|O75396|SC22B_HUMAN Vesicle-trafficking protein SEC22b OS=Homo sapiens GN=SEC22B PE=1 SV=4	O75396		0.205393	0.551	2	NA	5.68519	0	2	24.593	11.2
RCOR2	RCOR2	REST corepressor 2	>tr|F1T0J8|F1T0J8_HUMAN REST corepressor 2 OS=Homo sapiens GN=RCOR2 PE=2 SV=1;>sp|Q8IZ40|RCOR2_HUMAN REST corepressor 2 OS=Homo sapiens GN=RCOR2 PE=2 SV=2	F1T0J8;Q8IZ40	ENSG00000167771	0.204516	0.549	1	NA	5.3673	1.79e-07	1	57.981	4.8
CDC42BPB	CDC42BPB	Serine/threonine-protein kinase MRCK beta	>tr|A9JR72|A9JR72_HUMAN CDC42 binding protein kinase beta (DMPK-like) OS=Homo sapiens GN=CDC42BPB PE=2 SV=1;>sp|Q9Y5S2|MRCKB_HUMAN Serine/threonine-protein kinase MRCK beta OS=Homo sapiens GN=CDC42BPB PE=1 SV=2	A9JR72;Q9Y5S2	ENSG00000198752	0.203139	0.546	1	NA	4.95212	3.06e-121	1	194.29	0.4
YWHAH	YWHAH	14-3-3 protein eta	>sp|Q04917|1433F_HUMAN 14-3-3 protein eta OS=Homo sapiens GN=YWHAH PE=1 SV=4;>tr|B2R6N6|B2R6N6_HUMAN cDNA, FLJ93036, highly similar to Homo sapiens tyrosine 3-monooxygenase/tryptophan 5-monooxygenaseactivation protein, eta polypeptide (YWHAH), mRNA OS=Homo	Q04917;B2R6N6;Q9H4N8;A2IDB2	ENSG00000128245	0.203139	0.546	1	NA	5.77765	0	2	28.218	17.1
ABCF3	ABCF3	ATP-binding cassette sub-family F member 3	>sp|Q9NUQ8|ABCF3_HUMAN ATP-binding cassette sub-family F member 3 OS=Homo sapiens GN=ABCF3 PE=1 SV=2;>tr|B4DRU9|B4DRU9_HUMAN cDNA FLJ57179, highly similar to Homo sapiens ATP-binding cassette, sub-family F (GCN20), member 3 (ABCF3), mRNA OS=Homo sapiens PE	Q9NUQ8;B4DRU9	ENSG00000161204	0.201258	0.542	1	NA	4.93663	2.93e-35	1	79.744	1.4
RAB21	RAB21	Ras-related protein Rab-21	>sp|Q9UL25|RAB21_HUMAN Ras-related protein Rab-21 OS=Homo sapiens GN=RAB21 PE=1 SV=3;>tr|Q96GX3|Q96GX3_HUMAN KIAA0118 protein (Fragment) OS=Homo sapiens PE=2 SV=1	Q9UL25;Q96GX3	ENSG00000080371	0.200253	0.539	1	NA	5.60748	2.86e-37	2	24.347	12
CAPNS1	CAPNS1	Calpain small subunit 1	>sp|P04632|CPNS1_HUMAN Calpain small subunit 1 OS=Homo sapiens GN=CAPNS1 PE=1 SV=1	P04632	ENSG00000126247	0.199751	0.538	5	NA	6.60403	7.45e-296	4	28.315	15.3
SACS	SACS	Sacsin	>sp|Q9NZJ4|SACS_HUMAN Sacsin OS=Homo sapiens GN=SACS PE=1 SV=2	Q9NZJ4	ENSG00000151835	0.198243	0.535	2	NA	4.83476	1.61e-186	2	521.12	0.4
RBBP4	RBBP4	Histone-binding protein RBBP4	>sp|Q09028|RBBP4_HUMAN Histone-binding protein RBBP4 OS=Homo sapiens GN=RBBP4 PE=1 SV=3	Q09028	ENSG00000162521	0.19711	0.533	9	NA	7.41201	5.42e-278	6	47.655	29.4
FBXW11;BTRC	FBXW11;BTRC;DKFZp781N011	F-box/WD repeat-containing protein 11;F-box/WD repeat-containing protein 1A	>sp|Q9UKB1|FBW1B_HUMAN F-box/WD repeat-containing protein 11 OS=Homo sapiens GN=FBXW11 PE=1 SV=1;>tr|B4DH70|B4DH70_HUMAN F-box/WD repeat-containing protein 11 OS=Homo sapiens GN=FBXW11 PE=2 SV=1;>sp|Q9Y297|FBW1A_HUMAN F-box/WD repeat-containing protein 1A	Q9UKB1;B4DH70;Q9Y297;B7Z3H4;B2R8L3;Q68DS0	ENSG00000072803;ENSG00000166167	0.196985	0.532	2	NA	5.48161	5.42e-17	2	62.09	4.4
TOR1AIP1	TOR1AIP1	Torsin-1A-interacting protein 1	>sp|Q5JTV8|TOIP1_HUMAN Torsin-1A-interacting protein 1 OS=Homo sapiens GN=TOR1AIP1 PE=1 SV=2;>tr|H0Y4R4|H0Y4R4_HUMAN Torsin-1A-interacting protein 1 (Fragment) OS=Homo sapiens GN=TOR1AIP1 PE=4 SV=1;>tr|B1AMI8|B1AMI8_HUMAN Torsin A interacting protein 1 (Fr	Q5JTV8;H0Y4R4;B1AMI8	ENSG00000143337	0.196229	0.531	2	NA	5.29557	8.51e-139	1	66.248	4.3
RPS12	RPS12	40S ribosomal protein S12	>sp|P25398|RS12_HUMAN 40S ribosomal protein S12 OS=Homo sapiens GN=RPS12 PE=1 SV=3	P25398	ENSG00000112306	0.195726	0.53	8	5.95752	7.43927	1.75e-246	5	14.515	50
FXR1	FXR1	Fragile X mental retardation syndrome-related protein 1	>sp|P51114|FXR1_HUMAN Fragile X mental retardation syndrome-related protein 1 OS=Homo sapiens GN=FXR1 PE=1 SV=3;>tr|B4DXZ6|B4DXZ6_HUMAN Fragile X mental retardation syndrome-related protein 1 OS=Homo sapiens GN=FXR1 PE=2 SV=1;>tr|B4DM21|B4DM21_HUMAN cDNA F	P51114;B4DXZ6;B4DM21;E9PFF5;B4DGH9;E7EU85	ENSG00000114416	0.195348	0.529	7	NA	6.25527	1.63e-300	2	69.72	11.8
C2orf47	C2orf47	Uncharacterized protein C2orf47, mitochondrial	>sp|Q8WWC4|CB047_HUMAN Uncharacterized protein C2orf47, mitochondrial OS=Homo sapiens GN=C2orf47 PE=1 SV=1;>tr|H7C0V0|H7C0V0_HUMAN Uncharacterized protein C2orf47, mitochondrial (Fragment) OS=Homo sapiens GN=C2orf47 PE=4 SV=1	Q8WWC4;H7C0V0	ENSG00000162972	0.195221	0.528	3	NA	6.19769	1.68e-16	3	32.544	12
STOML2	STOML2	Stomatin-like protein 2	>sp|Q9UJZ1|STML2_HUMAN Stomatin-like protein 2 OS=Homo sapiens GN=STOML2 PE=1 SV=1;>tr|B4E1K7|B4E1K7_HUMAN Stomatin-like protein 2 OS=Homo sapiens GN=STOML2 PE=2 SV=1;>tr|Q6ZNW0|Q6ZNW0_HUMAN cDNA FLJ27036 fis, clone SLV08019, highly similar to Homo sapiens	Q9UJZ1;B4E1K7;Q6ZNW0	ENSG00000165283	0.194339	0.526	27	5.49228	7.49378	0	15	38.534	50.3
DBN1	DBN1	Drebrin	>tr|A8MV58|A8MV58_HUMAN Drebrin OS=Homo sapiens GN=DBN1 PE=4 SV=1;>sp|Q16643|DREB_HUMAN Drebrin OS=Homo sapiens GN=DBN1 PE=1 SV=4;>tr|D6R9W4|D6R9W4_HUMAN Drebrin (Fragment) OS=Homo sapiens GN=DBN1 PE=4 SV=1;>tr|B3KSQ7|B3KSQ7_HUMAN Drebrin 1, isoform CRA_d	A8MV58;Q16643;D6R9W4;B3KSQ7	ENSG00000113758	0.194213	0.526	19	NA	7.10384	0	15	76.299	21.2
AKAP2	AKAP2	A-kinase anchor protein 2	>tr|B1ALY1|B1ALY1_HUMAN A kinase (PRKA) anchor protein 2 (Fragment) OS=Homo sapiens GN=AKAP2 PE=4 SV=1;>tr|B4E2K2|B4E2K2_HUMAN cDNA FLJ55665, highly similar to A-kinase anchor protein 2 OS=Homo sapiens PE=2 SV=1;>sp|Q9Y2D5|AKAP2_HUMAN A-kinase anchor prote	B1ALY1;B4E2K2;Q9Y2D5;C9JVY5	ENSG00000241978	0.193709	0.525	1	NA	5.39182	1.43e-282	1	104.23	0.7
EZH2	EZH2	Histone-lysine N-methyltransferase EZH2	>sp|Q15910|EZH2_HUMAN Histone-lysine N-methyltransferase EZH2 OS=Homo sapiens GN=EZH2 PE=1 SV=2;>tr|Q75MQ0|Q75MQ0_HUMAN Putative uncharacterized protein EZH2 (Fragment) OS=Homo sapiens GN=EZH2 PE=2 SV=1;>tr|Q75MP9|Q75MP9_HUMAN Putative uncharacterized prot	Q15910;Q75MQ0;Q75MP9;F2YMM1;B7Z8K5	ENSG00000106462	0.19333	0.524	1	NA	5.31524	6.55e-44	1	85.362	1.3
VIM	VIM	Vimentin	>sp|P08670|VIME_HUMAN Vimentin OS=Homo sapiens GN=VIM PE=1 SV=4;>tr|B0YJC4|B0YJC4_HUMAN Vimentin OS=Homo sapiens GN=VIM PE=3 SV=1;>tr|Q53HU8|Q53HU8_HUMAN Vimentin variant (Fragment) OS=Homo sapiens PE=2 SV=1;>tr|B3KRK8|B3KRK8_HUMAN cDNA FLJ34494 fis, clone	P08670;B0YJC4;Q53HU8;B3KRK8;F5H288	ENSG00000026025	0.193204	0.524	109	6.39898	8.48387	0	34	53.651	65
MRPS22	MRPS22	28S ribosomal protein S22, mitochondrial	>sp|P82650|RT22_HUMAN 28S ribosomal protein S22, mitochondrial OS=Homo sapiens GN=MRPS22 PE=1 SV=1;>tr|G5E9V5|G5E9V5_HUMAN 28S ribosomal protein S22, mitochondrial OS=Homo sapiens GN=MRPS22 PE=4 SV=1;>tr|G5E9W7|G5E9W7_HUMAN 28S ribosomal protein S22, mitoc	P82650;G5E9V5;G5E9W7;Q59GX8;Q8NBL6;H7C5L9	ENSG00000175110	0.192952	0.523	11	NA	6.96496	6.05e-164	11	41.28	29.2
CAPN2	CAPN2	Calpain-2 catalytic subunit	>tr|Q59EF6|Q59EF6_HUMAN Calpain 2, large [catalytic] subunit variant (Fragment) OS=Homo sapiens PE=2 SV=1;>tr|H0Y323|H0Y323_HUMAN Calpain-2 catalytic subunit OS=Homo sapiens GN=CAPN2 PE=4 SV=1;>tr|B2RCM3|B2RCM3_HUMAN cDNA, FLJ96158, highly similar to Homo	Q59EF6;H0Y323;B2RCM3;P17655;B4E1R7;B4DN77;B3KUH9	ENSG00000162909	0.192194	0.522	9	NA	6.24699	4.19e-214	8	83.108	10.3
CDK11A	CDK11B;CDC2L1;CDK11A;CDC2L2	Cyclin-dependent kinase 11B;Cyclin-dependent kinase 11A	>sp|P21127|CD11B_HUMAN Cyclin-dependent kinase 11B OS=Homo sapiens GN=CDK11B PE=1 SV=3;>tr|B7ZVY7|B7ZVY7_HUMAN Cell division cycle 2-like 1 (PITSLRE proteins) OS=Homo sapiens GN=CDC2L1 PE=2 SV=1;>tr|B4E3D9|B4E3D9_HUMAN cDNA FLJ59152, highly similar to PITS	P21127;B7ZVY7;B4E3D9;Q9UQ88;Q5QPR3;Q5QPR4;A4VCI5;Q6P5Y5;Q4VBY6;Q96CA8;B4E0N4	ENSG00000008128	0.191563	0.52	4	NA	5.61061	1.49e-115	4	92.706	5.2
NCBP2	NCBP2	Nuclear cap-binding protein subunit 2	>sp|P52298|NCBP2_HUMAN Nuclear cap-binding protein subunit 2 OS=Homo sapiens GN=NCBP2 PE=1 SV=1;>tr|E9PAR5|E9PAR5_HUMAN Nuclear cap-binding protein subunit 2 OS=Homo sapiens GN=NCBP2 PE=4 SV=1;>tr|B3KSB0|B3KSB0_HUMAN Nuclear cap binding protein subunit 2,	P52298;E9PAR5;B3KSB0;C9JQX9	ENSG00000114503	0.191436	0.52	2	NA	6.35985	7.45e-39	2	18.001	12.2
HSPA4	HSPA4	Heat shock 70 kDa protein 4	>sp|P34932|HSP74_HUMAN Heat shock 70 kDa protein 4 OS=Homo sapiens GN=HSPA4 PE=1 SV=4;>tr|B4DH02|B4DH02_HUMAN cDNA FLJ50510, highly similar to Heat shock 70 kDa protein 4 OS=Homo sapiens PE=2 SV=1;>tr|Q59GF8|Q59GF8_HUMAN Heat shock 70kDa protein 4 isoform	P34932;B4DH02;Q59GF8;B4DUS3;B4DIZ3;B4DT47;B4E354;B4E0H6	ENSG00000170606	0.190678	0.518	3	NA	5.38444	0	3	94.33	4.3
PUS1	PUS1	Pseudouridine synthase;tRNA pseudouridine synthase A, mitochondrial	>tr|E5KMT5|E5KMT5_HUMAN Pseudouridine synthase OS=Homo sapiens PE=3 SV=1;>sp|Q9Y606|TRUA_HUMAN tRNA pseudouridine synthase A, mitochondrial OS=Homo sapiens GN=PUS1 PE=1 SV=3;>tr|E5KMT6|E5KMT6_HUMAN Pseudouridine synthase OS=Homo sapiens PE=3 SV=1;>tr|G8JLB	E5KMT5;Q9Y606;E5KMT6;G8JLB3;F5H1S9	ENSG00000177192	0.188274	0.513	2	NA	5.68267	9.5e-44	2	47.47	5.4
KPNB1	KPNB1	Importin subunit beta-1	>tr|B2RBR9|B2RBR9_HUMAN cDNA, FLJ95650, highly similar to Homo sapiens karyopherin (importin) beta 1 (KPNB1), mRNA OS=Homo sapiens PE=2 SV=1;>sp|Q14974|IMB1_HUMAN Importin subunit beta-1 OS=Homo sapiens GN=KPNB1 PE=1 SV=2;>tr|B7ZAV6|B7ZAV6_HUMAN Importin s	B2RBR9;Q14974;B7ZAV6;B7Z752;B7Z5M1;F5H4R7	ENSG00000108424	0.188021	0.513	69	NA	7.48159	0	23	97.183	31.6
GFM1	GFM1	Elongation factor G, mitochondrial	>tr|E5KND5|E5KND5_HUMAN Mitochondrial elongation factor G OS=Homo sapiens PE=3 SV=1;>sp|Q96RP9|EFGM_HUMAN Elongation factor G, mitochondrial OS=Homo sapiens GN=GFM1 PE=1 SV=2;>tr|E5KND7|E5KND7_HUMAN Mitochondrial elongation factor G OS=Homo sapiens PE=3 SV	E5KND5;Q96RP9;E5KND7;C9IZ01;F8WAU4;D3DNL3	ENSG00000168827	0.188021	0.513	8	NA	6.10738	2.76e-219	9	83.471	12.9
EPRS	EPRS	Bifunctional glutamate/proline--tRNA ligase;Glutamate--tRNA ligase;Proline--tRNA ligase	>sp|P07814|SYEP_HUMAN Bifunctional glutamate/proline--tRNA ligase OS=Homo sapiens GN=EPRS PE=1 SV=5;>tr|E7EMN0|E7EMN0_HUMAN Glutamate--tRNA ligase OS=Homo sapiens GN=EPRS PE=3 SV=1;>tr|F5H7I7|F5H7I7_HUMAN Glutamate--tRNA ligase OS=Homo sapiens GN=EPRS PE=3	P07814;E7EMN0;F5H7I7;Q3KQZ8;B4DKX5;H6WCP5	ENSG00000136628	0.18612	0.508	25	NA	6.34422	0	19	170.59	14.6
PRDX6	PRDX6	Peroxiredoxin-6	>sp|P30041|PRDX6_HUMAN Peroxiredoxin-6 OS=Homo sapiens GN=PRDX6 PE=1 SV=3;>tr|A4UCS6|A4UCS6_HUMAN Peroxiredoxin 6 (Fragment) OS=Homo sapiens PE=2 SV=1	P30041;A4UCS6	ENSG00000117592	0.185993	0.508	1	NA	5.35509	2.22e-138	1	25.035	4
LRBA	LRBA		>tr|F5H1X8|F5H1X8_HUMAN Lipopolysaccharide-responsive and beige-like anchor protein OS=Homo sapiens GN=LRBA PE=4 SV=1;>tr|E9PEM5|E9PEM5_HUMAN Lipopolysaccharide-responsive and beige-like anchor protein OS=Homo sapiens GN=LRBA PE=4 SV=1;>tr|H0YAC6|H0YAC6_HU	F5H1X8;E9PEM5;H0YAC6;Q59HC1	ENSG00000198589	0.185486	0.507	2	NA	4.33173	0	0	317.79	0.7
	P14;SF3B14	Pre-mRNA branch site protein p14	>tr|Q53TM1|Q53TM1_HUMAN Putative uncharacterized protein P14 OS=Homo sapiens GN=P14 PE=2 SV=1;>sp|Q9Y3B4|PM14_HUMAN Pre-mRNA branch site protein p14 OS=Homo sapiens GN=SF3B14 PE=1 SV=1	Q53TM1;Q9Y3B4		0.185486	0.507	5	NA	7.35841	1.74e-23	2	14.585	26.4
MTA2	MTA2;DKFZp686F2281	Metastasis-associated protein MTA2	>sp|O94776|MTA2_HUMAN Metastasis-associated protein MTA2 OS=Homo sapiens GN=MTA2 PE=1 SV=1;>tr|Q68DB1|Q68DB1_HUMAN Metastasis-associated protein MTA2 OS=Homo sapiens GN=DKFZp686F2281 PE=2 SV=1	O94776;Q68DB1	ENSG00000149480	0.185359	0.507	63	NA	7.28044	6.88e-223	17	75.022	34.7
YWHAB	YWHAB	14-3-3 protein beta/alpha;14-3-3 protein beta/alpha, N-terminally processed	>sp|P31946|1433B_HUMAN 14-3-3 protein beta/alpha OS=Homo sapiens GN=YWHAB PE=1 SV=3;>tr|B5BU24|B5BU24_HUMAN 14-3-3 protein beta/alpha OS=Homo sapiens GN=YWHAB PE=2 SV=1	P31946;B5BU24	ENSG00000166913	0.185359	0.507	3	NA	6.24062	0	3	28.082	29.3
MRPS35	MRPS35	28S ribosomal protein S35, mitochondrial	>sp|P82673|RT35_HUMAN 28S ribosomal protein S35, mitochondrial OS=Homo sapiens GN=MRPS35 PE=1 SV=1;>tr|H7BXR7|H7BXR7_HUMAN 28S ribosomal protein S35, mitochondrial OS=Homo sapiens GN=MRPS35 PE=4 SV=1;>tr|H0YG82|H0YG82_HUMAN 28S ribosomal protein S35, mitoc	P82673;H7BXR7;H0YG82	ENSG00000061794	0.184725	0.505	7	NA	6.70568	1.4e-38	5	36.844	17
ACTG1	ACTG1	Actin, cytoplasmic 2;Actin, cytoplasmic 2, N-terminally processed	>sp|P63261|ACTG_HUMAN Actin, cytoplasmic 2 OS=Homo sapiens GN=ACTG1 PE=1 SV=1;>tr|B4E3A4|B4E3A4_HUMAN cDNA FLJ57283, highly similar to Actin, cytoplasmic 2 OS=Homo sapiens PE=2 SV=1;>tr|F5H0N0|F5H0N0_HUMAN Actin, cytoplasmic 2, N-terminally processed OS=Ho	P63261;B4E3A4;F5H0N0;B4DVQ0;I3L3I4;I3L4N8	ENSG00000184009;ENSG00000267807	0.184217	0.504	224	7.50556	9.21021	0	1	41.792	77.1
SUB1	SUB1;PC4	Activated RNA polymerase II transcriptional coactivator p15	>tr|Q59G24|Q59G24_HUMAN Activated RNA polymerase II transcription cofactor 4 variant (Fragment) OS=Homo sapiens PE=2 SV=1;>sp|P53999|TCP4_HUMAN Activated RNA polymerase II transcriptional coactivator p15 OS=Homo sapiens GN=SUB1 PE=1 SV=3;>tr|Q6IBA2|Q6IBA2_	Q59G24;P53999;Q6IBA2;B7Z1Z0;F5H1H8	ENSG00000113387	0.183963	0.504	1	5.6108	6.19954	1.36e-35	1	15.135	8.2
CRNKL1	CRNKL1;DKFZp762M013;crn	Crooked neck-like protein 1	>sp|Q9BZJ0|CRNL1_HUMAN Crooked neck-like protein 1 OS=Homo sapiens GN=CRNKL1 PE=1 SV=4;>tr|Q5JY65|Q5JY65_HUMAN Crooked neck pre-mRNA splicing factor-like 1 (Drosophila) OS=Homo sapiens GN=CRNKL1 PE=2 SV=1;>tr|Q69YP1|Q69YP1_HUMAN Putative uncharacterized pr	Q9BZJ0;Q5JY65;Q69YP1;Q8IXG0	ENSG00000101343	0.183963	0.504	13	NA	6.48491	2.2e-105	13	100.45	15.2
EXOSC7	EXOSC7	Exosome complex component RRP42	>tr|B2RDZ9|B2RDZ9_HUMAN cDNA, FLJ96850 OS=Homo sapiens PE=2 SV=1;>sp|Q15024|EXOS7_HUMAN Exosome complex component RRP42 OS=Homo sapiens GN=EXOSC7 PE=1 SV=3;>tr|B4DIU0|B4DIU0_HUMAN cDNA FLJ58391, highly similar to Exosome complex exonuclease RRP42 (EC 3.1.1	B2RDZ9;Q15024;B4DIU0	ENSG00000075914	0.181421	0.498	2	5.18867	5.90759	2.25e-38	2	31.874	8.6
ZC3H15	ZC3H15	Zinc finger CCCH domain-containing protein 15	>sp|Q8WU90|ZC3HF_HUMAN Zinc finger CCCH domain-containing protein 15 OS=Homo sapiens GN=ZC3H15 PE=1 SV=1;>tr|B7Z592|B7Z592_HUMAN cDNA FLJ61635, highly similar to Homo sapiens likely ortholog of mouse immediate early response, erythropoietin 4 (LEREPO4), mR	Q8WU90;B7Z592;F5H0F5	ENSG00000065548	0.181293	0.498	3	NA	5.87592	4.4e-126	3	48.602	11.7
RPL35A	RPL35A	60S ribosomal protein L35a	>sp|P18077|RL35A_HUMAN 60S ribosomal protein L35a OS=Homo sapiens GN=RPL35A PE=1 SV=2;>tr|C9K025|C9K025_HUMAN 60S ribosomal protein L35a (Fragment) OS=Homo sapiens GN=RPL35A PE=4 SV=1;>tr|F8WB72|F8WB72_HUMAN 60S ribosomal protein L35a OS=Homo sapiens GN=RP	P18077;C9K025;F8WB72;F8WBS5	ENSG00000182899	0.180912	0.497	4	NA	7.0739	7.59e-12	4	12.538	27.3
G3BP1	G3BP1;G3BP	Ras GTPase-activating protein-binding protein 1	>sp|Q13283|G3BP1_HUMAN Ras GTPase-activating protein-binding protein 1 OS=Homo sapiens GN=G3BP1 PE=1 SV=1;>tr|Q5U0Q1|Q5U0Q1_HUMAN Putative uncharacterized protein DKFZp686L1159 OS=Homo sapiens GN=G3BP PE=2 SV=1;>tr|Q6FI03|Q6FI03_HUMAN G3BP protein OS=Homo	Q13283;Q5U0Q1;Q6FI03;Q53HH4;Q32P45;F8W7N6;Q6ZP53;B7Z8K4;F5H4D6	ENSG00000145907	0.180657	0.496	28	NA	6.93795	9.08e-301	8	52.164	26
DCTN3	DCTN3	Dynactin subunit 3	>sp|O75935|DCTN3_HUMAN Dynactin subunit 3 OS=Homo sapiens GN=DCTN3 PE=1 SV=1;>tr|Q8NB28|Q8NB28_HUMAN Dynactin 3 (P22), isoform CRA_a OS=Homo sapiens GN=DCTN3 PE=2 SV=1;>tr|F8W786|F8W786_HUMAN Dynactin subunit 3 (Fragment) OS=Homo sapiens GN=DCTN3 PE=4 SV=1	O75935;Q8NB28;F8W786;Q5T1I6	ENSG00000137100	0.179129	0.493	1	NA	5.68208	5.15e-16	1	21.119	5.9
HECTD4	C12orf51	Probable E3 ubiquitin-protein ligase C12orf51	>tr|F8VWT9|F8VWT9_HUMAN Probable E3 ubiquitin-protein ligase C12orf51 OS=Homo sapiens GN=C12orf51 PE=4 SV=1;>sp|Q9Y4D8|K0614_HUMAN Probable E3 ubiquitin-protein ligase C12orf51 OS=Homo sapiens GN=C12orf51 PE=1 SV=5	F8VWT9;Q9Y4D8	ENSG00000173064	0.178874	0.493	1	NA	4.06153	5.42e-216	1	468.65	0.2
ALDOA	ALDOA	Fructose-bisphosphate aldolase A;Fructose-bisphosphate aldolase	>sp|P04075|ALDOA_HUMAN Fructose-bisphosphate aldolase A OS=Homo sapiens GN=ALDOA PE=1 SV=2;>tr|H3BQN4|H3BQN4_HUMAN Fructose-bisphosphate aldolase OS=Homo sapiens GN=ALDOA PE=3 SV=1;>tr|H3BPS8|H3BPS8_HUMAN Fructose-bisphosphate aldolase A (Fragment) OS=Homo	P04075;H3BQN4;H3BPS8;H3BR04;H3BUH7;H3BMQ8	ENSG00000149925	0.178492	0.492	6	NA	6.21187	0	5	39.42	16.8
RBM8A	RBM8A	RNA-binding protein 8A	>sp|Q9Y5S9|RBM8A_HUMAN RNA-binding protein 8A OS=Homo sapiens GN=RBM8A PE=1 SV=1	Q9Y5S9	ENSG00000131795;ENSG00000265241	0.178492	0.492	5	NA	7.30732	2.94e-202	5	19.889	41.4
NUP85	NUP85	Nuclear pore complex protein Nup85	>sp|Q9BW27|NUP85_HUMAN Nuclear pore complex protein Nup85 OS=Homo sapiens GN=NUP85 PE=1 SV=1;>tr|B4DMQ3|B4DMQ3_HUMAN Nuclear pore complex protein Nup85 OS=Homo sapiens GN=NUP85 PE=2 SV=1;>tr|B4DPW1|B4DPW1_HUMAN Nuclear pore complex protein Nup85 OS=Homo sa	Q9BW27;B4DMQ3;B4DPW1;B4DYG7;B7Z3C2;F5H0B4	ENSG00000125450	0.178237	0.491	2	NA	5.19332	5.18e-241	2	75.019	2.7
SEC63	SEC63	Translocation protein SEC63 homolog	>tr|B3KQF0|B3KQF0_HUMAN cDNA FLJ90354 fis, clone NT2RP2003390, highly similar to Translocation protein SEC63 homolog OS=Homo sapiens PE=2 SV=1;>sp|Q9UGP8|SEC63_HUMAN Translocation protein SEC63 homolog OS=Homo sapiens GN=SEC63 PE=1 SV=2;>tr|B3KNE7|B3KNE7_H	B3KQF0;Q9UGP8;B3KNE7;E7EQH7	ENSG00000025796	0.177727	0.49	1	NA	5.0117	9.73e-211	1	87.998	1.2
NDUFS2	NDUFS2	NADH dehydrogenase [ubiquinone] iron-sulfur protein 2, mitochondrial	>sp|O75306|NDUS2_HUMAN NADH dehydrogenase [ubiquinone] iron-sulfur protein 2, mitochondrial OS=Homo sapiens GN=NDUFS2 PE=1 SV=2;>tr|Q53HG2|Q53HG2_HUMAN NADH dehydrogenase (Ubiquinone) Fe-S protein 2, 49kDa (NADH-coenzyme Q reductase) variant (Fragment) OS=	O75306;Q53HG2;B7Z792;B7Z9L2	ENSG00000158864	0.177344	0.489	8	NA	6.48581	1.68e-250	4	52.545	8.6
ZNF326	ZNF326	DBIRD complex subunit ZNF326	>sp|Q5BKZ1|ZN326_HUMAN DBIRD complex subunit ZNF326 OS=Homo sapiens GN=ZNF326 PE=1 SV=2	Q5BKZ1	ENSG00000162664	0.177089	0.489	23	NA	7.11833	6.86e-291	15	65.653	30.8
IDH3A	IDH3A	Isocitrate dehydrogenase [NAD] subunit alpha, mitochondrial	>sp|P50213|IDH3A_HUMAN Isocitrate dehydrogenase [NAD] subunit alpha, mitochondrial OS=Homo sapiens GN=IDH3A PE=1 SV=1;>tr|Q53GF8|Q53GF8_HUMAN Isocitrate dehydrogenase 3 (NAD+) alpha variant (Fragment) OS=Homo sapiens PE=2 SV=1;>tr|B4DJB4|B4DJB4_HUMAN cDNA	P50213;Q53GF8;B4DJB4;B4DSY4;H0YL72;B7Z9J8;H0YMU3;H0YLI6	ENSG00000166411	0.176961	0.488	6	NA	6.60953	4.8e-139	6	39.591	18
ACAD9	ACAD9	Acyl-CoA dehydrogenase family member 9, mitochondrial	>sp|Q9H845|ACAD9_HUMAN Acyl-CoA dehydrogenase family member 9, mitochondrial OS=Homo sapiens GN=ACAD9 PE=1 SV=1;>tr|Q9H9W4|Q9H9W4_HUMAN Acyl-Coenzyme A dehydrogenase family, member 9, isoform CRA_b OS=Homo sapiens GN=ACAD9 PE=2 SV=1;>tr|F8WAN8|F8WAN8_HUMAN	Q9H845;Q9H9W4;F8WAN8;H0Y8Z9;Q9BUX5;Q59FN3	ENSG00000177646	0.176578	0.488	14	NA	6.61546	3.96e-229	13	68.76	20.5
CYB5R3	CYB5R3	NADH-cytochrome b5 reductase 3;NADH-cytochrome b5 reductase 3 membrane-bound form;NADH-cytochrome b5 reductase 3 soluble form	>sp|P00387|NB5R3_HUMAN NADH-cytochrome b5 reductase 3 OS=Homo sapiens GN=CYB5R3 PE=1 SV=3;>tr|Q6ZVI6|Q6ZVI6_HUMAN cDNA FLJ42537 fis, clone BRACE3004058, highly similar to NADH-cytochrome B5 reductase (EC 1.6.2.2) OS=Homo sapiens PE=2 SV=1;>tr|B1AHF3|B1AHF3	P00387;Q6ZVI6;B1AHF3	ENSG00000100243	0.176195	0.487	5	NA	6.50263	3.84e-221	3	34.234	10
RAC2;RAC1	RAC1;RAC2	Ras-related C3 botulinum toxin substrate 1;Ras-related C3 botulinum toxin substrate 2	>tr|A4D2P0|A4D2P0_HUMAN Ras-related C3 botulinum toxin substrate 1 (Rho family, small GTP binding protein Rac1) OS=Homo sapiens GN=RAC1 PE=2 SV=1;>tr|A4D2P1|A4D2P1_HUMAN Ras-related C3 botulinum toxin substrate 1 (Rho family, small GTP binding protein Rac1	A4D2P0;A4D2P1;P63000;A4D2P2;P15153	ENSG00000128340;ENSG00000136238	0.176067	0.486	2	NA	6.36035	1.53e-126	0	23.467	9
DRG1	DRG1	Developmentally-regulated GTP-binding protein 1	>sp|Q9Y295|DRG1_HUMAN Developmentally-regulated GTP-binding protein 1 OS=Homo sapiens GN=DRG1 PE=1 SV=1	Q9Y295	ENSG00000185721	0.175301	0.485	5	NA	6.24306	3.06e-131	5	40.542	16.9
EIF5	EIF5	Eukaryotic translation initiation factor 5	>sp|P55010|IF5_HUMAN Eukaryotic translation initiation factor 5 OS=Homo sapiens GN=EIF5 PE=1 SV=2;>tr|Q6IBU0|Q6IBU0_HUMAN EIF5 protein OS=Homo sapiens GN=EIF5 PE=2 SV=1;>tr|H0YN40|H0YN40_HUMAN Eukaryotic translation initiation factor 5 (Fragment) OS=Homo s	P55010;Q6IBU0;H0YN40;Q05DF3;Q32Q19;H0YLZ1;H0YM54;H0YMJ8	ENSG00000100664	0.174662	0.483	7	NA	6.51406	4.46e-81	7	49.222	16.9
LONP1	LONP1	Lon protease homolog, mitochondrial;Lon protease homolog	>sp|P36776|LONM_HUMAN Lon protease homolog, mitochondrial OS=Homo sapiens GN=LONP1 PE=1 SV=2;>tr|B3KXS5|B3KXS5_HUMAN Lon protease homolog OS=Homo sapiens GN=LONP1 PE=2 SV=1;>tr|Q8N8K8|Q8N8K8_HUMAN Lon protease homolog OS=Homo sapiens PE=2 SV=1;>tr|E5KMI6|E	P36776;B3KXS5;Q8N8K8;E5KMI6;Q2VPA0;F5GZ27;B4DPX0;B3KPH8	ENSG00000196365	0.174534	0.483	30	NA	6.99143	0	1	106.49	19.6
TPR	TPR;tpr	Nucleoprotein TPR	>sp|P12270|TPR_HUMAN Nucleoprotein TPR OS=Homo sapiens GN=TPR PE=1 SV=3;>tr|Q99968|Q99968_HUMAN Tpr OS=Homo sapiens GN=tpr PE=2 SV=1	P12270;Q99968	ENSG00000047410	0.174279	0.483	3	NA	4.56578	0	3	267.29	1.4
VARS;VARS;VARS;VARS	VARS	Valine--tRNA ligase	>tr|B0V043|B0V043_HUMAN Valine--tRNA ligase OS=Homo sapiens GN=VARS PE=3 SV=1;>sp|P26640|SYVC_HUMAN Valine--tRNA ligase OS=Homo sapiens GN=VARS PE=1 SV=4;>tr|H0Y4A6|H0Y4A6_HUMAN Valine--tRNA ligase (Fragment) OS=Homo sapiens GN=VARS PE=3 SV=1;>tr|A2BEY0|A2	B0V043;P26640;H0Y4A6;A2BEY0	ENSG00000096171;ENSG00000204394;ENSG00000226589;ENSG00000231116	0.174023	0.482	8	NA	5.70918	0	7	140.46	5.7
NAPA	NAPA	Alpha-soluble NSF attachment protein	>sp|P54920|SNAA_HUMAN Alpha-soluble NSF attachment protein OS=Homo sapiens GN=NAPA PE=1 SV=3	P54920	ENSG00000105402	0.172872	0.479	3	NA	6.11029	0	3	33.232	12.9
PTS	PTS	6-pyruvoyl tetrahydrobiopterin synthase	>sp|Q03393|PTPS_HUMAN 6-pyruvoyl tetrahydrobiopterin synthase OS=Homo sapiens GN=PTS PE=1 SV=1;>tr|E9PNN3|E9PNN3_HUMAN 6-pyruvoyl tetrahydrobiopterin synthase OS=Homo sapiens GN=PTS PE=4 SV=1	Q03393;E9PNN3	ENSG00000150787	0.172487	0.479	4	NA	6.92397	6.22e-23	4	16.386	22.1
TROVE2	TROVE2	60 kDa SS-A/Ro ribonucleoprotein	>sp|P10155|RO60_HUMAN 60 kDa SS-A/Ro ribonucleoprotein OS=Homo sapiens GN=TROVE2 PE=1 SV=2;>tr|Q5LJ99|Q5LJ99_HUMAN 60 kDa SS-A/Ro ribonucleoprotein OS=Homo sapiens GN=TROVE2 PE=2 SV=1;>tr|Q86WL3|Q86WL3_HUMAN Gastric cancer multi-drug resistance protein var	P10155;Q5LJ99;Q86WL3;Q5LJA0;Q5LJ98;Q86WL4;Q5LJ97;B3KN94	ENSG00000116747	0.171719	0.477	3	NA	6.14848	2.51e-202	2	60.67	3.7
MON2	MON2	Protein MON2 homolog	>sp|Q7Z3U7|MON2_HUMAN Protein MON2 homolog OS=Homo sapiens GN=MON2 PE=1 SV=2;>tr|F8W1Z6|F8W1Z6_HUMAN Protein MON2 homolog OS=Homo sapiens GN=MON2 PE=4 SV=1	Q7Z3U7;F8W1Z6	ENSG00000061987	0.170694	0.475	1	NA	4.52982	0	0	190.48	0.6
METTL15	METTL15	Probable methyltransferase-like protein 15	>sp|A6NJ78|MET15_HUMAN Probable methyltransferase-like protein 15 OS=Homo sapiens GN=METTL15 PE=2 SV=1;>tr|F8WD83|F8WD83_HUMAN Probable methyltransferase-like protein 15 OS=Homo sapiens GN=METTL15 PE=4 SV=1;>tr|B5MC64|B5MC64_HUMAN Probable methyltransferas	A6NJ78;F8WD83;B5MC64	ENSG00000169519	0.16954	0.472	1	NA	5.00186	0.00013777	1	46.121	3.2
SAP30BP	SAP30BP;DKFZp586L2022	SAP30-binding protein	>sp|Q9UHR5|S30BP_HUMAN SAP30-binding protein OS=Homo sapiens GN=SAP30BP PE=1 SV=1;>tr|Q659G6|Q659G6_HUMAN Putative uncharacterized protein DKFZp586L2022 (Fragment) OS=Homo sapiens GN=DKFZp586L2022 PE=2 SV=1	Q9UHR5;Q659G6	ENSG00000161526	0.168128	0.469	1	NA	5.59102	0.0001062	1	33.87	3.9
TNPO3	TNPO3	Transportin-3	>tr|B2R6H7|B2R6H7_HUMAN cDNA, FLJ92955, highly similar to Homo sapiens transportin-SR (TRN-SR), mRNA OS=Homo sapiens PE=2 SV=1;>sp|Q9Y5L0|TNPO3_HUMAN Transportin-3 OS=Homo sapiens GN=TNPO3 PE=1 SV=3;>tr|C9J7E5|C9J7E5_HUMAN Transportin-3 OS=Homo sapiens GN=	B2R6H7;Q9Y5L0;C9J7E5;C9IZM0;E9PFH4	ENSG00000064419	0.165815	0.464	1	NA	4.9401	0	1	104.23	0.8
ASH2L	ASH2L	Set1/Ash2 histone methyltransferase complex subunit ASH2	>tr|A8K6T5|A8K6T5_HUMAN cDNA FLJ75144, highly similar to Homo sapiens ash2 (absent, small, or homeotic)-like (ASH2L), mRNA OS=Homo sapiens PE=2 SV=1;>sp|Q9UBL3|ASH2L_HUMAN Set1/Ash2 histone methyltransferase complex subunit ASH2 OS=Homo sapiens GN=ASH2L PE	A8K6T5;Q9UBL3;B4DPT1;F5H8F7	ENSG00000129691	0.16543	0.463	20	NA	6.86793	7.08e-65	12	68.745	20.4
RPL34	RPL34	60S ribosomal protein L34	>sp|P49207|RL34_HUMAN 60S ribosomal protein L34 OS=Homo sapiens GN=RPL34 PE=1 SV=3	P49207	ENSG00000109475	0.161823	0.455	7	NA	6.76975	2.02e-12	4	13.293	21.4
RPS11	RPS11	40S ribosomal protein S11	>sp|P62280|RS11_HUMAN 40S ribosomal protein S11 OS=Homo sapiens GN=RPS11 PE=1 SV=3	P62280	ENSG00000142534	0.161436	0.454	11	NA	7.61622	4.85e-80	9	18.431	44.3
GRHPR	GRHPR	Glyoxylate reductase/hydroxypyruvate reductase	>tr|Q5T945|Q5T945_HUMAN Glyoxylate reductase/hydroxypyruvate reductase OS=Homo sapiens GN=GRHPR PE=2 SV=1;>sp|Q9UBQ7|GRHPR_HUMAN Glyoxylate reductase/hydroxypyruvate reductase OS=Homo sapiens GN=GRHPR PE=1 SV=1;>tr|Q5M7Z5|Q5M7Z5_HUMAN GRHPR protein (Fragme	Q5T945;Q9UBQ7;Q5M7Z5;Q5T946	ENSG00000137106	0.161049	0.454	1	NA	5.64818	1.11e-245	1	35.668	3
CLPB	CLPB	Caseinolytic peptidase B protein homolog	>sp|Q9H078|CLPB_HUMAN Caseinolytic peptidase B protein homolog OS=Homo sapiens GN=CLPB PE=1 SV=1;>tr|H0YGM0|H0YGM0_HUMAN Caseinolytic peptidase B protein homolog (Fragment) OS=Homo sapiens GN=CLPB PE=4 SV=1;>tr|E7EWN6|E7EWN6_HUMAN Caseinolytic peptidase B	Q9H078;H0YGM0;E7EWN6;B4DXP7;Q7Z777	ENSG00000162129	0.16092	0.453	6	NA	5.97583	3.77e-70	0	78.728	7.6
HSPA9	HSPA9	Stress-70 protein, mitochondrial	>sp|P38646|GRP75_HUMAN Stress-70 protein, mitochondrial OS=Homo sapiens GN=HSPA9 PE=1 SV=2;>tr|B7Z4V2|B7Z4V2_HUMAN Stress-70 protein, mitochondrial OS=Homo sapiens GN=HSPA9 PE=2 SV=1;>tr|Q8N1C8|Q8N1C8_HUMAN HSPA9 protein (Fragment) OS=Homo sapiens GN=HSPA9	P38646;B7Z4V2;Q8N1C8;F5H3L8;B7Z4T3;B7Z1V7	ENSG00000113013	0.160533	0.452	66	6.60839	7.5702	0	28	73.68	46.7
VEZF1	VEZF1	Vascular endothelial zinc finger 1	>sp|Q14119|VEZF1_HUMAN Vascular endothelial zinc finger 1 OS=Homo sapiens GN=VEZF1 PE=1 SV=2	Q14119	ENSG00000136451	0.159242	0.45	1	NA	5.32058	0.00027209	1	56.931	2.3
DDX39B;DDX39B;DDX39B;DDX39B;DDX39B;DDX39B;DDX39B	DDX39B;BAT1	Spliceosome RNA helicase DDX39B	>tr|F8VQ10|F8VQ10_HUMAN Spliceosome RNA helicase DDX39B OS=Homo sapiens GN=DDX39B PE=4 SV=1;>sp|Q13838|DX39B_HUMAN Spliceosome RNA helicase DDX39B OS=Homo sapiens GN=DDX39B PE=1 SV=1;>tr|H0Y7G4|H0Y7G4_HUMAN Spliceosome RNA helicase DDX39B (Fragment) OS=Hom	F8VQ10;Q13838;H0Y7G4;B0V2L1;B4DP52;F8VZL8;A2BF54;B0S4X2;B0S8C3;B0UZ18;B0UZ99;F6WLT2;Q59G92;A2BF56;B0S4X4;B0S8B3;B0UZ21;B0UZA2;F6TRA5;A2BF57;B0S4X3;B0S8B2;B0UZ20;B0UZA1;F6UN21;E9PP12;A2BF53;B0S4X1;B0S8C2;B0UZ17;B0UZ98;F6UJC5;A2BF55;B0S8C4;B0UZ19;B0UZA0;F6S4E6;Q5RJ65;H0Y557;B0V2L3;B0V2L0;H0Y800	ENSG00000198563;ENSG00000215425;ENSG00000225073;ENSG00000225859;ENSG00000229496;ENSG00000230624;ENSG00000235439	0.158466	0.448	78	6.6927	8.33574	0	0	50.745	48.5
AHCY	AHCY	Adenosylhomocysteinase	>sp|P23526|SAHH_HUMAN Adenosylhomocysteinase OS=Homo sapiens GN=AHCY PE=1 SV=4;>tr|B3KUN3|B3KUN3_HUMAN Adenosylhomocysteinase OS=Homo sapiens PE=2 SV=1;>tr|F5H737|F5H737_HUMAN Adenosylhomocysteinase OS=Homo sapiens GN=AHCY PE=3 SV=1;>tr|Q1RMG2|Q1RMG2_HUMAN	P23526;B3KUN3;F5H737;Q1RMG2	ENSG00000101444	0.158337	0.448	9	NA	6.55558	0	6	47.716	14.1
IKBKAP	IKBKAP variant protein;IKBKAP;DKFZp781H1425	Elongator complex protein 1	>tr|Q4LE38|Q4LE38_HUMAN IKBKAP variant protein (Fragment) OS=Homo sapiens GN=IKBKAP variant protein PE=1 SV=1;>sp|O95163|ELP1_HUMAN Elongator complex protein 1 OS=Homo sapiens GN=IKBKAP PE=1 SV=3;>tr|Q8N516|Q8N516_HUMAN Inhibitor of kappa light polypeptide	Q4LE38;O95163;Q8N516;B4E3I9;B3KXE7;F5H2T0;Q68DI5	ENSG00000070061	0.157432	0.446	3	NA	5.08411	0	3	151.45	2.4
ACLY	ACLY;ACLY variant protein	ATP-citrate synthase	>tr|E7ENH9|E7ENH9_HUMAN ATP-citrate synthase OS=Homo sapiens GN=ACLY PE=4 SV=2;>tr|Q4LE36|Q4LE36_HUMAN ACLY variant protein (Fragment) OS=Homo sapiens GN=ACLY variant protein PE=2 SV=1;>sp|P53396|ACLY_HUMAN ATP-citrate synthase OS=Homo sapiens GN=ACLY PE=1	E7ENH9;Q4LE36;P53396;B4E3P0;Q8N9C4	ENSG00000131473;ENSG00000260245	0.157044	0.445	28	NA	6.71608	0	21	126.22	20.6
RBBP5	RBBP5	Retinoblastoma-binding protein 5	>tr|B4DMM7|B4DMM7_HUMAN cDNA FLJ59722, highly similar to Retinoblastoma-binding protein 5 OS=Homo sapiens PE=2 SV=1;>sp|Q15291|RBBP5_HUMAN Retinoblastoma-binding protein 5 OS=Homo sapiens GN=RBBP5 PE=1 SV=2;>tr|B4DLF8|B4DLF8_HUMAN cDNA FLJ60295, highly sim	B4DMM7;Q15291;B4DLF8	ENSG00000117222	0.156397	0.443	22	NA	6.9376	2.56e-65	13	63.303	22.5
IST1	IST1	IST1 homolog	>tr|A8KAH5|A8KAH5_HUMAN IST1 homolog OS=Homo sapiens GN=IST1 PE=2 SV=1;>tr|A8K5S3|A8K5S3_HUMAN cDNA FLJ78449 OS=Homo sapiens PE=2 SV=1;>sp|P53990|IST1_HUMAN IST1 homolog OS=Homo sapiens GN=IST1 PE=1 SV=1;>tr|B4DLP1|B4DLP1_HUMAN cDNA FLJ52560 OS=Homo sapien	A8KAH5;A8K5S3;P53990;B4DLP1;F5H6Z7;H3BUI0;B4DXC9;H3BMU1	ENSG00000182149	0.156267	0.443	2	5.24262	5.70102	4.72e-08	2	41.565	4.2
COPB2	COPB2	Coatomer subunit beta	>sp|P35606|COPB2_HUMAN Coatomer subunit beta OS=Homo sapiens GN=COPB2 PE=1 SV=2;>tr|B4DZI8|B4DZI8_HUMAN Coatomer protein complex, subunit beta 2 (Beta prime), isoform CRA_b OS=Homo sapiens GN=COPB2 PE=2 SV=1	P35606;B4DZI8	ENSG00000184432	0.15562	0.442	44	NA	7.14839	0	21	102.49	26.7
PPP1CB	PPP1CB	Serine/threonine-protein phosphatase PP1-beta catalytic subunit;Serine/threonine-protein phosphatase	>sp|P62140|PP1B_HUMAN Serine/threonine-protein phosphatase PP1-beta catalytic subunit OS=Homo sapiens GN=PPP1CB PE=1 SV=3;>tr|B4DJ75|B4DJ75_HUMAN Serine/threonine-protein phosphatase OS=Homo sapiens PE=2 SV=1;>tr|B7ZB67|B7ZB67_HUMAN Serine/threonine-protei	P62140;B4DJ75;B7ZB67;E7ETD8;B4E163;C9JP48;C9J9S3	ENSG00000213639	0.154324	0.439	5	NA	6.80996	0	4	37.186	33
RPL3	RPL3;rpl3	60S ribosomal protein L3	>sp|P39023|RL3_HUMAN 60S ribosomal protein L3 OS=Homo sapiens GN=RPL3 PE=1 SV=2;>tr|Q8TBW1|Q8TBW1_HUMAN Putative uncharacterized protein (Fragment) OS=Homo sapiens PE=2 SV=1;>tr|Q96QL0|Q96QL0_HUMAN Ribosomal protein L3 OS=Homo sapiens GN=RPL3 PE=2 SV=1;>tr	P39023;Q8TBW1;Q96QL0;B3KS36;G5E9G0;Q9NY85;H7C422;Q9BT63;Q49AJ9;B5MCW2;H7C3M2	ENSG00000100316	0.153935	0.438	14	NA	6.49459	1.48e-184	5	46.108	10.4
PRMT5	PRMT5	Protein arginine N-methyltransferase 5;Protein arginine N-methyltransferase 5, N-terminally processed	>sp|O14744|ANM5_HUMAN Protein arginine N-methyltransferase 5 OS=Homo sapiens GN=PRMT5 PE=1 SV=4;>tr|B2RDD7|B2RDD7_HUMAN cDNA, FLJ96564, highly similar to Homo sapiens SKB1 homolog (S. pombe) (SKB1), mRNA OS=Homo sapiens PE=2 SV=1;>tr|G3V5W5|G3V5W5_HUMAN Pr	O14744;B2RDD7;G3V5W5;B4DX49;B4DY30;B4DV00;A8MTP3;H0YJX6	ENSG00000100462	0.153546	0.437	11	NA	6.18387	0	9	72.683	14.9
RPS5	RPS5	40S ribosomal protein S5;40S ribosomal protein S5, N-terminally processed	>sp|P46782|RS5_HUMAN 40S ribosomal protein S5 OS=Homo sapiens GN=RPS5 PE=1 SV=4;>tr|Q53G25|Q53G25_HUMAN Ribosomal protein S5 variant (Fragment) OS=Homo sapiens PE=2 SV=1	P46782;Q53G25	ENSG00000083845	0.152768	0.435	10	5.31433	7.42159	0	7	22.876	34.3
YWHAZ	YWHAZ	14-3-3 protein zeta/delta	>tr|E7EX29|E7EX29_HUMAN 14-3-3 protein zeta/delta (Fragment) OS=Homo sapiens GN=YWHAZ PE=3 SV=1;>tr|D0PNI1|D0PNI1_HUMAN Tyrosine 3-monooxygenase/tryptophan 5-monooxygenase activation protein zeta polypeptide OS=Homo sapiens GN=YWHAZ PE=3 SV=1;>sp|P63104|14	E7EX29;D0PNI1;P63104;B0AZS6;E7EX24;E7ESK7;H0YB80;B7Z2E6	ENSG00000164924	0.151729	0.433	7	NA	6.57272	0	7	28.036	44.7
DOCK11	DOCK11	Dedicator of cytokinesis protein 11	>tr|A6NIW2|A6NIW2_HUMAN Dedicator of cytokinesis protein 11 OS=Homo sapiens GN=DOCK11 PE=4 SV=2;>sp|Q5JSL3|DOC11_HUMAN Dedicator of cytokinesis protein 11 OS=Homo sapiens GN=DOCK11 PE=1 SV=2	A6NIW2;Q5JSL3	ENSG00000147251	0.151599	0.433	1	NA	5.6582	0	1	238.1	0.5
BRCA1	BRCA1	Breast cancer type 1 susceptibility protein	>tr|E9PFC7|E9PFC7_HUMAN Breast cancer type 1 susceptibility protein OS=Homo sapiens GN=BRCA1 PE=4 SV=1;>tr|G8I0D8|G8I0D8_HUMAN Breast and ovarian cancer sususceptibility protein 1 OS=Homo sapiens GN=BRCA1 PE=2 SV=1;>sp|P38398|BRCA1_HUMAN Breast cancer type	E9PFC7;G8I0D8;P38398;Q5XLT4;Q3LRH8;E9PFZ0;E7EP70;E7EMP0;F8W8H7;Q5YLB2;Q1RMC1;Q7Z606;E7ETR2;B4DES0;G3XAC3;Q5U3B7;E7EUM2;B7ZA85	ENSG00000012048	0.151469	0.433	2	NA	4.71262	1.04e-16	2	210.33	1.2
TPP1	TPP1	Tripeptidyl-peptidase 1	>tr|D3DQU2|D3DQU2_HUMAN Tripeptidyl peptidase I, isoform CRA_a OS=Homo sapiens GN=TPP1 PE=4 SV=1;>sp|O14773|TPP1_HUMAN Tripeptidyl-peptidase 1 OS=Homo sapiens GN=TPP1 PE=1 SV=2;>tr|Q53HP2|Q53HP2_HUMAN Tripeptidyl-peptidase I variant (Fragment) OS=Homo sapi	D3DQU2;O14773;Q53HP2;B4E0C7;B4DSE2;B4DIV8;B2R608;B4DE89	ENSG00000166340	0.15082	0.431	4	NA	6.15048	1.97e-144	4	62.26	9.1
RPS20	RPS20	40S ribosomal protein S20	>sp|P60866|RS20_HUMAN 40S ribosomal protein S20 OS=Homo sapiens GN=RPS20 PE=1 SV=1;>tr|E5RJX2|E5RJX2_HUMAN 40S ribosomal protein S20 OS=Homo sapiens GN=RPS20 PE=4 SV=1;>tr|E5RIP1|E5RIP1_HUMAN 40S ribosomal protein S20 OS=Homo sapiens GN=RPS20 PE=4 SV=1	P60866;E5RJX2;E5RIP1	ENSG00000008988	0.14991	0.429	3	5.51529	7.66039	6.63e-58	3	13.373	25.2
PTCD1;ATP5J2-PTCD1	PTCD1	Pentatricopeptide repeat-containing protein 1	>tr|B4DJ38|B4DJ38_HUMAN cDNA FLJ56092, highly similar to Pentatricopeptide repeat protein 1 OS=Homo sapiens PE=2 SV=1;>tr|G3V325|G3V325_HUMAN Pentatricopeptide repeat-containing protein 1 OS=Homo sapiens GN=PTCD1 PE=4 SV=1;>tr|A4D273|A4D273_HUMAN Pentatric	B4DJ38;G3V325;A4D273;O75127;Q3ZB84;H7C2E5;Q3SYP6	ENSG00000106246;ENSG00000248919	0.14965	0.429	1	NA	4.82513	2.28e-33	1	84.11	1.1
TIMM50	TIMM50	Mitochondrial import inner membrane translocase subunit TIM50	>tr|Q0VAB1|Q0VAB1_HUMAN Translocase of inner mitochondrial membrane 50 homolog (S. cerevisiae) OS=Homo sapiens GN=TIMM50 PE=2 SV=1;>sp|Q3ZCQ8|TIM50_HUMAN Mitochondrial import inner membrane translocase subunit TIM50 OS=Homo sapiens GN=TIMM50 PE=1 SV=2;>tr|	Q0VAB1;Q3ZCQ8;Q330K1	ENSG00000105197	0.149259	0.428	11	5.12326	7.16382	0	8	50.478	24.8
DBNL	DBNL		>tr|B4DDP6|B4DDP6_HUMAN Drebrin-like protein OS=Homo sapiens GN=DBNL PE=2 SV=1	B4DDP6	ENSG00000136279	0.147958	0.425	1	NA	4.79399	3.64e-292	0	43.04	15.4
RBM5	RBM5	RNA-binding protein 5	>sp|P52756|RBM5_HUMAN RNA-binding protein 5 OS=Homo sapiens GN=RBM5 PE=1 SV=2;>tr|H0YGC0|H0YGC0_HUMAN RNA-binding protein 5 OS=Homo sapiens GN=RBM5 PE=4 SV=1;>tr|Q59HE6|Q59HE6_HUMAN RNA binding motif protein 5 variant (Fragment) OS=Homo sapiens GN=RBM5 PE=	P52756;H0YGC0;Q59HE6	ENSG00000003756	0.147958	0.425	8	NA	6.45718	2.04e-86	6	92.153	9.3
ETFB	ETFB	Electron transfer flavoprotein subunit beta	>tr|A8K766|A8K766_HUMAN cDNA FLJ77343, highly similar to Homo sapiens electron-transfer-flavoprotein, beta polypeptide(ETFB), mRNA OS=Homo sapiens PE=2 SV=1;>sp|P38117|ETFB_HUMAN Electron transfer flavoprotein subunit beta OS=Homo sapiens GN=ETFB PE=1 SV=3	A8K766;P38117	ENSG00000105379	0.147176	0.423	7	NA	6.94016	5.29e-62	7	27.921	29.8
MAZ	MAZ	Myc-associated zinc finger protein	>tr|G5E927|G5E927_HUMAN MYC-associated zinc finger protein (Purine-binding transcription factor), isoform CRA_d OS=Homo sapiens GN=MAZ PE=4 SV=1;>tr|Q8NFN7|Q8NFN7_HUMAN Serum amyloid A activating factor 2 OS=Homo sapiens PE=2 SV=1;>tr|Q8IUI2|Q8IUI2_HUMAN M	G5E927;Q8NFN7;Q8IUI2;P56270;C6G496;Q8WZ46;F5H7A6;I3L2Z5;H3BQI4;I3L0M3;I3L4Y2	ENSG00000103495	0.146916	0.423	2	NA	5.81068	4.46e-67	1	51.072	1.8
PDIA4	PDIA4	Protein disulfide-isomerase A4	>sp|P13667|PDIA4_HUMAN Protein disulfide-isomerase A4 OS=Homo sapiens GN=PDIA4 PE=1 SV=2	P13667	ENSG00000155660	0.146525	0.422	3	NA	5.43423	5.35e-196	3	72.932	5
SPIN4	SPIN4	Spindlin-4	>tr|B3KX90|B3KX90_HUMAN cDNA FLJ44984 fis, clone BRAWH3004350, moderately similar to Spindlin-1 OS=Homo sapiens PE=2 SV=1;>sp|Q56A73|SPIN4_HUMAN Spindlin-4 OS=Homo sapiens GN=SPIN4 PE=2 SV=1	B3KX90;Q56A73	ENSG00000186767;ENSG00000268762	0.146395	0.421	1	NA	5.87596	0.0001591	1	28.65	4
SUDS3	SUDS3	Sin3 histone deacetylase corepressor complex component SDS3	>sp|Q9H7L9|SDS3_HUMAN Sin3 histone deacetylase corepressor complex component SDS3 OS=Homo sapiens GN=SUDS3 PE=1 SV=2;>tr|Q2M2F3|Q2M2F3_HUMAN SUDS3 protein (Fragment) OS=Homo sapiens GN=SUDS3 PE=2 SV=1;>tr|Q52LB7|Q52LB7_HUMAN SUDS3 protein OS=Homo sapiens G	Q9H7L9;Q2M2F3;Q52LB7	ENSG00000111707	0.145743	0.42	2	NA	6.27166	1.69e-06	2	38.136	5.5
EEF1A1	EEF1A1;EEF1A1P5;EEF1A1L14;PTI-1	Elongation factor 1-alpha 1;Elongation factor 1-alpha;Putative elongation factor 1-alpha-like 3	>sp|P68104|EF1A1_HUMAN Elongation factor 1-alpha 1 OS=Homo sapiens GN=EEF1A1 PE=1 SV=1;>tr|Q53HM9|Q53HM9_HUMAN Elongation factor 1-alpha (Fragment) OS=Homo sapiens PE=2 SV=1;>tr|Q53HQ7|Q53HQ7_HUMAN Elongation factor 1-alpha (Fragment) OS=Homo sapiens PE=2	P68104;Q53HM9;Q53HQ7;Q53HR5;Q6IPS9;Q6IPT9;Q5VTE0;Q6IPN6;Q53G85;Q53GA1;A8K9C4;Q53GE9;Q6IQ15;Q96RE1;Q53G89;Q9H2I7;F8W6I0;B4DV42;Q8IUB0;B4DNE0;Q504Z0;Q9NZS6;Q16577;Q6P4C9;B4E2C5;Q96CD8	ENSG00000156508	0.145482	0.419	29	6.78328	8.44781	0	2	50.14	24.2
RPL24	RPL24	60S ribosomal protein L24	>sp|P83731|RL24_HUMAN 60S ribosomal protein L24 OS=Homo sapiens GN=RPL24 PE=1 SV=1;>tr|C9JNW5|C9JNW5_HUMAN 60S ribosomal protein L24 OS=Homo sapiens GN=RPL24 PE=4 SV=1;>tr|C9JXB8|C9JXB8_HUMAN 60S ribosomal protein L24 OS=Homo sapiens GN=RPL24 PE=4 SV=1	P83731;C9JNW5;C9JXB8	ENSG00000114391	0.145221	0.419	6	NA	7.20561	2.53e-26	3	17.779	19.1
AP2A1	AP2A1	AP-2 complex subunit alpha-1	>sp|O95782|AP2A1_HUMAN AP-2 complex subunit alpha-1 OS=Homo sapiens GN=AP2A1 PE=1 SV=3;>tr|Q8N9K4|Q8N9K4_HUMAN cDNA FLJ36998 fis, clone BRACE2007295, highly similar to ALPHA-ADAPTIN A OS=Homo sapiens PE=2 SV=1	O95782;Q8N9K4	ENSG00000196961	0.143002	0.414	6	NA	5.74578	0	2	107.54	4.4
ENAH	ENAH	Protein enabled homolog	>sp|Q8N8S7|ENAH_HUMAN Protein enabled homolog OS=Homo sapiens GN=ENAH PE=1 SV=2;>tr|A8K2B4|A8K2B4_HUMAN cDNA FLJ77490, highly similar to Homo sapiens enabled homolog (Drosophila) (ENAH), transcript variant 2, mRNA OS=Homo sapiens PE=2 SV=1;>tr|D0PQI2|D0PQI	Q8N8S7;A8K2B4;D0PQI2;H0YH67	ENSG00000154380	0.14274	0.413	2	NA	5.44621	0	2	66.509	5.4
LIN7C	LIN7C	Protein lin-7 homolog C	>tr|Q53FX5|Q53FX5_HUMAN Lin-7 homolog C variant (Fragment) OS=Homo sapiens PE=2 SV=1;>sp|Q9NUP9|LIN7C_HUMAN Protein lin-7 homolog C OS=Homo sapiens GN=LIN7C PE=1 SV=1;>tr|G3V1D4|G3V1D4_HUMAN Lin-7 homolog C (C. elegans), isoform CRA_b OS=Homo sapiens GN=LI	Q53FX5;Q9NUP9;G3V1D4	ENSG00000148943	0.142609	0.413	6	NA	6.76182	3.87e-35	2	21.82	26.9
PRDM10	PRDM10	PR domain zinc finger protein 10	>tr|G3XAE5|G3XAE5_HUMAN HCG1730378, isoform CRA_c OS=Homo sapiens GN=PRDM10 PE=4 SV=1;>sp|Q9NQV6|PRD10_HUMAN PR domain zinc finger protein 10 OS=Homo sapiens GN=PRDM10 PE=1 SV=2;>tr|E9PLV1|E9PLV1_HUMAN PR domain zinc finger protein 10 OS=Homo sapiens GN=PR	G3XAE5;Q9NQV6;E9PLV1;B7ZL72;E9PRS0	ENSG00000170325	0.142348	0.413	1	NA	4.80934	2.2e-13	1	130.86	1
PDIA3	PDIA3	Thioredoxin	>tr|H7BZJ3|H7BZJ3_HUMAN Thioredoxin (Fragment) OS=Homo sapiens GN=PDIA3 PE=3 SV=1	H7BZJ3	ENSG00000167004	0.141694	0.411	1	NA	6.51582	1.95e-76	1	13.519	38.2
ARID1B	ARID1B	AT-rich interactive domain-containing protein 1B	>sp|Q8NFD5|ARI1B_HUMAN AT-rich interactive domain-containing protein 1B OS=Homo sapiens GN=ARID1B PE=1 SV=2;>tr|G3XAA0|G3XAA0_HUMAN AT rich interactive domain 1B (SWI1-like), isoform CRA_a OS=Homo sapiens GN=ARID1B PE=4 SV=1;>tr|H0Y7H8|H0Y7H8_HUMAN AT-rich	Q8NFD5;G3XAA0;H0Y7H8;B4DYC0	ENSG00000049618	0.141171	0.41	4	NA	5.36885	1.01e-251	4	236.12	2.1
POR	POR;DKFZp686G04235	NADPH--cytochrome P450 reductase	>tr|Q59ED7|Q59ED7_HUMAN NADPH--cytochrome P450 reductase (Fragment) OS=Homo sapiens PE=2 SV=1;>tr|A8K3B4|A8K3B4_HUMAN NADPH--cytochrome P450 reductase OS=Homo sapiens PE=2 SV=1;>tr|B2R6E5|B2R6E5_HUMAN NADPH--cytochrome P450 reductase OS=Homo sapiens PE=2 S	Q59ED7;A8K3B4;B2R6E5;P16435;Q63HL4;H0Y4R2;B4DJI8;E7EVY7;B4DKM8;F5H468;B4DDH3;E7EMD0;B4E305	ENSG00000127948	0.140648	0.409	1	NA	4.63572	0	1	77.736	1.3
GBA	GBA	Glucosylceramidase	>tr|B7Z6S9|B7Z6S9_HUMAN cDNA FLJ56157, highly similar to Glucosylceramidase (EC 3.2.1.45) OS=Homo sapiens PE=2 SV=1;>tr|B2R6A7|B2R6A7_HUMAN cDNA, FLJ92865, Homo sapiens glucosidase, beta;acid (includes glucosylceramidase)(GBA), mRNA OS=Homo sapiens PE=2 S	B7Z6S9;B2R6A7;D3DV87;I3L0Q9;P04062;B7Z6E6;B7Z7G9;F5GYD8;B7Z6S1;B7Z5G2;B7Z731;F5H241;B4DHT6;B4DMV8	ENSG00000177628	0.139862	0.407	1	NA	5.44234	4.87e-64	1	68.76	1.6
RPL10	RPL10		>tr|F8W7C6|F8W7C6_HUMAN 60S ribosomal protein L10 OS=Homo sapiens GN=RPL10 PE=4 SV=1	F8W7C6	ENSG00000147403	0.139208	0.406	10	NA	7.18495	2.21e-74	0	18.592	27.6
PDCD10	PDCD10	Programmed cell death protein 10	>sp|Q9BUL8|PDC10_HUMAN Programmed cell death protein 10 OS=Homo sapiens GN=PDCD10 PE=1 SV=1;>tr|C9J5C3|C9J5C3_HUMAN Programmed cell death protein 10 (Fragment) OS=Homo sapiens GN=PDCD10 PE=4 SV=1;>tr|C9J6F3|C9J6F3_HUMAN Programmed cell death protein 10 OS=	Q9BUL8;C9J5C3;C9J6F3;C9J363;C9JND6;C9JSA3;H7C5M9	ENSG00000114209	0.138814	0.405	1	NA	5.55954	3.11e-10	1	24.701	4.7
SP1	SP1;Sp1	Transcription factor Sp1	>sp|P08047|SP1_HUMAN Transcription factor Sp1 OS=Homo sapiens GN=SP1 PE=1 SV=3;>tr|E4Z9M7|E4Z9M7_HUMAN Transcription factor Sp1 OS=Homo sapiens GN=SP1 PE=2 SV=1;>tr|G5E9M8|G5E9M8_HUMAN Sp1 transcription factor, isoform CRA_b OS=Homo sapiens GN=SP1 PE=4 SV=	P08047;E4Z9M7;G5E9M8;Q59EY3;C4PGM0	ENSG00000185591	0.138683	0.404	2	NA	6.27688	3.35e-214	2	80.692	5.5
SRSF1	SRSF1	Serine/arginine-rich splicing factor 1	>sp|Q07955|SRSF1_HUMAN Serine/arginine-rich splicing factor 1 OS=Homo sapiens GN=SRSF1 PE=1 SV=2;>tr|Q59FA2|Q59FA2_HUMAN Splicing factor, arginine/serine-rich 1 (Splicing factor 2, alternate splicing factor) variant (Fragment) OS=Homo sapiens PE=2 SV=1;>tr	Q07955;Q59FA2;A8K1L8	ENSG00000136450	0.138159	0.403	9	5.73637	7.23081	0	8	27.744	37.1
	YLPM1	YLP motif-containing protein 1	>sp|P49750|YLPM1_HUMAN YLP motif-containing protein 1 OS=Homo sapiens GN=YLPM1 PE=1 SV=3	P49750		0.137897	0.403	4	NA	5.13242	0	0	219.98	1.2
PPM1A	PPM1A	Protein phosphatase 1A	>tr|B2R8E4|B2R8E4_HUMAN cDNA, FLJ93859, highly similar to Homo sapiens protein phosphatase 1A (formerly 2C), magnesium-dependent, alpha isoform (PPM1A), mRNA OS=Homo sapiens PE=2 SV=1;>tr|B5BUD5|B5BUD5_HUMAN Protein phosphatase 1A isoform 1 (Fragment) OS=H	B2R8E4;B5BUD5;P35813	ENSG00000100614	0.137766	0.402	1	NA	5.158	6.61e-129	1	42.433	11.3
ARID3B	ARID3B	AT-rich interactive domain-containing protein 3B	>sp|Q8IVW6|ARI3B_HUMAN AT-rich interactive domain-containing protein 3B OS=Homo sapiens GN=ARID3B PE=1 SV=2;>tr|B4DQB0|B4DQB0_HUMAN cDNA FLJ61335, highly similar to Homo sapiens AT rich interactive domain 3B (BRIGHT- like) (ARID3B), mRNA OS=Homo sapiens PE	Q8IVW6;B4DQB0;B4DXL8;G8JLH7	ENSG00000179361	0.137766	0.402	3	NA	5.8626	6.2e-21	3	60.636	5.5
RPL23	RPL23	60S ribosomal protein L23	>sp|P62829|RL23_HUMAN 60S ribosomal protein L23 OS=Homo sapiens GN=RPL23 PE=1 SV=1;>tr|Q9BTQ7|Q9BTQ7_HUMAN Similar to ribosomal protein L23 (Fragment) OS=Homo sapiens PE=2 SV=1;>tr|C9JD32|C9JD32_HUMAN 60S ribosomal protein L23 (Fragment) OS=Homo sapiens GN	P62829;Q9BTQ7;C9JD32	ENSG00000125691	0.137766	0.402	10	5.63809	7.4473	2.66e-138	7	14.865	53.6
SCIN	SCIN	Adseverin	>sp|Q9Y6U3|ADSV_HUMAN Adseverin OS=Homo sapiens GN=SCIN PE=1 SV=4;>tr|Q8NBV9|Q8NBV9_HUMAN cDNA FLJ90717 fis, clone PLACE1008657, highly similar to Bovine adseverin OS=Homo sapiens PE=2 SV=1	Q9Y6U3;Q8NBV9	ENSG00000006747	0.13711	0.401	1	NA	5.01716	8.01e-244	1	80.488	1.1
RPL9	RPL9	60S ribosomal protein L9	>sp|P32969|RL9_HUMAN 60S ribosomal protein L9 OS=Homo sapiens GN=RPL9 PE=1 SV=1;>tr|Q53Z07|Q53Z07_HUMAN NPC-A-16 OS=Homo sapiens GN=RPL9 PE=2 SV=1;>tr|H0Y9V9|H0Y9V9_HUMAN 60S ribosomal protein L9 (Fragment) OS=Homo sapiens GN=RPL9 PE=4 SV=1;>tr|D6RAN4|D6RA	P32969;Q53Z07;H0Y9V9;D6RAN4;E7ESE0;B4DLV8;B4E1M5	ENSG00000163682	0.135798	0.398	2	NA	6.66794	8.26e-142	2	21.863	8.9
			>tr|Q9H6M4|Q9H6M4_HUMAN cDNA: FLJ22098 fis, clone HEP17040 (Fragment) OS=Homo sapiens PE=2 SV=1	Q9H6M4		0.135798	0.398	1	NA	5.46476	3.18e-74	0	75.292	13.1
SIPA1L3	SIPA1L3	Signal-induced proliferation-associated 1-like protein 3	>tr|B2RWP0|B2RWP0_HUMAN Signal-induced proliferation-associated 1 like 3 OS=Homo sapiens GN=SIPA1L3 PE=2 SV=1;>sp|O60292|SI1L3_HUMAN Signal-induced proliferation-associated 1-like protein 3 OS=Homo sapiens GN=SIPA1L3 PE=1 SV=3	B2RWP0;O60292	ENSG00000105738	0.135404	0.397	1	NA	4.45376	6.85e-19	1	194.62	0.4
RBBP7	RBBP7	Histone-binding protein RBBP7	>sp|Q16576|RBBP7_HUMAN Histone-binding protein RBBP7 OS=Homo sapiens GN=RBBP7 PE=1 SV=1;>tr|Q6FHQ0|Q6FHQ0_HUMAN RBBP7 protein (Fragment) OS=Homo sapiens GN=RBBP7 PE=2 SV=1;>tr|Q5JNZ9|Q5JNZ9_HUMAN Retinoblastoma binding protein 7 OS=Homo sapiens GN=RBBP7 PE	Q16576;Q6FHQ0;Q5JNZ9;E9PC52;A8K6A2;B0R0W4;Q5JP01	ENSG00000102054	0.135141	0.397	22	5.44295	7.78086	0	3	47.82	21.9
HSP90AA1	HSP90AA1	Heat shock protein HSP 90-alpha	>sp|P07900|HS90A_HUMAN Heat shock protein HSP 90-alpha OS=Homo sapiens GN=HSP90AA1 PE=1 SV=5;>tr|Q2VPJ6|Q2VPJ6_HUMAN HSP90AA1 protein (Fragment) OS=Homo sapiens GN=HSP90AA1 PE=2 SV=1;>tr|Q8TBA7|Q8TBA7_HUMAN HSP90AA1 protein (Fragment) OS=Homo sapiens GN=HS	P07900;Q2VPJ6;Q8TBA7;O75322;Q86U12;Q96HX7	ENSG00000080824	0.134352	0.395	35	5.90792	7.11271	0	18	84.659	43.3
			>tr|Q59FE8|Q59FE8_HUMAN Epithelial protein lost in neoplasm beta variant (Fragment) OS=Homo sapiens PE=2 SV=1	Q59FE8		0.133827	0.394	16	NA	6.5713	0	1	86.106	17
TRA2B	TRA2B;DKFZp686F18120	Transformer-2 protein homolog beta	>tr|B2RDQ3|B2RDQ3_HUMAN cDNA, FLJ96718, highly similar to Homo sapiens splicing factor, arginine/serine-rich 10 (transformer 2 homolog, Drosophila) (SFRS10), mRNA OS=Homo sapiens PE=2 SV=1;>sp|P62995|TRA2B_HUMAN Transformer-2 protein homolog beta OS=Homo s	B2RDQ3;P62995;Q59GA1;Q68DZ9;Q8N1H4;H7BXF3;H7C2L4	ENSG00000136527	0.133695	0.394	10	NA	7.24147	3.31e-112	5	33.681	22.9
HNRNPC	HNRNPC;hCG_1641229		>tr|G3V4C1|G3V4C1_HUMAN Heterogeneous nuclear ribonucleoproteins C1/C2 OS=Homo sapiens GN=HNRNPC PE=4 SV=1;>tr|G3V2Q1|G3V2Q1_HUMAN Heterogeneous nuclear ribonucleoproteins C1/C2 OS=Homo sapiens GN=HNRNPC PE=4 SV=1;>tr|B3KX96|B3KX96_HUMAN cDNA FLJ45003 fis,	G3V4C1;G3V2Q1;B3KX96;D3DPI2	ENSG00000092199	0.133432	0.393	85	6.4929	8.86865	0	0	32.238	60.6
MRPS30	MRPS30	28S ribosomal protein S30, mitochondrial	>tr|Q53GN7|Q53GN7_HUMAN Mitochondrial ribosomal protein S30 variant (Fragment) OS=Homo sapiens PE=2 SV=1;>sp|Q9NP92|RT30_HUMAN 28S ribosomal protein S30, mitochondrial OS=Homo sapiens GN=MRPS30 PE=1 SV=2;>tr|Q9BUN6|Q9BUN6_HUMAN MRPS30 protein (Fragment) OS	Q53GN7;Q9NP92;Q9BUN6;Q53H77	ENSG00000112996	0.133432	0.393	1	NA	5.4526	1.45e-11	1	50.334	1.6
PDHB	PDHB	Pyruvate dehydrogenase E1 component subunit beta, mitochondrial	>sp|P11177|ODPB_HUMAN Pyruvate dehydrogenase E1 component subunit beta, mitochondrial OS=Homo sapiens GN=PDHB PE=1 SV=3;>tr|C9J634|C9J634_HUMAN Pyruvate dehydrogenase E1 component subunit beta, mitochondrial OS=Homo sapiens GN=PDHB PE=4 SV=1	P11177;C9J634	ENSG00000168291	0.132511	0.391	13	NA	7.22209	0	9	39.233	30.1
PSMD10	PSMD10	26S proteasome non-ATPase regulatory subunit 10	>sp|O75832|PSD10_HUMAN 26S proteasome non-ATPase regulatory subunit 10 OS=Homo sapiens GN=PSMD10 PE=1 SV=1;>tr|Q5U0B2|Q5U0B2_HUMAN Proteasome (Prosome, macropain) 26S subunit, non-ATPase, 10 OS=Homo sapiens PE=2 SV=1;>tr|B1AJY7|B1AJY7_HUMAN 26S proteasome	O75832;Q5U0B2;B1AJY7;B1AJY5	ENSG00000101843	0.132248	0.39	2	NA	6.28475	2.23e-124	2	24.428	8
	EMG1	Ribosomal RNA small subunit methyltransferase NEP1	>tr|A8K6D2|A8K6D2_HUMAN cDNA FLJ76620, highly similar to Homo sapiens C2f protein (C2F), mRNA OS=Homo sapiens PE=2 SV=1;>sp|Q92979|NEP1_HUMAN Ribosomal RNA small subunit methyltransferase NEP1 OS=Homo sapiens GN=EMG1 PE=1 SV=4;>tr|B4DQC7|B4DQC7_HUMAN cDNA	A8K6D2;Q92979;B4DQC7		0.131194	0.388	3	NA	6.8872	1.56e-141	3	26.692	14.3
NDUFS1	NDUFS1	NADH-ubiquinone oxidoreductase 75 kDa subunit, mitochondrial	>tr|E5KRK5|E5KRK5_HUMAN Mitochondrial NADH-ubiquinone oxidoreductase 75 kDa subunit OS=Homo sapiens GN=NDUFS1 PE=4 SV=1;>sp|P28331|NDUS1_HUMAN NADH-ubiquinone oxidoreductase 75 kDa subunit, mitochondrial OS=Homo sapiens GN=NDUFS1 PE=1 SV=3;>tr|E7ENF3|E7ENF	E5KRK5;P28331;E7ENF3;B4DIN9;B4DJ81	ENSG00000023228	0.131194	0.388	16	NA	6.37774	0	12	79.467	17.7
NAA15	NAA15;NARG1	N-alpha-acetyltransferase 15, NatA auxiliary subunit	>sp|Q9BXJ9|NAA15_HUMAN N-alpha-acetyltransferase 15, NatA auxiliary subunit OS=Homo sapiens GN=NAA15 PE=1 SV=1;>tr|B2RBE5|B2RBE5_HUMAN cDNA, FLJ95468, highly similar to Homo sapiens transcriptional coactivator tubedown-100 (TBDN100),transcript variant 1, m	Q9BXJ9;B2RBE5;F5H5A7;B4E2T6;Q58F05	ENSG00000164134	0.130667	0.387	7	NA	5.83268	0	5	101.27	6.5
RPS16	RPS16	40S ribosomal protein S16	>sp|P62249|RS16_HUMAN 40S ribosomal protein S16 OS=Homo sapiens GN=RPS16 PE=1 SV=2;>tr|Q6IPX4|Q6IPX4_HUMAN 40S ribosomal protein S16 OS=Homo sapiens GN=RPS16 PE=2 SV=1	P62249;Q6IPX4	ENSG00000105193	0.130404	0.386	10	NA	7.74004	1.33e-65	10	16.445	54.1
LDHA	LDHA	L-lactate dehydrogenase A chain;L-lactate dehydrogenase	>sp|P00338|LDHA_HUMAN L-lactate dehydrogenase A chain OS=Homo sapiens GN=LDHA PE=1 SV=2;>tr|E9PH51|E9PH51_HUMAN L-lactate dehydrogenase OS=Homo sapiens GN=LDHA PE=3 SV=2;>tr|B4DJI1|B4DJI1_HUMAN L-lactate dehydrogenase OS=Homo sapiens PE=2 SV=1;>tr|F5H308|F	P00338;E9PH51;B4DJI1;F5H308;F5GXY2;F5GYU2;F5GXH2	ENSG00000134333	0.129745	0.385	9	4.82154	6.8273	0	6	36.688	22.6
COIL	COIL	Coilin	>sp|P38432|COIL_HUMAN Coilin OS=Homo sapiens GN=COIL PE=1 SV=1	P38432	ENSG00000121058	0.128425	0.382	1	NA	4.97549	2.71e-216	1	62.608	1.7
ARMC8	ARMC8	Armadillo repeat-containing protein 8	>sp|Q8IUR7|ARMC8_HUMAN Armadillo repeat-containing protein 8 OS=Homo sapiens GN=ARMC8 PE=1 SV=2;>tr|A8MTG8|A8MTG8_HUMAN Armadillo repeat-containing protein 8 OS=Homo sapiens GN=ARMC8 PE=4 SV=3;>tr|B7Z453|B7Z453_HUMAN cDNA FLJ55707, highly similar to Mus mu	Q8IUR7;A8MTG8;B7Z453;F5GWK4;B7Z441;B7Z637;B7Z5P0;H0YGM5;B7Z979;G5E9V6	ENSG00000114098	0.128029	0.381	1	NA	5.26567	1.2e-100	1	75.509	1.8
SMARCA5	SMARCA5	SWI/SNF-related matrix-associated actin-dependent regulator of chromatin subfamily A member 5	>sp|O60264|SMCA5_HUMAN SWI/SNF-related matrix-associated actin-dependent regulator of chromatin subfamily A member 5 OS=Homo sapiens GN=SMARCA5 PE=1 SV=1;>tr|B4DZC0|B4DZC0_HUMAN cDNA FLJ51771, highly similar to SWI/SNF-related matrix-associatedactin-depend	O60264;B4DZC0;B7ZAX9;F5GZI1	ENSG00000153147	0.128029	0.381	54	NA	7.30066	0	21	121.9	30.4
ATP5C1	ATP5C1	ATP synthase subunit gamma, mitochondrial;ATP synthase gamma chain	>sp|P36542|ATPG_HUMAN ATP synthase subunit gamma, mitochondrial OS=Homo sapiens GN=ATP5C1 PE=1 SV=1;>tr|Q6I9V2|Q6I9V2_HUMAN ATP synthase gamma chain OS=Homo sapiens GN=ATP5C1 PE=2 SV=1;>tr|Q8TAS0|Q8TAS0_HUMAN ATP synthase gamma chain (Fragment) OS=Homo sap	P36542;Q6I9V2;Q8TAS0;B4DL14;B4DFE6	ENSG00000165629	0.127897	0.381	9	5.44359	7.44875	5e-54	8	32.996	28.9
BCCIP	BCCIP	BRCA2 and CDKN1A-interacting protein	>sp|Q9P287|BCCIP_HUMAN BRCA2 and CDKN1A-interacting protein OS=Homo sapiens GN=BCCIP PE=1 SV=1;>tr|B4DUS0|B4DUS0_HUMAN cDNA FLJ60898, highly similar to Homo sapiens BRCA2 and CDKN1A interacting protein (BCCIP), transcript variant C, mRNA OS=Homo sapiens PE	Q9P287;B4DUS0;B4E318	ENSG00000107949	0.127237	0.379	2	NA	5.35807	2.48e-139	1	35.979	2.5
ANAPC2	ANAPC2	Anaphase-promoting complex subunit 2	>sp|Q9UJX6|ANC2_HUMAN Anaphase-promoting complex subunit 2 OS=Homo sapiens GN=ANAPC2 PE=1 SV=1;>tr|B4DGH7|B4DGH7_HUMAN cDNA FLJ58169, highly similar to Anaphase-promoting complex subunit 2 (APC2)(Cyclosome subunit 2) OS=Homo sapiens PE=2 SV=1	Q9UJX6;B4DGH7	ENSG00000176248	0.127237	0.379	5	NA	5.64319	6.77e-46	4	93.827	5.2
SIN3A	SIN3A	Paired amphipathic helix protein Sin3a	>sp|Q96ST3|SIN3A_HUMAN Paired amphipathic helix protein Sin3a OS=Homo sapiens GN=SIN3A PE=1 SV=2	Q96ST3	ENSG00000169375	0.126576	0.378	20	NA	6.54037	0	13	145.17	10.5
TAF6L	TAF6L	TAF6-like RNA polymerase II p300/CBP-associated factor-associated factor 65 kDa subunit 6L	>sp|Q9Y6J9|TAF6L_HUMAN TAF6-like RNA polymerase II p300/CBP-associated factor-associated factor 65 kDa subunit 6L OS=Homo sapiens GN=TAF6L PE=1 SV=1;>tr|A8K0D4|A8K0D4_HUMAN cDNA FLJ78693, highly similar to Homo sapiens TAF6-like RNA polymerase II, p300/CBP	Q9Y6J9;A8K0D4	ENSG00000162227	0.126444	0.378	1	NA	5.00655	8.45e-59	1	67.814	1.8
ATP1A1	ATP1A1	Sodium/potassium-transporting ATPase subunit alpha-1	>tr|B7Z2T5|B7Z2T5_HUMAN cDNA FLJ55427, highly similar to Sodium/potassium-transporting ATPase alpha-1 chain (EC 3.6.3.9) OS=Homo sapiens PE=2 SV=1;>tr|F5H3A1|F5H3A1_HUMAN Sodium/potassium-transporting ATPase subunit alpha-1 OS=Homo sapiens GN=ATP1A1 PE=3 S	B7Z2T5;F5H3A1;P05023;B7Z3U6;B7Z3V1;H7BXX5	ENSG00000163399	0.126312	0.377	16	5.09304	6.15824	0	10	112.91	14.5
SNRNP70	SNRNP70	U1 small nuclear ribonucleoprotein 70 kDa	>tr|A8KAQ5|A8KAQ5_HUMAN cDNA FLJ77404, highly similar to Homo sapiens small nuclear ribonucleoprotein 70kDa polypeptide (RNP antigen) (SNRP70), transcript variant 1, mRNA OS=Homo sapiens PE=2 SV=1;>sp|P08621|RU17_HUMAN U1 small nuclear ribonucleoprotein 70	A8KAQ5;P08621	ENSG00000104852	0.125783	0.376	21	NA	6.89701	8.32e-187	8	51.495	13.3
CORO1B	CORO1B;DKFZp762I166	Coronin-1B	>sp|Q9BR76|COR1B_HUMAN Coronin-1B OS=Homo sapiens GN=CORO1B PE=1 SV=1;>tr|Q9NSK3|Q9NSK3_HUMAN Putative uncharacterized protein DKFZp762I166 (Fragment) OS=Homo sapiens GN=DKFZp762I166 PE=2 SV=1	Q9BR76;Q9NSK3	ENSG00000172725	0.125783	0.376	7	NA	6.63417	0	8	54.234	16.4
ECD	ECD;HSGT1	Protein SGT1	>tr|C9JX46|C9JX46_HUMAN Protein SGT1 OS=Homo sapiens GN=ECD PE=4 SV=1;>tr|B3KMT5|B3KMT5_HUMAN cDNA FLJ12554 fis, clone NT2RM4000741, highly similar to SGT1 protein OS=Homo sapiens PE=2 SV=1;>sp|O95905|SGT1_HUMAN Protein SGT1 OS=Homo sapiens GN=ECD PE=1 SV=	C9JX46;B3KMT5;O95905;Q6I9U8;E9PAW8	ENSG00000122882	0.125651	0.376	1	NA	5.12437	7.24e-38	1	76.507	1.2
RCC2	RCC2	Protein RCC2	>sp|Q9P258|RCC2_HUMAN Protein RCC2 OS=Homo sapiens GN=RCC2 PE=1 SV=2;>tr|A5PLK7|A5PLK7_HUMAN RCC2 protein (Fragment) OS=Homo sapiens GN=RCC2 PE=2 SV=1	Q9P258;A5PLK7	ENSG00000179051	0.125254	0.375	4	NA	5.90644	0	4	56.084	8.8
RBM39	RBM39;DKFZp781C0423;DKFZp686A11192;DKFZp686C17209;DKFZp781I1140	RNA-binding protein 39	>sp|Q14498|RBM39_HUMAN RNA-binding protein 39 OS=Homo sapiens GN=RBM39 PE=1 SV=2;>tr|B4E1M7|B4E1M7_HUMAN cDNA FLJ58465, highly similar to RNA-binding region-containing protein 2 OS=Homo sapiens PE=2 SV=1;>tr|Q68DD9|Q68DD9_HUMAN Putative uncharacterized pro	Q14498;B4E1M7;Q68DD9;B3KWX7;B4DLM0;B4DRA0;E1P5S2;Q6N037;G3XAC6;Q6MZY7;Q7Z3L0;B7Z4L7;H0Y4X3;Q5QP20	ENSG00000131051	0.124461	0.373	30	NA	7.01803	0	8	59.379	21.9
YTHDC1	YTHDC1	YTH domain-containing protein 1	>sp|Q96MU7|YTDC1_HUMAN YTH domain-containing protein 1 OS=Homo sapiens GN=YTHDC1 PE=1 SV=3	Q96MU7	ENSG00000083896	0.123136	0.37	6	NA	6.41273	3.87e-49	4	84.699	5.6
PSMD7	PSMD7	26S proteasome non-ATPase regulatory subunit 7	>sp|P51665|PSD7_HUMAN 26S proteasome non-ATPase regulatory subunit 7 OS=Homo sapiens GN=PSMD7 PE=1 SV=2;>tr|B2RD27|B2RD27_HUMAN cDNA, FLJ96428, highly similar to Homo sapiens proteasome (prosome, macropain) 26S subunit, non-ATPase, 7 (Mov34 homolog) (PSMD7	P51665;B2RD27;B4DXI8;H3BTM8;H3BNT7	ENSG00000103035	0.122739	0.37	14	NA	7.19951	3.33e-257	7	37.025	20.1
EXOSC4	EXOSC4	Exosome complex component RRP41	>sp|Q9NPD3|EXOS4_HUMAN Exosome complex component RRP41 OS=Homo sapiens GN=EXOSC4 PE=1 SV=3;>tr|E9PI41|E9PI41_HUMAN Exosome complex component RRP41 (Fragment) OS=Homo sapiens GN=EXOSC4 PE=4 SV=1	Q9NPD3;E9PI41	ENSG00000178896;ENSG00000260189	0.122474	0.369	3	5.68018	6.62359	2.46e-33	3	26.383	14.7
EIF4E	EIF4E	Eukaryotic translation initiation factor 4E	>sp|P06730|IF4E_HUMAN Eukaryotic translation initiation factor 4E OS=Homo sapiens GN=EIF4E PE=1 SV=2;>tr|D6RBW1|D6RBW1_HUMAN Eukaryotic translation initiation factor 4E OS=Homo sapiens GN=EIF4E PE=3 SV=1;>tr|Q32Q75|Q32Q75_HUMAN Eukaryotic translation initi	P06730;D6RBW1;Q32Q75;B7Z2T1;H0Y8J7	ENSG00000151247	0.122341	0.369	2	NA	6.60829	1.54e-65	2	25.097	9.7
WDR18	WDR18	WD repeat-containing protein 18	>sp|Q9BV38|WDR18_HUMAN WD repeat-containing protein 18 OS=Homo sapiens GN=WDR18 PE=1 SV=2	Q9BV38	ENSG00000065268	0.121546	0.367	10	6.11317	7.10846	3.01e-234	6	47.405	14.6
MYH9	MYH9	Myosin-9	>sp|P35579|MYH9_HUMAN Myosin-9 OS=Homo sapiens GN=MYH9 PE=1 SV=4;>tr|Q60FE2|Q60FE2_HUMAN MYH9 variant protein OS=Homo sapiens GN=MYH9 PE=2 SV=1;>tr|Q86XU5|Q86XU5_HUMAN MYH9 protein (Fragment) OS=Homo sapiens GN=MYH9 PE=2 SV=1	P35579;Q60FE2;Q86XU5	ENSG00000100345	0.121281	0.366	2	4.09248	4.51602	0	1	226.53	1
REPS1	REPS1	RalBP1-associated Eps domain-containing protein 1	>sp|Q96D71|REPS1_HUMAN RalBP1-associated Eps domain-containing protein 1 OS=Homo sapiens GN=REPS1 PE=1 SV=3;>tr|B2R7D3|B2R7D3_HUMAN cDNA, FLJ93390, highly similar to Homo sapiens RALBP1 associated Eps domain containing 1 (REPS1),mRNA OS=Homo sapiens PE=2 S	Q96D71;B2R7D3;E9PMG1;H0YDT0	ENSG00000135597	0.12075	0.365	2	NA	5.83754	2.01e-97	2	86.661	2
RPS15A;	hCG_1994130;RPS15A	40S ribosomal protein S15a	>tr|B2R4W8|B2R4W8_HUMAN HCG1994130, isoform CRA_a OS=Homo sapiens GN=hCG_1994130 PE=2 SV=1;>sp|P62244|RS15A_HUMAN 40S ribosomal protein S15a OS=Homo sapiens GN=RPS15A PE=1 SV=2;>tr|A8K7H3|A8K7H3_HUMAN cDNA FLJ77670, highly similar to Homo sapiens ribosomal	B2R4W8;P62244;A8K7H3;I3L3P7;H3BN98;I3L246	ENSG00000134419;ENSG00000260342	0.120352	0.364	6	NA	7.46354	1.2e-46	5	14.839	36.2
AK6;TAF9B	TAF9;TAF9B	Transcription initiation factor TFIID subunit 9;Transcription initiation factor TFIID subunit 9B	>sp|Q16594|TAF9_HUMAN Transcription initiation factor TFIID subunit 9 OS=Homo sapiens GN=TAF9 PE=1 SV=1;>tr|D6RIE8|D6RIE8_HUMAN Transcription initiation factor TFIID subunit 9 (Fragment) OS=Homo sapiens GN=TAF9 PE=4 SV=1;>tr|D6RIV9|D6RIV9_HUMAN Transcripti	Q16594;D6RIE8;D6RIV9;D6RGK3;D6RIY1;D6RHW1;B2R6H6;Q9HBM6	ENSG00000085231;ENSG00000187325;ENSG00000263302;ENSG00000269257	0.120352	0.364	2	NA	6.19165	4.94e-07	2	28.974	6.8
ARF4	ARF4	ADP-ribosylation factor 4	>sp|P18085|ARF4_HUMAN ADP-ribosylation factor 4 OS=Homo sapiens GN=ARF4 PE=1 SV=3;>tr|C9JPM4|C9JPM4_HUMAN ADP-ribosylation factor 4 (Fragment) OS=Homo sapiens GN=ARF4 PE=3 SV=1;>tr|C9JAK5|C9JAK5_HUMAN ADP-ribosylation factor 4 OS=Homo sapiens GN=ARF4 PE=3	P18085;C9JPM4;C9JAK5	ENSG00000168374	0.119821	0.363	2	NA	6.3846	4.24e-70	2	20.511	15.6
MRPS17;	MRPS17	28S ribosomal protein S17, mitochondrial	>tr|I3L0E3|I3L0E3_HUMAN 28S ribosomal protein S17, mitochondrial OS=Homo sapiens GN=MRPS17 PE=4 SV=1;>tr|Q8IY71|Q8IY71_HUMAN MRPS17 protein (Fragment) OS=Homo sapiens GN=MRPS17 PE=2 SV=1;>sp|Q9Y2R5|RT17_HUMAN 28S ribosomal protein S17, mitochondrial OS=Hom	I3L0E3;Q8IY71;Q9Y2R5;E9PE17	ENSG00000239789;ENSG00000249773	0.119688	0.363	1	NA	6.34686	2.44e-36	1	25.72	4
DNM1L	DNM1L	Dynamin-1-like protein	>tr|F8W8D1|F8W8D1_HUMAN Dynamin-1-like protein OS=Homo sapiens GN=DNM1L PE=3 SV=1;>tr|D3DUW5|D3DUW5_HUMAN Dynamin 1-like, isoform CRA_c OS=Homo sapiens GN=DNM1L PE=3 SV=1;>tr|B4DYR6|B4DYR6_HUMAN cDNA FLJ56381, highly similar to Dynamin-1-like protein (EC 3	F8W8D1;D3DUW5;B4DYR6;D3DUW6;D3DUW7;Q59GN9;O00429;G8JLD5;G8JL97;Q32Q67	ENSG00000087470	0.119423	0.362	1	NA	4.30216	4.64e-66	1	87.991	1.3
TCERG1	TCERG1	Transcription elongation regulator 1	>sp|O14776|TCRG1_HUMAN Transcription elongation regulator 1 OS=Homo sapiens GN=TCERG1 PE=1 SV=2;>tr|G3V220|G3V220_HUMAN Transcription elongation regulator 1 OS=Homo sapiens GN=TCERG1 PE=4 SV=1	O14776;G3V220	ENSG00000113649	0.117961	0.359	11	NA	6.32891	1.44e-238	11	123.9	9.5
ANAPC4	ANAPC4	Anaphase-promoting complex subunit 4	>tr|E9PCR4|E9PCR4_HUMAN Anaphase-promoting complex subunit 4 OS=Homo sapiens GN=ANAPC4 PE=4 SV=1;>sp|Q9UJX5|APC4_HUMAN Anaphase-promoting complex subunit 4 OS=Homo sapiens GN=ANAPC4 PE=1 SV=2;>tr|B3KN47|B3KN47_HUMAN cDNA FLJ13535 fis, clone PLACE1006506, h	E9PCR4;Q9UJX5;B3KN47	ENSG00000053900	0.117562	0.358	3	NA	5.3883	3.36e-117	3	92.214	4.1
UGDH	UGDH	UDP-glucose 6-dehydrogenase	>sp|O60701|UGDH_HUMAN UDP-glucose 6-dehydrogenase OS=Homo sapiens GN=UGDH PE=1 SV=1;>tr|B4DN25|B4DN25_HUMAN UDP-glucose 6-dehydrogenase OS=Homo sapiens GN=UGDH PE=2 SV=1	O60701;B4DN25	ENSG00000109814	0.116498	0.356	1	NA	5.11661	0	1	55.023	2
MRPS9	MRPS9	28S ribosomal protein S9, mitochondrial	>sp|P82933|RT09_HUMAN 28S ribosomal protein S9, mitochondrial OS=Homo sapiens GN=MRPS9 PE=1 SV=2;>tr|Q86WV4|Q86WV4_HUMAN MRPS9 protein (Fragment) OS=Homo sapiens GN=MRPS9 PE=2 SV=1	P82933;Q86WV4	ENSG00000135972	0.116365	0.356	5	NA	6.49138	6.31e-42	6	45.834	16.4
KDM1A	KDM1A	Lysine-specific histone demethylase 1A	>sp|O60341|KDM1A_HUMAN Lysine-specific histone demethylase 1A OS=Homo sapiens GN=KDM1A PE=1 SV=2;>tr|F6S0T5|F6S0T5_HUMAN Lysine-specific histone demethylase 1A OS=Homo sapiens GN=KDM1A PE=4 SV=1;>tr|A8K2R3|A8K2R3_HUMAN cDNA FLJ75083, highly similar to Homo	O60341;F6S0T5;A8K2R3	ENSG00000004487	0.116098	0.355	13	4.98203	6.64333	2.95e-211	12	92.902	17.7
RBMX	RBMX	RNA-binding motif protein, X chromosome;RNA-binding motif protein, X chromosome, N-terminally processed	>sp|P38159|RBMX_HUMAN RNA-binding motif protein, X chromosome OS=Homo sapiens GN=RBMX PE=1 SV=3;>tr|H3BT71|H3BT71_HUMAN RNA-binding motif protein, X chromosome, N-terminally processed OS=Homo sapiens GN=RBMX PE=4 SV=1;>tr|H0Y6E7|H0Y6E7_HUMAN RNA-binding mo	P38159;H3BT71;H0Y6E7;B4E352;H3BUY5;B3KRG5	ENSG00000147274	0.114234	0.351	31	5.68463	7.76958	0	3	42.331	30.9
TFRC	TFRC	Transferrin receptor protein 1;Transferrin receptor protein 1, serum form	>sp|P02786|TFR1_HUMAN Transferrin receptor protein 1 OS=Homo sapiens GN=TFRC PE=1 SV=2;>tr|G3V0E5|G3V0E5_HUMAN Transferrin receptor (P90, CD71), isoform CRA_c OS=Homo sapiens GN=TFRC PE=4 SV=1;>tr|F5H6B1|F5H6B1_HUMAN Transferrin receptor protein 1 OS=Homo	P02786;G3V0E5;F5H6B1;B7Z2I6	ENSG00000072274	0.113034	0.348	1	NA	4.72749	0	0	84.87	1.3
NCKAP1	NCKAP1	Nck-associated protein 1	>sp|Q9Y2A7|NCKP1_HUMAN Nck-associated protein 1 OS=Homo sapiens GN=NCKAP1 PE=1 SV=1	Q9Y2A7	ENSG00000061676	0.112366	0.347	3	NA	5.62335	0	2	128.79	1.4
PDLIM1	PDLIM1	PDZ and LIM domain protein 1	>sp|O00151|PDLI1_HUMAN PDZ and LIM domain protein 1 OS=Homo sapiens GN=PDLIM1 PE=1 SV=4	O00151	ENSG00000107438	0.110898	0.344	1	NA	5.6057	1.99e-180	1	36.071	3
LAMTOR1	LAMTOR1	Ragulator complex protein LAMTOR1	>sp|Q6IAA8|LTOR1_HUMAN Ragulator complex protein LAMTOR1 OS=Homo sapiens GN=LAMTOR1 PE=1 SV=2;>tr|B4DUK2|B4DUK2_HUMAN cDNA FLJ51311 OS=Homo sapiens PE=4 SV=1;>tr|F5H3Y3|F5H3Y3_HUMAN Ragulator complex protein LAMTOR1 OS=Homo sapiens GN=LAMTOR1 PE=4 SV=1;>tr	Q6IAA8;B4DUK2;F5H3Y3;F5GX19	ENSG00000149357	0.110497	0.343	1	NA	6.20954	9.65e-101	1	17.745	7.5
SACM1L	SACM1L	Phosphatidylinositide phosphatase SAC1	>sp|Q9NTJ5|SAC1_HUMAN Phosphatidylinositide phosphatase SAC1 OS=Homo sapiens GN=SACM1L PE=1 SV=2;>tr|B4DK71|B4DK71_HUMAN Phosphatidylinositide phosphatase SAC1 OS=Homo sapiens GN=SACM1L PE=2 SV=1;>tr|B4DVV3|B4DVV3_HUMAN cDNA FLJ53218, highly similar to Hom	Q9NTJ5;B4DK71;B4DVV3;E9PGZ4	ENSG00000211456	0.110497	0.343	3	4.43401	5.70639	4.42e-73	3	66.966	4.8
KPNA2	KPNA2	Importin subunit alpha;Importin subunit alpha-2	>tr|A8K7D9|A8K7D9_HUMAN Importin subunit alpha OS=Homo sapiens PE=2 SV=1;>sp|P52292|IMA2_HUMAN Importin subunit alpha-2 OS=Homo sapiens GN=KPNA2 PE=1 SV=1;>tr|Q7Z726|Q7Z726_HUMAN Importin subunit alpha OS=Homo sapiens GN=KPNA2 PE=2 SV=1;>tr|Q6NVW7|Q6NVW7_H	A8K7D9;P52292;Q7Z726;Q6NVW7	ENSG00000182481;ENSG00000262472	0.110229	0.342	24	NA	7.67861	0	15	57.833	32.1
ACADM	DKFZp686M24262;ACADM	Medium-chain specific acyl-CoA dehydrogenase, mitochondrial	>tr|Q5HYG7|Q5HYG7_HUMAN Putative uncharacterized protein DKFZp686M24262 OS=Homo sapiens GN=DKFZp686M24262 PE=2 SV=1;>tr|Q5T4U5|Q5T4U5_HUMAN Acyl-Coenzyme A dehydrogenase, C-4 to C-12 straight chain OS=Homo sapiens GN=ACADM PE=2 SV=1;>sp|P11310|ACADM_HUMAN	Q5HYG7;Q5T4U5;P11310;B4DWX6;B7Z9I1;B4DVB1;B4DJE7;B4DVE0	ENSG00000117054	0.110096	0.342	4	NA	6.0136	0	3	50.308	7.7
SUPV3L1	SUPV3L1	ATP-dependent RNA helicase SUPV3L1, mitochondrial	>sp|Q8IYB8|SUV3_HUMAN ATP-dependent RNA helicase SUPV3L1, mitochondrial OS=Homo sapiens GN=SUPV3L1 PE=1 SV=1;>tr|B7Z611|B7Z611_HUMAN cDNA FLJ50848, highly similar to Homo sapiens suppressor of var1, 3-like 1 (S. cerevisiae) (SUPV3L1), mRNA (Fragment) OS=Ho	Q8IYB8;B7Z611	ENSG00000156502	0.109962	0.342	4	NA	5.59245	9.13e-94	4	87.99	5.3
ANAPC7	ANAPC7	Anaphase-promoting complex subunit 7	>sp|Q9UJX3|APC7_HUMAN Anaphase-promoting complex subunit 7 OS=Homo sapiens GN=ANAPC7 PE=1 SV=4;>tr|A5D8X2|A5D8X2_HUMAN Anaphase promoting complex subunit 7 OS=Homo sapiens GN=ANAPC7 PE=2 SV=1;>tr|A8KAQ7|A8KAQ7_HUMAN ANAPC7 protein OS=Homo sapiens GN=ANAPC7	Q9UJX3;A5D8X2;A8KAQ7;B3KMP2;Q4KMX6;Q2M2R1	ENSG00000196510	0.109829	0.341	6	NA	6.22024	1.5e-119	6	66.855	10.5
SMARCE1	SMARCE1	SWI/SNF-related matrix-associated actin-dependent regulator of chromatin subfamily E member 1	>tr|C0IMW5|C0IMW5_HUMAN SWI/SNF-related matrix-associated actin-dependent regulator of chromatin subfamily E member 1 OS=Homo sapiens GN=SMARCE1 PE=2 SV=1;>tr|C0IMW7|C0IMW7_HUMAN Smarce1 variant 6 OS=Homo sapiens PE=2 SV=1;>sp|Q969G3|SMCE1_HUMAN SWI/SNF-re	C0IMW5;C0IMW7;Q969G3;B4DGM3;C0IMW4;B4DFR4;H7C3F6;H7BXG8;H7C048	ENSG00000073584	0.109695	0.341	19	NA	7.32893	1.55e-234	13	37.966	42.4
ZMYM3	ZMYM3	Zinc finger MYM-type protein 3	>tr|A6NHB5|A6NHB5_HUMAN Zinc finger MYM-type protein 3 OS=Homo sapiens GN=ZMYM3 PE=4 SV=1;>sp|Q14202|ZMYM3_HUMAN Zinc finger MYM-type protein 3 OS=Homo sapiens GN=ZMYM3 PE=1 SV=2;>tr|A6NHN7|A6NHN7_HUMAN Zinc finger MYM-type protein 3 OS=Homo sapiens GN=ZMY	A6NHB5;Q14202;A6NHN7	ENSG00000147130	0.108892	0.339	1	NA	4.79124	3.77e-46	1	152.6	1.4
CDC37	CDC37	Hsp90 co-chaperone Cdc37	>sp|Q16543|CDC37_HUMAN Hsp90 co-chaperone Cdc37 OS=Homo sapiens GN=CDC37 PE=1 SV=1;>tr|Q6FG59|Q6FG59_HUMAN CDC37 protein OS=Homo sapiens GN=CDC37 PE=2 SV=1	Q16543;Q6FG59	ENSG00000105401	0.108625	0.339	7	NA	6.45399	5.98e-152	6	44.468	21.2
UNC45A	UNC45A	Protein unc-45 homolog A	>tr|A8K6F7|A8K6F7_HUMAN Unc-45 homolog A (C. elegans), isoform CRA_a OS=Homo sapiens GN=UNC45A PE=2 SV=1;>sp|Q9H3U1|UN45A_HUMAN Protein unc-45 homolog A OS=Homo sapiens GN=UNC45A PE=1 SV=1	A8K6F7;Q9H3U1	ENSG00000140553	0.106884	0.335	3	NA	5.34488	0	2	101.67	2
SLC25A6	SLC25A6	ADP/ATP translocase 3	>tr|Q59EI9|Q59EI9_HUMAN ADP,ATP carrier protein, liver isoform T2 variant (Fragment) OS=Homo sapiens PE=2 SV=1;>sp|P12236|ADT3_HUMAN ADP/ATP translocase 3 OS=Homo sapiens GN=SLC25A6 PE=1 SV=4;>tr|Q6I9V5|Q6I9V5_HUMAN SLC25A6 protein OS=Homo sapiens GN=SLC25	Q59EI9;P12236;Q6I9V5	ENSG00000169100	0.106348	0.334	23	7.12326	7.99787	1.77e-225	3	35.383	39.6
GOLGA2	GOLGA2	Golgin subfamily A member 2	>sp|Q08379|GOGA2_HUMAN Golgin subfamily A member 2 OS=Homo sapiens GN=GOLGA2 PE=1 SV=3	Q08379	ENSG00000167110	0.106348	0.334	2	NA	4.9399	3.46e-169	2	113.08	2.3
SF3B3	SF3B3	Splicing factor 3B subunit 3	>sp|Q15393|SF3B3_HUMAN Splicing factor 3B subunit 3 OS=Homo sapiens GN=SF3B3 PE=1 SV=4;>tr|A8K6V3|A8K6V3_HUMAN cDNA FLJ78677, highly similar to Homo sapiens splicing factor 3b, subunit 3, 130kDa (SF3B3), mRNA OS=Homo sapiens PE=2 SV=1;>tr|B3KM77|B3KM77_HUM	Q15393;A8K6V3;B3KM77	ENSG00000189091	0.10608	0.333	99	NA	7.66226	0	15	135.58	33.4
NEDD8;NEDD8-MDP1	NEDD8;NEDD8-MDP1	NEDD8	>sp|Q15843|NEDD8_HUMAN NEDD8 OS=Homo sapiens GN=NEDD8 PE=1 SV=1;>tr|E9PL57|E9PL57_HUMAN Protein NEDD8-MDP1 (Fragment) OS=Homo sapiens GN=NEDD8-MDP1 PE=4 SV=1;>tr|E9PS38|E9PS38_HUMAN Protein NEDD8-MDP1 OS=Homo sapiens GN=NEDD8-MDP1 PE=4 SV=1;>tr|F8VSA6|F8VS	Q15843;E9PL57;E9PS38;F8VSA6	ENSG00000129559;ENSG00000255526	0.10608	0.333	3	NA	6.96702	4.22e-146	2	9.0714	17.3
CBX5	CBX5	Chromobox protein homolog 5	>sp|P45973|CBX5_HUMAN Chromobox protein homolog 5 OS=Homo sapiens GN=CBX5 PE=1 SV=1;>tr|G3V1X9|G3V1X9_HUMAN Chromobox homolog 5 (HP1 alpha homolog, Drosophila), isoform CRA_a OS=Homo sapiens GN=CBX5 PE=4 SV=1;>tr|Q6I9T7|Q6I9T7_HUMAN CBX5 protein OS=Homo sa	P45973;G3V1X9;Q6I9T7	ENSG00000094916	0.105812	0.332	5	NA	6.98756	7.96e-57	5	22.225	26.2
RPS23	RPS23	40S ribosomal protein S23	>tr|A8K517|A8K517_HUMAN Ribosomal protein S23, isoform CRA_a OS=Homo sapiens GN=RPS23 PE=2 SV=1;>sp|P62266|RS23_HUMAN 40S ribosomal protein S23 OS=Homo sapiens GN=RPS23 PE=1 SV=3;>tr|D6RD47|D6RD47_HUMAN 40S ribosomal protein S23 OS=Homo sapiens GN=RPS23 PE	A8K517;P62266;D6RD47	ENSG00000186468	0.105544	0.332	2	NA	6.81066	2.06e-22	2	15.807	16.1
BAZ1B	BAZ1B	Tyrosine-protein kinase BAZ1B	>sp|Q9UIG0|BAZ1B_HUMAN Tyrosine-protein kinase BAZ1B OS=Homo sapiens GN=BAZ1B PE=1 SV=2	Q9UIG0	ENSG00000009954;ENSG00000262694	0.104605	0.33	8	NA	5.50169	0	4	170.9	2.6
SFPQ	SFPQ	Splicing factor, proline- and glutamine-rich	>sp|P23246|SFPQ_HUMAN Splicing factor, proline- and glutamine-rich OS=Homo sapiens GN=SFPQ PE=1 SV=2;>tr|Q9BSV4|Q9BSV4_HUMAN SFPQ protein (Fragment) OS=Homo sapiens GN=SFPQ PE=2 SV=2;>tr|Q86VG2|Q86VG2_HUMAN Splicing factor proline/glutamine-rich (Polypyrim	P23246;Q9BSV4;Q86VG2;Q6PIX2	ENSG00000116560	0.103934	0.328	25	5.00676	7.25722	0	11	76.149	20.8
HNRNPC	HNRNPC	Heterogeneous nuclear ribonucleoproteins C1/C2	>sp|P07910|HNRPC_HUMAN Heterogeneous nuclear ribonucleoproteins C1/C2 OS=Homo sapiens GN=HNRNPC PE=1 SV=4;>tr|A8K9A4|A8K9A4_HUMAN cDNA FLJ75154, highly similar to Homo sapiens heterogeneous nuclear ribonucleoprotein C (C1/C2), mRNA OS=Homo sapiens PE=2 SV=	P07910;A8K9A4	ENSG00000092199	0.1038	0.328	2	NA	6.36479	0	0	33.67	53.9
SYNCRIP	SYNCRIP	Heterogeneous nuclear ribonucleoprotein Q	>tr|B2R8Z8|B2R8Z8_HUMAN cDNA, FLJ94136, highly similar to Homo sapiens synaptotagmin binding, cytoplasmic RNA interacting protein (SYNCRIP), mRNA OS=Homo sapiens PE=2 SV=1;>sp|O60506|HNRPQ_HUMAN Heterogeneous nuclear ribonucleoprotein Q OS=Homo sapiens GN=	B2R8Z8;O60506;Q05CK9	ENSG00000135316	0.103665	0.328	26	NA	7.07324	0	0	69.601	21.8
ZNF143	ZNF143	Zinc finger protein 143	>sp|P52747|ZN143_HUMAN Zinc finger protein 143 OS=Homo sapiens GN=ZNF143 PE=1 SV=2;>tr|E7ER34|E7ER34_HUMAN Zinc finger protein 143 OS=Homo sapiens GN=ZNF143 PE=4 SV=1;>tr|E7EN86|E7EN86_HUMAN Zinc finger protein 143 OS=Homo sapiens GN=ZNF143 PE=4 SV=1	P52747;E7ER34;E7EN86	ENSG00000166478	0.103531	0.327	5	NA	6.11398	2.4e-11	2	68.895	7.1
RAB11A;RAB11B	RAB11B;RAB11A	Ras-related protein Rab-11B;Ras-related protein Rab-11A	>tr|A5YM50|A5YM50_HUMAN RAB11B protein OS=Homo sapiens GN=RAB11B PE=2 SV=1;>sp|Q15907|RB11B_HUMAN Ras-related protein Rab-11B OS=Homo sapiens GN=RAB11B PE=1 SV=4;>tr|Q6FHR0|Q6FHR0_HUMAN RAB11B protein (Fragment) OS=Homo sapiens GN=RAB11B PE=2 SV=1;>tr|Q6FI	A5YM50;Q15907;Q6FHR0;Q6FI42;B4DMN1;Q5U0I1;P62491;H3BSC1;B4DMK0;B4DT13;H3BMH2	ENSG00000103769;ENSG00000185236	0.101919	0.324	1	NA	5.46773	8.46e-59	1	24.516	5
ELF2	ELF2	ETS-related transcription factor Elf-2	>tr|B7Z720|B7Z720_HUMAN E74-like factor 2 (Ets domain transcription factor), isoform CRA_b OS=Homo sapiens GN=ELF2 PE=2 SV=1;>tr|E9PCX3|E9PCX3_HUMAN ETS-related transcription factor Elf-2 OS=Homo sapiens GN=ELF2 PE=3 SV=1;>sp|Q15723|ELF2_HUMAN ETS-related	B7Z720;E9PCX3;Q15723;B7Z8R4;D6R9B1	ENSG00000109381	0.101784	0.324	1	NA	4.92033	1.02e-05	1	56.133	1.9
CLPX	CLPX;DKFZp586J151	ATP-dependent Clp protease ATP-binding subunit clpX-like, mitochondrial	>sp|O76031|CLPX_HUMAN ATP-dependent Clp protease ATP-binding subunit clpX-like, mitochondrial OS=Homo sapiens GN=CLPX PE=1 SV=2;>tr|Q9H072|Q9H072_HUMAN ATP-dependent Clp protease ATP-binding subunit clpX-like, mitochondrial OS=Homo sapiens GN=DKFZp586J151	O76031;Q9H072	ENSG00000166855	0.101784	0.324	13	NA	6.18823	3.01e-77	7	69.223	13.1
CPSF4	CPSF4	Cleavage and polyadenylation specificity factor subunit 4	>sp|O95639|CPSF4_HUMAN Cleavage and polyadenylation specificity factor subunit 4 OS=Homo sapiens GN=CPSF4 PE=1 SV=1;>tr|C9JEV9|C9JEV9_HUMAN Cleavage and polyadenylation-specificity factor subunit 4 OS=Homo sapiens GN=CPSF4 PE=4 SV=1;>tr|B7Z7B0|B7Z7B0_HUMAN	O95639;C9JEV9;B7Z7B0	ENSG00000160917	0.10165	0.323	1	NA	5.91223	9e-14	3	30.255	16
WDR77	WDR77	Methylosome protein 50	>sp|Q9BQA1|MEP50_HUMAN Methylosome protein 50 OS=Homo sapiens GN=WDR77 PE=1 SV=1;>tr|B4DP38|B4DP38_HUMAN Methylosome protein 50 OS=Homo sapiens GN=WDR77 PE=2 SV=1;>tr|H0Y711|H0Y711_HUMAN Methylosome protein 50 (Fragment) OS=Homo sapiens GN=WDR77 PE=4 SV=1;	Q9BQA1;B4DP38;H0Y711;Q5QNY9	ENSG00000116455	0.101247	0.322	7	NA	7.28722	2.32e-147	3	36.724	13.5
PPP4C	PPP4C	Serine/threonine-protein phosphatase 4 catalytic subunit;Serine/threonine-protein phosphatase	>sp|P60510|PP4C_HUMAN Serine/threonine-protein phosphatase 4 catalytic subunit OS=Homo sapiens GN=PPP4C PE=1 SV=1;>tr|Q5U086|Q5U086_HUMAN Serine/threonine-protein phosphatase OS=Homo sapiens PE=2 SV=1;>tr|H3BTA2|H3BTA2_HUMAN Serine/threonine-protein phosph	P60510;Q5U086;H3BTA2;H3BV22	ENSG00000149923	0.100978	0.322	1	NA	5.38989	5.23e-63	1	35.08	3.6
MRPS33	MRPS33	28S ribosomal protein S33, mitochondrial	>tr|F5H3P2|F5H3P2_HUMAN 28S ribosomal protein S33, mitochondrial OS=Homo sapiens GN=MRPS33 PE=4 SV=1;>tr|Q3KRB4|Q3KRB4_HUMAN MRPS33 protein (Fragment) OS=Homo sapiens GN=MRPS33 PE=2 SV=1;>tr|A4D1T3|A4D1T3_HUMAN Mitochondrial ribosomal protein S33 OS=Homo s	F5H3P2;Q3KRB4;A4D1T3;Q9Y291;C9JBY7	ENSG00000090263	0.100709	0.321	2	NA	6.70433	3.06e-05	2	13.426	16.1
TSPYL1	TSPYL1;TSPYL	Testis-specific Y-encoded-like protein 1	>sp|Q9H0U9|TSYL1_HUMAN Testis-specific Y-encoded-like protein 1 OS=Homo sapiens GN=TSPYL1 PE=1 SV=3;>tr|Q6FI91|Q6FI91_HUMAN TSPYL protein OS=Homo sapiens GN=TSPYL PE=2 SV=1	Q9H0U9;Q6FI91	ENSG00000189241	0.0997664	0.319	3	NA	6.05915	7.34e-55	3	49.192	8.2
ALDH5A1	ALDH5A1	Succinate-semialdehyde dehydrogenase, mitochondrial	>tr|G5E949|G5E949_HUMAN Aldehyde dehydrogenase 5 family, member A1 (Succinate-semialdehyde dehydrogenase), isoform CRA_a OS=Homo sapiens GN=ALDH5A1 PE=3 SV=1;>tr|A8K435|A8K435_HUMAN cDNA FLJ78564, highly similar to Homo sapiens aldehyde dehydrogenase 5 fam	G5E949;A8K435;P51649;Q546H9;C9J8Q5;Q8N3W6;F5H328;B4DGP6	ENSG00000112294	0.0988237	0.317	3	NA	5.84154	4.73e-13	2	58.653	3.8
NOMO1	NOMO1	Nodal modulator 1	>sp|Q15155|NOMO1_HUMAN Nodal modulator 1 OS=Homo sapiens GN=NOMO1 PE=1 SV=5;>tr|F5GX42|F5GX42_HUMAN Nodal modulator 1 OS=Homo sapiens GN=NOMO1 PE=4 SV=1	Q15155;F5GX42	ENSG00000103512	0.0988237	0.317	3	NA	5.43578	0	0	134.32	2.2
TRIP13	TRIP13	Pachytene checkpoint protein 2 homolog	>sp|Q15645|PCH2_HUMAN Pachytene checkpoint protein 2 homolog OS=Homo sapiens GN=TRIP13 PE=1 SV=2	Q15645	ENSG00000071539	0.0988237	0.317	1	NA	4.79539	0	1	48.55	2.3
PHB2	PHB2	Prohibitin-2	>sp|Q99623|PHB2_HUMAN Prohibitin-2 OS=Homo sapiens GN=PHB2 PE=1 SV=2;>tr|F5GY37|F5GY37_HUMAN Prohibitin-2 OS=Homo sapiens GN=PHB2 PE=4 SV=1;>tr|B4DP75|B4DP75_HUMAN Prohibitin-2 OS=Homo sapiens GN=PHB2 PE=2 SV=1;>tr|F5GWA7|F5GWA7_HUMAN Prohibitin-2 (Fragmen	Q99623;F5GY37;B4DP75;F5GWA7;B4DW05;F5H3X6	ENSG00000215021;ENSG00000269079	0.0982848	0.316	1	4.91529	5.3667	0	2	33.296	7.7
SRSF2	SRSF2;SFRS2	Serine/arginine-rich splicing factor 2	>tr|H0YG49|H0YG49_HUMAN Serine/arginine-rich-splicing factor 2 OS=Homo sapiens GN=SRSF2 PE=4 SV=1;>sp|Q01130|SRSF2_HUMAN Serine/arginine-rich splicing factor 2 OS=Homo sapiens GN=SRSF2 PE=1 SV=4;>tr|Q53FN0|Q53FN0_HUMAN Splicing factor, arginine/serine-rich	H0YG49;Q01130;Q53FN0;B4DN89;B3KUY1;Q8NAK9;B3KUF7;B3KVY2;Q8N220;F5GYB8;Q6NXQ0;B3KX15	ENSG00000161547	0.09815	0.316	2	NA	6.4846	1.44e-199	0	25.387	3.6
GCA	GCA	Grancalcin	>sp|P28676|GRAN_HUMAN Grancalcin OS=Homo sapiens GN=GCA PE=1 SV=2;>tr|B7Z322|B7Z322_HUMAN cDNA FLJ52146, highly similar to Grancalcin OS=Homo sapiens PE=2 SV=1;>tr|H7BXD5|H7BXD5_HUMAN Grancalcin OS=Homo sapiens GN=GCA PE=4 SV=1;>tr|H7C2Z6|H7C2Z6_HUMAN Gran	P28676;B7Z322;H7BXD5;H7C2Z6	ENSG00000115271	0.0978804	0.315	2	NA	6.1173	1.31e-09	2	24.01	8.3
SAFB2	SAFB2	Scaffold attachment factor B2	>sp|Q14151|SAFB2_HUMAN Scaffold attachment factor B2 OS=Homo sapiens GN=SAFB2 PE=1 SV=1	Q14151	ENSG00000130254	0.0977456	0.315	19	4.73325	7.1672	0	6	107.47	15.8
SEC23A	SEC23A	Protein transport protein Sec23A	>sp|Q15436|SC23A_HUMAN Protein transport protein Sec23A OS=Homo sapiens GN=SEC23A PE=1 SV=2;>tr|B4DSQ5|B4DSQ5_HUMAN cDNA FLJ53608, highly similar to Protein transport protein Sec23A OS=Homo sapiens PE=2 SV=1;>tr|F5H365|F5H365_HUMAN Protein transport protei	Q15436;B4DSQ5;F5H365;B4DF60;F5H6C4;B3KXI2	ENSG00000100934	0.097476	0.314	1	NA	4.4314	0	1	86.16	1.7
PLOD1	PLOD1	Procollagen-lysine,2-oxoglutarate 5-dioxygenase 1	>tr|B4DR87|B4DR87_HUMAN Procollagen-lysine,2-oxoglutarate 5-dioxygenase 1 OS=Homo sapiens GN=PLOD1 PE=2 SV=1;>tr|B2R5M9|B2R5M9_HUMAN cDNA, FLJ92537, highly similar to Homo sapiens procollagen-lysine, 2-oxoglutarate 5-dioxygenase (lysine hydroxylase, Ehlers	B4DR87;B2R5M9;Q02809;B4DGN8;B4DHT1	ENSG00000083444	0.0972062	0.314	6	NA	5.66838	6.27e-131	5	88.271	5.9
ACTR3	ACTR3	Actin-related protein 3	>sp|P61158|ARP3_HUMAN Actin-related protein 3 OS=Homo sapiens GN=ACTR3 PE=1 SV=3;>tr|B4DXW1|B4DXW1_HUMAN Actin-related protein 3 OS=Homo sapiens GN=ACTR3 PE=2 SV=1;>tr|Q59FV6|Q59FV6_HUMAN ARP3 actin-related protein 3 homolog variant (Fragment) OS=Homo sapi	P61158;B4DXW1;Q59FV6;F5H3P5;B4DT29;B4DTI0	ENSG00000115091	0.0970714	0.313	9	NA	6.56458	5.21e-286	6	47.371	16.7
DYNC2H1	DYNC2H1	Cytoplasmic dynein 2 heavy chain 1	>sp|Q8NCM8|DYHC2_HUMAN Cytoplasmic dynein 2 heavy chain 1 OS=Homo sapiens GN=DYNC2H1 PE=1 SV=4;>tr|B0I1S0|B0I1S0_HUMAN DYNC2H1 variant protein OS=Homo sapiens PE=2 SV=1	Q8NCM8;B0I1S0	ENSG00000187240	0.0970714	0.313	1	NA	3.77289	0	1	492.62	0.2
SRP54	SRP54	Signal recognition particle 54 kDa protein	>sp|P61011|SRP54_HUMAN Signal recognition particle 54 kDa protein OS=Homo sapiens GN=SRP54 PE=1 SV=1;>tr|B4DDS7|B4DDS7_HUMAN cDNA FLJ54343, highly similar to Signal recognition particle 54 kDa protein OS=Homo sapiens PE=2 SV=1;>tr|G3V4F7|G3V4F7_HUMAN Signa	P61011;B4DDS7;G3V4F7	ENSG00000100883	0.0963968	0.312	4	NA	5.87105	3.14e-85	4	55.704	8.5
WDR36	WDR36;DKFZp686I1650	WD repeat-containing protein 36	>sp|Q8NI36|WDR36_HUMAN WD repeat-containing protein 36 OS=Homo sapiens GN=WDR36 PE=1 SV=1;>tr|Q68E02|Q68E02_HUMAN Putative uncharacterized protein DKFZp686I1650 (Fragment) OS=Homo sapiens GN=DKFZp686I1650 PE=2 SV=1;>tr|D6R922|D6R922_HUMAN WD repeat-contain	Q8NI36;Q68E02;D6R922	ENSG00000134987	0.0961269	0.311	2	NA	5.03157	8.25e-280	2	105.32	2.5
MORC3	MORC3	MORC family CW-type zinc finger protein 3	>sp|Q14149|MORC3_HUMAN MORC family CW-type zinc finger protein 3 OS=Homo sapiens GN=MORC3 PE=1 SV=3;>tr|Q4VBZ9|Q4VBZ9_HUMAN MORC family CW-type zinc finger 3 OS=Homo sapiens GN=MORC3 PE=2 SV=1;>tr|A2RU29|A2RU29_HUMAN MORC3 protein OS=Homo sapiens GN=MORC3	Q14149;Q4VBZ9;A2RU29;B4DHJ4	ENSG00000159256	0.0949116	0.309	8	NA	6.04033	7.58e-29	6	107.11	7.2
SF3B1	SF3B1	Splicing factor 3B subunit 1	>sp|O75533|SF3B1_HUMAN Splicing factor 3B subunit 1 OS=Homo sapiens GN=SF3B1 PE=1 SV=3;>tr|Q7Z497|Q7Z497_HUMAN SF3B1 protein (Fragment) OS=Homo sapiens GN=SF3B1 PE=2 SV=1	O75533;Q7Z497	ENSG00000115524	0.0947765	0.308	89	NA	7.52861	0	42	145.83	37.8
CAPN1	CAPN1	Calpain-1 catalytic subunit	>sp|P07384|CAN1_HUMAN Calpain-1 catalytic subunit OS=Homo sapiens GN=CAPN1 PE=1 SV=1;>tr|B2RDI5|B2RDI5_HUMAN cDNA, FLJ96627, highly similar to Homo sapiens calpain 1, (mu/I) large subunit (CAPN1), mRNA OS=Homo sapiens PE=2 SV=1;>tr|B4DWH5|B4DWH5_HUMAN cDNA	P07384;B2RDI5;B4DWH5;H7C5Z3	ENSG00000014216	0.0946415	0.308	15	NA	6.4307	2.31e-132	13	81.889	16.2
CHAMP1	CHAMP1	Chromosome alignment-maintaining phosphoprotein 1	>sp|Q96JM3|CHAP1_HUMAN Chromosome alignment-maintaining phosphoprotein 1 OS=Homo sapiens GN=CHAMP1 PE=1 SV=2	Q96JM3	ENSG00000198824;ENSG00000260117	0.0939657	0.306	1	NA	4.80601	3.65e-158	1	89.098	1.1
MOV10	MOV10	Putative helicase MOV-10	>sp|Q9HCE1|MOV10_HUMAN Putative helicase MOV-10 OS=Homo sapiens GN=MOV10 PE=1 SV=2;>tr|Q5JR04|Q5JR04_HUMAN Mov10, Moloney leukemia virus 10, homolog (Mouse) OS=Homo sapiens GN=MOV10 PE=2 SV=1;>tr|B7Z700|B7Z700_HUMAN cDNA FLJ54557, highly similar to helicas	Q9HCE1;Q5JR04;B7Z700	ENSG00000155363	0.0936954	0.306	4	NA	5.44776	6.37e-110	4	113.67	4.1
CTTN	CTTN;EMS1	Src substrate cortactin	>sp|Q14247|SRC8_HUMAN Src substrate cortactin OS=Homo sapiens GN=CTTN PE=1 SV=2;>tr|Q53HG7|Q53HG7_HUMAN Cortactin isoform a variant (Fragment) OS=Homo sapiens PE=2 SV=1;>tr|Q76MU0|Q76MU0_HUMAN Cortactin (Fragment) OS=Homo sapiens GN=EMS1 PE=2 SV=1;>tr|H7C3	Q14247;Q53HG7;Q76MU0;H7C314	ENSG00000085733	0.0923428	0.303	2	NA	5.51487	0	2	61.585	3.6
CPVL	CPVL	Probable serine carboxypeptidase CPVL	>tr|B3KW79|B3KW79_HUMAN cDNA FLJ42481 fis, clone BRACE2032090, highly similar to Probable serine carboxypeptidase CPVL (EC 3.4.16.-) OS=Homo sapiens PE=2 SV=1;>sp|Q9H3G5|CPVL_HUMAN Probable serine carboxypeptidase CPVL OS=Homo sapiens GN=CPVL PE=1 SV=2;>tr	B3KW79;Q9H3G5;O75225;Q9NZ90;F5H6K4;H7C0X5	ENSG00000106066	0.0922074	0.303	3	NA	5.91589	2.15e-99	3	54.172	7.4
CSDE1	CSDE1;DKFZp779B0247;UNR	Cold shock domain-containing protein E1	>tr|G5E9Q2|G5E9Q2_HUMAN Cold shock domain containing E1, RNA-binding, isoform CRA_d OS=Homo sapiens GN=CSDE1 PE=4 SV=1;>tr|E9PGZ0|E9PGZ0_HUMAN Cold shock domain-containing protein E1 OS=Homo sapiens GN=CSDE1 PE=4 SV=1;>sp|O75534|CSDE1_HUMAN Cold shock doma	G5E9Q2;E9PGZ0;O75534;Q9GZV0;Q68DF1;Q96L66;E9PLT0	ENSG00000009307	0.0919367	0.302	18	NA	6.35898	0	12	93.741	14.2
SNX9	SNX9	Sorting nexin-9	>tr|B2RAU5|B2RAU5_HUMAN cDNA, FLJ95128, highly similar to Homo sapiens sorting nexin 9 (SNX9), mRNA OS=Homo sapiens PE=2 SV=1;>sp|Q9Y5X1|SNX9_HUMAN Sorting nexin-9 OS=Homo sapiens GN=SNX9 PE=1 SV=1;>tr|B3KXH8|B3KXH8_HUMAN Sorting nexin-9 OS=Homo sapiens GN	B2RAU5;Q9Y5X1;B3KXH8;Q59ES5	ENSG00000130340	0.0915306	0.301	4	NA	5.8522	1.48e-72	4	66.561	7.2
RAB7A	RAB7A	Ras-related protein Rab-7a	>sp|P51149|RAB7A_HUMAN Ras-related protein Rab-7a OS=Homo sapiens GN=RAB7A PE=1 SV=1;>tr|B4DPH9|B4DPH9_HUMAN cDNA FLJ55895, highly similar to Ras-related protein Rab-7 OS=Homo sapiens PE=2 SV=1;>tr|C9J8S3|C9J8S3_HUMAN Ras-related protein Rab-7a OS=Homo sap	P51149;B4DPH9;C9J8S3;C9J592;C9J4V0;C9J4S4	ENSG00000075785	0.0905825	0.299	7	6.10109	6.77983	0	6	23.489	33.3
KNTC1	KNTC1	Kinetochore-associated protein 1	>sp|P50748|KNTC1_HUMAN Kinetochore-associated protein 1 OS=Homo sapiens GN=KNTC1 PE=1 SV=1;>tr|B4E0D8|B4E0D8_HUMAN cDNA FLJ61510, highly similar to Kinetochore-associated protein 1 OS=Homo sapiens PE=2 SV=1;>tr|E7ES84|E7ES84_HUMAN Kinetochore-associated pr	P50748;B4E0D8;E7ES84	ENSG00000184445	0.0880058	0.293	1	NA	4.62495	1.34e-267	1	250.75	0.5
SPIN3	SPIN3	Spindlin-3	>sp|Q5JUX0|SPIN3_HUMAN Spindlin-3 OS=Homo sapiens GN=SPIN3 PE=2 SV=1	Q5JUX0	ENSG00000204271	0.0880058	0.293	3	NA	6.60373	4.56e-26	3	29.207	29.5
RPS19	RPS19	40S ribosomal protein S19	>tr|Q8WVX7|Q8WVX7_HUMAN Ribosomal protein S19 (Fragment) OS=Homo sapiens PE=2 SV=1;>tr|B0ZBD0|B0ZBD0_HUMAN 40S ribosomal protein S19 OS=Homo sapiens GN=RPS19 PE=2 SV=1;>sp|P39019|RS19_HUMAN 40S ribosomal protein S19 OS=Homo sapiens GN=RPS19 PE=1 SV=2	Q8WVX7;B0ZBD0;P39019	ENSG00000105372	0.0875986	0.293	4	5.58354	7.12516	2.15e-70	4	17.282	21.7
FIP1L1	FIP1L1	Pre-mRNA 3-end-processing factor FIP1	>sp|Q6UN15|FIP1_HUMAN Pre-mRNA 3-end-processing factor FIP1 OS=Homo sapiens GN=FIP1L1 PE=1 SV=1;>tr|G3XAD6|G3XAD6_HUMAN FIP1 like 1 (S. cerevisiae), isoform CRA_d OS=Homo sapiens GN=FIP1L1 PE=4 SV=1;>tr|B4DIR3|B4DIR3_HUMAN cDNA FLJ56493, highly similar to	Q6UN15;G3XAD6;B4DIR3;B4DTW7	ENSG00000145216	0.0875986	0.293	9	NA	6.59445	2.69e-189	7	66.526	16.3
DNAJB6	DNAJB6	DnaJ homolog subfamily B member 6	>tr|A8KAG0|A8KAG0_HUMAN cDNA FLJ76979, highly similar to Homo sapiens DnaJ (Hsp40) homolog, subfamily B, member 6 (DNAJB6), transcript variant 1, mRNA OS=Homo sapiens PE=2 SV=1;>sp|O75190|DNJB6_HUMAN DnaJ homolog subfamily B member 6 OS=Homo sapiens GN=DNA	A8KAG0;O75190;A7UJ17;C9J2C4;B4DVN1;B4DMJ9;E9PH18;B4DNF1;C9J2P2;F8WCZ4;C9JDX6;C9JDR7;C9JB42;B4DNN5;C9JN01	ENSG00000105993	0.0858326	0.289	4	NA	6.86359	1.02e-48	3	36.014	13.2
LETM1	LETM1	LETM1 and EF-hand domain-containing protein 1, mitochondrial	>sp|O95202|LETM1_HUMAN LETM1 and EF-hand domain-containing protein 1, mitochondrial OS=Homo sapiens GN=LETM1 PE=1 SV=1;>tr|D3DVQ1|D3DVQ1_HUMAN Leucine zipper-EF-hand containing transmembrane protein 1, isoform CRA_a OS=Homo sapiens GN=LETM1 PE=4 SV=1	O95202;D3DVQ1	ENSG00000168924	0.0852886	0.287	7	NA	6.14376	0	7	83.353	11.2
PCMT1	PCMT1	Protein-L-isoaspartate O-methyltransferase;Protein-L-isoaspartate(D-aspartate) O-methyltransferase	>tr|H7BY58|H7BY58_HUMAN Protein-L-isoaspartate O-methyltransferase OS=Homo sapiens GN=PCMT1 PE=3 SV=1;>sp|P22061|PIMT_HUMAN Protein-L-isoaspartate(D-aspartate) O-methyltransferase OS=Homo sapiens GN=PCMT1 PE=1 SV=4;>tr|B7Z972|B7Z972_HUMAN Protein-L-isoaspa	H7BY58;P22061;B7Z972	ENSG00000120265	0.0847447	0.286	2	6.46219	6.22832	0	2	30.358	5.9
EPN1	EPN1	Epsin-1	>sp|Q9Y6I3|EPN1_HUMAN Epsin-1 OS=Homo sapiens GN=EPN1 PE=1 SV=2;>tr|B4DU91|B4DU91_HUMAN Epsin-1 OS=Homo sapiens GN=EPN1 PE=2 SV=1	Q9Y6I3;B4DU91	ENSG00000063245	0.0846086	0.286	5	NA	6.2766	1.97e-22	3	60.293	5
SEH1L	SEH1L	Nucleoporin SEH1	>sp|Q96EE3|SEH1_HUMAN Nucleoporin SEH1 OS=Homo sapiens GN=SEH1L PE=1 SV=3	Q96EE3	ENSG00000085415	0.0843364	0.285	3	NA	6.31454	7.46e-192	3	39.648	8.1
C11orf30	C11orf30;EMSY	Protein EMSY	>tr|B7ZKU0|B7ZKU0_HUMAN C11orf30 protein OS=Homo sapiens GN=C11orf30 PE=2 SV=1;>tr|Q17RM7|Q17RM7_HUMAN Chromosome 11 open reading frame 30 OS=Homo sapiens GN=C11orf30 PE=2 SV=1;>sp|Q7Z589|EMSY_HUMAN Protein EMSY OS=Homo sapiens GN=EMSY PE=1 SV=2;>tr|B7ZKU2	B7ZKU0;Q17RM7;Q7Z589;B7ZKU2;B7ZKT8;B3KWI5;E9PMC9	ENSG00000158636	0.0836559	0.284	4	NA	5.1919	9.2e-28	4	143.19	3.2
SMARCD1	SMARCD1	SWI/SNF-related matrix-associated actin-dependent regulator of chromatin subfamily D member 1	>sp|Q96GM5|SMRD1_HUMAN SWI/SNF-related matrix-associated actin-dependent regulator of chromatin subfamily D member 1 OS=Homo sapiens GN=SMARCD1 PE=1 SV=2;>tr|F8VRQ4|F8VRQ4_HUMAN SWI/SNF-related matrix-associated actin-dependent regulator of chromatin subfa	Q96GM5;F8VRQ4;A8K9I5;F5GY02;B4DF50	ENSG00000066117	0.0835197	0.284	12	NA	6.83546	2.83e-151	9	58.232	28
			>tr|A8K586|A8K586_HUMAN cDNA FLJ76822, highly similar to Homo sapiens adaptor-related protein complex 3, beta 1 subunit (AP3B1), mRNA OS=Homo sapiens PE=2 SV=1	A8K586		0.0833836	0.283	2	NA	5.09545	0	0	121.29	1.8
RNF123	RNF123	E3 ubiquitin-protein ligase RNF123	>tr|B3KU09|B3KU09_HUMAN cDNA FLJ39034 fis, clone NT2RP7008085, highly similar to Homo sapiens ring finger protein 123 (RNF123), mRNA OS=Homo sapiens PE=2 SV=1;>sp|Q5XPI4|RN123_HUMAN E3 ubiquitin-protein ligase RNF123 OS=Homo sapiens GN=RNF123 PE=1 SV=1;>tr	B3KU09;Q5XPI4;C9J266;C9JS59	ENSG00000164068	0.0832474	0.283	1	NA	4.75767	8.05e-174	1	148.46	0.5
HSP90AB1	HSP90AB1	Heat shock protein HSP 90-beta	>sp|P08238|HS90B_HUMAN Heat shock protein HSP 90-beta OS=Homo sapiens GN=HSP90AB1 PE=1 SV=4;>tr|B4DMA2|B4DMA2_HUMAN cDNA FLJ54023, highly similar to Heat shock protein HSP 90-beta OS=Homo sapiens PE=2 SV=1;>tr|B4DGL0|B4DGL0_HUMAN cDNA FLJ53619, highly simi	P08238;B4DMA2;B4DGL0	ENSG00000096384	0.0832474	0.283	106	6.02111	8.09736	0	17	83.263	46.1
GAPDH	GAPDH	Glyceraldehyde-3-phosphate dehydrogenase	>sp|P04406|G3P_HUMAN Glyceraldehyde-3-phosphate dehydrogenase OS=Homo sapiens GN=GAPDH PE=1 SV=3;>tr|E7EUT4|E7EUT4_HUMAN Glyceraldehyde-3-phosphate dehydrogenase OS=Homo sapiens GN=GAPDH PE=3 SV=1;>tr|Q2TSD0|Q2TSD0_HUMAN Glyceraldehyde-3-phosphate dehydrog	P04406;E7EUT4;Q2TSD0;E7EUT5;Q0QET7;B4DRV9;E7EU54	ENSG00000111640	0.0831111	0.283	7	5.72796	6.94986	0	7	36.053	29.6
MTA3	MTA3;tmp_locus_6	Metastasis-associated protein MTA3	>sp|Q9BTC8|MTA3_HUMAN Metastasis-associated protein MTA3 OS=Homo sapiens GN=MTA3 PE=1 SV=2;>tr|E7EV10|E7EV10_HUMAN Metastasis-associated protein MTA3 OS=Homo sapiens GN=MTA3 PE=4 SV=1;>tr|F8W8M8|F8W8M8_HUMAN Metastasis-associated protein MTA3 OS=Homo sapie	Q9BTC8;E7EV10;F8W8M8;E7EQY4;D6W5A2;E9PCS8;Q53RX8	ENSG00000057935	0.0827026	0.282	8	NA	6.12701	2.67e-52	6	67.503	19.7
RPS18;RPS18;RPS18;RPS18;RPS18	RPS18	40S ribosomal protein S18	>sp|P62269|RS18_HUMAN 40S ribosomal protein S18 OS=Homo sapiens GN=RPS18 PE=1 SV=3	P62269	ENSG00000096150;ENSG00000223367;ENSG00000226225;ENSG00000231500;ENSG00000235650	0.0824301	0.281	19	5.59089	7.79224	2.38e-149	12	17.718	57.9
RSF1	RSF1	Remodeling and spacing factor 1	>sp|Q96T23|RSF1_HUMAN Remodeling and spacing factor 1 OS=Homo sapiens GN=RSF1 PE=1 SV=2;>tr|H0YER1|H0YER1_HUMAN Remodeling and spacing factor 1 (Fragment) OS=Homo sapiens GN=RSF1 PE=4 SV=1;>tr|H0YCN2|H0YCN2_HUMAN Remodeling and spacing factor 1 (Fragment)	Q96T23;H0YER1;H0YCN2	ENSG00000048649	0.0817487	0.28	6	NA	5.32903	0	3	163.82	2.4
PPP6R3	PPP6R3	Serine/threonine-protein phosphatase 6 regulatory subunit 3	>tr|G8JLI3|G8JLI3_HUMAN Serine/threonine-protein phosphatase 6 regulatory subunit 3 OS=Homo sapiens GN=PPP6R3 PE=4 SV=1;>sp|Q5H9R7|PP6R3_HUMAN Serine/threonine-protein phosphatase 6 regulatory subunit 3 OS=Homo sapiens GN=PPP6R3 PE=1 SV=2;>tr|E9PKF6|E9PKF6	G8JLI3;Q5H9R7;E9PKF6;H7BXH2;E9PQP7;B4E0C2;B4DTT7;H0YEN2;B4DYU6	ENSG00000110075	0.081476	0.279	1	NA	4.69259	0	1	98.268	1.6
SNRPB;SNRPN	SNRPB;SNRPN	Small nuclear ribonucleoprotein-associated protein;Small nuclear ribonucleoprotein-associated proteins B and B;Small nuclear ribonucleoprotein-associated protein N	>tr|E7ENP4|E7ENP4_HUMAN Small nuclear ribonucleoprotein-associated proteins B and B OS=Homo sapiens GN=SNRPB PE=4 SV=2;>tr|Q15182|Q15182_HUMAN Small nuclear ribonucleoprotein-associated protein OS=Homo sapiens GN=SNRPB PE=2 SV=1;>tr|B3KVR1|B3KVR1_HUMAN Sm	E7ENP4;Q15182;B3KVR1;Q9UIS4;P14678;P63162;B4DVS0;Q5XPV6;Q66K91;Q6LBS1;Q53HE7	ENSG00000125835;ENSG00000128739	0.0812032	0.279	6	5.338	7.46021	5.29e-74	5	29.975	13.5
PRKAG1	PRKAG1	5-AMP-activated protein kinase subunit gamma-1	>tr|Q8N7V9|Q8N7V9_HUMAN cDNA FLJ40287 fis, clone TESTI2027909, highly similar to 5-AMP-ACTIVATED PROTEIN KINASE, GAMMA-1 SUBUNIT OS=Homo sapiens PE=2 SV=1;>sp|P54619|AAKG1_HUMAN 5-AMP-activated protein kinase subunit gamma-1 OS=Homo sapiens GN=PRKAG1 PE=	Q8N7V9;P54619;B4DDT7;F8VYY9;F8W9D1;H0YIC9	ENSG00000181929	0.0809305	0.278	5	NA	6.155	3.38e-93	5	38.532	14.7
WDR48	WDR48	WD repeat-containing protein 48	>sp|Q8TAF3|WDR48_HUMAN WD repeat-containing protein 48 OS=Homo sapiens GN=WDR48 PE=1 SV=1	Q8TAF3	ENSG00000114742	0.0803848	0.277	4	NA	5.51025	9.52e-128	4	76.21	8
HNRNPA0	HNRNPA0	Heterogeneous nuclear ribonucleoprotein A0	>sp|Q13151|ROA0_HUMAN Heterogeneous nuclear ribonucleoprotein A0 OS=Homo sapiens GN=HNRNPA0 PE=1 SV=1	Q13151	ENSG00000177733	0.0802483	0.276	30	7.02653	8.28439	0	9	30.84	32.5
DHX29	DHX29	ATP-dependent RNA helicase DHX29	>sp|Q7Z478|DHX29_HUMAN ATP-dependent RNA helicase DHX29 OS=Homo sapiens GN=DHX29 PE=1 SV=2	Q7Z478	ENSG00000067248	0.0797024	0.275	1	NA	4.19154	0	1	155.23	0.9
EEF2	EEF2	Elongation factor 2	>sp|P13639|EF2_HUMAN Elongation factor 2 OS=Homo sapiens GN=EEF2 PE=1 SV=4;>tr|Q8TA90|Q8TA90_HUMAN Similar to Elongation factor 2b (Fragment) OS=Homo sapiens PE=2 SV=1;>tr|B4DPU3|B4DPU3_HUMAN Uncharacterized protein OS=Homo sapiens GN=EEF2 PE=2 SV=1;>tr|F5	P13639;Q8TA90;B4DPU3;F5H370;Q6PK56;B4DRE8	ENSG00000167658	0.0795658	0.275	41	4.26359	6.9536	0	24	95.337	28.8
TMX3	TMX3	Protein disulfide-isomerase TMX3	>sp|Q96JJ7|TMX3_HUMAN Protein disulfide-isomerase TMX3 OS=Homo sapiens GN=TMX3 PE=1 SV=2;>tr|Q3B7X1|Q3B7X1_HUMAN TMX3 protein (Fragment) OS=Homo sapiens GN=TMX3 PE=2 SV=1;>tr|F5H4F7|F5H4F7_HUMAN Protein disulfide-isomerase TMX3 OS=Homo sapiens GN=TMX3 PE=4	Q96JJ7;Q3B7X1;F5H4F7	ENSG00000166479	0.0794293	0.275	1	NA	5.70247	4.54e-59	1	51.871	1.8
PPP1R10;PPP1R10;PPP1R10;PPP1R10;PPP1R10;PPP1R10;PPP1R10	PPP1R10	Serine/threonine-protein phosphatase 1 regulatory subunit 10	>tr|Q2L6I0|Q2L6I0_HUMAN FB19 protein OS=Homo sapiens GN=PPP1R10 PE=2 SV=1;>sp|Q96QC0|PP1RA_HUMAN Serine/threonine-protein phosphatase 1 regulatory subunit 10 OS=Homo sapiens GN=PPP1R10 PE=1 SV=1;>tr|F5H5K4|F5H5K4_HUMAN Serine/threonine-protein phosphatase	Q2L6I0;Q96QC0;F5H5K4;Q58F28	ENSG00000204569;ENSG00000206489;ENSG00000227804;ENSG00000230995;ENSG00000231737;ENSG00000235291;ENSG00000238104	0.0794293	0.275	10	NA	6.45565	9.2e-144	9	99.057	10.6
RPS2	RPS2;rps2;OK/KNS-cl.7	40S ribosomal protein S2	>sp|P15880|RS2_HUMAN 40S ribosomal protein S2 OS=Homo sapiens GN=RPS2 PE=1 SV=2;>tr|Q3KQT6|Q3KQT6_HUMAN Ribosomal protein S2 OS=Homo sapiens GN=RPS2 PE=2 SV=1;>tr|Q6IPX5|Q6IPX5_HUMAN Ribosomal protein S2 OS=Homo sapiens GN=RPS2 PE=2 SV=1;>tr|Q8N5L9|Q8N5L9_	P15880;Q3KQT6;Q6IPX5;Q8N5L9;Q8J014;H0YEN5;E9PQD7;E9PMM9;E9PM36;I3L404;Q8NI61;E9PPT0	ENSG00000140988	0.0779266	0.271	26	NA	7.3101	4.98e-168	4	31.324	28.7
NAMPT;NAMPTP1	NAMPT;RP11-92J19.4	Nicotinamide phosphoribosyltransferase	>sp|P43490|NAMPT_HUMAN Nicotinamide phosphoribosyltransferase OS=Homo sapiens GN=NAMPT PE=1 SV=1;>tr|Q5SYT8|Q5SYT8_HUMAN Novel protein similar to Pre-B cell enhancing factor (PBEF) (Fragment) OS=Homo sapiens GN=RP11-92J19.4 PE=1 SV=1;>tr|B7Z8W6|B7Z8W6_HUMA	P43490;Q5SYT8;B7Z8W6	ENSG00000105835;ENSG00000229644	0.0773797	0.27	2	NA	5.4217	0	1	55.52	1.4
MTA1	MTA1	Metastasis-associated protein MTA1	>sp|Q13330|MTA1_HUMAN Metastasis-associated protein MTA1 OS=Homo sapiens GN=MTA1 PE=1 SV=2;>tr|E7ESY4|E7ESY4_HUMAN Metastasis-associated protein MTA1 OS=Homo sapiens GN=MTA1 PE=4 SV=1;>tr|E7EN71|E7EN71_HUMAN Metastasis-associated protein MTA1 OS=Homo sapie	Q13330;E7ESY4;E7EN71;H0Y4T7;Q59FW1	ENSG00000182979	0.0771063	0.27	25	NA	6.86301	3.37e-179	13	80.785	28.1
ZC3H7B	ZC3H7B	Zinc finger CCCH domain-containing protein 7B	>sp|Q9UGR2|Z3H7B_HUMAN Zinc finger CCCH domain-containing protein 7B OS=Homo sapiens GN=ZC3H7B PE=1 SV=1	Q9UGR2	ENSG00000100403	0.0768327	0.269	1	NA	4.79066	1.33e-132	1	111.58	1.2
YARS	YARS	Tyrosine--tRNA ligase, cytoplasmic	>sp|P54577|SYYC_HUMAN Tyrosine--tRNA ligase, cytoplasmic OS=Homo sapiens GN=YARS PE=1 SV=4	P54577	ENSG00000134684	0.0766959	0.269	16	NA	6.70634	3.41e-105	15	59.143	27.5
CMAHP			>tr|C1K3L2|C1K3L2_HUMAN CMP-N-acetylneuraminic acid hydroxylase OS=Homo sapiens PE=2 SV=1;>tr|B7Z8E8|B7Z8E8_HUMAN cDNA FLJ58717, highly similar to Cytidine monophosphate-N-acetylneuraminic acid hydroxylase-like protein OS=Homo sapiens PE=2 SV=1;>tr|I3L0H2|	C1K3L2;B7Z8E8;I3L0H2	ENSG00000168405	0.0760118	0.267	4	NA	6.62964	0.0001653	1	58.351	1.8
CDK2AP1;CDK2AP2	CDK2AP2;DOC-1R;CDK2AP1	Cyclin-dependent kinase 2-associated protein 2;Cyclin-dependent kinase 2-associated protein 1	>sp|O75956|CDKA2_HUMAN Cyclin-dependent kinase 2-associated protein 2 OS=Homo sapiens GN=CDK2AP2 PE=2 SV=1;>tr|Q6IAV4|Q6IAV4_HUMAN CDK2-associated protein 2 OS=Homo sapiens GN=DOC-1R PE=2 SV=1;>sp|O14519|CDKA1_HUMAN Cyclin-dependent kinase 2-associated pro	O75956;Q6IAV4;O14519;E9PKR4;F5GYA4;F5GZF0	ENSG00000111328;ENSG00000167797	0.0760118	0.267	1	NA	6.83887	0.00025262	1	13.101	7.9
HOMER2	HOMER2		>tr|A8K9Q7|A8K9Q7_HUMAN cDNA FLJ75474, highly similar to Homo sapiens homer homolog 2 (Drosophila) (HOMER2), transcript variant 1, mRNA OS=Homo sapiens PE=2 SV=1;>tr|F8W826|F8W826_HUMAN Homer protein homolog 2 OS=Homo sapiens GN=HOMER2 PE=4 SV=1	A8K9Q7;F8W826	ENSG00000103942	0.0750534	0.265	28	NA	7.49728	6.79e-240	1	39.421	55.1
RFC3	RFC3	Replication factor C subunit 3	>sp|P40938|RFC3_HUMAN Replication factor C subunit 3 OS=Homo sapiens GN=RFC3 PE=1 SV=2;>tr|Q5U0C2|Q5U0C2_HUMAN Replication factor C (Activator 1) 3, 38kDa OS=Homo sapiens PE=2 SV=1;>tr|B4DKE6|B4DKE6_HUMAN cDNA FLJ60629, highly similar to Replication factor	P40938;Q5U0C2;B4DKE6;C9JU95;Q53HK8	ENSG00000133119	0.0750534	0.265	7	NA	6.34335	1.7e-283	5	40.556	15.2
CDC27	CDC27		>tr|G5EA36|G5EA36_HUMAN Cell division cycle 27, isoform CRA_c OS=Homo sapiens GN=CDC27 PE=4 SV=1	G5EA36	ENSG00000004897	0.0736831	0.262	4	NA	5.86989	1.83e-95	0	91.737	4.5
RPN1	RPN1	Dolichyl-diphosphooligosaccharide--protein glycosyltransferase subunit 1	>sp|P04843|RPN1_HUMAN Dolichyl-diphosphooligosaccharide--protein glycosyltransferase subunit 1 OS=Homo sapiens GN=RPN1 PE=1 SV=1;>tr|Q6IBR0|Q6IBR0_HUMAN RPN1 protein OS=Homo sapiens GN=RPN1 PE=2 SV=1;>tr|Q53EP4|Q53EP4_HUMAN Ribophorin I variant (Fragment)	P04843;Q6IBR0;Q53EP4;Q96HX3;F5H6I5;B4DL99;B7Z4L4;B4DNJ5	ENSG00000163902	0.073546	0.262	18	NA	6.26179	0	10	68.569	17.8
HOMER1	HOMER1	Homer protein homolog 1	>sp|Q86YM7|HOME1_HUMAN Homer protein homolog 1 OS=Homo sapiens GN=HOMER1 PE=1 SV=2;>tr|Q53F18|Q53F18_HUMAN Homer 1 variant (Fragment) OS=Homo sapiens PE=2 SV=1;>tr|Q5U5K4|Q5U5K4_HUMAN Homer homolog 1 (Drosophila) OS=Homo sapiens GN=HOMER1 PE=2 SV=1;>tr|Q86	Q86YM7;Q53F18;Q5U5K4;Q86YM6	ENSG00000152413	0.0732718	0.261	40	NA	7.68751	3.39e-254	18	40.276	61
NAP1L1	NAP1L1	Nucleosome assembly protein 1-like 1	>sp|P55209|NP1L1_HUMAN Nucleosome assembly protein 1-like 1 OS=Homo sapiens GN=NAP1L1 PE=1 SV=1;>tr|H0YIV4|H0YIV4_HUMAN Nucleosome assembly protein 1-like 1 (Fragment) OS=Homo sapiens GN=NAP1L1 PE=3 SV=1;>tr|B7Z2V4|B7Z2V4_HUMAN cDNA FLJ60539, highly simila	P55209;H0YIV4;B7Z2V4;F5H4R6;F8W0J6;B3KNT8;F8VY35;F8W020;B7Z9C2;F8VV59;F8VUX1;F8VXI6;F8W118;H0YHC3;B3KV44;H0YH88;B7Z5H0;F5H1X5;F8VVB5;F8VRJ2	ENSG00000187109	0.0731348	0.261	9	NA	6.79668	2.35e-263	2	45.374	19.7
GTF2H1	GTF2H1	General transcription factor IIH subunit 1	>tr|B2R7G4|B2R7G4_HUMAN cDNA, FLJ93435, highly similar to Homo sapiens general transcription factor IIH, polypeptide 1 (62kD subunit) (GTF2H1), mRNA OS=Homo sapiens PE=2 SV=1;>sp|P32780|TF2H1_HUMAN General transcription factor IIH subunit 1 OS=Homo sapiens	B2R7G4;P32780;B4DSG6;B3KXE0;E9PI26	ENSG00000110768	0.072586	0.26	1	NA	4.8082	2.44e-06	1	62.03	2.7
SF3A3	SF3A3	Splicing factor 3A subunit 3	>tr|A8K566|A8K566_HUMAN cDNA FLJ78246, highly similar to Homo sapiens splicing factor 3a, subunit 3, 60kDa (SF3A3), mRNA OS=Homo sapiens PE=2 SV=1;>tr|A8K7V1|A8K7V1_HUMAN cDNA FLJ78053, highly similar to Homo sapiens splicing factor 3a, subunit 3, 60kDa (S	A8K566;A8K7V1;B3KY12;Q12874;Q53HM6;B4DW90;E7EUT8	ENSG00000183431	0.0723116	0.259	18	4.51347	7.34455	0	14	58.79	30.9
ECHDC1	ECHDC1	Ethylmalonyl-CoA decarboxylase	>sp|Q9NTX5|ECHD1_HUMAN Ethylmalonyl-CoA decarboxylase OS=Homo sapiens GN=ECHDC1 PE=1 SV=2	Q9NTX5	ENSG00000093144	0.0712136	0.257	1	NA	5.35721	3.48e-129	1	33.698	3.3
USO1	USO1	General vesicular transport factor p115	>sp|O60763|USO1_HUMAN General vesicular transport factor p115 OS=Homo sapiens GN=USO1 PE=1 SV=2;>tr|F5GYR8|F5GYR8_HUMAN General vesicular transport factor p115 OS=Homo sapiens GN=USO1 PE=4 SV=1;>tr|F5H4X1|F5H4X1_HUMAN General vesicular transport factor p11	O60763;F5GYR8;F5H4X1;F5GZ76;H0Y7C0	ENSG00000138768	0.0710762	0.256	8	NA	6.0821	0	7	107.89	8
MTHFD1	MTHFD1	C-1-tetrahydrofolate synthase, cytoplasmic;Methylenetetrahydrofolate dehydrogenase;Methenyltetrahydrofolate cyclohydrolase;Formyltetrahydrofolate synthetase	>sp|P11586|C1TC_HUMAN C-1-tetrahydrofolate synthase, cytoplasmic OS=Homo sapiens GN=MTHFD1 PE=1 SV=3;>tr|G3V2B8|G3V2B8_HUMAN Methylenetetrahydrofolate dehydrogenase OS=Homo sapiens GN=MTHFD1 PE=3 SV=1;>tr|F5H2F4|F5H2F4_HUMAN Methylenetetrahydrofolate dehyd	P11586;G3V2B8;F5H2F4;B7Z809;G3V3L6	ENSG00000100714	0.0710762	0.256	6	NA	5.82637	0	7	101.56	8.7
BAZ1A	BAZ1A	Bromodomain adjacent to zinc finger domain protein 1A	>sp|Q9NRL2|BAZ1A_HUMAN Bromodomain adjacent to zinc finger domain protein 1A OS=Homo sapiens GN=BAZ1A PE=1 SV=2;>tr|D3DS96|D3DS96_HUMAN Bromodomain adjacent to zinc finger domain, 1A, isoform CRA_c OS=Homo sapiens GN=BAZ1A PE=4 SV=1;>tr|F5H239|F5H239_HUMAN	Q9NRL2;D3DS96;F5H239;Q59G54	ENSG00000198604	0.0706641	0.255	4	NA	5.82751	0	2	178.7	2.3
CUL4A	CUL4A	Cullin-4A	>sp|Q13619|CUL4A_HUMAN Cullin-4A OS=Homo sapiens GN=CUL4A PE=1 SV=3;>tr|B2RBV7|B2RBV7_HUMAN cDNA, FLJ95721, highly similar to Homo sapiens cullin 4A (CUL4A), mRNA OS=Homo sapiens PE=2 SV=1;>tr|B4DKT2|B4DKT2_HUMAN cDNA FLJ58013, highly similar to Cullin-4A	Q13619;B2RBV7;B4DKT2	ENSG00000139842	0.0706641	0.255	2	NA	5.29148	6.75e-170	1	87.679	6.5
RPS26	RPS26;RP11-151A6.3-001;RPS26P11	40S ribosomal protein S26;Putative 40S ribosomal protein S26-like 1	>sp|P62854|RS26_HUMAN 40S ribosomal protein S26 OS=Homo sapiens GN=RPS26 PE=1 SV=3;>tr|Q5JVH5|Q5JVH5_HUMAN Ribosomal protein 26 (RPS26) pseudogene OS=Homo sapiens GN=RP11-151A6.3-001 PE=2 SV=1;>tr|F8VZW7|F8VZW7_HUMAN Uncharacterized protein OS=Homo sapiens	P62854;Q5JVH5;F8VZW7;Q5JNZ5;Q75MH1	ENSG00000197728	0.070252	0.255	3	NA	6.62384	3.11e-21	2	13.015	20.9
CSNK2B;CSNK2B;CSNK2B;CSNK2B;CSNK2B;CSNK2B;CSNK2B;	CSNK2B	Casein kinase II subunit beta	>tr|Q5SRQ6|Q5SRQ6_HUMAN Casein kinase 2 beta polypeptide OS=Homo sapiens GN=CSNK2B PE=4 SV=2;>tr|B0UXA9|B0UXA9_HUMAN Casein kinase 2 beta polypeptide OS=Homo sapiens GN=CSNK2B PE=2 SV=1;>sp|P67870|CSK2B_HUMAN Casein kinase II subunit beta OS=Homo sapiens G	Q5SRQ6;B0UXA9;P67870;Q5SRQ3	ENSG00000204435;ENSG00000206406;ENSG00000224398;ENSG00000224774;ENSG00000228875;ENSG00000230700;ENSG00000232960;ENSG00000263020	0.0699771	0.254	6	NA	6.91456	7.49e-68	6	26.925	32.1
TUFM	TUFM	Elongation factor Tu, mitochondrial	>sp|P49411|EFTU_HUMAN Elongation factor Tu, mitochondrial OS=Homo sapiens GN=TUFM PE=1 SV=2	P49411	ENSG00000178952	0.0699771	0.254	39	5.20156	7.45281	0	17	49.541	40.7
CHERP	CHERP	Calcium homeostasis endoplasmic reticulum protein	>sp|Q8IWX8|CHERP_HUMAN Calcium homeostasis endoplasmic reticulum protein OS=Homo sapiens GN=CHERP PE=1 SV=3	Q8IWX8	ENSG00000085872	0.0697022	0.253	16	NA	7.02853	0	12	103.7	13.2
MAGOHB	MAGOHB	Protein mago nashi homolog 2	>sp|Q96A72|MGN2_HUMAN Protein mago nashi homolog 2 OS=Homo sapiens GN=MAGOHB PE=1 SV=1;>tr|F5H6P7|F5H6P7_HUMAN Protein mago nashi homolog 2 OS=Homo sapiens GN=MAGOHB PE=4 SV=1;>tr|A6NEC0|A6NEC0_HUMAN Protein mago nashi homolog 2 OS=Homo sapiens GN=MAGOHB P	Q96A72;F5H6P7;A6NEC0;F5H6N1	ENSG00000111196	0.0692898	0.252	5	NA	7.186	4.88e-70	1	17.276	32.4
RAB11FIP1	RAB11FIP1	Rab11 family-interacting protein 1	>sp|Q6WKZ4|RFIP1_HUMAN Rab11 family-interacting protein 1 OS=Homo sapiens GN=RAB11FIP1 PE=1 SV=2;>tr|Q307T1|Q307T1_HUMAN RAB11-family interacting protein 1C OS=Homo sapiens GN=RAB11FIP1 PE=2 SV=1;>tr|F8W7Y0|F8W7Y0_HUMAN Rab11 family-interacting protein 1 O	Q6WKZ4;Q307T1;F8W7Y0	ENSG00000156675	0.0690147	0.252	1	NA	4.68168	1.27e-10	1	137.19	0.5
UBA1	UBA1	Ubiquitin-like modifier-activating enzyme 1	>sp|P22314|UBA1_HUMAN Ubiquitin-like modifier-activating enzyme 1 OS=Homo sapiens GN=UBA1 PE=1 SV=3;>tr|B4DDE4|B4DDE4_HUMAN Uncharacterized protein OS=Homo sapiens GN=UBA1 PE=2 SV=1;>tr|B4DL67|B4DL67_HUMAN cDNA FLJ53392, highly similar to Ubiquitin-activat	P22314;B4DDE4;B4DL67	ENSG00000130985	0.0688771	0.251	15	NA	6.43777	0	14	117.85	15.3
SART1	SART1	U4/U6.U5 tri-snRNP-associated protein 1	>sp|O43290|SNUT1_HUMAN U4/U6.U5 tri-snRNP-associated protein 1 OS=Homo sapiens GN=SART1 PE=1 SV=1;>tr|B4DDH9|B4DDH9_HUMAN cDNA FLJ53820, highly similar to U4/U6.U5 tri-snRNP-associated protein 1 OS=Homo sapiens PE=2 SV=1;>tr|G3V1T2|G3V1T2_HUMAN Squamous ce	O43290;B4DDH9;G3V1T2	ENSG00000175467	0.0684644	0.251	3	NA	5.79581	0	3	90.254	4
CCDC88A	CCDC88A;KIAA1212	Girdin	>sp|Q3V6T2|GRDN_HUMAN Girdin OS=Homo sapiens GN=CCDC88A PE=1 SV=2;>tr|D6W5D1|D6W5D1_HUMAN KIAA1212, isoform CRA_a OS=Homo sapiens GN=KIAA1212 PE=4 SV=1;>tr|B7ZM78|B7ZM78_HUMAN CCDC88A protein OS=Homo sapiens GN=CCDC88A PE=2 SV=1;>tr|H7C2C6|H7C2C6_HUMAN Gir	Q3V6T2;D6W5D1;B7ZM78;H7C2C6;Q6DCA5	ENSG00000115355	0.0681893	0.25	1	NA	4.69784	5.62e-84	1	216.04	0.5
PPM1B	PPM1B	Protein phosphatase 1B	>sp|O75688|PPM1B_HUMAN Protein phosphatase 1B OS=Homo sapiens GN=PPM1B PE=1 SV=1;>tr|B3KP90|B3KP90_HUMAN cDNA FLJ31447 fis, clone NT2NE2000913, highly similar to Protein phosphatase 2C isoform beta (EC 3.1.3.16) OS=Homo sapiens PE=2 SV=1;>tr|Q4J6C0|Q4J6C0_	O75688;B3KP90;Q4J6C0;A8K599;C9JIR6;B8ZZF0	ENSG00000138032	0.0673633	0.248	74	NA	8.34398	0	17	52.642	51.4
EIF4A1	EIF4A1	Eukaryotic initiation factor 4A-I	>sp|P60842|IF4A1_HUMAN Eukaryotic initiation factor 4A-I OS=Homo sapiens GN=EIF4A1 PE=1 SV=1;>tr|A8K7F6|A8K7F6_HUMAN cDNA FLJ78244, highly similar to Homo sapiens eukaryotic translation initiation factor 4A, isoform 1 (EIF4A1), mRNA OS=Homo sapiens PE=2 SV	P60842;A8K7F6;A8K088;Q59F68;B4DNH2	ENSG00000161960	0.0672257	0.248	51	NA	7.79757	0	10	46.153	41.4
CDC45	CDC45	Cell division control protein 45 homolog	>tr|B4DDU3|B4DDU3_HUMAN cDNA FLJ60098, highly similar to CDC45-related protein OS=Homo sapiens PE=2 SV=1;>tr|E9PDH7|E9PDH7_HUMAN Cell division control protein 45 homolog OS=Homo sapiens GN=CDC45 PE=4 SV=1;>sp|O75419|CDC45_HUMAN Cell division control protei	B4DDU3;E9PDH7;O75419;B4E092	ENSG00000093009	0.0669503	0.247	1	NA	6.04688	2.96e-43	1	68.801	1.5
RPS3	RPS3	40S ribosomal protein S3	>sp|P23396|RS3_HUMAN 40S ribosomal protein S3 OS=Homo sapiens GN=RPS3 PE=1 SV=2;>tr|Q53G83|Q53G83_HUMAN Ribosomal protein S3 variant (Fragment) OS=Homo sapiens PE=2 SV=1;>tr|E9PL09|E9PL09_HUMAN 40S ribosomal protein S3 OS=Homo sapiens GN=RPS3 PE=3 SV=1;>tr	P23396;Q53G83;E9PL09;H0YEU2;E9PPU1;Q9NQS8;E9PL45	ENSG00000149273	0.0666747	0.247	18	6.06224	7.6724	0	14	26.688	58
PSMG1	PSMG1	Proteasome assembly chaperone 1	>tr|B2RD51|B2RD51_HUMAN cDNA, FLJ96455, highly similar to Homo sapiens Down syndrome critical region gene 2 (DSCR2), mRNA OS=Homo sapiens PE=2 SV=1;>sp|O95456|PSMG1_HUMAN Proteasome assembly chaperone 1 OS=Homo sapiens GN=PSMG1 PE=1 SV=1	B2RD51;O95456	ENSG00000183527	0.0663992	0.246	2	NA	5.86675	1.82e-247	2	32.882	8.3
DDI2	DDI2	Protein DDI1 homolog 2	>sp|Q5TDH0|DDI2_HUMAN Protein DDI1 homolog 2 OS=Homo sapiens GN=DDI2 PE=1 SV=1	Q5TDH0	ENSG00000197312	0.0663992	0.246	5	NA	6.12853	1.87e-232	5	44.522	16.3
MACF1	MACF1		>tr|H3BQK9|H3BQK9_HUMAN Microtubule-actin cross-linking factor 1, isoforms 1/2/3/5 OS=Homo sapiens GN=MACF1 PE=4 SV=1;>tr|H3BPE1|H3BPE1_HUMAN Microtubule-actin cross-linking factor 1, isoforms 1/2/3/5 OS=Homo sapiens GN=MACF1 PE=4 SV=1	H3BQK9;H3BPE1	ENSG00000127603	0.0655723	0.244	1	NA	4.14073	0	0	861.07	0.1
GLS	GLS	Glutaminase kidney isoform, mitochondrial	>tr|A8K132|A8K132_HUMAN cDNA FLJ75476, highly similar to Homo sapiens glutaminase (GLS), mRNA OS=Homo sapiens PE=2 SV=1;>sp|O94925|GLSK_HUMAN Glutaminase kidney isoform, mitochondrial OS=Homo sapiens GN=GLS PE=1 SV=1;>tr|Q53TX0|Q53TX0_HUMAN Putative unchar	A8K132;O94925;Q53TX0	ENSG00000115419	0.0654344	0.244	6	NA	6.02003	0	1	73.508	8.8
PPIA	PPIA	Peptidyl-prolyl cis-trans isomerase;Peptidyl-prolyl cis-trans isomerase A	>tr|A8K486|A8K486_HUMAN Peptidyl-prolyl cis-trans isomerase OS=Homo sapiens PE=2 SV=1;>sp|P62937|PPIA_HUMAN Peptidyl-prolyl cis-trans isomerase A OS=Homo sapiens GN=PPIA PE=1 SV=2;>tr|B2RE56|B2RE56_HUMAN Peptidyl-prolyl cis-trans isomerase OS=Homo sapiens	A8K486;P62937;B2RE56;B4DM82;Q71V99;C9J5S7;F8WE65;Q567Q0	ENSG00000196262	0.0641931	0.241	4	5.63841	6.65209	0	4	18.013	26.1
RPL28	RPL28	60S ribosomal protein L28	>sp|P46779|RL28_HUMAN 60S ribosomal protein L28 OS=Homo sapiens GN=RPL28 PE=1 SV=3;>tr|H0YKD8|H0YKD8_HUMAN 60S ribosomal protein L28 OS=Homo sapiens GN=RPL28 PE=4 SV=1;>tr|E9PB24|E9PB24_HUMAN 60S ribosomal protein L28 OS=Homo sapiens GN=RPL28 PE=4 SV=1;>tr	P46779;H0YKD8;E9PB24;H0YMF4;Q59F34;G5E9L2;C9JB50;H0YLP6	ENSG00000108107	0.063779	0.24	6	NA	6.44855	4.18e-36	5	15.747	33.6
BYSL	BYSL	Bystin	>sp|Q13895|BYST_HUMAN Bystin OS=Homo sapiens GN=BYSL PE=1 SV=3;>tr|Q5T8J2|Q5T8J2_HUMAN Bystin-like OS=Homo sapiens GN=BYSL PE=2 SV=1	Q13895;Q5T8J2	ENSG00000112578	0.063779	0.24	2	NA	5.26007	9.36e-134	2	49.601	3.9
XPO1	XPO1	Exportin-1	>sp|O14980|XPO1_HUMAN Exportin-1 OS=Homo sapiens GN=XPO1 PE=1 SV=1;>tr|B7ZB16|B7ZB16_HUMAN cDNA, FLJ79380, highly similar to Exportin-1 OS=Homo sapiens PE=2 SV=1;>tr|B4DR01|B4DR01_HUMAN cDNA FLJ55480, highly similar to Exportin-1 OS=Homo sapiens PE=2 SV=1;	O14980;B7ZB16;B4DR01;B3KWD0	ENSG00000082898	0.0635029	0.24	29	NA	6.8691	0	19	123.38	19
ACTR6	ACTR6	Actin-related protein 6	>tr|Q53GH2|Q53GH2_HUMAN ARP6 actin-related protein 6 homolog (Fragment) OS=Homo sapiens PE=2 SV=1;>sp|Q9GZN1|ARP6_HUMAN Actin-related protein 6 OS=Homo sapiens GN=ACTR6 PE=1 SV=1;>tr|F8W057|F8W057_HUMAN Actin-related protein 6 OS=Homo sapiens GN=ACTR6 PE=3	Q53GH2;Q9GZN1;F8W057;Q9P0A0;F8VRL1;B4DLG9;F8W0Q1;F8W043;F8VP72	ENSG00000075089	0.0630887	0.239	3	NA	6.19849	4.35e-21	2	45.71	5.8
	HSP90AB2P	Putative heat shock protein HSP 90-beta 2	>sp|Q58FF8|H90B2_HUMAN Putative heat shock protein HSP 90-beta 2 OS=Homo sapiens GN=HSP90AB2P PE=1 SV=2	Q58FF8		0.0629506	0.239	1	NA	5.40905	0	1	44.348	26.5
DDX42	DDX42	ATP-dependent RNA helicase DDX42	>sp|Q86XP3|DDX42_HUMAN ATP-dependent RNA helicase DDX42 OS=Homo sapiens GN=DDX42 PE=1 SV=1;>tr|B3KX23|B3KX23_HUMAN cDNA FLJ44516 fis, clone UTERU3002600, highly similar to Homo sapiens DEAD (Asp-Glu-Ala-Asp) box polypeptide 42 (DDX42), transcript variant 2	Q86XP3;B3KX23;B3KTL4	ENSG00000198231	0.0629506	0.239	10	NA	6.33989	0	7	102.97	7.4
RALY	RALY	RNA-binding protein Raly	>tr|Q53GL6|Q53GL6_HUMAN RNA binding protein (Autoantigenic, hnRNP-associated with lethal yellow) long isoform variant (Fragment) OS=Homo sapiens GN=RALY PE=2 SV=1;>tr|A8K4T9|A8K4T9_HUMAN cDNA FLJ77421, highly similar to Homo sapiens autoantigen p542 mRNA O	Q53GL6;A8K4T9;Q9UKM9;Q5QPL9;Q5QPM1;Q5QPM0	ENSG00000125970	0.0628125	0.238	27	5.17863	8.12437	0	12	32.55	37.5
ACAA2	ACAA2	3-ketoacyl-CoA thiolase, mitochondrial	>tr|B2RB23|B2RB23_HUMAN cDNA, FLJ95265, highly similar to Homo sapiens acetyl-Coenzyme A acyltransferase 2 (mitochondrial 3-oxoacyl-Coenzyme A thiolase) (ACAA2), nuclear gene encoding mitochondrial protein, mRNA OS=Homo sapiens PE=2 SV=1;>sp|P42765|THIM_HU	B2RB23;P42765;B3KNP8	ENSG00000167315	0.062398	0.237	5	NA	6.29192	6.02e-122	3	42.009	8.3
FASTKD2	FASTKD2	FAST kinase domain-containing protein 2	>tr|B3KMB8|B3KMB8_HUMAN cDNA FLJ10654 fis, clone NT2RP2005901, highly similar to FAST kinase domains-containing protein 2 OS=Homo sapiens PE=2 SV=1;>sp|Q9NYY8|FAKD2_HUMAN FAST kinase domain-containing protein 2 OS=Homo sapiens GN=FASTKD2 PE=1 SV=1	B3KMB8;Q9NYY8	ENSG00000118246	0.06226	0.237	3	NA	5.40953	8.69e-52	3	81.434	4.5
CKAP5	CKAP5	Cytoskeleton-associated protein 5	>sp|Q14008|CKAP5_HUMAN Cytoskeleton-associated protein 5 OS=Homo sapiens GN=CKAP5 PE=1 SV=3	Q14008	ENSG00000175216	0.06226	0.237	8	NA	5.94279	0	7	225.49	4
SLAIN2	SLAIN2	SLAIN motif-containing protein 2	>sp|Q9P270|SLAI2_HUMAN SLAIN motif-containing protein 2 OS=Homo sapiens GN=SLAIN2 PE=1 SV=2;>tr|D6RIF6|D6RIF6_HUMAN SLAIN motif-containing protein 2 OS=Homo sapiens GN=SLAIN2 PE=4 SV=1	Q9P270;D6RIF6	ENSG00000109171	0.0621218	0.237	2	NA	5.60414	9.69e-11	2	62.543	4.5
PHF5A	PHF5A	PHD finger-like domain-containing protein 5A	>sp|Q7RTV0|PHF5A_HUMAN PHD finger-like domain-containing protein 5A OS=Homo sapiens GN=PHF5A PE=1 SV=1	Q7RTV0	ENSG00000100410	0.0617071	0.236	3	NA	6.70437	3.87e-101	3	12.405	25.5
PCF11	PCF11		>tr|E9PQ01|E9PQ01_HUMAN Pre-mRNA cleavage complex 2 protein Pcf11 (Fragment) OS=Homo sapiens GN=PCF11 PE=4 SV=1;>tr|B7Z7X4|B7Z7X4_HUMAN cDNA FLJ61740, highly similar to Pre-mRNA cleavage complex 2 protein Pcf11 (Fragment) OS=Homo sapiens PE=2 SV=1	E9PQ01;B7Z7X4	ENSG00000165494	0.0612924	0.235	1	NA	5.11234	9.16e-62	1	112.31	13.4
CANX	CANX	Calnexin	>tr|B4DGP8|B4DGP8_HUMAN cDNA FLJ55574, highly similar to Calnexin OS=Homo sapiens PE=2 SV=1;>sp|P27824|CALX_HUMAN Calnexin OS=Homo sapiens GN=CANX PE=1 SV=2;>tr|B4E2T8|B4E2T8_HUMAN Calnexin OS=Homo sapiens GN=CANX PE=2 SV=1	B4DGP8;P27824;B4E2T8	ENSG00000127022	0.0610158	0.234	10	4.51465	6.34532	0	9	71.502	15.6
PRRC2C	PRRC2C	Protein PRRC2C	>sp|Q9Y520|PRC2C_HUMAN Protein PRRC2C OS=Homo sapiens GN=PRRC2C PE=1 SV=4;>tr|E9PF21|E9PF21_HUMAN Protein PRRC2C OS=Homo sapiens GN=PRRC2C PE=4 SV=1;>tr|E7EPN9|E7EPN9_HUMAN Protein PRRC2C OS=Homo sapiens GN=PRRC2C PE=4 SV=1	Q9Y520;E9PF21;E7EPN9	ENSG00000117523	0.0610158	0.234	2	NA	4.91232	0	1	316.91	0.3
RPRD1A	RPRD1A	Regulation of nuclear pre-mRNA domain-containing protein 1A	>sp|Q96P16|RPR1A_HUMAN Regulation of nuclear pre-mRNA domain-containing protein 1A OS=Homo sapiens GN=RPRD1A PE=1 SV=1	Q96P16	ENSG00000141425	0.0610158	0.234	155	4.72117	9.59041	0	24	35.719	83.3
CCDC47	CCDC47	Coiled-coil domain-containing protein 47	>sp|Q96A33|CCD47_HUMAN Coiled-coil domain-containing protein 47 OS=Homo sapiens GN=CCDC47 PE=1 SV=1	Q96A33	ENSG00000108588	0.0603242	0.233	8	NA	6.29387	8.43e-153	7	55.873	11.4
MAD2L1	MAD2L1	Mitotic spindle assembly checkpoint protein MAD2A	>sp|Q13257|MD2L1_HUMAN Mitotic spindle assembly checkpoint protein MAD2A OS=Homo sapiens GN=MAD2L1 PE=1 SV=1	Q13257	ENSG00000164109	0.0601858	0.232	1	5.00988	6.08365	0	1	23.51	3.4
DECR1	DECR1;DECR	2,4-dienoyl-CoA reductase, mitochondrial	>sp|Q16698|DECR_HUMAN 2,4-dienoyl-CoA reductase, mitochondrial OS=Homo sapiens GN=DECR1 PE=1 SV=1;>tr|B7Z6B8|B7Z6B8_HUMAN 2,4-dienoyl-CoA reductase, mitochondrial OS=Homo sapiens GN=DECR1 PE=2 SV=1;>tr|E5RFV2|E5RFV2_HUMAN 2,4-dienoyl-CoA reductase, mitocho	Q16698;B7Z6B8;E5RFV2;Q7LDK6;E5RJG7	ENSG00000104325	0.059909	0.232	1	NA	5.18616	5.23e-52	0	36.067	3.9
ESYT2	ESYT2	Extended synaptotagmin-2	>tr|H7BXI1|H7BXI1_HUMAN Extended synaptotagmin-2 (Fragment) OS=Homo sapiens GN=ESYT2 PE=4 SV=1;>sp|A0FGR8|ESYT2_HUMAN Extended synaptotagmin-2 OS=Homo sapiens GN=ESYT2 PE=1 SV=1;>tr|C9JGI7|C9JGI7_HUMAN Extended synaptotagmin-2 OS=Homo sapiens GN=ESYT2 PE=4	H7BXI1;A0FGR8;C9JGI7	ENSG00000117868	0.0594937	0.231	6	NA	6.1185	1.22e-126	5	98.008	5.8
DCXR	DCXR	L-xylulose reductase	>sp|Q7Z4W1|DCXR_HUMAN L-xylulose reductase OS=Homo sapiens GN=DCXR PE=1 SV=2	Q7Z4W1	ENSG00000169738	0.0594937	0.231	1	NA	5.62232	1.83e-09	1	25.913	4.1
ETFA	ETFA	Electron transfer flavoprotein subunit alpha, mitochondrial	>sp|P13804|ETFA_HUMAN Electron transfer flavoprotein subunit alpha, mitochondrial OS=Homo sapiens GN=ETFA PE=1 SV=1;>tr|H0YLU7|H0YLU7_HUMAN Electron transfer flavoprotein subunit alpha, mitochondrial (Fragment) OS=Homo sapiens GN=ETFA PE=4 SV=1;>tr|H0YK49|	P13804;H0YLU7;H0YK49;H0YNX6;H0YL12;H0YKF0	ENSG00000140374	0.0593554	0.231	6	NA	6.60548	0	4	35.079	17.1
EEF1D	EEF1D	Elongation factor 1-delta	>tr|E9PRY8|E9PRY8_HUMAN Elongation factor 1-delta OS=Homo sapiens GN=EEF1D PE=3 SV=1;>tr|B2RAR6|B2RAR6_HUMAN cDNA, FLJ95068, highly similar to Homo sapiens eukaryotic translation elongation factor 1 delta (guanine nucleotide exchange protein) (EEF1D), tran	E9PRY8;B2RAR6;D3DWK1;Q9H7G6;Q71RH4;P29692;E9PK01;E9PI39;E9PQ49;E9PL12;E9PPR1;B4DDU4;E9PBQ9;H0YCK7;E9PIZ1;E9PMW7;E9PQZ1;E9PK06	ENSG00000104529	0.0578315	0.227	3	4.50094	6.1344	0	0	76.569	4.7
			>tr|Q6ZNZ3|Q6ZNZ3_HUMAN cDNA FLJ26850 fis, clone PRS07964 OS=Homo sapiens PE=2 SV=1	Q6ZNZ3		0.0578315	0.227	1	NA	6.85671	0.0015415	1	12.288	13.9
NDUFA5	NDUFA5;DKFZp781K1356	NADH dehydrogenase [ubiquinone] 1 alpha subcomplex subunit 5	>sp|Q16718|NDUA5_HUMAN NADH dehydrogenase [ubiquinone] 1 alpha subcomplex subunit 5 OS=Homo sapiens GN=NDUFA5 PE=1 SV=3;>tr|Q5H9R2|Q5H9R2_HUMAN NADH dehydrogenase [ubiquinone] 1 alpha subcomplex subunit 5 OS=Homo sapiens GN=DKFZp781K1356 PE=2 SV=1;>tr|H7BY	Q16718;Q5H9R2;H7BYD0;C9IZN5;F8WAS3	ENSG00000128609	0.0575542	0.227	2	NA	6.73829	9.78e-115	2	13.459	16.4
CHD3	CHD3	Chromodomain-helicase-DNA-binding protein 3	>tr|E9PG89|E9PG89_HUMAN Chromodomain-helicase-DNA-binding protein 3 OS=Homo sapiens GN=CHD3 PE=4 SV=1;>sp|Q12873|CHD3_HUMAN Chromodomain-helicase-DNA-binding protein 3 OS=Homo sapiens GN=CHD3 PE=1 SV=3;>tr|B4DLC6|B4DLC6_HUMAN cDNA FLJ59330, highly similar	E9PG89;Q12873;B4DLC6	ENSG00000170004	0.0565835	0.225	1	NA	4.81944	6.71e-221	1	233.03	2.7
COPA	COPA	Coatomer subunit alpha;Xenin;Proxenin	>sp|P53621|COPA_HUMAN Coatomer subunit alpha OS=Homo sapiens GN=COPA PE=1 SV=2	P53621	ENSG00000122218	0.0565835	0.225	9	NA	5.68245	0	8	138.34	7.4
MSH2	MSH2	DNA mismatch repair protein Msh2	>sp|P43246|MSH2_HUMAN DNA mismatch repair protein Msh2 OS=Homo sapiens GN=MSH2 PE=1 SV=1;>tr|B4E2Z2|B4E2Z2_HUMAN DNA mismatch repair protein Msh2 OS=Homo sapiens GN=MSH2 PE=2 SV=1;>tr|E9PHA6|E9PHA6_HUMAN DNA mismatch repair protein Msh2 OS=Homo sapiens GN=	P43246;B4E2Z2;E9PHA6;Q53FK0;Q53GS1;Q53RU4;B4DN49;E7EU21;B4DSB9;B4DL39;E7EQQ1	ENSG00000095002	0.0564447	0.224	17	NA	6.98132	0	15	104.74	15.6
SLC25A13	SLC25A13	Calcium-binding mitochondrial carrier protein Aralar2	>tr|Q53GR7|Q53GR7_HUMAN Solute carrier family 25, member 13 (Citrin) variant (Fragment) OS=Homo sapiens PE=2 SV=1;>sp|Q9UJS0|CMC2_HUMAN Calcium-binding mitochondrial carrier protein Aralar2 OS=Homo sapiens GN=SLC25A13 PE=1 SV=2;>tr|F5GX33|F5GX33_HUMAN Calc	Q53GR7;Q9UJS0;F5GX33;B7Z2E2	ENSG00000004864	0.0564447	0.224	46	5.74997	7.1797	1.73e-277	9	74.116	36.7
SDHA	SDHA	Succinate dehydrogenase [ubiquinone] flavoprotein subunit, mitochondrial	>sp|P31040|DHSA_HUMAN Succinate dehydrogenase [ubiquinone] flavoprotein subunit, mitochondrial OS=Homo sapiens GN=SDHA PE=1 SV=2;>tr|E9PBJ5|E9PBJ5_HUMAN Succinate dehydrogenase [ubiquinone] flavoprotein subunit, mitochondrial OS=Homo sapiens GN=SDHA PE=4 S	P31040;E9PBJ5;B4DJ60;D6RFM5;B3KT34;Q0QF12;E9PEF8;B4DYN5	ENSG00000073578	0.0560286	0.223	1	NA	5.00165	0	1	72.691	21.5
RAB22A;RAB31	RAB22A;RAB31	Ras-related protein Rab-22A;Ras-related protein Rab-31	>sp|Q9UL26|RB22A_HUMAN Ras-related protein Rab-22A OS=Homo sapiens GN=RAB22A PE=1 SV=2;>tr|Q53EY4|Q53EY4_HUMAN RAB31, member RAS oncogene family variant (Fragment) OS=Homo sapiens PE=2 SV=1;>sp|Q13636|RAB31_HUMAN Ras-related protein Rab-31 OS=Homo sapiens	Q9UL26;Q53EY4;Q13636;H7C2V5	ENSG00000124209;ENSG00000168461	0.0558898	0.223	1	NA	5.44734	6.65e-06	1	21.855	3.6
ARGLU1	ARGLU1	Arginine and glutamate-rich protein 1	>sp|Q9NWB6|ARGL1_HUMAN Arginine and glutamate-rich protein 1 OS=Homo sapiens GN=ARGLU1 PE=1 SV=1;>tr|B4E3J6|B4E3J6_HUMAN cDNA FLJ54293 OS=Homo sapiens PE=2 SV=1;>tr|E7EUG0|E7EUG0_HUMAN Arginine and glutamate-rich protein 1 OS=Homo sapiens GN=ARGLU1 PE=4 SV	Q9NWB6;B4E3J6;E7EUG0;B4E0Y3	ENSG00000134884	0.0556121	0.222	2	NA	5.86733	0.00011543	1	33.216	2.9
OSBPL11	OSBPL11	Oxysterol-binding protein-related protein 11;Oxysterol-binding protein	>sp|Q9BXB4|OSB11_HUMAN Oxysterol-binding protein-related protein 11 OS=Homo sapiens GN=OSBPL11 PE=1 SV=2;>tr|Q9GZM0|Q9GZM0_HUMAN Oxysterol-binding protein OS=Homo sapiens PE=2 SV=1	Q9BXB4;Q9GZM0	ENSG00000144909	0.0556121	0.222	3	NA	5.5963	2.66e-32	1	83.642	2.9
MAU2	MAU2	MAU2 chromatid cohesion factor homolog	>sp|Q9Y6X3|SCC4_HUMAN MAU2 chromatid cohesion factor homolog OS=Homo sapiens GN=MAU2 PE=1 SV=2;>tr|G8JL95|G8JL95_HUMAN MAU2 chromatid cohesion factor homolog OS=Homo sapiens GN=MAU2 PE=4 SV=1;>tr|Q9Y4B3|Q9Y4B3_HUMAN R29828_1 (Fragment) OS=Homo sapiens PE=4	Q9Y6X3;G8JL95;Q9Y4B3	ENSG00000129933	0.0550568	0.221	1	NA	5.38927	2.14e-19	1	69.081	1.1
	DDX46		>tr|A8K6X3|A8K6X3_HUMAN cDNA FLJ78679, highly similar to Homo sapiens DEAD (Asp-Glu-Ala-Asp) box polypeptide 46 (DDX46), mRNA OS=Homo sapiens PE=2 SV=1;>tr|D3DQA6|D3DQA6_HUMAN DEAD (Asp-Glu-Ala-Asp) box polypeptide 46, isoform CRA_a OS=Homo sapiens GN=DDX4	A8K6X3;D3DQA6		0.0545011	0.22	27	NA	6.6786	0	0	117.47	10.3
XAB2	XAB2;DKFZp762C1015	Pre-mRNA-splicing factor SYF1	>sp|Q9HCS7|SYF1_HUMAN Pre-mRNA-splicing factor SYF1 OS=Homo sapiens GN=XAB2 PE=1 SV=2;>tr|F5H315|F5H315_HUMAN Pre-mRNA-splicing factor SYF1 OS=Homo sapiens GN=XAB2 PE=4 SV=1;>tr|Q71SV8|Q71SV8_HUMAN Crn-related protein kim1 OS=Homo sapiens PE=2 SV=1;>tr|Q68	Q9HCS7;F5H315;Q71SV8;Q68CN2	ENSG00000076924	0.0545011	0.22	10	NA	5.92473	2.6e-216	7	100.01	8.3
DNAJC8	DNAJC8	DnaJ homolog subfamily C member 8	>sp|O75937|DNJC8_HUMAN DnaJ homolog subfamily C member 8 OS=Homo sapiens GN=DNAJC8 PE=1 SV=2	O75937	ENSG00000126698	0.0542234	0.219	1	NA	6.06532	3.95e-49	1	29.841	4.3
NDUFA4	NDUFA4	NADH dehydrogenase [ubiquinone] 1 alpha subcomplex subunit 4	>sp|O00483|NDUA4_HUMAN NADH dehydrogenase [ubiquinone] 1 alpha subcomplex subunit 4 OS=Homo sapiens GN=NDUFA4 PE=1 SV=1	O00483	ENSG00000189043	0.0540844	0.219	2	5.60507	6.82659	3.65e-14	2	9.3697	22.2
GNAI3	GNAI3	Guanine nucleotide-binding protein G(k) subunit alpha	>sp|P08754|GNAI3_HUMAN Guanine nucleotide-binding protein G(k) subunit alpha OS=Homo sapiens GN=GNAI3 PE=1 SV=3;>tr|Q5TZX1|Q5TZX1_HUMAN Guanine nucleotide binding protein (G protein), alpha inhibiting activity polypeptide 3 OS=Homo sapiens GN=GNAI3 PE=2 SV	P08754;Q5TZX1	ENSG00000065135	0.0532504	0.217	2	NA	6.03133	5.95e-292	2	40.532	9.6
TUBA1C	TUBA1C	Tubulin alpha-1C chain	>tr|F5H5D3|F5H5D3_HUMAN Tubulin alpha-1C chain OS=Homo sapiens GN=TUBA1C PE=3 SV=1;>sp|Q9BQE3|TBA1C_HUMAN Tubulin alpha-1C chain OS=Homo sapiens GN=TUBA1C PE=1 SV=1;>tr|B7Z1K5|B7Z1K5_HUMAN cDNA FLJ55956, highly similar to Tubulin alpha-6 chain OS=Homo sapi	F5H5D3;Q9BQE3;B7Z1K5;Q53GA7	ENSG00000167553	0.0529723	0.217	1	NA	5.44221	0	0	57.73	40.7
TBL3	TBL3	Transducin beta-like protein 3	>sp|Q12788|TBL3_HUMAN Transducin beta-like protein 3 OS=Homo sapiens GN=TBL3 PE=1 SV=2;>tr|A0JLS5|A0JLS5_HUMAN TBL3 protein (Fragment) OS=Homo sapiens GN=TBL3 PE=2 SV=1	Q12788;A0JLS5	ENSG00000183751	0.0528332	0.216	2	NA	5.18064	0	2	89.034	3.3
PRPF4	PRPF4	U4/U6 small nuclear ribonucleoprotein Prp4	>tr|Q59EL4|Q59EL4_HUMAN PRPF4 protein variant (Fragment) OS=Homo sapiens PE=2 SV=1;>sp|O43172|PRP4_HUMAN U4/U6 small nuclear ribonucleoprotein Prp4 OS=Homo sapiens GN=PRPF4 PE=1 SV=2;>tr|Q5T1M7|Q5T1M7_HUMAN 60 kDa U4/U6 snRNP-specific spliceosomal protein	Q59EL4;O43172;Q5T1M7;Q6IAP9;B2R7V4	ENSG00000136875	0.0524158	0.215	11	NA	6.61762	1.42e-175	11	60.021	21
USP39	USP39	U4/U6.U5 tri-snRNP-associated protein 2	>sp|Q53GS9|SNUT2_HUMAN U4/U6.U5 tri-snRNP-associated protein 2 OS=Homo sapiens GN=USP39 PE=1 SV=2;>tr|B9A018|B9A018_HUMAN U4/U6.U5 tri-snRNP-associated protein 2 OS=Homo sapiens GN=USP39 PE=4 SV=1;>tr|B7Z7L9|B7Z7L9_HUMAN cDNA FLJ56173, highly similar to U4	Q53GS9;B9A018;B7Z7L9;B8ZZD1;B3KM40;G5E9H0;B4DHT4;B3KMG1;B3KPG7	ENSG00000168883	0.0521377	0.215	10	NA	6.41313	2.11e-244	7	65.38	15.4
HNRNPA2B1	HNRNPA2B1	Heterogeneous nuclear ribonucleoproteins A2/B1	>sp|P22626|ROA2_HUMAN Heterogeneous nuclear ribonucleoproteins A2/B1 OS=Homo sapiens GN=HNRNPA2B1 PE=1 SV=2	P22626	ENSG00000122566	0.0519985	0.214	86	7.47936	8.586	0	20	37.429	66.9
NUDT21	NUDT21	Cleavage and polyadenylation specificity factor subunit 5	>tr|B2R6U8|B2R6U8_HUMAN cDNA, FLJ93125, highly similar to Homo sapiens cleavage and polyadenylation specific factor 5, 25 kDa(CPSF5), mRNA OS=Homo sapiens PE=2 SV=1;>sp|O43809|CPSF5_HUMAN Cleavage and polyadenylation specificity factor subunit 5 OS=Homo sa	B2R6U8;O43809;H3BND3;H3BV41	ENSG00000167005	0.0518593	0.214	9	NA	7.21067	0	8	26.215	30.8
PSMD11	PSMD11	26S proteasome non-ATPase regulatory subunit 11	>tr|Q53FT5|Q53FT5_HUMAN Proteasome 26S non-ATPase subunit 11 variant (Fragment) OS=Homo sapiens PE=2 SV=1;>sp|O00231|PSD11_HUMAN 26S proteasome non-ATPase regulatory subunit 11 OS=Homo sapiens GN=PSMD11 PE=1 SV=3;>tr|B4DTS5|B4DTS5_HUMAN cDNA FLJ58882, high	Q53FT5;O00231;B4DTS5	ENSG00000108671	0.0515809	0.214	31	NA	7.38664	0	17	47.534	45.6
NAA35	NAA35	N-alpha-acetyltransferase 35, NatC auxiliary subunit	>tr|A8K874|A8K874_HUMAN cDNA FLJ77588, highly similar to Homo sapiens MAK10 homolog, amino-acid N-acetyltransferase subunit, (S. cerevisiae) (MAK10), mRNA OS=Homo sapiens PE=2 SV=1;>sp|Q5VZE5|NAA35_HUMAN N-alpha-acetyltransferase 35, NatC auxiliary subunit	A8K874;Q5VZE5	ENSG00000135040	0.0514416	0.213	1	NA	4.39517	1.34e-29	1	83.608	1.1
FAF1	FAF1	FAS-associated factor 1	>tr|A8K9X5|A8K9X5_HUMAN cDNA FLJ76472, highly similar to Homo sapiens Fas (TNFRSF6) associated factor 1 (FAF1), transcript variant 1, mRNA OS=Homo sapiens PE=2 SV=1;>tr|Q549F0|Q549F0_HUMAN Fas (TNFRSF6) associated factor 1 OS=Homo sapiens GN=FAF1 PE=2 SV=1	A8K9X5;Q549F0;Q9UNN5;F5GZD2;B1ANM7;B3KT28	ENSG00000185104	0.0513026	0.213	3	NA	5.53226	2.49e-12	3	73.919	5.4
FARSB	FARSB;FARSLB	Phenylalanine--tRNA ligase beta subunit	>sp|Q9NSD9|SYFB_HUMAN Phenylalanine--tRNA ligase beta subunit OS=Homo sapiens GN=FARSB PE=1 SV=3;>tr|Q9BR63|Q9BR63_HUMAN FARSB protein (Fragment) OS=Homo sapiens GN=FARSB PE=2 SV=2;>tr|A8K666|A8K666_HUMAN cDNA FLJ75460, highly similar to Homo sapiens pheny	Q9NSD9;Q9BR63;A8K666;B4DFM0;B7ZB32;F5H6Y1	ENSG00000116120	0.0503276	0.211	1	NA	4.39983	2.2e-164	1	66.115	1.5
PABPC4	PABPC4	Polyadenylate-binding protein 4	>tr|Q6IQ30|Q6IQ30_HUMAN PABPC4 protein OS=Homo sapiens GN=PABPC4 PE=2 SV=1;>sp|Q13310|PABP4_HUMAN Polyadenylate-binding protein 4 OS=Homo sapiens GN=PABPC4 PE=1 SV=1;>tr|B1ANR0|B1ANR0_HUMAN Poly(A) binding protein, cytoplasmic 4 (Inducible form) OS=Homo sa	Q6IQ30;Q13310;B1ANR0;H0Y5F5;B1ANR7	ENSG00000090621	0.0501883	0.211	4	NA	5.74255	0	3	72.36	15.9
PSMD3	PSMD3	26S proteasome non-ATPase regulatory subunit 3	>sp|O43242|PSMD3_HUMAN 26S proteasome non-ATPase regulatory subunit 3 OS=Homo sapiens GN=PSMD3 PE=1 SV=2;>tr|Q6IBN0|Q6IBN0_HUMAN PSMD3 protein OS=Homo sapiens GN=PSMD3 PE=2 SV=1;>tr|Q96N86|Q96N86_HUMAN cDNA FLJ31237 fis, clone KIDNE2004846, highly similar	O43242;Q6IBN0;Q96N86;F5H8K4;B3KNN7;B4DEB0;Q8N9M2;B4DV84;B4DPM7;B4DT72	ENSG00000108344	0.0500489	0.21	31	NA	7.26195	0	27	60.977	42.9
AIFM1	AIFM1	Apoptosis-inducing factor 1, mitochondrial	>sp|O95831|AIFM1_HUMAN Apoptosis-inducing factor 1, mitochondrial OS=Homo sapiens GN=AIFM1 PE=1 SV=1	O95831	ENSG00000156709	0.0500489	0.21	33	NA	7.1833	0	16	66.9	29.5
SF3A2	SF3A2	Splicing factor 3A subunit 2	>tr|Q05DF2|Q05DF2_HUMAN SF3A2 protein (Fragment) OS=Homo sapiens GN=SF3A2 PE=2 SV=1;>sp|Q15428|SF3A2_HUMAN Splicing factor 3A subunit 2 OS=Homo sapiens GN=SF3A2 PE=1 SV=2	Q05DF2;Q15428	ENSG00000104897	0.0500489	0.21	6	NA	6.74701	1.93e-35	5	51.475	8.5
MBD3	MBD3	Methyl-CpG-binding domain protein 3	>sp|O95983|MBD3_HUMAN Methyl-CpG-binding domain protein 3 OS=Homo sapiens GN=MBD3 PE=1 SV=1;>tr|B3KMA8|B3KMA8_HUMAN cDNA FLJ10612 fis, clone NT2RP2005358, highly similar to Methyl-CpG-binding domain protein 3 OS=Homo sapiens PE=2 SV=1	O95983;B3KMA8	ENSG00000071655	0.0499095	0.21	4	NA	6.60918	8.63e-42	5	32.844	16.5
RPL27	RPL27	60S ribosomal protein L27	>sp|P61353|RL27_HUMAN 60S ribosomal protein L27 OS=Homo sapiens GN=RPL27 PE=1 SV=2;>tr|E4W6B6|E4W6B6_HUMAN RPL27/NME2 fusion protein (Fragment) OS=Homo sapiens GN=RPL27 PE=2 SV=1;>tr|B2R4D8|B2R4D8_HUMAN 60S ribosomal protein L27 OS=Homo sapiens PE=2 SV=1	P61353;E4W6B6;B2R4D8	ENSG00000131469	0.049352	0.209	4	NA	7.2852	9.46e-288	4	15.798	36
SRCAP	SRCAP	Helicase SRCAP	>sp|Q6ZRS2|SRCAP_HUMAN Helicase SRCAP OS=Homo sapiens GN=SRCAP PE=1 SV=3	Q6ZRS2	ENSG00000080603	0.0480967	0.206	19	NA	6.24214	0	11	343.55	3.5
SMARCD3	SMARCD3	SWI/SNF-related matrix-associated actin-dependent regulator of chromatin subfamily D member 3	>sp|Q6STE5|SMRD3_HUMAN SWI/SNF-related matrix-associated actin-dependent regulator of chromatin subfamily D member 3 OS=Homo sapiens GN=SMARCD3 PE=1 SV=1;>tr|B3KXL9|B3KXL9_HUMAN cDNA FLJ45690 fis, clone FCBBF5000384, highly similar to SWI/SNF-related matri	Q6STE5;B3KXL9;F8W9D0;B7Z4U8;B7ZA58	ENSG00000082014	0.0479571	0.206	2	NA	5.62137	8.78e-87	3	55.015	18.8
XRCC5	XRCC5	X-ray repair cross-complementing protein 5	>sp|P13010|XRCC5_HUMAN X-ray repair cross-complementing protein 5 OS=Homo sapiens GN=XRCC5 PE=1 SV=3;>tr|Q53T09|Q53T09_HUMAN Putative uncharacterized protein XRCC5 (Fragment) OS=Homo sapiens GN=XRCC5 PE=2 SV=1	P13010;Q53T09	ENSG00000079246	0.0476779	0.205	26	NA	7.0249	0	18	82.704	24.9
PBRM1	PBRM1	Protein polybromo-1	>sp|Q86U86|PB1_HUMAN Protein polybromo-1 OS=Homo sapiens GN=PBRM1 PE=1 SV=1;>tr|E7EVG2|E7EVG2_HUMAN Protein polybromo-1 (Fragment) OS=Homo sapiens GN=PBRM1 PE=4 SV=1;>tr|H0Y5B5|H0Y5B5_HUMAN Protein polybromo-1 (Fragment) OS=Homo sapiens GN=PBRM1 PE=4 SV=1	Q86U86;E7EVG2;H0Y5B5	ENSG00000163939	0.0469799	0.203	4	NA	5.40971	0	4	192.95	2.5
RPS6	RPS6	40S ribosomal protein S6	>tr|A2A3R6|A2A3R6_HUMAN 40S ribosomal protein S6 OS=Homo sapiens GN=RPS6 PE=2 SV=1;>sp|P62753|RS6_HUMAN 40S ribosomal protein S6 OS=Homo sapiens GN=RPS6 PE=1 SV=1;>tr|Q96DV6|Q96DV6_HUMAN 40S ribosomal protein S6 OS=Homo sapiens GN=RPS6 PE=2 SV=1;>tr|A2A3R5	A2A3R6;P62753;Q96DV6;A2A3R5	ENSG00000137154	0.0462816	0.202	11	NA	6.88108	3.34e-164	3	28.68	12
COPS6	COPS6	COP9 signalosome complex subunit 6	>sp|Q7L5N1|CSN6_HUMAN COP9 signalosome complex subunit 6 OS=Homo sapiens GN=COPS6 PE=1 SV=1;>tr|E7EM64|E7EM64_HUMAN COP9 signalosome complex subunit 6 OS=Homo sapiens GN=COPS6 PE=4 SV=1;>tr|B2R514|B2R514_HUMAN cDNA, FLJ92300, Homo sapiens COP9 subunit 6 (M	Q7L5N1;E7EM64;B2R514	ENSG00000168090	0.0461418	0.202	5	NA	6.74217	5.87e-113	5	36.163	16.2
FLNA	FLNA	Filamin-A	>sp|P21333|FLNA_HUMAN Filamin-A OS=Homo sapiens GN=FLNA PE=1 SV=4;>tr|Q5HY54|Q5HY54_HUMAN Filamin-A OS=Homo sapiens GN=FLNA PE=2 SV=1	P21333;Q5HY54	ENSG00000196924;ENSG00000269329	0.0453032	0.2	95	NA	6.62746	0	1	280.74	25.1
SAFB	SAFB	Scaffold attachment factor B1	>tr|A0AV56|A0AV56_HUMAN SAFB protein OS=Homo sapiens GN=SAFB PE=2 SV=1;>tr|A8K329|A8K329_HUMAN cDNA FLJ76656, highly similar to Homo sapiens scaffold attachment factor B (SAFB), mRNA OS=Homo sapiens PE=2 SV=1;>tr|B7ZLP6|B7ZLP6_HUMAN SAFB protein OS=Homo sa	A0AV56;A8K329;B7ZLP6;Q15424;B7ZLP5;F5H0H3;B7Z5B6;F5H1L1;B7Z2Z1;F5GZU3;B7Z5X3;B7Z2F6;B7Z1C7;B7Z959	ENSG00000160633	0.0450235	0.199	13	4.74511	6.7773	0	7	102.85	17.9
PTGES2	PTGES2	Prostaglandin E synthase 2;Prostaglandin E synthase 2 truncated form	>sp|Q9H7Z7|PGES2_HUMAN Prostaglandin E synthase 2 OS=Homo sapiens GN=PTGES2 PE=1 SV=1;>tr|B3KPZ2|B3KPZ2_HUMAN cDNA FLJ32487 fis, clone SKNSH1000002, highly similar to Prostaglandin E synthase 2 (EC 5.3.99.3) OS=Homo sapiens PE=2 SV=1;>tr|H7C5L1|H7C5L1_HUMA	Q9H7Z7;B3KPZ2;H7C5L1;A6NHH0;B4DWP1	ENSG00000148334	0.0443242	0.198	2	NA	5.90288	3.07e-74	2	41.943	5.3
ALDH9A1	ALDH9A1	4-trimethylaminobutyraldehyde dehydrogenase	>tr|B9EKV4|B9EKV4_HUMAN Aldehyde dehydrogenase 9 family, member A1 OS=Homo sapiens GN=ALDH9A1 PE=2 SV=1;>tr|B4DX14|B4DX14_HUMAN cDNA FLJ53231, highly similar to 4-trimethylaminobutyraldehyde dehydrogenase(EC 1.2.1.47) OS=Homo sapiens PE=2 SV=1;>sp|P49189|A	B9EKV4;B4DX14;P49189;B4DE91;B4DXY7;B4DYY1	ENSG00000143149	0.0434844	0.196	3	NA	5.79055	1.09e-237	3	56.291	5.6
SLC25A11	SLC25A11	Mitochondrial 2-oxoglutarate/malate carrier protein	>sp|Q02978|M2OM_HUMAN Mitochondrial 2-oxoglutarate/malate carrier protein OS=Homo sapiens GN=SLC25A11 PE=1 SV=3;>tr|Q6IBH0|Q6IBH0_HUMAN SLC25A11 protein OS=Homo sapiens GN=SLC25A11 PE=2 SV=1;>tr|I3L1P8|I3L1P8_HUMAN Mitochondrial 2-oxoglutarate/malate carri	Q02978;Q6IBH0;I3L1P8;F5GY65	ENSG00000108528	0.0429245	0.195	11	4.84468	6.9365	0	10	34.061	36
PPP2CB;PPP2CA	PPP2CA;PPP2CB	Serine/threonine-protein phosphatase;Serine/threonine-protein phosphatase 2A catalytic subunit beta isoform;Serine/threonine-protein phosphatase 2A catalytic subunit alpha isoform	>tr|B3KRM2|B3KRM2_HUMAN Serine/threonine-protein phosphatase OS=Homo sapiens PE=2 SV=1;>tr|B3KUN1|B3KUN1_HUMAN Serine/threonine-protein phosphatase OS=Homo sapiens GN=PPP2CA PE=2 SV=1;>sp|P62714|PP2AB_HUMAN Serine/threonine-protein phosphatase 2A catalytic	B3KRM2;B3KUN1;P62714;P67775;Q5U0I7;Q6I9T8;Q8WZ56;B3KQ51;E5RHC1;E7ESG8;E5RHP4;E5RFI3	ENSG00000104695;ENSG00000113575	0.0425042	0.194	4	NA	6.66042	6.55e-213	4	35.559	13.6
AP1M1	AP1M1	AP-1 complex subunit mu-1	>sp|Q9BXS5|AP1M1_HUMAN AP-1 complex subunit mu-1 OS=Homo sapiens GN=AP1M1 PE=1 SV=3;>tr|Q59EK3|Q59EK3_HUMAN Adaptor-related protein complex 1, mu 1 subunit variant (Fragment) OS=Homo sapiens PE=2 SV=1;>tr|B3KNH5|B3KNH5_HUMAN cDNA FLJ14622 fis, clone NT2RP2	Q9BXS5;Q59EK3;B3KNH5;E7ENJ6;B4DDG7;B4DN99	ENSG00000072958	0.0415233	0.192	11	NA	6.46879	3.17e-131	8	48.586	22.5
NME3	NME3;c371H6.2	Nucleoside diphosphate kinase 3;Nucleoside diphosphate kinase	>sp|Q13232|NDK3_HUMAN Nucleoside diphosphate kinase 3 OS=Homo sapiens GN=NME3 PE=1 SV=2;>tr|Q9NUF9|Q9NUF9_HUMAN Nucleoside diphosphate kinase (Fragment) OS=Homo sapiens GN=c371H6.2 PE=2 SV=1	Q13232;Q9NUF9	ENSG00000103024	0.040682	0.19	2	NA	6.22984	1.37e-130	2	19.015	13.6
PDIA3	PDIA3	Protein disulfide-isomerase A3	>sp|P30101|PDIA3_HUMAN Protein disulfide-isomerase A3 OS=Homo sapiens GN=PDIA3 PE=1 SV=4;>tr|G5EA52|G5EA52_HUMAN Protein disulfide isomerase family A, member 3, isoform CRA_b OS=Homo sapiens GN=PDIA3 PE=3 SV=1;>tr|B3KQT9|B3KQT9_HUMAN Protein disulfide-isom	P30101;G5EA52;B3KQT9;B3KQT2;F5H119;B4DJ98;B4DDM1	ENSG00000167004	0.0405417	0.189	16	NA	7.19471	0	12	56.782	31.3
SRSF4	SFRS4;SRSF4	Serine/arginine-rich splicing factor 4	>tr|A8K644|A8K644_HUMAN Splicing factor, arginine/serine-rich 4, isoform CRA_b OS=Homo sapiens GN=SFRS4 PE=2 SV=1;>sp|Q08170|SRSF4_HUMAN Serine/arginine-rich splicing factor 4 OS=Homo sapiens GN=SRSF4 PE=1 SV=2;>tr|E7EMJ8|E7EMJ8_HUMAN Serine/arginine-rich-	A8K644;Q08170;E7EMJ8;Q53F45;Q59EF5;B4DEM8;F6T1J1	ENSG00000116350	0.0404014	0.189	1	NA	5.06494	6.77e-66	1	56.708	9.1
ALDH3A2	ALDH3A2;DKFZp686E23276	Fatty aldehyde dehydrogenase;Aldehyde dehydrogenase	>sp|P51648|AL3A2_HUMAN Fatty aldehyde dehydrogenase OS=Homo sapiens GN=ALDH3A2 PE=1 SV=1;>tr|Q6I9T3|Q6I9T3_HUMAN Aldehyde dehydrogenase OS=Homo sapiens GN=ALDH3A2 PE=2 SV=1;>tr|Q59H65|Q59H65_HUMAN Aldehyde dehydrogenase (Fragment) OS=Homo sapiens PE=2 SV=1	P51648;Q6I9T3;Q59H65;Q68D64	ENSG00000072210	0.0402613	0.189	3	NA	5.77071	3.61e-50	2	54.847	4.9
PABPN1	PABPN1	Polyadenylate-binding protein 2	>sp|Q86U42|PABP2_HUMAN Polyadenylate-binding protein 2 OS=Homo sapiens GN=PABPN1 PE=1 SV=3;>tr|G3V4T2|G3V4T2_HUMAN Polyadenylate-binding protein 2 OS=Homo sapiens GN=PABPN1 PE=4 SV=1;>tr|B4DEH8|B4DEH8_HUMAN Polyadenylate-binding protein 2 OS=Homo sapiens G	Q86U42;G3V4T2;B4DEH8	ENSG00000100836	0.0396999	0.188	7	NA	6.73907	2.06e-134	6	32.749	15.4
HDAC2	HDAC2	Histone deacetylase 2;Histone deacetylase	>sp|Q92769|HDAC2_HUMAN Histone deacetylase 2 OS=Homo sapiens GN=HDAC2 PE=1 SV=2;>tr|B3KRS5|B3KRS5_HUMAN Histone deacetylase OS=Homo sapiens GN=HDAC2 PE=2 SV=1;>tr|B3KUJ5|B3KUJ5_HUMAN Histone deacetylase OS=Homo sapiens PE=2 SV=1	Q92769;B3KRS5;B3KUJ5	ENSG00000196591	0.0394191	0.187	22	NA	7.37508	1.05e-246	7	55.364	29.1
CHD4	CHD4	Chromodomain-helicase-DNA-binding protein 4	>sp|Q14839|CHD4_HUMAN Chromodomain-helicase-DNA-binding protein 4 OS=Homo sapiens GN=CHD4 PE=1 SV=2;>tr|F5GWX5|F5GWX5_HUMAN Chromodomain-helicase-DNA-binding protein 4 OS=Homo sapiens GN=CHD4 PE=4 SV=1;>tr|F5H2G1|F5H2G1_HUMAN Chromodomain-helicase-DNA-bind	Q14839;F5GWX5;F5H2G1	ENSG00000111642	0.0394191	0.187	97	NA	6.85495	0	0	218	22
ZBTB33	ZBTB33	Transcriptional regulator Kaiso	>sp|Q86T24|KAISO_HUMAN Transcriptional regulator Kaiso OS=Homo sapiens GN=ZBTB33 PE=1 SV=2	Q86T24	ENSG00000177485;ENSG00000269603	0.0394191	0.187	9	NA	6.40211	7.12e-73	6	74.484	6.8
RPAP3	RPAP3	RNA polymerase II-associated protein 3	>sp|Q9H6T3|RPAP3_HUMAN RNA polymerase II-associated protein 3 OS=Homo sapiens GN=RPAP3 PE=1 SV=2;>tr|B4DRW9|B4DRW9_HUMAN cDNA FLJ50185, weakly similar to Homo sapiens translocase of outer mitochondrial membrane 34 (TOMM34), mRNA OS=Homo sapiens PE=2 SV=1	Q9H6T3;B4DRW9	ENSG00000005175	0.0391384	0.186	4	NA	5.57198	2.47e-269	4	75.718	7.8
LRRC59	LRRC59	Leucine-rich repeat-containing protein 59	>sp|Q96AG4|LRC59_HUMAN Leucine-rich repeat-containing protein 59 OS=Homo sapiens GN=LRRC59 PE=1 SV=1	Q96AG4	ENSG00000108829	0.0388575	0.186	3	NA	6.59032	2.85e-253	3	34.93	16.3
RCOR1	RCOR1	REST corepressor 1	>sp|Q9UKL0|RCOR1_HUMAN REST corepressor 1 OS=Homo sapiens GN=RCOR1 PE=1 SV=1	Q9UKL0	ENSG00000089902	0.0387171	0.185	7	NA	6.35683	5.62e-34	2	53.027	9.3
GSPT1	GSPT1	Eukaryotic peptide chain release factor GTP-binding subunit ERF3A	>sp|P15170|ERF3A_HUMAN Eukaryotic peptide chain release factor GTP-binding subunit ERF3A OS=Homo sapiens GN=GSPT1 PE=1 SV=1;>tr|Q7KZX8|Q7KZX8_HUMAN G1 to S phase transition 1 OS=Homo sapiens PE=2 SV=1;>tr|B2RCT6|B2RCT6_HUMAN cDNA, FLJ96276, highly similar	P15170;Q7KZX8;B2RCT6;H3BR35;A8K2W7	ENSG00000103342	0.0385766	0.185	13	NA	6.6412	3.16e-254	3	55.755	15.6
GPS1	GPS1	COP9 signalosome complex subunit 1	>sp|Q13098|CSN1_HUMAN COP9 signalosome complex subunit 1 OS=Homo sapiens GN=GPS1 PE=1 SV=4;>tr|A8K070|A8K070_HUMAN cDNA FLJ75157, highly similar to Homo sapiens G protein pathway suppressor 1, transcript variant 1, mRNA OS=Homo sapiens PE=2 SV=1;>tr|B4DND6	Q13098;A8K070;B4DND6;C9JFE4	ENSG00000169727	0.0384361	0.185	7	NA	6.61061	7.69e-100	7	55.536	14.3
TBRG4	TBRG4	Protein TBRG4	>tr|B4DU42|B4DU42_HUMAN cDNA FLJ56153, highly similar to Homo sapiens transforming growth factor beta regulator 4 (TBRG4), transcript variant 1, mRNA OS=Homo sapiens PE=2 SV=1;>sp|Q969Z0|TBRG4_HUMAN Protein TBRG4 OS=Homo sapiens GN=TBRG4 PE=1 SV=1;>tr|D3DV	B4DU42;Q969Z0;D3DVL7;B3KRS4;B3KM73;B3KMT3;C9IZN7	ENSG00000136270	0.0382958	0.184	8	NA	6.26007	5.7e-151	7	71.856	11.2
IARS	IARS;DKFZp686L0869;DKFZp686L17145	Isoleucine--tRNA ligase, cytoplasmic	>tr|Q59G75|Q59G75_HUMAN Isoleucyl-tRNA synthetase, cytoplasmic variant (Fragment) OS=Homo sapiens PE=2 SV=1;>sp|P41252|SYIC_HUMAN Isoleucine--tRNA ligase, cytoplasmic OS=Homo sapiens GN=IARS PE=1 SV=2;>tr|Q7Z3U5|Q7Z3U5_HUMAN Putative uncharacterized protei	Q59G75;P41252;Q7Z3U5;Q7Z355;Q6P0M4;B4DVX2	ENSG00000196305	0.0382958	0.184	25	NA	6.46485	0	20	146.34	15.2
PSMD1	PSMD1	26S proteasome non-ATPase regulatory subunit 1	>sp|Q99460|PSMD1_HUMAN 26S proteasome non-ATPase regulatory subunit 1 OS=Homo sapiens GN=PSMD1 PE=1 SV=2;>tr|B2R6D0|B2R6D0_HUMAN cDNA, FLJ92896, highly similar to Homo sapiens proteasome (prosome, macropain) 26S subunit, non-ATPase, 1 (PSMD1), mRNA OS=Homo	Q99460;B2R6D0;Q05CW6;Q05BX4	ENSG00000173692	0.0380147	0.184	31	NA	7.00096	0	21	105.84	27.8
NAP1L4	NAP1L4;NAP1L4b	Nucleosome assembly protein 1-like 4	>tr|A8MZ22|A8MZ22_HUMAN Nucleosome assembly protein 1-like 4 OS=Homo sapiens GN=NAP1L4 PE=3 SV=3;>tr|B4DS05|B4DS05_HUMAN cDNA FLJ59403, highly similar to Nucleosome assembly protein 1-like 4 OS=Homo sapiens PE=2 SV=1;>tr|B7ZB83|B7ZB83_HUMAN cDNA, FLJ79447,	A8MZ22;B4DS05;B7ZB83;F5HFY4;B7ZAK9;B2R6J4;Q99733;B7ZAC7;C9JZI7;C9J6D1;A8MXH2;E9PNJ7;E9PS34;E9PJJ2;E9PNW0;E9PKT8	ENSG00000205531	0.037312	0.182	6	NA	6.59776	7.95e-206	4	44.162	16.3
BMI1	BMI1;COMMD3	Polycomb complex protein BMI-1	>tr|Q5U0M5|Q5U0M5_HUMAN B lymphoma Mo-MLV insertion region (Mouse) OS=Homo sapiens PE=2 SV=1;>sp|P35226|BMI1_HUMAN Polycomb complex protein BMI-1 OS=Homo sapiens GN=BMI1 PE=1 SV=2;>tr|Q6IB93|Q6IB93_HUMAN COMMD3 protein OS=Homo sapiens GN=COMMD3 PE=2 SV=1;>	Q5U0M5;P35226;Q6IB93;Q5T8Z1;Q5T8Z4;Q5T8Z6;Q5T8Z5	ENSG00000168283	0.037312	0.182	1	NA	5.84244	7.19e-09	1	36.997	2.5
CUL3	CUL3	Cullin-3	>sp|Q13618|CUL3_HUMAN Cullin-3 OS=Homo sapiens GN=CUL3 PE=1 SV=2;>tr|Q53S54|Q53S54_HUMAN Putative uncharacterized protein CUL3 (Fragment) OS=Homo sapiens GN=CUL3 PE=2 SV=1;>tr|B7Z600|B7Z600_HUMAN cDNA FLJ53180, highly similar to Cullin-3 OS=Homo sapiens PE	Q13618;Q53S54;B7Z600	ENSG00000036257	0.0371714	0.182	11	NA	6.23134	0	10	88.929	15.4
HECTD1	HECTD1	E3 ubiquitin-protein ligase HECTD1	>sp|Q9ULT8|HECD1_HUMAN E3 ubiquitin-protein ligase HECTD1 OS=Homo sapiens GN=HECTD1 PE=1 SV=3;>tr|H0YJP0|H0YJP0_HUMAN E3 ubiquitin-protein ligase HECTD1 (Fragment) OS=Homo sapiens GN=HECTD1 PE=4 SV=1	Q9ULT8;H0YJP0	ENSG00000092148	0.0368901	0.181	12	NA	5.46753	0	9	289.38	3.3
STAG1	STAG1 variant protein;STAG1;DKFZp781D1416	Cohesin subunit SA-1	>tr|Q4LE48|Q4LE48_HUMAN STAG1 variant protein (Fragment) OS=Homo sapiens GN=STAG1 variant protein PE=2 SV=1;>sp|Q8WVM7|STAG1_HUMAN Cohesin subunit SA-1 OS=Homo sapiens GN=STAG1 PE=1 SV=3;>tr|Q6P275|Q6P275_HUMAN Cohesin subunit SA-1 OS=Homo sapiens GN=STAG1	Q4LE48;Q8WVM7;Q6P275;Q68DW7;B4E2Q7;F5H1C4	ENSG00000118007	0.0367495	0.181	2	4.57295	5.07646	1.1e-72	2	146.34	5
YY1	YY1	Transcriptional repressor protein YY1	>sp|P25490|TYY1_HUMAN Transcriptional repressor protein YY1 OS=Homo sapiens GN=YY1 PE=1 SV=2;>tr|H0YJV7|H0YJV7_HUMAN Transcriptional repressor protein YY1 (Fragment) OS=Homo sapiens GN=YY1 PE=4 SV=1	P25490;H0YJV7	ENSG00000100811	0.0357646	0.179	9	NA	6.7841	2.59e-101	6	44.712	18.1
RPRD1B	RPRD1B	Regulation of nuclear pre-mRNA domain-containing protein 1B	>sp|Q9NQG5|RPR1B_HUMAN Regulation of nuclear pre-mRNA domain-containing protein 1B OS=Homo sapiens GN=RPRD1B PE=1 SV=1	Q9NQG5	ENSG00000101413	0.0353423	0.178	81	NA	9.31366	0	19	36.899	78.8
EEF1E1;EEF1E1-BLOC1S5	EEF1E1	Eukaryotic translation elongation factor 1 epsilon-1	>sp|O43324|MCA3_HUMAN Eukaryotic translation elongation factor 1 epsilon-1 OS=Homo sapiens GN=EEF1E1 PE=1 SV=1;>tr|C9J1V9|C9J1V9_HUMAN Eukaryotic translation elongation factor 1 epsilon-1 OS=Homo sapiens GN=EEF1E1 PE=4 SV=2;>tr|D6RBD7|D6RBD7_HUMAN Eukaryot	O43324;C9J1V9;D6RBD7;C9JLK5;H0YAL7	ENSG00000124802;ENSG00000265818	0.0347792	0.177	2	NA	5.89788	1.55e-90	2	19.81	12.1
RRAGB;RRAGA	RRAGA;RRAGB	Ras-related GTP-binding protein A;Ras-related GTP-binding protein B	>sp|Q7L523|RRAGA_HUMAN Ras-related GTP-binding protein A OS=Homo sapiens GN=RRAGA PE=1 SV=1;>sp|Q5VZM2|RRAGB_HUMAN Ras-related GTP-binding protein B OS=Homo sapiens GN=RRAGB PE=1 SV=1;>tr|Q5VZM0|Q5VZM0_HUMAN Ras-related GTP binding B (Fragment) OS=Homo sap	Q7L523;Q5VZM2;Q5VZM0	ENSG00000083750;ENSG00000155876	0.0344974	0.176	1	NA	5.3994	1.07e-27	1	36.566	3.2
PPIE	PPIE	Peptidyl-prolyl cis-trans isomerase E;Peptidyl-prolyl cis-trans isomerase	>tr|Q3S611|Q3S611_HUMAN Cyclophilin-33B OS=Homo sapiens PE=2 SV=1;>tr|Q5TGA3|Q5TGA3_HUMAN Peptidyl-prolyl cis-trans isomerase E OS=Homo sapiens GN=PPIE PE=2 SV=1;>tr|A8KAM9|A8KAM9_HUMAN cDNA FLJ78607, highly similar to Homo sapiens peptidylprolyl isomerase	Q3S611;Q5TGA3;A8KAM9;Q9UNP9;E9PEQ6;Q5TGA1;B3KSZ1;E9PKY5;E9PK21	ENSG00000084072	0.0342158	0.176	1	NA	5.87704	3.28e-66	1	35.02	4.5
EXOSC8	EXOSC8;DKFZp564C0482	Exosome complex component RRP43	>sp|Q96B26|EXOS8_HUMAN Exosome complex component RRP43 OS=Homo sapiens GN=EXOSC8 PE=1 SV=1;>tr|Q5JXM0|Q5JXM0_HUMAN Exosome complex component RRP43 OS=Homo sapiens GN=DKFZp564C0482 PE=2 SV=1	Q96B26;Q5JXM0	ENSG00000120699	0.0340749	0.175	4	NA	6.99958	6.57e-116	4	30.039	18.8
CAPZB	CAPZB	F-actin-capping protein subunit beta	>tr|B4DWA6|B4DWA6_HUMAN cDNA FLJ60094, highly similar to F-actin capping protein subunit beta OS=Homo sapiens PE=2 SV=1;>tr|E7EQ40|E7EQ40_HUMAN F-actin-capping protein subunit beta OS=Homo sapiens GN=CAPZB PE=4 SV=1;>tr|B1AK88|B1AK88_HUMAN Capping protein	B4DWA6;E7EQ40;B1AK88;B2R7T8;B1AK87;P47756;B1AK85;B1AK86;B1AP83;F6USW4;Q7L4N0	ENSG00000077549	0.0339339	0.175	2	NA	6.06937	0	2	37.482	9
RPL21	RPL21	60S ribosomal protein L21	>sp|P46778|RL21_HUMAN 60S ribosomal protein L21 OS=Homo sapiens GN=RPL21 PE=1 SV=2;>tr|Q6IAX2|Q6IAX2_HUMAN RPL21 protein OS=Homo sapiens GN=RPL21 PE=2 SV=1;>tr|Q59GK9|Q59GK9_HUMAN Ribosomal protein L21 variant (Fragment) OS=Homo sapiens PE=2 SV=1;>tr|G3V1B	P46778;Q6IAX2;Q59GK9;G3V1B3	ENSG00000122026	0.0318186	0.17	1	NA	5.47842	6.75e-63	1	18.565	4.4
NUP188	NUP188	Nucleoporin NUP188 homolog	>sp|Q5SRE5|NU188_HUMAN Nucleoporin NUP188 homolog OS=Homo sapiens GN=NUP188 PE=1 SV=1;>tr|F8W973|F8W973_HUMAN Nucleoporin NUP188 homolog OS=Homo sapiens GN=NUP188 PE=4 SV=1	Q5SRE5;F8W973	ENSG00000095319	0.0311129	0.169	4	NA	5.17995	0	4	196.04	2.9
TTI1	Tti1;TTI1;KIAA0406	TELO2-interacting protein 1 homolog	>tr|D6W4K3|D6W4K3_HUMAN KIAA0406 gene product, isoform CRA_a OS=Homo sapiens GN=Tti1 PE=2 SV=1;>sp|O43156|TTI1_HUMAN TELO2-interacting protein 1 homolog OS=Homo sapiens GN=TTI1 PE=1 SV=3;>tr|Q3B768|Q3B768_HUMAN KIAA0406 protein (Fragment) OS=Homo sapiens G	D6W4K3;O43156;Q3B768	ENSG00000101407	0.0308304	0.168	1	NA	4.80292	0	1	122.07	0.6
MRPS15	MRPS15	28S ribosomal protein S15, mitochondrial	>sp|P82914|RT15_HUMAN 28S ribosomal protein S15, mitochondrial OS=Homo sapiens GN=MRPS15 PE=1 SV=1;>tr|Q59EA6|Q59EA6_HUMAN Mitochondrial ribosomal protein S15 variant (Fragment) OS=Homo sapiens PE=2 SV=1;>tr|D3DPS9|D3DPS9_HUMAN Mitochondrial ribosomal prot	P82914;Q59EA6;D3DPS9;B4DYW3	ENSG00000116898	0.0308304	0.168	3	NA	6.49995	7.02e-13	3	29.842	9.7
ARPC2	ARPC2	Actin-related protein 2/3 complex subunit 2	>sp|O15144|ARPC2_HUMAN Actin-related protein 2/3 complex subunit 2 OS=Homo sapiens GN=ARPC2 PE=1 SV=1;>tr|Q53R19|Q53R19_HUMAN Actin related protein 2/3 complex, subunit 2, 34kDa, isoform CRA_a OS=Homo sapiens GN=ARPC2 PE=2 SV=1;>tr|Q9BXV5|Q9BXV5_HUMAN PNAS	O15144;Q53R19;Q9BXV5	ENSG00000163466	0.0306892	0.168	1	NA	5.58533	8.9e-284	1	34.333	3.7
PABPC1;PABPC3	PABPC1;PABPC3	Polyadenylate-binding protein 1;Polyadenylate-binding protein 3	>sp|P11940|PABP1_HUMAN Polyadenylate-binding protein 1 OS=Homo sapiens GN=PABPC1 PE=1 SV=2;>tr|B4DZW4|B4DZW4_HUMAN cDNA FLJ57246, highly similar to Poly(A)-binding protein 1 OS=Homo sapiens PE=2 SV=1;>tr|E7EQV3|E7EQV3_HUMAN Polyadenylate-binding protein 1	P11940;B4DZW4;E7EQV3;B3KT93;B4DQX0;E7ERJ7;H0YAR2;Q3ZCS4;Q5VX58;Q9H361;H0YBQ4;Q2VIP3	ENSG00000070756;ENSG00000151846	0.0304067	0.167	25	NA	6.56687	0	12	70.67	29.2
RAD50	RAD50	DNA repair protein RAD50	>sp|Q92878|RAD50_HUMAN DNA repair protein RAD50 OS=Homo sapiens GN=RAD50 PE=1 SV=1;>tr|Q32P42|Q32P42_HUMAN RAD50 protein (Fragment) OS=Homo sapiens GN=RAD50 PE=2 SV=1	Q92878;Q32P42	ENSG00000113522	0.0294175	0.165	15	NA	6.01339	0	16	153.89	12.3
LAMP2	LAMP2	Lysosome-associated membrane glycoprotein 2	>sp|P13473|LAMP2_HUMAN Lysosome-associated membrane glycoprotein 2 OS=Homo sapiens GN=LAMP2 PE=1 SV=2;>tr|B4E2S7|B4E2S7_HUMAN Lysosome-associated membrane glycoprotein 2 OS=Homo sapiens GN=LAMP2 PE=2 SV=1;>tr|B7Z2R9|B7Z2R9_HUMAN Lysosome-associated membran	P13473;B4E2S7;B7Z2R9	ENSG00000005893	0.0289935	0.164	3	NA	6.61077	5.24e-37	2	44.96	4.1
SUMO4;SUMO2;	SUMO2;SUMO4	Small ubiquitin-related modifier 2;Small ubiquitin-related modifier 4	>tr|H7BZT4|H7BZT4_HUMAN Uncharacterized protein OS=Homo sapiens PE=4 SV=1;>sp|P61956|SUMO2_HUMAN Small ubiquitin-related modifier 2 OS=Homo sapiens GN=SUMO2 PE=1 SV=3;>sp|Q6EEV6|SUMO4_HUMAN Small ubiquitin-related modifier 4 OS=Homo sapiens GN=SUMO4 PE=1 S	H7BZT4;P61956;Q6EEV6	ENSG00000177688;ENSG00000188612;ENSG00000228532	0.0289935	0.164	22	NA	8.86139	1.23e-31	1	10.839	23.2
ABCE1	ABCE1	ATP-binding cassette sub-family E member 1	>sp|P61221|ABCE1_HUMAN ATP-binding cassette sub-family E member 1 OS=Homo sapiens GN=ABCE1 PE=1 SV=1;>tr|D6R9I9|D6R9I9_HUMAN ATP-binding cassette sub-family E member 1 OS=Homo sapiens GN=ABCE1 PE=4 SV=1	P61221;D6R9I9	ENSG00000164163	0.0281448	0.162	3	NA	6.05111	0	3	67.314	5.7
	RPL14		>tr|Q6IPH7|Q6IPH7_HUMAN RPL14 protein OS=Homo sapiens GN=RPL14 PE=2 SV=1	Q6IPH7		0.0277203	0.161	4	NA	6.42307	2.42e-89	1	23.787	13.6
SLC25A5	SLC25A5	ADP/ATP translocase 2	>tr|Q6NVC0|Q6NVC0_HUMAN SLC25A5 protein (Fragment) OS=Homo sapiens GN=SLC25A5 PE=2 SV=1;>sp|P05141|ADT2_HUMAN ADP/ATP translocase 2 OS=Homo sapiens GN=SLC25A5 PE=1 SV=7;>tr|B2RCV1|B2RCV1_HUMAN cDNA, FLJ96310, highly similar to Homo sapiens solute carrier f	Q6NVC0;P05141;B2RCV1	ENSG00000005022	0.0265876	0.159	5	6.4667	7.5914	7.26e-268	4	35.293	35
MPP5	MPP5	MAGUK p55 subfamily member 5	>tr|A8K5C5|A8K5C5_HUMAN cDNA FLJ77534, highly similar to Homo sapiens membrane protein, palmitoylated 5 (MAGUK p55 subfamily member 5) (MPP5), mRNA OS=Homo sapiens PE=2 SV=1;>tr|Q4VBP4|Q4VBP4_HUMAN Membrane protein, palmitoylated 5 (MAGUK p55 subfamily mem	A8K5C5;Q4VBP4;Q8N3R9	ENSG00000072415	0.026021	0.158	4	NA	5.58407	1.84e-21	0	77.307	6.7
ACTA2;ACTA1;ACTC1;ACTG2	ACTC1;ACTA2;ACTA1;ACTG2	Actin, alpha cardiac muscle 1;Actin, aortic smooth muscle;Actin, alpha skeletal muscle;Actin, gamma-enteric smooth muscle	>sp|P68032|ACTC_HUMAN Actin, alpha cardiac muscle 1 OS=Homo sapiens GN=ACTC1 PE=1 SV=1;>tr|D2JYH4|D2JYH4_HUMAN Actin, alpha 2, smooth muscle, aorta OS=Homo sapiens GN=ACTA2 PE=3 SV=1;>sp|P62736|ACTA_HUMAN Actin, aortic smooth muscle OS=Homo sapiens GN=ACTA	P68032;D2JYH4;P62736;A8K3K1;P68133;P63267;B7Z6P1;F5H1C1;B3KW67;B4DUI8;B3KUD3;Q5T8M7;A6NL76;Q5T8M8;E9PG30;B4E315;E7EQV5;Q7Z7J6	ENSG00000107796;ENSG00000143632;ENSG00000159251;ENSG00000163017	0.0255958	0.157	6	NA	7.64647	0	0	42.019	37.9
SF3B2	SF3B2;DKFZp781L0540	Splicing factor 3B subunit 2	>sp|Q13435|SF3B2_HUMAN Splicing factor 3B subunit 2 OS=Homo sapiens GN=SF3B2 PE=1 SV=2;>tr|E9PPJ0|E9PPJ0_HUMAN Splicing factor 3B subunit 2 OS=Homo sapiens GN=SF3B2 PE=4 SV=1;>tr|Q7Z3K9|Q7Z3K9_HUMAN Putative uncharacterized protein DKFZp781L0540 (Fragment)	Q13435;E9PPJ0;Q7Z3K9	ENSG00000087365	0.0255958	0.157	44	NA	7.37889	0	22	100.23	29.3
NUP54	NUP54	Nucleoporin p54	>tr|Q53H29|Q53H29_HUMAN Nucleoporin 54kDa variant (Fragment) OS=Homo sapiens PE=2 SV=1;>tr|Q53FD7|Q53FD7_HUMAN Nucleoporin 54kDa variant (Fragment) OS=Homo sapiens PE=2 SV=1;>sp|Q7Z3B4|NUP54_HUMAN Nucleoporin p54 OS=Homo sapiens GN=NUP54 PE=1 SV=2;>tr|B4DT	Q53H29;Q53FD7;Q7Z3B4;B4DT35;B4DRV5;E7EUM5	ENSG00000138750	0.0254541	0.156	2	NA	5.84525	1.08e-44	1	55.563	1.4
ENTPD8	ENTPD8	Ectonucleoside triphosphate diphosphohydrolase 8	>sp|Q5MY95|ENTP8_HUMAN Ectonucleoside triphosphate diphosphohydrolase 8 OS=Homo sapiens GN=ENTPD8 PE=1 SV=2	Q5MY95	ENSG00000188833	0.0254541	0.156	1	NA	5.90026	6.73e-05	1	53.903	1.8
NUP50	NUP50	Nuclear pore complex protein Nup50	>sp|Q9UKX7|NUP50_HUMAN Nuclear pore complex protein Nup50 OS=Homo sapiens GN=NUP50 PE=1 SV=2	Q9UKX7	ENSG00000093000	0.0247452	0.155	7	NA	6.44433	5.91e-90	7	50.144	21.4
DDX39A	DDX39A;DDX39	ATP-dependent RNA helicase DDX39A	>sp|O00148|DX39A_HUMAN ATP-dependent RNA helicase DDX39A OS=Homo sapiens GN=DDX39A PE=1 SV=2;>tr|B4DX78|B4DX78_HUMAN cDNA FLJ55484, highly similar to ATP-dependent RNA helicase DDX39 (EC 3.6.1.-) OS=Homo sapiens PE=2 SV=1;>tr|Q8N5M0|Q8N5M0_HUMAN ATP-depend	O00148;B4DX78;Q8N5M0;B1Q2N1	ENSG00000123136	0.0244615	0.154	8	NA	6.70074	0	5	49.129	41.5
MAP1S	MAP1S	Microtubule-associated protein 1S;MAP1S heavy chain;MAP1S light chain	>tr|A8K940|A8K940_HUMAN cDNA FLJ77630, highly similar to Homo sapiens BPY2 interacting protein 1, mRNA OS=Homo sapiens PE=2 SV=1;>sp|Q66K74|MAP1S_HUMAN Microtubule-associated protein 1S OS=Homo sapiens GN=MAP1S PE=1 SV=2;>tr|B4DH53|B4DH53_HUMAN MAP1S heavy	A8K940;Q66K74;B4DH53	ENSG00000130479	0.0237521	0.153	1	NA	4.80539	4.08e-286	1	112.23	0.9
EHMT2;EHMT2;EHMT2;EHMT2;EHMT2;EHMT2;EHMT2	EHMT2	Histone-lysine N-methyltransferase EHMT2	>sp|Q96KQ7|EHMT2_HUMAN Histone-lysine N-methyltransferase EHMT2 OS=Homo sapiens GN=EHMT2 PE=1 SV=3;>tr|B0UZY3|B0UZY3_HUMAN Euchromatic histone-lysine N-methyltransferase 2 OS=Homo sapiens GN=EHMT2 PE=3 SV=1;>tr|A2ABF9|A2ABF9_HUMAN Euchromatic histone-lysin	Q96KQ7;B0UZY3;A2ABF9;B0UZY1;A2ABF8;B0UZY0;B7Z852;H0YHA9;H0YIM0;Q59FM7;A2BED7;A2BED6	ENSG00000204371;ENSG00000206376;ENSG00000224143;ENSG00000227333;ENSG00000232045;ENSG00000236759;ENSG00000238134	0.0236102	0.152	7	NA	5.9707	6.36e-195	6	132.37	6
SMARCC2	SMARCC2	SWI/SNF complex subunit SMARCC2	>sp|Q8TAQ2|SMRC2_HUMAN SWI/SNF complex subunit SMARCC2 OS=Homo sapiens GN=SMARCC2 PE=1 SV=1	Q8TAQ2	ENSG00000139613	0.0231843	0.151	17	NA	6.47654	0	1	132.88	18.3
ARMC6	ARMC6	Armadillo repeat-containing protein 6	>sp|Q6NXE6|ARMC6_HUMAN Armadillo repeat-containing protein 6 OS=Homo sapiens GN=ARMC6 PE=1 SV=2;>tr|F5H4P3|F5H4P3_HUMAN Armadillo repeat-containing protein 6 (Fragment) OS=Homo sapiens GN=ARMC6 PE=4 SV=1;>tr|F5GWV0|F5GWV0_HUMAN Armadillo repeat-containing	Q6NXE6;F5H4P3;F5GWV0;F5H2K4;F5H2X2;F5GWK8;F5H052;F5H3X1	ENSG00000105676	0.0226164	0.15	1	NA	5.2901	5.24e-218	1	54.141	2.2
RAE1	RAE1	mRNA export factor	>tr|E9PQ57|E9PQ57_HUMAN mRNA export factor OS=Homo sapiens GN=RAE1 PE=4 SV=1;>tr|A8K882|A8K882_HUMAN RAE1 RNA export 1 homolog (S. pombe) OS=Homo sapiens GN=RAE1 PE=2 SV=1;>sp|P78406|RAE1L_HUMAN mRNA export factor OS=Homo sapiens GN=RAE1 PE=1 SV=1;>tr|Q5J8	E9PQ57;A8K882;P78406;Q5J8M4;E9PPG9	ENSG00000101146	0.0221902	0.149	2	NA	5.90373	1.09e-301	1	47.831	3.4
PDCD4	PDCD4	Programmed cell death protein 4	>tr|B2R6E2|B2R6E2_HUMAN cDNA, FLJ92910, highly similar to Homo sapiens programmed cell death 4 (neoplastic transformation inhibitor) (PDCD4), transcript variant 1, mRNA OS=Homo sapiens PE=2 SV=1;>sp|Q53EL6|PDCD4_HUMAN Programmed cell death protein 4 OS=Hom	B2R6E2;Q53EL6;B2RCV4;B5ME91;B4DKX4	ENSG00000150593	0.0221902	0.149	1	NA	5.24709	2.64e-06	1	51.631	2.3
ATP5A1	ATP5A1	ATP synthase subunit alpha, mitochondrial;ATP synthase subunit alpha	>sp|P25705|ATPA_HUMAN ATP synthase subunit alpha, mitochondrial OS=Homo sapiens GN=ATP5A1 PE=1 SV=1;>tr|A8K092|A8K092_HUMAN ATP synthase subunit alpha OS=Homo sapiens GN=ATP5A1 PE=2 SV=1;>tr|B4DY56|B4DY56_HUMAN ATP synthase subunit alpha OS=Homo sapiens PE	P25705;A8K092;B4DY56	ENSG00000152234	0.0221902	0.149	29	6.62024	7.59914	0	16	59.75	32.2
RBM15	RBM15	Putative RNA-binding protein 15	>sp|Q96T37|RBM15_HUMAN Putative RNA-binding protein 15 OS=Homo sapiens GN=RBM15 PE=1 SV=2;>tr|Q3ZB86|Q3ZB86_HUMAN RBM15 protein OS=Homo sapiens GN=RBM15 PE=2 SV=1;>tr|Q86VW9|Q86VW9_HUMAN RBM15 protein (Fragment) OS=Homo sapiens GN=RBM15 PE=2 SV=1;>tr|A1A69	Q96T37;Q3ZB86;Q86VW9;A1A693	ENSG00000162775	0.0219061	0.149	4	NA	5.77164	0	4	107.19	5.9
SMC4	SMC4	Structural maintenance of chromosomes protein 4;Structural maintenance of chromosomes protein	>sp|Q9NTJ3|SMC4_HUMAN Structural maintenance of chromosomes protein 4 OS=Homo sapiens GN=SMC4 PE=1 SV=2;>tr|B3KXX5|B3KXX5_HUMAN Structural maintenance of chromosomes protein OS=Homo sapiens PE=2 SV=1;>tr|E9PD53|E9PD53_HUMAN Structural maintenance of chromo	Q9NTJ3;B3KXX5;E9PD53;F5H0U7;B3KVJ5	ENSG00000113810	0.0209111	0.146	17	NA	5.98656	0	17	147.18	13
ZNHIT6	ZNHIT6	Box C/D snoRNA protein 1	>sp|Q9NWK9|BCD1_HUMAN Box C/D snoRNA protein 1 OS=Homo sapiens GN=ZNHIT6 PE=1 SV=1	Q9NWK9	ENSG00000117174	0.0204844	0.145	3	NA	5.47134	3.85e-31	3	53.918	5.1
RPAP1	RPAP1	RNA polymerase II-associated protein 1	>sp|Q9BWH6|RPAP1_HUMAN RNA polymerase II-associated protein 1 OS=Homo sapiens GN=RPAP1 PE=1 SV=3;>tr|A8K2F9|A8K2F9_HUMAN cDNA FLJ77037, highly similar to Homo sapiens RNA polymerase II associated protein 1, mRNA (Fragment) OS=Homo sapiens PE=2 SV=1;>tr|H3B	Q9BWH6;A8K2F9;H3BRE8	ENSG00000103932	0.0203421	0.145	8	NA	5.61944	0	8	152.75	5.9
TJP2	TJP2	Tight junction protein ZO-2	>sp|Q9UDY2|ZO2_HUMAN Tight junction protein ZO-2 OS=Homo sapiens GN=TJP2 PE=1 SV=2;>tr|F5H301|F5H301_HUMAN Tight junction protein ZO-2 OS=Homo sapiens GN=TJP2 PE=4 SV=1;>tr|F5H886|F5H886_HUMAN Tight junction protein ZO-2 OS=Homo sapiens GN=TJP2 PE=4 SV=1;>	Q9UDY2;F5H301;F5H886;B7Z954	ENSG00000119139	0.0199154	0.144	2	NA	4.5921	4.51e-165	0	133.96	2.4
PA2G4	PA2G4	Proliferation-associated protein 2G4	>sp|Q9UQ80|PA2G4_HUMAN Proliferation-associated protein 2G4 OS=Homo sapiens GN=PA2G4 PE=1 SV=3;>tr|F8VTY8|F8VTY8_HUMAN Proliferation-associated protein 2G4 OS=Homo sapiens GN=PA2G4 PE=4 SV=1;>tr|Q6PIN5|Q6PIN5_HUMAN PA2G4 protein (Fragment) OS=Homo sapiens	Q9UQ80;F8VTY8;Q6PIN5;A8K6Y1;Q05D08;H0Y3X3;F8VRZ3;F8VR77	ENSG00000170515	0.0192037	0.143	29	NA	7.25888	0	15	43.786	42.6
HNRNPA3	HNRNPA3	Heterogeneous nuclear ribonucleoprotein A3	>sp|P51991|ROA3_HUMAN Heterogeneous nuclear ribonucleoprotein A3 OS=Homo sapiens GN=HNRNPA3 PE=1 SV=2	P51991	ENSG00000170144	0.018919	0.142	42	6.18625	8.1465	0	3	39.594	39.9
ELP2	ELP2	Elongator complex protein 2	>tr|B4DXP0|B4DXP0_HUMAN cDNA FLJ60364, highly similar to Stat3-interacting protein OS=Homo sapiens PE=2 SV=1;>tr|E7EP23|E7EP23_HUMAN Elongator complex protein 2 OS=Homo sapiens GN=ELP2 PE=4 SV=1;>sp|Q6IA86|ELP2_HUMAN Elongator complex protein 2 OS=Homo sap	B4DXP0;E7EP23;Q6IA86;A8KAI6;E9PCX0	ENSG00000134759	0.0187766	0.142	1	NA	4.7579	9.35e-151	1	100.02	1.5
ARHGDIA	ARHGDIA	Rho GDP-dissociation inhibitor 1	>sp|P52565|GDIR1_HUMAN Rho GDP-dissociation inhibitor 1 OS=Homo sapiens GN=ARHGDIA PE=1 SV=3	P52565	ENSG00000141522	0.0186342	0.141	2	NA	6.5294	8.42e-14	2	23.207	15.2
SF3B4	SF3B4	Splicing factor 3B subunit 4	>tr|B3KUJ0|B3KUJ0_HUMAN cDNA FLJ39996 fis, clone STOMA2002166, highly similar to Splicing factor 3B subunit 4 OS=Homo sapiens PE=2 SV=1;>sp|Q15427|SF3B4_HUMAN Splicing factor 3B subunit 4 OS=Homo sapiens GN=SF3B4 PE=1 SV=1;>tr|Q53FG6|Q53FG6_HUMAN Splicing	B3KUJ0;Q15427;Q53FG6;Q5SZ64	ENSG00000143368;ENSG00000263977	0.0183493	0.141	3	NA	6.69286	9.33e-59	3	44.483	6.8
CTNNA1	CTNNA1	Catenin alpha-1	>sp|P35221|CTNA1_HUMAN Catenin alpha-1 OS=Homo sapiens GN=CTNNA1 PE=1 SV=1;>tr|F6XBD8|F6XBD8_HUMAN Catenin alpha-1 OS=Homo sapiens GN=CTNNA1 PE=4 SV=1;>tr|B4E2G8|B4E2G8_HUMAN Catenin alpha-1 OS=Homo sapiens GN=CTNNA1 PE=2 SV=1;>tr|B4DU00|B4DU00_HUMAN cDNA	P35221;F6XBD8;B4E2G8;B4DU00;F8W845;G3XAM7;B4DKT9;B3KSR8;Q8N1C0	ENSG00000044115	0.0176369	0.139	9	NA	6.38338	0	4	100.07	5
OSBPL9	OSBPL9	Oxysterol-binding protein;Oxysterol-binding protein-related protein 9	>tr|B1AKJ7|B1AKJ7_HUMAN Oxysterol-binding protein (Fragment) OS=Homo sapiens GN=OSBPL9 PE=3 SV=1;>tr|B1AKJ6|B1AKJ6_HUMAN Oxysterol-binding protein OS=Homo sapiens GN=OSBPL9 PE=2 SV=1;>sp|Q96SU4|OSBL9_HUMAN Oxysterol-binding protein-related protein 9 OS=Hom	B1AKJ7;B1AKJ6;Q96SU4;B7Z4Q6;E9PJW9;B3KW33	ENSG00000117859	0.0174944	0.139	4	NA	5.81274	4.23e-40	4	84.822	6
SNRPA	SNRPA	U1 small nuclear ribonucleoprotein A	>tr|B2R802|B2R802_HUMAN cDNA, FLJ93681, highly similar to Homo sapiens small nuclear ribonucleoprotein polypeptide A (SNRPA), mRNA OS=Homo sapiens PE=2 SV=1;>sp|P09012|SNRPA_HUMAN U1 small nuclear ribonucleoprotein A OS=Homo sapiens GN=SNRPA PE=1 SV=3	B2R802;P09012	ENSG00000077312	0.0172092	0.138	6	5.81198	7.16811	6.59e-81	3	31.307	15.6
GNB2	GNB2	Guanine nucleotide-binding protein G(I)/G(S)/G(T) subunit beta-2	>sp|P62879|GBB2_HUMAN Guanine nucleotide-binding protein G(I)/G(S)/G(T) subunit beta-2 OS=Homo sapiens GN=GNB2 PE=1 SV=3;>tr|Q6FHM2|Q6FHM2_HUMAN GNB2 protein OS=Homo sapiens GN=GNB2 PE=2 SV=1;>tr|E7EP32|E7EP32_HUMAN Guanine nucleotide-binding protein G(I)/	P62879;Q6FHM2;E7EP32;C9JXA5;C9JIS1;C9JZN1	ENSG00000172354	0.0167816	0.137	3	NA	6.81648	6.41e-223	1	37.331	19.1
WASF2	WASF2	Wiskott-Aldrich syndrome protein family member 2	>sp|Q9Y6W5|WASF2_HUMAN Wiskott-Aldrich syndrome protein family member 2 OS=Homo sapiens GN=WASF2 PE=1 SV=3;>tr|B4E3J5|B4E3J5_HUMAN cDNA FLJ55445, highly similar to Wiskott-Aldrich syndrome protein family member 2 OS=Homo sapiens PE=2 SV=1;>tr|Q8NBU0|Q8NBU0	Q9Y6W5;B4E3J5;Q8NBU0	ENSG00000158195	0.0167816	0.137	3	NA	5.8632	1.84e-16	3	54.283	5
DNMT1	DNMT1	DNA (cytosine-5)-methyltransferase 1;Cytosine-specific methyltransferase	>sp|P26358|DNMT1_HUMAN DNA (cytosine-5)-methyltransferase 1 OS=Homo sapiens GN=DNMT1 PE=1 SV=2;>tr|H0YFC7|H0YFC7_HUMAN Cytosine-specific methyltransferase OS=Homo sapiens GN=DNMT1 PE=3 SV=1	P26358;H0YFC7	ENSG00000130816	0.0153548	0.134	17	NA	5.84808	0	0	183.16	8.4
RPS25	RPS25	40S ribosomal protein S25	>sp|P62851|RS25_HUMAN 40S ribosomal protein S25 OS=Homo sapiens GN=RPS25 PE=1 SV=1	P62851	ENSG00000118181;ENSG00000262088	0.015212	0.134	7	5.70537	7.56522	4.41e-18	4	13.742	24
RAD18	RAD18	E3 ubiquitin-protein ligase RAD18	>tr|Q53H10|Q53H10_HUMAN Postreplication repair protein hRAD18p variant (Fragment) OS=Homo sapiens PE=2 SV=1;>sp|Q9NS91|RAD18_HUMAN E3 ubiquitin-protein ligase RAD18 OS=Homo sapiens GN=RAD18 PE=1 SV=2;>tr|F8WE49|F8WE49_HUMAN E3 ubiquitin-protein ligase RAD1	Q53H10;Q9NS91;F8WE49	ENSG00000070950	0.0149266	0.133	4	NA	5.79741	3.42e-17	4	56.275	8.5
UGGT1	UGGT1	UDP-glucose:glycoprotein glucosyltransferase 1	>sp|Q9NYU2|UGGG1_HUMAN UDP-glucose:glycoprotein glucosyltransferase 1 OS=Homo sapiens GN=UGGT1 PE=1 SV=3;>tr|A8KAK1|A8KAK1_HUMAN cDNA FLJ77398, highly similar to Homo sapiens UDP-glucose ceramide glucosyltransferase-like 1, transcript variant 2, mRNA OS=Ho	Q9NYU2;A8KAK1	ENSG00000136731	0.0132121	0.129	3	NA	5.04964	4.72e-210	2	177.19	1.8
PGD	PGD	6-phosphogluconate dehydrogenase, decarboxylating	>tr|A8K2Y9|A8K2Y9_HUMAN 6-phosphogluconate dehydrogenase, decarboxylating OS=Homo sapiens GN=PGD PE=2 SV=1;>sp|P52209|6PGD_HUMAN 6-phosphogluconate dehydrogenase, decarboxylating OS=Homo sapiens GN=PGD PE=1 SV=3;>tr|B4DQJ8|B4DQJ8_HUMAN 6-phosphogluconate d	A8K2Y9;P52209;B4DQJ8;F5H7U0;B4E2U0;F5H0L3;B4DL86;B4DV68;A9Z1X1	ENSG00000142657	0.0130691	0.129	4	NA	6.22248	0	4	53.139	9.7
PSPC1	PSPC1	Paraspeckle component 1	>sp|Q8WXF1|PSPC1_HUMAN Paraspeckle component 1 OS=Homo sapiens GN=PSPC1 PE=1 SV=1;>tr|B4DWI8|B4DWI8_HUMAN cDNA FLJ57805, highly similar to Homo sapiens paraspeckle component 1 (PSPC1), transcript variant alpha, mRNA OS=Homo sapiens PE=2 SV=1;>tr|F5H656|F5H	Q8WXF1;B4DWI8;F5H656	ENSG00000121390	0.0130691	0.129	11	NA	6.68751	8.98e-191	7	58.743	17
U2AF1;U2AF1L4	U2AF1;U2AF1L4	Splicing factor U2AF 35 kDa subunit;Splicing factor U2AF 26 kDa subunit	>sp|Q01081|U2AF1_HUMAN Splicing factor U2AF 35 kDa subunit OS=Homo sapiens GN=U2AF1 PE=1 SV=3;>tr|B5BU08|B5BU08_HUMAN U2 small nuclear RNA auxillary factor 1 isoform a OS=Homo sapiens GN=U2AF1 PE=2 SV=1;>sp|Q8WU68|U2AF4_HUMAN Splicing factor U2AF 26 kDa su	Q01081;B5BU08;Q8WU68	ENSG00000160201;ENSG00000161265	0.0130691	0.129	14	NA	7.79189	1.11e-158	8	27.872	35
SRSF9	SRSF9	Serine/arginine-rich splicing factor 9	>sp|Q13242|SRSF9_HUMAN Serine/arginine-rich splicing factor 9 OS=Homo sapiens GN=SRSF9 PE=1 SV=1;>tr|A8K3M9|A8K3M9_HUMAN cDNA FLJ76387, highly similar to Homo sapiens splicing factor, arginine/serine-rich 9 (SFRS9), mRNA OS=Homo sapiens PE=2 SV=1;>tr|H0YIB	Q13242;A8K3M9;H0YIB4;B4DFT9	ENSG00000111786	0.0129261	0.129	7	5.16283	7.24043	1.02e-88	7	25.542	35.3
DCTN1	DCTN1;DKFZp686I0746;DKFZp686E0752;DKFZp686E191	Dynactin subunit 1	>tr|E7EX90|E7EX90_HUMAN Dynactin subunit 1 OS=Homo sapiens GN=DCTN1 PE=4 SV=1;>tr|E9PGE1|E9PGE1_HUMAN Dynactin subunit 1 OS=Homo sapiens GN=DCTN1 PE=4 SV=1;>tr|E9PFS5|E9PFS5_HUMAN Dynactin subunit 1 OS=Homo sapiens GN=DCTN1 PE=4 SV=1;>sp|Q14203|DCTN1_HUMAN	E7EX90;E9PGE1;E9PFS5;Q14203;A8MY36;A8MWX9;B4DM45;G5E9H4;Q6MZZ3;Q6IQ37;Q6AWB1;Q6AWB3	ENSG00000204843	0.012068	0.127	3	NA	5.13017	0	2	139.09	2.7
WIZ	WIZ	Protein Wiz	>tr|B7ZM82|B7ZM82_HUMAN Protein Wiz OS=Homo sapiens GN=WIZ PE=2 SV=1;>tr|B3KVH1|B3KVH1_HUMAN Protein Wiz OS=Homo sapiens GN=WIZ PE=2 SV=1;>tr|B9EGQ5|B9EGQ5_HUMAN WIZ protein OS=Homo sapiens GN=WIZ PE=2 SV=1;>sp|O95785|WIZ_HUMAN Protein Wiz OS=Homo sapiens	B7ZM82;B3KVH1;B9EGQ5;O95785;B3KR89	ENSG00000011451	0.0117819	0.126	12	NA	6.16101	1.6e-156	8	102.98	9.9
PRC1	PRC1	Protein regulator of cytokinesis 1	>sp|O43663|PRC1_HUMAN Protein regulator of cytokinesis 1 OS=Homo sapiens GN=PRC1 PE=1 SV=2;>tr|H9KV59|H9KV59_HUMAN Protein regulator of cytokinesis 1 OS=Homo sapiens GN=PRC1 PE=4 SV=1;>tr|F8W9B5|F8W9B5_HUMAN Protein regulator of cytokinesis 1 OS=Homo sapie	O43663;H9KV59;F8W9B5	ENSG00000198901	0.0117819	0.126	1	NA	6.08579	1.91e-48	1	71.606	1.1
GCN1L1	PRIC295;GCN1L1	Translational activator GCN1	>tr|E1NZA1|E1NZA1_HUMAN Peroxisome proliferator activated receptor interacting complex protein OS=Homo sapiens GN=PRIC295 PE=2 SV=1;>sp|Q92616|GCN1L_HUMAN Translational activator GCN1 OS=Homo sapiens GN=GCN1L1 PE=1 SV=6	E1NZA1;Q92616	ENSG00000089154	0.0113525	0.125	13	NA	5.55307	0	10	292.74	3.6
ATL2	ATL2	Atlastin-2	>sp|Q8NHH9|ATLA2_HUMAN Atlastin-2 OS=Homo sapiens GN=ATL2 PE=1 SV=2;>tr|B7Z7X8|B7Z7X8_HUMAN Atlastin-2 OS=Homo sapiens GN=ATL2 PE=2 SV=1;>tr|B7Z8V5|B7Z8V5_HUMAN cDNA FLJ51186, highly similar to Homo sapiens ADP-ribosylation factor-like 6 interacting protei	Q8NHH9;B7Z7X8;B7Z8V5;B5MCN0;B7Z2H0;C9JQQ5;H7C3A2	ENSG00000119787	0.00963388	0.122	1	NA	5.01157	6.63e-20	1	66.228	2.6
SRP19	SRP19	Signal recognition particle 19 kDa protein	>sp|P09132|SRP19_HUMAN Signal recognition particle 19 kDa protein OS=Homo sapiens GN=SRP19 PE=1 SV=3	P09132	ENSG00000153037	0.00920381	0.121	1	NA	5.4792	7.24e-19	1	16.156	10.4
	POLR2J2	DNA-directed RNA polymerase II subunit RPB11-b1	>sp|Q9GZM3|RPB1B_HUMAN DNA-directed RNA polymerase II subunit RPB11-b1 OS=Homo sapiens GN=POLR2J2 PE=1 SV=1	Q9GZM3		0.00920381	0.121	1	NA	6.67115	3.53e-150	0	13.074	59.1
KPNA4	KPNA4	Importin subunit alpha-4	>sp|O00629|IMA4_HUMAN Importin subunit alpha-4 OS=Homo sapiens GN=KPNA4 PE=1 SV=1	O00629	ENSG00000186432	0.00906043	0.12	2	NA	6.32769	1.95e-253	1	57.886	4.4
MINA	MINA	MYC-induced nuclear antigen	>sp|Q8IUF8|MINA_HUMAN MYC-induced nuclear antigen OS=Homo sapiens GN=MINA PE=1 SV=1	Q8IUF8	ENSG00000170854	0.00906043	0.12	1	NA	5.3406	9.61e-19	2	52.8	5.4
WBSCR22	WBSCR22	Uncharacterized methyltransferase WBSCR22	>tr|C9K060|C9K060_HUMAN Uncharacterized methyltransferase WBSCR22 OS=Homo sapiens GN=WBSCR22 PE=4 SV=1;>tr|A8K501|A8K501_HUMAN Williams Beuren syndrome chromosome region 22, isoform CRA_b OS=Homo sapiens GN=WBSCR22 PE=2 SV=1;>sp|O43709|WBS22_HUMAN Uncharac	C9K060;A8K501;O43709;Q75ME3;H7C0G4	ENSG00000071462;ENSG00000262030	0.00891703	0.12	1	NA	6.34825	2.92e-18	1	33.845	3.7
EFTUD2	EFTUD2;U5-116KD;SNRP116	116 kDa U5 small nuclear ribonucleoprotein component	>sp|Q15029|U5S1_HUMAN 116 kDa U5 small nuclear ribonucleoprotein component OS=Homo sapiens GN=EFTUD2 PE=1 SV=1;>tr|Q6IBM8|Q6IBM8_HUMAN U5-116KD protein OS=Homo sapiens GN=U5-116KD PE=2 SV=1;>tr|B4DK30|B4DK30_HUMAN 116 kDa U5 small nuclear ribonucleoprotein	Q15029;Q6IBM8;B4DK30;A8KAP3;B3KX19;B4DMC0;Q8IXJ3;B4DZB1;B3KWY2	ENSG00000108883	0.00891703	0.12	39	4.06401	7.15836	0	29	109.43	36.5
HADHB	HADHB	Trifunctional enzyme subunit beta, mitochondrial;3-ketoacyl-CoA thiolase	>sp|P55084|ECHB_HUMAN Trifunctional enzyme subunit beta, mitochondrial OS=Homo sapiens GN=HADHB PE=1 SV=3;>tr|B4E2W0|B4E2W0_HUMAN 3-ketoacyl-CoA thiolase OS=Homo sapiens GN=HADHB PE=2 SV=1;>tr|B4DY96|B4DY96_HUMAN cDNA FLJ55769, highly similar to Trifunctio	P55084;B4E2W0;B4DY96;F5GZQ3;B4DDC9;D6W539;B5MD38	ENSG00000138029	0.00877379	0.12	16	NA	6.95713	1.11e-153	11	51.294	22.2
THUMPD1	THUMPD1;44M2.1	THUMP domain-containing protein 1	>tr|Q6MZT3|Q6MZT3_HUMAN Putative uncharacterized protein DKFZp686C1054 OS=Homo sapiens GN=THUMPD1 PE=2 SV=1;>sp|Q9NXG2|THUM1_HUMAN THUMP domain-containing protein 1 OS=Homo sapiens GN=THUMPD1 PE=1 SV=2;>tr|O60362|O60362_HUMAN Putative uncharacterized prote	Q6MZT3;Q9NXG2;O60362;B4DFY9	ENSG00000066654	0.00863036	0.119	1	NA	4.9404	3.45e-11	1	48.49	3.2
NCAPD3	NCAPD3	Condensin-2 complex subunit D3	>sp|P42695|CNDD3_HUMAN Condensin-2 complex subunit D3 OS=Homo sapiens GN=NCAPD3 PE=1 SV=2;>tr|G3V1A9|G3V1A9_HUMAN Condensin-2 complex subunit D3 OS=Homo sapiens GN=NCAPD3 PE=4 SV=1	P42695;G3V1A9	ENSG00000151503	0.00848693	0.119	1	NA	5.16976	0	1	168.89	0.5
SCP2	SCP2	Non-specific lipid-transfer protein	>tr|B2R761|B2R761_HUMAN cDNA, FLJ93299, highly similar to Homo sapiens sterol carrier protein 2 (SCP2), mRNA OS=Homo sapiens PE=2 SV=1;>sp|P22307|NLTP_HUMAN Non-specific lipid-transfer protein OS=Homo sapiens GN=SCP2 PE=1 SV=2;>tr|A6NM69|A6NM69_HUMAN Non-s	B2R761;P22307;A6NM69;C9JC79;B4DGJ9;B4DHP6;E1B6W5	ENSG00000116171	0.0082	0.119	1	NA	5.3809	5.18e-25	1	59.021	2.2
RPS9	RPS9	40S ribosomal protein S9	>sp|P46781|RS9_HUMAN 40S ribosomal protein S9 OS=Homo sapiens GN=RPS9 PE=1 SV=3;>tr|B7Z732|B7Z732_HUMAN cDNA FLJ61636, highly similar to 40S ribosomal protein S9 OS=Homo sapiens PE=2 SV=1;>tr|C9JM19|C9JM19_HUMAN 40S ribosomal protein S9 OS=Homo sapiens GN=	P46781;B7Z732;C9JM19;B5MCT8;A5D904	ENSG00000170889;ENSG00000263076;ENSG00000263332	0.0082	0.119	20	NA	7.31827	2.81e-132	9	22.591	37.6
2009-09-01	2009-09-01	Septin-9	>sp|Q9UHD8|SEPT9_HUMAN Septin-9 OS=Homo sapiens GN=SEPT9 PE=1 SV=2	Q9UHD8	ENSG00000184640;ENSG00000261843	0.00805652	0.118	8	NA	6.38322	2.89e-269	5	65.401	9
GEMIN5	GEMIN5	Gem-associated protein 5	>sp|Q8TEQ6|GEMI5_HUMAN Gem-associated protein 5 OS=Homo sapiens GN=GEMIN5 PE=1 SV=3;>tr|B7ZLC9|B7ZLC9_HUMAN GEMIN5 protein OS=Homo sapiens GN=GEMIN5 PE=2 SV=1;>tr|Q58EZ8|Q58EZ8_HUMAN GEMIN5 protein (Fragment) OS=Homo sapiens GN=GEMIN5 PE=2 SV=1	Q8TEQ6;B7ZLC9;Q58EZ8	ENSG00000082516	0.00733906	0.117	2	NA	4.74125	0	2	168.59	1.1
TLE2;TLE4;TLE1	TLE1;TLE4;TLE2	Transducin-like enhancer protein 1;Transducin-like enhancer protein 2	>sp|Q04724|TLE1_HUMAN Transducin-like enhancer protein 1 OS=Homo sapiens GN=TLE1 PE=1 SV=2;>tr|B4DEF9|B4DEF9_HUMAN cDNA FLJ59241, highly similar to Transducin-like enhancer protein 1 OS=Homo sapiens PE=2 SV=1;>tr|F8W9R0|F8W9R0_HUMAN Transducin-like enhance	Q04724;B4DEF9;F8W9R0;G8JLG4;B4E345;B3KQ29;Q04725;Q59EF7	ENSG00000065717;ENSG00000106829;ENSG00000196781	0.00719549	0.116	1	NA	4.66517	1.22e-87	0	83.2	6.1
GNAI1	GNAI1	Guanine nucleotide-binding protein G(i) subunit alpha-1	>sp|P63096|GNAI1_HUMAN Guanine nucleotide-binding protein G(i) subunit alpha-1 OS=Homo sapiens GN=GNAI1 PE=1 SV=2;>tr|B4E2V1|B4E2V1_HUMAN Guanine nucleotide-binding protein G(i) subunit alpha-1 OS=Homo sapiens GN=GNAI1 PE=2 SV=1;>tr|C9JPP4|C9JPP4_HUMAN Gua	P63096;B4E2V1;C9JPP4	ENSG00000127955	0.00705191	0.116	1	NA	6.04856	6.57e-183	1	40.361	5.9
RPL11	RPL11	60S ribosomal protein L11	>sp|P62913|RL11_HUMAN 60S ribosomal protein L11 OS=Homo sapiens GN=RPL11 PE=1 SV=2;>tr|Q5VVD0|Q5VVD0_HUMAN Ribosomal protein L11 OS=Homo sapiens GN=RPL11 PE=2 SV=1	P62913;Q5VVD0	ENSG00000142676	0.00647761	0.115	6	NA	7.14919	2.31e-147	1	20.252	28.1
WDR1	WDR1	WD repeat-containing protein 1	>tr|Q59ER5|Q59ER5_HUMAN WD repeat-containing protein 1 isoform 1 variant (Fragment) OS=Homo sapiens PE=2 SV=1;>tr|Q53GN4|Q53GN4_HUMAN WD repeat domain 1, isoform CRA_a (Fragment) OS=Homo sapiens GN=WDR1 PE=2 SV=1;>sp|O75083|WDR1_HUMAN WD repeat-containing	Q59ER5;Q53GN4;O75083;Q53H17;B3KXN4;D6RD66	ENSG00000071127	0.00633395	0.114	6	NA	6.22917	1.73e-172	7	68.17	11.7
NDUFAF3	NDUFAF3;C3orf60	NADH dehydrogenase [ubiquinone] 1 alpha subcomplex assembly factor 3	>sp|Q9BU61|NDUF3_HUMAN NADH dehydrogenase [ubiquinone] 1 alpha subcomplex assembly factor 3 OS=Homo sapiens GN=NDUFAF3 PE=1 SV=1;>tr|A4FU71|A4FU71_HUMAN C3orf60 protein OS=Homo sapiens GN=C3orf60 PE=2 SV=1	Q9BU61;A4FU71	ENSG00000178057	0.00619029	0.114	1	NA	6.17321	5.96e-39	1	20.35	6
MTHFD1L	MTHFD1L	Monofunctional C1-tetrahydrofolate synthase, mitochondrial	>tr|B7ZM99|B7ZM99_HUMAN MTHFD1L protein OS=Homo sapiens GN=MTHFD1L PE=2 SV=1;>sp|Q6UB35|C1TM_HUMAN Monofunctional C1-tetrahydrofolate synthase, mitochondrial OS=Homo sapiens GN=MTHFD1L PE=1 SV=1;>tr|B2RD24|B2RD24_HUMAN cDNA, FLJ96424 OS=Homo sapiens PE=2 S	B7ZM99;Q6UB35;B2RD24	ENSG00000120254	0.0054719	0.113	14	NA	6.41424	0	11	105.89	11.4
RPS4X	RPS4X	40S ribosomal protein S4, X isoform	>tr|B2R491|B2R491_HUMAN Ribosomal protein S4, X-linked, isoform CRA_c OS=Homo sapiens GN=RPS4X PE=2 SV=1;>sp|P62701|RS4X_HUMAN 40S ribosomal protein S4, X isoform OS=Homo sapiens GN=RPS4X PE=1 SV=2;>tr|Q96IR1|Q96IR1_HUMAN RPS4X protein (Fragment) OS=Homo s	B2R491;P62701;Q96IR1;Q53HV1	ENSG00000198034	0.00518438	0.112	23	NA	7.60958	7.1e-204	13	29.597	47.9
SRSF10	SRSF10;FUSIP1	Serine/arginine-rich splicing factor 10	>sp|O75494|SRS10_HUMAN Serine/arginine-rich splicing factor 10 OS=Homo sapiens GN=SRSF10 PE=1 SV=1;>tr|Q53GD7|Q53GD7_HUMAN FUS interacting protein (Serine-arginine rich) 1 isoform 2 variant (Fragment) OS=Homo sapiens PE=2 SV=1;>tr|Q5JRI3|Q5JRI3_HUMAN FUS i	O75494;Q53GD7;Q5JRI3;Q5JRI1	ENSG00000188529	0.0048968	0.111	7	NA	7.35292	0	2	31.3	17.6
NOC3L	NOC3L	Nucleolar complex protein 3 homolog	>tr|A6NJZ9|A6NJZ9_HUMAN Nucleolar complex protein 3 homolog OS=Homo sapiens GN=NOC3L PE=4 SV=1;>tr|A8K905|A8K905_HUMAN cDNA FLJ77615, highly similar to Homo sapiens nucleolar complex associated 3 homolog (S. cerevisiae) (NOC3L), mRNA OS=Homo sapiens PE=2 S	A6NJZ9;A8K905;Q8WTT2;B4DXL4;F5H677	ENSG00000173145	0.00475299	0.111	2	NA	5.67378	7.62e-231	1	92.623	1
DBNL	DBNL	Drebrin-like protein	>sp|Q9UJU6|DBNL_HUMAN Drebrin-like protein OS=Homo sapiens GN=DBNL PE=1 SV=1;>tr|B4DDU5|B4DDU5_HUMAN Drebrin-like protein OS=Homo sapiens GN=DBNL PE=2 SV=1;>tr|H0Y5J4|H0Y5J4_HUMAN Drebrin-like protein (Fragment) OS=Homo sapiens GN=DBNL PE=4 SV=1;>tr|Q59FH4	Q9UJU6;B4DDU5;H0Y5J4;Q59FH4;B4DKZ4;B4DEM2	ENSG00000136279	0.00460933	0.111	7	NA	6.19287	0	1	48.207	15.8
RPSA	RPSA;LAMR1P15;RPSAP58	40S ribosomal protein SA	>sp|P08865|RSSA_HUMAN 40S ribosomal protein SA OS=Homo sapiens GN=RPSA PE=1 SV=4;>tr|C9J9K3|C9J9K3_HUMAN 40S ribosomal protein SA (Fragment) OS=Homo sapiens GN=RPSA PE=3 SV=1;>tr|Q96RS2|Q96RS2_HUMAN Laminin receptor-like protein LAMRL5 OS=Homo sapiens GN=L	P08865;C9J9K3;Q96RS2;A6NE09	ENSG00000168028;ENSG00000205246	0.00432164	0.11	23	5.55273	7.54456	0	10	32.854	35.9
HSPA2	HSPA2	Heat shock-related 70 kDa protein 2	>sp|P54652|HSP72_HUMAN Heat shock-related 70 kDa protein 2 OS=Homo sapiens GN=HSPA2 PE=1 SV=1	P54652	ENSG00000126803	0.00403388	0.109	2	NA	5.33228	0	2	70.02	16.6
SMC2	SMC2	Structural maintenance of chromosomes protein;Structural maintenance of chromosomes protein 2	>tr|B7ZLZ7|B7ZLZ7_HUMAN Structural maintenance of chromosomes protein OS=Homo sapiens GN=SMC2 PE=2 SV=1;>sp|O95347|SMC2_HUMAN Structural maintenance of chromosomes protein 2 OS=Homo sapiens GN=SMC2 PE=1 SV=2;>tr|A8K984|A8K984_HUMAN Structural maintenance o	B7ZLZ7;O95347;A8K984;B3KMB1;Q05BV1;Q2KQ72	ENSG00000136824	0.00230651	0.106	10	NA	5.65473	0	8	135.7	6.2
WDR26	WDR26	WD repeat-containing protein 26	>sp|Q9H7D7|WDR26_HUMAN WD repeat-containing protein 26 OS=Homo sapiens GN=WDR26 PE=1 SV=3;>tr|B4DRF0|B4DRF0_HUMAN cDNA FLJ56418, highly similar to WD repeat protein 26 OS=Homo sapiens PE=2 SV=1;>tr|H0Y9R3|H0Y9R3_HUMAN WD repeat-containing protein 26 (Fragm	Q9H7D7;B4DRF0;H0Y9R3	ENSG00000162923	0.00230651	0.106	5	NA	5.96598	2.18e-179	6	72.123	8.8
SMARCD2	SMARCD2	SWI/SNF-related matrix-associated actin-dependent regulator of chromatin subfamily D member 2	>sp|Q92925|SMRD2_HUMAN SWI/SNF-related matrix-associated actin-dependent regulator of chromatin subfamily D member 2 OS=Homo sapiens GN=SMARCD2 PE=1 SV=3;>tr|B9EGA3|B9EGA3_HUMAN SMARCD2 protein OS=Homo sapiens GN=SMARCD2 PE=2 SV=1	Q92925;B9EGA3	ENSG00000108604	0.00216244	0.105	20	NA	7.09781	4.29e-253	11	58.92	30.7
GTF2H2;GTF2H2C	GTF2H2;GTF2H2C	General transcription factor IIH subunit 2;General transcription factor IIH subunit 2-like protein	>sp|Q13888|TF2H2_HUMAN General transcription factor IIH subunit 2 OS=Homo sapiens GN=GTF2H2 PE=1 SV=1;>sp|Q6P1K8|T2H2L_HUMAN General transcription factor IIH subunit 2-like protein OS=Homo sapiens GN=GTF2H2C PE=2 SV=1;>tr|D6RID8|D6RID8_HUMAN General transc	Q13888;Q6P1K8;D6RID8;F5GZM1;B4DKI6;D6RJD3;Q86U80;B7ZW82;D6RGC9;D6RIT7	ENSG00000145736;ENSG00000183474;ENSG00000262169;ENSG00000262261	0.00216244	0.105	2	NA	5.80151	7.7e-16	2	44.419	4.6
ARL8B	ARL8B	ADP-ribosylation factor-like protein 8B	>tr|B4E1J8|B4E1J8_HUMAN cDNA FLJ56285, highly similar to ADP-ribosylation factor-like protein 8B OS=Homo sapiens PE=2 SV=1;>sp|Q9NVJ2|ARL8B_HUMAN ADP-ribosylation factor-like protein 8B OS=Homo sapiens GN=ARL8B PE=1 SV=1;>tr|B4DQT8|B4DQT8_HUMAN cDNA FLJ611	B4E1J8;Q9NVJ2;B4DQT8;B4DI85	ENSG00000134108	0.00201835	0.105	2	5.02898	6.16101	5.73e-102	1	27.252	7.6
DST	DST	Dystonin	>sp|Q03001|DYST_HUMAN Dystonin OS=Homo sapiens GN=DST PE=1 SV=4;>tr|E9PEB9|E9PEB9_HUMAN Dystonin OS=Homo sapiens GN=DST PE=4 SV=2;>tr|E7ERU2|E7ERU2_HUMAN Dystonin OS=Homo sapiens GN=DST PE=4 SV=2;>tr|Q5TBT1|Q5TBT1_HUMAN Dystonin OS=Homo sapiens GN=DST PE=2	Q03001;E9PEB9;E7ERU2;Q5TBT1;F8W9J4;E9PHM6;E7ERU0	ENSG00000151914	0.00201835	0.105	5	NA	6.0766	0	2	860.65	0.2
NPLOC4	NPLOC4	Nuclear protein localization protein 4 homolog	>sp|Q8TAT6|NPL4_HUMAN Nuclear protein localization protein 4 homolog OS=Homo sapiens GN=NPLOC4 PE=1 SV=3;>tr|B4DG89|B4DG89_HUMAN Nuclear protein localization protein 4 homolog OS=Homo sapiens GN=NPLOC4 PE=2 SV=1	Q8TAT6;B4DG89	ENSG00000182446	0.00201835	0.105	9	NA	6.50761	5.1e-170	6	68.119	7.7
SUGP1	SF4;SUGP1	SURP and G-patch domain-containing protein 1	>tr|A5PLN4|A5PLN4_HUMAN Splicing factor 4 OS=Homo sapiens GN=SF4 PE=2 SV=1;>sp|Q8IWZ8|SUGP1_HUMAN SURP and G-patch domain-containing protein 1 OS=Homo sapiens GN=SUGP1 PE=1 SV=2;>tr|A8K7S0|A8K7S0_HUMAN cDNA FLJ75478, highly similar to Homo sapiens splicing	A5PLN4;Q8IWZ8;A8K7S0	ENSG00000105705	0.00158601	0.104	12	NA	6.43996	5.18e-75	12	72.529	21.4
NUP160	NUP160	Nuclear pore complex protein Nup160	>sp|Q12769|NU160_HUMAN Nuclear pore complex protein Nup160 OS=Homo sapiens GN=NUP160 PE=1 SV=3;>tr|G3V198|G3V198_HUMAN Nuclear pore complex protein Nup160 OS=Homo sapiens GN=NUP160 PE=4 SV=1;>tr|E9PR16|E9PR16_HUMAN Nuclear pore complex protein Nup160 OS=Ho	Q12769;G3V198;E9PR16	ENSG00000030066	0.000721115	0.102	11	NA	5.94289	0	6	162.12	5.1
KRI1	KRI1	Protein KRI1 homolog	>tr|B4DUT2|B4DUT2_HUMAN cDNA FLJ53206 OS=Homo sapiens PE=2 SV=1;>sp|Q8N9T8|KRI1_HUMAN Protein KRI1 homolog OS=Homo sapiens GN=KRI1 PE=1 SV=2;>tr|D3YTE0|D3YTE0_HUMAN Protein KRI1 homolog OS=Homo sapiens GN=KRI1 PE=4 SV=1	B4DUT2;Q8N9T8;D3YTE0	ENSG00000129347	0.000576887	0.102	1	NA	5.05926	3.63e-274	1	88.194	2
MEN1	MEN1	Menin	>tr|E7EN32|E7EN32_HUMAN Menin OS=Homo sapiens GN=MEN1 PE=4 SV=1;>sp|O00255|MEN1_HUMAN Menin OS=Homo sapiens GN=MEN1 PE=1 SV=4;>tr|E7ET29|E7ET29_HUMAN Menin (Fragment) OS=Homo sapiens GN=MEN1 PE=4 SV=1;>tr|E7EPR4|E7EPR4_HUMAN Menin (Fragment) OS=Homo sapien	E7EN32;O00255;E7ET29;E7EPR4;E7ENS2	ENSG00000133895	0.000288558	0.101	5	NA	5.84189	4.51e-78	5	61.418	10.1
AIMP2	AIMP2	Aminoacyl tRNA synthase complex-interacting multifunctional protein 2	>sp|Q13155|AIMP2_HUMAN Aminoacyl tRNA synthase complex-interacting multifunctional protein 2 OS=Homo sapiens GN=AIMP2 PE=1 SV=2;>tr|B2R7M3|B2R7M3_HUMAN cDNA, FLJ93510, highly similar to Homo sapiens JTV1 gene (JTV1), mRNA OS=Homo sapiens PE=2 SV=1;>tr|A8MU	Q13155;B2R7M3;A8MU58	ENSG00000106305	0.000288558	0.101	1	NA	5.58577	0	0	35.348	2.8
CPSF7	CPSF7	Cleavage and polyadenylation specificity factor subunit 7	>sp|Q8N684|CPSF7_HUMAN Cleavage and polyadenylation specificity factor subunit 7 OS=Homo sapiens GN=CPSF7 PE=1 SV=1;>tr|B4DGF8|B4DGF8_HUMAN cDNA FLJ57877, highly similar to Cleavage and polyadenylation specificity factor 7 OS=Homo sapiens PE=2 SV=1;>tr|F5H	Q8N684;B4DGF8;F5H669;F5H047;F5H6M0	ENSG00000149532	0.000144286	0.101	8	NA	6.83847	1.09e-103	8	52.049	18.9
RPL7A	RPL7A;RP-L7a	60S ribosomal protein L7a	>sp|P62424|RL7A_HUMAN 60S ribosomal protein L7a OS=Homo sapiens GN=RPL7A PE=1 SV=2;>tr|Q5T8U4|Q5T8U4_HUMAN Ribosomal protein L7a OS=Homo sapiens GN=RPL7A PE=2 SV=1;>tr|Q5T8U3|Q5T8U3_HUMAN 60S ribosomal protein L7a (Fragment) OS=Homo sapiens GN=RPL7A PE=4 S	P62424;Q5T8U4;Q5T8U3;Q5T8U2;Q9BY74	ENSG00000148303;ENSG00000260501	0	0.101	12	NA	6.68252	1.45e-247	7	29.995	22.9
NASP	NASP	Nuclear autoantigenic sperm protein	>sp|P49321|NASP_HUMAN Nuclear autoantigenic sperm protein OS=Homo sapiens GN=NASP PE=1 SV=2;>tr|Q53H03|Q53H03_HUMAN Nuclear autoantigenic sperm protein isoform 2 variant (Fragment) OS=Homo sapiens PE=2 SV=1;>tr|F5H3J2|F5H3J2_HUMAN Nuclear autoantigenic spe	P49321;Q53H03;F5H3J2;B4DS57;B4DQP3;Q6PJY7	ENSG00000132780	-0.000100957	0.1	3	NA	5.53545	0	1	85.237	0.9
EED	EED	Polycomb protein EED	>sp|O75530|EED_HUMAN Polycomb protein EED OS=Homo sapiens GN=EED PE=1 SV=2;>tr|B4DVW7|B4DVW7_HUMAN cDNA FLJ56640, highly similar to Mus musculus embryonic ectoderm development (Eed), mRNA OS=Homo sapiens PE=2 SV=1;>tr|E9PJK2|E9PJK2_HUMAN Polycomb protein E	O75530;B4DVW7;E9PJK2;E9PL02	ENSG00000074266	-0.000577203	0.099	6	NA	6.31735	6.4e-67	6	50.197	15.9
RPL31	RPL31	60S ribosomal protein L31	>tr|B2R4C1|B2R4C1_HUMAN cDNA, FLJ92036, highly similar to Homo sapiens ribosomal protein L31 (RPL31), mRNA OS=Homo sapiens PE=2 SV=1;>sp|P62899|RL31_HUMAN 60S ribosomal protein L31 OS=Homo sapiens GN=RPL31 PE=1 SV=1;>tr|B7Z4C8|B7Z4C8_HUMAN 60S ribosomal pr	B2R4C1;P62899;B7Z4C8;B7Z4E3;C9JU56;H7C2W9;B8ZZK4	ENSG00000071082	-0.000591656	0.099	3	NA	7.06893	9.65e-24	3	14.495	21.6
			>tr|Q9NPP6|Q9NPP6_HUMAN Immunoglobulin heavy chain variant (Fragment) OS=Homo sapiens PE=2 SV=1	Q9NPP6		-0.000851479	0.099	1	NA	5.95166	3.05e-43	1	44.786	2.6
PCGF6	PCGF6	Polycomb group RING finger protein 6	>sp|Q9BYE7|PCGF6_HUMAN Polycomb group RING finger protein 6 OS=Homo sapiens GN=PCGF6 PE=1 SV=2	Q9BYE7	ENSG00000156374	-0.000865848	0.099	5	NA	6.7146	1.41e-48	4	39.047	15.1
RTCA	RTCD1	RNA 3-terminal phosphate cyclase	>sp|O00442|RTCA_HUMAN RNA 3-terminal phosphate cyclase OS=Homo sapiens GN=RTCA PE=1 SV=1;>tr|A8K8K1|A8K8K1_HUMAN cDNA FLJ76936, highly similar to Homo sapiens RNA terminal phosphate cyclase domain 1 (RTCD1), mRNA OS=Homo sapiens PE=2 SV=1	O00442;A8K8K1	ENSG00000137996	-0.000880304	0.099	1	NA	5.45793	6.97e-164	1	39.336	2.7
THOC5	THOC5	THO complex subunit 5 homolog	>sp|Q13769|THOC5_HUMAN THO complex subunit 5 homolog OS=Homo sapiens GN=THOC5 PE=1 SV=2;>tr|F8WCP5|F8WCP5_HUMAN THO complex subunit 5 homolog OS=Homo sapiens GN=THOC5 PE=4 SV=1	Q13769;F8WCP5	ENSG00000100296	-0.000981409	0.098	4	NA	5.89401	9.67e-145	3	78.507	4.8
THOC3	THOC3	THO complex subunit 3	>sp|Q96J01|THOC3_HUMAN THO complex subunit 3 OS=Homo sapiens GN=THOC3 PE=1 SV=1;>tr|Q6NZ53|Q6NZ53_HUMAN THO complex subunit 3 OS=Homo sapiens GN=THOC3 PE=2 SV=1;>tr|D6RGZ2|D6RGZ2_HUMAN THO complex subunit 3 OS=Homo sapiens GN=THOC3 PE=4 SV=1	Q96J01;Q6NZ53;D6RGZ2	ENSG00000051596	-0.00155892	0.097	3	NA	6.212	1.22e-75	2	38.771	5.4
G6PD	G6PD	Glucose-6-phosphate 1-dehydrogenase	>tr|A8K8D9|A8K8D9_HUMAN Glucose-6-phosphate 1-dehydrogenase OS=Homo sapiens PE=2 SV=1;>sp|P11413|G6PD_HUMAN Glucose-6-phosphate 1-dehydrogenase OS=Homo sapiens GN=G6PD PE=1 SV=4;>tr|Q2VF42|Q2VF42_HUMAN Glucose-6-phosphate 1-dehydrogenase (Fragment) OS=Homo	A8K8D9;P11413;Q2VF42;Q2Q9H2;B4DYA7;Q2Q9B7;E7EUI8;E7EM57;Q0PHS1;E9PD92	ENSG00000160211;ENSG00000269087	-0.00176114	0.097	3	NA	5.57889	1.75e-111	3	59.314	6
CTNNBL1	CTNNBL1	Beta-catenin-like protein 1	>tr|Q0VAM0|Q0VAM0_HUMAN Catenin, beta like 1 OS=Homo sapiens GN=CTNNBL1 PE=2 SV=1;>sp|Q8WYA6|CTBL1_HUMAN Beta-catenin-like protein 1 OS=Homo sapiens GN=CTNNBL1 PE=1 SV=1;>tr|B4DE16|B4DE16_HUMAN cDNA FLJ53492, highly similar to Beta-catenin-like protein 1 O	Q0VAM0;Q8WYA6;B4DE16	ENSG00000132792	-0.00249806	0.095	22	NA	6.99581	1.37e-112	8	65.145	12.6
GTF3C4	GTF3C4	General transcription factor 3C polypeptide 4	>sp|Q9UKN8|TF3C4_HUMAN General transcription factor 3C polypeptide 4 OS=Homo sapiens GN=GTF3C4 PE=1 SV=2;>tr|Q05CN7|Q05CN7_HUMAN GTF3C4 protein (Fragment) OS=Homo sapiens GN=GTF3C4 PE=2 SV=1	Q9UKN8;Q05CN7	ENSG00000125484	-0.00326422	0.093	10	NA	6.02301	0	8	91.981	8.8
SNRPB2	SNRPB2	U2 small nuclear ribonucleoprotein B	>sp|P08579|RU2B_HUMAN U2 small nuclear ribonucleoprotein B OS=Homo sapiens GN=SNRPB2 PE=1 SV=1;>tr|B5BTZ8|B5BTZ8_HUMAN Small nuclear ribonucleoprotein polypeptide B OS=Homo sapiens GN=SNRPB2 PE=2 SV=1;>tr|Q86YK2|Q86YK2_HUMAN Similar to small nuclear ri	P08579;B5BTZ8;Q86YK2	ENSG00000125870	-0.00364022	0.093	3	NA	6.79914	7.47e-20	3	25.486	23.6
NUF2	NUF2	Kinetochore protein Nuf2	>sp|Q9BZD4|NUF2_HUMAN Kinetochore protein Nuf2 OS=Homo sapiens GN=NUF2 PE=1 SV=2;>tr|E9PQC4|E9PQC4_HUMAN Kinetochore protein Nuf2 OS=Homo sapiens GN=NUF2 PE=4 SV=1;>tr|E9PP32|E9PP32_HUMAN Kinetochore protein Nuf2 OS=Homo sapiens GN=NUF2 PE=4 SV=1;>tr|B1AQT	Q9BZD4;E9PQC4;E9PP32;B1AQT4;B1AQT3	ENSG00000143228	-0.00502936	0.09	1	NA	5.14659	6.16e-06	1	54.303	2.2
TBL1XR1	TBL1XR1	F-box-like/WD repeat-containing protein TBL1XR1	>sp|Q9BZK7|TBL1R_HUMAN F-box-like/WD repeat-containing protein TBL1XR1 OS=Homo sapiens GN=TBL1XR1 PE=1 SV=1;>tr|B7Z475|B7Z475_HUMAN F-box-like/WD repeat-containing protein TBL1XR1 OS=Homo sapiens GN=TBL1XR1 PE=2 SV=1	Q9BZK7;B7Z475	ENSG00000177565	-0.00502936	0.09	2	NA	5.73573	0	2	55.594	6.8
DAD1	DAD1	Dolichyl-diphosphooligosaccharide--protein glycosyltransferase subunit DAD1	>sp|P61803|DAD1_HUMAN Dolichyl-diphosphooligosaccharide--protein glycosyltransferase subunit DAD1 OS=Homo sapiens GN=DAD1 PE=1 SV=3;>tr|F5GXX5|F5GXX5_HUMAN Dolichyl-diphosphooligosaccharide--protein glycosyltransferase subunit DAD1 OS=Homo sapiens GN=DAD1	P61803;F5GXX5;Q53G02;F5H895	ENSG00000129562	-0.00521757	0.089	1	5.20265	6.00117	1.04e-35	1	12.497	8.8
HCFC1	HCFC1	Host cell factor 1;HCF N-terminal chain 1;HCF N-terminal chain 2;HCF N-terminal chain 3;HCF N-terminal chain 4;HCF N-terminal chain 5;HCF N-terminal chain 6;HCF C-terminal chain 1;HCF C-terminal chain 2;HCF C-terminal chain 3;HCF C-terminal chain 4;HCF C-terminal chain 5;HCF C-terminal chain 6	>tr|A6NEM2|A6NEM2_HUMAN HCF C-terminal chain 6 OS=Homo sapiens GN=HCFC1 PE=4 SV=2;>sp|P51610|HCFC1_HUMAN Host cell factor 1 OS=Homo sapiens GN=HCFC1 PE=1 SV=2	A6NEM2;P51610	ENSG00000172534;ENSG00000268768	-0.00537681	0.089	18	NA	6.16782	1.02e-205	12	213.47	6.8
	POLDIP2	Polymerase delta-interacting protein 2	>sp|Q9Y2S7|PDIP2_HUMAN Polymerase delta-interacting protein 2 OS=Homo sapiens GN=POLDIP2 PE=1 SV=1;>tr|B4DEM9|B4DEM9_HUMAN cDNA FLJ52257, highly similar to Polymerase delta-interacting protein 2 OS=Homo sapiens PE=2 SV=1	Q9Y2S7;B4DEM9		-0.005623	0.088	2	NA	5.79507	2.07e-61	2	42.033	6
HNRNPUL2;HNRNPUL2-BSCL2	HNRNPUL2;hCG_2044799	Heterogeneous nuclear ribonucleoprotein U-like protein 2	>sp|Q1KMD3|HNRL2_HUMAN Heterogeneous nuclear ribonucleoprotein U-like protein 2 OS=Homo sapiens GN=HNRNPUL2 PE=1 SV=1;>tr|H3BQZ7|H3BQZ7_HUMAN HCG2044799 OS=Homo sapiens GN=hCG_2044799 PE=4 SV=1	Q1KMD3;H3BQZ7	ENSG00000214753;ENSG00000234857	-0.00717357	0.085	44	NA	7.53067	0	23	85.104	26.2
KARS	KARS	Lysine--tRNA ligase	>sp|Q15046|SYK_HUMAN Lysine--tRNA ligase OS=Homo sapiens GN=KARS PE=1 SV=3;>tr|Q6ZTI3|Q6ZTI3_HUMAN cDNA FLJ44621 fis, clone BRACE2016896, highly similar to Lysyl-tRNA synthetase (EC 6.1.1.6) OS=Homo sapiens PE=2 SV=1	Q15046;Q6ZTI3	ENSG00000065427	-0.00765207	0.084	5	NA	5.56888	3.76e-149	3	68.047	4.4
FKBP4	FKBP4	Peptidyl-prolyl cis-trans isomerase FKBP4;Peptidyl-prolyl cis-trans isomerase FKBP4, N-terminally processed	>sp|Q02790|FKBP4_HUMAN Peptidyl-prolyl cis-trans isomerase FKBP4 OS=Homo sapiens GN=FKBP4 PE=1 SV=3;>tr|B2R9U2|B2R9U2_HUMAN cDNA, FLJ94557, highly similar to Homo sapiens FK506 binding protein 4, 59kDa (FKBP4), mRNA OS=Homo sapiens PE=2 SV=1	Q02790;B2R9U2	ENSG00000004478	-0.00775365	0.084	26	NA	7.12437	0	20	51.804	49.9
DDX3Y;DDX3X	DDX3X;DDX3Y	ATP-dependent RNA helicase DDX3X;ATP-dependent RNA helicase DDX3Y	>tr|Q59GX6|Q59GX6_HUMAN DEAD/H (Asp-Glu-Ala-Asp/His) box polypeptide 3 variant (Fragment) OS=Homo sapiens PE=2 SV=1;>tr|B5BTY4|B5BTY4_HUMAN ATP-dependent RNA helicase DDX3X OS=Homo sapiens GN=DDX3X PE=2 SV=1;>sp|O00571|DDX3X_HUMAN ATP-dependent RNA helicas	Q59GX6;B5BTY4;O00571;O15523;B4DXX7;B4DLU5;Q5S4N1;B4E132	ENSG00000067048;ENSG00000215301	-0.00869675	0.081	59	4.23737	7.5023	0	29	74.578	41.8
TES	TES	Testin	>tr|A4D0U5|A4D0U5_HUMAN Testis derived transcript (3 LIM domains) OS=Homo sapiens GN=TES PE=4 SV=1;>tr|B2RDR4|B2RDR4_HUMAN cDNA, FLJ96732, highly similar to Homo sapiens testis derived transcript (3 LIM domains) (TES), transcript variant 1, mRNA OS=Homo sa	A4D0U5;B2RDR4;H0Y2M4;Q9UGI8;Q53GU1;E0X098	ENSG00000135269	-0.0093646	0.08	2	NA	5.28934	4.21e-162	3	47.996	8.6
BRD4	BRD4	Bromodomain-containing protein 4	>sp|O60885|BRD4_HUMAN Bromodomain-containing protein 4 OS=Homo sapiens GN=BRD4 PE=1 SV=2;>tr|Q4G0X8|Q4G0X8_HUMAN BRD4 protein OS=Homo sapiens GN=BRD4 PE=2 SV=1;>tr|Q5BJ26|Q5BJ26_HUMAN BRD4 protein (Fragment) OS=Homo sapiens GN=BRD4 PE=2 SV=1;>tr|Q05BM2|Q05	O60885;Q4G0X8;Q5BJ26;Q05BM2;Q6NXE4;Q6PIS5	ENSG00000141867	-0.00945167	0.08	2	NA	5.28542	2.58e-191	1	152.22	1.6
EXOSC9	EXOSC9	Exosome complex component RRP45	>tr|A5PLM5|A5PLM5_HUMAN Exosome component 9 OS=Homo sapiens GN=EXOSC9 PE=2 SV=1;>sp|Q06265|EXOS9_HUMAN Exosome complex component RRP45 OS=Homo sapiens GN=EXOSC9 PE=1 SV=3;>tr|D6RIY6|D6RIY6_HUMAN Exosome complex component RRP45 OS=Homo sapiens GN=EXOSC9 PE=	A5PLM5;Q06265;D6RIY6;B4DXG8;D6R905	ENSG00000123737	-0.0094953	0.08	6	NA	6.3082	1.99e-60	3	48.918	7.3
RPL5	RPL5	60S ribosomal protein L5	>tr|A2RUM7|A2RUM7_HUMAN Ribosomal protein L5 OS=Homo sapiens GN=RPL5 PE=2 SV=1;>sp|P46777|RL5_HUMAN 60S ribosomal protein L5 OS=Homo sapiens GN=RPL5 PE=1 SV=3;>tr|B3KTM6|B3KTM6_HUMAN 60S ribosomal protein L5 OS=Homo sapiens GN=RPL5 PE=2 SV=1;>tr|Q59GX9|Q59	A2RUM7;P46777;B3KTM6;Q59GX9	ENSG00000122406	-0.010672	0.077	7	NA	7.07383	1.45e-197	6	34.362	23.2
DNM2	DNM2	Dynamin-2	>sp|P50570|DYN2_HUMAN Dynamin-2 OS=Homo sapiens GN=DNM2 PE=1 SV=2;>tr|E9PEQ4|E9PEQ4_HUMAN Dynamin-2 OS=Homo sapiens GN=DNM2 PE=3 SV=1;>tr|F5H4R9|F5H4R9_HUMAN Dynamin-2 OS=Homo sapiens GN=DNM2 PE=3 SV=1;>tr|Q59G96|Q59G96_HUMAN Dynamin 2 isoform 4 variant (F	P50570;E9PEQ4;F5H4R9;Q59G96;H3BLY9	ENSG00000079805	-0.0112244	0.076	1	NA	4.70414	0	0	98.063	0.8
NSF	NSF	Vesicle-fusing ATPase	>sp|P46459|NSF_HUMAN Vesicle-fusing ATPase OS=Homo sapiens GN=NSF PE=1 SV=3;>tr|B7Z5J7|B7Z5J7_HUMAN cDNA FLJ58682, highly similar to Vesicle-fusing ATPase (EC 3.6.4.6) OS=Homo sapiens PE=2 SV=1;>tr|I3L0N3|I3L0N3_HUMAN Vesicle-fusing ATPase OS=Homo sapiens	P46459;B7Z5J7;I3L0N3;B4DSK5;B4DH19;B7Z9U2;B4DGR3;B4DFA2	ENSG00000073969	-0.0113553	0.076	18	NA	6.44691	0	15	82.593	20.4
HNRNPA1;HNRNPA1L2	HNRNPA1;HNRPA1;HNRNPA1L2	Heterogeneous nuclear ribonucleoprotein A1;Heterogeneous nuclear ribonucleoprotein A1-like 2	>sp|P09651|ROA1_HUMAN Heterogeneous nuclear ribonucleoprotein A1 OS=Homo sapiens GN=HNRNPA1 PE=1 SV=5;>tr|F8W6I7|F8W6I7_HUMAN Heterogeneous nuclear ribonucleoprotein A1 OS=Homo sapiens GN=HNRNPA1 PE=4 SV=1;>tr|F8VRQ1|F8VRQ1_HUMAN Heterogeneous nuclear ribo	P09651;F8W6I7;F8VRQ1;F8VXY0;F8W1S7;Q6IPF2;F8VSB5;Q0VAC0;Q9BSM5;F8VZ49;Q32P51;B4E0B5;B4DP35;F8VTQ5	ENSG00000135486;ENSG00000139675	-0.0118643	0.075	42	6.92466	8.3306	0	15	38.746	47.6
RAB5C;RAB5B	RAB5C;RAB5B	Ras-related protein Rab-5C	>tr|F8W1H5|F8W1H5_HUMAN Ras-related protein Rab-5C OS=Homo sapiens GN=RAB5C PE=3 SV=1;>sp|P51148|RAB5C_HUMAN Ras-related protein Rab-5C OS=Homo sapiens GN=RAB5C PE=1 SV=2;>tr|F8VVK3|F8VVK3_HUMAN Ras-related protein Rab-5C (Fragment) OS=Homo sapiens GN=RAB5	F8W1H5;P51148;F8VVK3;F8VUA5;F8VVZ0;F8VWU4	ENSG00000108774;ENSG00000111540;ENSG00000261378	-0.0121843	0.074	1	4.87799	5.56246	4.43e-91	0	27.035	4.4
ALYREF	ALYREF	THO complex subunit 4	>tr|E9PB61|E9PB61_HUMAN THO complex subunit 4 OS=Homo sapiens GN=ALYREF PE=4 SV=1;>sp|Q86V81|THOC4_HUMAN THO complex subunit 4 OS=Homo sapiens GN=ALYREF PE=1 SV=3	E9PB61;Q86V81	ENSG00000183684	-0.0123735	0.073	1	NA	6.18887	4.21e-221	1	27.557	4.2
EEF1G	EEF1G	Elongation factor 1-gamma	>sp|P26641|EF1G_HUMAN Elongation factor 1-gamma OS=Homo sapiens GN=EEF1G PE=1 SV=3;>tr|Q53YD7|Q53YD7_HUMAN EEF1G protein OS=Homo sapiens GN=EEF1G PE=2 SV=1;>tr|B4DTG2|B4DTG2_HUMAN Elongation factor 1-gamma OS=Homo sapiens GN=EEF1G PE=2 SV=1;>tr|B4DUP0|B4DU	P26641;Q53YD7;B4DTG2;B4DUP0;E7EMT2	ENSG00000232856;ENSG00000254772	-0.0123881	0.073	21	NA	7.16206	0	15	50.118	33.4
DARS	DARS;DKFZp781B11202	Aspartate--tRNA ligase, cytoplasmic	>sp|P14868|SYDC_HUMAN Aspartate--tRNA ligase, cytoplasmic OS=Homo sapiens GN=DARS PE=1 SV=2;>tr|D3DP78|D3DP78_HUMAN Aspartyl-tRNA synthetase, isoform CRA_b OS=Homo sapiens GN=DARS PE=3 SV=1;>tr|Q68CR9|Q68CR9_HUMAN Aspartate--tRNA ligase, cytoplasmic OS=Hom	P14868;D3DP78;Q68CR9;Q53T60;H7BZ35	ENSG00000115866	-0.0133342	0.071	8	NA	6.24321	0	7	57.136	16
EIF4A3	EIF4A3	Eukaryotic initiation factor 4A-III	>sp|P38919|IF4A3_HUMAN Eukaryotic initiation factor 4A-III OS=Homo sapiens GN=EIF4A3 PE=1 SV=4	P38919	ENSG00000141543	-0.0140042	0.07	42	5.7472	7.61098	0	16	46.871	40.6
POLR2J3;POLR2J2;POLR2J2	POLR2J2;POLR2J3	DNA-directed RNA polymerase II subunit RPB11-b2	>tr|F6W009|F6W009_HUMAN DNA-directed RNA polymerase II subunit RPB11-b1 OS=Homo sapiens GN=POLR2J2 PE=4 SV=1;>tr|A6NFM0|A6NFM0_HUMAN DNA-directed RNA polymerase II subunit RPB11-b1 OS=Homo sapiens GN=POLR2J2 PE=4 SV=1;>sp|Q9H1A7|RPB1C_HUMAN DNA-directed RN	F6W009;A6NFM0;Q9H1A7;Q8TDE6;A6NJ25	ENSG00000168255;ENSG00000228049;ENSG00000267645	-0.0140916	0.07	2	NA	7.17484	3.1e-123	2	13.088	56.5
KIF11	KIF11	Kinesin-like protein KIF11	>sp|P52732|KIF11_HUMAN Kinesin-like protein KIF11 OS=Homo sapiens GN=KIF11 PE=1 SV=2;>tr|B2RAM6|B2RAM6_HUMAN cDNA, FLJ95005, highly similar to Homo sapiens kinesin family member 11 (KIF11), mRNA OS=Homo sapiens PE=2 SV=1	P52732;B2RAM6	ENSG00000138160	-0.0141207	0.07	3	NA	7.05396	0	1	119.16	1
MRPL49	MRPL49	39S ribosomal protein L49, mitochondrial	>sp|Q13405|RM49_HUMAN 39S ribosomal protein L49, mitochondrial OS=Homo sapiens GN=MRPL49 PE=1 SV=1;>tr|Q59GE9|Q59GE9_HUMAN Mitochondrial ribosomal protein L49 variant (Fragment) OS=Homo sapiens PE=2 SV=1;>tr|H0YDP7|H0YDP7_HUMAN 39S ribosomal protein L49, m	Q13405;Q59GE9;H0YDP7	ENSG00000149792	-0.0142518	0.069	1	NA	5.61646	1.72e-59	1	19.198	7.2
SNRPD2	SNRPD2	Small nuclear ribonucleoprotein Sm D2	>sp|P62316|SMD2_HUMAN Small nuclear ribonucleoprotein Sm D2 OS=Homo sapiens GN=SNRPD2 PE=1 SV=1	P62316	ENSG00000125743	-0.0149368	0.068	11	5.59213	8.01574	4.81e-187	8	13.527	61.9
ZNF598	ZNF598	Zinc finger protein 598	>sp|Q86UK7|ZN598_HUMAN Zinc finger protein 598 OS=Homo sapiens GN=ZNF598 PE=1 SV=1;>tr|H3BQQ2|H3BQQ2_HUMAN Zinc finger protein 598 OS=Homo sapiens GN=ZNF598 PE=4 SV=1	Q86UK7;H3BQQ2	ENSG00000167962	-0.0153887	0.067	1	NA	4.84639	1.61e-118	1	98.636	1.2
PSMD12	PSMD12	26S proteasome non-ATPase regulatory subunit 12	>sp|O00232|PSD12_HUMAN 26S proteasome non-ATPase regulatory subunit 12 OS=Homo sapiens GN=PSMD12 PE=1 SV=3	O00232	ENSG00000197170	-0.0154034	0.067	18	NA	6.96969	0	13	52.904	28.3
DYNC1H1	DYNC1H1	Cytoplasmic dynein 1 heavy chain 1	>sp|Q14204|DYHC1_HUMAN Cytoplasmic dynein 1 heavy chain 1 OS=Homo sapiens GN=DYNC1H1 PE=1 SV=5	Q14204	ENSG00000197102	-0.0158847	0.066	17	NA	5.07148	0	18	532.4	3.5
SF3A1	SF3A1	Splicing factor 3A subunit 1	>sp|Q15459|SF3A1_HUMAN Splicing factor 3A subunit 1 OS=Homo sapiens GN=SF3A1 PE=1 SV=1;>tr|E9PAW1|E9PAW1_HUMAN Splicing factor 3A subunit 1 OS=Homo sapiens GN=SF3A1 PE=4 SV=1;>tr|F5H048|F5H048_HUMAN Splicing factor 3A subunit 1 OS=Homo sapiens GN=SF3A1 PE=	Q15459;E9PAW1;F5H048;B4E091	ENSG00000099995	-0.0163077	0.065	37	NA	7.25993	0	23	88.885	33.3
ACO2	ACO2	Aconitate hydratase, mitochondrial	>tr|A2A274|A2A274_HUMAN Aconitase 2, mitochondrial OS=Homo sapiens GN=ACO2 PE=4 SV=1;>tr|B2RBW5|B2RBW5_HUMAN cDNA, FLJ95737, highly similar to Homo sapiens aconitase 2, mitochondrial (ACO2), nuclear geneencoding mitochondrial protein, mRNA OS=Homo sapiens	A2A274;B2RBW5;Q99798;B4DZ08;F5H2A5;B4DJW1;B4DLY4;Q71UF1;B4DEC3;B4DW08	ENSG00000100412	-0.0167455	0.064	3	NA	5.6044	1.01e-220	3	87.819	4.6
LSS	LSS	Lanosterol synthase	>tr|B2R694|B2R694_HUMAN cDNA, FLJ92849, highly similar to Homo sapiens lanosterol synthase (2,3-oxidosqualene-lanosterol cyclase) (LSS), mRNA OS=Homo sapiens PE=2 SV=1;>sp|P48449|ERG7_HUMAN Lanosterol synthase OS=Homo sapiens GN=LSS PE=1 SV=1;>tr|B4DJZ9|B4	B2R694;P48449;B4DJZ9;E9PEI9;G5E9Q9	ENSG00000160285	-0.0170959	0.063	9	NA	6.26734	2.83e-122	9	83.423	13.7
HARS2;HARS	HARS2;HARSL;HARS;HRS	Probable histidine--tRNA ligase, mitochondrial;Histidine--tRNA ligase, cytoplasmic	>tr|B2R7G6|B2R7G6_HUMAN cDNA, FLJ93437, highly similar to Homo sapiens histidyl-tRNA synthetase-like (HARSL), mRNA OS=Homo sapiens PE=2 SV=1;>sp|P49590|SYHM_HUMAN Probable histidine--tRNA ligase, mitochondrial OS=Homo sapiens GN=HARS2 PE=1 SV=1;>tr|B4DDY8|	B2R7G6;P49590;B4DDY8;C9JV49;E9PG66;C9JHI8;B4DDN8;B4DQ67;P12081;Q52NV4;D6REN6;B4DY73;B3KWE1	ENSG00000112855;ENSG00000170445	-0.0172127	0.063	1	NA	5.32263	4.59e-35	0	56.889	2
NPM1	NPM1	Nucleophosmin	>sp|P06748|NPM_HUMAN Nucleophosmin OS=Homo sapiens GN=NPM1 PE=1 SV=2;>tr|A4ZU86|A4ZU86_HUMAN Truncated nucleolar phosphoprotein B23 OS=Homo sapiens GN=NPM1 PE=2 SV=1;>tr|Q9BTI9|Q9BTI9_HUMAN NPM1 protein (Fragment) OS=Homo sapiens GN=NPM1 PE=2 SV=2	P06748;A4ZU86;Q9BTI9	ENSG00000181163	-0.0173148	0.063	9	6.37129	7.27217	0	6	32.575	36.1
HNRNPAB	HNRNPAB	Heterogeneous nuclear ribonucleoprotein A/B	>tr|Q53F64|Q53F64_HUMAN Heterogeneous nuclear ribonucleoprotein AB isoform a variant (Fragment) OS=Homo sapiens PE=2 SV=1;>tr|D6RBZ0|D6RBZ0_HUMAN Heterogeneous nuclear ribonucleoprotein A/B OS=Homo sapiens GN=HNRNPAB PE=4 SV=1;>tr|B4DMY3|B4DMY3_HUMAN cDNA	Q53F64;D6RBZ0;B4DMY3;D6RD18;D6R9P3;Q99729	ENSG00000197451	-0.0185419	0.06	29	6.45832	7.92058	0	10	35.995	29.8
SPTBN1	SPTBN1	Spectrin beta chain, brain 1	>tr|B2ZZ89|B2ZZ89_HUMAN Spectrin beta non-erythrocytic 1 OS=Homo sapiens GN=SPTBN1 PE=2 SV=1;>sp|Q01082|SPTB2_HUMAN Spectrin beta chain, non-erythrocytic 1 OS=Homo sapiens GN=SPTBN1 PE=1 SV=2;>tr|D6W5C0|D6W5C0_HUMAN Spectrin, beta, non-erythrocytic 1, isof	B2ZZ89;Q01082;D6W5C0	ENSG00000115306	-0.0188049	0.059	13	NA	5.89566	0	9	274.61	3.4
HSD17B10	HADH2;HSD17B10	3-hydroxyacyl-CoA dehydrogenase type-2	>tr|Q6IBS9|Q6IBS9_HUMAN HADH2 protein OS=Homo sapiens GN=HADH2 PE=2 SV=1;>sp|Q99714|HCD2_HUMAN 3-hydroxyacyl-CoA dehydrogenase type-2 OS=Homo sapiens GN=HSD17B10 PE=1 SV=3;>tr|Q5H928|Q5H928_HUMAN 3-hydroxyacyl-CoA dehydrogenase type-2 OS=Homo sapiens GN=HS	Q6IBS9;Q99714;Q5H928	ENSG00000072506;ENSG00000268188	-0.0191119	0.059	3	NA	6.48552	1.29e-277	2	26.923	11.9
SPIN2A;SPIN2B	SPIN2B;SPIN2A	Spindlin-2B;Spindlin-2A	>sp|Q9BPZ2|SPI2B_HUMAN Spindlin-2B OS=Homo sapiens GN=SPIN2B PE=2 SV=1;>tr|Q5JZB8|Q5JZB8_HUMAN Spindlin family, member 2B (Fragment) OS=Homo sapiens GN=SPIN2B PE=4 SV=1;>sp|Q99865|SPI2A_HUMAN Spindlin-2A OS=Homo sapiens GN=SPIN2A PE=1 SV=3	Q9BPZ2;Q5JZB8;Q99865	ENSG00000147059;ENSG00000186787	-0.0195505	0.058	18	NA	7.72906	9.02e-165	3	29.158	41.5
RPS21	RPS21	40S ribosomal protein S21	>sp|P63220|RS21_HUMAN 40S ribosomal protein S21 OS=Homo sapiens GN=RPS21 PE=1 SV=1;>tr|Q6FGH5|Q6FGH5_HUMAN 40S ribosomal protein S21 (Fragment) OS=Homo sapiens GN=RPS21 PE=2 SV=1;>tr|Q8WVC2|Q8WVC2_HUMAN 40S ribosomal protein S21 OS=Homo sapiens GN=RPS21 PE	P63220;Q6FGH5;Q8WVC2;Q9BYK1	ENSG00000171858	-0.0198431	0.057	1	NA	6.22053	7.19e-89	1	9.1113	12
U2AF2	U2AF2	Splicing factor U2AF 65 kDa subunit	>sp|P26368|U2AF2_HUMAN Splicing factor U2AF 65 kDa subunit OS=Homo sapiens GN=U2AF2 PE=1 SV=4;>tr|B5BU25|B5BU25_HUMAN U2 small nuclear RNA auxiliary factor 2 isoform b OS=Homo sapiens GN=U2AF2 PE=2 SV=1	P26368;B5BU25	ENSG00000063244	-0.0200917	0.056	18	NA	7.60411	0	10	53.5	26.9
RPL6	RPL6	60S ribosomal protein L6	>tr|Q9HBB3|Q9HBB3_HUMAN 60S ribosomal protein L6 OS=Homo sapiens PE=2 SV=1;>sp|Q02878|RL6_HUMAN 60S ribosomal protein L6 OS=Homo sapiens GN=RPL6 PE=1 SV=3;>tr|Q8N5Z7|Q8N5Z7_HUMAN 60S ribosomal protein L6 OS=Homo sapiens GN=RPL6 PE=2 SV=1;>tr|Q8TBK5|Q8TBK5_	Q9HBB3;Q02878;Q8N5Z7;Q8TBK5;F8W181;B4DRX3	ENSG00000089009	-0.0201941	0.056	22	NA	6.91404	0	1	32.891	26
GPKOW	GPKOW	G patch domain and KOW motifs-containing protein	>sp|Q92917|GPKOW_HUMAN G patch domain and KOW motifs-containing protein OS=Homo sapiens GN=GPKOW PE=1 SV=2	Q92917	ENSG00000068394;ENSG00000268675	-0.0203843	0.056	3	NA	6.05285	5.08e-19	3	52.228	6.5
RAB3GAP2	RAB3GAP2	Rab3 GTPase-activating protein non-catalytic subunit	>tr|A6H8V0|A6H8V0_HUMAN RAB3 GTPase activating protein subunit 2 (Non-catalytic) OS=Homo sapiens GN=RAB3GAP2 PE=2 SV=1;>sp|Q9H2M9|RBGPR_HUMAN Rab3 GTPase-activating protein non-catalytic subunit OS=Homo sapiens GN=RAB3GAP2 PE=1 SV=1	A6H8V0;Q9H2M9	ENSG00000118873	-0.0207356	0.055	2	NA	4.91746	0	2	155.98	2.1
KRT18	KRT18	Keratin, type I cytoskeletal 18	>tr|B2RA03|B2RA03_HUMAN cDNA, FLJ94640, highly similar to Homo sapiens keratin 18 (KRT18), mRNA OS=Homo sapiens PE=2 SV=1;>sp|P05783|K1C18_HUMAN Keratin, type I cytoskeletal 18 OS=Homo sapiens GN=KRT18 PE=1 SV=2;>tr|F8VZY9|F8VZY9_HUMAN Keratin, type I cyto	B2RA03;P05783;F8VZY9	ENSG00000111057	-0.02116	0.054	19	NA	7.14894	0	8	48.029	28.6
UCHL5	UCHL5	Ubiquitin carboxyl-terminal hydrolase isozyme L5	>tr|Q5LJA9|Q5LJA9_HUMAN Ubiquitin carboxyl-terminal hydrolase L5 (Fragment) OS=Homo sapiens GN=UCHL5 PE=2 SV=1;>tr|Q5LJA5|Q5LJA5_HUMAN Ubiquitin carboxyl-terminal hydrolase L5 OS=Homo sapiens GN=UCHL5 PE=2 SV=1;>sp|Q9Y5K5|UCHL5_HUMAN Ubiquitin carboxyl-ter	Q5LJA9;Q5LJA5;Q9Y5K5;E9PGR0;B2RB07;Q5LJB0;H0Y6Y4;Q5LJA3;B7Z9U9;B4DW59;H0Y4E0;Q5LJB2	ENSG00000116750	-0.0215701	0.053	7	NA	6.58245	2.61e-104	8	41.694	21.5
OCRL	OCRL	Inositol polyphosphate 5-phosphatase OCRL-1	>sp|Q01968|OCRL_HUMAN Inositol polyphosphate 5-phosphatase OCRL-1 OS=Homo sapiens GN=OCRL PE=1 SV=3;>tr|Q504W7|Q504W7_HUMAN Oculocerebrorenal syndrome of Lowe OS=Homo sapiens GN=OCRL PE=2 SV=1	Q01968;Q504W7	ENSG00000122126	-0.0221999	0.052	1	NA	4.91578	2.3e-105	1	104.2	1.6
TANGO6	TMCO7	Transmembrane and coiled-coil domain-containing protein 7	>sp|Q9C0B7|TMCO7_HUMAN Transmembrane and coiled-coil domain-containing protein 7 OS=Homo sapiens GN=TMCO7 PE=2 SV=2;>tr|B3KTB6|B3KTB6_HUMAN cDNA FLJ38014 fis, clone CTONG2012607 OS=Homo sapiens PE=2 SV=1	Q9C0B7;B3KTB6	ENSG00000103047	-0.0222878	0.052	3	NA	5.29826	0	3	120.75	3.1
MORF4L1	MORF4L1	Mortality factor 4-like protein 1	>sp|Q9UBU8|MO4L1_HUMAN Mortality factor 4-like protein 1 OS=Homo sapiens GN=MORF4L1 PE=1 SV=2;>tr|B3KTM8|B3KTM8_HUMAN Mortality factor 4-like protein 1 OS=Homo sapiens GN=MORF4L1 PE=2 SV=1;>tr|A5D8W6|A5D8W6_HUMAN Mortality factor 4 like 1 OS=Homo sapiens G	Q9UBU8;B3KTM8;A5D8W6;H0YLJ3;H0YMJ0;B7Z6R1;Q0VAE4;H0YM21	ENSG00000185787	-0.0224783	0.051	2	NA	6.19022	9.71e-57	1	41.473	5.5
MRTO4	MRTO4	mRNA turnover protein 4 homolog	>sp|Q9UKD2|MRT4_HUMAN mRNA turnover protein 4 homolog OS=Homo sapiens GN=MRTO4 PE=1 SV=2	Q9UKD2	ENSG00000053372	-0.0244578	0.047	2	NA	5.85154	3.14e-122	2	27.56	8.4
UBR5	UBR5	E3 ubiquitin-protein ligase UBR5	>sp|O95071|UBR5_HUMAN E3 ubiquitin-protein ligase UBR5 OS=Homo sapiens GN=UBR5 PE=1 SV=2	O95071	ENSG00000104517	-0.0248834	0.046	86	NA	6.66054	0	1	309.35	19.4
PSMD2	PSMD2;DKFZp564A2282	26S proteasome non-ATPase regulatory subunit 2	>tr|Q59EG8|Q59EG8_HUMAN Proteasome 26S non-ATPase subunit 2 variant (Fragment) OS=Homo sapiens PE=2 SV=1;>sp|Q13200|PSMD2_HUMAN 26S proteasome non-ATPase regulatory subunit 2 OS=Homo sapiens GN=PSMD2 PE=1 SV=3;>tr|F5GZ16|F5GZ16_HUMAN 26S proteasome non-ATP	Q59EG8;Q13200;F5GZ16;B4DM22;E7EW34;B4DX07;Q9NSM5;B4DXY1;E9PCS3	ENSG00000175166	-0.0262344	0.043	56	NA	7.26949	0	28	100.59	32.6
PSMD13	PSMD13	26S proteasome non-ATPase regulatory subunit 13	>tr|Q9Y6E3|Q9Y6E3_HUMAN HSPC027 OS=Homo sapiens PE=2 SV=1;>sp|Q9UNM6|PSD13_HUMAN 26S proteasome non-ATPase regulatory subunit 13 OS=Homo sapiens GN=PSMD13 PE=1 SV=2;>tr|Q53GN6|Q53GN6_HUMAN Proteasome 26S non-ATPase subunit 13 isoform 1 variant (Fragment) O	Q9Y6E3;Q9UNM6;Q53GN6;B2RBM7;B4DJ66;E9PL38;H0YD73	ENSG00000185627	-0.0262491	0.043	30	NA	7.36972	0	17	42.671	53.8
HNRNPD	HNRNPD	Heterogeneous nuclear ribonucleoprotein D0	>sp|Q14103|HNRPD_HUMAN Heterogeneous nuclear ribonucleoprotein D0 OS=Homo sapiens GN=HNRNPD PE=1 SV=1;>tr|H0Y8G5|H0Y8G5_HUMAN Heterogeneous nuclear ribonucleoprotein D0 (Fragment) OS=Homo sapiens GN=HNRNPD PE=4 SV=1;>tr|B4DTC3|B4DTC3_HUMAN Heterogeneous nu	Q14103;H0Y8G5;B4DTC3;Q12771;H7BXN2;H0YA96;D6RAF8;B4E0W4;F5H6R6	ENSG00000138668	-0.0264401	0.043	62	6.49474	8.39033	0	15	38.434	36.1
TAF12	TAF12	Transcription initiation factor TFIID subunit 12	>sp|Q16514|TAF12_HUMAN Transcription initiation factor TFIID subunit 12 OS=Homo sapiens GN=TAF12 PE=1 SV=1	Q16514	ENSG00000120656	-0.0268076	0.042	2	NA	6.67283	1.22e-06	2	17.924	11.8
SMARCB1	SMARCB1	SWI/SNF-related matrix-associated actin-dependent regulator of chromatin subfamily B member 1	>tr|G5E975|G5E975_HUMAN SWI/SNF related, matrix associated, actin dependent regulator of chromatin, subfamily b, member 1, isoform CRA_c OS=Homo sapiens GN=SMARCB1 PE=4 SV=1;>tr|Q9H836|Q9H836_HUMAN cDNA FLJ13963 fis, clone Y79AA1001299, highly similar to H	G5E975;Q9H836;Q12824;Q17S11;B5MCL5;C9JTA6;B4DRT1;B4E117;Q86WI7;Q86WI8	ENSG00000099956	-0.0269987	0.041	12	NA	7.05408	1.03e-106	6	45.05	17
MAP4K4	MAP4K4	Mitogen-activated protein kinase kinase kinase kinase 4	>tr|E7EN19|E7EN19_HUMAN Mitogen-activated protein kinase kinase kinase kinase 4 OS=Homo sapiens GN=MAP4K4 PE=4 SV=1;>tr|G5E948|G5E948_HUMAN Mitogen-activated protein kinase kinase kinase kinase 4 OS=Homo sapiens GN=MAP4K4 PE=4 SV=1;>tr|B7Z388|B7Z388_HUMAN	E7EN19;G5E948;B7Z388;E7ESS2;O95819;B7Z3V5;G3XAA2;E7ENQ1;Q53TX8;H7C360;C9J840;E7EX83;Q5MD60	ENSG00000071054	-0.0283663	0.038	1	NA	4.35069	1.15e-35	0	144.92	0.6
MYO6	MYO6	Unconventional myosin-VI	>tr|E7EW20|E7EW20_HUMAN Unconventional myosin-VI OS=Homo sapiens GN=MYO6 PE=4 SV=1;>sp|Q9UM54|MYO6_HUMAN Unconventional myosin-VI OS=Homo sapiens GN=MYO6 PE=1 SV=4	E7EW20;Q9UM54	ENSG00000196586	-0.0290286	0.037	2	NA	4.5527	0	2	148.83	1.6
DPF2	DPF2	Zinc finger protein ubi-d4	>sp|Q92785|REQU_HUMAN Zinc finger protein ubi-d4 OS=Homo sapiens GN=DPF2 PE=1 SV=2;>tr|B4DT58|B4DT58_HUMAN Zinc finger protein ubi-d4 OS=Homo sapiens GN=DPF2 PE=2 SV=1	Q92785;B4DT58	ENSG00000133884	-0.0292641	0.036	8	NA	6.66568	5.61e-158	5	44.155	14.3
MYH10	MYH10;MYH10 variant protein	Myosin-10	>sp|P35580|MYH10_HUMAN Myosin-10 OS=Homo sapiens GN=MYH10 PE=1 SV=3;>tr|Q4LE45|Q4LE45_HUMAN MYH10 variant protein (Fragment) OS=Homo sapiens GN=MYH10 variant protein PE=2 SV=1;>tr|F8VTL3|F8VTL3_HUMAN Myosin-10 OS=Homo sapiens GN=MYH10 PE=4 SV=1;>tr|F8W6L6|	P35580;Q4LE45;F8VTL3;F8W6L6;B2RWP9;D3DTS1	ENSG00000133026	-0.029485	0.036	1	NA	4.48676	0	1	229	0.4
ISY1	ISY1	Pre-mRNA-splicing factor ISY1 homolog	>sp|Q9ULR0|ISY1_HUMAN Pre-mRNA-splicing factor ISY1 homolog OS=Homo sapiens GN=ISY1 PE=1 SV=3;>tr|A8MVI5|A8MVI5_HUMAN Pre-mRNA-splicing factor ISY1 homolog OS=Homo sapiens GN=ISY1 PE=4 SV=1	Q9ULR0;A8MVI5	ENSG00000240682	-0.0301625	0.034	1	NA	5.68194	4.39e-67	1	32.992	4.9
SNRPD1	SNRPD1	Small nuclear ribonucleoprotein Sm D1	>sp|P62314|SMD1_HUMAN Small nuclear ribonucleoprotein Sm D1 OS=Homo sapiens GN=SNRPD1 PE=1 SV=1;>tr|Q7Z5A3|Q7Z5A3_HUMAN Small nuclear ribonucleoprotein Sm D1 OS=Homo sapiens GN=SNRPD1 PE=2 SV=1	P62314;Q7Z5A3	ENSG00000167088	-0.0303982	0.034	7	NA	7.78949	6.8e-98	5	13.281	54.6
AARS2	AARS2	Alanine--tRNA ligase, mitochondrial	>sp|Q5JTZ9|SYAM_HUMAN Alanine--tRNA ligase, mitochondrial OS=Homo sapiens GN=AARS2 PE=1 SV=1	Q5JTZ9	ENSG00000124608	-0.0306782	0.033	11	NA	5.92618	0	6	107.34	6.2
PHGDH	PHGDH;PGDH3	D-3-phosphoglycerate dehydrogenase	>sp|O43175|SERA_HUMAN D-3-phosphoglycerate dehydrogenase OS=Homo sapiens GN=PHGDH PE=1 SV=4;>tr|B3KSC3|B3KSC3_HUMAN cDNA FLJ35987 fis, clone TESTI2014269, highly similar to D-3-phosphoglycerate dehydrogenase (EC 1.1.1.95) OS=Homo sapiens PE=2 SV=1;>tr|Q5SZ	O43175;B3KSC3;Q5SZU1;F5H634;Q9UMY2;Q8N5M8	ENSG00000092621	-0.0314889	0.032	12	NA	6.8936	0	10	56.65	19.9
PRR12	PRR12	Proline-rich protein 12	>sp|Q9ULL5|PRR12_HUMAN Proline-rich protein 12 OS=Homo sapiens GN=PRR12 PE=1 SV=2;>tr|A6NFN6|A6NFN6_HUMAN Proline-rich protein 12 OS=Homo sapiens GN=PRR12 PE=4 SV=2	Q9ULL5;A6NFN6	ENSG00000126464	-0.0317102	0.031	1	NA	5.71797	1.92e-111	1	129.99	0.7
CSNK2A1	CSNK2A1;hCG_21984	Casein kinase II subunit alpha	>tr|Q5U5J2|Q5U5J2_HUMAN CSNK2A1 protein OS=Homo sapiens GN=CSNK2A1 PE=2 SV=1;>sp|P68400|CSK21_HUMAN Casein kinase II subunit alpha OS=Homo sapiens GN=CSNK2A1 PE=1 SV=1;>tr|E7EU96|E7EU96_HUMAN Casein kinase II subunit alpha OS=Homo sapiens GN=CSNK2A1 PE=4 S	Q5U5J2;P68400;E7EU96;B2R6D7;Q2I0Y7;B5BUH5;Q8NEV1	ENSG00000101266	-0.0320051	0.03	11	NA	7.03567	2.06e-181	7	45.908	20.9
UMPS	UMPS	Uridine 5-monophosphate synthase;Orotate phosphoribosyltransferase;Orotidine 5-phosphate decarboxylase;Orotidine 5-phosphate decarboxylase	>tr|A8K5J1|A8K5J1_HUMAN Uridine monophosphate synthetase (Orotate phosphoribosyl transferase and orotidine-5-decarboxylase), isoform CRA_b OS=Homo sapiens GN=UMPS PE=2 SV=1;>sp|P11172|UMPS_HUMAN Uridine 5-monophosphate synthase OS=Homo sapiens GN=UMPS PE	A8K5J1;P11172;B5LY71;B5LY68;B5LY69;B5LY64;B5LY70;E9PFD2;B5LY72;B5LY67	ENSG00000114491	-0.0321084	0.03	6	NA	6.14311	4.88e-287	5	52.221	11.2
CHTOP	CHTOP;C1orf77	Chromatin target of PRMT1 protein	>sp|Q9Y3Y2|CHTOP_HUMAN Chromatin target of PRMT1 protein OS=Homo sapiens GN=CHTOP PE=1 SV=2;>tr|Q5T7Y7|Q5T7Y7_HUMAN Chromatin target of PRMT1 protein OS=Homo sapiens GN=C1orf77 PE=2 SV=1	Q9Y3Y2;Q5T7Y7	ENSG00000160679	-0.0323002	0.03	2	NA	5.89697	2.03e-37	1	26.396	5.2
SRP14	SRP14	Signal recognition particle 14 kDa protein	>sp|P37108|SRP14_HUMAN Signal recognition particle 14 kDa protein OS=Homo sapiens GN=SRP14 PE=1 SV=2;>tr|H0YLA2|H0YLA2_HUMAN Signal recognition particle 14 kDa protein OS=Homo sapiens GN=SRP14 PE=4 SV=1	P37108;H0YLA2	ENSG00000140319	-0.0323739	0.03	4	NA	6.9917	3.07e-60	3	14.57	27.2
COPE	COPE	Coatomer subunit epsilon	>sp|O14579|COPE_HUMAN Coatomer subunit epsilon OS=Homo sapiens GN=COPE PE=1 SV=3;>tr|Q9UGP6|Q9UGP6_HUMAN Epsilon COP OS=Homo sapiens PE=2 SV=1;>tr|F5H1E1|F5H1E1_HUMAN Coatomer subunit epsilon OS=Homo sapiens GN=COPE PE=4 SV=1;>tr|Q7Z4Z1|Q7Z4Z1_HUMAN Epsilo	O14579;Q9UGP6;F5H1E1;Q7Z4Z1;Q53HJ6;A6NE29	ENSG00000105669	-0.0325363	0.029	3	NA	6.35108	0	3	34.482	14
PDE12	PDE12	2,5-phosphodiesterase 12	>sp|Q6L8Q7|PDE12_HUMAN 2,5-phosphodiesterase 12 OS=Homo sapiens GN=PDE12 PE=1 SV=2;>tr|F6T1Q0|F6T1Q0_HUMAN 2,5-phosphodiesterase 12 OS=Homo sapiens GN=PDE12 PE=4 SV=1	Q6L8Q7;F6T1Q0	ENSG00000174840	-0.0326985	0.029	5	NA	5.96653	1.57e-288	3	67.351	5.6
KIFC1;KIFC1;KIFC1	KIFC1	Kinesin-like protein KIFC1	>sp|Q9BW19|KIFC1_HUMAN Kinesin-like protein KIFC1 OS=Homo sapiens GN=KIFC1 PE=1 SV=2;>tr|B4E063|B4E063_HUMAN cDNA FLJ54292, highly similar to Kinesin-like protein KIFC1 OS=Homo sapiens PE=2 SV=1;>tr|B4DMA8|B4DMA8_HUMAN cDNA FLJ53841, highly similar to Kine	Q9BW19;B4E063;B4DMA8	ENSG00000204197;ENSG00000233450;ENSG00000237649	-0.0330823	0.028	2	NA	5.41853	3.93e-111	1	73.747	1.8
XPOT	XPOT	Exportin-T	>tr|A8KA19|A8KA19_HUMAN cDNA FLJ75831, highly similar to Homo sapiens exportin, tRNA (nuclear export receptor for tRNAs) (XPOT), mRNA OS=Homo sapiens PE=2 SV=1;>sp|O43592|XPOT_HUMAN Exportin-T OS=Homo sapiens GN=XPOT PE=1 SV=2	A8KA19;O43592	ENSG00000184575	-0.0332595	0.028	5	NA	5.51751	0	5	109.92	5.6
SUPT4H1	SUPT4H1	Transcription elongation factor SPT4	>sp|P63272|SPT4H_HUMAN Transcription elongation factor SPT4 OS=Homo sapiens GN=SUPT4H1 PE=1 SV=1;>tr|D3DTZ5|D3DTZ5_HUMAN Suppressor of Ty 4 homolog 1 (S. cerevisiae), isoform CRA_b OS=Homo sapiens GN=SUPT4H1 PE=4 SV=1	P63272;D3DTZ5	ENSG00000213246	-0.0340422	0.026	1	NA	6.04064	4.4e-05	1	13.193	13.7
HNRNPR	HNRNPR;HNRPR	Heterogeneous nuclear ribonucleoprotein R	>sp|O43390|HNRPR_HUMAN Heterogeneous nuclear ribonucleoprotein R OS=Homo sapiens GN=HNRNPR PE=1 SV=1;>tr|B2R7W4|B2R7W4_HUMAN cDNA, FLJ93632, highly similar to Homo sapiens heterogeneous nuclear ribonucleoprotein R (HNRPR), mRNA OS=Homo sapiens PE=2 SV=1;>t	O43390;B2R7W4;B4DMB1;Q2L7G6;Q0VGD6;B4DT28;E7ETM7	ENSG00000125944	-0.0341455	0.026	59	4.84932	7.78221	0	3	70.942	34
PRKAR2A	PRKAR2A	cAMP-dependent protein kinase type II-alpha regulatory subunit	>tr|A8KAH7|A8KAH7_HUMAN cDNA FLJ75444, highly similar to Homo sapiens protein kinase, cAMP-dependent, regulatory, type II, alpha (PRKAR2A), mRNA OS=Homo sapiens PE=2 SV=1;>sp|P13861|KAP2_HUMAN cAMP-dependent protein kinase type II-alpha regulatory subunit	A8KAH7;P13861;Q9BUB1	ENSG00000114302	-0.0341898	0.026	8	NA	6.37401	0	6	45.504	23
USMG5	USMG5	Up-regulated during skeletal muscle growth protein 5	>sp|Q96IX5|USMG5_HUMAN Up-regulated during skeletal muscle growth protein 5 OS=Homo sapiens GN=USMG5 PE=1 SV=1	Q96IX5	ENSG00000173915	-0.0344558	0.025	1	NA	6.52038	5.42e-57	1	6.4575	17.2
MRE11A	MRE11A	Double-strand break repair protein MRE11A	>sp|P49959|MRE11_HUMAN Double-strand break repair protein MRE11A OS=Homo sapiens GN=MRE11A PE=1 SV=3;>tr|F8W7U8|F8W7U8_HUMAN Double-strand break repair protein MRE11A OS=Homo sapiens GN=MRE11A PE=3 SV=1;>tr|B3KTC7|B3KTC7_HUMAN Double-strand break repair pr	P49959;F8W7U8;B3KTC7;Q05D78	ENSG00000020922	-0.0351505	0.023	12	NA	6.37978	0	11	80.592	15.5
AGL	AGL	Glycogen debranching enzyme;4-alpha-glucanotransferase;Amylo-alpha-1,6-glucosidase	>sp|P35573|GDE_HUMAN Glycogen debranching enzyme OS=Homo sapiens GN=AGL PE=1 SV=3;>tr|G1UI17|G1UI17_HUMAN Glycogen debranching enzyme (Fragment) OS=Homo sapiens GN=AGL PE=2 SV=1	P35573;G1UI17	ENSG00000162688	-0.0356235	0.022	6	NA	5.32428	0	5	174.76	3.3
ARHGEF10	ARHGEF10	Rho guanine nucleotide exchange factor 10	>sp|O15013|ARHGA_HUMAN Rho guanine nucleotide exchange factor 10 OS=Homo sapiens GN=ARHGEF10 PE=1 SV=4;>tr|H0YAN8|H0YAN8_HUMAN Rho guanine nucleotide exchange factor 10 (Fragment) OS=Homo sapiens GN=ARHGEF10 PE=4 SV=1	O15013;H0YAN8	ENSG00000104728	-0.0364963	0.021	1	NA	5.27944	4.21e-61	1	151.61	0.8
KIF5B	KIF5B;KIF5B-ALK	Kinesin-1 heavy chain;Tyrosine-protein kinase receptor	>sp|P33176|KINH_HUMAN Kinesin-1 heavy chain OS=Homo sapiens GN=KIF5B PE=1 SV=1;>tr|D3DRX6|D3DRX6_HUMAN Kinesin family member 5B, isoform CRA_a OS=Homo sapiens GN=KIF5B PE=3 SV=1;>tr|C1PHA2|C1PHA2_HUMAN Tyrosine-protein kinase receptor OS=Homo sapiens GN=KI	P33176;D3DRX6;C1PHA2;A8K048	ENSG00000170759	-0.037562	0.018	15	NA	6.27441	0	9	109.68	17
			>tr|B2RE29|B2RE29_HUMAN cDNA, FLJ96893, highly similar to Homo sapiens nudix (nucleoside diphosphate linked moiety X)-typemotif 4 (NUDT4), mRNA OS=Homo sapiens PE=2 SV=1	B2RE29		-0.037873	0.018	22	NA	8.66873	0.00093005	1	20.494	6.6
RPL18	RPL18	60S ribosomal protein L18	>sp|Q07020|RL18_HUMAN 60S ribosomal protein L18 OS=Homo sapiens GN=RPL18 PE=1 SV=2;>tr|H0YHA7|H0YHA7_HUMAN 60S ribosomal protein L18 (Fragment) OS=Homo sapiens GN=RPL18 PE=3 SV=1;>tr|G3V203|G3V203_HUMAN 60S ribosomal protein L18 OS=Homo sapiens GN=RPL18 PE	Q07020;H0YHA7;G3V203;Q0QEW2;F8VWC5;F8VYV2;B4DDY5;E7EW92;F8VUA6	ENSG00000063177	-0.03811	0.017	12	NA	6.86729	0	6	21.634	34.6
PKM	PKM2	Pyruvate kinase isozymes M1/M2;Pyruvate kinase	>sp|P14618|KPYM_HUMAN Pyruvate kinase isozymes M1/M2 OS=Homo sapiens GN=PKM PE=1 SV=4;>tr|E9PF79|E9PF79_HUMAN Pyruvate kinase OS=Homo sapiens GN=PKM PE=3 SV=1;>tr|B4DNK4|B4DNK4_HUMAN Pyruvate kinase OS=Homo sapiens PE=2 SV=1;>tr|Q8WUW7|Q8WUW7_HUMAN Pyruvat	P14618;E9PF79;B4DNK4;Q8WUW7;H3BQ34	ENSG00000067225	-0.0383323	0.017	20	NA	7.02457	0	0	57.936	26.4
SFXN1	SFXN1	Sideroflexin-1	>sp|Q9H9B4|SFXN1_HUMAN Sideroflexin-1 OS=Homo sapiens GN=SFXN1 PE=1 SV=4;>tr|D6RFI0|D6RFI0_HUMAN Sideroflexin-1 (Fragment) OS=Homo sapiens GN=SFXN1 PE=4 SV=1	Q9H9B4;D6RFI0	ENSG00000164466	-0.0390732	0.015	3	5.04528	6.288	3.51e-187	2	35.619	7.1
PRPF3	PRPF3	U4/U6 small nuclear ribonucleoprotein Prp3	>tr|B2R791|B2R791_HUMAN cDNA, FLJ93335, highly similar to Homo sapiens PRP3 pre-mRNA processing factor 3 homolog (yeast) (PRPF3), mRNA OS=Homo sapiens PE=2 SV=1;>sp|O43395|PRPF3_HUMAN U4/U6 small nuclear ribonucleoprotein Prp3 OS=Homo sapiens GN=PRPF3 PE=1	B2R791;O43395;Q53GV6;B4DLS8;E7EVD1;B4DM28;B4DSY9	ENSG00000117360;ENSG00000265228	-0.0397701	0.013	10	NA	6.35272	9.99e-99	9	77.542	14.6
RBM23	RBM23;RNPC4	Probable RNA-binding protein 23	>sp|Q86U06|RBM23_HUMAN Probable RNA-binding protein 23 OS=Homo sapiens GN=RBM23 PE=1 SV=1;>tr|B2RDP1|B2RDP1_HUMAN cDNA, FLJ96701 OS=Homo sapiens PE=2 SV=1;>tr|Q6IA98|Q6IA98_HUMAN RNPC4 protein OS=Homo sapiens GN=RNPC4 PE=2 SV=1;>tr|E7EU28|E7EU28_HUMAN Prob	Q86U06;B2RDP1;Q6IA98;E7EU28;B3KWQ8;B7Z8M4;G3XAP0	ENSG00000100461	-0.040215	0.012	1	NA	5.16655	2.62e-25	1	48.73	7.7
RPS7	RPS7	40S ribosomal protein S7	>sp|P62081|RS7_HUMAN 40S ribosomal protein S7 OS=Homo sapiens GN=RPS7 PE=1 SV=1;>tr|Q57Z92|Q57Z92_HUMAN Putative uncharacterized protein RPS7 OS=Homo sapiens GN=RPS7 PE=2 SV=1;>tr|B5MCP9|B5MCP9_HUMAN 40S ribosomal protein S7 OS=Homo sapiens GN=RPS7 PE=4 SV	P62081;Q57Z92;B5MCP9	ENSG00000171863	-0.0404821	0.012	5	NA	6.84263	4.59e-277	4	22.127	26.3
CTPS2	CTPS2	CTP synthase 2	>sp|Q9NRF8|PYRG2_HUMAN CTP synthase 2 OS=Homo sapiens GN=CTPS2 PE=1 SV=1	Q9NRF8	ENSG00000047230	-0.0407046	0.011	1	NA	5.61658	4.31e-95	1	65.677	2.2
ACSL3	ACSL3	Long-chain-fatty-acid--CoA ligase 3	>tr|B2RBE0|B2RBE0_HUMAN cDNA, FLJ95462, highly similar to Homo sapiens fatty-acid-Coenzyme A ligase, long-chain 3 (FACL3),mRNA OS=Homo sapiens PE=2 SV=1;>sp|O95573|ACSL3_HUMAN Long-chain-fatty-acid--CoA ligase 3 OS=Homo sapiens GN=ACSL3 PE=1 SV=3;>tr|B3KN0	B2RBE0;O95573;B3KN05;B3KMA6	ENSG00000123983	-0.041239	0.01	4	NA	5.73106	1.6e-260	4	80.347	6.5
SSRP1	SSRP1	FACT complex subunit SSRP1	>sp|Q08945|SSRP1_HUMAN FACT complex subunit SSRP1 OS=Homo sapiens GN=SSRP1 PE=1 SV=1	Q08945	ENSG00000149136	-0.0413429	0.01	22	NA	6.93892	0	16	81.074	22
OTUD4	OTUD4	OTU domain-containing protein 4	>tr|G3V0I6|G3V0I6_HUMAN OTU domain containing 4, isoform CRA_f OS=Homo sapiens GN=OTUD4 PE=4 SV=1;>sp|Q01804|OTUD4_HUMAN OTU domain-containing protein 4 OS=Homo sapiens GN=OTUD4 PE=1 SV=3	G3V0I6;Q01804	ENSG00000164164	-0.0415805	0.009	10	NA	5.98523	4.52e-141	9	124.04	9.6
FOXK2	FOXK2	Forkhead box protein K2	>sp|Q01167|FOXK2_HUMAN Forkhead box protein K2 OS=Homo sapiens GN=FOXK2 PE=1 SV=3;>tr|F5H5V5|F5H5V5_HUMAN Forkhead box protein K2 OS=Homo sapiens GN=FOXK2 PE=4 SV=1	Q01167;F5H5V5	ENSG00000141568	-0.0419072	0.009	3	NA	5.88475	5.45e-11	3	69.061	3.8
C17orf49	C17orf49;BAP18	Chromatin complexes subunit BAP18	>tr|C9J4G0|C9J4G0_HUMAN HCG32827, isoform CRA_d OS=Homo sapiens GN=C17orf49 PE=4 SV=1;>sp|Q8IXM2|BAP18_HUMAN Chromatin complexes subunit BAP18 OS=Homo sapiens GN=BAP18 PE=1 SV=1;>tr|F8W038|F8W038_HUMAN Protein C17orf49 OS=Homo sapiens GN=C17orf49 PE=4 SV=1	C9J4G0;Q8IXM2;F8W038	ENSG00000258315	-0.0421746	0.008	1	NA	5.91163	0.00041158	1	19.961	7.3
HADHA	HADHA	Trifunctional enzyme subunit alpha, mitochondrial;Long-chain enoyl-CoA hydratase;Long chain 3-hydroxyacyl-CoA dehydrogenase	>tr|E9KL44|E9KL44_HUMAN Epididymis tissue sperm binding protein Li 14m OS=Homo sapiens PE=2 SV=1;>sp|P40939|ECHA_HUMAN Trifunctional enzyme subunit alpha, mitochondrial OS=Homo sapiens GN=HADHA PE=1 SV=2;>tr|B4DRH6|B4DRH6_HUMAN cDNA FLJ54509, highly simila	E9KL44;P40939;B4DRH6;B4DDZ5;Q53T69	ENSG00000084754	-0.042858	0.007	26	NA	6.86714	0	18	82.999	26.3
BCOR	BCOR;BCOR-RARA	BCL-6 corepressor	>tr|H9A532|H9A532_HUMAN BCL6 corepressor-cyclin B3 fusion protein OS=Homo sapiens PE=2 SV=1;>sp|Q6W2J9|BCOR_HUMAN BCL-6 corepressor OS=Homo sapiens GN=BCOR PE=1 SV=1;>tr|E3UVQ2|E3UVQ2_HUMAN BCL6 corepressor/retinoic acid receptor alpha fusion protein OS=Ho	H9A532;Q6W2J9;E3UVQ2;H7BYY2	ENSG00000183337	-0.0430512	0.006	12	NA	5.65054	0	9	337.72	3.6
TCEB1	TCEB1	Transcription elongation factor B polypeptide 1	>sp|Q15369|ELOC_HUMAN Transcription elongation factor B polypeptide 1 OS=Homo sapiens GN=TCEB1 PE=1 SV=1;>tr|E5RGD9|E5RGD9_HUMAN Transcription elongation factor B polypeptide 1 OS=Homo sapiens GN=TCEB1 PE=4 SV=1;>tr|E5RHG8|E5RHG8_HUMAN Transcription elonga	Q15369;E5RGD9;E5RHG8;E5RJ89	ENSG00000154582	-0.043869	0.004	2	NA	6.39554	1.54e-172	3	12.473	37.5
DAP3	DAP3	28S ribosomal protein S29, mitochondrial	>sp|P51398|RT29_HUMAN 28S ribosomal protein S29, mitochondrial OS=Homo sapiens GN=DAP3 PE=1 SV=1;>tr|B4DY62|B4DY62_HUMAN cDNA FLJ57664, highly similar to Mitochondrial 28S ribosomal protein S29 OS=Homo sapiens PE=2 SV=1;>tr|E7EM60|E7EM60_HUMAN 28S ribosoma	P51398;B4DY62;E7EM60	ENSG00000132676	-0.0439582	0.004	7	NA	6.66123	3.86e-115	7	45.566	19.3
TTC37	TTC37	Tetratricopeptide repeat protein 37	>sp|Q6PGP7|TTC37_HUMAN Tetratricopeptide repeat protein 37 OS=Homo sapiens GN=TTC37 PE=1 SV=1	Q6PGP7	ENSG00000198677	-0.0439731	0.004	3	NA	4.59271	0	2	175.48	1.2
RPL36	RPL36	60S ribosomal protein L36	>sp|Q9Y3U8|RL36_HUMAN 60S ribosomal protein L36 OS=Homo sapiens GN=RPL36 PE=1 SV=3	Q9Y3U8	ENSG00000130255	-0.0442854	0.003	3	NA	6.73003	1.84e-20	3	12.254	28.6
CBS	CBS;DKFZp727E011	Cystathionine beta-synthase;Cysteine synthase	>sp|P35520|CBS_HUMAN Cystathionine beta-synthase OS=Homo sapiens GN=CBS PE=1 SV=2;>tr|B7Z2D6|B7Z2D6_HUMAN Cystathionine beta-synthase OS=Homo sapiens GN=CBS PE=2 SV=1;>tr|Q9NTF0|Q9NTF0_HUMAN Putative uncharacterized protein DKFZp727E011 (Fragment) OS=Homo	P35520;B7Z2D6;Q9NTF0;B7Z6W5;F5H2U1;C9JMA6	ENSG00000160200	-0.0449402	0.002	1	NA	5.2407	6.1e-07	1	60.586	3.4
CCAR2	KIAA1967	DBIRD complex subunit KIAA1967	>tr|B3KTJ9|B3KTJ9_HUMAN cDNA FLJ38393 fis, clone FEBRA2007212 OS=Homo sapiens PE=2 SV=1;>sp|Q8N163|K1967_HUMAN DBIRD complex subunit KIAA1967 OS=Homo sapiens GN=KIAA1967 PE=1 SV=2;>tr|H0YB24|H0YB24_HUMAN DBIRD complex subunit KIAA1967 (Fragment) OS=Homo sa	B3KTJ9;Q8N163;H0YB24;G3V119;E2PSM9	ENSG00000158941	-0.0449551	0.002	25	NA	6.99504	0	19	102.93	26.8
PFN1	PFN1	Profilin-1	>sp|P07737|PROF1_HUMAN Profilin-1 OS=Homo sapiens GN=PFN1 PE=1 SV=2	P07737	ENSG00000108518	-0.0450444	0.002	9	NA	7.50669	1.35e-268	7	15.054	62.9
DDX23	DDX23	Probable ATP-dependent RNA helicase DDX23	>sp|Q9BUQ8|DDX23_HUMAN Probable ATP-dependent RNA helicase DDX23 OS=Homo sapiens GN=DDX23 PE=1 SV=3;>tr|B3KY11|B3KY11_HUMAN cDNA FLJ46571 fis, clone THYMU3041428, highly similar to Probable ATP-dependent RNA helicase DDX23 (EC 3.6.1.-) OS=Homo sapiens PE=2	Q9BUQ8;B3KY11;A8KA56	ENSG00000174243	-0.0451932	0.001	7	NA	5.98409	2.21e-178	5	95.581	6.3
GLMN	GLMN	Glomulin	>sp|Q92990|GLMN_HUMAN Glomulin OS=Homo sapiens GN=GLMN PE=1 SV=2;>tr|B4DJ85|B4DJ85_HUMAN Glomulin OS=Homo sapiens GN=GLMN PE=2 SV=1	Q92990;B4DJ85	ENSG00000174842	-0.0456995	0	1	NA	4.95733	1.36e-211	1	68.207	1.7
ARCN1	ARCN1;DKFZp686M09245	Coatomer subunit delta	>tr|B0YIW6|B0YIW6_HUMAN Archain 1, isoform CRA_a OS=Homo sapiens GN=ARCN1 PE=4 SV=1;>tr|B0YIW5|B0YIW5_HUMAN Archain 1, isoform CRA_b OS=Homo sapiens GN=ARCN1 PE=2 SV=1;>sp|P48444|COPD_HUMAN Coatomer subunit delta OS=Homo sapiens GN=ARCN1 PE=1 SV=1;>tr|Q6MZ	B0YIW6;B0YIW5;P48444;Q6MZV5;B4E1X2;E9PEU4	ENSG00000095139;ENSG00000269382	-0.0462208	-0.001	13	NA	6.46823	1.17e-160	10	61.626	19.2
CPSF3	CPSF3	Cleavage and polyadenylation specificity factor subunit 3	>tr|Q53F02|Q53F02_HUMAN Cleavage and polyadenylation specific factor 3, 73kDa variant (Fragment) OS=Homo sapiens PE=2 SV=1;>sp|Q9UKF6|CPSF3_HUMAN Cleavage and polyadenylation specificity factor subunit 3 OS=Homo sapiens GN=CPSF3 PE=1 SV=1;>tr|G5E9W3|G5E9W3	Q53F02;Q9UKF6;G5E9W3;Q05BZ5;E7ER23;B4DQR2;F5GXZ2	ENSG00000119203	-0.0462803	-0.001	18	NA	6.7909	0	15	77.469	23.4
REST	REST	RE1-silencing transcription factor	>sp|Q13127|REST_HUMAN RE1-silencing transcription factor OS=Homo sapiens GN=REST PE=1 SV=3;>tr|F8WAN5|F8WAN5_HUMAN RE1-silencing transcription factor OS=Homo sapiens GN=REST PE=4 SV=1;>tr|A0PJ83|A0PJ83_HUMAN RE1-silencing transcription factor (Fragment) OS	Q13127;F8WAN5;A0PJ83	ENSG00000084093	-0.0467571	-0.002	5	NA	5.45962	2.79e-12	2	121.87	2.4
PRMT1	PRMT1;HRMT1L2	Protein arginine N-methyltransferase 1	>tr|H7C2I1|H7C2I1_HUMAN Protein arginine N-methyltransferase 1 OS=Homo sapiens GN=PRMT1 PE=4 SV=1;>sp|Q99873|ANM1_HUMAN Protein arginine N-methyltransferase 1 OS=Homo sapiens GN=PRMT1 PE=1 SV=2;>tr|B4E3C3|B4E3C3_HUMAN cDNA FLJ55610, highly similar to Prote	H7C2I1;Q99873;B4E3C3;G5E9B6;Q8WUW5;Q5U8W9;E9PKG1;B4DJ87;E9PIX6;E9PQ98;H0YDE4;E9PNR9	ENSG00000126457	-0.0468168	-0.002	15	NA	7.0463	8.2e-207	10	42.461	30.5
GSTK1	LOC51064;GSTK1	Glutathione S-transferase kappa 1	>tr|Q6FII1|Q6FII1_HUMAN Glutathione S-transferase kappa 1 OS=Homo sapiens GN=LOC51064 PE=2 SV=1;>sp|Q9Y2Q3|GSTK1_HUMAN Glutathione S-transferase kappa 1 OS=Homo sapiens GN=GSTK1 PE=1 SV=3;>tr|E9PFN5|E9PFN5_HUMAN Glutathione S-transferase kappa 1 OS=Homo sa	Q6FII1;Q9Y2Q3;E9PFN5;Q2NLC8;C9JNT3	ENSG00000197448	-0.0468316	-0.002	1	NA	5.77191	6.68e-83	1	25.497	7.1
DNAJA1	DNAJA1;HDJ2	DnaJ homolog subfamily A member 1	>sp|P31689|DNJA1_HUMAN DnaJ homolog subfamily A member 1 OS=Homo sapiens GN=DNAJA1 PE=1 SV=2;>tr|Q5T7Q0|Q5T7Q0_HUMAN DnaJ (Hsp40) homolog, subfamily A, member 1 OS=Homo sapiens GN=DNAJA1 PE=2 SV=1;>tr|Q86TL9|Q86TL9_HUMAN DnaJ (Hsp40) homolog, subfamily A,	P31689;Q5T7Q0;Q86TL9;Q9NXZ8;F5GZ88;B7Z5C0	ENSG00000086061	-0.0469657	-0.002	6	NA	6.55828	0	4	44.868	12.8
PPP2R1A	PPP2R1A	Serine/threonine-protein phosphatase 2A 65 kDa regulatory subunit A alpha isoform	>tr|A8K7B7|A8K7B7_HUMAN Protein phosphatase 2 (Formerly 2A), regulatory subunit A (PR 65), alpha isoform OS=Homo sapiens GN=PPP2R1A PE=2 SV=1;>sp|P30153|2AAA_HUMAN Serine/threonine-protein phosphatase 2A 65 kDa regulatory subunit A alpha isoform OS=Homo sa	A8K7B7;P30153;B4DDF7;A8K3H8;B4DQY1;B4DE69;F5H3X9;E9PH38;Q8NB89;B3KQV6	ENSG00000105568	-0.0470701	-0.003	15	NA	6.9251	0	10	65.308	22.6
YTHDF2	YTHDF2	YTH domain family protein 2	>sp|Q9Y5A9|YTHD2_HUMAN YTH domain family protein 2 OS=Homo sapiens GN=YTHDF2 PE=1 SV=2;>tr|B5BU99|B5BU99_HUMAN High glucose-regulated protein 8 OS=Homo sapiens GN=YTHDF2 PE=2 SV=1;>tr|F5H8I7|F5H8I7_HUMAN YTH domain family protein 2 OS=Homo sapiens GN=YTHDF	Q9Y5A9;B5BU99;F5H8I7	ENSG00000198492	-0.0472043	-0.003	11	NA	6.50072	4.64e-123	5	62.333	15.2
ARL1	ARL1	ADP-ribosylation factor-like protein 1	>sp|P40616|ARL1_HUMAN ADP-ribosylation factor-like protein 1 OS=Homo sapiens GN=ARL1 PE=1 SV=1;>tr|B4DWW1|B4DWW1_HUMAN ADP-ribosylation factor-like protein 1 OS=Homo sapiens GN=ARL1 PE=2 SV=1;>tr|F8VYN9|F8VYN9_HUMAN ADP-ribosylation factor-like protein 1 O	P40616;B4DWW1;F8VYN9;B4DZG7;B4DR16	ENSG00000120805	-0.0481586	-0.005	3	NA	6.0754	5.87e-25	1	20.417	11
PDCD6IP	PDCD6IP		>tr|E9PFU1|E9PFU1_HUMAN Programmed cell death 6-interacting protein OS=Homo sapiens GN=PDCD6IP PE=4 SV=1;>tr|Q6NUS1|Q6NUS1_HUMAN PDCD6IP protein OS=Homo sapiens GN=PDCD6IP PE=1 SV=1;>tr|B4DHD2|B4DHD2_HUMAN cDNA FLJ55458, highly similar to Programmed cell d	E9PFU1;Q6NUS1;B4DHD2	ENSG00000170248	-0.0483227	-0.005	28	NA	6.67321	0	0	96.771	24.3
DNAJC2	DNAJC2	DnaJ homolog subfamily C member 2	>sp|Q99543|DNJC2_HUMAN DnaJ homolog subfamily C member 2 OS=Homo sapiens GN=DNAJC2 PE=1 SV=4;>tr|Q08AR5|Q08AR5_HUMAN DNAJC2 protein OS=Homo sapiens GN=DNAJC2 PE=2 SV=1	Q99543;Q08AR5	ENSG00000105821	-0.0485017	-0.006	1	NA	4.93313	6.73e-84	1	71.996	1.3
RPS8	RPS8	40S ribosomal protein S8	>sp|P62241|RS8_HUMAN 40S ribosomal protein S8 OS=Homo sapiens GN=RPS8 PE=1 SV=2;>tr|Q5JR94|Q5JR94_HUMAN 40S ribosomal protein S8 OS=Homo sapiens GN=RPS8 PE=2 SV=1;>tr|Q5JR95|Q5JR95_HUMAN 40S ribosomal protein S8 OS=Homo sapiens GN=RPS8 PE=4 SV=1	P62241;Q5JR94;Q5JR95	ENSG00000142937	-0.0491733	-0.007	11	NA	7.29319	0	8	24.205	42.3
GPN1	MBDin;GPN1	GPN-loop GTPase 1	>tr|B4DQM4|B4DQM4_HUMAN cDNA FLJ61157, highly similar to XPA-binding protein 1 OS=Homo sapiens PE=2 SV=1;>tr|Q53RZ9|Q53RZ9_HUMAN Putative uncharacterized protein MBDin OS=Homo sapiens GN=MBDin PE=2 SV=1;>sp|Q9HCN4|GPN1_HUMAN GPN-loop GTPase 1 OS=Homo sapie	B4DQM4;Q53RZ9;Q9HCN4;B5MBZ5	ENSG00000198522	-0.0493823	-0.008	2	NA	6.21985	0	2	43.345	7
TMX1	TMX1;TXNDC	Thioredoxin-related transmembrane protein 1	>sp|Q9H3N1|TMX1_HUMAN Thioredoxin-related transmembrane protein 1 OS=Homo sapiens GN=TMX1 PE=1 SV=1;>tr|B4DZX7|B4DZX7_HUMAN Thioredoxin domain containing, isoform CRA_b OS=Homo sapiens GN=TXNDC PE=2 SV=1	Q9H3N1;B4DZX7	ENSG00000139921	-0.0502335	-0.01	3	5.13535	6.41093	3.19e-69	3	31.791	11.4
WRNIP1	WRNIP1	ATPase WRNIP1	>sp|Q96S55|WRIP1_HUMAN ATPase WRNIP1 OS=Homo sapiens GN=WRNIP1 PE=1 SV=2;>tr|B3KT25|B3KT25_HUMAN Uncharacterized protein OS=Homo sapiens GN=WRNIP1 PE=2 SV=1	Q96S55;B3KT25	ENSG00000124535	-0.0504426	-0.01	11	NA	6.54662	0	10	72.132	16.4
HBS1L	HBS1L	HBS1-like protein	>tr|A8K9E1|A8K9E1_HUMAN cDNA FLJ77957, highly similar to Homo sapiens HBS1-like (S. cerevisiae) (HBS1L), mRNA OS=Homo sapiens PE=2 SV=1;>tr|D9YZV0|D9YZV0_HUMAN HBS1-like (S. cerevisiae) OS=Homo sapiens GN=HBS1L PE=4 SV=1;>sp|Q9Y450|HBS1L_HUMAN HBS1-like pr	A8K9E1;D9YZV0;Q9Y450;B3KNB9;H0YDX7;B7Z524;B7Z1K2	ENSG00000112339	-0.0512795	-0.012	2	NA	5.4072	4.49e-242	2	75.502	3.1
U2SURP	U2SURP	U2 snRNP-associated SURP motif-containing protein	>sp|O15042|SR140_HUMAN U2 snRNP-associated SURP motif-containing protein OS=Homo sapiens GN=U2SURP PE=1 SV=2;>tr|E7ET15|E7ET15_HUMAN U2 snRNP-associated SURP motif-containing protein OS=Homo sapiens GN=U2SURP PE=4 SV=1;>tr|C9JB80|C9JB80_HUMAN U2 snRNP-asso	O15042;E7ET15;C9JB80	ENSG00000163714	-0.0517132	-0.013	44	NA	7.15415	0	23	118.29	23.8
WDTC1	WDTC1	WD and tetratricopeptide repeats protein 1	>sp|Q8N5D0|WDTC1_HUMAN WD and tetratricopeptide repeats protein 1 OS=Homo sapiens GN=WDTC1 PE=1 SV=2;>tr|Q9H8E2|Q9H8E2_HUMAN cDNA FLJ13716 fis, clone PLACE2000411, highly similar to Homo sapiens epsin 2b mRNA OS=Homo sapiens PE=2 SV=1	Q8N5D0;Q9H8E2	ENSG00000142784	-0.0519824	-0.013	1	NA	4.78363	6.05e-78	1	75.919	1.3
RBX1	RBX1	E3 ubiquitin-protein ligase RBX1	>sp|P62877|RBX1_HUMAN E3 ubiquitin-protein ligase RBX1 OS=Homo sapiens GN=RBX1 PE=1 SV=1	P62877	ENSG00000100387	-0.0525658	-0.015	4	NA	7.32562	1.33e-195	3	12.274	25
GTPBP6	GTPBP6	Putative GTP-binding protein 6	>sp|O43824|GTPB6_HUMAN Putative GTP-binding protein 6 OS=Homo sapiens GN=GTPBP6 PE=2 SV=3;>tr|H0Y2S1|H0Y2S1_HUMAN Putative GTP-binding protein 6 OS=Homo sapiens GN=GTPBP6 PE=4 SV=1;>tr|H7BYW4|H7BYW4_HUMAN Putative GTP-binding protein 6 (Fragment) OS=Homo s	O43824;H0Y2S1;H7BYW4;Q8N2Q6	ENSG00000178605	-0.0532691	-0.016	3	NA	5.80638	5.71e-22	3	56.883	6.2
WDR82	WDR82	WD repeat-containing protein 82	>sp|Q6UXN9|WDR82_HUMAN WD repeat-containing protein 82 OS=Homo sapiens GN=WDR82 PE=1 SV=1	Q6UXN9	ENSG00000164091	-0.0535985	-0.017	11	NA	7.15903	1.28e-189	8	35.079	31
[truncated: 965 more rows]

## Sheet: Table S3 legend
Table S3
Proteins interacting with RNAPII (RPB3-FLAG), listed with HGNC gene name, and uniprot and ENSG identifers
IBAC values in IgG and RPB3 IPs are listed, and so is the SILAC score
SILAC-scores of above 1.5 and below -1.5 are colour-labeled in bioLOGIC
