# Supplementary material for: Multiomic Analysis of the UV-Induced DNA Damage Response
Source: Cell Rep. 2016 May 12;15(7):1597–610. doi: 10.1016/j.celrep.2016.04.047 (PMC4893159; doi:10.1016/j.celrep.2016.04.047)
Supplement: Table S4. Chromatin Proteomics, Related to Figure 3 [file mmc5.xlsx]

## Sheet: Table S4
gene_name	Gene.names	Protein.name	Majority.protein.IDs	ENSG	PEP	log2.SILAC_Ratio_chromatin_UV	z_score_chromatin_UV	ratio.h.l.count.chromatin_UV	IBAQ.chromatin_UV	log2.SILAC_Ratio_chromatin_UV_MG132	z_score_chromatin_UV_MG132	ratio.h.l.count.chromatin_UV_MG132	IBAQ.chromatin_UV_MG132
IER3IP1	IER3IP1	Immediate early response 3-interacting protein 1	Q9Y5U9	ENSG00000134049	5.48e-12	2.02793	5.085	1	6.85432	NA	NA	0	NA
HMBOX1	HMBOX1	Homeobox-containing protein 1	Q6NT76;D3DSU2;H0YC02;H0YKJ1;E5RGZ2;H0YLF2;E5RHH9	ENSG00000147421	7.64e-05	1.69555	4.294	1	5.31698	NA	NA	0	NA
USP14	USP14	Ubiquitin carboxyl-terminal hydrolase;Ubiquitin carboxyl-terminal hydrolase 14	B2RD79;P54578;B7Z4N8;D3DUG9;A6NJA2;B3KTG4	ENSG00000101557	3.78e-06	1.35609	3.486	1	5.61113	NA	NA	0	NA
ARHGAP23	ARHGAP23	Rho GTPase-activating protein 23	Q9P227;C9JVU9;H0YHQ9	ENSG00000225485;ENSG00000260374	1.93e-05	1.03942	2.732	1	4.74443	NA	NA	0	NA
PSMD10	PSMD10	26S proteasome non-ATPase regulatory subunit 10	O75832;Q5U0B2;B1AJY7;B1AJY5;B1AJY6	ENSG00000101843	8.61e-06	0.949647	2.518	1	5.20658	NA	NA	0	NA
ZBTB24	ZBTB24	Zinc finger and BTB domain-containing protein 24	O43167	ENSG00000112365	2.85e-38	0.934403	2.482	1	4.79466	NA	NA	0	NA
CUTC	CUTC	Copper homeostasis protein cutC homolog	Q9NTM9	ENSG00000119929	0.00015755	0.882447	2.358	1	5.78453	NA	NA	0	NA
BOLA2B;BOLA2;	BOLA2;BOLA2B;LOC101060252	BolA-like protein 2	H3BVE0;H3BTW0;H3BV85;Q9H3K6	ENSG00000169627;ENSG00000183336;ENSG00000261740	9.76e-13	0.83131	2.237	1	5.92399	NA	NA	0	NA
LSM12	LSM12	Protein LSM12 homolog	Q3MHD2	ENSG00000161654	1.99e-05	0.817623	2.204	1	6.61398	NA	NA	0	NA
HSDL2	HSDL2	Hydroxysteroid dehydrogenase-like protein 2	Q6YN16;B2R923	ENSG00000119471	6.32e-08	0.776862	2.107	1	5.54717	NA	NA	0	NA
ACOT9	ACOT9	Acyl-coenzyme A thioesterase 9, mitochondrial	Q9Y305;H7C5Q2;Q9H2R8	ENSG00000123130	2.55e-05	0.751635	2.047	1	5.74132	NA	NA	0	NA
WDR55	WDR55	WD repeat-containing protein 55	Q9H6Y2;G3V1J0	ENSG00000120314	8.16e-10	0.687329	1.894	1	5.73482	NA	NA	0	NA
VASP	VASP	Vasodilator-stimulated phosphoprotein	P50552	ENSG00000125753	5.37e-09	0.668301	1.849	1	5.12649	NA	NA	0	NA
RPA3	RPA3	Replication protein A 14 kDa subunit	A4D105;P35244;B5MC59	ENSG00000106399	4.13e-19	0.650029	1.805	4	6.7568	NA	NA	0	NA
SMARCAL1	SMARCAL1	SWI/SNF-related matrix-associated actin-dependent regulator of chromatin subfamily A-like protein 1	Q9NZC9;H7BYI2	ENSG00000138375	3.41e-06	0.626019	1.748	2	5.56654	NA	NA	0	NA
SFXN2	SFXN2	Sideroflexin-2	Q5JSM6;Q96NB2	ENSG00000156398	2.24e-08	0.623961	1.743	1	5.84138	NA	NA	0	NA
HLA-B	HLA-B		G1ENK8		6.24e-35	0.585059	1.651	1	6.40376	NA	NA	0	NA
HAT1	HAT1	Histone acetyltransferase type B catalytic subunit	O14929	ENSG00000128708	1.34e-27	0.581014	1.641	2	6.2503	NA	NA	0	NA
BCKDHB	BCKDHB	2-oxoisovalerate dehydrogenase subunit beta, mitochondrial	P21953;Q9BQL0;B4E2N3;B7ZB80	ENSG00000083123	0.0011537	0.572502	1.621	2	6.13605	NA	NA	0	NA
RPA2	RPA2	Replication protein A 32 kDa subunit	B2R7E8;P15927;B4DQD9;Q5TEJ7;B4DUL2;Q5TEJ0;B4DL94	ENSG00000117748	5.21e-06	0.531768	1.524	1	6.64679	NA	NA	0	NA
FDXR	FDXR	NADPH:adrenodoxin oxidoreductase, mitochondrial	B4DHX5;B4DDI7;E7EQC1;P22570;Q6GSK2;B4DDI9;B4DX24;B4DQQ4;B7Z7G2;B3KSQ6;G3V0F2	ENSG00000161513	0.00027137	0.488926	1.422	1	5.21461	NA	NA	0	NA
CFL2	CFL2	Cofilin-2	Q549N0;Q9Y281;G3V5P4	ENSG00000165410	3.07e-68	0.415759	1.248	3	6.73625	NA	NA	0	NA
TIMM8A	TIMM8A	Mitochondrial import inner membrane translocase subunit Tim8 A	O60220	ENSG00000126953;ENSG00000268249	4.89e-06	0.411643	1.238	1	6.40652	NA	NA	0	NA
STX10	STX10	Syntaxin-10	O60499;Q5U8S2	ENSG00000104915	0.00068235	0.387142	1.18	2	7.09026	NA	NA	0	NA
RABL3	RABL3	Rab-like protein 3	Q5HYI8;C9JXM3;F8WDC7;F8WF50;F8WAX9;H7C533	ENSG00000144840	0.0001981	0.386811	1.179	1	6.36672	NA	NA	0	NA
HLA-C;HLA-C;HLA-A;HLA-A;HLA-A;HLA-A;HLA-A;HLA-B;HLA-A	HLA;HLA -B;HLA-A;HLA-A null;HLA-A*02;HLA-A*0201V3;HLA-A*0225;HLA-A*0226;HLA-A*03;HLA-A*24;HLA-A*2410;HLA-A*33;HLA-A2;HLA-A26;HLA-All;HLA-B;HLA-B*5501 variant;HLA-B15;HLA-B51;HLA-C;HLA-Cw;HLA-CW;HLC-C;MHC class I HLA-A	HLA class I histocompatibility antigen, A-2 alpha chain;HLA class I histocompatibility antigen, A-25 alpha chain;HLA class I histocompatibility antigen, A-26 alpha chain;HLA class I histocompatibility antigen, A-29 alpha chain;HLA class I histocompatibility antigen, A-31 alpha chain;HLA class I histocompatibility antigen, A-32 alpha chain;HLA class I histocompatibility antigen, A-33 alpha chain;H…	A9R9N7;B0UZQ5;A5A4G3;B2LT55;C5IWX5;C5IWX9;D5H3T1;D5H3T4;D5H3T6;D7GM34;D7GNM8;D9UB07;D9UB09;E5FQ49;G9FXD6;H3BM16;P01892;Q3LRR7;Q53Z42;Q9TQ65;Q9TQ73;Q9TQB6;B0UZQ4;F8VU18;O78126;Q8HX85;Q861F6;Q861F7;A5PHT6;B0BKZ4;F6IQS1;F6IQS2;F6IQS3;F6IQS4;F6IQS5;F6IQS6;F6IQS9;F6IQT1;F6IQU8;F6IQU9;F6IQV1;F6IQV2;F6IQV3;F6IQV4;H2DDR7;F6IQS7;A5I8L1;Q8WLS4;A9R9N8;H3BM09;B0UZQ6;D5H3T3;D5H3U0;F0VRV9;I2GAD7;Q8MHN8;D5H3T7;…	ENSG00000206435;ENSG00000206452;ENSG00000206505;ENSG00000223980;ENSG00000224320;ENSG00000229215;ENSG00000231834;ENSG00000234745;ENSG00000235657	4.8e-202	0.374177	1.149	1	6.19742	NA	NA	0	NA
B3GAT3	B3GAT3	Galactosylgalactosylxylosylprotein 3-beta-glucuronosyltransferase 3	Q5U676;O94766;G3V150;B4DNL8;B7ZAB3	ENSG00000149541	2.18e-13	0.373398	1.147	2	6.1451	NA	NA	0	NA
XXYLT1	XXYLT1	Xyloside xylosyltransferase 1	Q8NBI6	ENSG00000173950	7.46e-19	0.372618	1.145	4	6.30393	NA	NA	0	NA
UQCC2	MNF1	Mitochondrial nucleoid factor 1	Q9BRT2;Q5TAQ0	ENSG00000137288	1.81e-19	0.353549	1.1	2	6.70278	NA	NA	0	NA
GOSR1	GOSR1	Golgi SNAP receptor complex member 1	A8K5R6;O95249;E9PCW1;Q96QI9;B4DQA8	ENSG00000108587	2.61e-15	0.341872	1.072	1	5.90719	NA	NA	0	NA
PPM1G	PPM1G	Protein phosphatase 1G	B2R665;O15355;Q6IAU5;B3KXL8;F5H7G7;B4DDC8	ENSG00000115241	0.00062459	0.332164	1.049	2	5.67542	NA	NA	0	NA
PRCP	PRCP	Lysosomal Pro-X carboxypeptidase	A8MU24;B3KRK5;P42785;B7Z7Q6;E9PIG4;E9PKN6;E9PQN3;E9PNJ1;E9PL85;E9PQB5;E9PNF7;E9PLY4	ENSG00000137509	4.65e-12	0.328492	1.04	1	6.06326	NA	NA	0	NA
OBSL1	OBSL1	Obscurin-like protein 1	O75147;A6NN50;A4KVA4	ENSG00000124006	3.64e-07	0.303459	0.98	1	4.52533	NA	NA	0	NA
RFX5	DKFZp586K091;RFX5	DNA-binding protein RFX5	B2R5R9;P48382;Q53EW3;A2A3Q4;F8W689;B7Z848;Q9UG77	ENSG00000143390	0.00099082	0.30229	0.978	2	5.03125	NA	NA	0	NA
CCBL2	CCBL2;hCG_23341	Kynurenine--oxoglutarate transaminase 3	B4DW13;Q6YP21	ENSG00000137944	5.88e-16	0.289126	0.946	2	6.01599	NA	NA	0	NA
SDF2L1	SDF2L1	Stromal cell-derived factor 2-like protein 1	Q86U75;Q9HCN8	ENSG00000128228	1.29e-07	0.283448	0.933	1	5.83652	NA	NA	0	NA
NFYB	NFYB	Nuclear transcription factor Y subunit beta	P25208;F8VSL3	ENSG00000120837	0.00013878	0.27608	0.915	1	6.58313	NA	NA	0	NA
GRB2	GRB2	Growth factor receptor-bound protein 2	B0LPF3;B3KR50;P62993;Q6ICN0	ENSG00000177885	8.6e-06	0.272382	0.906	3	6.62681	NA	NA	0	NA
NUDT19	NUDT19	Nucleoside diphosphate-linked moiety X motif 19, mitochondrial	A8MXV4	ENSG00000213965	3.38e-05	0.27035	0.902	1	5.75931	NA	NA	0	NA
IDI1	IDI1	Isopentenyl-diphosphate Delta-isomerase 1	Q13907	ENSG00000067064	8.8e-10	0.268195	0.896	3	6.53671	NA	NA	0	NA
ASNA1	ASNA1	ATPase ASNA1	O43681;B4DEE5	ENSG00000198356	3.16e-05	0.257011	0.87	2	5.93167	NA	NA	0	NA
ABHD10	ABHD10	Mycophenolic acid acyl-glucuronide esterase, mitochondrial	Q9NUJ1;C9IZX5	ENSG00000144827	1.13e-43	0.239398	0.828	4	6.74993	NA	NA	0	NA
ACTR5	ACTR5	Actin-related protein 5	Q9H9F9	ENSG00000101442	2.92e-41	0.238665	0.826	2	5.54032	NA	NA	0	NA
HDAC6	DKFZp566E044;HDAC6	Histone deacetylase 6	B4DZH6;Q6NT75;Q9UBN7;Q9NSW6;B4DZN1;B3KNA1;E7ERH6;B4DJ18;E7EUZ1;E7EPS2;A6NDI8;E7ER52;E7EP63;E9PEH1;Q9BRX7;C9J172	ENSG00000094631;ENSG00000269101	0.00028116	0.219463	0.78	1	5.03531	NA	NA	0	NA
WRAP53	WDR79;WRAP53	Telomerase Cajal body protein 1	Q9BUR4;E9PMG4;E9PMR3;C6ZGR0;C6ZGX2	ENSG00000141499	6.46e-21	0.20201	0.739	1	5.07588	NA	NA	0	NA
SDHC	SDHC	Succinate dehydrogenase cytochrome b560 subunit, mitochondrial	Q6IAQ2;Q99643;B4DEL5;D3DVH1	ENSG00000143252	2.06e-07	0.199876	0.734	2	6.87053	NA	NA	0	NA
NRM;NRM;NRM;NRM;NRM;NRM;NRM	NRM	Nurim	B0S7R0;B3KQU6;Q8IXM6;I3XIE2	ENSG00000137404;ENSG00000206484;ENSG00000228854;ENSG00000228867;ENSG00000234809;ENSG00000235773;ENSG00000236843	4.42e-09	0.199248	0.732	1	6.45856	NA	NA	0	NA
ENPP4;ENPP7	ENPP4;ENPP7	Bis(5'-adenosyl)-triphosphatase ENPP4;Ectonucleotide pyrophosphatase/phosphodiesterase family member 7	Q9Y6X5;Q6UWV6	ENSG00000001561;ENSG00000182156;ENSG00000261981	0.00014888	0.189414	0.709	3	5.72557	NA	NA	0	NA
RCN1	RCN1	Reticulocalbin-1	Q15293;B7Z1M1;E9PJD5;E9PNT6	ENSG00000049449	3.73e-23	0.182692	0.693	2	6.01397	NA	NA	0	NA
KIF7	KIF7	Kinesin-like protein KIF7	Q2M1P5;B7ZKY4	ENSG00000166813	1.3e-15	0.18053	0.688	1	4.55711	NA	NA	0	NA
DSTN	DSTN	Destrin	P60981;F6RFD5;B7Z9M9	ENSG00000125868	1.46e-28	0.178874	0.684	2	6.59028	NA	NA	0	5.79719
AK4	AK4	GTP:AMP phosphotransferase AK4, mitochondrial	P27144;D3DQ64	ENSG00000162433	4.34e-69	0.178492	0.683	2	6.39028	NA	NA	0	NA
PAFAH1B3	PAFAH1B3	Platelet-activating factor acetylhydrolase IB subunit gamma	Q15102	ENSG00000079462	6.33e-06	0.163499	0.647	1	5.85034	NA	NA	0	NA
RFTN1;RBMS3;RBMS1	RBMS1;RBMS3;RFTN1	Raftlin;RNA-binding motif, single-stranded-interacting protein 1;RNA-binding motif, single-stranded-interacting protein 3	B4E2S3;Q14699;Q8N5I0;B4DVC8;G3XAJ6;Q6XE24;C9JIJ9;A8K9S4;G5E9J9;B4DN88;P29558;E7ETU5;Q9BRA3;B4E1H7;Q5JB43;C9J9B2;D3DPB2;E7EPF2	ENSG00000131378;ENSG00000144642;ENSG00000153250	8.05e-12	0.161952	0.644	1	5.84879	NA	NA	0	NA
SLC25A14	SLC25A14	Brain mitochondrial carrier protein 1	O95258;B4DMK1;B4DJN2;Q5JY88;B7Z996	ENSG00000102078	0.00025647	0.160146	0.639	1	5.68155	NA	NA	0	NA
POLR3E	POLR3E	DNA-directed RNA polymerase III subunit RPC5	Q53GZ2;Q9NVU0;B4DUP6;H3BT11;B4DL24;B4DDR0	ENSG00000058600	2.78e-08	0.143655	0.6	2	5.5121	NA	NA	0	NA
RAB22A;RAB31	RAB22A;RAB31	Ras-related protein Rab-22A;Ras-related protein Rab-31	Q53EY4;Q13636;Q9UL26;H7C2V5	ENSG00000124209;ENSG00000168461	1.48e-05	0.139469	0.59	2	6.26195	NA	NA	0	NA
VPS26A	VPS26A	Vacuolar protein sorting-associated protein 26A	O75436;B4DLT1;F5H4L7;A8MZ56;A8K3C1;G3V1N8	ENSG00000122958	3.11e-43	0.119157	0.542	4	6.65878	NA	NA	0	NA
GALNT1;GALNT13	GALNT1;GALNT13	Polypeptide N-acetylgalactosaminyltransferase 1;Polypeptide N-acetylgalactosaminyltransferase 1 soluble form;Polypeptide N-acetylgalactosaminyltransferase 13	A8KAJ7;Q10472;F5GY99;Q05BM8	ENSG00000141429;ENSG00000144278	2.01e-07	0.115832	0.534	3	5.9084	NA	NA	0	NA
AGPAT3	AGPAT3	1-acyl-sn-glycerol-3-phosphate acyltransferase gamma	Q9NRZ7	ENSG00000160216	6.01e-06	0.110631	0.521	2	5.59629	NA	NA	0	NA
MAN1A2	MAN1A2	Mannosyl-oligosaccharide 1,2-alpha-mannosidase IB	O60476;A6NLR2;H0Y7H1;Q5T9E2;B3KMI5;H0Y543;Q5T9E4;E9PH81	ENSG00000198162	3.28e-06	0.104337	0.506	2	5.68715	NA	NA	0	NA
CALD1	CALD1;DKFZp686P03208;DKFZp779D0769	Caldesmon	Q05682;E7EX44;B7Z6G4;F5H1Z9;E9PGZ1;B4DPW5;Q9NYG1;B4E3I0;E7EUR9;C9J813;Q7Z2Y9;Q5HY93	ENSG00000122786	1.85e-11	0.0899048	0.472	2	5.58976	NA	NA	0	NA
SLC25A20	SLC25A20	Mitochondrial carnitine/acylcarnitine carrier protein	O43772;B4DWZ5;C9JPE1	ENSG00000178537	1.37e-11	0.0880058	0.468	2	6.35307	NA	NA	0	NA
SYNE1	DKFZp686K0193;DKFZp781J13156;ORF;SYNE1	Nesprin-1	B7ZBC3;E7EQI5;Q8NF91;E9PEL9;Q5JV23;E7ENN3;Q7RTM4;B7ZBD0	ENSG00000131018	1.83e-13	0.0881415	0.468	4	5.00535	NA	NA	0	NA
ARF6	ARF6	ADP-ribosylation factor 6	P62330;Q5U025;Q6FGZ2;Q6FH17	ENSG00000165527	8.58e-07	0.0829751	0.456	2	6.71651	NA	NA	0	NA
DNAJB6	DNAJB6	DnaJ homolog subfamily B member 6	A8KAG0;O75190;B4DNN5;B4DVN1;A7UJ17;C9J2C4;B4DMJ9;E9PH18;B4DNF1;C9J2P2;F8WCZ4;C9JDX6;C9JDR7;C9JB42;C9JN01	ENSG00000105993	7.23e-05	0.0809305	0.451	1	5.07262	NA	NA	0	NA
NCKIPSD	NCKIPSD	NCK-interacting protein with SH3 domain	Q9NZQ3	ENSG00000213672	7.79e-09	0.0781998	0.444	1	5.19904	NA	NA	0	NA
CFAP20	C16orf80	UPF0468 protein C16orf80	Q9Y6A4;B4DN94	ENSG00000070761	9.97e-32	0.0728604	0.432	2	6.56916	NA	NA	0	NA
COX6B1	COX6B1	Cytochrome c oxidase subunit 6B1	P14854	ENSG00000126267	8.98e-36	0.0691523	0.423	2	6.69971	NA	NA	0	NA
VAMP3;VAMP2	VAMP2;VAMP3	Vesicle-associated membrane protein 2;Vesicle-associated membrane protein 3	F8WCA0;P63027;Q15836;Q6FGG2;Q9BRV4	ENSG00000049245;ENSG00000220205	1.74e-117	0.0673633	0.418	4	7.28452	NA	NA	0	NA
LSM2;LSM2;LSM2;LSM2;LSM2;LSM2	LSM2	U6 snRNA-associated Sm-like protein LSm2	Q6FGG1;Q9Y333	ENSG00000172850;ENSG00000204392;ENSG00000224979;ENSG00000225998;ENSG00000231502;ENSG00000236826	4.97e-89	0.0659858	0.415	3	6.94042	NA	NA	0	NA
POTEC;POTEG;POTEF;POTEI;POTEH;POTEM;POTEJ	ACT;POTEC;POTEE;POTEF;POTEG;POTEH;POTEI;POTEJ;POTEKP;POTEM	POTE ankyrin domain family member C;POTE ankyrin domain family member E;POTE ankyrin domain family member F;POTE ankyrin domain family member G;POTE ankyrin domain family member H;POTE ankyrin domain family member I;POTE ankyrin domain family member J;Putative beta-actin-like protein 3;Putative POTE ankyrin domain family member M	Q6S8J3;P0CG38;A5A3E0;P0CG39;Q9BYX7	ENSG00000183206;ENSG00000187537;ENSG00000196604;ENSG00000196834;ENSG00000198062;ENSG00000222036;ENSG00000222038	0	0.0607391	0.403	1	5.48616	NA	NA	0	NA
TWF1	TWF1	Twinfilin-1	Q12792;F8VRG3	ENSG00000151239	6.94e-24	0.0531114	0.384	1	5.03455	NA	NA	0	NA
AP2S1	AP2S1	AP-2 complex subunit sigma	P53680	ENSG00000042753	1.05e-05	0.0490731	0.375	4	7.2023	NA	NA	0	NA
CIC	CIC;CIC/DUX4 fusion	Protein capicua homolog	I3L2J0	ENSG00000079432	3.32e-26	0.0492126	0.375	1	4.33096	NA	NA	0	NA
RINT1	RINT1	RAD50-interacting protein 1	B3KP18;Q6NUQ1	ENSG00000135249	4.23e-12	0.0430645	0.361	2	5.6328	NA	NA	0	NA
NOA1	NOA1	Nitric oxide-associated protein 1	B3KY51;Q8NC60	ENSG00000084092	3.54e-16	0.0298416	0.329	6	5.81795	NA	NA	0	NA
ATP6V1H	ATP6V1H	V-type proton ATPase subunit H	B3KUZ7;Q9UI12;B4E054;G3V126;Q8TF11	ENSG00000047249	1.51e-35	0.0282862	0.325	1	5.84678	NA	NA	0	NA
RANBP1	RANBP1	Ran-specific GTPase-activating protein	C9JDM3;C9JGV6;B4DE76;P43487;B7Z6U1;C9JJ34;D3DX26;C9JXG8;C9JIC6	ENSG00000099901	4.07e-29	0.0169242	0.298	3	6.83481	NA	NA	0	NA
NDUFA4	NDUFA4	NADH dehydrogenase [ubiquinone] 1 alpha subcomplex subunit 4	O00483	ENSG00000189043	3.39e-15	0.0116388	0.286	2	7.1642	NA	NA	0	NA
PIN4	PIN4	Peptidyl-prolyl cis-trans isomerase NIMA-interacting 4	F5H1P5;Q9Y237;H0Y610;H0Y8P6;Q5HYW5;B3KXM0;H0Y4T6;Q5HYW4	ENSG00000102309	4.45e-09	0.00992034	0.282	1	6.26745	NA	NA	0	NA
FAM91A1	FAM91A1	Protein FAM91A1	Q658Y4;B4DUD8;E7ER68	ENSG00000176853	1.04e-09	0.00575919	0.272	1	4.83278	NA	NA	0	NA
CTSA	CTSA;PPGB	Lysosomal protective protein;Lysosomal protective protein 20 kDa chain;Lysosomal protective protein 32 kDa chain	Q59EV6;B4E324;P10619	ENSG00000064601	4.9e-17	0.00245056	0.264	3	6.43564	NA	NA	0	NA
ACOT13	ACOT13	Acyl-coenzyme A thioesterase 13	Q9NPJ3;F5H2L4	ENSG00000112304	1.22e-07	0.00144204	0.262	3	6.82812	NA	NA	0	NA
MRPS11	MRPS11	28S ribosomal protein S11, mitochondrial	P82912;Q53FX9;Q53GJ8	ENSG00000181991	0.00041902	-0.00132789	0.255	1	5.75047	NA	NA	0	NA
LBHD1;	C11orf48		E9PRG8;E9PLD3	ENSG00000162194;ENSG00000255432	1.49e-11	-0.00882739	0.237	1	6.67077	NA	NA	0	NA
ARID3A	ARID3A	AT-rich interactive domain-containing protein 3A	Q99856	ENSG00000116017	2.73e-69	-0.0347514	0.175	4	5.76992	NA	NA	0	NA
YIF1B	YIF1B	Protein YIF1B	Q5BJH7;H7BXS8	ENSG00000167645	3.77e-11	-0.0384656	0.167	1	6.45205	NA	NA	0	NA
MCTS1	MCTS1	Malignant T-cell-amplified sequence 1	Q9ULC4	ENSG00000232119	4.9e-56	-0.0431255	0.155	3	6.74133	NA	NA	0	NA
GGH	GGH	Gamma-glutamyl hydrolase	A8K335;Q92820	ENSG00000137563	2.05e-16	-0.0475621	0.145	1	5.99102	NA	NA	0	NA
TXNDC17	TXNDC17	Thioredoxin domain-containing protein 17	Q9BRA2;I3L3M7;I3L0K2	ENSG00000129235	5.35e-13	-0.0488897	0.142	2	6.97891	NA	NA	0	NA
RAB34	RAB34	Ras-related protein Rab-34	E7ES60;C9JI96;A8MYQ9;Q6NXT3;Q9BZG1;B4E3A0;E9PEJ9;H0Y4D1;C9JBG0;Q96PJ7;C9JY26;B4DNC0	ENSG00000109113	7.03e-13	-0.049024	0.141	1	5.69268	NA	NA	0	NA
POLD2	POLD2	DNA polymerase delta subunit 2	A4D2J4;B2R5S4;P49005;F8W8R3;B4DP28;C9JHC7;H7C1B3	ENSG00000106628	2.05e-32	-0.0565512	0.123	2	6.19515	NA	NA	0	NA
HEXB	HEXB	Beta-hexosaminidase subunit beta;Beta-hexosaminidase subunit beta chain A;Beta-hexosaminidase subunit beta chain B	P07686;Q5URX0;H0Y9B6;H0YA83	ENSG00000049860	1.13e-05	-0.0651137	0.103	3	6.37129	NA	NA	0	NA
OTUB1	DKFZp564E242;OTUB1	Ubiquitin thioesterase OTUB1	B4DPD5;F5H6Q1;Q96FW1;F5GYN4;B3KUV5;F5GYJ8;B4E053;Q659F9;F5H3F0	ENSG00000167770	2.77e-09	-0.07312	0.084	3	6.44773	NA	NA	0	NA
DBT	DBT	Lipoamide acyltransferase component of branched-chain alpha-keto acid dehydrogenase complex, mitochondrial	P11182;Q5VVL7;B4E1Q7;F5H1F9	ENSG00000137992	4.23e-12	-0.0738639	0.082	1	5.58069	NA	NA	0	NA
MACROD1	MACROD1	O-acetyl-ADP-ribose deacetylase MACROD1	Q9BQ69	ENSG00000133315	1.08e-78	-0.0770715	0.075	1	6.26748	NA	NA	0	NA
MRPL1	MRPL1	39S ribosomal protein L1, mitochondrial	Q9BYD6;A0PJ79;F5H5L4;H0Y8N7	ENSG00000169288	6.94e-26	-0.0850069	0.056	5	6.98525	NA	NA	0	NA
GLA	alpha-GalA;GLA	Alpha-galactosidase A	P06280;Q53HF3;Q53Y83;Q6LER7	ENSG00000102393;ENSG00000268815	8.93e-33	-0.0913869	0.041	2	6.2075	NA	NA	0	NA
MFN2	MFN2	Mitofusin-2	O95140;B7Z3H8	ENSG00000116688	4.98e-10	-0.0966069	0.028	2	5.29636	NA	NA	0	NA
MRPL2	MRPL2	39S ribosomal protein L2, mitochondrial	Q5T653;C9IY40;B4DVE2	ENSG00000112651	9.45e-19	-0.0978878	0.025	4	6.70736	NA	NA	0	NA
MRPL53	MRPL53	39S ribosomal protein L53, mitochondrial	Q96EL3	ENSG00000204822	1.79e-56	-0.100577	0.019	2	6.86137	NA	NA	0	NA
TMOD1	TMOD1	Tropomodulin-1	P28289;Q5T7W3	ENSG00000136842	8.2e-05	-0.111945	-0.008	3	6.15464	NA	NA	0	NA
PKN1	PKN1	Serine/threonine-protein kinase N1	Q16512;Q15523	ENSG00000123143	4.47e-19	-0.115254	-0.016	1	4.92781	NA	NA	0	NA
MRPS6	MRPS6	28S ribosomal protein S6, mitochondrial	P82932	ENSG00000243927	8.54e-05	-0.118696	-0.024	1	5.25486	NA	NA	0	NA
USMG5	USMG5	Up-regulated during skeletal muscle growth protein 5	Q96IX5	ENSG00000173915	1.3e-52	-0.119275	-0.026	5	7.77506	NA	NA	0	NA
ZBTB40	ZBTB40	Zinc finger and BTB domain-containing protein 40	Q9NUA8;F8WAI8;Q1RMZ5	ENSG00000184677	5.2e-25	-0.127053	-0.044	1	4.82278	NA	NA	0	NA
MTHFD2	MTHFD2	Bifunctional methylenetetrahydrofolate dehydrogenase/cyclohydrolase, mitochondrial;Methenyltetrahydrofolate cyclohydrolase;NAD-dependent methylenetetrahydrofolate dehydrogenase	P13995;B2R7W0;Q7Z650;B9A062;B8ZZU9;B4DY35	ENSG00000065911	1.32e-21	-0.130081	-0.052	4	6.97513	NA	NA	0	NA
WASF3;WASF2	WASF2;WASF3	Wiskott-Aldrich syndrome protein family member 2;Wiskott-Aldrich syndrome protein family member 3	Q9Y6W5;B4E3J5;Q05BU7;Q8NBU0	ENSG00000132970;ENSG00000158195	1.76e-13	-0.131519	-0.055	1	5.46027	NA	NA	0	NA
GPD1L	GPD1L	Glycerol-3-phosphate dehydrogenase 1-like protein	Q8N335;B3KWN2	ENSG00000152642	3.28e-40	-0.135507	-0.064	1	5.63267	NA	NA	0	NA
BCORL1	BCORL1		Q86YA6		3.56e-14	-0.135935	-0.065	1	4.25022	NA	NA	0	NA
COPS4	COPS4	COP9 signalosome complex subunit 4	D6RFN0;D6RAX7;B3KM48;Q53FV3;Q9BT78;B3KST5	ENSG00000138663	2.58e-08	-0.145589	-0.088	1	5.64284	NA	NA	0	NA
SRP9	DKFZp564M2223;SRP9	Signal recognition particle 9 kDa protein	A8K0N0;P49458;E9PE20;Q659G3;Q6P2S0;Q8WVW9	ENSG00000143742	1.37e-09	-0.151875	-0.103	2	6.91134	NA	NA	0	NA
HIGD1A	HIGD1A	HIG1 domain family member 1A, mitochondrial	C9JNU6;B2R4G1;Q9Y241;C9JAW5	ENSG00000181061	1.29e-67	-0.153671	-0.108	2	6.7272	NA	NA	0	NA
NKX2-4;NKX2-1;NKX2-5	NKX2-1;NKX2-4;NKX2-5	Homeobox protein Nkx-2.1;Homeobox protein Nkx-2.4;Homeobox protein Nkx-2.5	P52952;P43699;Q9H2Z4;A1ECB8;A1ECD1;A1ECB1;A1ECB2;A1ECB6;A1ECB7	ENSG00000125816;ENSG00000136352;ENSG00000183072	7.69e-12	-0.159944	-0.123	1	6.04607	NA	NA	0	NA
UBP1	UBP1	Upstream-binding protein 1	A8KAN5;Q9NZI7	ENSG00000153560	1.08e-73	-0.161298	-0.126	1	5.94162	NA	NA	0	NA
AP3S1	AP3S1	AP-3 complex subunit sigma-1	B2R4I8;Q92572;F5H459	ENSG00000177879	5.17e-34	-0.167669	-0.141	1	6.22794	NA	NA	0	NA
PRPSAP2	PRPSAP2	Phosphoribosyl pyrophosphate synthase-associated protein 2	B2R7R5;O60256;B4E1M8;E7EMY2;B7ZKZ1;B4E329;E7EPA1;I3L0S1;C9K0K7;C9JJS3;C9JDU5	ENSG00000141127	4.35e-10	-0.183671	-0.179	1	5.77248	NA	NA	0	NA
MOB4	MOB4	MOB-like protein phocein	Q9Y3A3;A8K012	ENSG00000115540	0.00076862	-0.186541	-0.186	1	6.1183	NA	NA	0	NA
COA3	COA3	Cytochrome c oxidase assembly protein 3 homolog, mitochondrial	Q9Y2R0	ENSG00000183978	3.68e-06	-0.186935	-0.187	3	6.69183	NA	NA	0	NA
LYRM4	LYRM4	LYR motif-containing protein 4	F5H189;C9JRX8;Q9HD34;H7C4Q5;C9JY28	ENSG00000214113	0.0006188	-0.1938	-0.203	1	6.21751	NA	NA	0	NA
RAB3C;RAB8B;RAB3B	RAB3B;RAB3C;RAB8B	Ras-related protein Rab-3B;Ras-related protein Rab-3C;Ras-related protein Rab-8B	Q92930;B4DMS1;F5GY21;H0YNE9;Q59EP4;H0YMN7	ENSG00000152932;ENSG00000166128;ENSG00000169213	2.19e-21	-0.199289	-0.216	1	5.53658	NA	NA	0	NA
GTF2F2	GTF2F2	General transcription factor IIF subunit 2	P13984	ENSG00000188342	0.00017098	-0.202174	-0.223	1	5.54851	NA	NA	0	NA
LOC401309	LOC401309		A4D110		4.12e-13	-0.207478	-0.236	4	6.92022	NA	NA	0	NA
SDK2	SDK2	Protein sidekick-2	C9JBW3;Q58EX2;C9JA88;H7C2P2;H7C1H5	ENSG00000069188	6.58e-08	-0.212651	-0.248	1	4.00877	NA	NA	0	NA
DTNA	DTNA	Dystrobrevin alpha	F8WE01;Q9Y4J8;Q59GK7;E9PEH8;F5H5C1;A8K541;B4DIR0;B7Z3X3	ENSG00000134769	2.66e-24	-0.214893	-0.253	7	6.05945	NA	NA	0	NA
OFD1	OFD1	Oral-facial-digital syndrome 1 protein	E9KL37;O75665;A8K2T9;A6NF31;B4DLQ3;A8K0W2;Q7Z7F6;Q6P668	ENSG00000046651	1.69e-11	-0.221421	-0.269	1	4.81353	NA	NA	0	NA
ORF1	ORF1		G8I2S8;O00361;O00364;O00365;O00367;O00369;O00371;O00376;O00377;Q12880;Q15401;Q8TE29;Q9UN78;Q9UN81;O00373;Q6RGF7;Q6RGG0		4.2e-11	-0.224385	-0.276	1	5.66967	NA	NA	0	NA
MBD1	MBD1	Methyl-CpG-binding domain protein 1	B4DI41;A8K654;Q9UIS9;B4DUR3	ENSG00000141644	3.24e-43	-0.233702	-0.298	6	6.02645	NA	NA	0	NA
KIF6	KIF6	Kinesin-like protein KIF6	E2QRG3;Q6ZMV9;B7ZKX5;E7EUN7;F6VGH2;Q17RI8;H0Y718	ENSG00000164627	3.9e-08	-0.234652	-0.3	1	5.18013	NA	NA	0	NA
EIF3K	EIF3K	Eukaryotic translation initiation factor 3 subunit K	Q9UBQ5;B4DVD7;B7ZAM9	ENSG00000178982	4.24e-10	-0.237252	-0.307	1	6.5388	NA	NA	0	NA
SLC30A9	SLC30A9	Zinc transporter 9	Q6PML9;B2R745;B4DSU2;F5H489	ENSG00000014824	9.4e-14	-0.239736	-0.313	5	6.12642	NA	NA	0	NA
SNRPB2	SNRPB2	U2 small nuclear ribonucleoprotein B''	P08579;B5BTZ8;Q86YK2	ENSG00000125870	1.54e-08	-0.240571	-0.315	1	5.93865	NA	NA	0	NA
UBE2D3;UBE2D2	UBE2D2;UBE2D3	Ubiquitin-conjugating enzyme E2 D2;Ubiquitin-conjugating enzyme E2 D3	P61077;P62837;H9KV45;D6RAH7;Q96RP6;D6RFM0;D6RAW0	ENSG00000109332;ENSG00000131508	0.0010835	-0.240981	-0.315	1	7.269	NA	NA	0	NA
CELF2	CELF2	CUGBP Elav-like family member 2	E9PC62;B4DS31;B2RA86;O95319;Q5VZZ6;B4DDE7;B4DT00	ENSG00000048740	3.99e-22	-0.243933	-0.323	3	6.25375	NA	NA	0	NA
SOD2	SOD2	Superoxide dismutase;Superoxide dismutase [Mn], mitochondrial	P04179;Q7Z7M4;B3KUK2;B4E3K9;Q7Z7M7;Q4ZJI1;Q7Z7M6;F5GYZ5;F5H4R2;F5H3C5	ENSG00000112096	8.89e-34	-0.246926	-0.33	2	6.53131	NA	NA	0	5.30083
NDUFB1	NDUFB1	NADH dehydrogenase [ubiquinone] 1 beta subcomplex subunit 1	Q3MHU6;O75438	ENSG00000183648	1.38e-11	-0.263179	-0.368	2	6.74139	NA	NA	0	NA
SMPD4	SMPD4	Sphingomyelin phosphodiesterase 4	B1PBA3;H7BXF4;B4DRB8;E7ESA2;H7C1Q6;B4E0T5;G8JLC4;B4DM23;B4DQ31;B4DWK7;B4E0L6;H7C0W5;H7C2J2	ENSG00000136699	3.68e-75	-0.270504	-0.386	2	5.83684	NA	NA	0	NA
CNPY2	CNPY2	Protein canopy homolog 2	F8W031;Q9Y2B0;F8VXJ7;F8W1K5	ENSG00000144785;ENSG00000257727	2.05e-16	-0.274686	-0.396	1	5.91221	NA	NA	0	NA
RBX1	RBX1	E3 ubiquitin-protein ligase RBX1	P62877	ENSG00000100387	1.13e-71	-0.285583	-0.422	2	6.97912	NA	NA	0	NA
RPL10	RPL10	60S ribosomal protein L10	P27635	ENSG00000147403;ENSG00000268963	1.18e-125	-0.290692	-0.434	1	6.70452	NA	NA	0	NA
SF1	SF1		H7C561;H7C0N4	ENSG00000168066	6.35e-33	-0.301924	-0.461	1	5.54048	NA	NA	0	NA
ACP1	ACP1	Low molecular weight phosphotyrosine protein phosphatase	Q59EH3;P24666;B5MCC7;G5E9R5;O75702;C9JNS5;F2Z2Q9;D3YTI2	ENSG00000143727	5.09e-18	-0.305218	-0.468	2	6.80943	NA	NA	0	NA
UROD	UROD	Uroporphyrinogen decarboxylase	P06132;H0Y5R6;Q5T450;Q5T446;B4DEM5;B0AZT7;Q71UD5	ENSG00000126088	2.14e-05	-0.309145	-0.478	1	5.70046	NA	NA	0	NA
TST	TST	Sulfurtransferase;Thiosulfate sulfurtransferase	Q16762;Q53EW8;B4DVZ4;E7EN05;B1AH48	ENSG00000128311	1.47e-11	-0.320036	-0.504	2	6.12303	NA	NA	0	NA
SPTBN5	SPTBN5	Spectrin beta chain, non-erythrocytic 5	Q9NRC6	ENSG00000137877	2.24e-06	-0.321838	-0.508	2	6.03575	NA	NA	0	NA
RAB1A	RAB1A	Ras-related protein Rab-1A	P62820;Q5U0I6;E7END7;B7Z8M7;E7ETK2	ENSG00000138069	1.64e-50	-0.332026	-0.532	2	6.2874	NA	NA	0	NA
MRPL17	MRPL17	39S ribosomal protein L17, mitochondrial	Q9NRX2;E9PKV2	ENSG00000158042	0.00016299	-0.346023	-0.565	1	6.30175	NA	NA	0	NA
ORMDL2;ORMDL1;ORMDL3	ORMDL1;ORMDL2;ORMDL3	ORM1-like protein 1;ORM1-like protein 2;ORM1-like protein 3	Q53FV1;Q9P0S3;B9A069;Q8N138;F8VXD5	ENSG00000123353;ENSG00000128699;ENSG00000172057	5.12e-38	-0.354096	-0.585	2	6.38553	NA	NA	0	NA
MACF1	MACF1		E9PNZ4	ENSG00000127603	0	-0.360231	-0.599	1	4.2502	NA	NA	0	NA
RSL24D1	RSL24D1	Probable ribosome biogenesis protein RLP24	B3KP47;Q9UHA3;H3BMQ2	ENSG00000137876	2.01e-08	-0.360027	-0.599	1	6.63766	NA	NA	0	NA
MGST1	MGST1	Microsomal glutathione S-transferase 1	P10620;Q6LET6;F5H760;G5EA53;F5H6X2;F5H7F6	ENSG00000008394	1.7e-26	-0.365165	-0.611	2	7.02119	NA	NA	0	NA
HLA-G;HLA-C;HLA-B;HLA-C;HLA-A;HLA-B;HLA-A;HLA-A;HLA-B;HLA-C;HLA-C;HLA-B;HLA-A;HLA-F;HLA-B;HLA-F;HLA-C	B-3501;Cw;DKFZp686N10220;HLA;HLA B;HLA-A;HLA-A*01;HLA-A24AK;HLA-ABC;HLA-B;HLA-B*1513;HLA-B*27;HLA-B*3512;HLA-B35;HLA-B41;HLA-B57;HLA-Bw62.1;HLA-Bw62.3;HLA-Bw62.4;HLA-Bw62.5;HLAC;HLA-C;HLA-Cw;HLA-CW;HLA-Cw*;HLA-E;HLA-F;HLA-G2.2	HLA class I histocompatibility antigen, A-1 alpha chain;HLA class I histocompatibility antigen, A-11 alpha chain;HLA class I histocompatibility antigen, A-23 alpha chain;HLA class I histocompatibility antigen, A-24 alpha chain;HLA class I histocompatibility antigen, A-3 alpha chain;HLA class I histocompatibility antigen, A-30 alpha chain;HLA class I histocompatibility antigen, A-36 alpha chain;HL…	F2XI28;B2ZRD4;A5I8L2;A7L858;Q5SRN5;P16188;Q2LC93;A1Z1D7;A9YWM1;B1PKY1;B2R7U3;C5IWY0;D5H3U1;D5H3U2;I0J2M4;P04439;Q29840;A7MAP4;F6IQP8;F6IR31;F6IR32;F6IR33;B4E2X4;F6IQV6;F6IQV7;Q861B7;Q5SRN7;Q6IVJ9;Q6IUZ4;A5PHP7;D0AB29;Q5ND69;D3YFD2;A4URF2;A5PHT4;A7MAE2;D5H3W2;G8FV57;Q0GC70;A7MAK2;B6ECH2;B6ECH6;B6VA02;B7VBV1;B7VCC4;C6H0N8;C7E539;C7U1K2;D1MYY8;D6CIB2;E1B2D6;E7BBA1;G5CJS3;G8FQ53;I2E8C4;Q4A1H0;A0ZXY8;…	ENSG00000204632;ENSG00000206435;ENSG00000206450;ENSG00000206452;ENSG00000206503;ENSG00000223532;ENSG00000223980;ENSG00000224320;ENSG00000224608;ENSG00000225691;ENSG00000228299;ENSG00000228964;ENSG00000229215;ENSG00000229698;ENSG00000232126;ENSG00000235220;ENSG00000237022	9.24e-186	-0.371441	-0.626	1	6.00182	NA	NA	0	NA
CSRP2	CSRP2	Cysteine and glycine-rich protein 2	F8VW96;Q16527;F8VQR7	ENSG00000175183	4.76e-05	-0.372972	-0.63	1	5.399	NA	NA	0	NA
MMGT1	MMGT1	Membrane magnesium transporter 1	Q8N4V1	ENSG00000169446;ENSG00000269231	4.43e-116	-0.378982	-0.644	2	7.36545	NA	NA	0	NA
PRKAG2;PRKAG1	PRKAG1;PRKAG2	5'-AMP-activated protein kinase subunit gamma-1;5'-AMP-activated protein kinase subunit gamma-2	Q8N7V9;P54619;B4DDT7;F8VYY9;F8W9D1;Q9UGJ0;E9PGP6;B7Z6X8;G8JLM0;F8VVA3;F8VPF5;H0YHF8	ENSG00000106617;ENSG00000181929	1.29e-06	-0.388658	-0.667	1	5.7585	NA	NA	0	NA
TXNDC12	TXNDC12	Thioredoxin domain-containing protein 12	O95881	ENSG00000117862	0.00050982	-0.406828	-0.71	1	6.12015	NA	NA	0	NA
MRPL50	MRPL50	39S ribosomal protein L50, mitochondrial	Q8N5N7;B7Z358	ENSG00000136897	1.21e-05	-0.412885	-0.725	1	6.06108	NA	NA	0	NA
CARS2	CARS2;DKFZp686G08243	Probable cysteine--tRNA ligase, mitochondrial	Q9HA77;B7Z7E6	ENSG00000134905	6.84e-26	-0.417386	-0.735	2	6.18033	NA	NA	0	NA
COPZ1	COPZ1	Coatomer subunit zeta-1	F8VVA7;P61923;Q53FU3;F8W651;F8VWL5;F8VYZ4;F8VS17;F8W156;F8VUC5;F8VXB1	ENSG00000111481	4.9e-64	-0.419739	-0.741	3	6.89266	NA	NA	0	NA
GNAI1	GNAI1	Guanine nucleotide-binding protein G(i) subunit alpha-1	P63096;B4E2V1;C9JPP4	ENSG00000127955	2.5e-60	-0.422173	-0.747	1	6.02678	NA	NA	0	NA
DNAJC19	DNAJC19	Mitochondrial import inner membrane translocase subunit TIM14	Q96DA6;C9JBV1	ENSG00000205981	1.46e-15	-0.424088	-0.751	2	6.56585	NA	NA	0	NA
HELZ	HELZ	Probable helicase with zinc finger domain	B7ZLW2;P42694	ENSG00000198265	2.31e-14	-0.453873	-0.822	2	4.93926	NA	NA	0	NA
DNAJC3	DNAJC3	DnaJ homolog subfamily C member 3	A8KA82;Q13217	ENSG00000102580	0.0012196	-0.45415	-0.823	1	6.47398	NA	NA	0	NA
MPV17L2	MPV17L2	Mpv17-like protein 2	Q567V2	ENSG00000254858	4.19e-06	-0.47907	-0.882	1	6.16038	NA	NA	0	NA
ATP5J2	ATP5J2	ATP synthase subunit f, mitochondrial	P56134;Q6IBB3;F8W7V3;Q53FE1	ENSG00000241468	4.54e-31	-0.488815	-0.905	1	6.89959	NA	NA	0	NA
AASDHPPT	AASDHPPT	L-aminoadipate-semialdehyde dehydrogenase-phosphopantetheinyl transferase	Q9NRN7	ENSG00000149313	6.32e-72	-0.492261	-0.914	1	5.1529	NA	NA	0	NA
MRPS16	MRPS16	28S ribosomal protein S16, mitochondrial	Q9Y3D3;B4E032;A6ND22	ENSG00000182180	7.66e-28	-0.493845	-0.917	2	6.72352	NA	NA	0	NA
VRK2	VRK2	Serine/threonine-protein kinase VRK2	Q86Y07;Q05CR6;E9PFA9;A8K9L2;B7Z2X1;E7ERS5;E9PBU1	ENSG00000028116	1.13e-05	-0.495898	-0.922	1	5.70229	NA	NA	0	NA
ZNF777	ZNF777	Zinc finger protein 777	Q9ULD5;Q3KR11	ENSG00000196453	6.25e-05	-0.499749	-0.931	2	5.65414	NA	NA	0	NA
AGRN	AGRN	Agrin;Agrin C-terminal 110 kDa subunit;Agrin C-terminal 22 kDa fragment;Agrin C-terminal 90 kDa fragment;Agrin N-terminal 110 kDa subunit	O00468;Q5XG79	ENSG00000188157	1.81e-23	-0.502934	-0.939	1	3.81208	NA	NA	0	NA
NCBP2	DKFZp686G18222;NCBP2	Nuclear cap-binding protein subunit 2	P52298;Q7Z3W9;E9PAR5;F8WE41	ENSG00000114503	1.45e-06	-0.510601	-0.957	1	6.51603	NA	NA	0	NA
POP7	POP7	Ribonuclease P protein subunit p20	O75817;C9JYM0	ENSG00000172336	9.91e-08	-0.510478	-0.957	1	6.32089	NA	NA	0	NA
ALDOC	ALDOC	Fructose-bisphosphate aldolase;Fructose-bisphosphate aldolase C	B7Z3K9;P09972;B7Z1Y2;A8MVZ9;B7Z1N6;C9J8F3	ENSG00000109107	2.52e-25	-0.511773	-0.96	4	6.28219	NA	NA	0	5.39102
DNAJC21	DNAJC21	DnaJ homolog subfamily C member 21	Q5F1R6	ENSG00000168724	1.58e-47	-0.513852	-0.965	2	5.47226	NA	NA	0	NA
NAA40	NAA40	N-alpha-acetyltransferase 40	F2YHM7;Q86UY6;B4DR03;B4DU10;B4E0W9;F5H2C9	ENSG00000110583	2.91e-11	-0.514573	-0.967	2	6.43347	NA	NA	0	NA
ATP5I	ATP5I	ATP synthase subunit e, mitochondrial	P56385	ENSG00000169020	5.39e-08	-0.534934	-1.015	2	7.19634	NA	NA	0	NA
ZCCHC10	ZCCHC10	Zinc finger CCHC domain-containing protein 10	Q8TBK6;B3KVL5	ENSG00000155329	1.01e-29	-0.587966	-1.141	1	6.4442	NA	NA	0	NA
SLC39A7;SLC39A7;SLC39A7;SLC39A7;SLC39A7;SLC39A7	SLC39A7	Zinc transporter SLC39A7	Q92504;B4DVK8;F5H0B5;B4DZZ8;E7ESG6	ENSG00000112473;ENSG00000206288;ENSG00000224399;ENSG00000226614;ENSG00000227402;ENSG00000229802	4.38e-24	-0.595249	-1.159	3	6.56185	NA	NA	0	NA
TRMT1	TRMT1	tRNA (guanine(26)-N(2))-dimethyltransferase	A8K8L2;Q9NXH9;B4DHS5;B4E3A3	ENSG00000104907	1.92e-06	-0.609046	-1.192	1	5.17791	NA	NA	0	NA
ZNF740	ZNF740	Zinc finger protein 740	Q8NDX6	ENSG00000139651	8.23e-36	-0.61341	-1.202	1	5.96554	NA	NA	0	NA
TPM3	TPM3	Tropomyosin alpha-3 chain	P06753	ENSG00000143549	5.01e-17	-0.661045	-1.315	1	6.18296	NA	NA	0	NA
GNG12	DKFZp762E193;GNG12	Guanine nucleotide-binding protein G(I)/G(S)/G(O) subunit gamma-12;Guanine nucleotide-binding protein subunit gamma	Q53GD1;Q69YP5;Q9UBI6	ENSG00000172380	1.09e-20	-0.661889	-1.317	1	6.67926	NA	NA	0	NA
C7orf50	C7orf50	Uncharacterized protein C7orf50	Q9BRJ6;C9JQV0;H7C2R9;H7C0T1	ENSG00000146540	2.27e-18	-0.665386	-1.326	2	6.46171	NA	NA	0	NA
GOLT1B	GOLT1B	Vesicle transport protein GOT1B	Q9Y3E0;F5H6U7;G3V1U5	ENSG00000111711	7.67e-15	-0.682441	-1.366	2	6.18104	NA	NA	0	NA
LSM5	LSM5	U6 snRNA-associated Sm-like protein LSm5	Q9Y4Y9;B8ZZF8	ENSG00000106355	8.63e-06	-0.690335	-1.385	1	6.74489	NA	NA	0	NA
ROMO1	ROMO1	Reactive oxygen species modulator 1	P60602	ENSG00000125995	2.61e-55	-0.722825	-1.462	1	6.67814	NA	NA	0	NA
PSMB3	PSMB3	Proteasome subunit beta type-3	P49720	ENSG00000108294	8.15e-10	-0.747294	-1.521	1	6.25924	NA	NA	0	5.72983
ACOT8	ACOT8;PTE1	Acyl-coenzyme A thioesterase 8	O14734;Q6FHI2;A6NDT2;B4DLF4;E9PJN0;H7C5A7;A8K8X9	ENSG00000101473	7.09e-19	-0.751028	-1.529	2	6.52183	NA	NA	0	NA
PPP2R1A;PPP2R1B	PPP2R1A;PPP2R1B	Serine/threonine-protein phosphatase 2A 65 kDa regulatory subunit A beta isoform	A8K8B0;P30154;B4DGQ6;F8W8G1;A8MY67;B4DK91;E7EUF3;B7Z1G3;H0YDG7	ENSG00000105568;ENSG00000137713;ENSG00000262764	1.22e-131	-0.760749	-1.553	1	5.93372	NA	NA	0	NA
TIMM22	TIMM22	Mitochondrial import inner membrane translocase subunit Tim22	Q9Y584	ENSG00000177370	1.46e-06	-0.792657	-1.629	1	6.75223	NA	NA	0	NA
YAF2	YAF2	YY1-associated factor 2	Q8IY57;A6NL56;B4DJQ9	ENSG00000015153	7.05e-06	-0.793707	-1.631	1	5.15088	NA	NA	0	NA
TOMM6	TOMM6	Mitochondrial import receptor subunit TOM6 homolog	Q96B49	ENSG00000214736	2.14e-64	-0.798391	-1.642	1	7.22063	NA	NA	0	NA
CBLL1	CBLL1	E3 ubiquitin-protein ligase Hakai	Q75N03;B7ZM03;B4DDV7;C9J2P9;C9J121	ENSG00000105879	1.88e-05	-0.840888	-1.743	1	5.53513	NA	NA	0	NA
ACTBL2	ACTBL2	Beta-actin-like protein 2	Q562R1	ENSG00000169067	3.92e-140	-0.849336	-1.763	1	8.53158	NA	NA	0	NA
YIF1A	YIF1A	Protein YIF1A	F8W9A1;A8K509;O95070;A6NGW1;E9PS11	ENSG00000174851	6.19e-06	-0.889877	-1.86	1	5.98634	NA	NA	0	NA
HNRNPC;HNRNPCL1;RALYL	hCG_1641229;HNRNPC;HNRNPCL1;HNRPC;HNRPCL1;LOC440563;LOC649330;RALYL	Heterogeneous nuclear ribonucleoprotein C-like 1;Heterogeneous nuclear ribonucleoproteins C1/C2;RNA-binding Raly-like protein	A8K9A4;P07910;G3V2Q1;B2R603;G3V576;D3DPI2;G3V575;G3V555;O60812;G3V5V7	ENSG00000092199;ENSG00000179172;ENSG00000184672	5.75e-258	-0.898377	-1.88	2	6.57452	NA	NA	0	NA
CDC45	CDC45	Cell division control protein 45 homolog	B4DDU3;E9PDH7;O75419;B4E092	ENSG00000093009	0.00013671	-0.94239	-1.985	1	5.31601	NA	NA	0	NA
GLT8D1	GLT8D1	Glycosyltransferase 8 domain-containing protein 1	Q68CQ7;C9J880	ENSG00000016864	8.22e-05	-0.958421	-2.023	1	5.619	NA	NA	0	NA
TBC1D4	TBC1D4	TBC1 domain family member 4	O60343	ENSG00000136111	5.2e-05	-0.982363	-2.08	1	4.98428	NA	NA	0	NA
SNX18	SNX18	Sorting nexin-18	Q96RF0;B4E2B3;H7BXX3	ENSG00000178996	1.87e-15	-1.20104	-2.601	3	5.76009	NA	NA	0	NA
GTPBP8	GTPBP8	GTP-binding protein 8	Q8N3Z3;C9J8V5;F8WBY6	ENSG00000163607	2.46e-05	-1.21073	-2.624	1	5.79866	NA	NA	0	NA
HIGD2A	HIGD2A	HIG1 domain family member 2A, mitochondrial	Q9BW72	ENSG00000146066	3.48e-19	-1.49716	-3.305	1	7.09885	NA	NA	0	NA
ZCCHC9	ZCCHC9	Zinc finger CCHC domain-containing protein 9	Q8N567	ENSG00000131732	7.25e-07	-1.55351	-3.439	2	6.14641	NA	NA	0	NA
APOA1	APOA1	Apolipoprotein A-I;Truncated apolipoprotein A-I	P02647;F8W696	ENSG00000118137	4.83e-17	-1.77187	-3.959	2	5.89379	NA	NA	0	NA
FGB	FGB	Fibrinogen beta chain;Fibrinopeptide B	P02675;Q32Q65;B4E1D3;D3DP13;D6REL8;A0JLR9	ENSG00000171564	2.22e-12	-1.92358	-4.32	2	5.52903	NA	NA	0	NA
FGA	FGA	Fibrinogen alpha chain;Fibrinopeptide A	P02671;A8K3E4	ENSG00000171560	7.56e-32	-2.22142	-5.029	2	5.71771	NA	NA	0	NA
LAMTOR1	LAMTOR1	Ragulator complex protein LAMTOR1	Q6IAA8;B4DUK2;F5H3Y3;F5GX19	ENSG00000149357	1.53e-25	0.0518593	0.382	3	7.01009	4.72449	8.791	2	7.30138
PRPH	PRPH	Peripherin	B3KWQ6;P41219;H7C5W5	ENSG00000135406	4.63e-92	0.323889	1.029	3	6.32214	4.47047	8.333	1	7.23717
USF2	USF2	Upstream stimulatory factor 2	Q15853;Q6YI47;B4DLJ1	ENSG00000105698	2.18e-10	0.183455	0.695	1	6.03354	2.56384	4.891	2	6.63134
EMC8	COX4NB;EMC8	ER membrane protein complex subunit 8	O43402;Q53Y03	ENSG00000131148	3.05e-20	1.08052	2.83	3	7.39489	1.89453	3.683	1	7.16684
MSI1	MSI1	RNA-binding protein Musashi homolog 1	O43347	ENSG00000135097	2e-34	0.213752	0.767	1	6.07802	1.78123	3.478	1	7.01448
SETX	SETX	Probable helicase senataxin	Q7Z333	ENSG00000107290	2.59e-07	NA	NA	0	NA	1.60587	3.162	1	4.88245
ATP6V0D1	ATP6V0D1	V-type proton ATPase subunit d 1	F5GYQ1;B2R7M1;P61421;B7Z6L9;F8WEN9;B7Z788	ENSG00000159720	1.09e-40	-0.315774	-0.493	7	7.46001	1.42546	2.836	2	7.75682
GLO1	GLO1	Lactoylglutathione lyase	Q04760	ENSG00000124767	1.78e-52	0.874443	2.339	6	6.87603	1.30305	2.615	2	6.98389
HIBADH	HIBADH	3-hydroxyisobutyrate dehydrogenase, mitochondrial	P31937;Q546Z2	ENSG00000106049	3.43e-40	1.00353	2.647	3	6.63205	1.25011	2.52	1	6.33033
ARMC10	ARMC10	Armadillo repeat-containing protein 10	Q8N2F6;C9J5N7;F5GX65;H7C2M7	ENSG00000170632	1.23e-11	NA	NA	0	NA	1.22441	2.473	2	6.90969
KIAA0319L	KIAA0319L	Dyslexia-associated protein KIAA0319-like protein	B2RBC8;Q8IZA0;B1AN14;E7EN73;C9J519;B1AN15;Q9H9L2	ENSG00000142687	5.98e-16	0.164271	0.649	1	5.06213	1.19491	2.42	2	6.14582
COX7A2	COX7A2	Cytochrome c oxidase subunit 7A2, mitochondrial	H0UI06;D6RGV5;D6RIE3;P14406;Q496I0;D6R9C3	ENSG00000112695	1.94e-08	0.287591	0.943	3	7.62754	1.13337	2.309	1	7.24981
PAWR	PAWR	PRKC apoptosis WT1 regulator protein	Q96IZ0	ENSG00000177425	2.46e-09	0.0579701	0.396	1	5.5716	1.12267	2.29	1	5.93815
ABCB4;ABCB1	ABCB1;ABCB4;MDR1	Multidrug resistance protein 1;Multidrug resistance protein 3	A1L471;A4D1D2;P08183;B5AK60;Q59GY9;H0YFD0	ENSG00000005471;ENSG00000085563	1.7e-17	NA	NA	0	NA	1.07032	2.195	1	5.43458
CNTN1	CNTN1	Contactin-1	Q12860	ENSG00000018236	9.27e-09	-0.405088	-0.706	1	4.97165	1.04418	2.148	1	5.0461
ERCC6	ERCC6	DNA excision repair protein ERCC-6	A0JP10;Q03468;B4DZN6;F5H493;H0Y3B0;Q59FF6	ENSG00000225830	2.28e-17	0.40719	1.227	2	5.89929	1.03689	2.135	5	5.81911
RPA1	RPA1	Replication protein A 70 kDa DNA-binding subunit	P27694;I3L4R8	ENSG00000132383	0	0.635336	1.77	55	7.50644	1.02397	2.112	21	7.6837
BAK1	BAK;BAK1;DKFZp686D0345	Bcl-2 homologous antagonist/killer	A8K7S8;Q16611;B4DEB4;E9PHB7;Q8NFF3;B3KRK7;Q5HCI0;C0H5Y7;B4E0L2	ENSG00000030110	7.96e-08	-0.284528	-0.419	2	6.63614	0.98397	2.039	1	6.78911
PPIL3	PPIL3	Peptidyl-prolyl cis-trans isomerase;Peptidyl-prolyl cis-trans isomerase-like 3	B4DN80;H7BZ14;Q9H2H8;C9K058;B8ZZ77;Q86UR0;C9J4N2;F8WC82	ENSG00000240344	2.94e-31	0.542704	1.55	2	6.34984	0.97761	2.028	1	6.41125
NUCB1	NUCB1	Nucleobindin-1	A8K7Q1;Q02818;B4DZX0;Q53GX6;H7BZI1;Q96BA4	ENSG00000104805	2.46e-24	0.520045	1.496	1	5.15143	0.95002	1.978	1	5.59211
ALDH1L2	ALDH1L2	Mitochondrial 10-formyltetrahydrofolate dehydrogenase	B4DTU7;Q3SY69	ENSG00000136010	6.73e-05	NA	NA	0	NA	0.948377	1.975	1	5.00979
CALU	CALU	Calumenin	B3KQF5;O43852;Q6IAW5;D6QS49;B3KNG6;D6QS50;F5H4F5;D6QS54;F5H879;D6QS53;D6QS58;F5H3F1;D6QS57;D6QS52;F5H6K9;D6QS55;F5GZT6;D6QS51;D6QS56	ENSG00000128595	3.11e-13	-0.120686	-0.029	4	6.69337	0.918539	1.921	2	6.8486
ITPR3;ITPR1	ITPR1;ITPR3	Inositol 1,4,5-trisphosphate receptor type 3	Q14573;Q59ES2	ENSG00000096433;ENSG00000150995	9.97e-34	0.517225	1.489	9	5.38304	0.870661	1.835	7	5.62763
NTPCR	C1orf57;NTPCR	Cancer-related nucleoside-triphosphatase	Q5TDF0;Q5TDE9;Q9BSD7	ENSG00000135778	6.6e-15	-0.101134	0.017	3	6.68734	0.867976	1.83	1	6.78544
WDR89	WDR89	WD repeat-containing protein 89	Q96FK6;G3V4B8	ENSG00000140006	5.91e-18	0.274411	0.911	3	6.59822	0.833011	1.767	1	6.49514
TUBA1B;TUBA1C	TUBA1B;TUBA1C;TUBA4B	Putative tubulin-like protein alpha-4B;Tubulin alpha-1C chain	F5H5D3;Q53GA7;Q9BQE3;B7Z1K5;E9PGK3;Q8N532;F8VVB9	ENSG00000123416;ENSG00000167553	0	-0.0209405	0.208	1	5.85381	0.821547	1.746	1	5.87226
EXOC8	EXOC8	Exocyst complex component 8	Q8IYI6	ENSG00000116903	3.53e-22	0.00100953	0.26	4	5.91075	0.820567	1.744	2	6.32096
PYGL	PYGL	Glycogen phosphorylase, liver form;Phosphorylase	B4DUB7;B2R825;P06737;E9PK47;F5H816	ENSG00000100504	2.79e-11	0.460585	1.354	1	5.81383	0.817541	1.739	1	5.18991
WARS	WARS	T1-TrpRS;T2-TrpRS;Tryptophan--tRNA ligase, cytoplasmic	P23381;H0YJP3	ENSG00000140105	4.58e-09	0.501108	1.451	3	6.49719	0.80521	1.717	1	6.02243
CYB561D2	CYB561D2	Cytochrome b561 domain-containing protein 2	O14569	ENSG00000114395	5.29e-11	0.216982	0.775	2	6.50915	0.800827	1.709	2	7.03997
PCK2;PCK1	PCK1;PCK2	Phosphoenolpyruvate carboxykinase [GTP], mitochondrial;Phosphoenolpyruvate carboxykinase, cytosolic [GTP]	Q16822;Q6IB91;B4DW73;H0YML5;H0YM31	ENSG00000100889;ENSG00000124253	1.55e-137	0.682483	1.882	28	7.0146	0.799336	1.706	12	7.126
WRNIP1	WRNIP1	ATPase WRNIP1	Q96S55;B3KT25	ENSG00000124535	1.57e-07	NA	NA	0	NA	0.795435	1.699	1	5.70095
CAMK2B;CAMK2G	CAMK2B;CAMK2G	Calcium/calmodulin-dependent protein kinase type II subunit gamma	Q13555;A8K6N9;Q5SWX3;Q8WU40;B3KY86;H0Y6G2	ENSG00000058404;ENSG00000148660	1.06e-29	0.126444	0.559	2	6.09426	0.794686	1.698	2	6.30935
GOLGA5	GOLGA5	Golgin subfamily A member 5	A8KAL2;Q8TBA6;B4E1D4;E7EQP0	ENSG00000066455	9.03e-22	NA	NA	0	NA	0.791772	1.692	3	6.31383
CXADR	CXADR	Coxsackievirus and adenovirus receptor	P78310;B7WPI3;D3YHP0	ENSG00000154639	1.77e-09	0.0316775	0.333	3	6.48292	0.790856	1.691	1	6.20298
FSD1	FSD1	Fibronectin type III and SPRY domain-containing protein 1	Q9BTV5	ENSG00000105255	0.00030393	NA	NA	0	NA	0.774587	1.661	1	6.00766
SMARCD3	SMARCD3	SWI/SNF-related matrix-associated actin-dependent regulator of chromatin subfamily D member 3	Q6STE5;B3KXL9;F8W9D0;B7Z4U8;B7ZA58	ENSG00000082014	2.35e-88	0.522156	1.501	3	6.07133	0.763836	1.642	3	6.42775
PSMC3	PSMC3	26S protease regulatory subunit 6A	P17980;A8K781;E9PM69;E9PKD5;E9PMD8;E9PS45;E9PN50	ENSG00000165916	6.99e-27	-0.0231818	0.203	3	6.54254	0.730749	1.582	3	6.86784
COX7A2L	COX7A2L	Cytochrome c oxidase subunit 7A-related protein, mitochondrial	O14548;Q6FGA0;H0YBD2;E5RJZ1	ENSG00000115944	1.06e-06	0.298189	0.968	2	7.11869	0.719315	1.562	1	7.47182
ATG9A	ATG9A	Autophagy-related protein 9A	A8K140;B3KPP7;Q7Z3C6;B4DYN3;H7C1G6	ENSG00000198925	2.2e-05	NA	NA	0	NA	0.713344	1.551	1	4.65658
TDRKH	TDRKH	Tudor and KH domain-containing protein	B4DZR8;Q9Y2W6;B3KPI5;Q5SZR4;B4DJ68	ENSG00000182134	1.54e-24	NA	NA	0	NA	0.704075	1.534	3	7.02865
TMED5	TMED5	Transmembrane emp24 domain-containing protein 5	Q9Y3A6;F5H307;B4DDR7;Q49AG2	ENSG00000117500	8.18e-17	0.213129	0.765	3	7.12594	0.702923	1.532	2	7.4098
TRIP13	TRIP13	Pachytene checkpoint protein 2 homolog	Q15645	ENSG00000071539	1.56e-11	NA	NA	0	NA	0.685716	1.501	1	6.41303
TMED4	TMED4	Transmembrane emp24 domain-containing protein 4	Q7Z7H5;C9JUN6;F8W7F7	ENSG00000158604	2.62e-51	0.44742	1.323	3	7.04147	0.667847	1.469	1	6.67303
PRDX5	PRDX5	Peroxiredoxin-5, mitochondrial	P30044;A6NG06;B7ZLJ4;A6NC19;B7ZVW3	ENSG00000126432	2.74e-13	NA	NA	0	NA	0.657366	1.45	3	6.80982
TMED7;TICAM2;TMED7-TICAM2	TIRAP3;TMED7	Transmembrane emp24 domain-containing protein 7	Q6JUT2;Q9Y3B3;Q8NBU8;B4E2C1;Q3B7W7	ENSG00000134970;ENSG00000243414;ENSG00000251201	8.91e-18	0.161049	0.641	3	7.02428	0.656908	1.449	4	7.55654
CCNT1	CCNT1;CYCT1b	Cyclin-T1	A8K4M5;O60563	ENSG00000129315	2.24e-18	0.4609	1.355	4	6.54422	0.648741	1.434	1	6.33696
VPS26B	VPS26B	Vacuolar protein sorting-associated protein 26B	Q4G0F5;E9PRT4	ENSG00000151502	0.00018335	0.332507	1.049	1	5.48744	0.647361	1.432	1	6.47197
TBCD	TBCD	Tubulin-specific chaperone D	Q9BTW9;B4DE53;F8WC00	ENSG00000141556	2.56e-30	NA	NA	0	NA	0.645333	1.428	3	5.84916
TPP1	TPP1	Tripeptidyl-peptidase 1	D3DQU2;O14773;Q53HP2;B4E0C7;B4DSE2;B4DIV8;B2R608;B4DE89	ENSG00000166340	3.64e-181	0.492007	1.429	3	6.51168	0.629287	1.399	5	7.23782
RPL34	RPL34	60S ribosomal protein L34	P49207;Q5MK14	ENSG00000109475	1.36e-06	0.241352	0.833	2	7.16092	0.62882	1.398	2	7.23188
SLC27A2	SLC27A2	Very long-chain acyl-CoA synthetase	O14975;Q53GS2;B3KW19;G3V1R7	ENSG00000140284	9.05e-14	-0.0242231	0.2	2	5.48219	0.620023	1.382	6	6.38632
OGFOD3	OGFOD3	2-oxoglutarate and iron-dependent oxygenase domain-containing protein 3	Q6PK18	ENSG00000181396	7.98e-07	NA	NA	0	NA	0.619178	1.381	2	6.88651
MRPL41	MRPL41	39S ribosomal protein L41, mitochondrial	Q8IXM3	ENSG00000182154	4.33e-19	-0.560643	-1.076	5	7.33082	0.618427	1.38	1	7.22394
PCYT1B;PCYT1A	hCG_2002711;PCYT1A;PCYT1B	Choline-phosphate cytidylyltransferase A;Choline-phosphate cytidylyltransferase B	C9JEJ2;Q9Y5K3;B2R8P1;P49585;B4DK10;E9PD84;B4E322;C9J050;D3DXB2;H7C1T3;H7BZN1	ENSG00000102230;ENSG00000161217	0.00067333	0.582749	1.645	1	5.53629	0.615699	1.375	2	6.16346
C2CD5	C2CD5;KIAA0528	C2 domain-containing protein 5	B7ZLL0;F5H2A1;B4DRN7;B7ZLK1;B7ZLK2;Q86YS7;F5H5R1;B4DJ03;F5H3N1	ENSG00000111731	1.27e-12	NA	NA	0	NA	0.61438	1.372	2	5.74273
PFN2	PFN2	Profilin;Profilin-2	D3DNI3;D3DNI2;B4DNH1;G5E9Q6;P35080;C9JQ45;C9J0J7;C9J712	ENSG00000070087	3.29e-24	0.191815	0.715	1	5.87425	0.610889	1.366	1	6.50059
PSAT1	PSAT1	Phosphoserine aminotransferase	B4DHQ3;Q9Y617	ENSG00000135069	4.94e-34	0.715454	1.961	6	6.64474	0.60985	1.364	3	7.03846
SLAIN2	SLAIN2	SLAIN motif-containing protein 2	Q9P270	ENSG00000109171	1.47e-14	-0.543656	-1.036	1	4.80686	0.608336	1.361	1	5.57962
ECH1	ECH1	Delta(3,5)-Delta(2,4)-dienoyl-CoA isomerase, mitochondrial	Q13011	ENSG00000104823	1.8e-48	0.41684	1.25	3	6.57673	0.603787	1.353	1	6.52992
AGPAT5	AGPAT5	1-acyl-sn-glycerol-3-phosphate acyltransferase epsilon	Q9NUQ2;Q6NUM7;H0YC22	ENSG00000155189	1.03e-12	0.495798	1.438	2	5.98921	0.598937	1.344	2	6.52423
AZIN2	ADC	Arginine decarboxylase	Q96A70;D3DPR0;B3KV62	ENSG00000142920	5.49e-05	0.217479	0.776	3	6.11458	0.593497	1.335	4	6.80598
LAP3	LAP3	Cytosol aminopeptidase	P28838	ENSG00000002549	5.08e-38	0.539531	1.542	3	6.53841	0.592828	1.333	2	6.53116
TTLL12	TTLL12	Tubulin--tyrosine ligase-like protein 12	Q14166;B1AH89	ENSG00000100304	6.39e-15	0.220949	0.784	3	5.70136	0.586981	1.323	1	6.05599
HLA-B	HLA-B		C7FDR3;G9I2K8		0.0011795	0.42191	1.262	1	6.20085	0.585251	1.32	1	6.68459
FTH1	FTH1	Ferritin;Ferritin heavy chain	Q6NS36;B3KXC3;P02794;Q6NZ44;G3V192	ENSG00000167996	3.4e-07	0.208767	0.755	4	6.06677	0.579373	1.309	3	6.69113
PCYOX1L	PCYOX1L	Prenylcysteine oxidase-like	Q8NBM8;E7EVZ5;B3KXF9	ENSG00000145882	2.83e-22	0.557778	1.586	2	6.30728	0.57289	1.297	1	6.36177
GNB4;GNB2	GNB2;GNB4	Guanine nucleotide-binding protein G(I)/G(S)/G(T) subunit beta-2;Guanine nucleotide-binding protein subunit beta-4	P62879;Q6FHM2;C9JXA5;C9JIS1;E7EP32;C9JZN1	ENSG00000114450;ENSG00000172354	2.14e-76	0.155102	0.627	3	7.01498	0.572211	1.296	3	7.53008
AGPAT4	AGPAT4	1-acyl-sn-glycerol-3-phosphate acyltransferase delta	Q9NRZ5;B4DSF9;B4DHC0;B4DMU6	ENSG00000026652	2.81e-05	1.00648	2.654	2	5.2992	0.568616	1.29	1	5.02922
HTRA2	HTRA2	Serine protease HTRA2, mitochondrial	O43464;A8K7G2;B2BKJ3	ENSG00000115317	1.11e-90	-0.117897	-0.023	3	6.2104	0.567253	1.287	1	5.45149
UQCC1	UQCC	Ubiquinol-cytochrome c reductase complex chaperone CBP3 homolog	Q3KRB6;Q9NVA1;B7ZBG3;B1AKV3;B1AKV6;B1AKV2;Q59FR0;B7ZBG4;B1AKV4;B7Z314;B7Z6D2;F5H4C5;F8WCR2	ENSG00000101019	4.96e-09	0.597793	1.681	2	6.52965	0.563939	1.281	2	6.86573
PPA2	PPA2	Inorganic pyrophosphatase 2, mitochondrial	Q9H2U2;E2QRM6;A8K0P2;F8WDN9;B4DR66;H0Y9D8;D6R967	ENSG00000138777	1.74e-18	0.146395	0.607	6	6.92424	0.559541	1.273	6	7.42702
EPS8	EPS8	Epidermal growth factor receptor kinase substrate 8	A8KA66;Q12929;B4E3T6;F5H819;A8K6W2;F5H0R8;F5H3Q6	ENSG00000151491	8.77e-12	NA	NA	0	NA	0.559051	1.272	1	5.8969
MFSD3	MFSD3	Major facilitator superfamily domain-containing protein 3	Q96ES6	ENSG00000167700	0.00029808	0.929867	2.471	1	6.03048	0.55817	1.271	1	6.64673
ALDH2;ALDH1A1;	ALDH1A1;ALDH2	Aldehyde dehydrogenase, mitochondrial;Retinal dehydrogenase 1	P05091;Q53FB6;B4DW54;E7EUE5;F8W0A9;F8VXI5;B4YAH7	ENSG00000111275;ENSG00000165092;ENSG00000257767	1.08e-67	0.206018	0.748	7	6.79802	0.557582	1.27	7	7.0558
MRPL18	MRPL18	39S ribosomal protein L18, mitochondrial	Q9H0U6;A8K9D2	ENSG00000112110	3.41e-17	0.00432164	0.268	5	6.90419	0.555914	1.267	1	6.71256
ALDH1B1	ALDH1B1	Aldehyde dehydrogenase X, mitochondrial	P30837	ENSG00000137124	3.64e-200	0.501719	1.452	8	7.12189	0.552082	1.26	6	7.01515
ERCC4	ERCC4	DNA repair endonuclease XPF	Q92889;B4DXD8;A5PKV6;A0PJA9;E7ETX4	ENSG00000175595	1e-06	NA	NA	0	NA	0.550408	1.257	1	5.02702
SSFA2	SSFA2	Sperm-specific antigen 2	P28290;E9PHV5;B4E2E5;E7END2;E7EUL7;B3KXT1;B4DP45	ENSG00000138434	8.84e-18	0.250598	0.855	6	5.52163	0.550802	1.257	5	6.53321
POLR2E	POLR2E	DNA-directed RNA polymerases I, II, and III subunit RPABC1	E5KT65;P19388;B4DJ89	ENSG00000099817	1.08e-87	-0.762534	-1.557	5	7.14965	0.549127	1.254	2	7.12444
NDUFB5	NDUFB5	NADH dehydrogenase [ubiquinone] 1 beta subcomplex subunit 5, mitochondrial	H0Y886;B2R9L0;O43674;D3DNS1;E7EWP0	ENSG00000136521	7.39e-14	0.0716254	0.429	2	6.46031	0.546561	1.25	2	7.15936
HSPBP1	HSPBP1	Hsp70-binding protein 1	B4DG11;Q9NZL4	ENSG00000133265	9.55e-09	1.1036	2.885	2	6.17222	0.537048	1.233	2	6.91729
ACADM	ACADM;DKFZp686M24262	Medium-chain specific acyl-CoA dehydrogenase, mitochondrial	Q5HYG7;Q5T4U5;P11310;B4DWX6;B7Z9I1;B4DVB1;B4DJE7;B4DVE0	ENSG00000117054	1.06e-51	0.453544	1.338	7	7.13944	0.534261	1.228	3	7.03587
MPP2	MPP2	MAGUK p55 subfamily member 2	B7Z3G8;E7EV80;D3DX49;Q14168;B4DRL7;D3DX48;B4DRJ0;B4DZ84;E7EX01;B4DS08;B4DGE9;E7EV91	ENSG00000108852	2.6e-32	0.0529723	0.384	2	5.99071	0.533364	1.226	4	6.75247
ABHD12	ABHD12	Monoacylglycerol lipase ABHD12	Q8N2K0;Q5T712	ENSG00000100997	2.17e-10	1.09288	2.859	1	6.00668	0.523662	1.208	1	6.44081
IDH2	IDH2	Isocitrate dehydrogenase [NADP];Isocitrate dehydrogenase [NADP], mitochondrial	P48735;Q53GL5;B4DFL2;Q13584;B4DSZ6;H0YL11	ENSG00000182054	9.17e-76	0.80091	2.164	12	6.94486	0.52085	1.203	10	7.47764
DNMT3A	DNMT3A	ADD;C5_MTASE_1;C5_MTASE_2;PWWP	Q9Y6K1;Q59HC6;F8WE91;E9PEB8	ENSG00000119772;GO:0005737;GO:0044464	2.69e-77	0.521352	1.499	10	6.23371	0.511569	1.187	18	6.9277
ACTR6	ACTR6	Actin-related protein 6	Q53GH2;Q9GZN1;F8W057;F8VRL1;B4DLG9;Q9P0A0;F8W0Q1;F8W043;F8VP72	ENSG00000075089	3.31e-38	0.161049	0.641	3	6.48309	0.508226	1.181	1	6.29555
TIMM23B	TIMM23;TIMM23B	Mitochondrial import inner membrane translocase subunit Tim23;Putative mitochondrial import inner membrane translocase subunit Tim23B	Q5SRD1;O14925;B4DI18;B7ZB25;B1APJ0;E9PB91;C9JSY4;B4DHQ8;B4DDK6;C9JV18;E7EP42	ENSG00000138297;ENSG00000204152	1.68e-21	0.169797	0.662	4	7.07536	0.503756	1.173	4	7.58529
TAOK3;TAOK1	TAOK1;TAOK3	Serine/threonine-protein kinase TAO1;Serine/threonine-protein kinase TAO3	Q7L7X3	ENSG00000135090;ENSG00000160551	5.34e-33	NA	NA	0	NA	0.501821	1.169	1	5.81198
ARMC1	ARMC1	Armadillo repeat-containing protein 1	Q9NVT9;B4E2W7;E5RJ86	ENSG00000104442	1.33e-05	0.538836	1.541	1	5.75838	0.501617	1.169	3	7.13881
NTHL1	NTHL1	Endonuclease III-like protein 1	E5KTI5;P78549;H3BRL9	ENSG00000065057	1.99e-31	0.392097	1.191	3	6.45805	0.5007	1.167	3	7.17658
ALDH5A1	ALDH5A1	Succinate-semialdehyde dehydrogenase, mitochondrial	G5E949;A8K435;P51649;Q546H9;C9J8Q5;Q8N3W6;F5H328	ENSG00000112294	5.74e-06	0.16221	0.644	2	6.29199	0.498864	1.164	2	6.45853
TPD52;MRPS28	MRPS28;TPD52	28S ribosomal protein S28, mitochondrial	Q53G62;Q9Y2Q9;H7C5V3;H0YAT2	ENSG00000076554;ENSG00000147586	5.03e-09	0.236585	0.821	1	6.54168	0.49774	1.162	2	7.11564
EIF2B3	EIF2B3	Translation initiation factor eIF-2B subunit gamma	Q9NR50;Q9HA31;H0Y580;Q5QP91	ENSG00000070785	4.27e-33	0.490981	1.427	2	6.31357	0.494979	1.157	1	5.48693
VKORC1L1	VKORC1L1	Vitamin K epoxide reductase complex subunit 1-like protein 1	A8K0F7;Q8N0U8	ENSG00000196715	4.3e-09	0.342668	1.074	7	7.15773	0.489235	1.146	4	7.30125
VRK3	VRK3	Inactive serine/threonine-protein kinase VRK3	Q8IV63;B4E0U5;E7EMG6	ENSG00000105053	2.61e-08	0.0354831	0.343	2	6.13197	0.487795	1.144	2	6.0503
CENPI	CENPI	Centromere protein I	Q92674;B4DZL4	ENSG00000102384	1.56e-05	NA	NA	0	NA	0.482332	1.134	1	5.89348
ECI1	DCI;ECI1	Enoyl-CoA delta isomerase 1, mitochondrial	P42126;H3BP91;Q96DC0;H3BS70	ENSG00000167969	4.66e-19	0.542902	1.55	4	6.87551	0.478402	1.127	1	6.73458
CDK5RAP3	CDK5RAP3	CDK5 regulatory subunit-associated protein 3	Q96JB5;B7Z6N4;F5H3I5	ENSG00000108465	4.88e-71	0.221073	0.784	21	7.02354	0.477574	1.125	12	7.42721
SURF6	SURF6	Surfeit locus protein 6	B3KNS8;O75683	ENSG00000148296;ENSG00000261306	3.92e-07	0.771632	2.095	2	6.76291	0.477056	1.124	2	6.77139
ANO10	ANO10	Anoctamin;Anoctamin-10	Q9NW15;B4DNK2;C9JHS1;C9J670;C9JPY2;C9JQC9;C9IYD3;C9JA49;C9IZD0	ENSG00000160746	1.98e-09	0.0797024	0.448	3	5.67574	0.476537	1.123	2	5.703
ALDH7A1	ALDH7A1	Alpha-aminoadipic semialdehyde dehydrogenase	P49419;B4DMA0;E7EPT3;F8VS02	ENSG00000164904	1.5e-13	0.370722	1.14	3	6.5511	0.473943	1.119	3	6.69231
YIPF6	YIPF6	Protein YIPF6	A8K9X0;Q96EC8	ENSG00000181704	0.00067333	0.278461	0.921	2	6.1964	0.474254	1.119	3	6.44999
LZTS2	LZTS2	Leucine zipper putative tumor suppressor 2	Q9BRK4;B4DP66;E2QRF2;Q9BRY6	ENSG00000107816	5.29e-26	-2.0657	-4.659	2	5.6978	0.470823	1.113	1	5.71894
WDR61	WDR61	WD repeat-containing protein 61	Q9GZS3;H0YN81;H0YMF9;H0YL19;B4E387;H0YM76	ENSG00000140395	3.81e-34	-0.464823	-0.848	3	6.76132	0.470303	1.112	2	6.94212
SLC30A5	SLC30A5	Zinc transporter 5	Q8TAD4;Q9H9X0;Q9BY48;Q9BTR6	ENSG00000145740	0.00020532	NA	NA	0	NA	0.46728	1.107	1	5.48312
ADD3	ADD3	Gamma-adducin	Q5VU08;Q9UEY8;Q59EK1;Q53FL4	ENSG00000148700	1.04e-28	0.0935602	0.481	8	6.48078	0.466027	1.104	4	6.69367
CBX1	CBX1	Chromobox protein homolog 1	P83916;Q6IBN6;B5MD17	ENSG00000108468	3.47e-49	0.449429	1.328	2	6.52047	0.463622	1.1	2	7.40069
MYADM	MYADM	Myeloid-associated differentiation marker	Q96S97;B4DG42;C9JC07;C9J5M0;C9JZL8;C9JJV6	ENSG00000179820	4.47e-11	0.340961	1.07	8	6.67533	0.462995	1.099	8	7.11783
SLC25A10	SLC25A10	Mitochondrial dicarboxylate carrier	Q9UBX3;B4E1E9	ENSG00000183048	5.55e-166	0.123931	0.553	1	5.09747	0.459327	1.092	1	5.78426
AARS	AARS	Alanine--tRNA ligase, cytoplasmic	B4DR45;P49588	ENSG00000090861	3.15e-68	NA	NA	0	NA	0.458592	1.091	4	6.28782
GSK3B;GSK3A	DKFZp686D0638;GSK3A;GSK3B	Glycogen synthase kinase-3 alpha;Glycogen synthase kinase-3 beta	B5BUC0;P49841;Q6FI27;P49840;F5H7D7;A8MT37;Q68D16	ENSG00000082701;ENSG00000105723	7.44e-16	-0.582382	-1.128	1	4.9895	0.458697	1.091	1	5.8722
CDC37	CDC37;MBD5	Hsp90 co-chaperone Cdc37	Q16543;Q6FG59;A1L0W4	ENSG00000105401	1.07e-18	0.181293	0.69	2	6.21267	0.456386	1.087	1	6.35091
CPT2	CPT2	Carnitine O-palmitoyltransferase 2, mitochondrial	P23786;Q53G79	ENSG00000157184	1.59e-104	0.550014	1.567	13	6.49149	0.451857	1.079	13	7.25399
GSTO1	GSTO1	Glutathione S-transferase omega-1	B2R983;P78417;D3DRA3;F5H7H0;Q5TA02;Q5TA01	ENSG00000148834	1.7e-16	0.0672257	0.418	3	6.73158	0.451752	1.079	2	6.98051
PUS1	PUS1	tRNA pseudouridine synthase;tRNA pseudouridine synthase A, mitochondrial	E5KMT5;Q9Y606;E5KMT6;G8JLB3;F5H1S9;F5GY32	ENSG00000177192	6.3e-07	0.105678	0.51	2	5.66675	0.451435	1.078	2	6.40231
VPS45	VPS45	Vacuolar protein sorting-associated protein 45	Q9NRW7;Q53FR8;B7Z360;B7Z5E4;F5H8K1;B7Z5D4;B7Z1J7;F5GYC3;A0AR27;B7Z7G7;Q5T4Q0	ENSG00000136631	4.66e-33	0.285935	0.939	4	6.25986	0.449007	1.074	5	6.83391
DAD1	DAD1	Dolichyl-diphosphooligosaccharide--protein glycosyltransferase subunit DAD1	P61803;F5GXX5;Q53G02;F5H895	ENSG00000129562	1.23e-31	0.215492	0.771	16	8.32106	0.447103	1.07	11	8.32492
NT5DC2	NT5DC2	5'-nucleotidase domain-containing protein 2	E9PAL9;Q9H857;C9JTZ6;H7C519	ENSG00000168268	3.09e-163	0.266397	0.892	13	7.13526	0.444137	1.065	16	7.4383
AP1G2	AP1G2	AP-1 complex subunit gamma-like 2	O75843;Q86V28;B4E3E1;Q86U03;H0YJ47;Q86U41	ENSG00000213983	0.00064644	0.0821575	0.454	2	5.59857	0.442545	1.062	1	6.30116
PFKP	PFKP;PFK-P	6-phosphofructokinase type C	Q01813;B3KS15;Q5VSR7;H0Y3P8	ENSG00000067057	3.3e-31	0.237074	0.822	12	6.38434	0.440527	1.058	4	6.42183
TONSL	TONSL	Tonsoku-like protein	Q96HA7;Q59GI3	ENSG00000160949	4.63e-61	0.170951	0.665	3	5.47353	0.436482	1.051	4	5.91778
PCID2	PCID2	PCI domain-containing protein 2	A8K097;Q5JVF3;F8W955;F8WEF4	ENSG00000126226	1.17e-19	0.0794293	0.447	1	6.01862	0.432852	1.045	2	6.82566
TM7SF2	TM7SF2	Delta(14)-sterol reductase	O76062;B4DK82;F5GYV3;E9PLS9;E9PS18;H0YEN6	ENSG00000149809	2.47e-15	NA	NA	0	NA	0.432425	1.044	1	6.76097
SAMD1	SAMD1	Atherin	Q6SPF0;E9PIW9	ENSG00000141858	1.72e-61	0.0989585	0.494	6	6.54911	0.431997	1.043	2	6.597
NARS2	NARS2	Probable asparagine--tRNA ligase, mitochondrial	B3KPX5;Q96I59;E9PRK2;H0YEL9	ENSG00000137513	2.32e-06	0.313014	1.003	2	6.29336	0.430178	1.04	2	6.35426
ATL3	ATL3	Atlastin-3	Q6DD88;B4DXC4;F5H6I7;C9JUU1	ENSG00000184743	5.15e-105	0.176323	0.678	5	6.65436	0.430392	1.04	8	7.23528
SLC37A4	SLC37A4	Glucose-6-phosphate translocase	O43826;Q6IBR9;A8K0S7;B4DPL8;B4DUH2	ENSG00000262676	1.87e-05	0.930321	2.472	4	5.82986	0.429643	1.039	1	5.24291
METTL7A	METTL7A	Methyltransferase-like protein 7A	H0YI09;Q9H8H3;F8VQX6;B4DDW1	ENSG00000185432	7.75e-57	0.459641	1.352	14	7.3451	0.429321	1.038	11	7.58727
ZADH2	ZADH2	Zinc-binding alcohol dehydrogenase domain-containing protein 2	Q8N4Q0;Q4G1C4;B4DZ91	ENSG00000180011	3.11e-11	NA	NA	0	NA	0.428893	1.037	1	6.3049
NFIX;NFIC;NFIB;NFIA	DKFZp686I05275;NFI;NFIA;NFIB;NFIC;NFIX	Nuclear factor 1;Nuclear factor 1 A-type;Nuclear factor 1 B-type;Nuclear factor 1 C-type;Nuclear factor 1 X-type	Q5VW26;Q5VW30;B4DS53;F8W8W3;B1AKN8;B4DHW2;B4DRN9;Q12857;B7Z4T6;F8W9H9;P08651;Q14938;F5H0R0;Q6FI30;D2DXM9;Q5VW29;B1AKN5;Q5VW27;B1AKN7;C9JWJ8;H7BYE8;Q6ZNF9;B4DS74;B7Z4U5;B4DM25;O00712;Q5VW28;F8W8H9;Q7Z3K7;B1AKN6;F5H5Z3;Q5W0Y9;Q13051	ENSG00000008441;ENSG00000141905;ENSG00000147862;ENSG00000162599	0.00094755	NA	NA	0	NA	0.425137	1.031	1	6.34653
PPAPDC2	PPAPDC2	Presqualene diphosphate phosphatase	Q8IY26	ENSG00000205808	1.36e-193	-0.0871509	0.051	2	6.46598	0.425567	1.031	3	7.20314
CHD2	CHD2	Chromodomain-helicase-DNA-binding protein 2	O14647;A8K9Y5	ENSG00000173575	5.65e-104	0.178874	0.684	14	5.93323	0.424815	1.03	11	6.238
ANKFY1	ANKFY1;DKFZp686M19106	Ankyrin repeat and FYVE domain-containing protein 1	Q9P2R3;I3L2C5;F5H754;B3KPZ0	ENSG00000185722	3.04e-17	NA	NA	0	NA	0.423202	1.027	2	5.83077
PTPRA	PTPRA	Receptor-type tyrosine-protein phosphatase alpha	B7Z2A4;P18433;Q59EV9;B7Z4Q5;B7Z4F4;F5H7G8	ENSG00000132670	2.12e-05	-0.0193751	0.212	1	5.15625	0.419647	1.021	3	6.09823
ASNS	ASNS	Asparagine synthetase;Asparagine synthetase [glutamine-hydrolyzing]	P08243;B4DXZ1;E9PCI3;E9PCX6;B4DY32;B7ZAA9;F8WEJ5	ENSG00000070669	3.05e-29	0.414135	1.244	9	6.72227	0.419323	1.02	9	7.20112
PIAS1;PIAS2	PIAS1;PIAS2	E3 SUMO-protein ligase PIAS1;E3 SUMO-protein ligase PIAS2	B3KSY9;A4ZVS7;A4ZVS8;O75925;Q1XBU8;F8W7X5;O75928;Q2TA77;H7BYT3;B4DGW0	ENSG00000033800;ENSG00000078043	6.94e-31	-0.129876	-0.051	2	5.73358	0.41846	1.019	2	6.44637
LLPH	LLPH	Protein LLP homolog	Q9BRT6	ENSG00000139233	0.0005895	-0.35986	-0.598	1	7.0892	0.418676	1.019	1	7.42442
LRP1	LRP1	Low-density lipoprotein receptor-related protein 1 515 kDa subunit;Low-density lipoprotein receptor-related protein 1 85 kDa subunit;Low-density lipoprotein receptor-related protein 1 intracellular domain;Prolow-density lipoprotein receptor-related protein 1	Q07954	ENSG00000123384	6.32e-51	0.395282	1.199	8	4.83647	0.417056	1.016	15	5.47302
DNM2;DNM1	DNM1;DNM2	Dynamin-1;Dynamin-2	E9PEQ4;F5H4R9;P50570;A8K1B6;Q59G96;H3BLY9;B4DJ53	ENSG00000079805;ENSG00000106976	2.24e-08	0.560715	1.593	3	5.25571	0.415434	1.013	2	5.97625
PDZD8	PDZD8	PDZ domain-containing protein 8	Q8NEN9	ENSG00000165650	7.2e-21	0.157044	0.632	2	5.35593	0.413702	1.01	2	5.80126
GK2	GK2	Glycerol kinase 2	Q14410	ENSG00000196475	5.11e-09	0.337768	1.062	2	6.32236	0.412619	1.008	2	6.24244
NASP	NASP	Nuclear autoantigenic sperm protein	P49321;B4DQP3;F5H3J2;B4DS57;Q53H03;Q5T626;Q5T624;Q9P1N1;O95138;H0YF33;E9PRH9	ENSG00000132780	2.05e-06	0.59053	1.664	1	5.18534	0.402176	0.989	2	6.58437
GHITM	DKFZp566C0746;GHITM	Growth hormone-inducible transmembrane protein	B4DPG9;Q9H3K2;B4DSV8;F5GZL5;Q5VT94;Q6FIA7;Q9Y6G2;B4DNL0	ENSG00000165678	9.6e-39	-0.0083485	0.238	18	6.81772	0.399445	0.984	20	7.27953
ITPR2	ITPR2	Inositol 1,4,5-trisphosphate receptor type 2	Q14571	ENSG00000123104	1.75e-46	0.291368	0.952	19	5.57894	0.397803	0.981	20	5.81753
DKFZp564P2364;VPS11	DKFZp564P2364;VPS11	Vacuolar protein sorting-associated protein 11 homolog	Q53FX3;Q9H270;Q658K0;B7Z879		2.53e-05	NA	NA	0	NA	0.391108	0.969	2	5.84212
MAGI3;MAGI1	MAGI1;MAGI3	Membrane-associated guanylate kinase, WW and PDZ domain-containing protein 1;Membrane-associated guanylate kinase, WW and PDZ domain-containing protein 3	Q96QZ7;A8K188;H7C535;H7C4U7;H7C5T8	ENSG00000081026;ENSG00000151276	2.2e-90	0.183836	0.696	8	6.02666	0.389677	0.967	6	6.33106
GTF2H1	GTF2H1	General transcription factor IIH subunit 1	B2R7G4;P32780;B4DSG6;B3KXE0;E9PI26;B4DS87	ENSG00000110768	0.00012382	0.350271	1.092	3	5.76811	0.389126	0.966	2	6.37282
FBXO11	FBXO11	F-box only protein 11	Q86XK2;A1L491;B4DMF8;C9IYF0;B4E272	ENSG00000138081	3.61e-12	NA	NA	0	NA	0.388355	0.964	3	6.03782
PSMD12	PSMD12	26S proteasome non-ATPase regulatory subunit 12	O00232	ENSG00000197170	5.88e-15	-0.131661	-0.055	1	5.56364	0.387362	0.962	1	6.03547
FANCI	FANCI	Fanconi anemia group I protein	B7ZMF2;Q9NVI1;F8W7R3;H3BP78;B3KNW8	ENSG00000140525	0	0.576958	1.631	49	6.87412	0.382833	0.954	49	7.29195
SUN1	SUN1	SUN domain-containing protein 1	B4DZF7	ENSG00000164828	5.08e-92	0.273695	0.91	4	5.6867	0.38228	0.953	8	7.10772
RAB23	RAB23	Ras-related protein Rab-23	Q9ULC3	ENSG00000112210	1.95e-13	-0.152965	-0.106	3	6.6452	0.381726	0.952	1	6.60623
UGGT2	UGGT2	UDP-glucose:glycoprotein glucosyltransferase 2	Q9NYU1;Q9NV86	ENSG00000102595	3.66e-10	NA	NA	0	NA	0.380064	0.949	2	5.33381
TMED2	RNP24;TMED2	Transmembrane emp24 domain-containing protein 2	Q15363;Q6FHT8;B4DP27;E7EQ72;F5GX39;B4E020;F6QWA0	ENSG00000086598	4.59e-26	0.347779	1.086	3	6.87503	0.379843	0.949	2	7.10738
SLC25A1	SLC25A1	Tricarboxylate transport protein, mitochondrial	D9HTE9;Q6LAP8;P53007;B4DP62	ENSG00000100075;ENSG00000268928	3.36e-96	0.41511	1.246	14	7.49511	0.377402	0.944	11	7.99317
ADCK3	ADCK3;CABC1	Chaperone activity of bc1 complex-like, mitochondrial	Q8NI60;B4DVB7;Q5T7A4;Q5T7A2;B4DED1;B4DN23;B4DU83;E7EVZ8	ENSG00000163050	2.71e-49	-0.542437	-1.033	3	6.45984	0.37729	0.944	2	6.52061
COMT	COMT	Catechol O-methyltransferase	B8XPJ8;P21964;B8XPJ7;E7EMS6;Q9BWC7;E7EUU8;H7BZ45	ENSG00000093010	9.92e-44	0.111165	0.523	2	6.55507	0.3744	0.939	3	7.21149
SUPT6H	SUPT6H	Transcription elongation factor SPT6	Q7KZ85	ENSG00000109111	0	-0.715036	-1.444	75	6.98583	0.374177	0.939	110	7.63749
ACADSB	ACADSB	Short/branched chain specific acyl-CoA dehydrogenase, mitochondrial	P45954;Q5SQN6;B4DQ51	ENSG00000196177	2.35e-23	-2.11004	-4.764	1	5.5891	0.373954	0.938	3	6.82537
MOV10	MOV10	Putative helicase MOV-10	Q9HCE1;Q5JR04;B7Z700	ENSG00000155363	1.65e-119	0.273098	0.908	1	5.88151	0.372061	0.935	21	7.18384
RAB9B;RAB9A	RAB9A;RAB9B	Ras-related protein Rab-9A;Ras-related protein Rab-9B	P51151	ENSG00000123570;ENSG00000123595	1.44e-67	0.224781	0.793	7	7.28601	0.372283	0.935	7	7.9263
APOBEC3F;APOBEC3D;APOBEC3C	APOBEC3C;APOBEC3D;APOBEC3DE;APOBEC3F;bK150C2.9	DNA dC->dU-editing enzyme APOBEC-3C;DNA dC->dU-editing enzyme APOBEC-3D;DNA dC->dU-editing enzyme APOBEC-3F	Q59GY0;Q9NRW3	ENSG00000128394;ENSG00000243811;ENSG00000244509	4.49e-35	0.475708	1.39	1	6.08994	0.368712	0.929	2	6.8942
GHDC	GHDC	GH3 domain-containing protein	Q8N2G8;B4DQS4;E9PDB5;B3KVB0	ENSG00000167925	4.21e-05	0.198117	0.73	1	5.79318	0.36793	0.927	1	5.88416
XPC	XPC	DNA repair protein complementing XP-C cells	A8K146;D9I4E1;Q01831;B4DIP3;E9PH69	ENSG00000154767	3.55e-115	1.02404	2.695	8	6.36401	0.366364	0.925	19	7.33712
PACSIN3	PACSIN3	Protein kinase C and casein kinase substrate in neurons protein 3	D3DQR0;Q9UKS6;B4DUI2;E9PIY1;E9PEB0;B4DV80;E9PNM9;E9PJ75	ENSG00000165912	3.71e-10	0.411969	1.239	3	6.4842	0.3667	0.925	4	7.00996
PMPCA	PMPCA	Mitochondrial-processing peptidase subunit alpha	Q10713;B4DKL3	ENSG00000165688	5.83e-42	0.300065	0.972	5	6.66258	0.363339	0.919	3	6.56096
PFKL	DKFZp686G1648;DKFZp686L2097;PFKL	6-phosphofructokinase, liver type	P17858;F5H3H2;Q7L2M7	ENSG00000141959	4.63e-11	0.40305	1.217	3	5.61082	0.360982	0.915	2	6.14114
ENPP1	DKFZp686P13218;ENPP1	Alkaline phosphodiesterase I;Ectonucleotide pyrophosphatase/phosphodiesterase family member 1;Nucleotide pyrophosphatase	P22413;B2RBY8	ENSG00000197594	1.5e-61	0.512682	1.478	1	5.48474	0.36042	0.914	4	6.33331
GPI	GPI	Glucose-6-phosphate isomerase	B4DVJ0;P06744;B4DE36	ENSG00000105220	5.44e-94	0.302641	0.978	12	7.05185	0.360533	0.914	16	7.64423
PSMD4	PSMD4	26S proteasome non-ATPase regulatory subunit 4	Q5VWC4;P55036;A6PVX3	ENSG00000159352	2.86e-09	1.36138	3.498	3	6.5187	0.358171	0.91	2	6.77792
GTF2H3	GTF2H3	General transcription factor IIH subunit 3	Q13889;B4DNZ6;F5GWD3;F5GWI8;F5H4K7;F5GX35;F5GXG6;F5H6X0	ENSG00000111358	1.67e-05	0.483055	1.408	1	5.9056	0.357383	0.908	1	6.78159
IVD	IVD	Isovaleryl-CoA dehydrogenase, mitochondrial	P26440;Q53XZ9;B3KVI7;H0YN10	ENSG00000128928	1.39e-05	0.396488	1.202	2	5.7043	0.356707	0.907	1	6.40353
APOO	APOO	Apolipoprotein O	Q9BUR5;C9J574;H7C1U8;G3V1B6	ENSG00000184831	3.71e-26	-0.0688011	0.094	4	7.30436	0.35558	0.905	3	7.28513
MAN2A1	MAN2A1	Alpha-mannosidase 2	Q16706;A5PKX5	ENSG00000112893	9.17e-45	0.00633395	0.273	1	5.15011	0.354114	0.902	4	6.03238
KRT18	KRT18	Keratin, type I cytoskeletal 18	B2RA03;P05783;F8VZY9	ENSG00000111057	0	0.219463	0.78	33	7.68774	0.351855	0.898	36	8.25907
SLC25A24	SLC25A24	Calcium-binding mitochondrial carrier protein SCaMC-1	B7ZB41;Q6NUK1;B4E290	ENSG00000085491	2.12e-36	0.314522	1.007	12	7.11364	0.35061	0.896	6	7.43303
FAM160B2	FAM160B2	Protein FAM160B2	Q86V87	ENSG00000158863	0.001056	0.0803848	0.449	1	6.31842	0.350271	0.896	4	6.65995
MAPK6;MAPK1;MAPK3;MAPK4	DKFZp686O0215;MAPK1;MAPK3;MAPK4;MAPK6	Mitogen-activated protein kinase 1;Mitogen-activated protein kinase 3;Mitogen-activated protein kinase 4;Mitogen-activated protein kinase 6	P28482;Q1HBJ4;Q499G7;A8CZ64;P27361;B4DHN0;E9PQW4;Q8NHX0;Q7Z3H5;E9PJF0;E9PBK7;B3KR49;H0YDH9	ENSG00000069956;ENSG00000100030;ENSG00000102882;ENSG00000141639;ENSG00000262673	7.76e-08	NA	NA	0	NA	0.348572	0.892	1	6.23027
MRPS26	MRPS26	28S ribosomal protein S26, mitochondrial	Q9BYN8	ENSG00000125901	9.82e-23	0.0765591	0.44	5	6.74136	0.347439	0.89	3	7.19912
OXSR1	OXSR1	Serine/threonine-protein kinase OSR1	O95747;C9JIG9	ENSG00000172939	2.58e-05	0.118493	0.54	2	5.87316	0.346872	0.889	2	6.04571
CD63	CD63	CD63 antigen	P08962;C9JV86;F8VWK8;F8W022;Q8N6Z9;F8VZE2;F8VV56;F8VNT9	ENSG00000135404	3.21e-05	0.484705	1.412	2	6.13223	0.345396	0.887	2	7.44895
KRAS;UBE2L3	c-bas/has;KRAS;UBE2L3	GTPase KRas;GTPase KRas, N-terminally processed;Ubiquitin-conjugating enzyme E2 L3	I1SRC5;P01116;Q14014;Q14015	ENSG00000133703;ENSG00000185651	4.63e-19	0.32458	1.031	4	7.04945	0.345737	0.887	2	7.37354
SLMAP	SLMAP	Sarcolemmal membrane-associated protein	Q14BN4;F6Y5M1;H7BZK0;H7C3M8;B7Z964;B7Z863;H7BZW9	ENSG00000163681	4.79e-49	-0.133749	-0.06	7	5.90383	0.343465	0.883	5	6.43489
IQCB1	IQCB1	IQ calmodulin-binding motif-containing protein 1	Q15051;C9JXD7;C9J6Z7	ENSG00000173226	4.06e-05	NA	NA	0	NA	0.342782	0.882	1	6.64266
ANXA4	ANXA4;DKFZp686H02120	Annexin;Annexin A4	Q6LES2;P09525;B4DE02;Q6P452;B4DDZ4;B4DDF9;Q59FK3	ENSG00000196975	3.65e-64	0.490467	1.425	7	6.72843	0.342782	0.882	3	6.98361
CUX1	CUX1;CUX2	Homeobox protein cut-like 1;Protein CASP	Q13948;B3KWH8;G3V1Z6;B4DZZ2;B3KV79	ENSG00000257923;ENSG00000259938	1.06e-79	0.46874	1.374	1	4.96182	0.342896	0.882	1	5.39294
L3MBTL3	L3MBTL3	Lethal(3)malignant brain tumor-like protein 3	Q96JM7;A8K2F4;H3BR05	ENSG00000198945;ENSG00000260527	5.92e-82	0.0825663	0.455	7	6.10078	0.341986	0.881	5	6.67825
SNX2	SNX2	Sorting nexin-2	B3KML1;B3KN57;O60749;Q53GG3;B4DEK4;B7Z408	ENSG00000205302	0.00023704	-0.254324	-0.347	1	5.28156	0.340847	0.878	2	6.43494
SUN2	SUN2;UNC84B	SUN domain-containing protein 2	B4E2A6;B0QY62;Q504T5;Q9UH99;B4DIU6;Q2T9F7;Q6NT72;A8K129	ENSG00000100242	7.26e-123	0.243913	0.839	14	6.62291	0.339479	0.876	8	7.04883
ISOC1	ISOC1	Isochorismatase domain-containing protein 1	Q96CN7;E7ENF9;Q9Y3B5;D6RE73;D6RGE2	ENSG00000066583	4.48e-39	0.232661	0.812	1	6.07122	0.339137	0.875	3	6.95802
MTIF2	MTIF2	Translation initiation factor IF-2, mitochondrial	P46199;Q8IWH1;F5H3R4;Q6P1N2;H7C213	ENSG00000085760	3.67e-20	0.167743	0.657	6	6.40533	0.338453	0.874	4	6.61807
FMNL2;FMNL3	DKFZp762B245;FMNL2;FMNL3	Formin-like protein 2;Formin-like protein 3	Q96PY5;Q6ZN96;C9IZY8;B3KT32;Q8IVF7;F8W1F5;B3KXD8;Q9NSL0;Q8N4Y7	ENSG00000157827;ENSG00000161791	2.9e-15	0.16337	0.647	3	5.51331	0.33754	0.873	3	5.95854
PURA	PURA	Transcriptional activator protein Pur-alpha	Q00577;Q56A79;Q5U0P9;Q2NLC9;Q2NLD4	ENSG00000185129	6.54e-47	-0.34628	-0.566	8	7.33616	0.337996	0.873	1	7.14492
MRGBP	MRGBP;URCC4	MRG/MORF4L-binding protein	A8C4L5;Q9NV56	ENSG00000101189	6.18e-11	-0.263473	-0.369	1	6.10199	0.337311	0.872	1	6.82392
VCL	VCL	Vinculin	P18206;B3KXA2;F5H7T3;B4E3Q9;G8JLL3;Q5JQ13	ENSG00000035403	1.12e-56	0.829768	2.233	2	5.60484	0.336055	0.87	10	6.44902
TFCP2L1;TFCP2	DKFZp564C0164;TFCP2;TFCP2L1	Alpha-globin transcription factor CP2;Transcription factor CP2-like protein 1	Q12800;F8VX55;F8VWL0	ENSG00000115112;ENSG00000135457	7.76e-81	0.450697	1.331	1	6.38317	0.336283	0.87	3	6.94669
CISD1	CISD1	CDGSH iron-sulfur domain-containing protein 1	Q9NZ45	ENSG00000122873	3.25e-07	0.245009	0.841	5	7.32738	0.335026	0.868	3	7.20637
GGT7	GGT7	Gamma-glutamyltransferase 7;Gamma-glutamyltransferase 7 heavy chain;Gamma-glutamyltransferase 7 light chain	A5D8W8;Q9UJ14;A4FU32;A0PJJ9	ENSG00000131067	2.19e-05	0.151729	0.619	2	5.31233	0.334568	0.867	2	6.25869
KIF13B	KIF13B	Kinesin-like protein KIF13B	F8VPJ2;Q9NQT8;D3DSU3;E7ERX9;A0JLQ2	ENSG00000197892	0.00023609	0.376068	1.153	1	5.2061	0.333424	0.865	1	5.62809
RTN3	RTN3	Reticulon-3	B7Z8W8;O95197;B7Z3E3;F5H774;B7Z361;F5H617;F5GWG7;F5H891;B7Z4M1;Q7RTN4	ENSG00000133318	3.08e-29	0.369718	1.138	5	6.71093	0.33308	0.864	9	7.467
CD47	CD47	Leukocyte surface antigen CD47	Q08722	ENSG00000196776	2.55e-08	0.298306	0.968	13	7.15223	0.332966	0.864	14	7.92107
OXCT1	OXCT;OXCT1	Succinyl-CoA:3-ketoacid coenzyme A transferase 1, mitochondrial;Succinyl-CoA:3-ketoacid-coenzyme A transferase	B2R5V2;P55809;Q6IAV5	ENSG00000083720	1.61e-23	0.176195	0.677	2	6.27575	0.331476	0.862	1	6.20871
PNKP	PNKP	Bifunctional polynucleotide phosphatase/kinase;Polynucleotide 3'-phosphatase;Polynucleotide 5'-hydroxyl-kinase	Q96T60;Q9BUL2	ENSG00000039650	3.04e-93	-0.0525658	0.133	5	6.44956	0.330902	0.861	7	6.90676
UGGT1	UGGT1	UDP-glucose:glycoprotein glucosyltransferase 1	Q9NYU2;A8KAK1	ENSG00000136731	0	0.146655	0.607	30	6.57909	0.328836	0.857	35	7.04809
MOSPD2	MOSPD2	Motile sperm domain-containing protein 2	Q8NHP6	ENSG00000130150	7.2e-39	-0.159122	-0.121	2	6.03747	0.327342	0.854	5	6.57009
ARPC5	ARPC5	Actin-related protein 2/3 complex subunit 5	O15511	ENSG00000162704	0.00076731	0.442545	1.311	1	6.28702	0.326997	0.853	2	7.07507
RPRD1B	RPRD1B	Regulation of nuclear pre-mRNA domain-containing protein 1B	Q9NQG5	ENSG00000101413	1.06e-121	-0.151298	-0.102	9	7.1989	0.324811	0.85	4	7.59407
RPS21	RPS21	40S ribosomal protein S21	Q9BYK1;P63220;Q6FGH5;Q8WVC2;Q13666;Q9BYK2	ENSG00000171858	2.24e-27	-0.403675	-0.703	3	7.60785	0.324465	0.849	1	7.45191
PFAS	PFAS	Phosphoribosylformylglycinamidine synthase	A8K8N7;A8K9T9;O15067;B4DJ26;F5GWT9	ENSG00000178921	7.1e-13	0.137766	0.586	2	5.33602	0.323428	0.847	3	5.96438
RPL37A	RPL37A;RPL37L	60S ribosomal protein L37a;Putative 60S ribosomal protein L37a-like	P61513;E9PEL3;Q6P4E4;C9J4Z3;G5E9R3	ENSG00000197756	4.86e-10	0.0275787	0.324	5	7.4141	0.322274	0.845	2	7.86402
CYTB	CYTB	Cytochrome b	B2KLH3;H9PBP8		0.00025444	0.286053	0.939	5	6.67474	0.321813	0.844	2	6.82732
CD151	CD151	CD151 antigen	P48509;E9PMR4;E9PL82;Q53FU5;E9PRJ3	ENSG00000177697	2.61e-09	-0.224435	-0.276	3	5.9367	0.321928	0.844	3	6.43651
NAT14	NAT14	N-acetyltransferase 14	Q8WUY8	ENSG00000090971	5.71e-05	NA	NA	0	NA	0.320311	0.841	1	6.74192
CLK2;CLK2	CLK2;LOC402468	Dual specificity protein kinase CLK2	A8K7I0;P49760;B1AVT0;Q9BRG8;B7Z8N6	ENSG00000176444;ENSG00000261893	6.32e-41	-0.0760978	0.077	2	6.13481	0.319387	0.84	2	6.25578
UFL1	UFL1	E3 UFM1-protein ligase 1	O94874	ENSG00000014123	0	0.274888	0.912	53	7.34238	0.317883	0.837	36	7.80919
SP3	DKFZp686O1631;SP3	Transcription factor Sp3	Q02447;B7ZLN9;H0Y7L6;H0Y6K5;Q59FX5;Q8WWU3;Q8WWU2;Q86TP0	ENSG00000172845	6.82e-49	0.230449	0.807	2	6.24827	0.317536	0.836	3	7.03778
TMED9	TMED9	Transmembrane emp24 domain-containing protein 9	Q9BVK6;B2R8A2	ENSG00000184840	2.38e-105	0.143263	0.599	3	7.07886	0.317304	0.836	8	8.04755
LSS	LSS	Lanosterol synthase	P48449;B2R694;B4DJZ9;E9PEI9;G5E9Q9	ENSG00000160285	4.58e-133	0.305445	0.985	29	7.06703	0.316609	0.835	15	7.37216
PHGDH	PGDH3;PHGDH	D-3-phosphoglycerate dehydrogenase	O43175;B3KSC3;Q5SZU1;F5H634;Q9UMY2;Q8N5M8	ENSG00000092621	1.18e-183	0.500394	1.449	16	7.65195	0.316377	0.834	19	7.97169
AKR1B1;AKR1B15	AKR1B1;AKR1B15;LOC402299	Aldo-keto reductase family 1 member B15;Aldose reductase	P15121;E9PCX2;Q59EL5;E9PEF9	ENSG00000085662;ENSG00000227471	3.66e-10	0.541911	1.548	2	5.64562	0.314755	0.831	3	6.86675
LMNB1	LMNB1	Lamin-B1	P20700;E9PBF6;Q6DC98	ENSG00000113368	0	0.445727	1.319	270	8.77365	0.314522	0.831	207	9.12691
GLDC	GLDC	Glycine dehydrogenase [decarboxylating], mitochondrial	P23378	ENSG00000178445	1.61e-47	0.269153	0.899	2	5.3483	0.314755	0.831	5	6.34082
TPI1	TPI1	Triosephosphate isomerase	P60174;Q53HE2;B4DUI5;B7Z5D8;Q2QD09	ENSG00000111669;ENSG00000268548	3.5e-142	0.0886844	0.469	12	7.29044	0.314522	0.831	8	7.72202
CLK3	CLK3	Dual specificity protein kinase CLK3	B3KRI8;P49761;Q59FC5;A8K7G8;B3KUU7;G5E959;H3BQG1;H3BVF8;H3BUL5;B3KVF3	ENSG00000179335	6.52e-25	0.125122	0.556	1	5.90677	0.313942	0.83	2	6.30432
LMNB2	LMNB2	Lamin-B2	Q03252	ENSG00000176619	0	0.441696	1.309	100	7.99753	0.313362	0.829	53	8.39789
PIGS	DKFZp686K20216;PIGS	GPI transamidase component PIG-S	B2RBB2;Q8NBL9;Q96S52;B4DLL0;F5H019;Q96IR5;Q9BVC1	ENSG00000087111	9.91e-224	0.29725	0.966	24	7.12372	0.313594	0.829	12	7.591
PLXNB2	MM1;Nbla00445;PLXNB2	Plexin-B2	O15031	ENSG00000196576	2.94e-38	0.316146	1.011	9	5.73069	0.313014	0.828	6	6.10684
COA7	SELRC1	Sel1 repeat-containing protein 1	Q96BR5	ENSG00000162377	7.57e-07	0.399226	1.208	1	5.46616	0.312433	0.827	1	6.23895
MTCH2	MTCH2		E9PIE4	ENSG00000109919	7.16e-156	-0.302564	-0.462	2	6.47113	0.312433	0.827	1	6.78073
RFC1	LLDBP;RFC1	Replication factor C subunit 1	P35251;Q14756	ENSG00000035928	1.15e-170	0.323312	1.028	14	6.52148	0.311619	0.826	19	7.04332
KIAA0391;	KIAA0391	Mitochondrial ribonuclease P protein 3	O15091	ENSG00000100890;ENSG00000258790	7.63e-31	0.112767	0.526	7	6.47336	0.310689	0.824	4	6.38446
NUP210	NUP210	Nuclear pore membrane glycoprotein 210	Q8TEM1	ENSG00000132182	0	0.361768	1.119	172	7.61056	0.30906	0.821	244	8.13704
LMNA	LMNA	Lamin-A/C;Prelamin-A/C	P02545;Q5I6Y6;Q5I6Y4;Q6UYC3;Q5I6Y5;B4DI32;E7EUI9;D6RAQ3;Q5TCJ4;Q8N519	ENSG00000160789	0	0.42975	1.281	144	8.13191	0.307195	0.818	90	8.59124
ACO2	ACO2;ACON	Aconitate hydratase, mitochondrial	A2A274;Q99798;B2RBW5;B4DZ08;F5H2A5;B4DJW1;B4DLY4;Q71UF1;B4DEC3;B4DW08	ENSG00000100412	0	0.381394	1.166	27	7.00286	0.306962	0.817	17	7.38464
TAF5L	TAF5L	TAF5-like RNA polymerase II p300/CBP-associated factor-associated factor 65 kDa subunit 5L	O75529	ENSG00000135801	7.4e-07	NA	NA	0	NA	0.306379	0.816	1	5.70579
RABGAP1L	DKFZp686E1450;IDN4-GGTR7;RABGAP1L	Rab GTPase-activating protein 1-like, isoform 10	F5H8L0;Q6AI42;Q9UEL5;Q9Y6Y7;B4DQA5;B7ZAA4;B7ZAP0;E9PS63	ENSG00000152061	2.9e-06	0.348799	1.088	10	7.05446	0.305445	0.815	4	7.05181
NOTCH2	NOTCH2	Neurogenic locus notch homolog protein 2;Notch 2 extracellular truncation;Notch 2 intracellular domain	Q04721	ENSG00000134250;ENSG00000266766	2.13e-38	0.064469	0.412	2	5.1069	0.304161	0.812	1	5.39447
SLC38A1	SLC38A1	Sodium-coupled neutral amino acid transporter 1	F8VX04;Q9H2H9;Q8NCD8	ENSG00000111371	1.92e-07	0.359746	1.114	8	6.77366	0.302992	0.81	8	7.17423
RHOT1	RHOT1	Mitochondrial Rho GTPase;Mitochondrial Rho GTPase 1	H7BXZ6;Q8IXI2	ENSG00000126858	5.97e-13	0.190804	0.712	9	6.15866	0.302875	0.81	4	6.29206
FANCD2	FANCD2	Fanconi anemia group D2 protein	Q9BXW9	ENSG00000144554	1.4e-170	0.53655	1.535	20	6.53531	0.301822	0.808	21	6.93342
RDH14	RDH14	Retinol dehydrogenase 14	Q53RX3;Q9HBH5	ENSG00000240857	8.89e-12	NA	NA	0	NA	0.301237	0.807	3	7.13526
ACOT7	ACOT7	Cytosolic acyl coenzyme A thioester hydrolase	O00154;B3KQ12;B4DUX0	ENSG00000097021	1.16e-10	-0.0466081	0.147	4	6.42188	0.300768	0.806	3	7.20599
CCNK	CCNK	Cyclin-K	C9JI13;O75909;G3V5E1;A8MZK4;C9JSW4;G3V2Q3	ENSG00000090061	2.73e-75	-0.387714	-0.665	12	6.87456	0.300534	0.806	9	7.07335
LMBR1;LMBR1L	LMBR1;LMBR1L	Limb region 1 protein homolog;Protein LMBR1L	A8K4S2;Q8WVP7;H0Y6V6;Q6UX01;H0YHZ2;F2Z2Z3;F8WEN8;F8WDW0;F8WB14;F8WEK4;F8WCL1	ENSG00000105983;ENSG00000139636	7.93e-05	0.248413	0.849	17	6.69005	0.299479	0.804	17	7.25527
CGGBP1	CGGBP1	CGG triplet repeat-binding protein 1	Q9UFW8;C9JUJ0	ENSG00000163320	1.27e-10	0.424707	1.269	3	6.71733	0.298189	0.801	1	6.59103
PTGFRN	PTGFRN;smap-6	Prostaglandin F2 receptor negative regulator	Q9P2B2	ENSG00000134247	3.77e-66	0.368601	1.135	4	5.80334	0.29772	0.801	12	6.80603
SLC7A2;SLC7A1	SLC7A1;SLC7A2	High affinity cationic amino acid transporter 1;Low affinity cationic amino acid transporter 2	B2R728;P30825	ENSG00000003989;ENSG00000139514	9.22e-40	0.362779	1.122	12	6.70022	0.296663	0.799	18	7.23621
EXOC5	DKFZp666H126;EXOC5	Exocyst complex component 5	O00471;Q8IW24;B4DHG4;B4E0U7;F8W9B8;Q658M3	ENSG00000070367	2.07e-13	-0.0345002	0.176	4	6.05454	0.296545	0.799	3	6.5155
MPP6	MPP6	MAGUK p55 subfamily member 6	Q9NZW5;B8ZZG1;C9J4Q3	ENSG00000105926	4.82e-68	0.296898	0.965	16	7.22799	0.295723	0.797	14	7.33339
SUV39H1	MG44;SUV39H1	Histone-lysine N-methyltransferase SUV39H1	B4DST0;O43463;B4DMP6;C9J1V1	ENSG00000101945;ENSG00000268740	8.53e-22	0.462681	1.359	2	6.21572	0.295253	0.796	1	6.24529
CTR9	CTR9	RNA polymerase-associated protein CTR9 homolog	A8K6X9;Q6PD62	ENSG00000198730	0	-0.296563	-0.448	26	6.77576	0.294547	0.795	34	7.44379
PDIA3	PDIA3	Thioredoxin	H7BZJ3	ENSG00000167004	1.7e-70	0.291368	0.952	1	6.98664	0.294077	0.794	1	6.84694
RCOR1;RCOR3;RCOR2	RCOR1;RCOR2;RCOR3	REST corepressor 1;REST corepressor 2;REST corepressor 3	Q9UKL0;Q9P2K3;E9PQE5	ENSG00000089902;ENSG00000117625;ENSG00000167771	1.59e-35	0.267835	0.896	5	6.52976	0.294312	0.794	6	6.94045
DIP2B;DIP2A	DIP2A;DIP2B;DKFZp686M1483	Disco-interacting protein 2 homolog A;Disco-interacting protein 2 homolog B	Q9P265;E9PER1;Q14689;B4E0F0;E7EMA5;C9JYN1;Q8N7L2;Q96NX2;E9PHD6	ENSG00000066084;ENSG00000160305	4.81e-07	-0.249256	-0.335	3	4.99548	0.293841	0.794	3	5.75469
REXO1	REXO1	RNA exonuclease 1 homolog	Q8N1G1;B4DWY3;B4DYC5;F5GXX0;B4DVD3	ENSG00000079313	2.43e-08	-0.515645	-0.969	1	4.70803	0.29231	0.791	1	5.34885
INSR	INSR	Insulin receptor;Insulin receptor subunit alpha;Insulin receptor subunit beta	P06213;Q86WY9	ENSG00000171105	2.26e-07	0.371726	1.143	2	5.12303	0.289008	0.785	2	5.47989
SHMT1;SHMT2	DKFZp686P09201;SHMT1;SHMT2	Serine hydroxymethyltransferase;Serine hydroxymethyltransferase, mitochondrial	P34897;Q53ET4;Q5HYG8;B4DJQ3;B4E1G2;Q5BJF5;B4DP88;B4DWA7;B4DW25;B4DJ63;B4DLV4;H0YIZ0;G3V2Y4	ENSG00000176974;ENSG00000182199	0	0.296545	0.964	34	8.02735	0.288654	0.784	48	8.46995
GLG1	GLG1	Golgi apparatus protein 1	Q92896;H3BM42	ENSG00000090863	2.81e-160	0.280481	0.926	12	6.42553	0.288536	0.784	15	6.78603
IDH1	IDH1	Isocitrate dehydrogenase [NADP];Isocitrate dehydrogenase [NADP] cytoplasmic	B2R5M8;O75874;Q6FHQ6;Q6FI37;Q6FIA4;Q567U4;Q0QER2;B4DXS4;C9J4N6	ENSG00000138413	2.64e-15	0.556012	1.581	2	5.72888	0.287945	0.783	3	6.29323
RHOT2	RHOT2	Mitochondrial Rho GTPase 2	Q8IXI1;I3L2C6;H3BST5;H3BUX4	ENSG00000140983	2.27e-35	0.124063	0.553	9	6.67983	0.288063	0.783	4	6.71309
SYNJ2BP	SYNJ2BP	Synaptojanin-2-binding protein	P57105	ENSG00000213463	1.24e-07	0.230695	0.807	1	6.64466	0.287354	0.782	1	7.21096
PCNA	PCNA	Proliferating cell nuclear antigen	P12004;Q6FHF5;Q6FI35	ENSG00000132646	2.93e-168	0.19333	0.718	12	7.52883	0.287472	0.782	11	7.91214
LONP1	LONP1	Lon protease homolog;Lon protease homolog, mitochondrial	P36776;B3KXS5;Q8N8K8;Q2VPA0;E5KMI6;F5GZ27;B4DPX0;B3KPH8	ENSG00000196365	0	0.339594	1.066	19	6.57053	0.286645	0.781	26	7.55783
GRAMD1A	GRAMD1A	GRAM domain-containing protein 1A	F5GZ02;Q96CP6;B3KUH3;B3KQF7	ENSG00000089351	3.6e-28	-0.337065	-0.544	3	5.86207	0.28629	0.78	5	6.49413
SNAP23	SNAP23	Synaptosomal-associated protein;Synaptosomal-associated protein 23	A8K287;O00161;H3BPJ0;H3BM38;H3BR18;H3BNE1	ENSG00000092531	1.21e-40	0.184471	0.697	2	6.51136	0.28558	0.779	4	7.44758
SSR3	SSR3	Translocon-associated protein subunit gamma	B4E2P2;Q9UNL2;C9JA28	ENSG00000114850	3.23e-24	0.563158	1.598	1	7.05069	0.285343	0.778	1	7.19767
GLE1	GLE1	Nucleoporin GLE1	Q53GS7;A8K3B8;B3KMG0	ENSG00000119392	2.82e-69	0.170182	0.663	17	6.69654	0.284988	0.778	11	7.09982
MYH11	MYH11	Myosin-11	B1PS43;D2JYH7;P35749;Q3MIV8	ENSG00000133392	0	-0.136442	-0.067	3	5.43567	0.285106	0.778	2	5.55668
MTHFD1	MTHFD1	C-1-tetrahydrofolate synthase, cytoplasmic;Formyltetrahydrofolate synthetase;Methenyltetrahydrofolate cyclohydrolase;Methylenetetrahydrofolate dehydrogenase	P11586;B7Z809;F5H2F4;G3V2B8;G3V3L6	ENSG00000100714	7.25e-170	0.198494	0.731	12	6.10237	0.282855	0.774	26	7.50114
MTERF1	MTERF	Transcription termination factor, mitochondrial	B2R952;Q99551;B4DPR9;C9JE25;C9JNM8	ENSG00000127989	0.00016111	0.109026	0.518	1	5.48421	0.28155	0.771	1	6.0569
PHC1	DKFZp686A1782;PHC1	Polyhomeotic-like protein 1	Q59GP6;B2RXH1;P78364;Q6GMQ3;F5GX30;Q6N083	ENSG00000111752	5.86e-19	0.643949	1.791	1	5.09712	0.280719	0.77	5	6.38566
DDB1	DDB1	DNA damage-binding protein 1	Q16531;B7Z2A1;F5GY55;B4DSA8;B4DZP5	ENSG00000167986	0	0.211386	0.761	68	7.03121	0.279768	0.768	147	8.17932
TMEM97	TMEM97	Transmembrane protein 97	Q5BJF2;B4DDT6	ENSG00000109084;ENSG00000262046	8.97e-09	0.0592169	0.399	3	7.25001	0.278698	0.766	1	7.52711
EMC4	EMC4	ER membrane protein complex subunit 4	Q5J8M3;H0YNK8;H0YNK0;H0YK61;H0YLP8;H0YLG4;H0YMH5	ENSG00000128463	1.92e-35	0.163756	0.648	4	6.87457	0.277152	0.764	1	6.77919
LACTB	LACTB	Serine beta-lactamase-like protein LACTB, mitochondrial	P83111	ENSG00000103642	2.47e-13	0.66029	1.83	1	5.6119	0.27608	0.762	3	6.38502
PXMP2	PXMP2	Peroxisomal membrane protein 2	Q9NR77;F5H4N4	ENSG00000176894	8.1e-05	0.483468	1.409	2	6.33798	0.27608	0.762	1	6.6148
IPO7	IPO7	Importin-7	O95373;B3KQG6	ENSG00000205339	1.2e-267	0.287	0.941	1	5.05839	0.276199	0.762	17	7.25421
FTSJ1	FTSJ1	Putative tRNA (cytidine(32)/guanosine(34)-2'-O)-methyltransferase	Q9UET6;B3KN91	ENSG00000068438;ENSG00000269875	0.0010738	0.1595	0.638	1	5.70431	0.274888	0.759	1	6.58535
MGST3	MGST3	Microsomal glutathione S-transferase 3	Q5VV89;O14880;Q53GB9;Q5VV87	ENSG00000143198	1.69e-57	-0.0741069	0.082	6	7.20181	0.274888	0.759	2	7.09747
ELOVL5	ELOVL5	Elongation of very long chain fatty acids protein 5	B4DZJ2;F6SH78;B3KWH9;Q9NYP7;B4DSC2;E2QRH7;Q5TGH5	ENSG00000012660	2.04e-32	0.204266	0.744	10	6.66765	0.273934	0.758	9	6.93902
POLR1E	POLR1E		B4E005;E7EX70	ENSG00000137054	1.35e-97	0.193456	0.719	1	5.7076	0.274292	0.758	1	6.31963
SCARB2	SCARB2	Lysosome membrane protein 2	Q14108;Q53Y63;E7EM68;B4DKD8	ENSG00000138760	2.31e-62	0.129085	0.565	15	7.1249	0.273098	0.756	12	7.52964
MCAM	MCAM	Cell surface glycoprotein MUC18	A8K6A6;B2R642;P43121;B3KXZ9	ENSG00000076706	2.52e-54	0.368601	1.135	1	4.94276	0.271784	0.754	5	6.42488
PDIA5	PDIA5	Protein disulfide-isomerase A5	Q14554	ENSG00000065485	5.06e-35	0.27274	0.907	6	6.74133	0.271067	0.753	8	7.21205
MCM4;MCM8	FLJ00323;MCM4;MCM8	DNA helicase MCM8;DNA replication licensing factor MCM4	B3KMX0;B4DLA6;P33991;E7EM48	ENSG00000104738;ENSG00000125885	0	-0.00869675	0.237	58	7.28934	0.271067	0.753	86	8.33979
TACO1	CCDC44;TACO1	Translational activator of cytochrome c oxidase 1	Q9BSH4;Q8N9Q7	ENSG00000136463	2.93e-66	0.163756	0.648	3	7.19767	0.270947	0.752	2	7.48389
ZNF462	DKFZp686B2325;DKFZp686L2367;ZNF462	Zinc finger protein 462	Q96JM2;Q63HJ5;Q68CP0;H3BLX4	ENSG00000148143	7.16e-85	0.0368901	0.346	8	5.50169	0.270469	0.751	9	5.79351
PNPLA6	PNPLA6	Neuropathy target esterase	Q8IY17;B7Z7T2;F5H5K9;B4DFB9	ENSG00000032444	3.2e-43	0.155749	0.629	6	5.84083	0.268315	0.748	4	6.09454
SDHA	SDHA	Succinate dehydrogenase [ubiquinone] flavoprotein subunit, mitochondrial	P31040;E9PBJ5;B4DJ60;D6RFM5;B3KT34;E9PEF8	ENSG00000073578	0	0.222063	0.787	5	6.31704	0.266877	0.745	1	6.66856
SRSF8	SRSF8	Serine/arginine-rich splicing factor 8	Q9BRL6		2.77e-14	0.200128	0.734	2	5.9879	0.267116	0.745	1	6.92251
MRPL11	MRPL11	39S ribosomal protein L11, mitochondrial	Q53G19;Q9Y3B7;A6NLT0	ENSG00000174547	1.89e-50	0.222805	0.788	3	6.69602	0.265557	0.743	1	6.73636
PKP2	PKP2	Plakophilin-2	A0AV37;B8QFA1;B8QGS6;B8QGS7;Q99959;B8QGS9	ENSG00000057294	0	0.233643	0.814	28	6.86106	0.265317	0.742	22	7.32265
NAPA;NAPB	NAPA;NAPB	Alpha-soluble NSF attachment protein;Beta-soluble NSF attachment protein	P54920	ENSG00000105402;ENSG00000125814	1.29e-87	-0.00296053	0.251	6	6.83326	0.264236	0.74	8	7.56915
SHPRH	SHPRH	E3 ubiquitin-protein ligase SHPRH	Q149N8;B3KX98	ENSG00000146414	6.15e-34	0.343806	1.076	5	5.35499	0.263756	0.739	5	5.66189
MSMO1	MSMO1	Methylsterol monooxygenase 1	Q15800;A8MYF6;D6R952;D6RDP9	ENSG00000052802	8.54e-21	0.166458	0.654	3	6.51832	0.263035	0.738	5	6.97577
OPA1	OPA1	Dynamin-like 120 kDa protein, form S1;Dynamin-like 120 kDa protein, mitochondrial	E5KLJ7;E5KLM1;E5KLJ5;E5KLL9;E5KLM2;O60313;E5KLJ9;E5KLJ6;E5KLM0;E5KLK1;E5KLK0;E5KLK2	ENSG00000198836	0	0.239642	0.828	63	7.11952	0.262674	0.737	41	7.6125
MUT	MUT	Methylmalonyl-CoA mutase, mitochondrial	P22033;B2R6K1	ENSG00000146085	2.51e-12	0.491802	1.429	7	6.15625	0.262072	0.736	2	6.58757
ALG9	ALG9	Alpha-1,2-mannosyltransferase ALG9	B4DYW0;Q9H6U8;B4DQI3;H0YCW6	ENSG00000086848;ENSG00000262577	1.8e-11	-0.304184	-0.466	3	5.61364	0.260508	0.733	2	5.98343
MRPS2	MRPS2	28S ribosomal protein S2, mitochondrial	Q9Y399;Q5T8A0	ENSG00000122140	5.03e-10	-0.02056	0.209	4	6.97681	0.258579	0.73	2	7.09461
CUL4B	CUL4B	Cullin-4B	Q13620	ENSG00000158290	0	0.170694	0.664	35	6.89887	0.256769	0.727	46	7.66162
IARS2	IARS2	Isoleucine--tRNA ligase, mitochondrial	Q9NSE4;A8K5W7;F6SBX2	ENSG00000067704	2.46e-198	0.203514	0.742	10	6.07287	0.255682	0.725	44	7.78327
RAB6B;RAB6A	RAB6A;RAB6B	Ras-related protein Rab-6A	P20340;Q6FGX3;Q53ET8;F5GZB1;H0YGL6;B7Z772;F5H668;H7BYW1;B7Z5Z9;Q1W5D8;F5GXN4;F5H3K7	ENSG00000154917;ENSG00000175582	3.27e-68	0.207518	0.752	15	7.96474	0.253505	0.721	8	7.63962
ZZZ3	ZZZ3	ZZ-type zinc finger-containing protein 3	Q8IYH5	ENSG00000036549	4.79e-09	NA	NA	0	NA	0.2529	0.72	3	6.03165
TOP3A	TOP3A	DNA topoisomerase;DNA topoisomerase 3-alpha	B4DK80;Q13472	ENSG00000177302	3.46e-18	-0.263837	-0.37	2	5.7316	0.253021	0.72	5	6.38475
ITGB6	ITGB6	Integrin beta;Integrin beta-6	A8K2N5;P18564;B4E2B8;E9PEE8;C9JA97	ENSG00000115221	0.00026521	0.331361	1.047	2	6.15112	0.251931	0.718	3	7.03985
HLA-C;HLA-B;HLA-C	DKFZp686P19218;EA1.2;HLA;HLA-A;HLA-B;HLA-B*0707;HLA-B*07ML;HLA-B*4012;HLA-B*4202;HLA-C;HLA-Cw;HLA-Cw*07;HLA-Cw*0707;HLA-E;MHC	HLA class I histocompatibility antigen, B-48 alpha chain;HLA class I histocompatibility antigen, B-81 alpha chain;HLA class I histocompatibility antigen, Cw-1 alpha chain;HLA class I histocompatibility antigen, Cw-7 alpha chain	B7XGC2;Q9TPQ6;F5GXA6;F8VZB9;B4DVY0;A2ABE7;A2AEA4;A2ABE6;A2AEA2;A2ABE5;A4Q9R6;B2ZSE2;C1K0X7;C1K0Y0;D3K0R2;F1CZ00;H2B3H3;I2G9F8;O19617;P10321;Q001S2;Q27W00;Q3KT81;Q64EU5;Q6IVK0;Q6R739;Q6R742;Q7YQB2;Q85ZX8;Q860B0;A0ZY49;C7EXL8;C9E8V1;C9E8V2;D3XQC2;D7GN71;P30499;Q7YNW6;A6H578;A6H581;A6Q0R3;A7WPJ2;A8YQF2;B0JF23;B3WFP3;B5BLP2;D0AB34;G1FTT7;Q5C9P9;Q95HC2;C0KXH1;H9TV74;B9WPN5;F6IQJ7;F6IQJ8;F6IQJ9;F6IQK0;…	ENSG00000204525;ENSG00000234745;ENSG00000237022	5e-201	0.145221	0.604	10	7.00074	0.251689	0.718	6	7.33602
ANK3	ANK3;DKFZp566P0524	Ankyrin-3	Q12955;B4DIL1;E9PE32;Q7Z3G4;H0Y3N0;Q5CZH9;E7EMJ1;F5H4S1;F5GXK0;Q6ZT73;Q13484;Q5JSX5;B1AQT2;A8KA62;H0YH59;Q59G01	ENSG00000151150	7.74e-68	0.424385	1.268	10	5.40011	0.251325	0.717	15	6.02354
UCHL3	UCHL3	Ubiquitin carboxyl-terminal hydrolase isozyme L3	P15374;E9PBF1;Q5TBK7	ENSG00000118939	4.91e-75	0.250476	0.854	2	5.99075	0.251568	0.717	1	6.71472
NEFM	NEF3;NEFM	Neurofilament medium polypeptide	P07197;A5YM63;E7ESP9;B4DJT7;E7EMV2	ENSG00000104722	0	0.189666	0.71	44	7.33001	0.251568	0.717	67	7.88664
TBCB	CKAP1;TBCB	Tubulin-folding cofactor B	Q99426;A8MVD5;Q6FGY5	ENSG00000105254	5.44e-13	0.132906	0.574	1	5.31854	0.250476	0.715	1	6.62223
KIAA2013	KIAA2013;LOC728138	Uncharacterized protein KIAA2013	Q8IYS2;B2RXJ9	ENSG00000116685	3.99e-08	NA	NA	0	NA	0.249991	0.714	1	6.36485
IGF1R	IGF1R	Insulin-like growth factor 1 receptor;Insulin-like growth factor 1 receptor alpha chain;Insulin-like growth factor 1 receptor beta chain	P08069;C9J5X1	ENSG00000140443	4.83e-08	0.51167	1.476	1	5.38591	0.249627	0.714	2	5.80883
PAFAH1B1	PAFAH1B1	Platelet-activating factor acetylhydrolase IB subunit alpha	P43034;I3L2U8	ENSG00000007168	3.43e-21	0.577151	1.632	2	5.717	0.248292	0.711	1	6.36586
EXOC3	DKFZp762K123;EXOC3;FLJ00339	Exocyst complex component 3	O60645;Q6P2E8;H7BXW1;Q69YP2;D6RB59	ENSG00000180104	4.86e-69	0.277033	0.917	13	6.57129	0.247927	0.711	2	6.22766
LAMP2	LAMP2	Lysosome-associated membrane glycoprotein 2	B4E2S7;P13473;B7Z2R9	ENSG00000005893	6.53e-32	0.0507454	0.379	10	6.92521	0.248049	0.711	17	7.58543
ASPH	ASPH	Aspartyl/asparaginyl beta-hydroxylase	Q12797;F5H667;B4E2K4	ENSG00000198363	7.1e-244	0.275842	0.915	6	6.241	0.247563	0.71	30	7.5382
FLNC	FLNC;LOC392787	Filamin-C	Q14315	ENSG00000128591	5.73e-249	0.269273	0.899	13	5.51512	0.247442	0.71	11	5.88996
LGMN	LGMN	Legumain	A8K669;Q53XC6;Q6I9U9;Q99538;B7Z4S8;Q86TV3;Q86TV2;G3V4E4;G3V2T4;F5H2T8;G3V3Z4;H0YJN9;G3V4P5;G3V5B2	ENSG00000100600	1.17e-51	0.0745054	0.435	2	5.9098	0.24732	0.71	1	6.30974
CPVL	CPVL	Probable serine carboxypeptidase CPVL	B3KW79;Q9H3G5;O75225;Q9NZ90;F5H6K4;H7C0X5	ENSG00000106066	1.13e-20	0.0617071	0.405	3	6.7282	0.247442	0.71	6	7.46852
NCBP1	NCBP1	Nuclear cap-binding protein subunit 1	Q09161	ENSG00000136937	2.18e-252	-0.269164	-0.383	41	7.31374	0.247685	0.71	27	7.81777
MIPEP	MIPEP	Mitochondrial intermediate peptidase	Q99797	ENSG00000027001	4.72e-13	NA	NA	0	NA	0.246591	0.708	1	5.44026
ATR	ATR	Serine/threonine-protein kinase ATR	Q13535	ENSG00000175054	1.77e-216	0.329066	1.041	27	5.90051	0.246591	0.708	36	6.42969
UQCRQ	UQCRQ	Cytochrome b-c1 complex subunit 8	O14949;B7Z4A1	ENSG00000164405	1.1e-20	0.262674	0.883	5	7.66395	0.245617	0.707	2	7.32529
DNAJC10	DNAJC10	DnaJ homolog subfamily C member 10	Q8IXB1;F8W884;B3KNK5;B4DP04	ENSG00000077232	3.95e-124	0.107018	0.513	20	6.76311	0.245496	0.706	14	7.241
KDELR1;KDELR2	KDELR1;KDELR2	ER lumen protein retaining receptor;ER lumen protein retaining receptor 1;ER lumen protein retaining receptor 2	P24390;Q8NBW7;P33947;Q96H29	ENSG00000105438;ENSG00000136240	9.42e-06	0.235604	0.819	4	6.16086	0.244522	0.705	5	6.80965
PRDX3	PRDX3	Thioredoxin-dependent peroxide reductase, mitochondrial	P30048;E9PH29;Q53HC2	ENSG00000165672	4.01e-116	0.322736	1.026	12	7.77885	0.243547	0.703	8	8.08529
APOB	APOB	Apolipoprotein B-100;Apolipoprotein B-48	C0JYY2;P04114;E1A689;F5H109	ENSG00000084674	1.44e-36	-1.93981	-4.359	5	5.83784	0.243181	0.702	4	5.93711
ME2	ME2	NAD-dependent malic enzyme, mitochondrial	P23368	ENSG00000082212	1.74e-286	0.207143	0.751	7	6.83707	0.241596	0.699	15	7.59787
SENP1	SENP1	Sentrin-specific protease 1	Q9P0U3	ENSG00000079387	1.95e-23	0.109561	0.519	6	6.34104	0.240864	0.698	5	6.82927
SBF1	DKFZp761D0422;SBF1	Myotubularin-related protein 5	H7BXU8;G5E933;O95248;A6PVG8	ENSG00000100241	6.08e-21	-0.166147	-0.137	4	5.18517	0.240742	0.698	5	6.26224
SEC61G	SEC61G	Protein transport protein Sec61 subunit gamma	P60059	ENSG00000132432	2.93e-07	-0.0972703	0.027	1	6.79569	0.240253	0.697	1	6.91871
UBQLN1;UBQLN4	UBQLN1;UBQLN4	Ubiquilin-4	Q9NRR5;Q59F94;B4DZF6;D3DVA8	ENSG00000135018;ENSG00000160803	6.49e-63	-0.394297	-0.68	4	6.22943	0.240253	0.697	2	6.82976
INTS2	INTS2	Integrator complex subunit 2	Q9H0H0;B4DQZ5	ENSG00000108506	7.77e-09	-0.490639	-0.91	1	4.85968	0.240497	0.697	1	5.65183
PPIF	PPIF	Peptidyl-prolyl cis-trans isomerase;Peptidyl-prolyl cis-trans isomerase F, mitochondrial	B2R6X6;P30405	ENSG00000108179	1.67e-08	0.435309	1.294	4	7.20469	0.240009	0.696	2	6.92268
STOM	STOM	Erythrocyte band 7 integral membrane protein	P27105;B4DZK8;B4E2V5;B4E310;B1AM77	ENSG00000148175	9.94e-08	-0.225363	-0.278	1	5.88029	0.237931	0.693	1	6.38856
FAM208A	FAM208A	Protein FAM208A	Q9UK61	ENSG00000163946	0	0.260748	0.879	94	6.99694	0.237686	0.692	103	7.47012
ELMOD2	ELMOD2	ELMO domain-containing protein 2	Q8IZ81;D6RBS5;D6RHX2	ENSG00000179387	6.52e-13	0.476537	1.392	3	6.62899	0.237197	0.691	4	7.29064
INA	INA	Alpha-internexin	Q16352;Q59EM6	ENSG00000148798	7.72e-102	-0.154378	-0.109	6	6.45675	0.236585	0.69	5	6.88064
NUDC	NUDC	Nuclear migration protein nudC	Q9Y266;Q9H2R7	ENSG00000090273	6.14e-09	0.384934	1.174	4	5.95161	0.235727	0.689	3	6.54314
GLB1	GLB1	Beta-galactosidase	B7Z6Q5;P16278;Q53G40;Q53H18;B7Z5H9;E7EQ29	ENSG00000170266	4.6e-134	0.088413	0.469	8	6.6295	0.235482	0.688	7	6.74761
LDHB;LDHC;LDHAL6A	LDHAL6A;LDHB;LDHC	L-lactate dehydrogenase;L-lactate dehydrogenase A-like 6A;L-lactate dehydrogenase B chain;L-lactate dehydrogenase C chain	P07195;Q5U077;A8MW50;C9J7H8	ENSG00000111716;ENSG00000166796;ENSG00000166800	4.42e-126	0.067501	0.419	24	7.79194	0.234379	0.686	15	8.18264
RING1;RING1;RING1;RING1;RING1;RING1	RING1	E3 ubiquitin-protein ligase RING1	Q06587;B4DVB5;B4DW57	ENSG00000204227;ENSG00000206287;ENSG00000226788;ENSG00000228520;ENSG00000231115;ENSG00000235107	1.62e-185	-0.0582626	0.119	11	7.55279	0.23352	0.685	11	7.79201
TSPAN6	TSPAN6	Tetraspanin-6	Q59ED5;B3KQJ7;O43657;B4DUZ1;E7EUC3;B4DRB0	ENSG00000000003	1.34e-06	0.16633	0.654	2	6.4701	0.232661	0.683	4	7.50505
CDC42BPB	CDC42BPB	Serine/threonine-protein kinase MRCK beta	A9JR72;Q9Y5S2;H0YLY0	ENSG00000198752	9.2e-28	0.162597	0.645	6	5.43569	0.232538	0.683	6	5.8497
INO80	INO80	DNA helicase INO80	Q9ULG1;A8K2V6;H0YMN5	ENSG00000128908	5.13e-23	0.0657101	0.414	7	5.74071	0.231801	0.682	5	6.03121
MRPS5	MRPS5	28S ribosomal protein S5, mitochondrial	P82675	ENSG00000144029	7.66e-15	0.0050406	0.27	6	6.27964	0.23217	0.682	4	6.67442
MSN	MSN	Moesin	P26038;Q6PJT4	ENSG00000147065	3.28e-48	-0.0216433	0.207	3	5.91275	0.230941	0.68	4	6.57763
HSPE1	EPFP1;HSPE1	10 kDa heat shock protein, mitochondrial	P61604;Q9UNM1;B8ZZL8;B8ZZ54	ENSG00000115541	3.74e-44	0.271784	0.905	7	7.6636	0.230203	0.679	3	7.69032
EARS2	A-735G6.3;EARS2	Probable glutamate--tRNA ligase, mitochondrial	H3BRF5;Q86YH3;Q5JPH6;H3BTB7;O14563	ENSG00000103356	3.04e-28	-0.230584	-0.291	4	6.46679	0.229465	0.677	5	6.60703
COMTD1	COMTD1	Catechol O-methyltransferase domain-containing protein 1	A8K337;Q86VU5	ENSG00000165644	3.63e-05	0.217975	0.777	2	6.20833	0.227864	0.675	2	6.91023
TAF5	TAF5	Transcription initiation factor TFIID subunit 5	Q15542	ENSG00000148835	3.34e-33	0.31904	1.017	7	5.95451	0.227495	0.674	8	6.99492
CKAP4	CKAP4	Cytoskeleton-associated protein 4	Q07065;Q6NWZ1;Q8TB01;B3KVX6	ENSG00000136026	0	0.248899	0.85	104	7.89696	0.227002	0.673	64	8.37845
ENAH;EVL	ENAH;EVL	Ena/VASP-like protein;Protein enabled homolog	Q8N8S7;A8K2B4;D0PQI2;H0YH67	ENSG00000154380;ENSG00000196405	2.13e-110	0.0743684	0.435	19	7.00617	0.227248	0.673	17	7.69916
ITSN2;ITSN1	ITSN1;ITSN2	Intersectin-2	Q9NZM3;A6H8W8;Q53TM3	ENSG00000198399;ENSG00000205726	4.3e-09	0.0122111	0.287	2	5.10445	0.226385	0.672	3	5.57212
KIAA1462	KIAA1462	Junctional protein associated with coronary artery disease	Q9P266	ENSG00000165757	1.1e-15	NA	NA	0	NA	0.225152	0.67	1	5.31496
ZNF148	tb protein;ZNF148	Zinc finger protein 148	B2RAI2;Q8TDH4;Q9UQR1;F5H173;Q8IWK7;Q4FD37;Q15552	ENSG00000163848	6.55e-103	0.10809	0.515	2	5.16361	0.224658	0.669	9	6.9477
NSMCE1	NSMCE1	Non-structural maintenance of chromosomes element 1 homolog	Q8WV22;I3L1I3;B2RDU2;H3BR73;H3BSL0	ENSG00000169189	1.46e-08	-1.17176	-2.531	1	5.88339	0.224287	0.668	1	6.4407
TOP2B	TOP2B	DNA topoisomerase 2;DNA topoisomerase 2-beta	Q02880;Q71UH4;B4DKD0;E9PCY5;Q59H80	ENSG00000077097	0	0.252537	0.859	344	8.03201	0.223052	0.666	400	8.50433
SNAP91;PICALM	PICALM;SNAP91	Clathrin coat assembly protein AP180;Phosphatidylinositol-binding clathrin assembly protein	Q4LE54;A8K5U9;Q13492;F8VPG7;B5BU72;B4DTM3;E9PN05	ENSG00000065609;ENSG00000073921	9.77e-21	-0.015418	0.221	11	6.62259	0.223299	0.666	5	7.1525
NUP62	NUP62;pp7052	Nuclear pore glycoprotein p62	P37198	ENSG00000213024	1.87e-97	0.319849	1.019	12	7.12103	0.222681	0.665	6	7.52122
ACADVL	ACADVL	Very long-chain specific acyl-CoA dehydrogenase, mitochondrial	B4DEA8;G3V1M7;B4DEB6;F5H2A9;P49748;Q53HR2;B3KPA6;B3KPX1	ENSG00000072778	2.71e-22	0.117961	0.539	1	5.3625	0.221939	0.664	3	6.112
EIF1AX;EIF1AY	EIF1AX;EIF1AY	Eukaryotic translation initiation factor 1A, X-chromosomal;Eukaryotic translation initiation factor 1A, Y-chromosomal	P47813;O14602;A6NJH9	ENSG00000173674;ENSG00000198692	7.5e-35	-0.100561	0.019	7	7.71198	0.221196	0.663	3	7.8498
NAA25	NAA25	N-alpha-acetyltransferase 25, NatB auxiliary subunit	A8K8X0;Q14CX7	ENSG00000111300	7.28e-29	NA	NA	0	NA	0.220825	0.662	5	6.43231
TCEB2	TCEB2	Transcription elongation factor B polypeptide 2	B7WPD3;Q15370;B8ZZU8;I3L0M9	ENSG00000103363	5.62e-104	-0.0429175	0.156	4	6.94467	0.220949	0.662	3	7.63247
REEP5	REEP5	Receptor expression-enhancing protein 5	Q00765;B7Z6B3;B2R6C4;B7Z2A3	ENSG00000129625	2.85e-14	0.140124	0.592	4	6.93223	0.220082	0.661	3	7.60109
SMC1B	SMC1B	Structural maintenance of chromosomes protein 1B	Q8NDV3;B0QY15	ENSG00000077935	3.39e-07	-0.874957	-1.824	4	6.10701	0.220454	0.661	3	6.42964
PCYOX1	PCYOX1	Prenylcysteine oxidase 1	Q9UHG3;B7Z8A2;B7Z9P8;B7Z3Y2;Q584P1;F8W8W4;C9K055	ENSG00000116005	5.77e-139	0.434562	1.292	13	7.31677	0.219711	0.66	19	7.86409
RAB2A;RAB2B;RAB4B	DKFZp313C1541;RAB2A;RAB2B;RAB4B	Ras-related protein Rab-2A	P61019;E9PKL7;F5H399;Q5HYI5;H7C125	ENSG00000104388;ENSG00000129472;ENSG00000167578	1.02e-105	0.145221	0.604	13	7.81304	0.219587	0.66	10	7.91607
MYO1D	DKFZp686A01173;MYO1D	Unconventional myosin-Id	O94832;Q7Z3N6	ENSG00000176658	1.45e-114	NA	NA	0	NA	0.217975	0.657	19	6.94152
FAM160A1	FAM160A1	Protein FAM160A1	Q05DH4	ENSG00000164142	0.00012362	0.861955	2.31	2	6.08012	0.217975	0.657	2	6.16256
BUD13	BUD13	BUD13 homolog	A8K4Z6;Q9BRD0	ENSG00000137656	2.83e-21	-0.0190242	0.213	10	6.25103	0.217975	0.657	7	7.03133
HSPA4L	HSPA4L	Heat shock 70 kDa protein 4L	E7ES43;A2ICT2;O95757;Q53ZP9;B4DZR0;B4DXT2;E9PDE8;B3KNM0;D6RJ96	ENSG00000164070	2.26e-59	-0.508752	-0.953	2	5.06483	0.217975	0.657	1	6.21987
TMX3	TMX3	Protein disulfide-isomerase TMX3	Q96JJ7;Q3B7X1;F5H4F7;B4DIE3	ENSG00000166479	1.85e-89	0.159887	0.639	12	6.9622	0.215741	0.653	11	7.54314
MCU	MCU	Calcium uniporter protein, mitochondrial	Q8NE86	ENSG00000156026	6.22e-16	-0.06252	0.109	1	6.14551	0.215741	0.653	3	6.90607
MIF	MIF	Macrophage migration inhibitory factor	I4AY87;P14174	ENSG00000240972	0.00017764	-0.826463	-1.709	2	7.43977	0.215741	0.653	2	7.73227
FH	FH	Fumarate hydratase, mitochondrial	B1ANK7;P07954	ENSG00000091483	5.2e-112	0.443076	1.313	6	6.72913	0.215119	0.652	3	7.03611
HOXA13;HOXC13	HOXA13;HOXC13;NUP98/HOXC13	Homeobox protein Hox-A13;Homeobox protein Hox-C13	Q86TI1	ENSG00000106031;ENSG00000123364	5.46e-154	NA	NA	0	NA	0.214622	0.651	1	6.22518
SP1	Sp1;SP1	Transcription factor Sp1	P08047;E4Z9M7;G5E9M8;Q59EY3	ENSG00000185591	8.18e-27	0.0315363	0.333	1	5.84603	0.214	0.65	1	6.83415
LEO1	LEO1	RNA polymerase-associated protein LEO1	Q8WVC0;B4DNM0;F5GWD7	ENSG00000166477	7.83e-29	0.380175	1.163	3	5.65962	0.212134	0.646	13	7.10161
C21orf33	C21orf33		H7C455	ENSG00000160221;ENSG00000248354	2.63e-77	0.206268	0.749	2	6.56316	0.211635	0.645	2	7.08196
HIP1	HIP1	Huntingtin-interacting protein 1	O00291;B4E3I7;E7ES17;B4DYD7	ENSG00000127946;ENSG00000263334	5.42e-120	0.0698396	0.424	2	5.04131	0.211511	0.645	3	6.31752
RDH11;	RDH11	Retinol dehydrogenase 11	Q8TC12;B4DDW0;G3V2G6;B3KQ19;G3V234	ENSG00000072042;ENSG00000258466	5.68e-135	-0.00791317	0.239	11	7.55503	0.211386	0.645	6	7.84484
RBMXL1	RBMXL1	RNA binding motif protein, X-linked-like-1	Q96E39;Q2VIN3;Q5T9T9	ENSG00000213516	0	0.347666	1.086	5	6.66314	0.211137	0.644	4	7.13618
USP13;USP5	USP13;USP5	Ubiquitin carboxyl-terminal hydrolase 13;Ubiquitin carboxyl-terminal hydrolase 5	P45974;Q92995;H7C5J3	ENSG00000058056;ENSG00000111667;ENSG00000268462	6.03e-12	NA	NA	0	NA	0.21014	0.643	2	5.84478
MAU2	MAU2	MAU2 chromatid cohesion factor homolog	Q9Y6X3;G8JL95;Q9Y4B3	ENSG00000129933	2.07e-30	0.391548	1.19	6	6.84802	0.210389	0.643	4	6.82139
ITPR1	ITPR1	Inositol 1,4,5-trisphosphate receptor type 1	Q14643;E7EPX7;E7EVP7;G5E9P1;B4DER3	ENSG00000150995	1.46e-20	0.214249	0.768	2	4.65677	0.21014	0.643	4	5.35137
ETFA	ETFA	Electron transfer flavoprotein subunit alpha, mitochondrial	P13804;H0YLU7;H0YKF0;H0YL12;H0YK49;H0YNX6	ENSG00000140374	6.02e-136	0.204391	0.745	16	7.28196	0.209765	0.642	9	7.77233
MT-ND5	MT-ND5;NADH5;ND5	NADH-ubiquinone oxidoreductase chain 5	A1E1L3;A4ZLL8;D5I7G9;E7BKC7;G9LE82;Q4F050;Q5XT79;B1W6B2;A0S2X6;A0S302;A0S481;A0S4F9;A0S8I1;A0S8Q9;A0S939;A0S952;A0SB29;A0SBH1;A0SBJ7;A0SBN6;A0SBQ0;A1DSD5;A1DSK0;A1DSU1;A1DSV4;A1DSY0;A1DT71;A1DTD6;A1DTE9;A1DTP0;A1DTY1;A1DV00;A1DVN4;A1DVT6;A1DVU9;A1Z4G6;A1Z4H9;A1Z4K5;A1Z550;A3R0L8;A3R0N1;A3R0P4;A4ZL36;A4ZL49;A4ZLA1;A4ZLB4;A4ZLC7;A4ZLE0;A4ZLT3;A4ZM22;A4ZMH6;A4ZMU3;A4ZMW9;A4ZN07;A4ZYN0;A6YTU4;A6YUU5;…	ENSG00000198786	7.33e-40	0.0939657	0.482	2	6.0548	0.210015	0.642	2	6.22917
CTPS2	CTPS2	CTP synthase 2	Q9NRF8	ENSG00000047230	2.5e-25	0.033652	0.338	3	5.63966	0.209516	0.641	3	6.11358
GALNT2;GALNT4;POC1B-GALNT4	GALNT2;GALNT4;POC1B-GALNT4	Polypeptide N-acetylgalactosaminyltransferase 2;Polypeptide N-acetylgalactosaminyltransferase 2 soluble form;Polypeptide N-acetylgalactosaminyltransferase 4	Q10471;B7Z6K2;G3V1S6;F5GYB2;B7Z462	ENSG00000143641;ENSG00000257594;ENSG00000259075	3.79e-70	0.0464211	0.369	8	6.59568	0.208767	0.64	4	6.63472
WNK1;WNK2;WNK3	WNK1;WNK2;WNK3	Serine/threonine-protein kinase WNK1;Serine/threonine-protein kinase WNK2;Serine/threonine-protein kinase WNK3	F5H2M7;H6WZW3;D3DUP1;Q9H4A3;F5GWT4;D3DUP2;Q9Y3S1;H0Y7T5;A6PVR3;F8W9F9;A6PVV2;C9JGD6;F6UYG0	ENSG00000060237;ENSG00000165238;ENSG00000196632;ENSG00000269511	6.66e-06	0.120883	0.546	3	6.05568	0.208018	0.639	3	6.44506
ARHGAP21	ARHGAP21	Rho GTPase-activating protein 21	Q5T5U3;E9PED6;B7Z3A3;Q5JSD8	ENSG00000107863	1.92e-16	0.0950467	0.484	5	5.58796	0.208392	0.639	6	5.95803
ALCAM	ALCAM	CD166 antigen	B3KNN9;Q13740;B4DTU0;F5GXJ9	ENSG00000170017	1.16e-151	-0.0924633	0.038	16	6.87438	0.208143	0.639	25	7.77146
CYB5A	CYB5A	Cytochrome b5	P00167;Q59F44;F8WEU4	ENSG00000166347	1.91e-45	-0.214475	-0.252	6	7.47492	0.208392	0.639	2	7.71921
EPB41L1;EPB41	EPB41;EPB41L1	Protein 4.1	P11171;H3BLV6;Q59F12;Q1WWM3;C9JTS2;E9PEX0;E9PEW9;Q4VB86;Q4VB87;Q29RX4	ENSG00000088367;ENSG00000159023	1.12e-111	0.245861	0.843	21	6.52808	0.207643	0.638	28	7.31488
RCN2	RCN2	Reticulocalbin-2	F8WCY5;Q14257;A8MXP8;H0YL43	ENSG00000117906	3.08e-06	NA	NA	0	NA	0.207018	0.637	1	6.09965
MTFP1;	MTFP1	Mitochondrial fission process protein 1	Q9UDX5;B5MC22;H7C417	ENSG00000242114;ENSG00000249590	5.48e-21	0.1995	0.733	1	6.49719	0.206393	0.636	4	7.34044
HSDL1	HSDL1	Inactive hydroxysteroid dehydrogenase-like protein 1	Q3SXM5;H3BT52;H3BQI7	ENSG00000103160	8.04e-29	0.033793	0.339	5	6.54129	0.206643	0.636	1	6.34762
NUP107	NUP107	Nuclear pore complex protein Nup107	P57740;B4DZ67;B3KMK0	ENSG00000111581	0	0.392097	1.191	27	6.46217	0.205893	0.635	47	7.82409
PGAM2;PGAM1;PGAM4	hCG_2015269;PGAM1;PGAM2;PGAM4	Phosphoglycerate mutase;Phosphoglycerate mutase 1;Phosphoglycerate mutase 2;Probable phosphoglycerate mutase 4	P18669;Q53G35;Q6FHU2;Q6P6D7;Q6FHK8;Q0D2Q6;B4DKL5;E7EMA8;B4DMJ7	ENSG00000164708;ENSG00000171314;ENSG00000226784;ENSG00000269135	1.15e-98	0.0560286	0.391	8	7.2211	0.205768	0.635	7	7.522
GSTK1	GSTK1;LOC51064	Glutathione S-transferase kappa 1	Q6FII1;Q9Y2Q3;E9PFN5;Q2NLC8;C9JNT3	ENSG00000197448	6.51e-25	0.0901759	0.473	5	6.57351	0.205518	0.634	3	7.13539
STX8	STX8	Syntaxin-8	Q9UNK0;I3L481;I3L0T9	ENSG00000170310	7.11e-08	0.0104934	0.283	3	6.65838	0.205017	0.633	3	6.73755
TRIM4	TRIM4	Tripartite motif-containing protein 4	Q9C037;B3KS62;B4DEC5;H7C0Q6	ENSG00000146833	0.001274	0.385044	1.175	11	7.30488	0.204015	0.632	13	8.02812
EI24	EI24	Etoposide-induced protein 2.4 homolog	O14681;A6NES3;E9PS58;E9PM05;Q59EJ1;E9PL33;B4DKL6;E9PLB8;E9PNX3;E9PK61;E9PQN7	ENSG00000149547	2.33e-05	0.353662	1.1	5	6.43973	0.202763	0.629	4	6.61635
ATRX	ATRX	Transcriptional regulator ATRX	A4LAA3;P46100;B4DHH8	ENSG00000085224	2.43e-232	0.13606	0.582	33	6.16411	0.202386	0.629	48	6.58724
ZW10	ZW10	Centromere/kinetochore protein zw10 homolog	B2R7C2;O43264;A1A528;B4E1J7	ENSG00000086827	2.89e-83	0.100036	0.496	15	6.48965	0.202637	0.629	8	6.89712
SARS	SARS	Serine--tRNA ligase, cytoplasmic	Q5T5C7;P49591;Q53HA4;Q0VGA5	ENSG00000031698	3.71e-36	0.0899048	0.472	5	6.74646	0.202512	0.629	6	6.83501
FAM213A	FAM213A	Redox-regulatory protein FAM213A	Q9BRX8	ENSG00000122378	4.08e-28	0.178619	0.683	7	7.3429	0.201759	0.627	10	7.84754
ACP2	ACP2	Lysosomal acid phosphatase	P11117;B7Z6L8;F5H1S6;B7Z4Z2;E9PHY0;E9PP23;B7Z552;E9PQY3;B7Z7D2;B7Z8T9;F5GWV7	ENSG00000134575	1.5e-06	0.0738203	0.434	7	6.37429	0.201634	0.627	2	6.59308
SMARCA1	SMARCA1	Probable global transcription activator SNF2L1	B7ZLQ5;P28370;B1AJV0;B1ALF5;F6TQG2;Q86UA8;D7EZH4	ENSG00000102038	0	0.52717	1.513	9	6.29139	0.200379	0.625	29	7.35713
RSF1	RSF1	Remodeling and spacing factor 1	Q96T23;H0YER1;H0YCN2	ENSG00000048649	0	0.170566	0.664	81	7.15543	0.200379	0.625	94	7.60437
WDR11	DKFZp434L1715;WDR11	WD repeat-containing protein 11	B2RCJ6;Q9BZH6;Q9NVU3;Q659C9	ENSG00000120008	1.18e-58	NA	NA	0	NA	0.199751	0.624	3	5.74804
SYNE2	DKFZp686H1931;DKFZp686J1895;DKFZp686M09200;SYNE2	Nesprin-2	Q8WXH0;F8WAA3;G3V5X4	ENSG00000054654	0	0.240131	0.83	101	5.98491	0.199374	0.623	115	6.28153
ATAD2B	ATAD2B	ATPase family AAA domain-containing protein 2B	Q9ULI0	ENSG00000119778	1.74e-123	0.198368	0.73	13	5.95395	0.199248	0.623	10	6.31977
TIA1	TIA1	Nucleolysin TIA-1 isoform p40	Q59G98;H0YGW6;P31483;F8W8I6;C9JTN7;Q96B58;E5RG67;H7BY49;E5RGV5;B4E0E5	ENSG00000116001	7.41e-31	-0.0536884	0.13	2	6.58989	0.199374	0.623	3	6.99486
GOLIM4	GOLIM4	Golgi integral membrane protein 4	O00461;F8W785	ENSG00000173905	1.78e-152	0.48388	1.41	7	6.18318	0.198997	0.622	8	6.751
RPL36	RPL36	60S ribosomal protein L36	Q9Y3U8	ENSG00000130255	5.85e-12	-0.230313	-0.29	9	8.16646	0.198117	0.621	6	8.16923
TRAP1	TRAP1	Heat shock protein 75 kDa, mitochondrial	Q12931;Q53G55;Q59EK6;Q9BV61;F5H897;Q53FS6;B4DR68;Q8N9Z3;I3L0K7;Q5CAQ4	ENSG00000126602	0	0.332966	1.051	56	7.5031	0.197236	0.619	39	7.98239
RAB35	RAB35	Ras-related protein Rab-35	Q15286;F5H157	ENSG00000111737	3.36e-26	0.138814	0.588	1	6.4468	0.197236	0.619	1	6.55676
SAP30BP	DKFZp586L2022;SAP30BP	SAP30-binding protein	Q9UHR5;B7Z4X9;F5H478;Q659G6	ENSG00000161526	6.26e-12	0.252294	0.859	2	6.51603	0.196607	0.618	1	6.61411
ITGA5	ITGA5	Integrin alpha-5;Integrin alpha-5 heavy chain;Integrin alpha-5 light chain	A8K6A5;P08648;B2R627	ENSG00000161638	1.48e-41	0.252052	0.858	2	5.62916	0.195852	0.617	4	6.31639
ECI2	ECI2;HCA64;PECI	Enoyl-CoA delta isomerase 2, mitochondrial	O75521;Q53GC8;Q53HG3;Q6IBN4;Q59E94;F1LLU7;B4DLL3;C9JB63;Q9NYD2;F8W6J1;F8WAW4	ENSG00000198721	3.03e-13	-0.00659373	0.242	4	6.53827	0.196229	0.617	2	7.0461
ETFB	ETFB	Electron transfer flavoprotein subunit beta	A8K766;P38117	ENSG00000105379	7.48e-40	0.217355	0.775	8	7.17846	0.194717	0.615	3	7.56462
MDH2	MDH2	Malate dehydrogenase;Malate dehydrogenase, mitochondrial	P40926;Q6FHZ0;Q75MT9;Q0QF37;B4DE44;E9PDB2;G3XAL0;B3KTM1	ENSG00000146701;ENSG00000262847	1.87e-286	0.168642	0.659	32	8.01849	0.194591	0.615	20	8.51613
EEF1E1;EEF1E1-BLOC1S5	EEF1E1;hCG_2043275	Eukaryotic translation elongation factor 1 epsilon-1	O43324;C9J1V9;D6RBD7;C9JLK5;H0YAL7;D6RCQ0	ENSG00000124802;ENSG00000265818	5.27e-15	0.0709388	0.427	3	6.73287	0.194844	0.615	4	7.34319
EMD	EMD	Emerin	P50402;Q6FI02;Q5HY57	ENSG00000102119;ENSG00000268557	0	0.0196308	0.305	33	8.21397	0.194591	0.615	20	8.57405
MRC2	MRC2	C-type mannose receptor 2	Q9UBG0	ENSG00000011028	8.47e-10	0.26111	0.88	2	4.7405	0.194339	0.614	3	5.4396
GK	GK;GK3P	Glycerol kinase;Putative glycerol kinase 3	F8W7S9;P32189;A6NJP5;Q14409;Q6IQ27	ENSG00000198814	3.57e-70	0.231187	0.808	8	6.84428	0.194213	0.614	4	6.80768
ITCH;WWP1	ITCH;WWP1	E3 ubiquitin-protein ligase;E3 ubiquitin-protein ligase Itchy homolog;NEDD4-like E3 ubiquitin-protein ligase WWP1	Q96J02;Q5QP37;B4DN85;B4E234;F5H217;Q59ER4	ENSG00000078747;ENSG00000123124	5.09e-39	-0.0988299	0.023	2	5.2332	0.193835	0.613	5	6.48057
PRR14L	PRR14L	Protein PRR14L	Q5THK1;C9J9V0	ENSG00000183530	2.75e-16	0.231801	0.81	4	5.9516	0.19333	0.612	1	6.15718
SLC25A31;SLC25A4	SLC25A31;SLC25A4	ADP/ATP translocase 1;ADP/ATP translocase 4	P12235;A8K787	ENSG00000151475;ENSG00000151729	1.17e-256	0.260267	0.878	19	7.43454	0.192068	0.61	21	7.78146
LNPEP	LNPEP	Leucyl-cystinyl aminopeptidase;Leucyl-cystinyl aminopeptidase, pregnancy serum form	B2RAK1;Q9UIQ6	ENSG00000113441	1.43e-77	0.207518	0.752	10	6.16179	0.192194	0.61	13	6.7231
PLEKHA5	PLEKHA5	Pleckstrin homology domain-containing family A member 5	E9PHQ3;F5GZL3;B4DHK5;Q9HAU0;E7EME8;B4DGS1;F5H0I0;B4DJX4;B4DMB9;A0JP02	ENSG00000052126	8.63e-139	-0.00218015	0.253	8	5.98721	0.191815	0.609	8	6.34906
STAG3;STAG2	DKFZp686C21148;DKFZp686I05169;DKFZp686P16143;DKFZp686P168;hCG_2024106;STAG2;STAG3	Cohesin subunit SA-2;Cohesin subunit SA-3	Q6MZM3;Q8N3U4;B2R8Y6;F8WAK8;Q6MZP3;Q6MZM4;Q6AI02;B4DQ46	ENSG00000066923;ENSG00000101972	0	0.350497	1.092	57	7.2242	0.191057	0.608	84	7.7705
PPHLN1	PPHLN1	Periphilin-1	Q8NEY8;F8W0Q9;E9PAX8;B7Z695;B7Z8M9;F8W6A0;B7Z8L1;B7Z615;F8WF16	ENSG00000134283	6.26e-23	0.305445	0.985	10	6.64327	0.190425	0.607	13	7.57068
MYO6	MYO6	Unconventional myosin-VI	E7EW20;Q9UM54	ENSG00000196586	9.54e-246	0.185613	0.7	24	6.66425	0.190425	0.607	26	7.16548
ANAPC5	ANAPC5	Anaphase-promoting complex subunit 5	Q9UJX4;F5H0F9;E9PFB2;H0YFB5;F5GY68	ENSG00000089053	2.34e-56	-0.11441	-0.014	12	6.17006	0.190299	0.607	4	6.2237
NELFA	NELFA;WHSC2	Negative elongation factor A	H0Y3X6;B3KM78;Q53GS8;Q9H3P2;B3KTK5;B3KSP0;C9JHL4;H7C2C7;C9JEM7	ENSG00000185049	6.82e-08	0.268075	0.896	3	6.30389	0.189793	0.606	4	6.83327
HSD17B12	HSD17B12	Estradiol 17-beta-dehydrogenase 12	Q53GQ0;D3DR22;B4DWS6;B3KQJ0	ENSG00000149084	1.9e-183	0.227248	0.799	24	7.79563	0.189793	0.606	17	8.40949
PGM1	PGM1	Phosphoglucomutase-1	P36871;B7Z6C2;B4DFP1;F5H857;B4DDQ8;B4DPV0;Q9H1D2	ENSG00000079739	9.59e-09	0.62938	1.756	2	5.60966	0.18916	0.605	2	6.28396
TAF4;TAF4B	TAF4;taf4b;TAF4B	Transcription initiation factor TFIID subunit 4;Transcription initiation factor TFIID subunit 4B	O00268;Q5TBP5	ENSG00000130699;ENSG00000141384	6.82e-116	0.346418	1.083	11	6.35601	0.18916	0.605	10	6.81435
LARS2	KIAA0028;LARS2	Probable leucine--tRNA ligase, mitochondrial	Q15031;E9PHM2	ENSG00000011376	6.48e-28	0.142871	0.598	9	6.23681	0.189414	0.605	10	7.02531
STXBP1	stxbp1;STXBP1	Syntaxin-binding protein 1	P61764;Q68CM6;B7Z2V7;F5H5Q4;B7Z1V5;B7Z3F4;Q59GC9	ENSG00000136854	3.12e-53	0.0382958	0.349	2	6.07882	0.18916	0.605	8	7.19775
PSMA6	PSMA6	Proteasome subunit alpha type;Proteasome subunit alpha type-6	G3V5Z7;P60900;G3V295;G3V3I1;G3V3U4;B4DXJ9	ENSG00000100902	3.71e-40	0.224411	0.792	5	7.02829	0.189034	0.604	4	7.45295
AKAP17A	AKAP17A;SFRS17A	A-kinase anchor protein 17A	Q02040;Q05DA9	ENSG00000197976	1.59e-97	0.0691523	0.423	18	7.05956	0.188148	0.603	16	7.44571
UBA1	UBA1;UBE1	Ubiquitin-like modifier-activating enzyme 1	P22314;B4DDE4;B4DL67	ENSG00000130985	0	0.227371	0.799	9	5.96935	0.187641	0.602	40	7.47043
SCAF1	SCAF1	Splicing factor, arginine/serine-rich 19	Q9H7N4	ENSG00000126461	8.26e-229	0.151339	0.618	21	6.75976	0.187641	0.602	34	7.39841
POLR2H	POLR2H	DNA-directed RNA polymerases I, II, and III subunit RPABC3	P52434;C9JLU1;C9JBJ6;C9JCU7	ENSG00000163882	4.43e-26	-0.0229619	0.203	3	7.09212	0.187894	0.602	1	7.40765
CSTF1	CSTF1	Cleavage stimulation factor subunit 1	Q05048;Q5QPD8;B4DDG3	ENSG00000101138	4.01e-180	-0.179237	-0.169	9	7.10089	0.186881	0.601	9	7.70376
USO1	USO1	General vesicular transport factor p115	O60763;F5GYR8;F5H4X1;F5GZ76;H0Y7C0	ENSG00000138768	1.39e-179	0.23842	0.826	2	5.09847	0.186754	0.6	12	6.93159
TMEM43	FLJ00144;TMEM43	Transmembrane protein 43	Q9BTV4;Q8TEP9	ENSG00000170876	2.1e-88	0.101381	0.499	11	7.41061	0.186501	0.6	8	7.85238
ATPAF1	ATPAF1	ATP synthase mitochondrial F1 complex assembly factor 1	B7Z7I6;I3L448;Q5TC12;A8MRA7;I3L1W9;H0YEW4;H0YD21;B7Z7D6	ENSG00000123472	7.53e-13	-0.423507	-0.75	2	6.46093	0.186247	0.599	3	7.32734
TUBB6	TUBB6	Tubulin beta-6 chain	Q9BUF5;B4DP54;B3KS31;B4E386	ENSG00000176014	4.57e-216	0.147437	0.609	5	7.01051	0.185359	0.598	6	7.35582
CLPB	CLPB	Caseinolytic peptidase B protein homolog	B4DXJ7;F8W7P6	ENSG00000162129	1.9e-164	0.768925	2.088	2	6.31961	0.184725	0.597	3	6.4015
ARID4A	ARID4A	AT-rich interactive domain-containing protein 4A	P29374;Q05CG0	ENSG00000032219	3.43e-16	-0.568816	-1.096	3	5.35257	0.184725	0.597	5	6.11398
AIMP2	AIMP2	Aminoacyl tRNA synthase complex-interacting multifunctional protein 2	B2R7M3;Q13155;F8W950;A8MU58	ENSG00000106305	3.38e-16	-0.0231818	0.203	3	6.6878	0.184217	0.596	2	7.2384
FYCO1	FYCO1	FYVE and coiled-coil domain-containing protein 1	B7ZKT7;Q9BQS8	ENSG00000163820	7.39e-24	-0.700029	-1.408	1	4.43576	0.184598	0.596	1	4.74249
NUP93	NUP93	Nuclear pore complex protein Nup93	Q8N1F7;A8K897;H3BVG0	ENSG00000102900	0	0.31429	1.006	81	7.45588	0.183582	0.595	71	7.91303
SENP3	SENP3	Sentrin-specific protease 3	Q9H4L4	ENSG00000161956	1.46e-125	-0.00656479	0.242	13	6.86783	0.183963	0.595	12	7.42275
POLR3B	DKFZp686D10173;POLR3B	DNA-directed RNA polymerase;DNA-directed RNA polymerase III subunit RPC2	Q7Z3R8;Q9NW08;B3KV73;F5H1E6;F8VRE2;B3KRQ8	ENSG00000013503	1.69e-09	0.335369	1.056	1	4.70973	0.183328	0.594	2	5.62909
PRDX2	PRDX2	Peroxiredoxin-2	P32119;B4DF70;A6NIW5	ENSG00000167815	3.95e-46	-0.0611045	0.113	3	6.6622	0.183328	0.594	2	6.84762
SRM	SRM	Spermidine synthase	P19623	ENSG00000116649	8.48e-09	0.661202	1.832	1	6.20453	0.182819	0.593	2	7.006
DCXR	DCXR	L-xylulose reductase	Q7Z4W1	ENSG00000169738	4.18e-07	0.246591	0.845	2	6.50081	0.182565	0.593	1	5.90163
TM9SF2	TM9SF2	Transmembrane 9 superfamily member 2	Q99805;B3KSG9	ENSG00000125304	3.24e-26	0.10286	0.503	1	4.67678	0.182057	0.592	2	5.62605
NIPBL	NIPBL	Nipped-B-like protein	Q6KC79;Q6IEH8	ENSG00000164190	0	0.231432	0.809	105	6.84227	0.181166	0.59	124	7.30255
PYHIN1;IFI16	IFI16;PYHIN1	Gamma-interferon-inducible protein 16;Pyrin and HIN domain-containing protein 1	Q16666;B4DJT8;D3DUZ3;E7EPR3;H3BLV7	ENSG00000163564;ENSG00000163565	2e-69	0.151859	0.62	6	5.8374	0.181166	0.59	6	6.69756
SLC3A2	SLC3A2	4F2 cell-surface antigen heavy chain	P08195;F5GZS6;B4E2Z3	ENSG00000168003	0	0.146395	0.607	71	7.91257	0.18053	0.589	75	8.41034
SSR4	SSR4	Translocon-associated protein subunit delta	P51571;A6NLM8;H7C1C6	ENSG00000180879;ENSG00000269520	1.56e-99	0.143132	0.599	19	8.02555	0.18053	0.589	14	8.4751
NIPSNAP1	NIPSNAP1	Protein NipSnap homolog 1	Q9BPW8;B4DQI7;A8K4I8;H7C2U6	ENSG00000184117	8.76e-29	0.190425	0.711	3	6.64936	0.18002	0.588	2	7.07573
HSPA9	HSPA9	Stress-70 protein, mitochondrial	P38646;B7Z4V2;Q8N1C8;F5H3L8;B7Z4T3;B7Z1V7	ENSG00000113013	0	0.184344	0.697	125	8.29203	0.179893	0.588	85	8.58818
DNAJC13	DNAJC13	DnaJ homolog subfamily C member 13	A7E2Y5;O75165	ENSG00000138246	2.35e-80	0.147697	0.61	15	5.77207	0.18002	0.588	22	6.28959
MCCC2	MCCC2	Methylcrotonoyl-CoA carboxylase beta chain, mitochondrial	Q9HCC0;D6RD67	ENSG00000131844;ENSG00000262057	4.73e-112	-0.121785	-0.032	7	6.73213	0.179766	0.588	8	7.07022
ZMYND8	DKFZp564P1772;PRKCBP1;ZMYND8	Protein kinase C-binding protein 1	Q5TH11;Q9ULU4;B7ZM62;Q2HXV4;B7Z2A8;Q2HXV1;A6H8Y8	ENSG00000101040	1.11e-203	0.227371	0.799	22	6.56304	0.179511	0.587	28	7.1112
RAD50	RAD50	DNA repair protein RAD50	Q92878;Q32P42	ENSG00000113522	0	0.181929	0.691	66	7.25739	0.179511	0.587	86	7.84278
KIAA1429	KIAA1429	Protein virilizer homolog	Q69YN4	ENSG00000164944	0	0.0295589	0.328	56	6.7398	0.179384	0.587	67	7.24336
MRPL22	MRPL22	39S ribosomal protein L22, mitochondrial	E7ESL0;Q9NWU5;A6NGJ8	ENSG00000082515	8.93e-28	-0.109717	-0.003	5	6.92897	0.179256	0.587	3	7.30354
RFC5	RFC5	Replication factor C subunit 5	Q59GW7;A8K3S0;P40937;Q6LES9;F8W9B4;A8K4Z2	ENSG00000111445	2.14e-120	-0.272559	-0.391	10	7.1024	0.178746	0.586	9	7.71373
TUBA3D;TUBA1B;TUBA3E;TUBA1A;TUBA1C;TUBA8;TUBA3C	MGC16703;TUBA1;TUBA1A;TUBA1B;TUBA1C;TUBA2;TUBA3C;TUBA3E;TUBA8	Tubulin alpha-1A chain;Tubulin alpha-3C/D chain;Tubulin alpha-3E chain	Q71U36;G3V1U9;B4DQK4;Q13748;Q1ZYQ1;Q9UQM3;F8VXZ4;Q6PEY2	ENSG00000075886;ENSG00000123416;ENSG00000152086;ENSG00000167552;ENSG00000167553;ENSG00000183785;ENSG00000198033	0	0.24987	0.853	2	7.03383	0.178237	0.585	3	7.46881
NUP85	NUP85	Nuclear pore complex protein Nup85	Q9BW27;B4DMQ3;B4DPW1;B4DYG7;B7Z3C2;F5H0B4	ENSG00000125450	5.49e-201	0.226015	0.796	38	7.306	0.178492	0.585	17	7.637
STIM1	STIM1	Stromal interaction molecule 1	G0XQ39;Q13586;E9PNJ4;E9PQJ4;H0YDB2	ENSG00000167323	4.46e-230	0.0641931	0.411	23	6.9939	0.178364	0.585	22	7.52085
PRKCA;PRKCB	PRKCA;PRKCB	Protein kinase C;Protein kinase C alpha type;Protein kinase C beta type	P17252;Q2TSD3;Q59FI5;P05771;Q7Z727	ENSG00000154229;ENSG00000166501	1.03e-24	0.0381553	0.349	8	6.39095	0.178492	0.585	3	6.4042
DARS2	DARS2	Aspartate--tRNA ligase, mitochondrial	A8K4A8;Q6PI48;Q9H9J7;Q9NVT8	ENSG00000117593	3.29e-273	0.202261	0.739	26	7.1025	0.176833	0.582	19	7.62895
HSP90AB4P	HSP90AB4P	Putative heat shock protein HSP 90-beta 4	Q58FF6		9.24e-76	0.0513026	0.38	3	6.39203	0.176706	0.582	3	6.8928
DLST	DLST;DLSTP	Dihydrolipoyllysine-residue succinyltransferase component of 2-oxoglutarate dehydrogenase complex, mitochondrial	P36957;Q6IBS5;B7Z5W8;Q86TQ8;Q86TW7	ENSG00000119689	5.38e-140	0.270589	0.902	11	7.22596	0.176067	0.581	7	7.52749
DDX50	DDX50;DKFZp761E0323	ATP-dependent RNA helicase DDX50	Q9BQ39;F5H3H6;B4DW97;B4DED6;Q9NTA9	ENSG00000107625	0	0.0486547	0.374	56	7.5184	0.174918	0.579	45	7.91157
PELO	PELO	Protein pelota homolog	B3KPC1;Q9BRX2	ENSG00000152684	1.34e-13	0.0147838	0.293	3	6.16681	0.175045	0.579	2	6.58769
LARS	DKFZp762P233;LARS;PIG44	Leucine--tRNA ligase, cytoplasmic	B2RCM2;Q9P2J5;B4DER1;B4E266;F5H698;B4DJ10;Q9H8E3	ENSG00000133706	0	0.230572	0.807	23	6.80911	0.174534	0.578	57	7.55214
UQCRC2	UQCRC2	Cytochrome b-c1 complex subunit 2, mitochondrial	P22695;H3BRG4;H3BSJ9	ENSG00000140740	0	0.190678	0.712	45	8.3153	0.174279	0.578	33	8.68074
MRPL43	MRPL43	39S ribosomal protein L43, mitochondrial	B1AL06;C9J5Q3;Q8N983;B1AL05;H0Y6Y8;B1AL08;A8K4V4;H0YBU8;Q86XN0	ENSG00000055950	3.14e-09	0.0519985	0.382	3	6.95101	0.174406	0.578	1	7.11833
PPP6C	PPP6C	Serine/threonine-protein phosphatase 6 catalytic subunit	O00743;B7Z3E2	ENSG00000119414	4.06e-06	NA	NA	0	NA	0.173639	0.577	1	6.78153
MPP7	MPP7	MAGUK p55 subfamily member 7	B3KQ45;Q5T2T1;B4DWL9	ENSG00000150054	3.86e-07	0.361095	1.118	1	5.72122	0.173	0.576	2	6.58157
PDS5B	PDS5B	Sister chromatid cohesion protein PDS5 homolog B	Q9NTI5;B7Z5S1	ENSG00000083642	0	0.313826	1.005	61	7.18842	0.173127	0.576	69	7.6247
YES1;LCK	LCK;YES1	Tyrosine-protein kinase Lck;Tyrosine-protein kinase Yes	B2RA70;P07947;Q9H7V3	ENSG00000176105;ENSG00000182866	5.47e-30	0.0153548	0.295	5	6.69036	0.173127	0.576	9	7.28046
PYCR1	PIG45;PYCR1	Pyrroline-5-carboxylate reductase;Pyrroline-5-carboxylate reductase 1, mitochondrial	B4DMU0;E7D7X9;P32322;E7D7Y0;Q2TU78;A6NFM2;Q8TBX0;B7Z8T1	ENSG00000183010	3.21e-166	0.234992	0.817	12	7.39085	0.172359	0.574	7	7.91225
H1FX	H1FX	Histone H1x	Q92522	ENSG00000184897	1.39e-67	0.105812	0.51	8	7.31618	0.172231	0.574	2	6.29638
TBRG4	TBRG4	Protein TBRG4	B4DU42;Q969Z0;D3DVL7;B3KMT3;B3KRS4;B3KM73;C9IZN7	ENSG00000136270	6.27e-185	-0.0845786	0.057	12	6.9675	0.171975	0.574	14	7.51256
DNMT1	DNMT1	Cytosine-specific methyltransferase	F5GX68;Q59FP7	ENSG00000130816	0	-0.705853	-1.422	2	4.51805	0.170951	0.572	1	4.74421
NBAS	NBAS	Neuroblastoma-amplified sequence	A2RRP1;G1UI26;H0Y5G7	ENSG00000151779	3.53e-161	0.19774	0.729	44	6.20639	0.170053	0.57	54	6.60537
MT-ATP6	ATP6;ATPase 6;MTATP6;MT-ATP6	ATP synthase subunit a	A6ZB88;B1PIH2;B2Z4U9;A0S0T0;A0S0Z5;A0S1G1;A0S2B3;A0S2H8;A0S2R9;A0S2V8;A0S3K5;A0S3X2;A0S525;A0S590;A0SB36;A0SBS0;A0SBX2;A0SCX3;A1DTA5;A1DTI3;A1DV99;A1DVF1;A1E1E3;A1E1T6;A1Z496;A1Z4E8;A1Z4G1;A1Z4L3;A1Z519;A3FPA1;A3R0R5;A4GWW2;A4GYN0;A4LB80;A4ZLA9;A4ZLL3;A4ZM04;A4ZM68;A4ZYE7;A5JYK3;A6YUI6;A6YUS7;A6YUU0;A6YVN9;A6YVQ2;A6YVS8;A6YW31;A6YW69;A6YWX8;A6YX94;A6YXS6;A6YYN7;A6Z2Z4;A6Z4T0;A6Z571;A6Z659;A6Z698;…	ENSG00000198899	9.26e-13	0.189919	0.71	8	8.3632	0.169668	0.57	8	8.50189
PPP1R9A	hCG_1741805;PPP1R9A	Neurabin-1	B2RWQ1;E9PDX1;A4D1I0;D6W5R0;F8W7J9;A1L494;E9PCK6;Q9ULJ8;B7ZLX4	ENSG00000158528	2.51e-13	NA	NA	0	NA	0.169412	0.569	2	5.50057
FSCN1	FSCN1	Fascin	Q96IH1;Q16658;B3KTA3	ENSG00000075618	1.55e-31	0.0723116	0.43	4	6.10466	0.169027	0.568	12	7.01866
SNRPG	SNRPG	Small nuclear ribonucleoprotein G;Small nuclear ribonucleoprotein G-like protein	A8MWD9;P62308;F5H013;Q49AN9;C9JVQ0;F5H5R7	ENSG00000143977	1.05e-13	-0.0430215	0.156	1	7.53964	0.168642	0.568	2	7.94143
HK1	HK1	Hexokinase-1	B3KXY9;E7ENR4;Q59FD4;A8K7J7;P19367;B4DG62;B3KRA9	ENSG00000156515	0	0.182692	0.693	36	6.79403	0.168514	0.567	43	7.70107
WDR76	WDR76	WD repeat-containing protein 76	Q9H967	ENSG00000092470	2.74e-86	0.178874	0.684	5	6.16965	0.168128	0.567	6	7.04376
SEC62	SEC62;TLOC1	Translocation protein SEC62	Q99442;A0JLN5;F8WF48;F8WCJ7;D3DNQ1;F5H501;Q3KR08	ENSG00000008952	7.41e-14	0.138552	0.588	7	6.55682	0.167486	0.566	4	7.02576
MRPL21	MRPL21	39S ribosomal protein L21, mitochondrial	Q7Z2W9;B4DXI4;F5H7V8;C9JPR2	ENSG00000197345	1.45e-10	-0.0701787	0.091	2	6.95266	0.166972	0.565	2	7.261
ABCC1	ABCC1;DKFZp781G125;MRP	Multidrug resistance-associated protein 1	P33527;I3L4X2;Q9UQ98;F5GXL7;Q68CP7	ENSG00000103222	2.53e-41	0.167872	0.658	3	5.10971	0.166715	0.564	7	5.8776
LRRC8C	LRRC8C	Leucine-rich repeat-containing protein 8C	Q8TDW0	ENSG00000171488	2.08e-07	NA	NA	0	NA	0.166201	0.563	3	6.03571
COX15	COX15	Cytochrome c oxidase assembly protein COX15 homolog	Q7KZN9;B4DQM2	ENSG00000014919	2.23e-13	0.0504668	0.378	4	6.33876	0.166073	0.563	4	6.12772
CAMSAP3	CAMSAP3;hCG_2004001	Calmodulin-regulated spectrin-associated protein 3	D6W648;Q9P1Y5	ENSG00000076826	1.16e-06	0.462785	1.36	2	5.44465	0.163885	0.559	3	6.10226
TP53BP1	TP53BP1	Tumor suppressor p53-binding protein 1	Q12888;F8VY86;A6NNK5;A8KA50;C9JXV0	ENSG00000067369	0	0.1595	0.638	59	6.85669	0.16337	0.558	84	7.22822
RDX	DKFZp434I0812;RDX	Radixin	A7YIJ8;B0YJ88;P35241;F5H1A7;B7Z2S7;B7Z9U6;Q05CU6;H7BZI4;Q6PKD3	ENSG00000137710	1.34e-74	-0.161556	-0.126	9	6.40584	0.16337	0.558	4	6.45838
PSMC4	PSMC4	26S protease regulatory subunit 6B	A8K2M0;P43686	ENSG00000013275	1.19e-17	0.729096	1.993	2	6.27946	0.162984	0.557	2	6.23315
PDHX	PDHX	Pyruvate dehydrogenase protein X component, mitochondrial	B2R673;O00330;E9PB14;B4DW62;E9PBP7;H0YD97	ENSG00000110435	1.02e-17	0.516116	1.487	3	6.08966	0.162726	0.557	2	6.34236
NCAM1	NCAM1	Neural cell adhesion molecule 1	P13591;E9PLH7;H7BYX6	ENSG00000149294;ENSG00000262279	2.36e-43	0.188148	0.706	13	6.4587	0.162984	0.557	17	7.01611
GLS	DKFZp686O15119;GLS		B3KM58;Q68D38	ENSG00000115419	1.49e-229	-0.0992317	0.022	2	6.26219	0.162984	0.557	3	6.80236
DLAT	DLAT	Dihydrolipoyllysine-residue acetyltransferase component of pyruvate dehydrogenase complex, mitochondrial	P10515;Q86YI5;B4DJX1;E9PEJ4;H0YDD4;B4DS43;F5H7M3;B4DLQ2;Q01991	ENSG00000150768;ENSG00000263032	3.04e-169	0.121679	0.548	31	7.34246	0.16221	0.556	16	7.53415
RAP1B	RAP1B	Ras-related protein Rap-1b;Ras-related protein Rap-1b-like protein	P61224;B4DQI8;F5H7Y6;E7ESV4;A6NIZ1;Q9BXV4;B4DW74;F5H147;F5GX62;B4DW94;F5H004;F5H6R7;F5GZG1;B7ZB78;F5H823	ENSG00000127314	1.86e-49	0.0486547	0.374	10	7.98914	0.16221	0.556	6	8.26701
PLXNA1	PLXNA1	Plexin-A1	Q9UIW2;F8VSZ4;B4DE20	ENSG00000114554	1.92e-82	-0.0488748	0.142	13	6.09153	0.161694	0.555	19	6.65293
TMA16	TMA16	Translation machinery-associated protein 16	H0Y9X1;Q96EY4;B7Z504;D6RA57	ENSG00000198498	3.01e-18	0.332049	1.048	2	6.72897	0.161178	0.554	1	6.67983
ATIC	ATIC	Bifunctional purine biosynthesis protein PURH;IMP cyclohydrolase;Phosphoribosylaminoimidazolecarboxamide formyltransferase	P31939;A8K202;E9PBU3;B2R7P8;B4DP06;F5GWY2	ENSG00000138363	7.89e-177	-0.246704	-0.329	2	5.63408	0.160662	0.553	7	6.8843
MAGT1	MAGT1	Magnesium transporter protein 1	B4DH58;Q9H0U3;Q5JTA8;Q96SP2;A8MUP5;Q6P577	ENSG00000102158	8.36e-13	0.582941	1.646	10	6.66826	0.159887	0.552	8	7.278
ACTR1A	ACTR1A	Alpha-centractin	P61163;B4DM97;B4DXP9;B4DMT4;F5H3I4	ENSG00000138107	1.06e-43	0.088413	0.469	1	5.46632	0.160017	0.552	1	6.48393
NDRG1	NDRG1;TRG14	Protein NDRG1	Q53EU7;Q597H1;Q92597;B3KU62;B7Z446;E9PDL6;Q8N959;B3KR80;B7Z505;B3KWB2;F5H654;B7Z4H0;B7Z5Z7;E7ESM1;E5RJY1	ENSG00000104419	3.12e-15	0.417704	1.252	1	5.90509	0.1595	0.551	1	6.47847
MAK16	MAK16	Protein MAK16 homolog	Q9BXY0;H0YBV6;A0PJ56	ENSG00000198042	4.05e-111	0.0411028	0.356	10	7.53241	0.1595	0.551	16	7.925
HTT	HD;HTT	Huntingtin	P42858;D3DVR8;A8K3C9	ENSG00000197386	8.03e-09	0.24732	0.847	4	6.38324	0.158983	0.55	6	6.67221
TRABD	TRABD	TraB domain-containing protein	Q9H4I3;Q6XYC5	ENSG00000170638	1.59e-08	0.171847	0.667	1	5.57463	0.158854	0.55	1	6.42351
SNRPB;SNRPN	SNRPB;SNRPN	Small nuclear ribonucleoprotein-associated protein;Small nuclear ribonucleoprotein-associated protein N;Small nuclear ribonucleoprotein-associated proteins B and B'	E7ENP4;Q15182;B3KVR1;Q9UIS4;P14678;P63162;B4DVS0;Q5XPV6;Q66K91;Q6LBS1;Q53HE7	ENSG00000125835;ENSG00000128739	1.29e-54	-0.00517408	0.246	18	7.9111	0.158596	0.55	19	8.20591
JAGN1	JAGN1	Protein jagunal homolog 1	Q8N5M9;F5H711;Q9BY51	ENSG00000171135	5.5e-19	0.188021	0.706	8	7.25508	0.158079	0.549	5	7.58371
RAB10;RAB15;RAB8B	RAB10;RAB15;RAB8B	Ras-related protein Rab-10;Ras-related protein Rab-15	P61026;Q53T70	ENSG00000084733;ENSG00000139998;ENSG00000166128	1.29e-173	0.1137	0.529	27	8.04387	0.158466	0.549	24	8.44042
SCAMP1	SCAMP1	Secretory carrier-associated membrane protein 1	A8K2G0;O15126;B4E2V7;B4DP10;Q96AZ4		4.93e-07	-0.169469	-0.145	1	6.02531	0.158466	0.549	1	6.74344
EED	EED	Polycomb protein EED	O75530;E9PJK2;B4DVW7;E9PL02;H0YEL4	ENSG00000074266	2.47e-67	0.268195	0.896	9	7.13697	0.157949	0.548	10	7.63357
SAR1A;SAR1B	SAR1A;SAR1B;SARA1	GTP-binding protein SAR1a;GTP-binding protein SAR1b	B2R679;Q5SQT9;Q6FID4;Q9NR31;Q53F37;Q8NG23;Q9Y6B6;D6RD69;B4DQ19;D6RDB2;Q5SQT8;E9PBN0;H0Y5E8;Q5SQU0;D6RAA2	ENSG00000079332;ENSG00000152700	1.88e-09	0.180275	0.687	2	6.85883	0.157691	0.548	2	7.44809
ZMYM3	ZMYM3	Zinc finger MYM-type protein 3	A6NHB5;Q14202;A6NHN7	ENSG00000147130	2.45e-83	0.186881	0.703	23	6.44026	0.156785	0.546	25	6.90634
NHP2L1	NHP2L1	NHP2-like protein 1	B1AHD1;P55769;Q6FHM6	ENSG00000100138	4.06e-59	0.0885487	0.469	13	8.22469	0.156655	0.546	9	8.39872
LRCH2	LRCH2	Leucine-rich repeat and calponin homology domain-containing protein 2	Q5VUJ6;F5H2T1;Q08AD5	ENSG00000130224;ENSG00000268417	7.02e-13	0.288418	0.945	3	5.58823	0.155749	0.544	3	6.44517
SUCLA2	DKFZp564P2062;DKFZp686D0880;SUCLA2	Succinyl-CoA ligase [ADP-forming] subunit beta, mitochondrial	Q6N0B1;E5KS55;E5KS60;Q9P2R7;B4DRV2;B7ZAF6;F5GXC8;Q7Z503;B4DY87;F5H5G8;Q5T9Q5;B7Z9S6;F5H5Q7;Q9Y4T0	ENSG00000136143	7.54e-14	0.35061	1.093	3	6.26288	0.155231	0.543	2	6.72214
DKFZp761K0922;NEFL	DKFZp761K0922;NEFL	Neurofilament light polypeptide	P07196;B3KQI5;B3KXJ0;Q8TCR7;B4DR43		6.9e-173	0.196103	0.725	31	7.05599	0.154324	0.542	16	7.52647
STT3B	STT3B	Dolichyl-diphosphooligosaccharide--protein glycosyltransferase subunit STT3B	Q8TCJ2	ENSG00000163527	1.41e-201	0.135798	0.581	58	7.20599	0.154454	0.542	77	7.69953
LIN7B;LIN7A;LIN7C	LIN7A;LIN7B;LIN7C	Protein lin-7 homolog A;Protein lin-7 homolog B;Protein lin-7 homolog C	Q53FX5;Q9NUP9;G3V1D4;O14910;H0YIA8;H0YI92	ENSG00000104863;ENSG00000111052;ENSG00000148943	4.02e-45	0.133564	0.576	1	5.9941	0.154194	0.542	2	6.86435
CHID1	CHID1	Chitinase domain-containing protein 1	B4DN31;B7Z705;Q9BWS9	ENSG00000177830	3.15e-118	0.115566	0.533	6	6.96761	0.154194	0.542	4	7.62744
NES	NES	Nestin	D3DVC4;P48681;A5PKT9;E7EMJ2;Q05BW3	ENSG00000132688	4.2e-62	0.0261627	0.32	10	5.60946	0.154454	0.542	14	6.34268
AASS	AASS	Alpha-aminoadipic semialdehyde synthase, mitochondrial;Lysine ketoglutarate reductase;Saccharopine dehydrogenase	A4D0W4;Q9UDR5;F8WAH1;F8WE53;B4DFY7	ENSG00000008311	3.21e-05	NA	NA	0	NA	0.153676	0.541	2	6.13777
HIP1R	HIP1R	Huntingtin-interacting protein 1-related protein	O75146	ENSG00000130787	1.25e-28	NA	NA	0	NA	0.154065	0.541	7	6.19554
SEL1L	SEL1L	Protein sel-1 homolog 1	Q9UBV2	ENSG00000071537	4.22e-239	0.353775	1.1	5	5.92036	0.154065	0.541	12	7.12476
YWHAH	YWHAH	14-3-3 protein eta	Q04917;B2R6N6;Q9H4N8;A2IDB2	ENSG00000128245	2.11e-58	0.0333701	0.338	2	6.79291	0.154065	0.541	1	6.64842
GPR89A;GPR89B	GPR89A;GPR89B;GPR89C	Golgi pH regulator A;Golgi pH regulator B;Putative Golgi pH regulator C	B7ZAQ6;P0CG08;B4DT03;B4DY51;A6NKF9	ENSG00000117262;ENSG00000188092;ENSG00000196644;ENSG00000264337;ENSG00000264776	2e-40	0.199751	0.734	3	5.98296	0.152118	0.538	4	6.18515
GNB1;GNB3	GNB1;GNB3	Guanine nucleotide-binding protein G(I)/G(S)/G(T) subunit beta-1;Guanine nucleotide-binding protein G(I)/G(S)/G(T) subunit beta-3	B2R6K4;P62873;Q1RMY8;B1AKQ9;B1AKQ8;B1AKQ7	ENSG00000078369;ENSG00000111664;ENSG00000268195	5.65e-275	0.103397	0.504	19	7.95869	0.152378	0.538	12	8.3712
SACM1L	DKFZp686A0231;SACM1L	Phosphatidylinositide phosphatase SAC1	Q9NTJ5;B4DK71;B4DVV3;E9PGZ4;F8WDN7	ENSG00000211456	1.2e-67	0.289244	0.947	27	7.37543	0.151859	0.537	34	7.77772
PPP3CB;PPP3CC;PPP3CA	PPP3CA;PPP3CB;PPP3CC	Serine/threonine-protein phosphatase;Serine/threonine-protein phosphatase 2B catalytic subunit alpha isoform;Serine/threonine-protein phosphatase 2B catalytic subunit beta isoform;Serine/threonine-protein phosphatase 2B catalytic subunit gamma isoform	Q08209;E9PK68;E9PPC8;P16298;B4DRT5;P48454;Q5F2F8;A1A441;E7ETC2;B7Z781;F5H0F8;G3V111;A8W6Z8;H0YB02	ENSG00000107758;ENSG00000120910;ENSG00000138814	1.72e-09	0.279174	0.923	2	6.60779	0.151859	0.537	1	7.25307
EIF2S2	EIF2S2	Eukaryotic translation initiation factor 2 subunit 2	B5BU01;P20042;Q6IBR8;Q96I16	ENSG00000125977	1.98e-132	0.0542234	0.387	13	7.28735	0.151729	0.537	13	7.48189
CCT8	CCT8	T-complex protein 1 subunit theta	P50990;Q53HU0;G5E9B2;B4DEM7;Q7Z759;B4DQH4	ENSG00000156261	3.71e-207	0.112633	0.526	45	7.66603	0.150949	0.536	39	8.06948
ASCC3	ASCC3	Activating signal cointegrator 1 complex subunit 3	Q8N3C0;B4DR60	ENSG00000112249	2.12e-181	0.190552	0.712	52	6.38593	0.15056	0.535	62	6.81079
RRP9	RRP9	U3 small nucleolar RNA-interacting protein 2	O43818	ENSG00000114767	0	0.160017	0.639	16	7.62488	0.1503	0.535	24	8.12107
PTCD3	PTCD3	Pentatricopeptide repeat domain-containing protein 3, mitochondrial	Q96EY7;B2RDU4	ENSG00000132300	2.08e-109	-0.060954	0.113	31	7.05888	0.15082	0.535	10	7.18287
FLYWCH1	FLYWCH1	FLYWCH-type zinc finger-containing protein 1	Q4VC44	ENSG00000059122	0.00043848	NA	NA	0	NA	0.14991	0.534	1	5.35963
NUP54	DKFZp434L1613;NUP54	Nucleoporin p54	Q53H29;Q53FD7;Q7Z3B4;B4DT35;B4DRV5;E7EUM5	ENSG00000138750	8.35e-98	0.257614	0.871	8	6.90283	0.15004	0.534	9	7.45451
SVIL	DKFZp586H1823;DKFZp686A17191;SVIL	Supervillin	O95425;B4E3H1;F5H2Q5;B4E3N7;F5GY75	ENSG00000197321	4.33e-126	0.162855	0.646	25	6.07365	0.15004	0.534	22	6.44394
NDUFS8	NDUFS8	NADH dehydrogenase [ubiquinone] iron-sulfur protein 8, mitochondrial	O00217;E9PPW7;E9PKH6;Q53G17;F8W9K7;E9PN51;B4DYI3	ENSG00000110717	2.58e-89	0.0176369	0.3	11	7.48831	0.15017	0.534	10	7.93795
TBL2	TBL2	Transducin beta-like protein 2	B2RB52;Q8N2L6;Q9Y4P3;E9PF19;Q96E41;B4DY50;B4DY59	ENSG00000106638;ENSG00000263049	5.86e-140	0.0359054	0.344	14	7.19841	0.149259	0.533	12	7.7094
USP42	USP42	Ubiquitin carboxyl-terminal hydrolase;Ubiquitin carboxyl-terminal hydrolase 42	Q9H9J4;A4D2N6;A4D2N7	ENSG00000106346	2.17e-15	-0.721397	-1.459	2	4.87272	0.148739	0.532	2	5.62076
RARS	RARS	Arginine--tRNA ligase, cytoplasmic	P54136;B4DXW6;F5H3T8	ENSG00000113643	3.91e-108	0.0147838	0.293	39	7.18828	0.147958	0.53	19	7.56858
HACD2	PTPLB	Very-long-chain (3R)-3-hydroxyacyl-[acyl-carrier protein] dehydratase 2	Q6Y1H2	ENSG00000206527	1.31e-11	0.0110662	0.284	10	6.41343	0.147958	0.53	18	7.20922
IGF2BP3	IGF2BP3	Insulin-like growth factor 2 mRNA-binding protein 3	O00425	ENSG00000136231	4.42e-248	-0.0650986	0.103	39	7.28258	0.147697	0.53	15	7.39018
BRPF1	BRPF1	Peregrin	P55201	ENSG00000156983	4.51e-107	0.115433	0.533	18	6.44017	0.147437	0.529	14	6.8628
STAG1	DKFZp781D1416;STAG1;STAG1 variant protein	Cohesin subunit SA-1	Q4LE48;Q8WVM7;Q6P275;Q68DW7	ENSG00000118007	2.31e-80	-0.135665	-0.065	9	6.10711	0.147046	0.529	8	6.64235
RARS2	RARS2;RARSL	Probable arginine--tRNA ligase, mitochondrial	Q5T160;H0UI22	ENSG00000146282	7.53e-11	0.185993	0.701	2	5.53701	0.146004	0.527	2	5.83572
RNF2	RNF2	E3 ubiquitin-protein ligase RING2	Q99496;B3KRH1	ENSG00000121481	6.55e-86	0.0529723	0.384	8	7.12749	0.145612	0.526	4	7.51198
HPRT1	HPRT1	Hypoxanthine-guanine phosphoribosyltransferase	H7BY78;P00492;Q6LET3	ENSG00000165704	4.45e-11	-0.271653	-0.388	3	6.66792	0.145612	0.526	2	6.89135
NPTN	DKFZp566H1924;NPTN	Neuroplastin	Q9Y639;B2RAL7;F5GZD0;H7BXJ1;Q9UFM8;B7Z960;F5GYM7;H3BU51;Q9Y499	ENSG00000156642	1.76e-19	0.163499	0.647	8	6.33903	0.14496	0.525	9	7.1745
CYFIP2	CYFIP1;CYFIP2;DKFZp761H087	Cytoplasmic FMR1-interacting protein 2	E7EVF4;E7EVJ5;E7EWA4;Q96F07;B7Z8N7;B7Z4I3;F5H583;B7Z3H2;B7Z217;E7EW33;H7C229;Q9NSN1	ENSG00000055163;ENSG00000068793	1.46e-76	0.0350608	0.342	4	5.55658	0.145221	0.525	4	5.80886
SRSF4	SFRS4;SRSF4	Serine/arginine-rich splicing factor 4	A8K644;Q08170;E7EMJ8;Q53F45;Q59EF5	ENSG00000116350	3.18e-48	-0.00746354	0.24	25	7.51375	0.144829	0.525	13	8.17216
MPG	MPG;PIG16	DNA-3-methyladenine glycosylase	P29372;Q1W6H1;Q5J9I4;G5E9E2;A2IDA3	ENSG00000103152	2.75e-122	-0.177719	-0.165	8	6.79194	0.145091	0.525	2	6.95449
MID2;MID1	MID1;MID2	Midline-1;Probable E3 ubiquitin-protein ligase MID2	A8K5A0;O15344;B4DLX8;C9J453;B7Z5K6;C9JZJ7	ENSG00000080561;ENSG00000101871	3.62e-17	-0.200316	-0.219	10	6.27788	0.14496	0.525	4	6.85443
POGZ	POGZ	Pogo transposable element with ZNF domain	Q7Z3K3;B4DTP8;B7ZBY5;B4DYL9;E9PM80;B4DSK8;F5H8H4	ENSG00000143442	0	0.176578	0.678	28	6.79256	0.144699	0.524	35	7.27031
TMX4	TMX4	Thioredoxin-related transmembrane protein 4	Q9H1E5	ENSG00000125827	3.23e-24	0.171079	0.665	3	7.06397	0.144699	0.524	5	7.41886
RNH1	RNH1	Ribonuclease inhibitor	P13489;E9PIM9;E9PLZ3;E9PMJ3	ENSG00000023191	1.55e-103	-0.220127	-0.266	3	6.66467	0.144308	0.524	4	7.03443
ATP6V1D	ATP6V1D;VATD	V-type proton ATPase subunit D	Q9H3H0;Q9Y5K8;G3V2S6;G3V559;Q9NW63;H0YJS0;H0YJ55	ENSG00000100554	1.1e-26	0.241352	0.833	1	6.13729	0.143916	0.523	1	6.4264
TRIP12	TRIP12	E3 ubiquitin-protein ligase TRIP12	Q14CA3	ENSG00000153827	0	0.134484	0.578	2	4.81125	0.144046	0.523	4	5.41762
RAB3GAP2	RAB3GAP2	Rab3 GTPase-activating protein non-catalytic subunit	A6H8V0;Q9H2M9	ENSG00000118873	9.77e-31	0.327112	1.037	5	5.61685	0.143394	0.522	7	6.3983
XPO1	XPO1	Exportin-1	O14980;B7ZB16;B4DR01;B3KWD0	ENSG00000082898	0	0.174279	0.673	27	6.52458	0.143132	0.522	69	7.91399
PAFAH1B2	PAFAH1B2	Platelet-activating factor acetylhydrolase IB subunit beta	P68402;A8DPS7;E9PLP3	ENSG00000168092	4.97e-28	0.0301242	0.33	2	6.57882	0.143394	0.522	1	6.85689
CYC1	CYC1	Cytochrome c1, heme protein, mitochondrial	P08574;Q8TBT6	ENSG00000179091	2.25e-279	0.305329	0.985	18	7.70013	0.142609	0.521	7	7.99941
EPB41L3	EPB41L3		A8K968;B3KY28;B2RB02;B7Z8M8	ENSG00000082397	0	0.0985544	0.493	24	6.55944	0.14274	0.521	45	7.75539
TMEM33	SHINC3;TMEM33	Transmembrane protein 33	A6QKW0;P57088;D6RAA6	ENSG00000109133	4.1e-52	0.0501883	0.378	23	7.71547	0.143002	0.521	22	8.18099
CTCF;CTCFL	CTCF;CTCFL	Transcriptional repressor CTCF;Transcriptional repressor CTCFL	P49711;Q59EL8;B5MC38	ENSG00000102974;ENSG00000124092	2.15e-119	0.287472	0.942	11	6.51186	0.141694	0.519	30	7.74451
TM9SF3	SMBP;TM9SF3	Transmembrane 9 superfamily member 3	Q9HD45;Q96JZ5;Q8WUB5;Q5TB53;Q8NCC4	ENSG00000077147	6.76e-20	0.107286	0.513	20	6.88711	0.141956	0.519	17	7.24635
LCLAT1	LCLAT1	Lysocardiolipin acyltransferase 1	Q6UWP7;A6H8Z7;B4DLE7;B4DYR5;B4DM26;C9K0C3	ENSG00000172954	3.57e-18	0.0669503	0.417	15	6.62608	0.14104	0.518	15	7.01132
DGKE	DGKE	Diacylglycerol kinase epsilon	A1L4Q0;P52429;I3L112;Q59FU4	ENSG00000153933	1.05e-06	-0.208761	-0.239	1	5.7163	0.141171	0.518	1	5.6689
ADGRE5	CD97	CD97 antigen;CD97 antigen subunit alpha;CD97 antigen subunit beta	P48960;H7BYJ8;B4DTS6;B3KUI0;B4E336	ENSG00000123146	4.16e-78	0.126973	0.56	1	5.55712	0.140517	0.517	1	5.50267
PC	PC	Pyruvate carboxylase, mitochondrial	P11498	ENSG00000173599	6.9e-233	-0.0618573	0.111	13	6.1067	0.140386	0.517	24	6.9605
H2AFY2	H2AFY2	Core histone macro-H2A.2;Histone H2A	Q9P0M6;Q9HA11	ENSG00000099284	0	0.267476	0.895	25	7.8526	0.139862	0.516	14	8.0461
ZC3H13	ZC3H13	Zinc finger CCCH domain-containing protein 13	Q5T200	ENSG00000123200	5.9e-229	0.00388999	0.267	32	6.5927	0.139993	0.516	35	7.08615
PTGES3	PTGES3	Prostaglandin E synthase 3	B3KUY2;Q15185;B4DP11;B4DP21;B4DHP2	ENSG00000110958	4.01e-41	0.219091	0.78	4	7.42851	0.139208	0.515	4	7.88517
TPR	Tpr;TPR	Nucleoprotein TPR	P12270;Q99968	ENSG00000047410	0	0.239031	0.827	186	7.35648	0.139076	0.514	287	7.92377
SMC1A	DKFZp686L19178;SMC1A	Structural maintenance of chromosomes protein 1A	Q14683;Q6P2R1;A8K7A6;Q6MZR8	ENSG00000072501;ENSG00000269384	0	0.231924	0.81	125	7.73948	0.139076	0.514	151	8.30421
STX18	STX18	Syntaxin-18	Q9P2W9;D6RF48;H0YAL4;D6RD65;D6RC71	ENSG00000168818	1.78e-10	0.102591	0.502	3	6.01586	0.138683	0.514	1	6.39714
PEX1	PEX1;PEX1R633Ter	Peroxisome biogenesis factor 1	O43933;B4DER6;B4DIM7;E9PE75	ENSG00000127980	5.96e-12	0.095722	0.486	1	4.71745	0.139076	0.514	5	6.13046
RPL28	RPL28	60S ribosomal protein L28	H0YKD8;E9PB24;P46779;H0YMF4;Q59F34;G5E9L2;C9JB50;H0YLP6	ENSG00000108107	1.73e-12	-0.0164244	0.219	9	7.4304	0.138683	0.514	4	7.49892
CBX5	CBX5	Chromobox protein homolog 5	P45973;G3V1X9;Q6I9T7	ENSG00000094916	3.59e-58	0.295253	0.961	17	7.89313	0.138028	0.512	15	8.29831
SFXN3	SFXN3	Sideroflexin-3	B4DRS6;A6NCZ6;Q9BWM7	ENSG00000107819	8.21e-18	0.0662615	0.416	4	6.92908	0.137635	0.512	3	7.26862
EHHADH	EHHADH	3-hydroxyacyl-CoA dehydrogenase;Enoyl-CoA hydratase/3,2-trans-enoyl-CoA isomerase;Peroxisomal bifunctional enzyme	Q08426;F5GWL9;A0PJI6	ENSG00000113790	1.17e-93	0.232661	0.812	15	6.34145	0.137504	0.511	8	6.70548
CEBPZ	CEBPZ	CCAAT/enhancer-binding protein zeta	Q03701	ENSG00000115816	0	-0.0511301	0.136	3	5.76253	0.137504	0.511	4	6.31848
PABPN1	PABPN1	Polyadenylate-binding protein 2	Q86U42;G3V4T2;B4DEH8;H0YJH9	ENSG00000100836	2.65e-102	0.0271541	0.323	9	7.79401	0.136716	0.51	10	8.30014
SPTAN1	SPTAN1	Spectrin alpha chain, non-erythrocytic 1	Q13813;A6NG51;B4DGT1	ENSG00000197694	0	0.106884	0.512	2	5.33242	0.135929	0.509	4	5.67814
STRN3	STRN3	Striatin-3	Q13033;A0AV58	ENSG00000196792	9e-45	-0.00236799	0.252	2	5.45033	0.135929	0.509	8	7.06285
SRSF6	SFRS6;SRSF6	Serine/arginine-rich splicing factor 6	A8K588;Q13247;Q59GY3;B5BU15	ENSG00000124193	1.79e-33	0.136191	0.582	14	7.70178	0.135535	0.508	11	8.32305
FXR1	FXR1		B4DM78		2.95e-289	0.0123541	0.287	2	5.74303	0.135798	0.508	2	6.46492
C19orf47	C19orf47	Uncharacterized protein C19orf47	Q8N9M1	ENSG00000160392	3.19e-24	-0.513131	-0.963	1	5.445	0.135535	0.508	1	6.02284
CENPC	CENPC1	Centromere protein C 1	Q8IW27;Q03188;H0Y8J2;Q6PIR0	ENSG00000145241	1.06e-54	0.112233	0.525	3	5.62002	0.135272	0.507	12	6.83544
CDC23	CDC23	Cell division cycle protein 23 homolog	Q9UJX2	ENSG00000094880	8.07e-76	0.154454	0.626	5	6.44762	0.134221	0.506	9	6.94303
SSRP1	SSRP1	FACT complex subunit SSRP1	Q08945	ENSG00000149136	0	0.213876	0.767	78	8.09747	0.133695	0.505	72	8.51065
SMARCC2	DKFZp313D0632;SMARCC2	SWI/SNF complex subunit SMARCC2	Q8TAQ2	ENSG00000139613	0	0.18954	0.709	62	7.22889	0.133827	0.505	64	7.65401
F11R	F11R	Junctional adhesion molecule A	B7Z5W1;Q6FIB4;Q9Y624;D3DVF0;Q9Y5B2	ENSG00000158769	5.63e-47	0.10742	0.514	3	6.54078	0.134089	0.505	4	7.49861
AFG3L2	AFG3L2	AFG3-like protein 2	Q8TA92;Q9Y4W6;D3DUJ0	ENSG00000141385	8.29e-189	0.0969364	0.489	49	7.08913	0.133827	0.505	28	7.43149
THOC1	THOC1	THO complex subunit 1	Q96FV9	ENSG00000079134	3.65e-101	0.0750534	0.437	28	7.0596	0.133695	0.505	16	7.44668
PTPN13	DKFZp686J1497;PTPN13	Tyrosine-protein phosphatase non-receptor type 13	Q12923;Q59H55	ENSG00000163629	2.56e-87	0.122209	0.549	23	5.90653	0.1333	0.504	30	6.40538
GNAS;GNAT1;GNAT2;GNAL;GNAT3	GNAL;GNAS;GNAT1;GNAT2;GNAT3;GSA	Guanine nucleotide-binding protein G(olf) subunit alpha;Guanine nucleotide-binding protein G(s) subunit alpha isoforms short;Guanine nucleotide-binding protein G(s) subunit alpha isoforms XLas;Guanine nucleotide-binding protein G(t) subunit alpha-1;Guanine nucleotide-binding protein G(t) subunit alpha-2;Guanine nucleotide-binding protein G(t) subunit alpha-3	Q5JWF2;A6NI00;P63092;Q14455;Q5FWY2;B0AZR9	ENSG00000087460;ENSG00000114349;ENSG00000134183;ENSG00000141404;ENSG00000214415	8.63e-82	0.0681893	0.42	24	7.39843	0.133564	0.504	22	7.96167
MTX2	MTX2	Metaxin-2	O75431;B7Z9F3;Q8IZ68;C9JNK6;B3KM74;C9JAZ1	ENSG00000128654	7.42e-83	0.156267	0.63	8	7.20677	0.133037	0.503	7	7.92835
FARSB	FARSB;FARSLB	Phenylalanine--tRNA ligase beta subunit	Q9NSD9;Q9BR63;A8K666;B4DFM0;B7ZB32;F5H6Y1	ENSG00000116120	1.02e-41	0.0478175	0.372	13	6.37334	0.132774	0.503	7	6.76987
YWHAB	YWHAB	14-3-3 protein beta/alpha;14-3-3 protein beta/alpha, N-terminally processed	P31946;B5BU24	ENSG00000166913	2.58e-252	0.00532815	0.271	11	7.46455	0.132643	0.503	11	7.93064
CYP51A1	CYP51A1	Lanosterol 14-alpha demethylase	Q16850;B3KRC6;F5H3N4;Q05D40	ENSG00000001630	3.16e-54	0.0743684	0.435	13	7.08393	0.132379	0.502	16	7.39475
TERF2	TERF2	Telomeric repeat-binding factor 2	Q15554;H3BR06;H3BTA7	ENSG00000132604	1.22e-92	-0.142035	-0.08	6	6.38977	0.132379	0.502	7	7.12759
NUP205	NUP205	Nuclear pore complex protein Nup205	Q92621	ENSG00000155561	0	0.244278	0.84	152	7.2999	0.131721	0.501	186	7.81489
FASTKD1	FASTKD1;FLJ21901	FAST kinase domain-containing protein 1	Q53R41;D3DPC4	ENSG00000138399	5.34e-31	0.0487942	0.374	5	5.85094	0.131853	0.501	1	5.57122
FCF1	DKFZp686O2396;FCF1	rRNA-processing protein FCF1 homolog	Q4FZ45;Q9Y324;G3V1S4;G3V5S9;Q66K47;G3V2M5	ENSG00000119616	5.44e-07	-0.151186	-0.102	2	6.79288	0.131458	0.501	2	7.53923
NUMA1;MYO5B	MYO5B;NuMA;NUMA1;NUMA1 variant protein	Nuclear mitotic apparatus protein 1	Q4LE64;Q14980	ENSG00000137497;ENSG00000167306	0	0.229834	0.805	317	7.76304	0.131326	0.5	419	8.22742
PIGT	PIGT	GPI transamidase component PIG-T	Q969N2;B7Z1F1;F5GWY0;B7Z3L1;G8JLF5;B7Z1N3;B7ZAP3;B7Z4T7	ENSG00000124155	4.68e-67	0.135272	0.58	16	6.95666	0.131194	0.5	13	7.61101
DIABLO	DIABLO	Diablo homolog, mitochondrial	Q53HB7;Q9NR28;Q502X2;F5H796;F5GXT8;F5GX50	ENSG00000184047	1.24e-06	0.108625	0.517	2	6.34799	0.131326	0.5	2	6.93283
TRAM1	TRAM1	Translocating chain-associated membrane protein 1	A8K032;Q15629;Q6FHL3;B4E0K2;G3XAN4;Q6FHU7	ENSG00000067167	1.81e-06	-0.0282486	0.191	8	6.55854	0.130931	0.5	5	6.98233
MRPS31	MRPS31	28S ribosomal protein S31, mitochondrial	Q92665	ENSG00000102738	3.42e-43	-0.0988609	0.023	5	6.62646	0.131063	0.5	3	7.25472
MYEF2	MYEF2	Myelin expression factor 2	Q9P2K5;H0YN19	ENSG00000104177	4.83e-152	-0.153976	-0.108	26	7.31754	0.131326	0.5	17	7.69957
MFF	MFF	Mitochondrial fission factor	Q9GZY8;C9JHF5	ENSG00000168958	1.18e-70	-0.983275	-2.082	7	7.11893	0.130931	0.5	5	7.46327
ERCC3	ERCC3	TFIIH basal transcription factor complex helicase XPB subunit	A8K359;P19447;B3KRG2;B3KTH1;G3V1S1;Q53HW5	ENSG00000163161	2.66e-11	NA	NA	0	NA	0.130667	0.499	2	6.30602
RSBN1L	RSBN1L	Round spermatid basic protein 1-like protein	Q6PCB5	ENSG00000187257	1.74e-08	NA	NA	0	NA	0.130404	0.499	1	5.38826
CLGN	CLGN	Calmegin	A8K454;O14967;B4DRG2	ENSG00000153132	1.64e-80	0.414785	1.245	6	6.09916	0.130404	0.499	4	6.63993
H2AFV;H2AFZ	H2AFV;H2AFZ	Histone H2A;Histone H2A.V;Histone H2A.Z	P0C0S5;Q71UI9;C9J0D1;A6NKY0;A6NFA8	ENSG00000105968;ENSG00000164032	3.92e-263	0.237931	0.824	21	8.72138	0.130799	0.499	14	8.68693
SUMO1	SUMO1	Small ubiquitin-related modifier 1	B8ZZN6;P63165;B9A032;B8ZZJ0;A8MUS8;B8ZZ67	ENSG00000116030	3.15e-64	0.147046	0.608	22	7.83384	0.130404	0.499	33	8.53203
BRD7	BRD7	Bromodomain-containing protein 7	Q9NPI1	ENSG00000166164	9.37e-131	0.241474	0.833	9	6.47001	0.129877	0.498	9	7.10384
CD59	CD59	CD59 glycoprotein	E9PR17;P13987;Q6FHM9;E9PNW4;H0YET2	ENSG00000085063	1.54e-07	0.22033	0.783	2	7.09107	0.130008	0.498	2	7.80201
LRRC40	LRRC40	Leucine-rich repeat-containing protein 40	Q9H9A6	ENSG00000066557	8.83e-57	0.0487942	0.374	3	5.53704	0.129877	0.498	4	6.31437
SLK	SLK	STE20-like serine/threonine-protein kinase	Q9H2G2;B4DZC9	ENSG00000065613	0.00039125	NA	NA	0	NA	0.129349	0.497	1	5.03615
TP53	p53;TP53	Cellular tumor antigen p53	B6E4X6;Q5U0E4;E5RMA8;P04637;H6U5S2;H6U5S3;Q2XSC7;B4DNI2;B4DMH2;H2EHT1;Q1MSX0;Q1MSW8;H6U5S4;E7EQX7;Q1MSW9;E7ESS1	ENSG00000141510	1.63e-174	0.0747794	0.436	20	7.41266	0.129481	0.497	18	7.89039
EIF2S1	EIF2S1	Eukaryotic translation initiation factor 2 subunit 1	P05198;Q53XC0;G3V4T5;H0YJS4	ENSG00000134001	2.1e-203	0.0370308	0.346	21	7.72803	0.129613	0.497	24	8.17412
ERMP1	ERMP1;KIAA1815	Endoplasmic reticulum metallopeptidase 1	Q7Z2K6;E7ER77;D3DRI3	ENSG00000099219	3.11e-161	0.352307	1.097	18	6.48411	0.128953	0.496	25	7.01845
SDHA	SDHA		Q59GW8;Q8IW48;Q0QF12;B4DYN5	ENSG00000073578	0	0.19333	0.718	95	8.00009	0.128953	0.496	58	8.47985
GART;GART	GART	Phosphoribosylamine--glycine ligase;Phosphoribosylformylglycinamidine cyclo-ligase;Phosphoribosylglycinamide formyltransferase;Trifunctional purine biosynthetic protein adenosine-3	Q59HH3;P22102;Q3B7A7;B4DJ93	ENSG00000159131;ENSG00000262473	1.04e-44	-0.014281	0.224	1	4.62641	0.128689	0.496	10	6.81983
NUP133	NUP133	Nuclear pore complex protein Nup133	Q8WUM0;F5H5C2;A6NGS4;B4E206;Q5T8N1;B4E3T7	ENSG00000069248	0	0.166201	0.654	56	7.21373	0.128294	0.495	85	7.87443
VAPB	VAPB	Vesicle-associated membrane protein-associated protein B/C	O95292;Q53XM7;E5RK64	ENSG00000124164	2.47e-91	-0.0906954	0.042	6	7.23538	0.128557	0.495	3	7.59858
SMARCA5	SMARCA5	SWI/SNF-related matrix-associated actin-dependent regulator of chromatin subfamily A member 5	O60264;B4DZC0;B7ZAX9;F5GZI1	ENSG00000153147	0	0.155361	0.628	154	7.76865	0.127633	0.494	249	8.59766
GNA14	GNA14	Guanine nucleotide-binding protein subunit alpha-14	B1ALW3;O95837	ENSG00000156049	3.91e-10	NA	NA	0	NA	0.126841	0.492	1	6.01389
PTGFRN	PTGFRN		Q4QQP8;Q1WWL2;H0YFT2;A4QPA1		1.2e-92	0.379399	1.161	1	5.05388	0.126709	0.492	4	6.07788
MLLT4	MLLT4	Afadin	P55196;A8MQ02;Q5TIG5	ENSG00000130396	0	0.181039	0.689	83	6.93985	0.126709	0.492	86	7.28756
PITRM1	DKFZp686F08225;PITRM1	Presequence protease, mitochondrial	Q5JRX3;B4DH07;C9JSL2;E9PDX6;B4DRW8;B4E0J8;E7ES23;B3KN37	ENSG00000107959	1.62e-228	-0.0811253	0.065	1	4.81559	0.126841	0.492	18	7.12743
RAB13	hCG_1996054;RAB13	Ras-related protein Rab-13	Q504R6;P51153;D3DV69	ENSG00000143545	2.61e-56	0.126709	0.56	4	6.75159	0.126444	0.491	1	6.87585
RUVBL2	RUVBL2	RuvB-like 2	Q9Y230;B3KNL2;B3KQ59	ENSG00000183207	0	0.0443242	0.364	43	8.09972	0.126444	0.491	50	8.47891
GTF3C3	GTF3C3	General transcription factor 3C polypeptide 3	Q9Y5Q9	ENSG00000119041	6.56e-166	0.100978	0.498	15	6.50217	0.125783	0.49	14	7.22745
CERS1	CERS1;LASS1	Ceramide synthase 1	P27544	ENSG00000223802	1.19e-14	0.336055	1.058	2	5.68221	0.124857	0.489	9	6.85298
DHRS7	DHRS7;DKFZp564H1664	Dehydrogenase/reductase SDR family member 7	Q9Y394;H0YJ66;F8W9Q4;H0YJE4	ENSG00000100612	5.09e-51	0.182311	0.692	3	7.00728	0.12499	0.489	4	7.34453
ACAD11	ACAD11	Acyl-CoA dehydrogenase family member 11	Q709F0;D6RDI8;F8WEV0	ENSG00000240303	2.61e-40	0.269991	0.901	10	6.33325	0.124593	0.488	10	6.92523
DLG1;DLG3;DLG4;DLG2	DKFZp761P0818;DLG1;DLG2;DLG3;DLG4	Disks large homolog 1;Disks large homolog 3;Disks large homolog 4	Q12959;E7ETS7;B4DGZ8;E9PG21;B4DGU1;E7EWL7;Q59FC4;B4DF78;E7EQD7	ENSG00000075711;ENSG00000082458;ENSG00000132535;ENSG00000150672	7.66e-255	-0.0653703	0.102	2	4.98903	0.124461	0.488	17	7.31435
ATP2B4;ATP2B1;ATP2B2	ATP2B1;ATP2B2;ATP2B2 variant protein;ATP2B3;ATP2B4;PMCA2	Plasma membrane calcium-transporting ATPase 1;Plasma membrane calcium-transporting ATPase 2	P20020;E7ERY9;Q59H63	ENSG00000058668;ENSG00000070961;ENSG00000157087	2.74e-279	0.140909	0.593	45	6.78796	0.123799	0.487	62	7.42063
NPEPPS	NPEPPS;NPEPPSL1;TBC1D3	Puromycin-sensitive aminopeptidase;Puromycin-sensitive aminopeptidase-like protein	P55786;B7Z899;E9PLK3;B7Z463;B7Z4B2;B3KU93;B7Z1H4;B7Z1V9;B3KTP2;F5H0W3	ENSG00000141279;ENSG00000174093	2.3e-23	0.0825663	0.455	2	5.51016	0.124063	0.487	7	6.59095
PRKACA;PRKACB	KIN27;PRKACA;PRKACB	cAMP-dependent protein kinase catalytic subunit alpha;cAMP-dependent protein kinase catalytic subunit beta	P17612;A8K8B9;B4E2L0;C9JK39;B2RB89;P22694;B1APG4;B7ZA00;F8W831;B7Z708;Q15136	ENSG00000072062;ENSG00000142875	6.22e-06	-0.0102651	0.234	1	6.09628	0.124196	0.487	1	6.84974
RPRD1B;RPRD1A	RPRD1A;RPRD1B	Regulation of nuclear pre-mRNA domain-containing protein 1A	Q96P16	ENSG00000101413;ENSG00000141425	6e-131	-0.110433	-0.005	14	7.55689	0.123931	0.487	11	8.02567
ZFX;ZFY;ZNF711	ZFX;ZFY;ZNF711	Zinc finger protein 711;Zinc finger X-chromosomal protein;Zinc finger Y-chromosomal protein	B7ZKJ5;B9EG97;P17010;E9PEP7;Q8WXB7;F5GYV7;Q8WWU0;P08048;Q9Y462;F5H896;B4DS73	ENSG00000005889;ENSG00000067646;ENSG00000147180	3.65e-12	0.331476	1.047	1	5.0619	0.122871	0.485	8	6.83106
LCOR	LCOR	Ligand-dependent corepressor	Q96JN0;A2VCT1	ENSG00000196233	9.44e-10	0.146134	0.606	2	5.74525	0.122606	0.485	1	5.85793
TRMT10C	TRMT10C	Mitochondrial ribonuclease P protein 1	Q7L0Y3;C9JVB6	ENSG00000174173	5.88e-92	0.00662125	0.274	15	7.10476	0.122209	0.484	9	7.50048
NFYC	NFYC	Nuclear transcription factor Y subunit gamma	Q13952;Q59GY4;F8VWM3;Q5T6K5;Q5T6K6;E9PIG7;E9PI99;Q5T6K7;E9PQR2;E9PJA8	ENSG00000066136	2.51e-06	-0.143691	-0.084	3	6.52657	0.122474	0.484	2	6.67584
FOXRED1	FOXRED1	FAD-dependent oxidoreductase domain-containing protein 1	Q96CU9;B4DI59;B4DXM1;B4DQI0	ENSG00000110074	2.36e-19	0.0950467	0.484	2	6.37791	0.121679	0.483	1	5.78043
PNPT1	PNPT1	Polyribonucleotide nucleotidyltransferase 1, mitochondrial	Q8TCS8;H7BZ02	ENSG00000138035	1.05e-261	0.00906043	0.28	40	6.98992	0.121811	0.483	27	7.38998
SPCS2	SPCS2	Signal peptidase complex subunit 2	E9PI68;B4DDB9;Q15005;E9PL01;E9PRB9	ENSG00000118363	4.68e-131	-0.117881	-0.022	10	7.37103	0.121679	0.483	5	7.47376
SLC25A3	SLC25A3	Phosphate carrier protein, mitochondrial	Q00325;Q8NCF7;B2RE88;Q53HC3;F8VVM2	ENSG00000075415	1.78e-143	0.127369	0.561	60	8.01724	0.121015	0.482	78	8.65606
CHD3	CHD3	Chromodomain-helicase-DNA-binding protein 3	Q12873;E9PG89;B4DLC6	ENSG00000170004	2.34e-290	0.122341	0.549	6	5.73918	0.121148	0.482	5	5.89956
EPB41L2	EPB41L2	Band 4.1-like protein 2	O43491	ENSG00000079819	0	0.068602	0.421	79	7.33897	0.121281	0.482	91	7.82465
RNMT	RNMT	mRNA cap guanine-N7 methyltransferase	A8K946;O43148;Q05D80;Q05DQ2;B7Z8S9	ENSG00000101654	2.34e-20	-0.253704	-0.346	4	6.31323	0.121281	0.482	3	6.60839
OGDH;OGDHL	OGDH;OGDHL	2-oxoglutarate dehydrogenase, mitochondrial;2-oxoglutarate dehydrogenase-like, mitochondrial	Q02218;E9PCR7;E9PDF2;F5H801;B4DF00;B4DK55;E9PFG7;B4DH65;B4E3E9;B4DZ95;A2VCT3;A2VCT2	ENSG00000105953;ENSG00000197444	2.52e-150	-0.446954	-0.806	3	5.60221	0.121015	0.482	15	7.08615
HARS2	HARS2	Probable histidine--tRNA ligase, mitochondrial	B2R7G6;P49590;B4DDY8;C9JV49;E9PG66;B4DDN8;C9JHI8;B4DSY5;F5HHF0;B4DQ67	ENSG00000112855	2.86e-41	0.0453032	0.366	7	6.97489	0.119821	0.48	8	7.32091
OLA1	OLA1;PTD004	Obg-like ATPase 1	D7EHM2;Q9NTK5;B4DK14;Q53SW9;C9JTK6	ENSG00000138430	1.6e-36	-0.207178	-0.235	4	6.32584	0.120219	0.48	2	6.91605
MLLT1	MLLT1	Protein ENL	Q03111	ENSG00000130382	4.04e-13	0.183074	0.694	4	6.42508	0.118759	0.478	4	6.85763
RGPD3;RGPD4	RGPD3;RGPD4	RanBP2-like and GRIP domain-containing protein 3;RanBP2-like and GRIP domain-containing protein 4	A6NKT7;Q7Z3J3;C9JX22;B4DZH4	ENSG00000153165;ENSG00000196862	0	0.166073	0.653	6	6.26989	0.118759	0.478	8	6.74665
YWHAQ	YWHAQ	14-3-3 protein theta	P27348;B4DMT8;Q53S41;E9PG15;B4DY04	ENSG00000134308	2.11e-261	0.141171	0.594	7	7.29405	0.119024	0.478	7	7.7128
POLR2B	POLR2B;rpB2	DNA-directed RNA polymerase;DNA-directed RNA polymerase II subunit RPB2	P30876;B4DHJ3;C9J2Y9;B4DH29;C9J4M6;B4DR40	ENSG00000047315	0	-0.752243	-1.532	26	6.7869	0.118759	0.478	79	7.87288
GRID2	GRID2	Glutamate receptor ionotropic, delta-2	O43424;E9PH24;Q4KKU8	ENSG00000152208	2.28e-05	0.333195	1.051	6	6.29675	0.118227	0.477	1	6.17333
CUL4A	CUL4A	Cullin-4A	Q13619;B2RBV7	ENSG00000139842	4.67e-45	0.213129	0.765	2	5.34254	0.118493	0.477	3	5.86465
CDY2B;CDYL;CDY1;CDY1B;CDY2A	CDY1;CDY2A;CDY2B;CDYL	Chromodomain Y-like protein;Testis-specific chromodomain protein Y 1;Testis-specific chromodomain protein Y 2	Q9Y232;C9JQG7	ENSG00000129873;ENSG00000153046;ENSG00000172288;ENSG00000172352;ENSG00000182415	2.44e-28	0.116232	0.535	2	6.02127	0.118227	0.477	2	6.43729
HADHA	HADHA	Long chain 3-hydroxyacyl-CoA dehydrogenase;Long-chain enoyl-CoA hydratase;Trifunctional enzyme subunit alpha, mitochondrial	E9KL44;P40939;B4DRH6;B4DDZ5;Q53T69	ENSG00000084754	0	0.101247	0.499	121	7.9928	0.118227	0.477	72	8.21192
HSP90B1	GRP94c;HSP90B1;HSP90B2P;TRA1	Endoplasmin;Putative endoplasmin-like protein	P14625;Q5CAQ5;Q59FC6;E9PEX3;B4DU71;B4DHT9	ENSG00000166598	0	0.0949116	0.484	56	7.64264	0.118493	0.477	65	8.35112
BCAP31	BCAP31	B-cell receptor-associated protein 31	P51572;Q53G72;Q53HT6;C9J0M4;C9JQ75;C9JSP1;C9JMD7	ENSG00000185825;ENSG00000267977	1.65e-32	0.0100636	0.282	15	7.60932	0.118227	0.477	14	8.26738
RAP2B	DKFZp547A0616;RAP2B	Ras-related protein Rap-2b	P61225;Q5JQ44	ENSG00000181467	4.14e-11	-0.0306929	0.185	2	6.80078	0.118626	0.477	3	7.50364
DECR1	DECR;DECR1	2,4-dienoyl-CoA reductase, mitochondrial	Q16698;B7Z6B8;E5RFV2;Q7LDK6;E5RJG7	ENSG00000104325	2.41e-93	0.108625	0.517	4	6.83246	0.11703	0.475	4	7.10096
NOP58	NOP58	Nucleolar protein 58	Q9Y2X3;B3KN82	ENSG00000055044	0	0.213752	0.767	90	8.23452	0.116764	0.474	61	8.61415
SEC22B	SEC22B	Vesicle-trafficking protein SEC22b	O75396		0	0.212507	0.764	16	7.534	0.116897	0.474	10	7.57206
PDHA1	PDHA1;PDHA1/LOC79064	Pyruvate dehydrogenase E1 component subunit alpha, somatic form, mitochondrial	P08559;B2R5P7;Q53GE3;A5YPB6;A5PHJ9	ENSG00000131828	3.42e-53	0.190046	0.71	17	7.42405	0.116631	0.474	13	7.58805
NR2F1;NR2F2	NR2F1;NR2F2	COUP transcription factor 1;COUP transcription factor 2	P10589;F1D8R0;P24468;F1DAL9;F1DAL6;F1DAL8;F1DAL7	ENSG00000175745;ENSG00000185551	1.51e-11	0.0698396	0.424	1	5.79257	0.116897	0.474	2	6.52388
ATM	ATM;DKFZp781A0353	Serine-protein kinase ATM	Q13315;B4DSP3	ENSG00000149311	4.18e-17	0.0588013	0.398	4	4.83216	0.116498	0.474	5	5.37842
SEC63	SEC63	Translocation protein SEC63 homolog	B3KQF0;Q9UGP8;B3KNE7;E7EQH7	ENSG00000025796	4.16e-259	0.081885	0.453	66	7.41586	0.116365	0.473	61	7.93035
TMEM30A;TMEM30B	TMEM30A;TMEM30B	Cell cycle control protein 50A;Cell cycle control protein 50B	Q9NV96;B4DDK3;B4DIF5	ENSG00000112697;ENSG00000182107	5.01e-09	-0.102047	0.015	4	6.43484	0.116232	0.473	3	7.13837
ATP5O;	ATP5O	ATP synthase subunit O, mitochondrial	P48047;Q53HH2	ENSG00000241837;ENSG00000249209	4.45e-202	-0.023695	0.202	21	8.06763	0.115699	0.472	11	8.07232
FKBP10	DKFZp666D193;FKBP10	Peptidyl-prolyl cis-trans isomerase FKBP10	Q96AY3;Q658U4;Q6ZME7;F5H1P8;B4DJJ5;F8WA23;Q8NAG5	ENSG00000141756;ENSG00000261258	2.9e-104	0.169668	0.662	20	6.90975	0.1153	0.471	14	7.19609
LBR	LBR	Lamin-B receptor	Q14739;C9JXK0	ENSG00000143815	7.74e-140	0.167872	0.658	57	7.6751	0.115033	0.471	63	8.1962
KDSR	KDSR	3-ketodihydrosphingosine reductase	Q06136;B4DMX0	ENSG00000119537	1.41e-07	-0.281106	-0.411	1	5.70685	0.115033	0.471	1	6.56004
DYNLL1	DNCL1;DYNLL1;DYNLL2	Dynein light chain 1, cytoplasmic;Dynein light chain 2, cytoplasmic	Q96FJ2;P63167;Q6FGH9	ENSG00000088986;ENSG00000121083	5.58e-09	0.264356	0.887	5	7.30311	0.1145	0.47	2	7.86834
NME1	NME1	Nucleoside diphosphate kinase A	P15531;E7ERL0;E5RHP0	ENSG00000239672	3.66e-95	-0.0110791	0.232	2	6.55704	0.1145	0.47	2	7.27351
NARS	NARS	Asparagine--tRNA ligase, cytoplasmic	O43776;B4DN60	ENSG00000134440	3.38e-199	0.127765	0.562	16	7.28126	0.113967	0.469	15	7.63587
PEX16	PEX16	Peroxisomal membrane protein PEX16	Q9Y5Y5;E9PP98;E9PLS4;E9PMM3	ENSG00000121680	7.54e-12	-0.585129	-1.135	2	5.77833	0.113967	0.469	2	6.51882
PSMB4	PSMB4	Proteasome subunit beta type-4	P28070;B4DFL3	ENSG00000159377	1.12e-13	NA	NA	0	NA	0.113167	0.468	1	6.77507
ALG3	ALG3	Dol-P-Man:Man(5)GlcNAc(2)-PP-Dol alpha-1,3-mannosyltransferase	C9JQW2;Q92685;H7C0X4;C9J7S5;B4DS50;F8WE30;H7BZZ2;F8WF93	ENSG00000214160	7.34e-13	0.165172	0.651	7	6.24438	0.113167	0.468	7	6.58099
YLPM1	FLJ00353;YLPM1		Q8NF45;H0YIQ2	ENSG00000119596	0	0.063779	0.41	4	5.75974	0.113434	0.468	4	6.10917
SCAF11	SCAF11;SFRS2IP	Protein SCAF11	Q99590;F8VXG7;B2RA91;B4DZM2;F8W028;Q05BS8	ENSG00000139218	1.17e-215	0.049352	0.376	23	6.50755	0.113567	0.468	32	7.05934
IMPDH2	IMPDH2	Inosine-5'-monophosphate dehydrogenase 2	P12268;H0Y4R1;B7Z1G4;F5H247;E7ETK5;Q6QE17	ENSG00000178035	1.92e-280	0.314174	1.006	22	7.56456	0.112633	0.467	25	8.01397
MRPS25	MRPS25	28S ribosomal protein S25, mitochondrial	P82663;B4DFJ5;B4DQG6;E7EPW2	ENSG00000131368	6.68e-76	-0.0874421	0.05	10	7.20712	0.112767	0.467	6	7.63028
SLFN13;SLFN11	FLJ31952;SLFN11;SLFN13	Schlafen family member 11;Schlafen family member 13	Q7Z7L1	ENSG00000154760;ENSG00000172716	2.36e-43	0.639417	1.78	1	4.99305	0.1121	0.466	6	6.70708
RPTOR	RPTOR	Regulatory-associated protein of mTOR	Q8N122;F5H7J5;B7Z3S8	ENSG00000141564	7.69e-14	0.153416	0.623	3	5.39604	0.112233	0.466	6	6.27054
PRDM15	PRDM15;ZNF298	PR domain zinc finger protein 15	P57071;E9PDJ6;E9PF37;F6QQW4;Q4W8S4;E7ER26;Q4W8S5;Q6NXF8;E9PGL3;F5GWX1;Q4W8S3;Q4W8S1	ENSG00000141956	5.98e-05	0.0946415	0.483	1	4.97783	0.1121	0.466	1	5.43006
UGT8	UGT8	2-hydroxyacylsphingosine 1-beta-galactosyltransferase	Q16880;B4DG70;D6RFW2	ENSG00000174607	9.23e-22	0.197362	0.728	4	6.13859	0.111565	0.465	5	6.64063
POLR2A	POLR2;POLR2A	DNA-directed RNA polymerase;DNA-directed RNA polymerase II subunit RPB1	P24928	ENSG00000181222	0	-0.999711	-2.121	88	7.00817	0.111565	0.465	185	7.74468
JAM3	JAM3	Junctional adhesion molecule C	Q9BX67	ENSG00000166086	4.69e-07	0.161952	0.644	3	5.91665	0.111165	0.464	3	7.00522
RBBP5	RBBP5	Retinoblastoma-binding protein 5	B4DMM7;Q15291;B4DLF8	ENSG00000117222	3.29e-80	-0.0382137	0.167	13	6.86392	0.111298	0.464	8	7.06959
RAE1	RAE1	mRNA export factor	E9PQ57;A8K882;P78406;Q5J8M4;E9PPG9	ENSG00000101146	6.56e-192	-0.0932633	0.036	14	7.42791	0.111165	0.464	7	7.69148
ALDH18A1	ALDH18A1	Delta-1-pyrroline-5-carboxylate synthase;Gamma-glutamyl phosphate reductase;Glutamate 5-kinase	P54886	ENSG00000059573	0	0.0739573	0.434	76	7.75262	0.110497	0.463	60	8.05438
HSP90AB1	HSP90AB1;HSP90AB3P;HSP90Bf	Heat shock protein HSP 90-beta;Putative heat shock protein HSP 90-beta-3	P08238;B4DMA2;B4DGL0;A8K3W9;Q9H6X9	ENSG00000096384	0	0.0246034	0.317	140	8.31442	0.110497	0.463	150	8.90255
PBRM1	PB1;PBRM1	Protein polybromo-1	Q86U86;E7EVG2;H0Y5B5	ENSG00000163939	0	0.146264	0.606	121	7.3234	0.109829	0.462	128	7.78421
TMED1	TMED1	Transmembrane emp24 domain-containing protein 1	Q13445	ENSG00000099203	4.43e-32	0.140124	0.592	2	6.34916	0.109829	0.462	4	7.63568
NME3	c371H6.2;NME3	Nucleoside diphosphate kinase;Nucleoside diphosphate kinase 3	Q13232;Q9NUF9;H3BPR2	ENSG00000103024	5.15e-77	0.0705267	0.426	3	6.78157	0.110363	0.462	3	7.34455
GANAB	GANAB	Neutral alpha-glucosidase AB	B4DJ30;Q14697;B4DSM6;F5H6X6;B4DIW2	ENSG00000089597	0	0.0513026	0.38	21	6.58383	0.109829	0.462	46	7.881
RPL18A	RPL18A	60S ribosomal protein L18a	B2R4C0;Q02543;Q53HD3;B4DUV3;B4DM74;B4DM94;Q32XH3	ENSG00000105640	2.6e-45	-0.111352	-0.007	13	7.96474	0.110096	0.462	8	8.20777
TIMM44	DKFZp686H05241;hTIM44;TIMM44	Mitochondrial import inner membrane translocase subunit TIM44	O43615;Q53G69;Q9UPE4	ENSG00000104980	6.13e-73	0.250234	0.854	10	7.01974	0.109695	0.461	6	7.45393
KAT6A	CBP/MOZ;KAT6A;MOZ/CBP;MYST3	Histone acetyltransferase KAT6A	Q92794;A5PKX7;A5PLL3	ENSG00000083168	2.67e-153	0.0318186	0.334	22	6.22118	0.109427	0.461	27	6.64578
HSP90AA1	HSP90AA1;HSP90AA2;HSP90AA4P;HSP90AA5P;HSP90Af	Heat shock protein HSP 90-alpha;Putative heat shock protein HSP 90-alpha A2;Putative heat shock protein HSP 90-alpha A4;Putative heat shock protein HSP 90-alpha A5	P07900;Q2VPJ6;Q8TBA7;O75322;Q86U12;Q96HX7	ENSG00000080824	0	0.148088	0.611	48	7.56569	0.108892	0.46	54	8.20033
PDK1	PDK1	[Pyruvate dehydrogenase [lipoamide]] kinase isozyme 1, mitochondrial	Q15118;Q53R49;B7Z7N6;E9PD65;Q308M4;B7Z937;B7Z207;C9JKT3	ENSG00000152256	1.09e-17	0.040682	0.355	3	6.31702	0.10916	0.46	4	6.84353
CRTAP	CRTAP	Cartilage-associated protein	B3KME2;O75718;Q8NB01;B3KX16;C9JP16;B3KS71;B4DPA3	ENSG00000170275	2.08e-37	0.191563	0.714	12	7.37858	0.108357	0.459	8	7.41877
P4HB	P4HB	Protein disulfide-isomerase	P07237;E7EPA8;B4DNL5;H7BZ94;B4DUA5;F5H8J2;I3L2P8;B4DLN6;H0Y3Z3;Q96C96;I3L398	ENSG00000185624	2.83e-246	0.121811	0.548	19	7.27448	0.108491	0.459	29	7.71599
ACAD9	ACAD9	Acyl-CoA dehydrogenase family member 9, mitochondrial	Q9H845;Q9H9W4;F8WAN8;H0Y8Z9;Q9BUX5	ENSG00000177646	2.92e-257	0.116631	0.536	24	7.38052	0.108625	0.459	25	7.81093
PIK3C2A	PIK3C2A	Phosphatidylinositol 4-phosphate 3-kinase C2 domain-containing subunit alpha	O00443;B4DG55;F5H2B0	ENSG00000011405	4.81e-48	-0.169485	-0.145	9	5.71241	0.108491	0.459	12	6.21654
LAMC1	LAMC1	Laminin subunit gamma-1	P11047	ENSG00000135862	1.28e-147	-0.177197	-0.164	10	5.90202	0.108223	0.459	10	6.22706
RAB11A;RAB25;RAB11B	RAB11A;RAB11B;RAB25	Ras-related protein Rab-11A;Ras-related protein Rab-11B;Ras-related protein Rab-25	A5YM50;Q15907;Q6FHR0;Q6FI42;B4DMN1;Q5U0I1;P62491;H3BSC1;B4DMK0;B4DT13;H3BMH2	ENSG00000103769;ENSG00000132698;ENSG00000185236	5.59e-63	0.184598	0.697	12	7.79642	0.107822	0.458	15	8.31503
PAF1	PAF1	RNA polymerase II-associated factor 1 homolog	Q8N7H5;F8W9Q2;B4DGJ5	ENSG00000006712	1.47e-93	-0.460132	-0.837	21	7.01364	0.10809	0.458	17	7.50835
SUZ12	SUZ12	Polycomb protein SUZ12	Q15022;A8K1U9	ENSG00000178691	1.74e-54	0.292664	0.955	16	6.84419	0.107554	0.457	17	7.4813
RGPD5;RNASEL;RANBP2;RGPD8;RGPD6	DKFZp781D08126;hCG_1994636;RANBP2;RGPD8;RNASEL	2-5A-dependent ribonuclease;E3 SUMO-protein ligase RanBP2;Putative peptidyl-prolyl cis-trans isomerase	P49792;E9PGT0	ENSG00000015568;ENSG00000135828;ENSG00000153201;ENSG00000169629;ENSG00000183054	0	0.122209	0.549	361	7.36922	0.106616	0.456	476	7.83375
NOC3L	NOC3L	Nucleolar complex protein 3 homolog	A6NJZ9;A8K905;Q8WTT2;B4DXL4;F5H677	ENSG00000173145	5.82e-275	0.206893	0.751	43	7.31328	0.10608	0.455	46	7.99006
C7orf55-LUC7L2	CGI-59;LUC7L2	Putative RNA-binding protein Luc7-like 2	Q9Y383;B3KSL5	ENSG00000146963	5.6e-191	0.196859	0.727	8	6.99994	0.106482	0.455	5	7.62323
NUP98	NUP98	Nuclear pore complex protein Nup96;Nuclear pore complex protein Nup98;Nuclear pore complex protein Nup98-Nup96	P52948;H7C3P6	ENSG00000110713	0	0.154324	0.625	63	6.87946	0.10608	0.455	94	7.92591
KIF2A	KIF2A		B0AZS5	ENSG00000068796	7.84e-274	-0.0352982	0.174	33	7.21192	0.106348	0.455	19	7.55607
CDCA7L	CDCA7L	Cell division cycle-associated 7-like protein	Q96GN5;A8K8X5;B4DUT3;C9K0Y1	ENSG00000164649	2.62e-15	0.581592	1.642	4	6.46168	0.105812	0.454	6	7.13701
MBD3	MBD3	Methyl-CpG-binding domain protein 3	O95983;B3KMA8	ENSG00000071655	8.92e-23	-0.075444	0.079	6	6.63844	0.105008	0.453	3	6.89018
EIF3M	EIF3M	Eukaryotic translation initiation factor 3 subunit M	Q7L2H7;B4E2Q4;H0YCQ8	ENSG00000149100	5.71e-56	-0.210045	-0.242	5	6.71727	0.104873	0.453	5	7.44892
KPNB1	KPNB1	Importin subunit beta-1	B2RBR9;Q14974;B7ZAV6;B7Z752;B7Z5M1;F5H4R7	ENSG00000108424	0	0.154842	0.627	108	7.87795	0.104471	0.452	104	8.42865
IARS	DKFZp686L0869;DKFZp686L17145;IARS	Isoleucine--tRNA ligase, cytoplasmic	Q59G75;P41252;Q7Z3U5;Q7Z355;Q6P0M4;B4DVX2	ENSG00000196305	0	0.143394	0.599	46	7.25919	0.104337	0.452	64	7.74712
TRA2A	HSU53209;TRA2A	Transformer-2 protein homolog alpha	Q13595;Q549U1;B4DUA9;B4DQI6	ENSG00000164548	1.18e-38	0.132643	0.574	15	7.72306	0.104471	0.452	8	8.09517
TMPO	TMPO	Lamina-associated polypeptide 2, isoforms beta/gamma;Thymopentin;Thymopoietin	P42167;G5E972;Q59G12	ENSG00000120802	0	0.104605	0.507	26	7.90827	0.104471	0.452	24	8.33177
CPNE1	CPNE1	Copine-1	B0QZ18;Q99829;F2Z2V0;Q59EI4;A6PVH9;E7ENH5;Q5JX45;Q5JX44;Q5JX60;Q5JX59;Q5JX58;Q5JX56	ENSG00000214078	1.08e-85	0.0672257	0.418	6	7.0762	0.104605	0.452	7	7.27855
PTPN11	BPTP-3;PTPN11	Tyrosine-protein phosphatase non-receptor type 11	Q06124;B3GUD5	ENSG00000179295	2.71e-19	0.333996	1.053	1	4.98384	0.103934	0.451	4	6.68028
THEM6	THEM6	Protein THEM6	Q8WUY1;H0YAR9	ENSG00000130193;ENSG00000263194	6.89e-23	0.0368901	0.346	5	7.05427	0.103934	0.451	4	7.13101
CCT2	CCT2	T-complex protein 1 subunit beta	P78371;F5GWF6;F8VQ14;B7Z4R3	ENSG00000166226	0	-0.00297501	0.251	35	7.65603	0.104068	0.451	37	8.0714
MYO1C	MYO1C	Unconventional myosin-Ic	O00159;F5H3W9;B7Z3E5;F5H6E2;B7Z9C0;F5H730	ENSG00000197879	4.7e-148	0.361095	1.118	4	5.99657	0.102994	0.449	18	7.31756
PHF8;PHF2	PHF2;PHF8	Lysine-specific demethylase PHF2	O75151	ENSG00000172943;ENSG00000197724	1.42e-144	0.165558	0.652	12	6.57942	0.102725	0.449	18	7.16545
P3H2;P3H1	DKFZp547C166;LEPRE1;LEPREL1	Prolyl 3-hydroxylase 1;Prolyl 3-hydroxylase 2	Q32P28;B4DNM8	ENSG00000090530;ENSG00000117385	1.44e-196	0.0381553	0.349	29	7.18991	0.10286	0.449	20	7.74006
CPD	CPD	Carboxypeptidase D	O75976;B7Z7T9;B7ZAU4;F5GZH6;B7Z843	ENSG00000108582	6.05e-69	-0.0112681	0.231	20	6.2651	0.102725	0.449	19	6.70325
GNAQ	GNAQ	Guanine nucleotide-binding protein G(q) subunit alpha	G9FP35;P50148	ENSG00000156052	1.53e-118	-0.0865227	0.052	12	7.00178	0.103128	0.449	7	7.40661
NCKAP1	NCKAP1	Nck-associated protein 1	Q9Y2A7;B3KMK7	ENSG00000061676	2.51e-76	0.387804	1.181	1	4.86102	0.102457	0.448	8	6.46139
ATRIP	ATRIP	ATR-interacting protein	Q8WXE1;B4DU92;B5MEB7	ENSG00000164053	2.49e-06	0.200379	0.735	2	7.14167	0.102457	0.448	3	7.32582
GOT2	GOT2	Aspartate aminotransferase;Aspartate aminotransferase, mitochondrial	P00505;B3KUZ8;A8K482;B4DJA6;E7ERW2	ENSG00000125166	2.87e-170	0.403704	1.219	16	7.35347	0.102053	0.447	12	7.93254
AP3B1	AP3B1	AP-3 complex subunit beta-1	A8K586;O00203;E5RJ68;F5GXG9;Q3MNE1;B4E0B2;F5H093	ENSG00000132842	4.44e-96	0.130272	0.568	7	6.00753	0.101784	0.447	18	7.14283
PIGK	PIGK	GPI-anchor transamidase	Q92643;A6NEM5;B4E2M3;B1AK81	ENSG00000142892	4.19e-24	0.186247	0.701	8	6.80208	0.100709	0.445	5	7.21112
IDH3A	IDH3A	Isocitrate dehydrogenase [NAD] subunit alpha, mitochondrial	P50213;Q53GF8;B4DJB4;B4DSY4;H0YL72;B7Z9J8;H0YMU3;H0YLI6;H0YKD0	ENSG00000166411	1.48e-40	0.175045	0.675	6	7.09757	0.100843	0.445	3	7.28499
TBL3	TBL3	Transducin beta-like protein 3	Q12788;A0JLS5	ENSG00000183751	0	-0.0214236	0.207	112	7.63444	0.10044	0.445	92	8.03491
CACNA2D2;CACNA2D1	CACNA2D1;CACNA2D2;WUGSC:H_DJ0560O14.1	Voltage-dependent calcium channel subunit alpha-2/delta-1;Voltage-dependent calcium channel subunit alpha-2/delta-2;Voltage-dependent calcium channel subunit alpha-2-1;Voltage-dependent calcium channel subunit alpha-2-2;Voltage-dependent calcium channel subunit delta-1;Voltage-dependent calcium channel subunit delta-2	F8WC36;Q9UIU0;P54289;Q9UDQ3	ENSG00000007402;ENSG00000153956	2.34e-49	-0.30986	-0.479	4	5.62239	0.100574	0.445	7	6.45166
PMPCB	DKFZp586I1223;PMPCB	Mitochondrial-processing peptidase subunit beta	B3KM34;O75439;Q96CP5;G3V0E4;A8K1E9;B3KQ85;Q9UG64;B4DM90;E7ERZ4	ENSG00000105819	9.2e-116	-0.142258	-0.081	8	6.80072	0.100036	0.444	5	7.16741
PNPLA8;LRPPRC	LRPPRC;PNPLA8	Calcium-independent phospholipase A2-gamma;Leucine-rich PPR motif-containing protein, mitochondrial	E5KNY5;P42704;F5H4J6;B4DSR0	ENSG00000135241;ENSG00000138095	0	0.112233	0.525	189	7.87404	0.0996318	0.443	294	8.46425
PRKDC	PRKDC	DNA-dependent protein kinase catalytic subunit	P78527;E7EUY0	ENSG00000253729	0	0.0204844	0.307	674	7.76179	0.0994973	0.443	887	8.16289
SMC3	SMC3	Structural maintenance of chromosomes protein 3	Q9UQE7;B0AZQ4;Q86VX4	ENSG00000108055	0	0.241718	0.833	106	7.65166	0.0992279	0.442	140	8.20798
FKBP8	FKBP8	Peptidyl-prolyl cis-trans isomerase FKBP8	B2R8G6;B7Z6M0;Q14318;C8C9T5	ENSG00000105701	4.69e-169	-0.125966	-0.042	13	7.47815	0.0984196	0.441	15	7.79863
SUV39H2	SUV39H2	Histone-lysine N-methyltransferase SUV39H2	Q9H5I1;H0Y306;Q5JSS3;Q5JSS2	ENSG00000152455	6.7e-05	0.420401	1.259	1	5.52388	0.0977456	0.44	1	6.01106
SUPT16H	SUPT16H	FACT complex subunit SPT16	Q9Y5B9	ENSG00000092201	0	0.169925	0.663	143	7.74693	0.09815	0.44	200	8.30803
TMEM214	DKFZp761L1314;TMEM214	Transmembrane protein 214	Q6NUQ4;B3LEU8;B2RD07	ENSG00000119777	2.18e-212	0.159371	0.637	31	7.14016	0.0977456	0.44	14	7.4268
NUCB2	Nucb2;NUCB2	Nesfatin-1;Nucleobindin-2	D3DQX5;P80303;E9PKG6;Q2L696;E9PLE9;E9PLR0	ENSG00000070081	8.54e-09	0.127105	0.561	12	7.5233	0.09815	0.44	10	8.05377
IWS1	IWS1	Protein IWS1 homolog	Q96ST2;E7EX51;B4DGM5;B4DL52	ENSG00000163166	3.47e-95	-1.25574	-2.731	5	6.02329	0.09815	0.44	8	6.83979
RBM12B	RBM12B	RNA-binding protein 12B	Q8IXT5;B9ZVT1	ENSG00000183808	2.09e-284	0.309176	0.994	27	6.54204	0.0973411	0.439	52	7.57978
TCP1	TCP1	T-complex protein 1 subunit alpha	P17987;E7ERF2	ENSG00000120438	1.58e-260	0.0848807	0.46	34	7.82926	0.0972062	0.439	40	8.58388
DKFZp564P0562	DKFZp564P0562		F8W7K3;Q9UG16		0	0.037593	0.348	455	7.8226	0.0976109	0.439	574	8.25857
BCKDK	BCKDK	[3-methyl-2-oxobutanoate dehydrogenase [lipoamide]] kinase, mitochondrial	O14874;A8MY43;Q96G95;B4DGN9;H3BS02;H3BTL2	ENSG00000103507	5.95e-58	-0.162154	-0.128	6	6.52122	0.097476	0.439	5	7.16764
GIT1	DKFZp686G1540;GIT1	ARF GTPase-activating protein GIT1	Q59FC3;B4DGU9;Q9Y2X7;B4DMF7;Q7Z2E5;B4DS81	ENSG00000108262	4.53e-09	-0.84394	-1.751	1	4.69452	0.0973411	0.439	2	5.90731
SUCLG2	DKFZp586M2023;SUCLG2	Succinyl-CoA ligase [GDP-forming] subunit beta, mitochondrial	Q96I99;E9PDQ8;Q3ZCW5;B7Z2D5;F5H4S7;Q9Y436;H0Y852	ENSG00000172340	5.47e-41	0.135798	0.581	11	6.86516	0.0969364	0.438	6	7.24065
ACLY	ACLY;ACLY variant protein	ATP-citrate synthase	E7ENH9;Q4LE36;P53396;B4E3P0;Q8N9C4	ENSG00000131473;ENSG00000260245	8.4e-266	0.070252	0.425	7	5.80572	0.0968015	0.438	31	7.2651
AGTPBP1	AGTPBP1	Cytosolic carboxypeptidase 1	Q9UPW5;B4DHX2;Q5VZW3	ENSG00000135049	4.45e-08	-0.0129266	0.227	1	4.80218	0.0961269	0.437	2	5.72539
RPF2	RPF2	Ribosome production factor 2 homolog	A8K800;Q9H7B2;Q5VXN0;Q5VXM9;B4DWS5	ENSG00000197498	2.74e-52	-0.0790665	0.07	9	7.4239	0.0963968	0.437	7	8.06066
OSBPL3	OSBPL3	Oxysterol-binding protein-related protein 3	Q9H4L5	ENSG00000070882	6.55e-10	NA	NA	0	NA	0.0958569	0.436	2	5.88806
RFT1	RFT1	Protein RFT1 homolog	Q96AA3;B5MDE0;C9JP01	ENSG00000163933	6.24e-13	0.206143	0.749	18	6.69013	0.0954519	0.436	20	7.2316
NME4	NME4	Nucleoside diphosphate kinase;Nucleoside diphosphate kinase, mitochondrial	F2Z2X0;Q4TT34;O00746;H0Y6J0;A2IDC8;A2IDD0	ENSG00000103202	2.39e-28	0.128029	0.563	4	6.37238	0.0954519	0.436	5	7.5433
EXOC2	EXOC2	Exocyst complex component 2	B2RBE6;B3KPN7;Q96KP1;B4DZI7;G8JLK9	ENSG00000112685	4.81e-57	0.072586	0.431	9	5.99072	0.0954519	0.436	9	6.61693
TUBB4A;TUBB7P	TUBB4A;TUBB8	Tubulin beta-4A chain	P04350;B4DJ43;B4DE77;B4DFH6	ENSG00000104833;ENSG00000173876	0	0.0335111	0.338	4	6.91358	0.0958569	0.436	8	7.32069
CDC73	CDC73	Parafibromin	Q6P1J9;B4DV47	ENSG00000134371	1.69e-121	-0.470609	-0.862	21	7.05565	0.0958569	0.436	20	7.69017
RBM12	DKFZp667H197;RBM12	RNA-binding protein 12	Q69YJ7;Q9NTZ6;B4DRP9;B3KQH4	ENSG00000244462	5.49e-10	NA	NA	0	NA	0.0949116	0.435	1	5.81056
SUPT4H1	SUPT4H1	Transcription elongation factor SPT4	P63272;D3DTZ5	ENSG00000213246	1.15e-07	NA	NA	0	NA	0.0949116	0.435	1	7.37894
ITGA2	GPIa;ITGA2	Integrin alpha-2	P17301;E7ESP4;E7EMF1;E9PB77	ENSG00000164171	2.62e-61	0.24732	0.847	10	6.35835	0.0953169	0.435	11	6.88573
PGD	PGD	6-phosphogluconate dehydrogenase, decarboxylating	A8K2Y9;P52209;B4DQJ8;F5H0L3;B4E2U0;F5H7U0;B4DL86;B4DV68;A9Z1X1	ENSG00000142657	1.3e-41	-0.157496	-0.117	3	6.33445	0.0950467	0.435	4	6.87906
IMP4	IMP4;MGC19606	U3 small nucleolar ribonucleoprotein protein IMP4	Q3ZTT3;Q96G21;H0Y714;E7ENR5;B9A008;B8ZZ47	ENSG00000136718	1.03e-37	-0.349842	-0.575	6	7.15588	0.0949116	0.435	6	7.69122
SDHB	SDHB	Succinate dehydrogenase [ubiquinone] iron-sulfur subunit, mitochondrial	P21912;Q0QEY7	ENSG00000117118	1.98e-65	0.0878702	0.467	18	7.7957	0.0947765	0.434	14	8.2771
PSMD7	PSMD7	26S proteasome non-ATPase regulatory subunit 7	B2RD27;P51665;H3BTM8;H3BNT7	ENSG00000103035	2.54e-09	0.0600474	0.401	2	6.33325	0.0945064	0.434	4	7.16247
TCF20;TCF20	TCF20	Transcription factor 20	Q9UGU0	ENSG00000100207;ENSG00000262024	1.91e-137	0.00388999	0.267	24	6.16301	0.0943712	0.434	34	6.74687
EPHX1	EPHX1	Epoxide hydrolase 1	B2R8N0;P07099;Q6FGZ3	ENSG00000143819	7.74e-143	0.119954	0.544	19	7.29526	0.0941009	0.433	10	7.61803
LEMD2	LEMD2	LEM domain-containing protein 2	Q8NC56;B4DVH5;E7EVT2;H0Y9B7	ENSG00000161904	2.91e-46	-0.000129853	0.258	7	6.72427	0.0939657	0.433	9	7.12199
ZCCHC12	ZCCHC12;ZCCHC18	Putative zinc finger CCHC domain-containing protein 18;Zinc finger CCHC domain-containing protein 12	Q6PEW1	ENSG00000174460	1.85e-95	NA	NA	0	NA	0.0926134	0.43	8	7.33624
KTN1	KTN1	Kinectin	Q86UP2;B4DZ88;Q5GGW3	ENSG00000126777	0	0.0122111	0.287	148	7.51882	0.0926134	0.43	164	7.97553
MTA3	MTA3;tmp_locus_6	Metastasis-associated protein MTA3	Q9BTC8;E7EV10;F8W8M8;E7EQY4;D6W5A2;E9PCS8	ENSG00000057935	5.05e-108	-0.0780763	0.072	3	5.97717	0.0924781	0.43	3	6.48491
POLR2G	POLR2G	DNA-directed RNA polymerase II subunit RPB7	P62487	ENSG00000168002	4.9e-60	-0.753191	-1.535	2	6.75224	0.0922074	0.43	3	7.3662
RNF213	RNF213	E3 ubiquitin-protein ligase RNF213	Q63HN8	ENSG00000173821	2.6e-12	0.200253	0.735	3	4.15725	0.0913952	0.428	2	4.80653
CDKN2AIP	CDKN2AIP;DKFZp686M0665	CDKN2A-interacting protein	Q9NXV6;B3KTW3	ENSG00000168564	8.11e-103	-0.409968	-0.718	19	6.44616	0.0912598	0.428	7	6.66482
PRKCD	PRKCD	Protein kinase C delta type;Protein kinase C delta type catalytic subunit;Protein kinase C delta type regulatory subunit	Q05655;B4DFV1	ENSG00000163932	2.71e-15	0.134221	0.578	8	6.276	0.090718	0.427	4	6.5118
PDCD6IP	DRIP4;PDCD6IP	Programmed cell death 6-interacting protein	Q4W4Y1;E9PFU1;Q8WUM4;Q6NUS1;B4DHD2;B7Z5C1	ENSG00000170248	6.91e-163	0.0862402	0.463	22	6.4618	0.090718	0.427	22	7.39691
FAM3C	FAM3C	Protein FAM3C	Q92520;C9JMN4;C9JP35;C9J2R0	ENSG00000196937	8.97e-44	-0.202439	-0.224	1	6.04879	0.0909888	0.427	1	6.45676
PRMT3	PRMT3	Protein arginine N-methyltransferase 3	Q8WUV3;O60678;B4DWB1;F5GXU2;B4DP44	ENSG00000185238	1.85e-08	-0.574799	-1.11	2	5.42539	0.0905825	0.427	1	5.79355
CS;	CS	Citrate synthase;Citrate synthase, mitochondrial	O75390;B4DJV2;B3KTN4	ENSG00000062485;ENSG00000144785	2.42e-191	0.105812	0.51	18	7.66714	0.0901759	0.426	16	8.10998
TOP1MT;TOP1	TOP1;TOP1MT	DNA topoisomerase 1	P11387;B9EG90	ENSG00000184428;ENSG00000198900	0	0.156526	0.631	104	7.95097	0.0893625	0.425	101	8.60556
TIMELESS	TIMELESS	Protein timeless homolog	Q9UNS1	ENSG00000111602	3.1e-16	0.261471	0.88	1	4.91588	0.0892269	0.424	2	5.6406
FTL	FTL;FTL variant	Ferritin;Ferritin light chain	P02792;B1Q3B3;Q6S4P3;F5H1X1;B1Q3B4	ENSG00000087086	1.41e-14	0.259905	0.877	2	6.65193	0.0889556	0.424	2	7.25069
HMGXB4	HMGXB4	HMG domain-containing protein 4	B4DSN8;Q2M3X1;Q9UGU5;Q2T9L2;Q6PJ09;Q6PJC1;Q6P681;Q7Z641;B0QXZ9;B0QXZ8	ENSG00000100281	3.83e-29	0.304277	0.982	5	6.7247	0.0885487	0.423	5	6.91867
FNBP4	DKFZp779I1064;FNBP4	Formin-binding protein 4	D3DQS4;Q8N3X1;B3KNP0	ENSG00000109920	3.53e-104	-0.203552	-0.226	9	6.29462	0.088413	0.423	15	6.91221
PEX14	PEX14	Peroxisomal membrane protein PEX14	O75381;B7Z4Z4;F5H4J2	ENSG00000142655	3.51e-146	-0.274215	-0.395	8	7.01444	0.088413	0.423	8	7.61273
SAMM50	SAMM50	Sorting and assembly machinery component 50 homolog	Q9Y512	ENSG00000100347	3.92e-130	0.195348	0.723	27	7.55586	0.0878702	0.422	16	7.81338
NOP56	NOP56	Nucleolar protein 56	O00567;A8K9K6;A0PJ92	ENSG00000101361	0	0.100978	0.498	150	8.2396	0.0881415	0.422	102	8.67522
SRSF3	SFRS3;SRSF3	Serine/arginine-rich splicing factor 3	B2R6F3;P84103;B4E241	ENSG00000112081	1.14e-59	-0.0375324	0.169	7	8.3123	0.0875986	0.421	6	8.75554
MT-ND1	MT-ND1;NADH1;ND1;ROPN1B	NADH-ubiquinone oxidoreductase chain 1	B4YG02;A0S2L2;A0S2N8;A0S8J7;A0SBM6;A1DV55;A1DVR3;A1DVT9;A1E1U4;A1Z4F6;A1Z4Y8;A4ZKS2;A4ZLE3;A4ZLF6;A4ZLU9;A4ZM25;A4ZM51;A4ZMC7;A4ZMF3;A4ZYI1;A4ZYM0;A6YUP6;A6YVW1;A6YWL9;A6YXE1;A6YXP5;A6YZB6;A6Z2S4;A6Z5I3;A6Z693;A6Z6J7;A6Z7M3;A6Z9A8;A6ZC19;A6ZEK0;A6ZF31;A6ZG45;A6ZGG2;A6ZGJ8;A6ZGS6;A6ZHE3;A6ZHP3;A6ZHX0;A7XSP6;A8DBG1;A8QJM2;B1NUN0;B1NVL8;B1PZ98;B2D481;B2KLP9;B2KMN7;B2XGX5;B2XIR0;B2XK13;B2XL01;B2XLD1;…	ENSG00000198888	8.25e-23	0.178746	0.684	6	6.71695	0.0867838	0.42	12	7.35968
DDX26B	DDX26B	Protein DDX26B	B9EIK3;Q5JSJ4;Q8N8M2	ENSG00000165359;ENSG00000268630	2.47e-17	NA	NA	0	NA	0.086512	0.419	3	6.08593
SEC11A	SEC11A;SEC11L1;SPC18	Signal peptidase complex catalytic subunit SEC11A	H0YK83;P67812;Q6IAM7;H0YK72;H0YNG3;Q7Z4Z6;B4DUL4;H0YNA5;H0YKT4;H0YNX5	ENSG00000140612	3.5e-24	0.22231	0.787	5	7.20227	0.0861043	0.419	5	7.67692
ATP5F1	ATP5F1;hCG_39985	ATP synthase subunit b, mitochondrial	A8K4W2;P24539;Q08ET0;Q5QNZ2;Q53GB3	ENSG00000116459	0	0.194465	0.721	18	7.87433	0.0861043	0.419	11	8.24403
CD2BP2	CD2BP2	CD2 antigen cytoplasmic tail-binding protein 2	O95400;Q5QTR6	ENSG00000169217	1.61e-26	0.130008	0.568	4	6.8206	0.0862402	0.419	3	7.00762
PRKCSH	PRKCSH	Glucosidase 2 subunit beta	B4DJQ5;P14314;A2VCQ4	ENSG00000130175	1.59e-102	0.0846086	0.459	17	7.00514	0.0863761	0.419	18	7.46898
VKORC1;	VKORC1	Vitamin K epoxide reductase complex subunit 1	E9PLN8;Q9BQB6;F8W9H0;I3L3B4	ENSG00000167397;ENSG00000255439	4.89e-17	0.130535	0.569	5	6.86796	0.0854246	0.417	5	7.04285
PPIG	PPIG	Peptidyl-prolyl cis-trans isomerase;Peptidyl-prolyl cis-trans isomerase G	Q13427;E9PG73;Q2NKQ6;Q32LZ0;Q6GMS9;C9JM79;Q6P432;C9JN15	ENSG00000138398	1.36e-67	-0.0553514	0.126	12	6.82495	0.0852886	0.417	14	7.81218
PUF60	PUF60		E9PQ56;E9PN18;E9PMU7	ENSG00000179950	0	-0.221405	-0.269	2	6.40541	0.0851526	0.417	2	7.17319
VPS35	DKFZp686O2462;VPS35	Vacuolar protein sorting-associated protein 35	Q96QK1;Q53FR4;F5GYF5;Q5HYM2	ENSG00000069329	1.33e-222	0.143916	0.601	28	7.10158	0.0846086	0.416	25	7.58279
SIN3B	SIN3B	Paired amphipathic helix protein Sin3b	O75182	ENSG00000127511	9.8e-23	0.0909888	0.475	1	4.91599	0.0847447	0.416	2	5.63671
FARSA	FARSA;FARSLA	Phenylalanine--tRNA ligase alpha subunit	Q6IBR2;Q9Y285;B4E363	ENSG00000179115	1.25e-13	-0.443968	-0.799	1	6.13516	0.0846086	0.416	4	6.74241
MRPS18A	MRPS18A	28S ribosomal protein S18a, mitochondrial	Q5QPA5;Q9NVS2	ENSG00000096080	5.71e-11	0.135929	0.582	1	5.74106	0.0837921	0.415	1	6.49108
SPTB;SPTBN1	HSpTB1;SPTB;SPTBN1	Spectrin beta chain, erythrocytic;Spectrin beta chain, non-erythrocytic 1	B2ZZ89;Q01082;D6W5C0	ENSG00000070182;ENSG00000115306	0	-0.00112572	0.255	441	7.71394	0.0843364	0.415	521	8.11424
RAD21;RAD21L1	RAD21;RAD21L;RAD21L1	Double-strand-break repair protein rad21 homolog;Double-strand-break repair protein rad21-like protein 1	O60216	ENSG00000164754;ENSG00000244588	0	0.172231	0.668	14	6.75927	0.0835197	0.414	54	7.97868
EXOSC5	EXOSC5	Exosome complex component RRP46	Q9NQT4;B2RC50	ENSG00000077348	2.36e-37	-0.0461612	0.148	4	7.09635	0.0833836	0.414	3	7.45321
LRRC1	LRRC1	Leucine-rich repeat-containing protein 1	Q9BTT6;A8K883;Q5T0G3	ENSG00000137269	7.4e-146	-0.0257057	0.197	6	6.52256	0.0828389	0.413	6	6.67285
EPC2	DKFZP566F2124;EPC2	Enhancer of polycomb homolog 2	Q52LR7;Q53SN6	ENSG00000135999	7.59e-13	0.581399	1.642	1	4.71079	0.0824301	0.412	6	6.36734
TXNDC5	DKFZp666I134;STRF8;TXNDC5	Thioredoxin domain-containing protein 5	Q8NBS9;Q658S9;Q6EHZ3;Q86UY0;B2RDM2	ENSG00000239264	3.35e-152	0.172487	0.669	11	7.13751	0.0822938	0.412	13	7.66401
PDS5A	PDS5A		Q96DB6;B3KMN2		0	0.081885	0.453	1	5.69859	0.0822938	0.412	2	6.21922
ALG6	ALG6	Dolichyl pyrophosphate Man9GlcNAc2 alpha-1,3-glucosyltransferase	A2A2G4;Q9Y672;B4DHV8	ENSG00000088035	6.49e-08	0.016211	0.297	6	6.37345	0.0821575	0.412	7	6.80256
NUP155	NUP155	Nuclear pore complex protein Nup155	O75694;E9PF10;B4DLT2	ENSG00000113569	0	0.226385	0.797	51	7.18983	0.0820213	0.411	84	7.81157
LTN1	LTN1	E3 ubiquitin-protein ligase listerin	O94822;H7BYG8	ENSG00000198862	2.42e-75	0.153416	0.623	16	5.91923	0.081476	0.41	15	6.21024
SIN3A	SIN3A	Paired amphipathic helix protein Sin3a	Q96ST3	ENSG00000169375	0	-0.179025	-0.168	42	7.05038	0.0813396	0.41	58	7.64773
CMAS	CMAS	N-acylneuraminate cytidylyltransferase	Q53GF0;Q8NFW8	ENSG00000111726	8.42e-65	0.323082	1.027	9	7.30986	0.0806577	0.409	14	7.57651
UBA2	UBA2	SUMO-activating enzyme subunit 2	B2RDF5;B3KMZ6;Q9UBT2	ENSG00000126261	3.9e-15	0.30906	0.994	3	5.7327	0.0806577	0.409	2	6.25377
NUP160	NUP160	Nuclear pore complex protein Nup160	Q12769;G3V198;E9PR16	ENSG00000030066	0	0.206768	0.75	58	7.12245	0.0807941	0.409	89	7.7011
SRP54	SRP54	Signal recognition particle 54 kDa protein	P61011;B4DDS7;G3V4F7	ENSG00000100883	5.87e-49	0.196481	0.726	11	7.03595	0.0809305	0.409	3	6.75698
SUCO	SUCO	SUN domain-containing ossification factor	Q5H945;Q9UBS9;B4DZJ3;B4DYM4	ENSG00000094975	5.19e-06	NA	NA	0	NA	0.0803848	0.408	2	5.91428
ANAPC2	ANAPC2	Anaphase-promoting complex subunit 2	Q9UJX6;B4DGH7	ENSG00000176248	3.9e-18	-0.350118	-0.575	3	5.59095	0.0799754	0.408	5	6.83672
ICE2	NARG2	NMDA receptor-regulated protein 2	Q659A1;G3V0H6;H0YNU9;H0YK97	ENSG00000128915	2.17e-05	0.82985	2.233	1	5.00393	0.0797024	0.407	2	5.8027
GTPBP1	GTPBP1	GTP-binding protein 1	O00178	ENSG00000100226	1.18e-75	-0.150209	-0.099	7	6.31498	0.0794293	0.407	6	6.67399
OAT	OAT	Ornithine aminotransferase, hepatic form;Ornithine aminotransferase, mitochondrial;Ornithine aminotransferase, renal form	P04181;Q59HE2	ENSG00000065154	6.96e-234	0.0201999	0.306	17	7.61099	0.0791561	0.406	16	8.11046
ILVBL	ILVBL	Acetolactate synthase-like protein	A1L0T0;Q59GP4;E9PJS0	ENSG00000105135	0	-0.0394735	0.164	25	7.20693	0.0787465	0.405	25	7.36975
DCAKD	DCAKD	Dephospho-CoA kinase domain-containing protein	Q8WVC6	ENSG00000172992	3.92e-29	0.173639	0.671	6	6.74943	0.0780633	0.404	3	7.05896
CYB5R3	CYB5R3	NADH-cytochrome b5 reductase 3;NADH-cytochrome b5 reductase 3 membrane-bound form;NADH-cytochrome b5 reductase 3 soluble form	P00387;Q6ZVI6;B1AHF3	ENSG00000100243	0	0.015212	0.294	26	8.08171	0.0781998	0.404	24	8.49227
HSP90AB2P	HSP90AB2P	Putative heat shock protein HSP 90-beta 2	Q58FF8		2.25e-91	-0.0843644	0.057	3	6.95523	0.0777899	0.404	4	7.24834
NNT	NNT	NAD(P) transhydrogenase, mitochondrial	Q13423;Q2TB59;E9PCX7	ENSG00000112992	0	0.0980152	0.491	122	7.37267	0.0775164	0.403	176	8.02032
GALNT7	GALNT7	N-acetylgalactosaminyltransferase 7	Q86SF2;H0YAH3;H0YAK0	ENSG00000109586	2.19e-34	0.0163537	0.297	13	6.47306	0.0773797	0.403	4	6.74257
ASH2L	ASH2L	Set1/Ash2 histone methyltransferase complex subunit ASH2	A8K6T5;Q9UBL3;B4DPT1;F5H8F7	ENSG00000129691	2.7e-101	0.00863036	0.279	9	6.58987	0.0772429	0.403	7	6.67535
NAA15;NAA16	NAA15;NAA16;NARG1;NARG1L	N-alpha-acetyltransferase 15, NatA auxiliary subunit;N-alpha-acetyltransferase 16, NatA auxiliary subunit	B2RBE5;Q9BXJ9;B4E2T6;F5H5A7;Q58F05	ENSG00000164134;ENSG00000172766	4.72e-35	0.238665	0.826	15	6.36819	0.0768327	0.402	13	7.04376
UHRF2	UHRF2	E3 ubiquitin-protein ligase UHRF2	Q96PU4	ENSG00000147854	1.27e-11	0.127105	0.561	5	5.8618	0.0769695	0.402	3	6.16242
RBBP7	RBBP7		C9JAJ9	ENSG00000102054	2.43e-06	0.0440444	0.363	3	7.4794	0.0771063	0.402	3	8.26031
ECE1	ECE1	Endothelin-converting enzyme 1	P42892;B4DKB2	ENSG00000117298	2.31e-14	0.39605	1.201	1	5.14931	0.0765591	0.401	4	6.07529
RPN1	RPN1	Dolichyl-diphosphooligosaccharide--protein glycosyltransferase subunit 1	P04843;Q6IBR0;Q53EP4;Q96HX3;F5H6I5;B4DL99;B7Z4L4;B4DNJ5	ENSG00000163902	0	0.125651	0.557	187	8.38001	0.0756011	0.4	159	8.66493
SSR1	SSR1	Translocon-associated protein subunit alpha	C9IZQ1;E9PAL7;B2R6N9;P43307;C9J5W0;C9J3L8;F5H5Y2	ENSG00000124783	1.06e-124	0.0832474	0.456	11	7.65591	0.0758749	0.4	5	8.11684
YTHDC1	YTHDC1	YTH domain-containing protein 1	Q96MU7	ENSG00000083896	1.03e-52	0.0583859	0.397	12	6.80205	0.0750534	0.399	24	7.90427
MYO1C	MYO1C		D3DTH7		2.65e-164	NA	NA	0	NA	0.0746424	0.398	1	5.59561
GOLGA2	DKFZp686K0319;GOLGA2	Golgin subfamily A member 2	Q08379	ENSG00000167110	1.67e-300	0.226509	0.797	11	6.22632	0.0749164	0.398	17	6.9257
RALA	RALA	Ras-related protein Ral-A	P11233;H7C3P7	ENSG00000006451	4.09e-79	0.196985	0.727	5	7.48844	0.0747794	0.398	4	8.08106
ABCB10	ABCB10	ATP-binding cassette sub-family B member 10, mitochondrial	Q9NRK6;Q6ZMF8	ENSG00000135776	9.47e-106	0.0267293	0.322	10	6.71658	0.0745054	0.398	14	7.18896
FNDC3B	FNDC3B	Fibronectin type III domain-containing protein 3B	Q53EP0	ENSG00000075420	1.19e-17	-0.354963	-0.587	2	5.54155	0.0732718	0.396	3	6.28436
SRSF1	SRSF1	Serine/arginine-rich splicing factor 1	Q07955;Q59FA2;A8K1L8	ENSG00000136450	0	0.122739	0.55	49	8.55053	0.0731348	0.395	50	9.03439
BAG2	BAG2	BAG family molecular chaperone regulator 2	B3KM36;B3KN59;O95816;B4DXE2;A2A296	ENSG00000112208	2.49e-22	-0.0473981	0.145	3	6.72561	0.0729976	0.395	2	6.87777
SGPL1	SGPL1	Sphingosine-1-phosphate lyase 1	O95470;H7BXL7;H0Y3V8	ENSG00000166224	2.96e-50	0.146134	0.606	7	6.78448	0.0724488	0.394	6	7.15673
IMMT	IMMT	Mitochondrial inner membrane protein	Q16891;B4DKR1;B9A067;F8W9I1;B4DQY2;B8ZZQ7;B4DT20	ENSG00000132305	0	0.105544	0.509	115	7.91986	0.0723116	0.394	113	8.45935
LMAN1	LMAN1	Protein ERGIC-53	B2R774;P49257;Q53FS4	ENSG00000074695	1.59e-136	0.127633	0.562	10	7.5317	0.0719	0.393	8	7.70143
GTF3C4	GTF3C4	General transcription factor 3C polypeptide 4	Q9UKN8;Q05CN7	ENSG00000125484	2.16e-80	0.0699771	0.425	15	6.40358	0.0717627	0.393	15	7.06978
RBMX2	RBMX2	RNA-binding motif protein, X-linked 2	Q9Y388;Q9Y6G0;F5H6R1;Q0VGM7;Q05DU0;Q5JY83	ENSG00000134597	1.14e-25	0.171463	0.666	2	6.04833	0.0712136	0.392	2	6.95167
ARPC2	ARPC2	Actin-related protein 2/3 complex subunit 2	O15144;Q53R19;Q9BXV5	ENSG00000163466	1.78e-42	0.155879	0.629	13	7.18625	0.0714881	0.392	8	7.68655
UBE2M	UBE2M	NEDD8-conjugating enzyme Ubc12	P61081	ENSG00000130725	3.13e-36	0.148869	0.612	7	7.47542	0.0714881	0.392	1	7.0447
AP2A2	AP2A2	AP-2 complex subunit alpha-2	O94973;B7Z5S9;C9J1S3;E7ESQ4;B7Z1Q4;E9PJJ7	ENSG00000183020	0	-0.00591274	0.244	49	7.31739	0.0712136	0.392	47	7.83635
TMEM57	TMEM57	Macoilin	Q8N5G2	ENSG00000204178	1.06e-11	-0.0336582	0.178	4	5.57506	0.0709388	0.391	6	5.75499
UQCR10	UQCR10	Cytochrome b-c1 complex subunit 9	Q9UDW1;Q9NZY4;Q9P012;E7ESZ8	ENSG00000184076	5.43e-15	0.214125	0.768	2	7.51815	0.0703893	0.39	1	5.99359
RRP8	RRP8	Ribosomal RNA-processing protein 8	O43159;E9PPY3	ENSG00000132275	5.69e-249	-0.180544	-0.172	14	7.10992	0.0703893	0.39	12	7.55927
ABI1	ABI1	Abl interactor 1	A6NFN2;Q8IZP0;B3KX62;H7BXI6;F8WA56;Q59G41;Q5T2R9;F8WA55;B6VEX3;F5H1G9;B6VEX4;B6VEX5;B4DKX2	ENSG00000136754	1.78e-13	0.250113	0.853	2	6.23507	0.0697022	0.389	3	6.95088
RER1	RER1	Protein RER1	Q9P0H9;O15258;Q5T094;Q6IBJ7;Q5T091;Q5T092;Q5T093	ENSG00000157916	1.18e-75	0.0821575	0.454	12	6.95839	0.0695647	0.389	17	7.5349
RRAS2	RRAS2	Ras-related protein R-Ras2	B7Z5Z2;P62070;B7Z6C4;E9PK85	ENSG00000133818;ENSG00000262489	3.88e-59	0.0167816	0.298	4	6.71518	0.0698396	0.389	3	7.15785
RAB18	RAB18	Ras-related protein Rab-18	Q9NP72;B7Z5V3;B7Z4P9;F5H4U3;Q5W0J0;B7Z333	ENSG00000099246	1.88e-74	-0.0987991	0.023	5	7.14962	0.0698396	0.389	3	7.16838
SMARCD1	SMARCD1	SWI/SNF-related matrix-associated actin-dependent regulator of chromatin subfamily D member 1	Q96GM5;F8VUB0;B4DF50	ENSG00000066117	2.72e-154	-0.0373251	0.169	18	7.1116	0.0690147	0.388	18	7.61303
SMC6	SMC6	Structural maintenance of chromosomes protein 6	Q96SB8;C9JMN1	ENSG00000163029	7.23e-240	-0.164286	-0.133	5	5.6586	0.0691523	0.388	10	6.57208
PLOD1	PLOD1	Procollagen-lysine,2-oxoglutarate 5-dioxygenase 1	B4DR87;Q02809;B4DGN8;B2R5M9	ENSG00000083444	1.94e-223	0.0106367	0.283	46	7.11889	0.0683268	0.387	32	7.34782
PWP2	PWP2	Periodic tryptophan protein 2 homolog	Q15269	ENSG00000241945	0	-0.0572416	0.122	110	7.46617	0.0683268	0.387	122	8.02094
NDUFV1	NDUFV1	NADH dehydrogenase [ubiquinone] flavoprotein 1, mitochondrial	E5KNH5;P49821;G3V0I5;Q53G70;B4DE93;Q96ID4;B4DUN7;E7ETQ4	ENSG00000167792	1.31e-222	-0.121895	-0.032	16	7.46531	0.0687396	0.387	13	7.69745
IDH3B	IDH3B	Isocitrate dehydrogenase [NAD] subunit beta, mitochondrial	O43837;E9PGU4	ENSG00000101365	1.49e-26	0.146134	0.606	5	6.30192	0.0677764	0.386	4	6.9427
AIFM1	AIFM1;PDCD8	Apoptosis-inducing factor 1, mitochondrial	O95831;E9PMA0	ENSG00000156709	0	0.00934718	0.28	70	7.85759	0.0677764	0.386	40	8.17624
TAF1L;TAF1	DYT3;N-TAF1;TAF1;TAF1L	Transcription initiation factor TFIID subunit 1;Transcription initiation factor TFIID subunit 1-like	B1Q2X3;P21675;Q8IZX4	ENSG00000122728;ENSG00000147133	2.79e-23	0.0514416	0.381	7	5.21035	0.0672257	0.385	6	5.90084
AP1G1	AP1G1	AP-1 complex subunit gamma-1	B3KXW5;Q8IY97;O43747;E7EUH1;B4DS96;B4DDL1;F5GZV5	ENSG00000166747	2.79e-106	0.0453032	0.366	21	6.79908	0.067501	0.385	19	7.2872
SLC38A2	SLC38A2	Sodium-coupled neutral amino acid transporter 2	A8K6H9;Q96QD8	ENSG00000134294	1.29e-75	-0.159508	-0.122	7	6.85713	0.0673633	0.385	10	7.51136
DPM3	DPM3	Dolichol-phosphate mannosyltransferase subunit 3	B4DEH1;Q3SX58;Q6P184;Q86TM7;Q9P2X0	ENSG00000179085	2.6e-32	0.0817487	0.453	3	6.7432	0.0668125	0.384	2	7.28387
SUGT1	SUGT1	Suppressor of G2 allele of SKP1 homolog	A8K5T7;Q9Y2Z0;A8K7W3;B4DYC6;F5H5A9	ENSG00000165416	8.91e-24	-0.816037	-1.684	1	5.93989	0.0669503	0.384	1	6.60831
AARS2	AARS2	Alanine--tRNA ligase, mitochondrial	Q5JTZ9	ENSG00000124608	3.88e-215	0.527371	1.513	6	5.89516	0.0661237	0.383	20	7.12668
TUBB2A	DKFZp566F223;TUBB2A;TUBB2B	Tubulin beta-2A chain	Q13885;O43209;F5H8C9;B7Z4N1;Q9UGA2	ENSG00000137267	0	0.154324	0.625	1	6.17849	0.0662615	0.383	3	6.90672
EIF3B	EIF3B;EIF3S9	Eukaryotic translation initiation factor 3 subunit B	F8W8C8;P55884;A4D210;B4DV79;B4DXN6;Q96G38	ENSG00000106263	0	0.0230425	0.313	17	6.78586	0.0661237	0.383	36	7.83706
ARIH2	ARIH2	E3 ubiquitin-protein ligase ARIH2	O95376;Q53ET9;Q6IBL8;B3KMG5;H7C0R0;Q59HA2;H0Y3N1	ENSG00000177479	2.48e-05	NA	NA	0	NA	0.0659858	0.382	1	5.84411
RRP1	RRP1	Ribosomal RNA processing protein 1 homolog A	Q6PJJ2;P56182;B4DZM3;Q53FR7;F8W984;Q96J73	ENSG00000160214	1.31e-100	0.0437644	0.362	17	7.49981	0.0655723	0.382	17	7.92438
TMED3	TMED3	Transmembrane emp24 domain-containing protein 3	Q9Y3Q3;Q9UMB6	ENSG00000166557	1.86e-05	NA	NA	0	NA	0.0654344	0.381	2	6.68087
OK/KNS-cl.6	OK/KNS-cl.6		Q8NI62		1.13e-34	-0.0473385	0.145	2	7.2274	0.0654344	0.381	1	7.59351
UTRN	DMD;UTRN	Utrophin	P46939	ENSG00000152818	0	0.172103	0.668	53	6.31465	0.0648829	0.38	57	6.50545
GYS1	GYS1	Glycogen [starch] synthase, muscle	A8K6K7;P13807;Q53ER0;B7Z6I6;B7Z806;B7Z255;F5H1N8	ENSG00000104812	1.34e-169	0.127105	0.561	11	6.65615	0.0647449	0.38	9	6.89669
CXorf57	CXorf57	Uncharacterized protein CXorf57	A8K6R5;Q6NSI4;H7BY89;B1AQ74;Q9H7W5	ENSG00000147231	1.32e-171	-0.319388	-0.502	21	6.72339	0.0646069	0.38	23	7.4292
NCSTN	NCSTN	Nicastrin	Q5T208;Q92542;B4DR82;F6Y097;E7ENA9;B4DJN0;E9PC09;H0Y6T7;Q5T204	ENSG00000162736	6.95e-92	0.151079	0.618	10	6.71032	0.0640551	0.379	26	7.60681
NKIRAS2	NKIRAS2	NF-kappa-B inhibitor-interacting Ras-like protein 2	H7BXP1;Q9NYR9;C9JPP2	ENSG00000168256;ENSG00000260770	7.39e-06	0.0323829	0.335	1	5.46285	0.0640551	0.379	1	6.50398
PTPN1	PTPN1	Tyrosine-protein phosphatase non-receptor type;Tyrosine-protein phosphatase non-receptor type 1	A8K3M3;P18031;B4DSN5	ENSG00000196396	4.52e-190	0.0270125	0.322	19	7.3909	0.0641931	0.379	15	7.63111
PLOD3	DKFZp564O1822;PLOD3	Procollagen-lysine,2-oxoglutarate 5-dioxygenase 3	O60568;B3KQQ3;Q9UG85;H7C2V1	ENSG00000106397	8.27e-110	-0.0648571	0.104	19	6.62145	0.0640551	0.379	9	6.86016
KIDINS220	DKFZp686H14204;KIDINS220	Kinase D-interacting substrate of 220 kDa	Q9ULH0;E9PH70;B4DK94;H0Y8E4;B4DGY1	ENSG00000134313	3.66e-76	-0.0918481	0.039	15	5.7682	0.0639171	0.379	26	6.55204
SETD2	SETD2	Histone-lysine N-methyltransferase SETD2	F2Z317;Q9BYW2;H7C3H4;F5H340;C9JG86;H7BXT4;H7BZ93	ENSG00000181555	1.13e-148	-0.519342	-0.978	24	6.04595	0.0639171	0.379	45	6.66164
C7orf55-LUC7L2;C7orf55	C7orf55;LUC7L2	UPF0562 protein C7orf55	B7Z4Q3	ENSG00000146963;ENSG00000164898	6.66e-190	0.176833	0.679	21	7.42794	0.0633648	0.378	20	8.05542
CTPS1	CTPS1	CTP synthase 1	P17812;B4DMB5;B4E1E0;B4DR64	ENSG00000171793	1.03e-226	0.15043	0.616	37	7.25684	0.0635029	0.378	30	7.70727
EIF3L	EIF3L	Eukaryotic translation initiation factor 3 subunit L	B0QY89;Q9Y262;B3KPB9;B4DYB2;G8JLH4;B4DQF6;B0QY90;B3KNG0	ENSG00000100129	2.04e-232	0.0900404	0.472	16	7.06993	0.0635029	0.378	16	7.55969
C1QBP	C1QBP	Complement component 1 Q subcomponent-binding protein, mitochondrial	A8K651;Q07021;I3L3B0;I3L3Q7	ENSG00000108561	0	0.0329472	0.337	42	8.39971	0.0635029	0.378	13	8.70996
SATB2	SATB2	DNA-binding protein SATB2	Q59FT3;B3KPQ9;Q9UPW6;C9JR56;Q3ZB87	ENSG00000119042	3.63e-44	-0.064148	0.105	10	6.3063	0.0632269	0.377	8	7.03583
CPSF7	CPSF7	Cleavage and polyadenylation specificity factor subunit 7	Q8N684;B4DGF8;F5H669;F5H047;F5H6M0	ENSG00000149532	5.43e-111	-0.0607283	0.114	13	7.27926	0.0625362	0.376	12	7.6764
SCFD1	SCFD1	Sec1 family domain-containing protein 1	Q53GW1;Q8WVM8;B7Z738;B7Z4U7;B7Z594;B7Z5N7	ENSG00000092108	1.08e-266	-0.0604273	0.114	24	6.95271	0.062398	0.376	18	7.40369
WHSC1L1	WHSC1L1	Histone-lysine N-methyltransferase NSD3	Q9BZ95;B7ZL11;C9JY66	ENSG00000147548	1.38e-241	-0.120937	-0.03	22	6.14684	0.0625362	0.376	22	6.73582
TUBB2B	TUBB2B	Tubulin beta-2B chain	Q9BVA1	ENSG00000137285	0	-0.158365	-0.119	11	7.39766	0.0625362	0.376	16	7.92838
SERPINH1	ra-a47;SERPINH1	Serpin H1	P50454;A8K259;B4DN87;E9PPV6;E9PR70;E9PKH2	ENSG00000149257	1.12e-148	0.1956	0.724	19	7.49815	0.0617071	0.375	17	7.77757
PCMT1	PCMT1	Protein-L-isoaspartate O-methyltransferase;Protein-L-isoaspartate(D-aspartate) O-methyltransferase	H7BY58;P22061;B7Z972	ENSG00000120265	1.13e-68	0.0354831	0.343	4	6.43553	0.0619835	0.375	1	6.67819
THOC2	THOC2	THO complex subunit 2	Q8NI27	ENSG00000125676	0	0.0690147	0.422	94	7.31311	0.0611541	0.374	122	7.78981
KIAA0020	KIAA0020	Pumilio domain-containing protein KIAA0020	Q15397;B2RDG4	ENSG00000080608	0	-0.275018	-0.396	45	7.37022	0.0615688	0.374	21	7.77007
MPHOSPH8	MPHOSPH8	M-phase phosphoprotein 8	Q99549;F5H8H9;B3KS10	ENSG00000196199	5.44e-69	0.47467	1.388	3	5.9197	0.0607391	0.373	21	7.44756
RRP1B	RRP1B	Ribosomal RNA processing protein 1 homolog B	Q14684	ENSG00000160208	0	-0.189088	-0.192	81	7.84582	0.0606008	0.373	55	8.27905
CTDSPL2	CTDSPL2	CTD small phosphatase-like protein 2	Q05D32	ENSG00000137770	9.58e-50	0.0160683	0.296	17	7.1758	0.0604624	0.372	8	7.47631
CASK	CASK	Peripheral plasma membrane protein CASK	O14936;H9KV37;F8W998;B7ZKY2;Q5JS74	ENSG00000147044	1.87e-29	-0.0881934	0.048	4	6.30978	0.0604624	0.372	9	6.97948
RFC3	RFC3	Replication factor C subunit 3	P40938;Q5U0C2;B4DKE6;C9JU95;Q53HK8	ENSG00000133119	5.19e-249	0.168	0.658	13	6.84351	0.0597706	0.371	7	7.41516
ZNF384;ZSCAN12;ZNF362	ZNF362;ZNF384;ZSCAN12	Zinc finger and SCAN domain-containing protein 12;Zinc finger protein 362;Zinc finger protein 384	Q8TF68;D3DUR9;F8W6Q3;B4DQU6	ENSG00000126746;ENSG00000158691;ENSG00000160094	1.05e-148	-0.0596754	0.116	9	6.80882	0.0594937	0.371	10	7.5139
LIG3	LIG3	DNA ligase;DNA ligase 3	E5KLB5;P49916;E5KLB6;B7Z6I3	ENSG00000005156	0	0.122209	0.549	28	6.65077	0.0590784	0.37	43	7.55303
AP2M1	AP2M1	AP-2 complex subunit mu	B4DNB9;E9PFW3;Q96CW1;F5H0H0;B4DFM1;B4DJB1;B4E304;B4DTI4;B7Z4N2;C9JJ47	ENSG00000161203	3.74e-80	0.119954	0.544	15	7.20981	0.0589399	0.37	13	7.56925
TMUB1	TMUB1	Transmembrane and ubiquitin-like domain-containing protein 1	Q9BVT8;C9JCW7;C9JE12	ENSG00000164897	2.9e-17	-0.141669	-0.079	4	7.03707	0.0593554	0.37	4	7.84539
SURF4	SURF4	Surfeit locus protein 4	O15260;Q5T8U7;Q5T8U5;B7Z7A8;B7Z8F3;B7Z605;B7Z6A4	ENSG00000148248;ENSG00000260181	1.26e-93	0.193709	0.719	46	7.43289	0.0579701	0.368	55	7.89963
RGPD2;RGPD1	RGPD1;RGPD2	RANBP2-like and GRIP domain-containing protein 1;RANBP2-like and GRIP domain-containing protein 2	F8VYC4;P0DJD0;B4DYH0;P0DJD1;B4DTT2;B4E0M7	ENSG00000185304;ENSG00000187627	0	0.0812032	0.451	1	3.88496	0.0582473	0.368	2	4.79784
PSMD11	PSMD11	26S proteasome non-ATPase regulatory subunit 11	Q53FT5;O00231;B4DTS5	ENSG00000108671	4e-79	-0.0103669	0.233	7	6.75825	0.0582473	0.368	6	7.28789
KARS	KARS	Lysine--tRNA ligase	Q15046;Q6ZTI3	ENSG00000065427	9.79e-85	0.226015	0.796	19	6.61484	0.0574155	0.367	10	7.09437
MARS	MARS	Methionine--tRNA ligase, cytoplasmic	A8K492;P56192;A6NC17;B4DF61;B3KVK7	ENSG00000166986	0	0.088413	0.469	22	6.88802	0.0574155	0.367	33	7.58534
ABCD3	ABCD3	ATP-binding cassette sub-family D member 3	B4DL07;E7EUE1;P28288;F5GYC1;B4DZ22	ENSG00000117528	1.54e-197	-0.0340274	0.177	58	7.34647	0.0574155	0.367	62	7.67083
DIAPH1	DIAPH1	Protein diaphanous homolog 1	H9KV28;O60610;E9PEZ3;E7ET75;E9PEZ2;Q17RN4;E9PHQ0;B9ZVX0;Q6URC4;A0RZB8;E7ERW8;E7EMV0	ENSG00000131504	2.48e-25	-0.163074	-0.13	5	5.8377	0.0576928	0.367	7	6.14164
MSH2	MSH2	DNA mismatch repair protein Msh2	P43246;E9PHA6;Q53FK0;Q53GS1;B4E2Z2;Q53RU4;B4DN49;E7EU21;B4DL39;E7EQQ1;B4DSB9	ENSG00000095002	4.74e-184	0.2444	0.84	8	6.08987	0.0567222	0.366	24	7.48515
COX5A	COX5A	Cytochrome c oxidase subunit 5A, mitochondrial	H3BNX8;P20674;H3BV69;H3BRM5	ENSG00000178741	5.2e-39	-0.158156	-0.118	9	7.47048	0.0569996	0.366	7	7.69807
SRRT	SRRT	Serrate RNA effector molecule homolog	Q9BXP5;H7C3A1	ENSG00000087087	0	-0.16981	-0.146	22	6.669	0.0568609	0.366	62	7.98083
PEX3	PEX3	Peroxisomal biogenesis factor 3	P56589;B4DV31;Q7Z6V3	ENSG00000034693	4.89e-08	0.171335	0.666	4	5.93272	0.0561673	0.365	6	6.70625
SAMM50	SAMM50		B3KUE6;B4DN54;A8MZI2	ENSG00000100347	9.16e-76	0.0705267	0.426	1	6.92288	0.0565835	0.365	1	7.2413
KAT7	KAT7	Histone acetyltransferase KAT7	O95251;G5E9K7;B4DGY4;B3KVJ2;G3V125;B7Z4D9;E7EUP3;B4DF85;E7ER15;B4DG18;B4DJ40	ENSG00000136504	5.62e-247	0.00288247	0.265	28	7.02821	0.0561673	0.365	14	7.27846
UBQLN1	UBQLN1	Ubiquilin-1	B3KNI2;B3KNI8;Q9UMX0	ENSG00000135018	5.84e-112	-0.0618121	0.111	3	6.4619	0.0565835	0.365	4	7.24509
PTPRS;PTPRF;PTPRD	DKFZp686B1310;LAR;PTPRD;PTPRF;PTPRS;PTPsigma	Receptor-type tyrosine-protein phosphatase delta;Receptor-type tyrosine-protein phosphatase F;Receptor-type tyrosine-protein phosphatase S	P10586;H0Y6Z7;Q59FI2;Q5W9G3;H0Y7Z9;H0Y4H1;B3KWM1;F2Z3B8;Q7Z3X4;H0Y380;B3KXA8	ENSG00000105426;ENSG00000142949;ENSG00000153707	1.44e-18	-0.189779	-0.194	7	5.68793	0.0565835	0.365	3	6.13443
STK24;STK25;STK26	DKFZp686J1430;MST4;STK24;STK25	Serine/threonine-protein kinase 24;Serine/threonine-protein kinase 24 12 kDa subunit;Serine/threonine-protein kinase 24 36 kDa subunit;Serine/threonine-protein kinase 25;Serine/threonine-protein kinase MST4	B4DT57;Q9Y6E0;E9PCB9;B4E0Y9;Q5U0E6;Q6P0Y1;O00506;Q96BA2;Q499L9;Q9P289;B4DR80;Q8NBY1;H0Y630;Q5JV93;B4DVS7;A8K6Z3;B3KRS6;B4DMR0;F5H2G3;F5H0B2;B4DMA5;B4E185;B7Z9K1;Q9NWX4;Q5CZ67;H7C279;C9J232;C9JCC0;C9J6L2;C9JDH9;Q6FG81;Q96SR7;E9PCB4;Q5JV98;C9JJV0	ENSG00000102572;ENSG00000115694;ENSG00000134602	1.62e-05	-0.264426	-0.371	2	6.36536	0.0558898	0.364	1	5.66142
CNOT10	CNOT10	CCR4-NOT transcription complex subunit 10	Q9H9A5;F8WAF2;B7Z7L1;E9PCN5	ENSG00000182973	6.46e-18	-0.32357	-0.512	4	5.77526	0.0558898	0.364	1	5.67413
GNAI2	GNAI2;WUGSC:H_LUCA15.1;WUGSC:H_LUCA16.1	Guanine nucleotide-binding protein G(i) subunit alpha-2	P04899;F5H4U5;Q96C71;B3KTZ0;B3KX51;B4E2X5;B3KP24;F5GZL8;Q93020	ENSG00000114353;ENSG00000263156	5.38e-81	0.0827026	0.455	9	7.1823	0.0554733	0.363	12	7.83002
DDX41	DDX41	Probable ATP-dependent RNA helicase DDX41	Q9UJV9;Q53HI2;B3KRK2	ENSG00000183258	2.55e-167	-0.231413	-0.293	30	7.03113	0.0550568	0.363	19	7.61358
SLC33A1	SLC33A1	Acetyl-coenzyme A transporter 1	O00400;H7C562	ENSG00000169359	1.51e-14	-0.319874	-0.503	3	5.74439	0.0550568	0.363	5	6.00255
TMEM2	TMEM2	Transmembrane protein 2	Q9UHN6;B4E1B9	ENSG00000135048	6.75e-22	0.339936	1.067	2	4.90065	0.0546401	0.362	2	5.39081
RPL9	RPL9	60S ribosomal protein L9	P32969;Q53Z07;H0Y9V9;D6RAN4;E7ESE0;Q2NKY6;B4DLV8;B4E1M5	ENSG00000163682	2.2e-140	-0.0458633	0.149	19	8.31783	0.0549179	0.362	20	8.83797
FXR2	FXR2	Fragile X mental retardation syndrome-related protein 2	P51116	ENSG00000129245	2.56e-277	-0.134604	-0.062	16	6.68042	0.054779	0.362	11	7.20003
DARS	DARS;DKFZp781B11202	Aspartate--tRNA ligase, cytoplasmic	P14868;D3DP78;Q68CR9;Q53T60	ENSG00000115866	1.02e-161	0.0443242	0.364	19	7.21759	0.0540844	0.361	22	7.55805
RPL21	RPL21	60S ribosomal protein L21	Q59GK9;P46778;Q6IAX2;G3V1B3	ENSG00000122026	4.18e-43	0.00317045	0.266	5	7.71697	0.0543624	0.361	3	8.27552
NDUFV2	NDUFV2	NADH dehydrogenase [ubiquinone] flavoprotein 2, mitochondrial	E7EPT4;A8K750;P19404;Q6IB76;Q6IPW4;Q9UEH5	ENSG00000178127	1.16e-19	-0.0390139	0.165	4	6.97075	0.0540844	0.361	2	7.27994
GOLGB1	GOLGB1	Golgin subfamily B member 1	E7EP74;Q14789;F1T0J2;B2ZZ91;E7EU81	ENSG00000173230	0	0.0597706	0.4	78	6.26759	0.0535284	0.36	78	6.51613
SRPR	SRPR	Signal recognition particle receptor subunit alpha	P08240;Q6IAX9;E9PJS4;B4E0H3	ENSG00000182934	7.72e-202	-0.0570014	0.122	68	7.58651	0.0538064	0.36	36	7.85465
BAX	BAX	Apoptosis regulator BAX	Q07812	ENSG00000087088	8.75e-28	0.232292	0.811	2	6.67985	0.0528332	0.359	1	6.94275
DPM1	DPM1	Dolichol-phosphate mannosyltransferase	E9PBD4;H0Y368;Q5QPK0;Q5QPK2;O60762;Q96HK0;E9PHH5;Q5QPJ9	ENSG00000000419	4.35e-257	0.123269	0.551	14	7.72476	0.0529723	0.359	10	8.08185
SRSF10	FUSIP1;SRSF10	Serine/arginine-rich splicing factor 10	O75494;Q53GD7;Q5JRI3;Q5JRI1	ENSG00000188529	5.27e-237	0.0723116	0.43	20	8.42972	0.0529723	0.359	15	8.88504
UACA	DKFZp564M063;UACA	Uveal autoantigen with coiled-coil domains and ankyrin repeats	B7ZKM6;Q9BZF9;G3XAG2;H0YNH8;B7ZKM7;F5H2B9;Q05DB3;Q96NH6	ENSG00000137831	6.23e-23	0.0169242	0.298	5	5.63016	0.0529723	0.359	5	5.89424
TMEM11	TMEM11	Transmembrane protein 11, mitochondrial	P17152;B7Z587	ENSG00000178307	5.41e-13	-0.0991081	0.022	2	6.89209	0.0531114	0.359	2	7.37343
GPD2	GPD2	Glycerol-3-phosphate dehydrogenase, mitochondrial	P43304;Q53T76;A8K1Z2;B7Z601;F8W6E4	ENSG00000115159	1.58e-261	0.0924781	0.478	53	7.22316	0.0522768	0.358	27	7.4239
NDUFS5	NDUFS5	NADH dehydrogenase [ubiquinone] iron-sulfur protein 5	O43920;Q6IBA0	ENSG00000168653	2.35e-25	-0.00791317	0.239	4	7.35436	0.0526941	0.358	3	7.54414
GOSR2;	GOSR2	Golgi SNAP receptor complex member 2	I3L1K7;E7EQ34;O14653;I3L0K1;I3L4Z6;I3L3V4	ENSG00000108433;ENSG00000262633	0.00010932	0.360196	1.115	1	6.29826	0.0518593	0.357	1	6.96795
FXR1	FXR1	Fragile X mental retardation syndrome-related protein 1	P51114;B4DXZ6;B4DM21;E9PFF5;B4DGH9;E7EU85	ENSG00000114416	6.16e-258	-0.0736665	0.083	18	7.16619	0.0519985	0.357	15	7.72164
MYO19	MYO19	Unconventional myosin-XIX	B4E218;Q96H55;B7Z1T7	ENSG00000141140;ENSG00000260164	8.9e-08	NA	NA	0	NA	0.0513026	0.356	1	5.95612
ERLIN2	ERLIN2	Erlin-2	O94905;E5RHW4	ENSG00000147475	5.55e-148	0.164143	0.649	35	7.89655	0.0506061	0.355	16	8.20523
DDX23	DDX23	Probable ATP-dependent RNA helicase DDX23	Q9BUQ8;B3KY11;A8KA56	ENSG00000174243	0	0.118891	0.541	50	7.25455	0.0508847	0.355	38	7.9336
DERL1	DERL1	Derlin-1	Q9BUN8;B4E1G1;E5RGY0	ENSG00000136986	1.6e-08	0.0787465	0.446	8	6.96419	0.0506061	0.355	8	7.3684
CPSF2	CPSF2	Cleavage and polyadenylation specificity factor subunit 2	Q9P2I0;B3KN45;B3KMI0	ENSG00000165934	1.51e-235	0.0768327	0.441	16	6.68577	0.0507454	0.355	25	7.50322
LPCAT3	LPCAT3	Lysophospholipid acyltransferase 5	Q6P1A2;B7Z3N3;F5H0M4	ENSG00000111684	1.24e-15	0.0176369	0.3	12	6.57657	0.0506061	0.355	12	6.93985
BRD1	BRD1;DKFZp434B094;DKFZp686F0325	Bromodomain-containing protein 1	O95696;Q86X06;B4E3L9;B7Z926;B4DZ41;F5H6M9;Q9Y4Q3;B4DZC2;C9IYC8;Q59G93	ENSG00000100425	6.7e-54	-0.0194774	0.212	11	6.25717	0.0507454	0.355	21	7.08182
GEMIN4	GEMIN4		Q9HBB9;Q8WUM5		3.09e-99	NA	NA	0	NA	0.0500489	0.354	1	4.85514
ACAT1	ACAT1	Acetyl-CoA acetyltransferase, mitochondrial	P24752	ENSG00000075239	0	0.0641931	0.411	30	7.82975	0.0501883	0.354	24	8.23747
PTDSS1	PTDSS1	Phosphatidylserine synthase 1	A8KAH1;P48651;Q9BSY0;Q9BUQ5;B4DE85	ENSG00000156471	1.53e-43	-0.0360229	0.172	10	6.40705	0.0501883	0.354	14	6.92301
SLC4A7	SLC4A7	Sodium bicarbonate cotransporter 3	B5M451;E9PDL9;B5M453;Q9Y6M7;B5M450;E9PFN4;B5M449;E9PGC1;D3K174;B2CI53;B5M452;C9JRP1;H7C3C4;F8W7E6;B6DY52;D3K175;B6DY53	ENSG00000033867	2.29e-63	-0.0786551	0.071	17	6.06405	0.0500489	0.354	21	6.53899
FIP1L1	FIP1L1	Pre-mRNA 3'-end-processing factor FIP1	Q6UN15;G3XAD6;B4DIR3;B4DTW7	ENSG00000145216	7.13e-294	-0.284581	-0.419	19	7.32533	0.0504668	0.354	17	7.70004
NBN	NBN	Nibrin	A6H8Y5;A8K1D3;O60934;A0PJ71;F5H3R2	ENSG00000104320	1.11e-88	-0.345106	-0.563	7	6.06584	0.0504668	0.354	8	6.95554
PTPRG	PTPRG	Receptor-type tyrosine-protein phosphatase gamma	P23470;B7ZLX5	ENSG00000144724	1e-45	0.350384	1.092	2	5.05296	0.0494913	0.353	2	5.16212
NRP1	DKFZp686A03134;DKFZp781F1414;NRP1	Neuropilin-1	O14786;Q68DN3;A8K9V7;E9PEP6;Q6X907;Q59F20;Q5T7F0;Q9H2E1;E7EX60;Q71SW6;Q5T7F1;Q96I90;Q6AWA9;Q5JWQ6;Q5JWQ4	ENSG00000099250	1.25e-10	0.273456	0.909	1	5.06685	0.0497701	0.353	1	5.59347
HP1BP3	HP1BP3	Heterochromatin protein 1-binding protein 3	Q5SSJ5;B0QZK4;Q5SWC8	ENSG00000127483	6.4e-144	0.189793	0.71	37	7.72796	0.0497701	0.353	29	8.11173
SMARCAD1	SMARCAD1	SWI/SNF-related matrix-associated actin-dependent regulator of chromatin subfamily A containing DEAD/H box 1	Q9H4L7	ENSG00000163104	2.28e-22	0.0517201	0.381	3	5.71566	0.0494913	0.353	4	6.07467
FAM120A;FAM120C;C9orf129	C9orf129;FAM120A;FAM120C	Constitutive coactivator of PPAR-gamma-like protein 1;Constitutive coactivator of PPAR-gamma-like protein 2;Putative uncharacterized protein C9orf129	Q9NZB2	ENSG00000048828;ENSG00000184083;ENSG00000204352;ENSG00000268158	6.01e-230	-0.290692	-0.434	10	6.10013	0.0497701	0.353	21	6.99621
DCTN1	DCTN1;DCTN1/ALK fusion;DKFZp686E0752;DKFZp686E191;DKFZp686I0746	Dynactin subunit 1	Q14203;Q6MZZ3;A8MY36;A8MWX9;E7EX90;E9PGE1;E9PFS5;B4DM45;G5E9H4;Q6IQ37;Q6AWB1	ENSG00000204843	1.8e-158	0.0747794	0.436	12	6.33068	0.0490731	0.352	18	6.82
SPCS3	SPCS3	Signal peptidase complex subunit 3	D3DP46;P61009	ENSG00000129128	2.98e-12	0.0681893	0.42	2	7.29376	0.0483758	0.351	2	7.78824
GSR	GSR	Glutathione reductase, mitochondrial	P00390;H0YBD4;E5RI06	ENSG00000104687	7.19e-11	0.0255958	0.319	3	6.27448	0.0487942	0.351	3	7.01166
PKP3	PKP3	Plakophilin-3	F8J390;Q9Y446	ENSG00000184363	1.26e-52	0.201007	0.737	9	6.02284	0.0478175	0.35	6	6.41833
POLR1A	POLR1A	DNA-directed RNA polymerase;DNA-directed RNA polymerase I subunit RPA1	O95602;B7ZKR9;B9ZVN9;B7Z8X7;B7Z284;Q53T12	ENSG00000068654	0	0.0684644	0.421	40	6.45306	0.0479571	0.35	40	6.93401
PRKCI	PRKCI	Protein kinase C iota type	P41743;B2RCZ4;B5BUK7	ENSG00000163558	1.42e-15	-0.0276897	0.192	6	6.37912	0.0478175	0.35	4	6.69067
CTNND1	CTNND1;DKFZp781O2021	Catenin delta-1	O60716;C9JZR2;F8WA43;Q68DU0;E9PIE5;Q96FS1;Q7KZJ3	ENSG00000198561	0	-0.0524461	0.133	39	6.80797	0.0479571	0.35	45	7.67056
GPR180	GPR180	Integral membrane protein GPR180	Q86V85	ENSG00000152749	6.94e-16	0.414135	1.244	5	5.84982	0.0476779	0.349	10	6.75524
ACBD5;ACBD4	ACBD4;ACBD5;KIAA1996	Acyl-CoA-binding domain-containing protein 4;Acyl-CoA-binding domain-containing protein 5	Q5T8D3;H7BYB2;B7Z2R7;Q8NCM9;B7Z9D0;B7Z2A7;Q5T8E0	ENSG00000107897;ENSG00000181513	1.42e-17	0.176323	0.678	4	5.99909	0.0475383	0.349	2	6.60828
SMARCE1	SMARCE1	SWI/SNF-related matrix-associated actin-dependent regulator of chromatin subfamily E member 1	Q969G3;B4DGM3;C0IMW4;B4DFR4;C0IMW5;C0IMW7;H7C3F6;H7BXG8;H7C048	ENSG00000073584	4.65e-147	0.0110662	0.284	16	7.33648	0.0473989	0.349	13	7.70179
WDR36	DKFZp686I1650;WDR36	WD repeat-containing protein 36	Q8NI36;Q68E02;D6R922	ENSG00000134987	0	0.00288247	0.265	127	7.76768	0.0473989	0.349	130	8.12186
TFAM	TFAM	Transcription factor A, mitochondrial	E5KSU5;E5KSX8;Q00059;Q6LES8;H7BYN3;A8MRB2	ENSG00000108064	1.33e-36	-0.0333038	0.179	14	7.45408	0.0475383	0.349	3	7.50775
CIT	CIT	Citron Rho-interacting kinase	O14578;H7BYJ3	ENSG00000122966	5.37e-52	-0.576132	-1.113	6	5.22701	0.0476779	0.349	4	5.43805
EXOC4	EXOC4	Exocyst complex component 4	Q6NX51;Q96A65;B7Z321;F5H222;B7Z502	ENSG00000131558	1.8e-121	0.200881	0.736	3	5.27138	0.0468402	0.348	12	6.78143
APMAP	APMAP	Adipocyte plasma membrane-associated protein	Q9HDC9;H0Y512;A2A2F9	ENSG00000101474	2.65e-271	0.126973	0.56	18	7.55955	0.0468402	0.348	20	8.01578
PIK3R2	PIK3R2	Phosphatidylinositol 3-kinase regulatory subunit beta	O00459;E9PFP1;Q05BV6	ENSG00000105647	3.34e-36	0.00446549	0.269	6	6.06989	0.0467006	0.348	5	6.37608
LETM1	LETM1	LETM1 and EF-hand domain-containing protein 1, mitochondrial	O95202;D3DVQ1	ENSG00000168924	0	-0.0217897	0.206	64	7.67974	0.0469799	0.348	53	8.06648
SNRPF	SNRPF	Small nuclear ribonucleoprotein F	P62306	ENSG00000139343	4.06e-50	-0.292493	-0.438	4	7.48382	0.0469799	0.348	3	7.49011
MSI2	MSI2	RNA-binding protein Musashi homolog 2	Q96DH6;B4DHE8	ENSG00000153944	1.71e-24	-0.0285576	0.19	8	6.9381	0.0465609	0.347	5	7.53538
MYCBP2	DKFZp586G0322;MYCBP2	Probable E3 ubiquitin-protein ligase MYCBP2	O75592	ENSG00000005810	6.15e-173	-0.131803	-0.056	42	5.81379	0.0461418	0.347	42	6.02477
NSF	NSF	Vesicle-fusing ATPase	P46459;B7Z5J7;I3L0N3;B4DSK5;B4DH19;B7Z9U2;B4DFA2;B4DGR3	ENSG00000073969	2.34e-85	0.0579701	0.396	33	7.02403	0.0457225	0.346	19	7.19562
WDR75	WDR75	WD repeat-containing protein 75	Q8IWA0;A8K330	ENSG00000115368	1.81e-246	0.0274371	0.323	88	7.3978	0.0458623	0.346	101	7.79684
ZSWIM8	KIAA0913;ZSWIM8	Zinc finger SWIM domain-containing protein 8	A7E2V4	ENSG00000214655	3.34e-30	-0.25441	-0.347	6	5.5819	0.0458623	0.346	2	5.12655
DOLPP1	DOLPP1	Dolichyldiphosphatase 1	Q86YN1;Q8IUV4	ENSG00000167130	2.23e-06	0.0662615	0.416	1	5.96711	0.0451634	0.345	1	6.63321
SFXN4	SFXN4	Sideroflexin-4	Q6P4A7;E9PGB5;H7BYJ7;F2Z386	ENSG00000183605	6.22e-29	-0.0503679	0.138	5	6.61704	0.0454429	0.345	3	6.74766
DNAAF5	HEATR2	HEAT repeat-containing protein 2	Q86Y56;H0Y650;F5H8D4	ENSG00000164818	0	-0.118602	-0.024	24	6.69504	0.0450235	0.345	11	7.03874
TAF2	TAF2	Transcription initiation factor TFIID subunit 2	Q6P1X5;B3KMD8	ENSG00000064313	1.68e-17	0.161436	0.642	6	5.34056	0.044464	0.344	6	6.05736
CECR2	CECR2	Cat eye syndrome critical region protein 2	Q9BXF3;E2QRE6;H7BXW8	ENSG00000099954	1.69e-90	0.102322	0.502	6	5.60689	0.044464	0.344	6	6.08214
TUFM	TUFM	Elongation factor Tu, mitochondrial	P49411	ENSG00000178952	0	0.0328061	0.336	69	8.25568	0.0446039	0.344	65	8.66883
SLC25A13	SLC25A13	Calcium-binding mitochondrial carrier protein Aralar2	Q53GR7;Q9UJS0;F5GX33;B7Z2E2	ENSG00000004864	0	-0.0299268	0.187	100	7.86309	0.0447438	0.344	61	8.23155
PAPD5	PAPD5	PAP-associated domain-containing protein 5	B4DV38;G4U4J3;E9PC61;H3BQM0;Q8NDF8;Q53F79;Q5EBM7;B4DRJ7	ENSG00000121274	1.86e-33	-0.10855	0	6	6.0491	0.044464	0.344	4	6.62094
SLTM	SLTM	SAFB-like transcription modulator	Q9NWH9;A8K5V8;H7C3F4	ENSG00000137776	0	0.222186	0.787	31	7.14594	0.0439044	0.343	42	7.78285
PLD3	PLD3	Phospholipase D3	Q8IV08;B4DEL6	ENSG00000105223	4.88e-26	-0.268626	-0.381	14	6.95926	0.0439044	0.343	6	7.18435
MTA1	MTA1	Metastasis-associated protein MTA1	Q13330;E7ESY4;E7EN71;H0Y4T7;Q59FW1	ENSG00000182979	2.26e-196	0.177344	0.68	28	7.18116	0.0434844	0.342	23	7.51111
CCT5	CCT5	T-complex protein 1 subunit epsilon	P48643;A8K2X8;Q9BU08;E7EWW2;B4DZT5;B4DYC8;E7ENZ3;E9PCA1;B4DXI1;B4DDU6;B7ZAR1;B4DE30;B4DYD8;B4DX08;Q96GI1	ENSG00000150753	6.45e-257	0.00748262	0.276	35	7.45401	0.0437644	0.342	35	7.91141
USP36	DUB1;USP36	Ubiquitin carboxyl-terminal hydrolase;Ubiquitin carboxyl-terminal hydrolase 36	Q9P275;E9PEW0;B3KMW2;F5H3B9;Q9H9C5	ENSG00000055483	2.47e-12	-0.0156805	0.221	5	5.72399	0.0432046	0.341	5	6.19607
HIC2	HIC2	Hypermethylated in cancer 2 protein	Q96JB3	ENSG00000169635	3.57e-16	0.0673633	0.418	7	6.38337	0.0427844	0.34	4	6.9865
LZIC	LZIC	Protein LZIC	B4E2N0;Q8WZA0	ENSG00000162441	0.00035255	-0.142337	-0.081	3	6.313	0.0423642	0.34	3	7.01431
RANBP6	RANBP6	Ran-binding protein 6	O60518	ENSG00000137040	5.33e-44	NA	NA	0	NA	0.0419438	0.339	3	5.91159
ORC5	ORC5;ORC5L	Origin recognition complex subunit 5	A4D0P7;O43913;Q53FC8;Q9UDM8;A8K8C0;G3V0H0	ENSG00000164815	2.37e-38	0.0945064	0.483	6	6.7091	0.042084	0.339	4	7.063
WDR3	WDR3	WD repeat-containing protein 3	Q5TDG3;Q9UNX4;B3KMW5	ENSG00000065183	0	0.0870554	0.465	75	7.25705	0.0419438	0.339	84	7.9437
ATP5C1	ATP5C1	ATP synthase subunit gamma;ATP synthase subunit gamma, mitochondrial	P36542;Q6I9V2;Q8TAS0;B4DL14;B4DFE6	ENSG00000165629	1.34e-51	0.0507454	0.379	29	8.13764	0.0422241	0.339	13	8.60697
EMC2	EMC2	ER membrane protein complex subunit 2	A8K4K9;Q15006;Q53HG5	ENSG00000104412	2.98e-207	-0.0173148	0.217	8	7.4706	0.042084	0.339	5	7.76629
USP48	USP48	Ubiquitin carboxyl-terminal hydrolase 48	B7ZKS7;B7ZKS3;Q86UV5;B7ZKR8	ENSG00000090686	3.6e-83	-0.0480094	0.144	2	5.9358	0.0418037	0.339	3	5.85357
PLOD2	PLOD2	Procollagen-lysine,2-oxoglutarate 5-dioxygenase 2	O00469;B4DHG3;E7ETU9;B3KWS3	ENSG00000152952	6.06e-76	0.000144286	0.258	8	6.08171	0.0413831	0.338	12	7.03937
CHTOP	CHTOP	Chromatin target of PRMT1 protein	Q9Y3Y2;Q5T7Y7	ENSG00000160679	1.11e-34	-0.357308	-0.592	6	7.09082	0.041243	0.338	4	7.73441
LAMA5	LAMA5	Laminin subunit alpha-5	O15230	ENSG00000130702	3.01e-42	0.0603242	0.402	5	4.66369	0.0408223	0.337	3	4.75995
XPOT	XPOT	Exportin-T	A8KA19;O43592	ENSG00000184575	1.79e-90	-0.178878	-0.168	9	6.10609	0.0411028	0.337	14	7.07081
PAK1IP1	PAK1IP1	p21-activated protein kinase-interacting protein 1	Q9NWT1	ENSG00000111845	5.73e-25	-0.259927	-0.361	5	7.02637	0.040682	0.337	3	7.39827
RAB6B;RAB6C	RAB6B;RAB6C	Ras-related protein Rab-6B;Ras-related protein Rab-6C	Q9NRW1;Q6AZ91;B7Z337;C9JU14	ENSG00000154917;ENSG00000222014	4.75e-41	-0.253412	-0.345	1	5.77718	0.040121	0.336	1	6.24122
STAT3	STAT3	Signal transducer and activator of transcription 3	P40763;B5BTZ6;B4DVR6;B7ZA24;B4DNP0;G8JLH9	ENSG00000168610	7.73e-05	NA	NA	0	NA	0.0392789	0.334	1	6.00186
EIF3E	EIF3E;EIF3S6	Eukaryotic translation initiation factor 3 subunit E	B2R806;P60228;Q6IAX5;B3KW56;E5RGA2;E5RHS5	ENSG00000104408	3.52e-39	0.0360461	0.344	9	6.84232	0.0394191	0.334	7	7.44423
PDIA4	PDIA4	Protein disulfide-isomerase A4	P13667	ENSG00000155660	0	0.10165	0.5	57	7.33929	0.0388575	0.333	40	7.65224
SMARCA4	SMARCA4		B9EGQ8;F5H0X5;B4E0F1	ENSG00000127616	0	0.0330882	0.337	161	7.59331	0.0388575	0.333	191	8.11214
LRWD1	LRWD1	Leucine-rich repeat and WD repeat-containing protein 1	Q9UFC0;Q59FT0;H7C5S6	ENSG00000161036	4.63e-92	-0.0423528	0.157	19	6.55904	0.0384361	0.333	18	6.87757
MPP1	MPP1	55 kDa erythrocyte membrane protein	Q00013;Q53F93;B4E325;G3XAI1;Q2TSB6;A8MTH1;C9J9J4;C9JB34	ENSG00000130830;ENSG00000269326	1.12e-06	-0.22095	-0.268	3	6.21804	0.0388575	0.333	1	5.60909
LUC7L	LUC7L	Putative RNA-binding protein Luc7-like 1	Q9NQ29;Q1W6G4;D3DU41;A8MYV2;B8ZZ10;Q53G47	ENSG00000007392	6.98e-84	0.291957	0.953	5	6.71728	0.0382958	0.332	2	6.93029
MT-ND2	MT-ND2;NADH2;ND2	NADH-ubiquinone oxidoreductase chain 2	Q305V2;A0S231;A0S244;A0S296;A1DTN1;A1E1P3;A1Z593;A4ZKY8;A4ZL79;A4ZLF7;A4ZLH0;A4ZLR1;A6YUF6;A6YZ26;A6Z529;A6Z655;A6Z7V2;A6Z8H3;A6Z9Z3;A6ZAC3;A6ZCL4;A6ZFB0;A6ZFE9;A6ZH05;A6ZHD2;A7IZ41;A7LD85;A7LDG3;A7LE21;A8JN25;A8QT63;A8WEK0;B0Z714;B1NU62;B1PIN3;B1W713;B2CB48;B2D4I5;B2KLI5;B2WRN2;B2XIH0;B2XJF7;B2XL67;B2YB74;B4YDJ2;B5M8B5;B5M8N2;B8X4J9;B8X5K0;B8XYF4;B9EDU1;C7B303;C7B3J8;C7B3M4;C7SDU3;C7SK84;C8Y0I5;…	ENSG00000198763	0.00017794	0.174151	0.673	4	6.45653	0.0378742	0.332	5	6.90054
UTP15	UTP15	U3 small nucleolar RNA-associated protein 15 homolog	Q8TED0;B4DXK8;H0Y8P4;B4DU75	ENSG00000164338	1.1e-250	0.0518593	0.382	25	7.71889	0.0380147	0.332	37	8.15073
INADL	INADL	InaD-like protein	Q8NI35;F8W8T2;E7EMF0;A5PKX9;F8W8B3	ENSG00000132849	3.66e-05	0.338567	1.064	2	5.16673	0.0377336	0.331	2	5.49344
WTAP	WTAP	Pre-mRNA-splicing regulator WTAP	Q15007;A8K489	ENSG00000146457	3.7e-129	-0.153254	-0.107	12	7.04622	0.037593	0.331	9	7.3461
PLXNB2	PLXNB2		A0PK02		1.48e-14	0.279887	0.924	1	5.57734	0.0367495	0.33	1	5.89246
ANXA2	ANXA2;ANXA2P2	Annexin;Annexin A2;Putative annexin A2-like protein	P07355;H0YN42;H0YMU9;H0YMD0;A6NMY6;H0YKS4;H0YM50;B4DNH8;H0YNP5;B3KRQ1;H0YMM1;H0YL33;H0YN28	ENSG00000182718	0	0.146916	0.608	46	8.06763	0.0371714	0.33	43	8.61042
PPP1R9B	PPP1R9B	Neurabin-2	D3DTX6;Q96SB3		2.75e-154	-0.47301	-0.868	3	5.57118	0.0368901	0.33	8	6.78541
NSMCE4A;EID3	EID3;NSMCE4A	EP300-interacting inhibitor of differentiation 3;Non-structural maintenance of chromosomes element 4 homolog A	Q9NXX6	ENSG00000107672;ENSG00000255150	4.61e-102	-0.657491	-1.307	4	6.56772	0.0370308	0.33	2	6.40826
NUP50	NUP50	Nuclear pore complex protein Nup50	Q9UKX7	ENSG00000093000	7.7e-59	-0.0608336	0.113	6	6.61255	0.0356239	0.328	5	7.10147
ZMYM4	ZMYM4	Zinc finger MYM-type protein 4	Q5VZL5;H7C1I7	ENSG00000146463	2.94e-261	-0.0906493	0.042	42	6.68285	0.0356239	0.328	54	7.25297
AGO1;AGO2;AGO4	AGO1;EIF2C1;EIF2C2;EIF2C4	Protein argonaute-1;Protein argonaute-2;Protein argonaute-4	Q9UKV8;A4FVC0	ENSG00000092847;ENSG00000123908;ENSG00000134698	5.23e-14	-0.507583	-0.95	5	5.59729	0.0360461	0.328	6	6.52737
CDC27	CDC27		G5EA36	ENSG00000004897	3.77e-129	0.018919	0.303	1	5.12642	0.0344974	0.326	1	5.74579
GLYR1	GLYR1;N-PAC	Putative oxidoreductase GLYR1	D3DUE7;D3DUE6;Q49A26	ENSG00000140632	0	0.161952	0.644	21	7.30683	0.0342158	0.325	19	8.11434
SRSF5	SFRS5;SRSF5	Serine/arginine-rich splicing factor 5	Q13243;Q59EK7;B4DUA4;B4DJK0	ENSG00000100650	9.32e-110	-0.00343773	0.25	27	8.52937	0.0342158	0.325	29	9.04313
PHF6	PHF6	PHD finger protein 6	E9PC97;Q8IWS0;B4E0G4;Q5JRC6;A8K230;B4E138	ENSG00000156531	4.3e-120	0.0332292	0.337	15	7.04689	0.033652	0.324	15	7.60553
NOL8	DKFZp686P12242;NOL8	Nucleolar protein 8	Q76FK4;A6NJK7;F5H101;Q6AI50;F8WE42;B4DM91;F5GWN9	ENSG00000198000	7.27e-219	-0.0191704	0.212	22	6.49649	0.033793	0.324	18	6.846
GLTSCR1	GLTSCR1	Glioma tumor suppressor candidate region gene 1 protein	Q9NZM4	ENSG00000063169	2.13e-64	-0.296758	-0.448	9	6.06024	0.033652	0.324	13	6.5824
CBX4	CBX4	E3 SUMO-protein ligase CBX4	O00257	ENSG00000141582	4.77e-10	0.227002	0.798	3	5.8687	0.0333701	0.323	1	5.70173
EIF5	EIF5	Eukaryotic translation initiation factor 5	P55010;Q6IBU0;H0YN40;Q05DF3;Q32Q19;H0YLZ1;H0YM54;H0YMJ8	ENSG00000100664	4.49e-28	0.0985544	0.493	7	6.98891	0.0330882	0.323	6	7.1452
CTNNA1;CTNNA2;CTNNA3	CTNNA1;CTNNA2;CTNNA3	Catenin alpha-1;Catenin alpha-3	P35221;F6XBD8;B4E2G8;G3XAM7;B4DU00;F8W845;B4DKT9;B3KSR8;Q8N1C0	ENSG00000044115;ENSG00000066032;ENSG00000183230	0	0.0746424	0.436	51	7.18659	0.0329472	0.323	42	7.81123
DYNC1H1	Dnchc1;DYNC1H1	Cytoplasmic dynein 1 heavy chain 1	Q14204	ENSG00000197102	0	0.0712136	0.428	206	6.64366	0.0332292	0.323	249	7.11438
DNTTIP2	DNTTIP2	Deoxynucleotidyltransferase terminal-interacting protein 2	Q5QJE6;B7Z854	ENSG00000067334	0	0.0425042	0.359	24	6.83483	0.0333701	0.323	47	7.95959
ARID2	ARID2	AT-rich interactive domain-containing protein 2	Q68CP9;F8WCU9;F8W108	ENSG00000189079	0	0.015212	0.294	49	6.90011	0.0332292	0.323	59	7.35729
HNRNPD	HNRNPD	Heterogeneous nuclear ribonucleoprotein D0	Q14103;B4DTC3;Q12771;H7BXN2;H0Y8G5;H0YA96;D6RAF8;B4E0W4;F5H6R6	ENSG00000138668	0	-0.0118352	0.23	81	9.00864	0.0333701	0.323	83	9.38865
AATF	AATF	Protein AATF	Q9NY61	ENSG00000108270	0	-0.0822399	0.062	45	7.53395	0.0333701	0.323	29	7.84362
ZNF658;ZNF658B	ZNF658;ZNF658B	Zinc finger protein 658;Zinc finger protein 658B	A8K7Y5;Q5TYW1;B9EH69;Q4V348;B3KNB1	ENSG00000196409	1.17e-08	NA	NA	0	NA	0.0328061	0.322	3	6.89806
MRPL38	MRPL38	39S ribosomal protein L38, mitochondrial	Q96DV4;B2R894;B3KN96	ENSG00000204316	1.88e-43	-0.128014	-0.047	10	7.03659	0.0326651	0.322	6	7.44133
YWHAE	YWHAE;YWHAE/FAM22A fusion;YWHAE/FAM22B fusion	14-3-3 protein epsilon	P62258;G9K388;G9K389;B7ZA86	ENSG00000108953	2.69e-304	0.152638	0.621	53	8.34307	0.0318186	0.321	39	8.74902
MCM3AP	MCM3AP	80 kDa MCM3-associated protein	O60318;B7Z8Z8;B3KXE8;Q6PJP6	ENSG00000160294	3.7e-254	0.0801119	0.449	21	6.3309	0.032242	0.321	23	6.77706
RAB14	RAB14	Ras-related protein Rab-14	P61106	ENSG00000119396	1.19e-275	0.0234682	0.314	10	7.44564	0.0319598	0.321	4	7.47947
HLTF	HLTF	Helicase-like transcription factor	A8K5B6;Q14527;Q59GQ7	ENSG00000071794	3.87e-70	0.00891703	0.279	3	5.3925	0.0321009	0.321	8	6.65429
ARPC1A	ARPC1A	Actin-related protein 2/3 complex subunit 1A	Q92747;Q53GB6;Q59GQ0;B4DLQ7;E9PF58	ENSG00000241685	9.48e-25	-0.0256763	0.197	5	6.74647	0.0321009	0.321	2	6.90738
MRPL16	MRPL16	39S ribosomal protein L16, mitochondrial	Q9NX20;E9PI14	ENSG00000166902	1.05e-21	-0.225801	-0.279	3	6.88642	0.0318186	0.321	4	7.59631
CYCS	CYCS	Cytochrome c	G4XXL9;P99999;C9JFR7	ENSG00000172115	1.72e-42	0.190172	0.711	7	7.49438	0.0315363	0.32	6	7.82593
CDK11A;PTK6	CDC2L1;CDC2L2;CDK11A;CDK11B;PTK6	Cyclin-dependent kinase 11A;Cyclin-dependent kinase 11B;Protein-tyrosine kinase 6	P21127;B7ZVY7;B4E3D9;Q9UQ88;Q5QPR3;Q5QPR4;A4VCI5;Q6P5Y5;Q4VBY6;Q96CA8;B4E0N4	ENSG00000008128;ENSG00000101213	3e-159	0.0447438	0.365	13	6.26602	0.0316775	0.32	30	7.73276
BMI1	BMI1;COMMD3;PCGF2	Polycomb complex protein BMI-1;Polycomb group RING finger protein 2	P35226;Q5U0M5;Q6IB93;Q5T8Z1;Q5T8Z4;Q5T8Z6;Q5T8Z5;P35227;E9PC92;Q5T8Z2	ENSG00000056661;ENSG00000168283	3.44e-09	-0.0916635	0.04	6	7.20747	0.0313951	0.32	4	7.36743
RPS12	RPS12	40S ribosomal protein S12	P25398	ENSG00000112306	1.59e-132	-0.090465	0.043	18	8.15192	0.0308304	0.319	12	8.3765
BAZ1B	BAZ1B	Tyrosine-protein kinase BAZ1B	Q9UIG0	ENSG00000009954;ENSG00000262694	0	0.0859685	0.463	174	7.54959	0.0301242	0.318	207	8.05915
SAFB	SAFB	Scaffold attachment factor B1	A0AV56;A8K329;B7ZLP6;Q15424;B7ZLP5;F5H0H3;B7Z5B6;F5H1L1;B7Z2Z1;B7Z5X3;F5GZU3;B7Z2F6;B7Z1C7;B7Z959	ENSG00000160633	0	0.000432815	0.259	59	7.77686	0.0304067	0.318	76	8.30192
CCDC47	CCDC47	Coiled-coil domain-containing protein 47	Q96A33	ENSG00000108588	1.4e-176	-0.0311941	0.184	27	7.63213	0.0301242	0.318	26	8.21548
CBX2	CBX2	Chromobox protein homolog 2	Q14781	ENSG00000173894;ENSG00000262762	3e-22	-0.0693459	0.093	6	6.21032	0.0304067	0.318	4	6.71026
THRAP3	THRAP3	Thyroid hormone receptor-associated protein 3	Q9Y2W1	ENSG00000054118	0	0.062398	0.407	81	7.63001	0.0297002	0.317	102	8.28845
PRC1	PRC1	Protein regulator of cytokinesis 1	O43663;H9KV59;F8W9B5	ENSG00000198901	1.17e-56	-0.30952	-0.479	14	6.87648	0.0295589	0.317	12	7.57535
GAR1	GAR1	H/ACA ribonucleoprotein complex subunit 1	Q9NY12	ENSG00000109534	2.97e-53	0.347552	1.085	6	7.5144	0.0289935	0.316	4	7.89501
AHCTF1	AHCTF1	Protein ELYS	Q8WYP5;B3KVE5	ENSG00000153207	0	0.0794293	0.447	140	7.05892	0.0289935	0.316	161	7.4952
KPNA6;KPNA5	KPNA5;KPNA6	Importin subunit alpha;Importin subunit alpha-6;Importin subunit alpha-7	B4DWX3;F5GYL8;O60684;B4DII5;F5H4G7;O15131;E9PC31;Q5TFJ7	ENSG00000025800;ENSG00000196911	3.27e-144	-0.0242084	0.2	7	6.88642	0.0291349	0.316	5	7.36788
TRIM33	TRIM33	E3 ubiquitin-protein ligase TRIM33	Q9UPN9;H0Y612;B3KN30;E7EN20	ENSG00000197323	8.68e-64	-0.0939714	0.034	4	5.68087	0.0289935	0.316	6	6.41216
MANF	MANF	Mesencephalic astrocyte-derived neurotrophic factor	A8K878;P55145	ENSG00000145050;ENSG00000259880	1.76e-12	0.110631	0.521	3	6.69567	0.028852	0.315	1	6.60105
RBMX;RBMXL2;RBMXL3	RBMX;RBMXL2;RBMXL3	RNA-binding motif protein, X chromosome;RNA-binding motif protein, X chromosome, N-terminally processed;RNA-binding motif protein, X-linked-like-2;RNA-binding motif protein, X-linked-like-3	P38159;H3BT71;H0Y6E7;B4E352	ENSG00000147274;ENSG00000170748;ENSG00000175718;ENSG00000269572	0	0.0976109	0.49	70	8.68813	0.0284276	0.315	79	9.07441
TAF15	TAF15	TATA-binding protein-associated factor 2N	Q86X94;Q92804;B4E312;F5GWQ7	ENSG00000172660	0	-0.0292641	0.188	56	8.05553	0.0281448	0.314	69	8.52462
PKN2	PKN2	Serine/threonine-protein kinase N2	Q16513	ENSG00000065243	6.63e-208	-0.166406	-0.138	9	6.00996	0.0278618	0.314	14	6.74657
PRPF40A	FNBP3;PRPF40A	Pre-mRNA-processing factor 40 homolog A	O75400;F8W9L2;E9PHJ7	ENSG00000196504	0	-0.205647	-0.231	29	7.18373	0.0282862	0.314	78	8.16729
RPL38	RPL38	60S ribosomal protein L38	P63173	ENSG00000172809	7.44e-23	-0.381348	-0.65	5	7.75953	0.0282862	0.314	1	7.3049
ANAPC4	ANAPC4	Anaphase-promoting complex subunit 4	E9PCR4;Q9UJX5;B3KN47	ENSG00000053900	2.72e-73	0.229096	0.803	7	6.55218	0.0272955	0.313	7	6.64236
DEK	DEK;DKFZp686A24118	Protein DEK	P35659;B4DFG0;B4DNW3;D6R9L5	ENSG00000124795	0	0.201634	0.738	50	8.35392	0.0274371	0.313	37	8.73157
SPTBN2	SPTBN2	Spectrin beta chain, non-erythrocytic 2	O15020	ENSG00000173898	0	0	0.258	81	6.65385	0.0274371	0.313	75	7.0393
FBXW11;BTRC	BTRC;DKFZp781N011;FBXW11	F-box/WD repeat-containing protein 11;F-box/WD repeat-containing protein 1A	Q9UKB1;B4DH70;Q9Y297;B7Z3H4;B2R8L3;Q68DS0	ENSG00000072803;ENSG00000166167	6.21e-07	-0.86074	-1.791	1	5.2383	0.0275787	0.313	1	5.67027
CDK5	CDK5	Cyclin-dependent kinase 5	Q00535;Q6IAW3	ENSG00000164885	9.8e-11	0.33811	1.063	3	7.11873	0.0267293	0.312	2	6.92059
NDUFAF4	NDUFAF4	NADH dehydrogenase [ubiquinone] 1 alpha subcomplex assembly factor 4	Q9P032	ENSG00000123545	2.15e-52	0.144308	0.602	5	6.88026	0.0271541	0.312	2	7.07085
RANGAP1	RANGAP1	Ran GTPase-activating protein 1	P46060;B4DY16;F8W7I9;B4E0U0	ENSG00000100401	0	0.207018	0.751	58	7.82208	0.0265876	0.311	49	8.33258
DOCK11	DOCK11	Dedicator of cytokinesis protein 11	A6NIW2;Q5JSL3	ENSG00000147251	6.82e-28	-0.00317744	0.251	6	5.40739	0.0263043	0.311	8	5.79689
VRK1	VRK1	Serine/threonine-protein kinase VRK1	A8K245;Q99986;H0YJ50	ENSG00000100749	3.67e-110	0.0395595	0.352	12	7.70491	0.0261627	0.31	10	7.9636
OCRL	OCRL	Inositol polyphosphate 5-phosphatase OCRL-1	Q01968;Q504W7	ENSG00000122126	1.97e-31	-0.0918788	0.039	1	4.89151	0.026021	0.31	9	6.78211
NOM1	NOM1	Nucleolar MIF4G domain-containing protein 1	Q5C9Z4	ENSG00000146909	2.92e-66	-0.131866	-0.056	12	6.3022	0.0257376	0.31	14	7.14631
TSFM	TSFM	Elongation factor Ts;Elongation factor Ts, mitochondrial	E5KS95;P43897;B4DHY8;F8W6R3;C9JT21	ENSG00000123297	0	-0.444125	-0.799	8	7.17493	0.0257376	0.31	5	7.51891
SLAIN1	SLAIN1	SLAIN motif-containing protein 1	Q8ND83;Q7L0J2;Q5T6P1;C9JUW9;C9JD09;Q5T6P2;C9JP03;B7Z326;Q5T6P5	ENSG00000139737	2.89e-27	-0.484146	-0.894	4	5.88945	0.0257376	0.31	2	6.1295
ARF4	ARF4	ADP-ribosylation factor 4	P18085;C9JPM4;C9JAK5	ENSG00000168374	4.38e-26	0.0500489	0.377	4	7.07954	0.0251707	0.309	4	7.56749
CEBPZ	CEBPZ		B2R5U7;F5H3Y6	ENSG00000115816	0	0.0487942	0.374	71	7.4471	0.0251707	0.309	104	8.05173
DENND2A	DENND2A	DENN domain-containing protein 2A	A2RUF6;Q9ULE3;F8WAT8;H7C5K8	ENSG00000146966	0.0008821	0.368042	1.134	4	6.43506	0.0246034	0.308	3	6.39515
NUDT21	DKFZp313O211;NUDT21	Cleavage and polyadenylation specificity factor subunit 5	B2R6U8;O43809;H3BND3;H3BV41	ENSG00000167005	4.83e-257	0.0315363	0.333	17	7.79241	0.0243196	0.307	9	8.10339
ATP13A1	ATP13A1;DKFZp761L1623;FLJ00232	Probable cation-transporting ATPase 13A1	Q9HD20;Q6ZMG7	ENSG00000105726	7.71e-163	0.0684644	0.421	44	6.65555	0.0238941	0.306	61	7.26036
DKC1	DKC1	H/ACA ribonucleoprotein complex subunit 4	O60832;C9IYT0;H7C0M1	ENSG00000130826;ENSG00000268226	0	0.037312	0.347	47	7.76501	0.0234682	0.306	49	8.18687
ADPGK	ADPGK;DKFZp667C1917	ADP-dependent glucokinase	Q9BRR6;B4DG35;B4DDP8;E7EQY8;Q69YR1;H3BRS6	ENSG00000159322	1.94e-61	-0.0318576	0.182	6	6.88044	0.0237521	0.306	8	7.19476
RTF1	RTF1	RNA polymerase-associated protein RTF1 homolog	Q92541	ENSG00000137815	1.85e-12	-0.0346775	0.176	3	5.87664	0.0238941	0.306	4	6.61907
RPS16	RPS16	40S ribosomal protein S16	P62249	ENSG00000105193	3.14e-41	-0.250234	-0.338	16	8.09191	0.0237521	0.306	16	8.48433
PHIP;BRWD1	BRWD1;PHIP;WDR9	PH-interacting protein	A7J992;Q8WWQ0	ENSG00000146247;ENSG00000185658	0	0.0738203	0.434	143	7.41389	0.0231843	0.305	175	7.86462
API5	API5	Apoptosis inhibitor 5	Q9BZZ5;G3V1C3;B4E283;H0YER7	ENSG00000166181	0	-0.0772389	0.074	30	7.66465	0.0233263	0.305	23	8.17181
COL18A1	COL18A1	Collagen alpha-1(XVIII) chain;Endostatin	F5GZA2;P39060;D3DSM5;F8WDA7;D3DSM4;H7BXV5;Q8NG19;H7C457	ENSG00000182871	2.38e-41	0.677711	1.871	1	4.59526	0.0227584	0.304	1	4.81665
PRPF6	PRPF6	Pre-mRNA-processing factor 6	O94906	ENSG00000101161	0	-0.050114	0.139	31	6.62783	0.0227584	0.304	49	7.85606
CGN	CGN	Cingulin	B9EK46;Q9P2M7	ENSG00000143375	7e-108	-0.0623091	0.11	10	5.99627	0.0227584	0.304	11	6.5106
EIF3F	EIF3F;IFP38	Eukaryotic translation initiation factor 3 subunit F	B3KSH1;O00303;B4DMT5;B4DEW9	ENSG00000175390	2.71e-91	-0.135142	-0.064	7	7.31452	0.0219061	0.303	9	7.345
TARS;TARSL2	TARS;TARSL2	Probable threonine--tRNA ligase 2, cytoplasmic;Threonine--tRNA ligase, cytoplasmic	B4DEG8;P26639;Q53GX7;Q5M7Z9;B2RDX5;B3KTN2;G3XAN9;B4DKZ9;E7ERI3	ENSG00000113407;ENSG00000185418	9.33e-61	0.00345838	0.266	26	6.76408	0.0213375	0.302	18	7.1358
OCLN	OCLN	Occludin	A8K3T2;I3L291;Q16625	ENSG00000197822	5.75e-17	-0.086584	0.052	2	5.88305	0.0213375	0.302	1	6.67538
STX7	STX7	Syntaxin-7	O15400;B4DH37	ENSG00000079950	1.01e-86	-0.374767	-0.634	7	6.98832	0.0213375	0.302	2	7.27653
KPNA4	KPNA4	Importin subunit alpha-4	O00629	ENSG00000186432	1.64e-11	0.0633648	0.409	2	6.61378	0.0207689	0.301	3	7.27953
STT3A	STT3A	Dolichyl-diphosphooligosaccharide--protein glycosyltransferase subunit STT3A	P46977;B4DJ24;E9PNQ1	ENSG00000134910	1.43e-87	0.0295589	0.328	65	7.54505	0.0210533	0.301	84	8.03834
TAF6	TAF6	Transcription initiation factor TFIID subunit 6	P49848;A4D299;B3KUR4;G8JLM6	ENSG00000106290	5.12e-161	-0.0662461	0.1	17	6.50845	0.0209111	0.301	10	6.81489
FARP1	FARP1	FERM, RhoGEF and pleckstrin domain-containing protein 1	C9JME2;Q9Y4F1	ENSG00000152767	8.8e-34	-0.207894	-0.237	2	5.13261	0.0209111	0.301	4	6.10823
VAMP5	VAMP5	Vesicle-associated membrane protein 5	O95183;Q6FG93	ENSG00000168899	9.49e-32	-0.658492	-1.309	3	6.72978	0.0207689	0.301	2	7.10486
TNPO3	TNPO3	Transportin-3	B2R6H7;Q9Y5L0;C9J7E5;C9IZM0;E9PFH4;B3KM69;B3KMX1	ENSG00000064419	1.14e-60	0.215119	0.77	7	6.12067	0.0197731	0.299	7	6.76859
PAXIP1	PAXIP1	PAX-interacting protein 1	Q6ZW49;B4DEQ6;H0Y2Z7;B3KX43	ENSG00000157212	1.84e-148	0.0446039	0.364	2	5.43481	0.0196308	0.299	3	6.45033
MTHFD1L;	bA251O17.4;LOC100996643;MTHFD1L	Monofunctional C1-tetrahydrofolate synthase, mitochondrial	B7ZM99;Q6UB35;B2RD24	ENSG00000120254;ENSG00000176134	1.02e-283	-0.132705	-0.058	31	6.75496	0.0196308	0.299	41	7.83038
RBM5	RBM5;RBM5 variant	RNA-binding protein 5	P52756;H0YGC0;Q59HE6	ENSG00000003756	3.06e-76	-0.205114	-0.23	5	5.86914	0.0199154	0.299	15	7.33634
SDCBP	SDCBP	Syntenin-1	B2R5Q7;O00560;B4DQ93;E9PBU7;B4DHN5	ENSG00000137575	4.71e-69	-0.60777	-1.188	2	6.3256	0.0200577	0.299	1	6.94051
EHMT2;EHMT2;EHMT2;EHMT2;EHMT2;EHMT2;EHMT2	EHMT2	Histone-lysine N-methyltransferase EHMT2	Q96KQ7;B0UZY3;A2ABF9;B0UZY1;A2ABF8;B0UZY0;B7Z852;H0YHA9;H0YIM0;Q59FM7;A2BED7;A2BED6	ENSG00000204371;ENSG00000206376;ENSG00000224143;ENSG00000227333;ENSG00000232045;ENSG00000236759;ENSG00000238134	1.06e-248	0.157432	0.633	31	6.82175	0.0194884	0.298	39	7.28858
NUP88	NUP88	Nuclear pore complex protein Nup88	Q99567;B7Z5I6;B4DP20	ENSG00000108559	0	0.0193461	0.304	18	6.77554	0.0192037	0.298	12	7.24861
CLASP2	CLASP2;DKFZp686D11262	CLIP-associating protein 2	F5H604;B2RTR1;E7EW49;E7ERI8;E3W994;O75122;B4DM73;E9PBA6;F5H3X0;Q96F87;Q8NB74	ENSG00000163539	3.16e-244	-0.00368358	0.249	18	6.27962	0.0190613	0.298	20	6.78074
CLASP1	CLASP1;DKFZp686D1968	CLIP-associating protein 1	Q7Z460;F8WA11;A2RU21;F5GWS0;B7ZLX3;E7EUA5;B7Z7Q8;F5GWM7;B7Z4E5;F5H2E2;B7Z5R7	ENSG00000074054	3.73e-141	-0.0358749	0.173	6	5.70762	0.0190613	0.298	8	6.1997
QARS	QARS	Glutamine--tRNA ligase	P47897;Q53HS0;A8K3A8;B4DWJ2;B4DNN3;Q96AW5;B4DDN1;Q9BUZ3;Q9H3A5	ENSG00000172053	9.34e-206	-0.0842114	0.058	34	7.08468	0.0193461	0.298	28	7.52431
SF3A2	SF3A2	Splicing factor 3A subunit 2	Q05DF2;Q15428	ENSG00000104897	2.9e-126	-0.186886	-0.187	24	7.37031	0.0193461	0.298	16	8.04875
ATP2A3;ATP2A2;ATP2A1	ATP2A1;ATP2A2;ATP2A3;DKFZp779G2251;DKFZp779O2152	Sarcoplasmic/endoplasmic reticulum calcium ATPase 1;Sarcoplasmic/endoplasmic reticulum calcium ATPase 2;Sarcoplasmic/endoplasmic reticulum calcium ATPase 3	P16615;H7C5W9	ENSG00000074370;ENSG00000174437;ENSG00000196296	0	-0.0743955	0.081	238	7.84381	0.0186342	0.297	268	8.35438
CHD8;CHD7	CHD7;CHD8	Chromodomain-helicase-DNA-binding protein 7	Q9P2D1;B4DIS0	ENSG00000100888;ENSG00000171316	0	-0.0976563	0.026	43	6.39653	0.018919	0.297	66	6.81582
PRPS2;PRPS1	PRPS1;PRPS1L1;PRPS2	Ribose-phosphate pyrophosphokinase;Ribose-phosphate pyrophosphokinase 1;Ribose-phosphate pyrophosphokinase 2;Ribose-phosphate pyrophosphokinase 3	B2R6T7;P60891;Q53FW2;B4DNL6;B1ALA9;P21108;B2R860;P11908	ENSG00000101911;ENSG00000147224	2.83e-64	0.0426443	0.36	8	7.25101	0.017922	0.296	6	7.64528
MFSD10	MFSD10	Major facilitator superfamily domain-containing protein 10	D6RE79;Q14728;D6RA47;D6RIZ4	ENSG00000109736	2.89e-17	0.038998	0.351	4	5.80993	0.0183493	0.296	4	6.08016
DDOST	DDOST	Dolichyl-diphosphooligosaccharide--protein glycosyltransferase 48 kDa subunit	P39656;B4DLI2;B4DJE3;E7EWT1	ENSG00000244038	0	0.105276	0.509	44	8.16622	0.0174944	0.295	46	8.60695
SMCHD1	SMCHD1	Structural maintenance of chromosomes flexible hinge domain-containing protein 1	A6NHR9	ENSG00000101596	0	0.0528332	0.384	102	7.01762	0.0177795	0.295	114	7.43635
DMPK;CDC42BPA	CDC42BPA;DKFZp686P1738;DMPK	Myotonin-protein kinase;Serine/threonine-protein kinase MRCK alpha	Q5VT25;B9EGA7;F5H5N0;Q8IWQ7;H0Y5V1;Q5HYB0;E9PEF7;H0Y7V8;Q5T799;H0Y6V3;Q5T7A0	ENSG00000104936;ENSG00000143776	4.93e-34	0.0467006	0.369	10	5.86466	0.0177795	0.295	5	6.00877
SLC25A11	SLC25A11	Mitochondrial 2-oxoglutarate/malate carrier protein	Q02978;Q6IBH0;I3L1P8;F5GY65	ENSG00000108528	0	0.0905825	0.474	43	8.07635	0.0172092	0.294	34	8.49422
KDM2A	kdm2a;KDM2A	Lysine-specific demethylase 2A	I3VM53;Q9Y2K7;I3VM54;E9PIL6;D4QA03	ENSG00000173120	2.23e-69	-0.0815832	0.064	18	6.49326	0.0167816	0.294	19	6.9698
RPL10;RPL10L	RPL10;RPL10L	60S ribosomal protein L10-like	F8W7C6;Q96L21;H7C2C5;H7C123	ENSG00000147403;ENSG00000165496	1.65e-97	-0.161573	-0.126	18	7.85324	0.0169242	0.294	9	8.11072
ACTN1;ACTN2;ACTN4;ACTN3	ACTN1;ACTN2;ACTN3;ACTN4;ACTN4-MLL;MLL-ACTN4	Alpha-actinin-4	O43707;D6PXK4;Q96BG6;E7EV83;A4K467;F5GXS2;B4E337	ENSG00000072110;ENSG00000077522;ENSG00000130402;ENSG00000248746	0	0.131985	0.572	169	7.94511	0.0164963	0.293	207	8.75439
SRSF9	SRSF9	Serine/arginine-rich splicing factor 9	Q13242;A8K3M9;H0YIB4;B4DFT9	ENSG00000111786	1.06e-90	0.126048	0.558	20	8.13274	0.016639	0.293	20	8.45286
PARP1	PARP1	Poly [ADP-ribose] polymerase 1	P09874;B4E0E1;B2R5W3	ENSG00000143799	0	0.0771063	0.442	334	8.31222	0.0163537	0.293	457	9.1013
RBM15	RBM15	Putative RNA-binding protein 15	Q96T37;Q3ZB86;Q86VW9;A1A693	ENSG00000162775	0	0.194339	0.721	13	6.18608	0.0160683	0.292	41	7.70774
PSMC1	PSMC1	26S protease regulatory subunit 4	P62191;Q53HB3;Q53XL8;Q6NW36;B4DR63	ENSG00000100764	4.58e-49	-0.087626	0.05	2	6.06416	0.015783	0.292	1	6.39712
PRPF4	PRPF4	U4/U6 small nuclear ribonucleoprotein Prp4	Q59EL4;O43172;Q5T1M7;Q6IAP9;B2R7V4	ENSG00000136875	1.3e-219	-0.19631	-0.209	19	7.34945	0.015783	0.292	21	7.74392
HNRPU	HNRPU		Q7Z4Q5		0	NA	NA	0	NA	0.015212	0.291	2	6.12499
SFXN1	SFXN1	Sideroflexin-1	Q9H9B4;D6RFI0	ENSG00000164466	4.33e-168	0.0513026	0.38	44	7.96142	0.0156403	0.291	30	8.40138
PPP1R8	PPP1R8	Activator of RNA decay;Nuclear inhibitor of protein phosphatase 1	Q12972;Q5TEJ4;Q561W4;E9PEH7;Q38J66	ENSG00000117751	2.36e-38	-0.544351	-1.038	2	6.47936	0.0154976	0.291	3	6.60712
TUBB8P12;TUBB7P;TUBB8	TUBB8	Putative tubulin beta chain-like protein ENSP00000290377;Tubulin beta-8 chain;Tubulin beta-8 chain-like protein LOC260334	Q3ZCM7;Q5SQY0;C9JAA5;F5H0I4;A6NNZ2;I3L2F9;Q5SQY1;A6NKZ8	ENSG00000173213;ENSG00000173876;ENSG00000261456	1.31e-176	0.0866479	0.464	2	7.05945	0.0147838	0.29	3	7.04848
BNIP1	BNIP1	Vesicle transport protein SEC20	Q12981	ENSG00000113734	6.7e-06	0.0315363	0.333	1	6.2348	0.014641	0.29	2	7.15851
FLOT2	FLOT2	Flotillin-2	E7EMK3;Q14254;Q6FG43;Q9BTI6	ENSG00000132589	3.09e-143	-0.0225369	0.204	10	7.04646	0.0150693	0.29	9	7.29662
AHNAK	AHNAK	Neuroblast differentiation-associated protein AHNAK	Q09666	ENSG00000124942	0	-0.0526106	0.133	225	6.63834	0.014641	0.29	290	7.08189
WAC	WAC	WW domain-containing adapter protein with coiled-coil	Q9BTA9	ENSG00000095787	5.97e-17	-1.25027	-2.718	1	4.72946	0.0149266	0.29	3	6.51529
LENG8	LENG8	Leukocyte receptor cluster member 8	E7EQP8;F8W9Q9;Q96PV6;B0VJZ0	ENSG00000167615;ENSG00000262602	2.53e-78	0.0342158	0.34	2	5.34467	0.0144981	0.289	6	6.703
LPCAT1	AYTL2;LPCAT1	Lysophosphatidylcholine acyltransferase 1	Q8NF37;D3DTC2	ENSG00000153395	1.3e-127	-0.0634242	0.107	15	7.2136	0.0144981	0.289	11	7.34908
PI4K2A;	PI4K2A	Phosphatidylinositol 4-kinase type 2-alpha	Q9BTU6;B4DEP8;E9PAM4	ENSG00000155252;ENSG00000249967	2.94e-07	0.287472	0.942	5	7.42001	0.013498	0.288	4	7.42516
NOC2L	NOC2L	Nucleolar complex protein 2 homolog	B3KNC3;Q9Y3T9;Q9H9J5	ENSG00000188976	4.82e-132	0.129217	0.566	45	7.67111	0.013641	0.288	51	8.22157
RAN	RAN;RANP1;TC4	GTP-binding nuclear protein Ran	B5MDF5;A8K3Z8;P62826;F5H018	ENSG00000132341	2.28e-260	0.129349	0.566	18	8.3735	0.013498	0.288	20	8.55806
RIF1	RIF1	Telomere-associated protein RIF1	Q5UIP0	ENSG00000080345	0	0.0427844	0.36	220	7.41858	0.013641	0.288	292	7.8539
RFC2	RFC2	Replication factor C subunit 2	B5BUD2;P35250;Q75MT5	ENSG00000049541;ENSG00000261911	2.37e-188	0.0123541	0.287	11	7.04289	0.0137839	0.288	7	7.58289
DHCR7	DHCR7	7-dehydrocholesterol reductase	A8K0D2;Q9UBM7;B4E1K5;E9PM00;E9PMT8	ENSG00000172893	6.46e-137	0.00374607	0.267	40	7.93444	0.013498	0.288	45	8.37981
RPS17	LOC392101;RPS17;RPS17L	40S ribosomal protein S17;40S ribosomal protein S17-like	P08708;P0CW22;H0YK46;H0YN88	ENSG00000182774;ENSG00000184779	2.36e-130	-0.214558	-0.253	16	8.39426	0.0139266	0.288	12	8.63998
IGSF3	IGSF3	Immunoglobulin superfamily member 3	O75054;A6NJZ6	ENSG00000143061	9.88e-08	-0.352621	-0.581	1	4.75932	0.013641	0.288	1	5.25508
CERS2	CERS2	Ceramide synthase 2	A8K4M4;Q96G23;Q5SZE1;Q5SZE4;H0YKH6;Q5SZE3;H0YNU7;Q5SZE2	ENSG00000143418	3.63e-25	-0.0343376	0.176	9	7.02461	0.0126402	0.286	7	7.16286
ANO6	ANO6	Anoctamin;Anoctamin-6	B4DZA5;E9PCT2;Q4KMQ2;E9PB30;B3KX12	ENSG00000177119	1.07e-05	NA	NA	0	NA	0.012068	0.285	1	5.26373
APP	APP	Amyloid beta A4 protein;Beta-amyloid protein 40;Beta-amyloid protein 42;C31;C80;C83;C99;Gamma-secretase C-terminal fragment 50;Gamma-secretase C-terminal fragment 57;Gamma-secretase C-terminal fragment 59;N-APP;P3(40);P3(42);Soluble APP-alpha;Soluble APP-beta	P05067;B4DII8;B4DGD0;E9PG40;H7C0V9;B4DQM1;B4DJT9;E9PEV0;B4DM00;H7C104	ENSG00000142192	6.83e-28	NA	NA	0	NA	0.0119249	0.285	1	5.38028
HMGB2	HMGB2	High mobility group protein B2	P26583;Q5U071;D6R9A6	ENSG00000164104	4.2e-46	0.166844	0.655	8	7.67758	0.0119249	0.285	5	7.89354
PHF8	PHF8	Histone lysine demethylase PHF8	Q9UPP1;H0Y3N9;H3BLZ7;H0Y589;B3KMV4	ENSG00000172943;ENSG00000268312	1.4e-79	-0.0110645	0.232	4	5.78956	0.012068	0.285	5	6.63522
TOE1	TOE1	Target of EGR1 protein 1	Q96GM8;B4DP23;B4DEM6	ENSG00000132773	2e-123	-0.34161	-0.555	4	6.39226	0.0117819	0.285	5	7.13637
CLTCL1;CLTC	CLTC;CLTCL1	Clathrin heavy chain 1;Clathrin heavy chain 2	Q00610	ENSG00000070371;ENSG00000141367	0	0.0489337	0.375	378	8.04399	0.0114957	0.284	489	8.48485
CDK5RAP2	CDK5RAP2;DKFZp686D1070;DKFZp686E2242;DKFZp686M1993	CDK5 regulatory subunit-associated protein 2	B3KVI2;Q66GT8;Q96SN8;B9EG74;A6H8X1;B7ZLE9;Q5JV17;Q5CZA0;E9PCD3;Q7Z3M0;B1AMJ5;F8WCI3	ENSG00000136861	7.42e-19	-0.18431	-0.181	2	4.52699	0.0113525	0.284	2	5.17745
FADS2	FADS2	Fatty acid desaturase 2	O95864;B7Z634	ENSG00000134824	1.6e-13	-0.226426	-0.281	11	6.53496	0.0113525	0.284	9	6.95089
TCEB1	TCEB1	Transcription elongation factor B polypeptide 1	Q15369;E5RGD9;E5RHG8;E5RJ89	ENSG00000154582	6.5e-05	-0.748263	-1.523	2	7.04509	0.0114957	0.284	1	7.62116
VPS33A;	VPS33A	Vacuolar protein sorting-associated protein 33A	B2RDH6;Q96AX1;H3BMM5	ENSG00000139719;ENSG00000256861	1.41e-06	NA	NA	0	NA	0.010923	0.283	2	6.32098
POLD1	POLD1	DNA polymerase;DNA polymerase delta catalytic subunit	P28340;Q308M6;Q59FA0;H0Y3D1	ENSG00000062822	2.37e-128	0.0437644	0.362	6	5.68525	0.0107799	0.283	15	6.6779
PARN	PARN	Poly(A)-specific ribonuclease PARN	O95453;B4DSB0;B3KN69	ENSG00000140694	7.84e-75	-0.200266	-0.219	16	6.7857	0.010923	0.283	9	6.89939
BPTF	BPTF	Nucleosome-remodeling factor subunit BPTF	Q12830	ENSG00000171634;ENSG00000262858	0	0.052555	0.383	104	6.71285	0.0104934	0.282	123	7.11959
SMARCD2	SMARCD2	SWI/SNF-related matrix-associated actin-dependent regulator of chromatin subfamily D member 2	Q92925;B9EGA3	ENSG00000108604	3.04e-279	-0.046176	0.148	19	7.15978	0.0103502	0.282	20	7.77196
MRPL39	MRPL39	39S ribosomal protein L39, mitochondrial	Q9NYK5;C9JG87	ENSG00000154719	4.77e-61	-0.360546	-0.6	4	6.73447	0.0102069	0.282	4	7.18207
ASCC2	ASCC2;DKFZp586O0223	Activating signal cointegrator 1 complex subunit 2	Q9H1I8;B7Z8E0;F5H6J9;Q53G98;Q53H58;Q659F6	ENSG00000100325	4.37e-05	0.400647	1.212	3	6.02407	0.00963388	0.281	2	6.48667
NUMA1	NUMA1	Nuclear mitotic apparatus protein 1	Q59HB8;Q7Z757;F5H2L0;H0YFY6;Q96HN5	ENSG00000137497	0	0.171079	0.665	3	6.17586	0.0100636	0.281	4	6.54914
MRPS15	MRPS15	28S ribosomal protein S15, mitochondrial	P82914;Q59EA6;D3DPS9;B4DYW3	ENSG00000116898	1.95e-08	-0.305931	-0.47	3	6.6638	0.0100636	0.281	4	7.47484
CDK9	CDK9	Cyclin-dependent kinase 9	B2R9L6;B5BU53;P50750	ENSG00000136807	5.99e-33	0.373175	1.146	5	6.58323	0.00934718	0.28	3	6.75462
NDUFA6	NDUFA6	NADH dehydrogenase [ubiquinone] 1 alpha subcomplex subunit 6	P56556	ENSG00000184983;ENSG00000262894	1.78e-05	0.0347792	0.341	2	7.01611	0.00906043	0.28	2	7.50557
ZFC3H1	ZFC3H1	Zinc finger C3H1 domain-containing protein	O60293	ENSG00000133858	8.17e-43	-0.130476	-0.052	3	4.97028	0.00934718	0.28	11	5.91855
RHOA;RHOC	ARHA;RHOA;RHOC	Rho-related GTP-binding protein RhoC;Transforming protein RhoA	P61586;B4DKN9;E9PN11;P08134;Q5JR08;Q9BVT0;Q5JR05;C9JX21;E9PQH6;C9JNR4;Q5JR07	ENSG00000067560;ENSG00000155366	2.58e-48	0.115033	0.532	12	7.82988	0.00848693	0.279	7	8.06266
SLC25A12	SLC25A12	Calcium-binding mitochondrial carrier protein Aralar1	B3KMV8;O75746;B3KR64	ENSG00000115840	1.12e-129	0.0827026	0.455	22	6.61653	0.00891703	0.279	10	7.03834
FRG1;FRG1B	FRG1;FRG1B	Protein FRG1;Protein FRG1B	Q14331;Q9BZ01;Q96ND1;F5H5R5;E9PRR7;E9PLY7;H0YEZ2	ENSG00000109536;ENSG00000149531;ENSG00000260380	7.08e-07	NA	NA	0	NA	0.00834347	0.278	1	6.53049
RAB8A	RAB8A	Ras-related protein Rab-8A	P61006;B4DEK7	ENSG00000167461	1.26e-67	0.130008	0.568	11	7.20142	0.00805652	0.278	4	7.43957
LMO7	LMO7	LIM domain only protein 7	Q8WWI1;F8J2B5;F8WD26;E9PMT2;E9PLH4	ENSG00000136153	1.68e-158	-0.0329052	0.18	12	5.94694	0.00805652	0.278	15	6.3668
DST	CATX-15;DST	Dystonin	Q03001;E9PEB9;E7ERU2;Q5TBT1;E9PHM6;F8W9J4;E7ERU0	ENSG00000151914	4.49e-261	-0.122743	-0.034	45	5.58047	0.0082	0.278	51	5.88429
HIST2H2AC;HIST2H2AA3	HIST2H2AA3;HIST2H2AC	Histone H2A type 2-A;Histone H2A type 2-C	Q6FI13;Q16777	ENSG00000183558;ENSG00000184260;ENSG00000203812;ENSG00000263521;ENSG00000266225	3.26e-207	-0.320828	-0.506	1	8.15152	0.00791302	0.278	4	8.06837
RUVBL1	RUVBL1	RuvB-like 1	B5BUB1;Q9Y265;B3KRS7;E7ETR0	ENSG00000175792	0	0.0280033	0.325	36	8.25343	0.00776951	0.277	50	8.59693
KIF14	KIF14	Kinesin-like protein KIF14	Q15058	ENSG00000118193	2.51e-148	0.0137839	0.291	24	6.2966	0.00762616	0.277	24	6.65979
U2SURP	U2SURP	U2 snRNP-associated SURP motif-containing protein	O15042;E7ET15;C9JB80	ENSG00000163714	0	-0.133527	-0.06	61	7.56864	0.00762616	0.277	100	8.2159
TOPBP1	TOPBP1	DNA topoisomerase 2-binding protein 1	Q92547;A0AV47;A7E2X7	ENSG00000163781	5e-78	-0.221421	-0.269	15	5.89316	0.00762616	0.277	17	6.55897
AP1B1	AP1B1;DKFZp686A01208	AP-1 complex subunit beta-1	Q10567;C9J1E7	ENSG00000100280	0	0.148479	0.611	17	6.82428	0.00719549	0.276	12	7.25892
GARS	GARS	Glycine--tRNA ligase	P41250	ENSG00000106105	1.38e-11	0.065848	0.415	8	6.05488	0.00690831	0.276	6	6.61238
PRDM10	PRDM10	PR domain zinc finger protein 10	G3XAE5;Q9NQV6;E9PLV1;B7ZL72;E9PRS0	ENSG00000170325	5.44e-69	-0.00984383	0.235	5	6.00505	0.00719549	0.276	4	6.45133
UHRF1	UHRF1	E3 ubiquitin-protein ligase UHRF1	Q2HIX7;A0JBR2;Q96T88;F5GXG0;A8K024;B2RBA9		0	-0.0631831	0.108	51	7.31904	0.00719549	0.276	56	8.06307
IQGAP3	IQGAP3	Ras GTPase-activating-like protein IQGAP3	A2RRC9;Q86VI3;F2Z2E2	ENSG00000183856	1.8e-232	-0.0389249	0.165	24	6.34633	0.00575919	0.274	17	6.41716
UBE2I	UBE2I	SUMO-conjugating enzyme UBC9	B0QYN7;Q7KZS0;A8K503;P63279;H3BQQ9;H3BPC4	ENSG00000103275	4.05e-12	-0.227337	-0.283	3	7.17702	0.00575919	0.274	1	7.54078
DHRS7B	DHRS7B	Dehydrogenase/reductase SDR family member 7B	H0Y2T3;Q6IAN0	ENSG00000109016	5.44e-51	0.202512	0.74	9	6.86713	0.00532815	0.273	4	6.96009
CSNK1G2;CSNK1G3;CSNK1G1	CSNK1G1;CSNK1G2;CSNK1G3;hCG_2004507	Casein kinase I isoform gamma-1;Casein kinase I isoform gamma-2;Casein kinase I isoform gamma-3	Q9Y6M4;A8K040;B4DSH2;B7Z9Q4;E7EVD0;Q8IXA3;Q9HCP0;P78368	ENSG00000133275;ENSG00000151292;ENSG00000169118	3.87e-08	-0.353506	-0.583	3	6.1337	0.0054719	0.273	2	6.6877
TIMM9	TIMM9	Mitochondrial import inner membrane translocase subunit Tim9	Q9Y5J7	ENSG00000100575	2.72e-19	0.200881	0.736	5	7.24272	0.0050406	0.272	2	7.3413
TECR	TECR	Very-long-chain enoyl-CoA reductase	B3KM97;Q9NZ01;B3KSQ1	ENSG00000099797	5.01e-58	0.10017	0.497	59	7.85016	0.00475299	0.272	56	8.35185
MRPL46	FLJ00124;MRPL46	39S ribosomal protein L46, mitochondrial	Q9H2W6	ENSG00000259494	5.28e-77	0.0180643	0.301	7	6.88152	0.00417777	0.271	5	7.3276
HNRNPLL	HNRPLL	Heterogeneous nuclear ribonucleoprotein L-like	D6W592;Q8WVV9;A8K894;C9J9G0;B7WPG3;Q5JB52	ENSG00000143889	1.96e-77	-0.248656	-0.334	5	6.34211	0.00417777	0.271	4	6.87634
IPO9	IPO9	Importin-9	Q96P70	ENSG00000198700	2.81e-89	NA	NA	0	NA	0.00388999	0.27	4	6.36303
GTSE1	GTSE1	G2 and S phase-expressed protein 1	Q9NYZ3;B4DZT6	ENSG00000075218	1.53e-16	0.318577	1.016	1	5.2843	0.00374607	0.27	2	6.01853
ERP29	ERP29	Endoplasmic reticulum resident protein 29	P30040;F8VY02	ENSG00000089248	4.09e-21	-0.103534	0.012	6	7.17941	0.00374607	0.27	4	7.60375
CPSF4	CPSF4	Cleavage and polyadenylation specificity factor subunit 4	O95639;C9JEV9;B7Z7B0	ENSG00000160917	3.93e-13	-0.237932	-0.308	5	6.91409	0.00360232	0.27	3	7.26114
VARS2;	VARS2	Valine--tRNA ligase, mitochondrial	B4E3P5;E7ERL9;B4E0K6;B7ZL25;E7ER01;F5GXJ0;F8W0W3;I3L0B9;Q5ST30;F8W0F9;B4DET4;F5H323;F8VWW3;F8VZ59;B2RDZ1	ENSG00000137411;ENSG00000223494	1.67e-25	NA	NA	0	NA	0.00288247	0.268	3	6.21661
IPO5	IPO5	Importin-5	O00410;H0Y8C6;B4E0R6;B3KWG6	ENSG00000065150	0	0.0648829	0.413	9	5.9397	0.00288247	0.268	34	7.26508
OSBPL5;OSBPL8	DKFZp686C0249;OSBPL5;OSBPL8	Oxysterol-binding protein;Oxysterol-binding protein-related protein 5;Oxysterol-binding protein-related protein 8	Q5HYM3;Q9BZF1;E9PE68;Q68D75;F5H7T2;Q641R2;F8VQX7;F8VUA7;Q96E43	ENSG00000021762;ENSG00000091039	0	-0.0931248	0.036	14	6.02342	0.00273846	0.268	36	7.36805
NUP153	NUP153;NUP153 variant protein	Nuclear pore complex protein Nup153	P49790;B4DIK2;F6QR24;Q7Z743;Q4LE47	ENSG00000124789	0	0.0646069	0.412	105	7.41601	0.00216244	0.267	138	7.96849
RBM10	DKFZp686E2459;RBM10	RNA-binding protein 10	Q7Z3D7;P98175	ENSG00000182872	0	-0.110838	-0.006	20	6.69324	0.00158601	0.266	51	7.87532
NDUFA12	NDUFA12	NADH dehydrogenase [ubiquinone] 1 alpha subcomplex subunit 12	Q53HG1;Q9UI09;F8VRD8;F8VQS7;F8VXI1	ENSG00000184752	3.82e-62	0.0441843	0.363	5	7.30081	0.00100953	0.265	3	7.48964
RPL10A	RPL10A	60S ribosomal protein L10a;Ribosomal protein	P62906;Q1JQ76	ENSG00000198755	1.21e-67	-0.294792	-0.444	35	8.37223	0.000721115	0.265	18	8.62998
HGS	HGS	Hepatocyte growth factor-regulated tyrosine kinase substrate	O14964;B4E1E2;E7EU53;B4DFP5;I3L1P5;I3L165	ENSG00000185359	6.54e-57	0.201258	0.737	1	4.93097	0.000432815	0.264	6	6.82705
ZNF638	NP220;ZNF638	Zinc finger protein 638	Q14966;A8K583;D6W5H1	ENSG00000075292	0	0.1333	0.575	113	7.12493	0.000144286	0.264	144	7.62828
PRPF4B	hCG_1820375;PRPF4B	Serine/threonine-protein kinase PRP4 homolog	Q13523;B4DZQ5;F5H2U2;H0YDJ3	ENSG00000112739	4.02e-263	-0.0513393	0.136	21	6.9485	0.000576887	0.264	35	7.62737
PSMD1	PSMD1	26S proteasome non-ATPase regulatory subunit 1	B2R6D0;Q99460;Q05CW6;Q05BX4	ENSG00000173692	3.87e-116	-0.05291	0.132	1	4.7043	0.000576887	0.264	9	6.98197
RPS23	RPS23	40S ribosomal protein S23	A8K517;P62266;D6RD47	ENSG00000186468	2.57e-22	-0.100623	0.019	7	7.86291	0.000144286	0.264	7	8.28019
MKRN2	MKRN2	Probable E3 ubiquitin-protein ligase makorin-2	Q9H000;C9J494;B4DPR4	ENSG00000075975	5.07e-07	-0.466696	-0.853	2	6.2711	0.000288558	0.264	2	6.55958
SEC61A1;SEC61A2	SEC61A1;SEC61A2	Protein transport protein Sec61 subunit alpha isoform 1;Protein transport protein Sec61 subunit alpha isoform 2	B4DR61;B3KNF6;P61619;Q9H9S3;B4DX72;F8W773;Q8TC24;F8W776;B3KQ68	ENSG00000058262;ENSG00000065665	3.98e-22	0.0194884	0.304	36	7.48156	-0.000187559	0.263	39	8.08679
BSG	BSG;hEMMPRIN	Basigin	I3NI00;P35613;Q54A51;B4DY23;B4DNE1;I3L4S8;I3L192	ENSG00000172270	0	-0.0476217	0.145	46	8.02416	-0.000533933	0.262	44	8.48704
ITGAV	ITGAV	Integrin alpha-V;Integrin alpha-V heavy chain;Integrin alpha-V light chain	A5YM53;P06756;B7ZLX0;B7Z883;E7EWZ6	ENSG00000138448	4.36e-46	-0.146052	-0.09	5	5.84801	-0.000750383	0.262	10	6.57066
SLC35E1	SLC35E1	Solute carrier family 35 member E1	Q96K37	ENSG00000127526	7.46e-124	-0.188397	-0.19	1	5.12914	-0.00102469	0.261	4	6.36521
IGF2BP2	IGF2BP2	Insulin-like growth factor 2 mRNA-binding protein 2	F8W930;Q9Y6M1	ENSG00000073792	0	-0.115472	-0.017	18	6.90019	-0.00200671	0.26	15	7.52521
UFSP2	UFSP2	Ufm1-specific protease 2	Q9NUQ7;D6RGX2;B3KRI4;H0YA18	ENSG00000109775	9.29e-81	-0.134144	-0.061	6	6.90854	-0.00206449	0.26	7	6.94307
RMND1	RMND1	Required for meiotic nuclear division protein 1 homolog	Q9NWS8;Q5SZ82;E7EQI2;Q9H5X7	ENSG00000155906	6.73e-11	-0.0995099	0.021	3	6.30125	-0.00245465	0.259	2	6.73162
MIB1	MIB1	E3 ubiquitin-protein ligase MIB1	Q86YT6;B3KRA8	ENSG00000101752	4.04e-76	NA	NA	0	NA	-0.00285938	0.258	1	5.73509
MTDH	MTDH	Protein LYRIC	Q86UE4;E5RJU9	ENSG00000147649	0	-0.0150972	0.222	36	7.54864	-0.00313409	0.258	35	7.98548
DDX1	DDX1	ATP-dependent RNA helicase DDX1	A3RJH1;Q92499;F1T0B3;B4DME8;B4DPN6;B4DP70	ENSG00000079785	0	-0.164124	-0.133	70	7.68269	-0.00291719	0.258	61	8.09975
ATP11B;ATP11A;ATP11C	ATP11A;ATP11B;ATP11C	Probable phospholipid-transporting ATPase IF;Probable phospholipid-transporting ATPase IG;Probable phospholipid-transporting ATPase IH	Q8NB49	ENSG00000058063;ENSG00000068650;ENSG00000101974	1.97e-57	-0.204599	-0.229	8	5.73424	-0.00311961	0.258	9	6.18901
STXBP3	STXBP3	Syntaxin-binding protein 3	O00186	ENSG00000116266	1.33e-87	0.0147838	0.293	11	6.57552	-0.00322079	0.257	7	6.87979
HSPH1	HSPH1	Heat shock protein 105 kDa	Q92598;B4DYH1;B4DF68;E7EUG1;B4DY72;B4DZB4	ENSG00000120694	2.99e-95	0.201132	0.737	2	5.31249	-0.00414652	0.256	8	6.63209
RAB5B	RAB5B	Ras-related protein Rab-5B	P61020;Q6FI54;B4DKD7;H0YHA1	ENSG00000111540	2.2e-35	-0.0147911	0.223	1	6.20707	-0.00421879	0.256	1	6.76989
NCR3LG1	NCR3LG1	Natural cytotoxicity triggering receptor 3 ligand 1	Q68D85	ENSG00000188211	2.08e-07	-0.38913	-0.668	2	5.71435	-0.00450825	0.255	1	6.16652
MCTP1	MCTP1		E5RJR1	ENSG00000175471	0.00044466	-0.647196	-1.282	1	5.40119	-0.00462402	0.255	1	5.95088
SUPT5H	SUPT5H	Transcription elongation factor SPT5	O00267;B4DZJ7;B4E0Q4;B4DJK4	ENSG00000196235	0	-0.670957	-1.339	19	6.63302	-0.00476878	0.255	42	7.54117
YARS	YARS	Tyrosine--tRNA ligase, cytoplasmic	P54577	ENSG00000134684	1.01e-157	0.153935	0.624	14	6.95368	-0.00520307	0.254	20	7.4901
RLF	RLF	Zinc finger protein Rlf	Q13129;Q59GL0;F5H2M5	ENSG00000117000	2.23e-84	0.145612	0.605	11	5.71929	-0.00537681	0.254	16	6.21969
PDHB	PDHB	Pyruvate dehydrogenase E1 component subunit beta, mitochondrial	P11177;C9J634	ENSG00000168291	1.92e-178	0.234256	0.816	19	7.4262	-0.00557957	0.253	14	7.93548
RBM27	POU4F3;RBM27	RNA-binding protein 27	Q9P2N5;B3KY61;D3DQF6	ENSG00000091009	3.34e-111	0.0651587	0.413	6	6.10884	-0.00650674	0.252	17	7.0267
PRDX4	PRDX4	Peroxiredoxin-4	Q13162;H7C3T4	ENSG00000123131	4.44e-80	0.0551957	0.389	8	7.18769	-0.00617352	0.252	6	7.77994
BRD3	BRD3	Bromodomain-containing protein 3	Q15059;B4DS09	ENSG00000169925	1.84e-210	0.014641	0.293	10	6.18515	-0.0064778	0.252	17	7.63145
COLGALT1	COLGALT1;GLT25D1	Procollagen galactosyltransferase 1	Q8NBJ5;Q9H6F1;Q8WUI9	ENSG00000130309	1.23e-83	-0.0867678	0.052	34	7.19243	-0.00611558	0.252	18	7.55586
TMF1	TMF1	TATA element modulatory factor	P82094;E9PGE8;B4DQY7	ENSG00000144747	1.09e-122	-0.0964989	0.028	13	6.26302	-0.00608656	0.252	13	6.60479
DCAF13	DCAF13	DDB1- and CUL4-associated factor 13	Q9NV06;B3KME9;E7EVM5	ENSG00000164934	4.15e-124	-0.246652	-0.329	19	7.38023	-0.0064778	0.252	14	7.70542
CLPB	CLPB	Caseinolytic peptidase B protein homolog	Q9H078;H0YGM0;E7EWN6;B4DXP7;Q7Z777	ENSG00000162129	3.71e-184	0.103531	0.505	14	7.14333	-0.00672417	0.251	13	7.584
NDC1	TMEM48	Nucleoporin NDC1	Q9BTX1;B4DHA3;G3XA81;B4DQQ5;B4DZG6;A6NEN1	ENSG00000058804	1.44e-65	0.0579701	0.396	29	6.86824	-0.00672417	0.251	34	7.23586
LEMD3	LEMD3	Inner nuclear membrane protein Man1	Q9Y2U8	ENSG00000174106	8.1e-277	0.202637	0.74	8	5.77168	-0.00740554	0.25	24	7.37599
ZGPAT	ZGPAT	Zinc finger CCCH-type with G patch domain-containing protein	Q8N5A5;H0UI97;H0UI99	ENSG00000197114	1.12e-08	NA	NA	0	NA	-0.00808732	0.249	3	6.67623
PDS5A	PDS5A	Sister chromatid cohesion protein PDS5 homolog A	G1UI16;Q29RF7	ENSG00000121892	0	0.0803848	0.449	83	7.22279	-0.00765207	0.249	92	7.72599
GAK	GAK	Cyclin-G-associated kinase	O14976;E9PGR2;Q5U4P5;B4DS37;Q59HA5	ENSG00000178950	4.17e-10	NA	NA	0	NA	-0.00842098	0.248	1	5.13593
MYO5C;MYO5A	MYO5A;MYO5B;MYO5C	Unconventional myosin-Va;Unconventional myosin-Vc	F8W6H6;Q9Y4I1;G3V394;F8WE88;A8CDT9;F5H363;Q59FF5	ENSG00000128833;ENSG00000197535	4.5e-10	0.111699	0.524	6	5.88377	-0.00872582	0.248	4	6.28156
CDIPT	CDIPT	CDP-diacylglycerol--inositol 3-phosphatidyltransferase	B3KY94;A8K3L7;O14735;Q53HA5;B3KSW0;B4DUV0;H3BTV1;H3BUR9	ENSG00000103502	4.07e-16	0.0740944	0.434	10	7.43265	-0.00850808	0.248	6	7.37938
MRPL15	MRPL15	39S ribosomal protein L15, mitochondrial	B2R739;Q9P015;E5RHF4	ENSG00000137547	6.38e-13	0.0556121	0.39	7	7.17266	-0.00846457	0.248	6	7.70001
SCD5	SCD5	Stearoyl-CoA desaturase 5	Q86SK9	ENSG00000145284	1.19e-41	-0.174231	-0.157	5	7.14968	-0.008392	0.248	5	7.88172
ALG1	ALG1	Chitobiosyldiphosphodolichol beta-mannosyltransferase	Q9BT22;B4DP08	ENSG00000033011	7.15e-10	0.0535284	0.385	2	6.25105	-0.0090161	0.247	1	6.17091
CTNNA2	CTNNA2	Catenin alpha-2	P26232	ENSG00000066032	4.33e-111	-0.00155892	0.254	2	5.87242	-0.00926291	0.247	4	6.23416
KDM2B	KDM2B	Lysine-specific demethylase 2B	Q8NHM5;E7EML5;E7ET57;B4DSN4;B7ZB05	ENSG00000089094	7.56e-08	-0.017826	0.216	6	5.78163	-0.00874027	0.247	2	5.32449
SBDS	SBDS	Ribosome maturation protein SBDS	Q9Y3A5	ENSG00000126524	1.3e-22	-0.2041	-0.228	4	6.95969	-0.00887091	0.247	2	7.01498
MLLT6	MLLT6	Protein AF-17	P55198	ENSG00000108292	5.96e-06	0.223052	0.789	1	5.16236	-0.0096841	0.246	2	6.02111
ACTN1;ACTN2	ACTN1;ACTN2;ACTN3	Alpha-actinin-1;Alpha-actinin-2;Alpha-actinin-3	P12814;B7TY16;H9KV75;B7Z565;Q86TX4	ENSG00000072110;ENSG00000077522	0	-0.0851906	0.055	17	6.23139	-0.0094953	0.246	18	7.30619
KIF20B	KIF20B;MPHOSPH1	Kinesin-like protein KIF20B	C9J6W2;Q96Q89;D3DR32	ENSG00000138182	0	-0.105613	0.007	30	6.30237	-0.00956784	0.246	42	6.92894
FOCAD	FOCAD	Focadhesin	Q5VW36;B3KNV9	ENSG00000188352	8.61e-28	0.124593	0.555	6	5.43868	-0.00990192	0.245	3	5.64669
CCT6A	CCT6A	T-complex protein 1 subunit zeta	B2R9K8;P40227;Q59ET3;B4DPJ8;A1JUI8;A6NCD2;B4DN39	ENSG00000146731	3.16e-204	0.0918014	0.477	21	7.58805	-0.00993102	0.245	24	8.03346
NDUFB7	NDUFB7	NADH dehydrogenase [ubiquinone] 1 beta subcomplex subunit 7	P17568	ENSG00000099795	7.69e-06	-0.134002	-0.061	1	6.70971	-0.010207	0.245	2	7.33824
ERLEC1	ERLEC1	Endoplasmic reticulum lectin 1	Q96DZ1;B5MC72	ENSG00000068912	1.48e-26	-0.153093	-0.106	3	6.68225	-0.0101053	0.245	2	6.3799
RPL12	hCG_21173;RPL12	60S ribosomal protein L12	P30050;Q59FI9;D3DS95	ENSG00000197958	1.04e-167	-0.285266	-0.421	15	8.10772	-0.00988738	0.245	12	8.19532
SRP68	SRP68	Signal recognition particle subunit SRP68	Q9UHB9;E7ETK6;F5H5Y3;B3KWY7;G3V1U4;B4DVI7;Q96K97;Q96K98;B3KMI9;F5H281;B3KUU5	ENSG00000167881	1.32e-202	-0.0291463	0.189	34	7.14461	-0.0108755	0.244	16	7.40372
LAS1L	LAS1L	Ribosomal biogenesis protein LAS1L	Q9Y4W2	ENSG00000001497	0	-0.053359	0.131	36	7.30341	-0.0104395	0.244	26	7.72498
IGF2BP1	IGF2BP1	Insulin-like growth factor 2 mRNA-binding protein 1	Q9NZI8;D3DTW3;C9JT33	ENSG00000159217	5.03e-302	-0.190602	-0.196	65	7.89377	-0.0104104	0.244	39	8.31875
ELAVL1	ELAVL1	ELAV-like protein 1	B4DVB8;Q15717	ENSG00000066044	0	-0.292193	-0.437	30	8.50655	-0.0107302	0.244	27	8.79482
DHX33	DHX33;DKFZp762F2011	Putative ATP-dependent RNA helicase DHX33	B4DIS6;Q9H6R0;I3L1L6	ENSG00000005100	7.22e-76	0.0784732	0.445	13	6.41799	-0.0111808	0.243	5	6.63603
GNA13	GNA13	Guanine nucleotide-binding protein subunit alpha-13	Q14344;B4DWV9;F8W818;B7Z7R0;F5H1G8	ENSG00000120063	3.18e-61	0.0492126	0.375	3	6.09954	-0.0113698	0.243	4	6.95576
HNRNPR	HNRNPR;HNRPR	Heterogeneous nuclear ribonucleoprotein R	O43390;B2R7W4;Q0VGD6;B4DMB1;Q2L7G6;B4DT28;E7ETM7	ENSG00000125944	0	-0.0771171	0.075	166	8.5659	-0.0114862	0.243	154	8.98237
RPL32	RPL32	60S ribosomal protein L32	F8W727;P62910;D3YTB1	ENSG00000144713	1.91e-55	-0.310754	-0.482	12	7.82319	-0.0111372	0.243	10	8.33941
EIF2B4	DKFZp586J0119;EIF2B4	Translation initiation factor eIF-2B subunit delta	E7ERK9;Q9UI10;F5H6W1;Q71US4;Q9Y3W7	ENSG00000115211	3.21e-87	-0.35838	-0.595	3	6.23654	-0.0111372	0.243	9	7.18566
IPO4	IPO4	Importin-4	Q8TEX9;Q59FI4;B3KQ33;B3KPS9;B3KT38;B3KTB3;D3DS63;H0YN14;Q59H62;B3KSQ4;H0Y3R2;Q6I9Y8;B3KPY9	ENSG00000196497	1.23e-270	NA	NA	0	NA	-0.0118498	0.242	15	6.78617
TAMM41	TAMM41	Mitochondrial translocator assembly and maintenance protein 41 homolog	B4DIY7;C9J2U4;Q96BW9	ENSG00000144559;ENSG00000264369	5.23e-43	0.102322	0.502	2	6.10609	-0.011937	0.242	3	6.79283
STRN	STRN	Striatin	O43815;Q3B874	ENSG00000115808	3.83e-109	0.0486547	0.374	1	5.04191	-0.0118643	0.242	7	6.7843
SLC16A1	SLC16A1		B4E106;Q5T8R5;Q49A45;Q5T8R3	ENSG00000155380	8.15e-94	-0.086584	0.052	43	7.79657	-0.0119662	0.242	45	8.37548
RAB21	RAB21	Ras-related protein Rab-21	Q9UL25;Q96GX3	ENSG00000080371	7.64e-15	0.0342158	0.34	3	6.77026	-0.0121699	0.241	3	7.10524
RPL13A	RPL13a;RPL13A	60S ribosomal protein L13a;Putative 60S ribosomal protein L13a-like MGC87657	P40429;Q53H34;Q5QTS3;Q9BSQ6;Q8J015;Q0VGL3	ENSG00000142541	1.05e-56	-0.0199601	0.211	20	8.24966	-0.0122717	0.241	18	8.41977
TBL1Y;TBL1X;TBL1XR1	TBL1X;TBL1XR1;TBL1Y	F-box-like/WD repeat-containing protein TBL1X;F-box-like/WD repeat-containing protein TBL1XR1;F-box-like/WD repeat-containing protein TBL1Y	Q9BZK7;B7Z475;O60907;Q59F53	ENSG00000092377;ENSG00000101849;ENSG00000177565	2.25e-95	-0.0652646	0.103	3	6.27515	-0.0124463	0.241	4	7.16735
NUP43	NUP43	Nucleoporin Nup43	B3KTT0;Q8NFH3;A0PJK4	ENSG00000120253	1.03e-125	0.103397	0.504	9	7.59729	-0.01265	0.24	5	7.88947
MSH3	MSH3	DNA mismatch repair protein Msh3	A1L480;P20585;A8K1E1;F5GXK1	ENSG00000113318	4.47e-278	0.0683268	0.421	10	6.23264	-0.0130721	0.24	16	6.83007
TCOF1	DKFZp434G1035;TCOF1	Treacle protein	E9PHK9;Q13428;Q59FZ2	ENSG00000070814	0	-0.0762804	0.077	148	7.60077	-0.0128246	0.24	223	8.1924
NISCH	NISCH	Nischarin	B3KNF9;Q9Y2I1;B4DYH7;B3KNE4;E9PE69;C9J715	ENSG00000010322	1.28e-06	-0.212367	-0.247	4	5.3273	-0.0127956	0.24	2	5.6982
PPIH	PPIH	Peptidyl-prolyl cis-trans isomerase;Peptidyl-prolyl cis-trans isomerase H	O43447;Q6FH36;Q6FH57;C9JQD4;A6NNE7;H0YEL5	ENSG00000171960	1.93e-10	-0.0734085	0.083	4	7.05208	-0.0135963	0.239	2	7.36579
RALY	RALY	RNA-binding protein Raly	Q53GL6;A8K4T9;Q9UKM9;Q5QPL9;Q5QPM1;B4DSJ1	ENSG00000125970	0	-0.0896818	0.045	22	8.05983	-0.0133342	0.239	14	8.49023
DMAP1	DMAP1	DNA methyltransferase 1-associated protein 1	Q9NPF5;B4DQG8;Q5TG40;Q5TG39;Q5TG38	ENSG00000178028	2.31e-80	-0.191475	-0.198	14	7.03711	-0.013407	0.239	9	7.51251
PHF3	PHF3	PHD finger protein 3	Q92576;E7EVH3;B4DQ09;E7ER40	ENSG00000118482	0	-0.315199	-0.492	64	6.66551	-0.0136691	0.239	74	7.1653
COX6C	COX6C	Cytochrome c oxidase subunit 6C	P09669	ENSG00000164919	2e-06	-0.319244	-0.502	4	7.4479	-0.0135381	0.239	2	7.50875
FLOT1;FLOT1;FLOT1;FLOT1;FLOT1;FLOT1;FLOT1	FLOT1	Flotillin-1	O75955;Q53HQ0;Q5ST80;Q6IB58;B4DVY7;B0V109;F8VSI6;A2VCL5;B0S8A9	ENSG00000137312;ENSG00000206379;ENSG00000206480;ENSG00000224740;ENSG00000230143;ENSG00000232280;ENSG00000236271	1.31e-235	0.242694	0.836	19	7.21362	-0.0140479	0.238	13	7.57941
VPS13D	VPS13D	Vacuolar protein sorting-associated protein 13D	Q5THJ4	ENSG00000048707	9.78e-07	0.157303	0.632	2	4.25285	-0.0143247	0.237	1	4.66938
PLEC	PLEC;PLEC1	Plectin	Q15149;D3DWL0	ENSG00000178209;ENSG00000261109	0	0.0113525	0.285	348	6.96508	-0.0143247	0.237	420	7.42142
ZNF787	ZNF787	Zinc finger protein 787	Q6DD87	ENSG00000142409	1.21e-12	-0.754699	-1.538	1	6.05949	-0.0143247	0.237	2	6.78405
MACF1;DST	ACF7;DST;MACF1	Microtubule-actin cross-linking factor 1, isoforms 1/2/3/5	Q9UPN3;F5GZL7;H0Y390;B1ALC4;B1ANR3;B1AP66	ENSG00000127603;ENSG00000151914	0	0.226015	0.796	1	3.57817	-0.0151118	0.236	1	4.43927
DIEXF	DIEXF	Digestive organ expansion factor homolog	A8K0P8;Q68CQ4	ENSG00000117597	3.87e-201	-0.276852	-0.401	17	6.55357	-0.015345	0.236	23	7.59382
MPHOSPH6	MPHOSPH6	M-phase phosphoprotein 6	Q53HB4;Q99547;H3BNT4;H3BSB3;H3BU96;H3BNK8;Q8NHT4	ENSG00000135698	2.04e-12	-0.315899	-0.494	2	6.9777	-0.0148494	0.236	3	7.3119
FKBP4	FKBP4	Peptidyl-prolyl cis-trans isomerase;Peptidyl-prolyl cis-trans isomerase FKBP4;Peptidyl-prolyl cis-trans isomerase FKBP4, N-terminally processed	Q02790;B2R9U2	ENSG00000004478	4.22e-173	-0.0433188	0.155	14	7.02189	-0.0155492	0.235	13	7.3323
PSMD13	PSMD13	26S proteasome non-ATPase regulatory subunit 13	Q9Y6E3;Q53GN6;Q9UNM6;B2RBM7;B4DJ66;E9PL38;H0YD73	ENSG00000185627	2.42e-21	0.372172	1.144	3	6.18281	-0.016512	0.233	8	7.49682
AP2B1;AP1B1	AP1B1;AP2B1;DKFZp781K0743	AP-2 complex subunit beta	A8K916;H0UID3;P63010;H0UID4;A8K0G3;H0UID5;Q68DI0;Q7Z451;B4DWG4;F5GYG9;B4E261	ENSG00000006125;ENSG00000100280	0	0.0223323	0.311	88	7.50214	-0.0166142	0.233	67	8.13609
YEATS4	YEATS4	YEATS domain-containing protein 4	O95619;F8W1B9;F8W0J4;F8VTR4	ENSG00000127337	1.08e-10	-0.334716	-0.539	2	6.56145	-0.0175777	0.232	1	6.81217
DLD	DLD	Dihydrolipoyl dehydrogenase;Dihydrolipoyl dehydrogenase, mitochondrial	P09622;B4DT69;B4DFL1;F5H4I0;B4DMK9;E9PEX6;B4DHG0	ENSG00000091140	2.17e-125	0.237931	0.824	10	7.38329	-0.0176945	0.231	14	7.592
LUC7L3	CROP;LUC7L3	Luc7-like protein 3	A8K3C5;O95232;Q86Y74;F5H1W9;Q6PKC2;B4DJ96;D6RDI2	ENSG00000108848	0	-0.0745778	0.081	20	7.68633	-0.0181035	0.231	22	8.14148
HNRNPUL2;HNRNPUL2-BSCL2	hCG_2044799;HNRNPUL2	Heterogeneous nuclear ribonucleoprotein U-like protein 2	Q1KMD3;H3BQZ7	ENSG00000214753;ENSG00000234857	0	-0.0652495	0.103	29	6.98247	-0.0184834	0.23	64	8.38509
RPL31	RPL31	60S ribosomal protein L31	B2R4C1;P62899;B7Z4C8;B7Z4E3;C9JU56;H7C2W9;B8ZZK4;Q76N53	ENSG00000071082	1.59e-31	-0.0909873	0.042	9	8.00432	-0.0182204	0.23	10	8.3255
HTATSF1	HTATSF1	HIV Tat-specific factor 1	O43719;E9PFP2;B4DRS4	ENSG00000102241	1.96e-202	0.104873	0.508	2	5.35879	-0.0189219	0.229	10	6.8597
VDAC3	VDAC3	Voltage-dependent anion-selective channel protein 3	Q9Y277;F5H740;E5RHZ6;E5RJN6;E5RFP6;E5RHE1	ENSG00000078668	2.21e-143	0.0504668	0.378	16	8.13085	-0.0192288	0.229	8	8.36504
NCLN	NCLN	Nicalin	Q969V3;B2RA56	ENSG00000125912	1.48e-299	0.0054719	0.271	19	7.45341	-0.0189219	0.229	16	7.59812
PSMG1	PSMG1	Proteasome assembly chaperone 1	B2RD51;O95456;F8WBH7	ENSG00000183527	1.59e-08	0.0568609	0.393	1	6.02918	-0.0197699	0.228	1	6.53507
MCCC1	DKFZp686B20267;MCCC1	Methylcrotonoyl-CoA carboxylase subunit alpha, mitochondrial	Q96RQ3;E9PHF7;E9PG35;B4DH16;F5GYT8;E7ETG7;Q68D27;B4DHW5;E7EX16;G5E9X5;B7ZAW3;F5H2T9	ENSG00000078070	3.44e-67	-0.0690735	0.094	11	6.34807	-0.0194336	0.228	2	6.48649
MRPL4	MRPL4	39S ribosomal protein L4, mitochondrial	Q9BYD3	ENSG00000105364	1.85e-56	-0.199255	-0.216	6	7.12785	-0.0202819	0.227	6	7.68167
NPM3	NPM3	Nucleoplasmin-3	O75607	ENSG00000107833	4.01e-293	-0.267844	-0.379	4	7.66289	-0.0199454	0.227	3	8.14198
DBNL	DBNL	Drebrin-like protein	Q9UJU6;B4DDD6;B4DXL9;B4DKZ4;B4DDU5;H0Y5J4;Q59FH4;C9J7P1;B4DEM2;B4DDP6;B4DUF9	ENSG00000136279	1.98e-08	0.0833836	0.457	2	5.57573	-0.02056	0.226	1	5.93781
POLR3A	POLR3A	DNA-directed RNA polymerase;DNA-directed RNA polymerase III subunit RPC1	O14802;B7Z6H4;F5H7E9	ENSG00000148606	2.39e-90	0.0594937	0.4	8	6.05119	-0.0208673	0.226	8	6.20238
KDM1A	KDM1A	Lysine-specific histone demethylase 1A	F6S0T5;O60341;A8K2R3	ENSG00000004487	4.72e-238	0.65361	1.814	2	5.44408	-0.0211454	0.225	29	7.51553
TARS2	DKFZp667F1511;TARS2;TARSL1	Threonine--tRNA ligase, mitochondrial	Q9BW92;Q9H9V2;Q5T5E9;E7EVR9;Q6ST48	ENSG00000143374	2.19e-124	0.112233	0.525	27	6.78391	-0.0211162	0.225	14	6.80113
EEF1G	EEF1G	Elongation factor 1-gamma	P26641;Q53YD7;B4DTG2;B4DUP0;E7EMT2	ENSG00000232856;ENSG00000254772	6.25e-154	0.0777899	0.443	19	7.67419	-0.0209405	0.225	31	8.24697
TEX10	TEX10	Testis-expressed sequence 10 protein	Q9NXF1;B4DQR0;E7ERG2	ENSG00000136891	0	-0.000404044	0.257	49	7.27733	-0.0210429	0.225	39	7.87121
BZW2	BZW2	Basic leucine zipper and W2 domain-containing protein 2	B3KM68;Q9Y6E2;E7ETZ4;B7Z4K8;B5MCH7;B5MCE7;Q05D83	ENSG00000136261	8.14e-07	-0.0622037	0.11	3	6.11072	-0.0209697	0.225	2	6.63744
ATP5D	ATP5D	ATP synthase subunit delta, mitochondrial	P30049	ENSG00000099624	5.34e-235	-0.0458037	0.149	6	7.71235	-0.0217458	0.224	7	8.11388
HEATR1	HEATR1	HEAT repeat-containing protein 1	Q9H583;Q5T3Q7;B3KWS1	ENSG00000119285	0	-0.0974711	0.026	232	7.52845	-0.0218483	0.224	306	7.99135
GSPT1	GSPT1	Eukaryotic peptide chain release factor GTP-binding subunit ERF3A	A8K2W7;B2RCT6;P15170;Q7KZX8;H3BR35;B4DQM6;F5GWG9	ENSG00000103342	2.13e-22	-0.272611	-0.391	8	6.42264	-0.0224197	0.223	5	7.07225
ACACA	ACACA	Acetyl-CoA carboxylase 1;Biotin carboxylase	B2ZZ90;Q13085;F8W6G0;Q59FY4;Q7Z5W8	ENSG00000132142	4.67e-162	0.159758	0.638	25	5.83316	-0.0226835	0.222	17	6.01657
YIPF5	YIPF5	Protein YIPF5	B3KW34;Q969M3;F5H3P9;E5RHH4;E5RGR9	ENSG00000145817	1.73e-05	0.0761487	0.439	6	7.15848	-0.0228886	0.222	8	7.75225
SLC25A10;;MRPL12	MRPL12;MRPL7/L12;SLC25A10	39S ribosomal protein L12, mitochondrial	B4DLN1	ENSG00000183048;ENSG00000262660;ENSG00000262814	7.9e-182	0.0277203	0.324	19	7.40362	-0.0231085	0.222	18	7.74872
WDR18	WDR18	WD repeat-containing protein 18	Q9BV38	ENSG00000065268	0	0.00748262	0.276	17	7.55365	-0.0229766	0.222	14	8.12542
EPHA6;EPHB2;EPHA7;EPHA2;EPHB1;EPHB3	EPHA2;EPHA6;EPHA7;EPHB1;EPHB2;EPHB2 variant protein;EPHB3	Ephrin type-A receptor 2;Ephrin type-A receptor 6;Ephrin type-A receptor 7;Ephrin type-B receptor 1;Ephrin type-B receptor 2;Ephrin type-B receptor 3	P29317;B4DL04;Q96HF4;P54762;B3KTB2	ENSG00000080224;ENSG00000133216;ENSG00000135333;ENSG00000142627;ENSG00000154928;ENSG00000182580	1.99e-27	NA	NA	0	NA	-0.0235923	0.221	2	5.64277
ENO1	ENO1	Alpha-enolase;Enolase	P06733;E2DRY6;Q9BT62	ENSG00000074800	0	0.202261	0.739	44	8.02841	-0.0234311	0.221	42	8.50627
KIAA1524	KIAA1524	Protein CIP2A	Q8TCG1	ENSG00000163507	4.06e-15	0.0299829	0.329	1	4.88943	-0.0233138	0.221	3	6.07254
RBM25	RBM25	RNA-binding protein 25	P49756	ENSG00000119707	0	-0.0462505	0.148	18	6.86433	-0.0235191	0.221	61	8.26316
CC2D1A	CC2D1A	Coiled-coil and C2 domain-containing protein 1A	Q6P1N0;E9PGJ9;Q9NX28	ENSG00000132024	2.35e-68	-0.309753	-0.479	3	5.70647	-0.0235191	0.221	10	6.65655
SRSF12	SRSF12	Serine/arginine-rich splicing factor 12	Q8WXF0	ENSG00000154548	1.91e-72	-0.0220094	0.206	4	6.87227	-0.024003	0.22	4	7.58949
CMTR1	FTSJD2	Cap-specific mRNA (nucleoside-2'-O-)-methyltransferase 1	Q8N1G2	ENSG00000137200	4.35e-48	-0.11235	-0.009	3	5.36648	-0.0238124	0.22	9	6.72365
RPL19	RPL19	60S ribosomal protein L19;Ribosomal protein L19	P84098;Q53G49;Q8IWR8	ENSG00000108298	8.32e-114	-0.241015	-0.316	7	7.36137	-0.0240764	0.22	10	7.86801
ARL1	ARL1	ADP-ribosylation factor-like protein 1	F8VP63;F8VYN9;P40616;B4DWW1;B4DR16;F8VP99	ENSG00000120805	8.21e-06	0.0313951	0.333	2	7.02706	-0.024766	0.219	4	7.43777
TOMM70A	TOMM70A	Mitochondrial import receptor subunit TOM70	O94826;B4DZ87	ENSG00000154174	0	0.00245056	0.264	53	7.69593	-0.0242524	0.219	42	8.0905
POLR1C	POLR1C	DNA-directed RNA polymerases I and III subunit RPAC1	O15160;Q96HT3;Q5JTE4;E7EQB9;B4DEC2;H0Y723;Q5JTE2;D6RDJ3	ENSG00000171453	7.86e-45	-0.00501486	0.246	6	6.93501	-0.0251917	0.218	4	7.47084
STRAP	STRAP	Serine-threonine kinase receptor-associated protein	B4DNJ6;Q9Y3F4;B0AZV0	ENSG00000023734	2.55e-91	-0.269512	-0.383	9	6.73605	-0.025177	0.218	9	7.51411
WDR46;WDR46;WDR46;WDR46;WDR46	WDR46	WD repeat-containing protein 46	B0UZZ8;A8K9A1;O15213;A8K806;B4DNI0;B4DP15	ENSG00000204221;ENSG00000206284;ENSG00000226916;ENSG00000227057;ENSG00000236222	0	-0.298939	-0.453	44	7.61305	-0.0252798	0.218	22	7.93949
NDUFB10	NDUFB10	NADH dehydrogenase [ubiquinone] 1 beta subcomplex subunit 10	A8K761;O96000;Q96II6;H3BPJ9;H3BV16	ENSG00000140990	8.09e-58	-0.292811	-0.439	8	7.71488	-0.0254561	0.217	4	8.27284
SCAMP3;SCAMP3	SCAMP3	Secretory carrier-associated membrane protein 3	O14828;Q6FHJ5	ENSG00000116521;ENSG00000263290	2.85e-117	-0.178812	-0.168	13	7.2512	-0.0259994	0.216	10	7.84579
SMC5	SMC5	Structural maintenance of chromosomes protein 5	Q8IY18;B4E265	ENSG00000198887	4.43e-69	-0.235688	-0.303	5	5.9094	-0.0262491	0.216	16	6.8439
CTNNB1	CTNNB1	Catenin beta-1	P35222;B4DGU4;B4DL06;B4DSW9;B5BU28	ENSG00000168036	0	0.15549	0.628	44	7.15051	-0.0269251	0.215	49	7.83489
PPP2CB;PPP2CA	PPP2CA;PPP2CB	Serine/threonine-protein phosphatase;Serine/threonine-protein phosphatase 2A catalytic subunit alpha isoform;Serine/threonine-protein phosphatase 2A catalytic subunit beta isoform	B3KRM2;B3KUN1;P62714;P67775;Q5U0I7;Q8WZ56;B3KQ51;Q6I9T8;E5RHC1;H0YC23	ENSG00000104695;ENSG00000113575	4.32e-35	-0.0900964	0.044	3	6.60677	-0.0267341	0.215	4	7.56115
RBM17	RBM17	Splicing factor 45	Q5W009;Q96I25;Q5W010;Q5W012;Q5W011;H0Y6J6;Q5W008	ENSG00000134453	1.25e-175	-0.129182	-0.049	18	7.50428	-0.0269692	0.215	15	7.7695
ETFDH	ETFDH	Electron transfer flavoprotein-ubiquinone oxidoreductase, mitochondrial	A7UNU5;Q16134;Q547S8;B4E3R9;B4DEQ0	ENSG00000171503	3.99e-92	0.25084	0.855	11	6.7029	-0.0273367	0.214	11	7.34036
DMD	DMD;dystrophin	Dystrophin	F5H6K1;P11532;E9PDN5;H0YFQ3;F5GZT3;E7EQS7;E7EQS6;H0Y8D5;Q59HC3;H0Y304;A7E212;E7ESB2;F8VX32;A1L0U9;E7EQS5;Q14205;E7EQR9;F5GZY3;E9PDN1;Q6NSJ9	ENSG00000198947	1.23e-11	0.250355	0.854	3	5.23538	-0.0271603	0.214	4	5.77501
ABCB7	ABCB7	ATP-binding cassette sub-family B member 7, mitochondrial	O75027;G3V1J3;G3XAC4;B3KM98;B4DGL8	ENSG00000131269	2.03e-30	-0.000476127	0.257	17	6.61156	-0.0272926	0.214	20	7.12097
PAXBP1;PAXBP1	C21orf66;PAXBP1	PAX3- and PAX7-binding protein 1	Q9Y5B6;B3KSC0;B3KY25	ENSG00000159086;ENSG00000263141	0	-0.0236364	0.202	5	5.6408	-0.027425	0.214	21	7.00441
CCNL1	CCNL1	Cyclin-L1	Q9UK58;C9JPL0	ENSG00000163660	8.61e-12	-0.323913	-0.513	1	5.16227	-0.0271456	0.214	1	5.72062
TTN	TTN	Titin	D3DPG0;Q8WZ42;C0JYZ2;D3DPF9;E7ENC6	ENSG00000155657	2.02e-13	-0.00597068	0.244	8	4.94542	-0.0281162	0.213	8	5.40221
NAT10	NAT10	N-acetyltransferase 10	Q9H0A0;E7ESU4;E9PMN9	ENSG00000135372	0	-0.118884	-0.025	86	7.00389	-0.0280721	0.213	162	8.21617
CENPE	CENPE	Centromere-associated protein E	Q02224;F8W957	ENSG00000138778	1.57e-06	-0.199421	-0.217	1	4.88482	-0.028028	0.213	1	5.41244
NOP14	NOP14	Nucleolar protein 14	A8KA74;P78316;E9PFK5;F5H653;Q96GC8	ENSG00000087269	0	-0.299542	-0.455	16	6.48644	-0.0275867	0.213	29	7.61627
CHERP	CHERP	Calcium homeostasis endoplasmic reticulum protein	Q8IWX8	ENSG00000085872	0	0.010923	0.284	24	7.13277	-0.0282928	0.212	44	7.96096
RTCB	C22orf28	tRNA-splicing ligase RtcB homolog	Q9Y3I0;B4DNA0	ENSG00000100220	1.85e-206	-0.0692399	0.093	28	7.90454	-0.0283958	0.212	32	8.23251
MORC1;MORC2	MORC1;MORC2	MORC family CW-type zinc finger protein 1;MORC family CW-type zinc finger protein 2	Q9Y6X9	ENSG00000114487;ENSG00000133422	1.02e-24	-0.480297	-0.885	1	4.76652	-0.0282486	0.212	1	5.457
NLE1	NLE1	Notchless protein homolog 1	Q9NVX2;F5GZ79;H7C483	ENSG00000073536	5.84e-96	-0.486024	-0.899	9	7.06393	-0.0285429	0.212	10	7.42316
ZMPSTE24	ZMPSTE24	CAAX prenyl protease 1 homolog	O75844;B3KNM6	ENSG00000084073	1.41e-98	0.0672257	0.418	25	7.43268	-0.0288814	0.211	24	7.79534
TOP2A	TOP2A	DNA topoisomerase 2-alpha	P11388;C9J5P2;H7BXX8;H7BXH5	ENSG00000131747	0	-0.0199016	0.211	278	8.02657	-0.0289844	0.211	370	8.49097
RBFOX1;RBFOX2;RBFOX3	A2BP1;DKFZp547L059;RBFOX1;RBFOX2;RBFOX3;RBM9	RNA binding protein fox-1 homolog;RNA binding protein fox-1 homolog 1;RNA binding protein fox-1 homolog 2;RNA binding protein fox-1 homolog 3	O43251;B0QYV1;F8VZG9;B7Z1U7;F8W9K3;Q9NWB1;F8WAC5;F8WSN4;F8VRS4;B0QYY4;B7ZLH9;Q59HD3;F8VZY7;F8VR27;Q8TCM0;I3L1D4;B4DF29;A6NFN3;B0QYY7	ENSG00000078328;ENSG00000100320;ENSG00000167281;ENSG00000267483	1.95e-162	-0.0575868	0.121	5	7.00518	-0.0287342	0.211	5	7.22528
ANXA5	ANXA5	Annexin;Annexin A5	P08758;D6RBL5;E7ENQ5;D6RBE9	ENSG00000164111	0	0.0915306	0.476	50	8.22013	-0.0296175	0.21	32	8.58859
RRBP1	RRBP1	Ribosome-binding protein 1	A7BI36;Q9P2E9;A1A5C4	ENSG00000125844	0	-0.0604725	0.114	125	7.14233	-0.0294702	0.21	141	7.59271
PRPF31	PRPF31	U4/U6 small nuclear ribonucleoprotein Prp31	F1T0A5;Q8WWY3;E7EVX8;F1T0A4;B4DWW8;E7ESA8	ENSG00000105618;ENSG00000267847;ENSG00000268383;ENSG00000268495;ENSG00000268710;ENSG00000268831;ENSG00000269276;ENSG00000269379;ENSG00000269606	6.84e-148	-0.214073	-0.251	13	7.29279	-0.0294702	0.21	13	7.63171
TRA2B	DKFZp686F18120;TRA2B	Transformer-2 protein homolog beta	B2RDQ3;P62995;Q59GA1;Q68DZ9;Q8N1H4;H7BXF3;H7C2L4	ENSG00000136527	1.25e-119	0.0394191	0.352	36	8.18227	-0.0300741	0.209	40	8.68597
RRP12	RRP12	RRP12-like protein	Q5JTH9;B3KMR5;E9PCK7;B4DK00;F5H456;B3KY97	ENSG00000052749	0	-0.128156	-0.047	95	7.51807	-0.0300593	0.209	125	8.04072
GPAA1	GPAA1	Glycosylphosphatidylinositol anchor attachment 1 protein	B2R6X8;O43292;E9PPZ9;E9PLV6;E9PQ31	ENSG00000197858;ENSG00000260226	1.2e-25	-0.218649	-0.262	6	6.74193	-0.0301919	0.209	9	7.32375
RALGAPA1	GARNL1;RALGAPA1	Ral GTPase-activating protein subunit alpha-1	E7EQJ8;B9EK38;Q6GYQ0;A0PJ59;Q9H984	ENSG00000174373	8.45e-15	-0.0439136	0.154	2	5.54485	-0.0306929	0.208	2	6.18404
POLR1B	POLR1B	DNA-directed RNA polymerase;DNA-directed RNA polymerase I subunit RPA2	B7Z823;F5GZX4;Q9H9Y6;F8W898;Q2TAM4;B7Z1W6;B7Z6Y7;F5H643;Q4QRK8;Q9BSR4;Q6DKI9	ENSG00000125630	1.88e-45	0.330558	1.045	2	5.42706	-0.0314447	0.207	16	6.93194
MYO18A	hCG_27198;MYO18A	Unconventional myosin-XVIIIa	Q92614;F8W6U1;Q5QD01;B4DYM1;F8W6Y3;B4E0T8;E9PQN8	ENSG00000196535	0	0.147958	0.61	37	6.33732	-0.0309435	0.207	28	6.58581
PSMD8	PSMD8	26S proteasome non-ATPase regulatory subunit 8	P48556;Q5U0B3;B4E2Y4	ENSG00000099341	1.49e-08	0.00518438	0.27	2	6.21067	-0.0311056	0.207	3	7.11371
SHOC2	SHOC2	Leucine-rich repeat protein SHOC-2	Q9UQ13	ENSG00000108061	1.17e-18	-0.553871	-1.06	1	5.77297	-0.031312	0.207	3	6.80858
PHC2	HPH2;PHC2	Polyhomeotic-like protein 2	A8KA40;Q8IXK0;B7ZLY0;B4DG61;B3KPJ4;C9J3D2	ENSG00000134686	1.59e-22	0.175045	0.675	6	6.35268	-0.0316806	0.206	2	6.43466
MACF1	MACF1		H3BQK9;H3BPE1	ENSG00000127603	0	-0.0317839	0.182	175	6.28301	-0.0315921	0.206	215	6.67377
CYB5R1	CYB5R1	NADH-cytochrome b5 reductase 1	Q9UHQ9;H7C0R7	ENSG00000159348	5.05e-15	-0.137441	-0.069	5	7.03663	-0.0318576	0.206	2	7.29425
UTP23	UTP23	rRNA-processing protein UTP23 homolog	Q9BRU9	ENSG00000147679	0.0005526	-0.4281	-0.761	1	6.33463	-0.0316069	0.206	1	7.07133
PPIB	PPIB	Peptidyl-prolyl cis-trans isomerase B	P23284	ENSG00000166794	1.08e-88	0.0850168	0.46	27	8.51709	-0.0321231	0.205	28	8.89896
PLEKHA7	PLEKHA7	Pleckstrin homology domain-containing family A member 7	E9PKC0;Q6IQ23;H0YDE2	ENSG00000166689	1.87e-26	0.109026	0.518	7	5.77073	-0.032979	0.204	9	6.38311
CD81	CD81	CD81 antigen	A6NMH8;E9PIF1;P60033;H0YDJ9;H0YDL9;E9PRJ8;E9PJK1	ENSG00000110651	3.76e-75	0.0630887	0.408	2	6.8784	-0.03261	0.204	2	7.41746
ACIN1	ACIN1	Apoptotic chromatin condensation inducer in the nucleus	Q9UKV3;E7EQT4	ENSG00000100813	0	-0.0716941	0.087	140	7.59798	-0.0330528	0.204	163	8.17374
EPPK1	EPPK1		E9PPU0	ENSG00000227184	0	0.0244615	0.316	4	5.09639	-0.0335548	0.203	6	5.67618
SLC27A4	SLC27A4	Long-chain fatty acid transport protein 4	Q6P1M0;B3KNH1;B3KQE8;Q9BTA1	ENSG00000167114	6.34e-42	-0.0347366	0.175	24	6.38798	-0.0332743	0.203	24	6.71063
STAU2	STAU2;STAU2 variant protein	Double-stranded RNA-binding protein Staufen homolog 2	E9PF26;Q9NUL3;E9PH62;E7EVJ4;B7Z8B4;E9PEI3;E7EPX0;Q4LE57;A8K276;F8VPI7;Q2TBD5;B7Z292;E9PF50;B7Z1I6;E7ER74;E5RJN7;G5EA18;E5RJ67;B7Z1P6;E7EVI1;H0YBY0	ENSG00000040341	5.49e-14	-0.116035	-0.018	1	5.37011	-0.0331857	0.203	1	5.54168
IQGAP2	IQGAP2	Ras GTPase-activating-like protein IQGAP2	Q13576;E7EWC2;B7Z7U6;F5H7S7	ENSG00000145703	0	0.132906	0.574	69	6.97848	-0.034116	0.202	61	7.30694
URB1	URB1	Nucleolar pre-ribosomal-associated protein 1	O60287	ENSG00000142207	0	-0.0497257	0.14	80	6.83255	-0.0337763	0.202	104	7.22614
ANXA6	ANXA6	Annexin;Annexin A6	P08133;E9PGK1;B7Z8A7;B7Z582	ENSG00000197043	0	0.166972	0.656	139	8.02329	-0.0342489	0.201	92	8.39599
FTSJ3	FTSJ3	pre-rRNA processing protein FTSJ3	Q8IY81;B4DKU3	ENSG00000108592	0	-0.0965761	0.028	31	6.93679	-0.0342194	0.201	64	8.14703
PCGF1	PCGF1	Polycomb group RING finger protein 1	Q9BSM1	ENSG00000115289	6.6e-17	-0.16835	-0.143	3	7.09188	-0.0344706	0.201	1	6.77767
CHAMP1	CHAMP1	Chromosome alignment-maintaining phosphoprotein 1	Q96JM3	ENSG00000198824;ENSG00000260117	1.08e-24	-0.333371	-0.535	3	5.64244	-0.0345445	0.201	4	6.24477
CORO7-PAM16;PAM16;CORO7	CORO7;CORO7-PAM16;PAM16	Coronin;Coronin-7;Mitochondrial import inner membrane translocase subunit TIM16	I3L416;P57737;B4DFD6;B3KSY4;B3KUH7;B4DKU9	ENSG00000103426;ENSG00000217930;ENSG00000262246	8.21e-31	NA	NA	0	NA	-0.0348548	0.2	4	6.36568
ARID1B	ARID1B	AT-rich interactive domain-containing protein 1B	Q8NFD5;G3XAA0;H0Y7H8;B4DYC0	ENSG00000049618	0	-0.039429	0.164	29	6.36067	-0.0350174	0.2	30	6.84142
FAM98A	FAM98A	Protein FAM98A	Q8NCA5;E9PH82;B4DY25;B4DT23;B3KTW4	ENSG00000119812	1.45e-127	-0.190059	-0.194	7	7.04724	-0.0352687	0.2	8	7.50549
BPTF	BPTF		E9PE19;Q86TN2	ENSG00000171634	9.82e-20	NA	NA	0	NA	-0.0355644	0.199	1	5.50522
RBM4	RBM4	RNA-binding protein 4	Q9BWF3;A8K9U0;E9PB51;B4E1U0;E7EQS3;D6R9K7	ENSG00000173933	0	0.0593554	0.399	35	7.91549	-0.0353426	0.199	24	8.27365
ERGIC1	ERGIC1	Endoplasmic reticulum-Golgi intermediate compartment protein 1	Q969X5;B4E0N6	ENSG00000113719	3.53e-12	-0.0799811	0.068	6	6.96533	-0.0357123	0.199	5	7.45364
MRPL48	MRPL48	39S ribosomal protein L48, mitochondrial	Q96GC5;B4DN34;F5H702	ENSG00000175581	1.76e-31	0.108625	0.517	6	7.19551	-0.0363631	0.198	1	6.70234
EMC10	EMC10	ER membrane protein complex subunit 10	Q5UCC4	ENSG00000161671	7.62e-62	0.00475299	0.269	1	6.29598	-0.0360229	0.198	1	6.94071
CYFIP1	CYFIP1	Cytoplasmic FMR1-interacting protein 1	Q7L576;B3KWV6;E7EQ04	ENSG00000068793	3.04e-107	-0.000144301	0.258	20	6.33664	-0.0360377	0.198	25	7.03407
SLC1A5	SLC1A5	Neutral amino acid transporter B(0)	Q15758;Q71UA6;B7ZB81;E9PC01;B4DWS4	ENSG00000105281	3.23e-296	-0.117991	-0.023	60	8.04879	-0.03623	0.198	61	8.45463
ESYT2	ESYT2	Extended synaptotagmin-2	A0FGR8;H7BXI1;C9JGI7	ENSG00000117868	1.7e-191	0.10541	0.509	37	6.9593	-0.0364371	0.197	23	7.48756
THOC5	THOC5	THO complex subunit 5 homolog	Q13769;F8WCP5	ENSG00000100296	3.37e-209	-0.0386878	0.166	20	6.96786	-0.036807	0.197	21	7.56457
SCAF4	SCAF4;SFRS15	Splicing factor, arginine/serine-rich 15	O95104;Q0P607;C9JLZ0	ENSG00000156304	0	-0.465221	-0.849	9	6.65758	-0.0365407	0.197	12	7.23548
RAD54L2	RAD54L2	Helicase ARIP4	Q9Y4B4;H0Y760;B4E3V6;E7EU19;B3KV54;B3KN64	ENSG00000164080;ENSG00000261443	2.1e-08	NA	NA	0	NA	-0.0373548	0.196	2	5.43041
DBN1	DBN1	Drebrin	A8MV58;Q16643;D6R9W4;B3KSQ7	ENSG00000113758	0	0.157044	0.632	25	7.17528	-0.037414	0.196	62	8.25789
BRPF3	BRPF3	Bromodomain and PHD finger-containing protein 3	Q9ULD4;Q17RB6;B7ZLN5;E9PI60	ENSG00000096070	2.72e-43	0.0485151	0.374	6	5.80002	-0.0372807	0.196	3	5.95319
LAMP1	LAMP1	Lysosome-associated membrane glycoprotein 1	P11279;B3KRY3;B4DWL3	ENSG00000185896	2.24e-62	-0.0575719	0.121	5	6.6556	-0.0370586	0.196	12	7.40376
HIBCH	HIBCH	3-hydroxyisobutyryl-CoA hydrolase, mitochondrial	Q6NVY1;B9A058;F8W8A6	ENSG00000198130	8.75e-08	NA	NA	0	NA	-0.0379323	0.195	1	6.10456
LASP1	LASP1	LIM and SH3 domain protein 1	A8K1D2;Q14847;B4DJI4;B4DGQ0;C9J9W2;B4DIC4	ENSG00000002834	0.00012219	-0.121377	-0.031	4	7.39335	-0.0379026	0.195	2	7.37758
RPS11	RPS11	40S ribosomal protein S11	P62280	ENSG00000142534	3.02e-68	-0.114316	-0.014	14	7.87784	-0.0383767	0.194	11	8.26555
LIMA1	LIMA1	LIM domain and actin-binding protein 1	Q59FE8;Q53GG0;Q9UHB6;B4DN52;F8VQE1;B3KTW2;F8VS07;F8VRN8	ENSG00000050405	2.29e-217	-0.229382	-0.288	17	6.39853	-0.0387175	0.193	25	7.43273
PRR12	PRR12	Proline-rich protein 12	Q9ULL5;A6NFN6	ENSG00000126464	7.49e-197	-0.422443	-0.747	5	5.70438	-0.0390287	0.193	7	6.36449
PPWD1	PPWD1	Peptidylprolyl isomerase domain and WD repeat-containing protein 1	Q96BP3;F5H7P7;B4DT22;D6R9Q1;B4DP34	ENSG00000113593	2.11e-70	-0.669075	-1.334	13	6.4805	-0.0388805	0.193	12	6.85502
TMEM70	TMEM70	Transmembrane protein 70, mitochondrial	Q9BUB7	ENSG00000175606	3.83e-15	0.454071	1.339	3	7.02759	-0.039429	0.192	2	7.4524
CHP1	CHP1	Calcineurin B homologous protein 1	Q99653;H0YNG9;B4DSB5;F5GX29;H0YKE7;H0YLY7	ENSG00000187446	1.62e-52	-0.152436	-0.105	4	6.9444	-0.0394586	0.192	1	6.33488
KMT2A	MLL;TET1-MLL	Histone-lysine N-methyltransferase MLL;MLL cleavage product C180;MLL cleavage product N320	E9PQG7;Q03164	ENSG00000118058;ENSG00000267910	0	0.107152	0.513	45	6.27531	-0.0402447	0.191	63	6.69452
HDAC1	DKFZp686H12203;HDAC1	Histone deacetylase;Histone deacetylase 1	Q13547;Q6IT96;B5BU61;B4DSK9;Q5TEE2	ENSG00000116478	0	-0.0688313	0.094	15	7.11113	-0.0400222	0.191	9	7.5613
ERH	ERH	Enhancer of rudimentary homolog	P84090;G3V279	ENSG00000100632	4.51e-155	-0.0858794	0.054	8	8.39396	-0.0400073	0.191	8	8.46488
CNP	CNP	2',3'-cyclic-nucleotide 3'-phosphodiesterase	P09543;F8W7I0;B4DFN6	ENSG00000173786;ENSG00000260283	9.24e-63	0.0837921	0.458	8	6.7049	-0.0403486	0.19	5	7.22868
ATAD3B;ATAD3A	ATAD3A;ATAD3B	ATPase family AAA domain-containing protein 3A	D2K8Q1;Q9NVI7;H0Y2W2;Q5SV24;B3KPB3;G3V1I6	ENSG00000160072;ENSG00000197785	0	0.0478175	0.372	98	8.07969	-0.0405117	0.19	69	8.51
AGPS	AGPS	Alkyldihydroxyacetonephosphate synthase, peroxisomal	O00116;B7Z3Q4	ENSG00000018510	0	-0.0220388	0.206	57	7.50378	-0.0404969	0.19	27	7.78457
MRPS27	MRPS27	28S ribosomal protein S27, mitochondrial	B4DRT2;Q92552;G5EA06;D6RH20;B4DT94;Q6PKB3;D6RJC7	ENSG00000113048	7.9e-46	-0.0364815	0.171	16	7.2387	-0.0407344	0.19	9	7.69566
DKFZp434G0719;EPPK1	DKFZp434G0719;EPPK1	Epiplakin	P58107		0	-0.0850069	0.056	105	6.47525	-0.0408531	0.19	147	6.93624
CCT4	CCT4	T-complex protein 1 subunit delta	A8K3C3;P50991;B7Z9L0;B7Z2Z8;B7Z8B1;F5H5W3;B7Z2F4	ENSG00000115484	0	-0.0980422	0.025	27	7.69026	-0.0405859	0.19	23	7.97354
VPS41	HVPS41;VPS41	Vacuolar protein sorting-associated protein 41 homolog	B2RB94;P49754;E9PF36;Q9H348;B4DR83;Q75MX9;H7BXH3;C9J3F8;C9JU58;H7BZX6	ENSG00000006715	0.000179	NA	NA	0	NA	-0.0413429	0.189	2	5.89037
CPSF1	CPSF1;P/cl.18	Cleavage and polyadenylation specificity factor subunit 1	Q10570;D3DWL9	ENSG00000071894;ENSG00000261230	0	-0.266177	-0.375	89	7.14826	-0.0413281	0.189	110	7.66205
ACSL3	ACSL3	Long-chain-fatty-acid--CoA ligase 3	B2RBE0;O95573;B3KN05;B3KMA6	ENSG00000123983	2.96e-276	0.0354831	0.343	79	7.56239	-0.0418181	0.188	65	7.84331
NOL10	NOL10	Nucleolar protein 10	Q9BSC4;B4DLV0;B4DS83;F5H6G7	ENSG00000115761	5.72e-252	-0.152035	-0.104	37	7.32574	-0.0415062	0.188	24	7.60541
HSPA8	HSPA8;LOC401308	Heat shock cognate 71 kDa protein	P11142;E9PKE3;Q53GZ6;Q96IS6;B3KTV0;Q53HF2;E9PNE6;E9PN89;B4E1Q1	ENSG00000109971	0	0.184471	0.697	128	8.34096	-0.042234	0.187	102	8.77969
FAF2	FAF2	FAS-associated factor 2	Q96CS3;B4E2M8	ENSG00000113194	3.8e-242	-0.000346329	0.257	14	7.41095	-0.0424865	0.187	10	7.70232
CSNK1A1;CSNK1A1L	CSNK1A1;CSNK1A1L	Casein kinase I isoform alpha;Casein kinase I isoform alpha-like	P48729;Q71TU5;B4DER9;E7ETM0;Q6PJ06;D6REM4;Q05DL3;B4E1D9;B4DFH4	ENSG00000113712;ENSG00000180138	1.4e-31	-0.271949	-0.389	8	6.98995	-0.0424271	0.187	5	7.40059
NDUFS1	NDUFS1	NADH-ubiquinone oxidoreductase 75 kDa subunit, mitochondrial	E5KRK5;P28331;E7ENF3;B4DIN9;B4DJ81	ENSG00000023228	0	0.0462816	0.368	74	7.70282	-0.0429918	0.186	42	7.9819
SET	SET	Protein SET	Q01105;Q5VXV3;B2RCX0;Q5VXV2;A6NGV1;B2REB8	ENSG00000119335	2.02e-37	-0.0229033	0.204	6	7.3413	-0.0425756	0.186	6	7.85158
MDN1	DKFZp686H16106;MDN1	Midasin	Q9NU22	ENSG00000112159	0	-0.0962058	0.029	276	7.00134	-0.0427837	0.186	439	7.41872
TUBAL3	TUBAL3	Tubulin alpha chain-like 3	A6NHL2	ENSG00000178462;ENSG00000263440	2.89e-61	0.21014	0.758	2	6.86136	-0.043081	0.185	4	7.0937
EEF2	EEF2	Elongation factor 2	P13639;B4DPU3;Q8TA90;F5H370;Q6PK56;B4DRE8	ENSG00000167658	0	0.0930192	0.479	103	7.7891	-0.0439731	0.184	111	8.45503
NKRF	NKRF;NRF	NF-kappa-B-repressing factor	G3V1N1;A3F768;A3F769;O15226;Q6NUN2;A2I829	ENSG00000186416	0	-0.00324974	0.25	71	7.53404	-0.0440326	0.184	57	8.19357
AAAS	AAAS	Aladin	Q9NRG9;Q53HS1;F8VZ44;B4DDU7;H3BU82	ENSG00000094914	1.21e-105	-0.00692713	0.242	29	7.42372	-0.0443004	0.183	20	7.74532
GNL1;GNL1;GNL1;GNL1;GNL1;GNL1;GNL1;GNL1	GNL1;HSR1	Guanine nucleotide-binding protein-like 1	P36915;B4DYK6;Q0EFC6;Q6P458;B4DNS8;B7ZAS6;E7ETJ1;Q96QB8;B0V0L0;B4DWZ0;Q86Z07;A8MPZ0	ENSG00000204590;ENSG00000206412;ENSG00000206492;ENSG00000226882;ENSG00000228581;ENSG00000229470;ENSG00000232143;ENSG00000235986	0.00013166	NA	NA	0	NA	-0.0452379	0.182	1	5.89663
NUP188;	NUP188	Nucleoporin NUP188 homolog	Q5SRE5;F8W973	ENSG00000095319;ENSG00000251184	7.32e-250	0.230572	0.807	53	6.77571	-0.045089	0.182	84	7.32848
SAP130	SAP130	Histone deacetylase complex subunit SAP130	H7BXF5;Q9H0E3;Q96DP1;B3KRT9	ENSG00000136715	5.7e-69	0.119555	0.543	9	6.52591	-0.0451039	0.182	13	7.11247
CHD1	CHD1	Chromodomain-helicase-DNA-binding protein 1	O14646	ENSG00000153922	0	-0.0334366	0.179	82	6.94261	-0.04497	0.182	112	7.49759
ESRRB;ESRRA	ESRRA;ESRRB	Steroid hormone receptor ERR1;Steroid hormone receptor ERR2	E7EWD9;O95718;P11474;Q569H8;Q96I02;Q8N4S8;H0YGT3;Q96F89	ENSG00000119715;ENSG00000173153	0.00012081	-0.0887609	0.047	1	5.79648	-0.0458037	0.181	2	6.36894
NOL9	NOL9	Polynucleotide 5'-hydroxyl-kinase NOL9	Q5SY16	ENSG00000162408	0	-0.164076	-0.132	31	7.22925	-0.0458335	0.181	35	7.67668
UTP3	UTP3	Something about silencing protein 10	Q9NQZ2	ENSG00000132467	1.7e-42	-0.332535	-0.533	13	7.00621	-0.0457888	0.181	9	7.48603
WRN	WRN	Werner syndrome ATP-dependent helicase	Q14191	ENSG00000165392	4.91e-07	NA	NA	0	NA	-0.0460271	0.18	2	5.2351
ARL6IP5	ARL6IP5	PRA1 family protein 3	B3KQB4;O75915;B4DZZ0;B4DWQ6;F8WF33;C9JQU6;F8WF90	ENSG00000144746	2.24e-114	0.00805652	0.277	34	7.82714	-0.0463995	0.18	38	8.17938
PARD3	PARD3	Partitioning defective 3 homolog	Q8TEW0;F5H5T0;Q6IQ47;Q5VWV2;Q8IX27;Q5VWU8;Q8IX28;F5GZI3;Q8IX26	ENSG00000148498	1.02e-80	-0.0310909	0.184	14	6.08192	-0.046176	0.18	22	6.64605
PLXNA2	DKFZp761P19121;PLXNA2	Plexin-A2	O75051	ENSG00000076356	1.82e-39	-0.0636051	0.107	4	5.52705	-0.0463101	0.18	3	5.33794
PRDX6	PRDX6	Peroxiredoxin-6	P30041;A4UCS6	ENSG00000117592	5.26e-138	0.187007	0.703	7	7.23847	-0.046623	0.179	10	7.65928
DCUN1D4;DCUN1D5	DCUN1D4;DCUN1D5	DCN1-like protein 4;DCN1-like protein 5	Q9BTE7;H0YCN4;B4DP84;E9PM04	ENSG00000109184;ENSG00000137692	1.05e-14	0.0861043	0.463	3	6.73077	-0.0467124	0.179	3	7.23872
AP2A1	AP2A1	AP-2 complex subunit alpha-1	O95782;Q8N9K4	ENSG00000196961	0	-0.10925	-0.002	65	7.31965	-0.0465485	0.179	53	7.82413
ZNF644	ZNF644	Zinc finger protein 644	Q9H582;A7E234;Q9NVH8	ENSG00000122482	2.76e-120	-0.148097	-0.094	7	5.83804	-0.0467869	0.179	15	6.53419
RBM14;RBM14-RBM4	RBM14;RBM14-RBM4	RNA-binding protein 14	Q96PK6	ENSG00000239306;ENSG00000248643	0	0.210015	0.758	114	8.34187	-0.0474279	0.178	97	8.89187
RNGTT	DKFZp686J2031;RNGTT	mRNA guanylyltransferase;mRNA-capping enzyme;Polynucleotide 5'-triphosphatase	B2R623;O60942;B4DIQ0;Q5TCW7;B4DSJ8	ENSG00000111880	5.94e-14	0.0574155	0.395	4	5.93701	-0.0471595	0.178	1	5.85359
CCT6B	CCT6B	T-complex protein 1 subunit zeta-2	Q92526;B4DX20	ENSG00000132141	2.59e-19	-0.120623	-0.029	3	5.91309	-0.0471148	0.178	3	6.82795
CD276	CD276	CD276 antigen	Q5ZPR3;B4DK26;A8K9J6;A8K6Q6	ENSG00000103855	7.28e-198	-0.148465	-0.095	5	6.35052	-0.0473832	0.178	6	7.34149
EIF1B;EIF1	EIF1;EIF1B;GC20;SUI1	Eukaryotic translation initiation factor 1;Eukaryotic translation initiation factor 1b	P41567;Q6IAV3;O60739;Q53F41;Q6FG85	ENSG00000114784;ENSG00000173812	4.76e-70	-0.336774	-0.543	4	7.31456	-0.0473086	0.178	1	6.47502
EEA1	EEA1	Early endosome antigen 1	Q15075;A8K7J3	ENSG00000102189	4.7e-09	-0.0998964	0.02	1	4.40451	-0.0480393	0.177	2	5.08311
HADH	HADH	Hydroxyacyl-coenzyme A dehydrogenase, mitochondrial	B3KTT6;E9PF18;B2RB06;Q16836	ENSG00000138796	1.79e-14	0.235482	0.819	4	6.60827	-0.0485167	0.176	5	7.24756
C19orf52	C19orf52	Uncharacterized protein C19orf52	Q9BSF4	ENSG00000142444	1.94e-36	-0.0488598	0.142	3	6.70555	-0.0484271	0.176	1	6.95114
ESYT1	ESYT1	Extended synaptotagmin-1	Q9BSJ8;B3KMV5;B3KY56	ENSG00000139641	0	-0.0605026	0.114	35	6.95159	-0.0485764	0.176	86	7.89915
RPS26	RPS26;RPS26P11	40S ribosomal protein S26;Putative 40S ribosomal protein S26-like 1	P62854;Q5JVH5;Q75MH1;F8VZW7;Q5JNZ5	ENSG00000197728	4.41e-25	-0.228334	-0.285	7	7.574	-0.0485017	0.176	6	7.94486
HMOX2	HMOX2	Heme oxygenase 2	B3KSE0;P30519;Q6IBP2;I3L430;Q6FHB5;Q53HF1;I3L1F5;I3L159	ENSG00000103415	2.75e-45	0.174534	0.674	10	7.14507	-0.0486211	0.175	5	7.61589
MBOAT7	MBOAT7	Lysophospholipid acyltransferase 7	Q96N66;B4DDH8	ENSG00000125505;ENSG00000261917;ENSG00000262053;ENSG00000268445;ENSG00000268452;ENSG00000269206;ENSG00000269409;ENSG00000269585;ENSG00000269708	9.63e-40	0.121811	0.548	9	6.48756	-0.0491285	0.175	10	6.99852
RBM6	RBM6	RNA-binding protein 6	A8K6Q4;P78332;E9PGM9;F8WCA5;B3KSK6;Q86SS3;B4E0G6	ENSG00000004534	2.51e-98	-0.0535835	0.131	25	6.54933	-0.0491285	0.175	34	7.18127
RPL3;RPL3L	rpl3;RPL3;RPL3L	60S ribosomal protein L3;60S ribosomal protein L3-like	P39023;Q96QL0;Q8TBW1;B3KS36;G5E9G0;Q9NY85;H7C422;B5MCW2;Q9BT63;H7C3M2;Q49AJ9	ENSG00000100316;ENSG00000140986	0	-0.174556	-0.157	82	8.10147	-0.0489942	0.175	70	8.51183
MECP2	MECP2	Methyl-CpG-binding protein 2	E9LUH4;D0UU70;D3YJ43;E9LUH3;P51608;D9ZNA4;C6KG45;A8K079;D5L9I5;E1B2J3;F5H1U8;C6KG44;D6QZ43	ENSG00000169057;ENSG00000268563	2.21e-66	0.0788831	0.446	19	6.85442	-0.0492031	0.174	8	7.16545
RPL35	LOC154880;RPL35	60S ribosomal protein L35	P42766;A4D2M5;F2Z388;H0Y3A0	ENSG00000136942	1.29e-09	-0.0802404	0.067	6	7.58582	-0.0494122	0.174	6	7.9908
PTK7	DKFZp434L0319;PTK7	Inactive tyrosine-protein kinase 7	B7Z477;E9PFZ5;Q13308;Q59FV9;Q86X91;B7Z471	ENSG00000112655	8.16e-84	-0.206113	-0.232	9	6.09726	-0.0495017	0.174	17	7.03563
PIGU	PIGU	Phosphatidylinositol glycan anchor biosynthesis class U protein	Q9H490;B4DXB6;E7EVL4	ENSG00000101464	6.13e-36	0.0311129	0.332	5	6.53973	-0.0502634	0.173	14	7.26463
PPP1CC;PPP1CB	PPP1CA;PPP1CB;PPP1CC	Serine/threonine-protein phosphatase;Serine/threonine-protein phosphatase PP1-gamma catalytic subunit	P36873;F8VYE8;Q9UPN1;F8VR82;F8W0W8	ENSG00000186298;ENSG00000213639	0	-0.332244	-0.533	15	7.7546	-0.0501737	0.173	9	8.16545
NO66	NO66	Bifunctional lysine-specific demethylase and histidyl-hydroxylase NO66	Q9H6W3		5.9e-29	-0.552474	-1.057	8	6.3452	-0.0501737	0.173	2	6.53202
BRD2;BRD2;BRD2;BRD2;BRD2;BRD2	BRD2;DKFZp313H139;DKFZp686N0336	Bromodomain-containing protein 2	B0S7P1;P25440;H0Y5T9;H0Y6K2;A2AAU1;B0S7P2;Q63HQ9;F8VXF8;Q658Y7;B0V073;B0V072;H0Y602;B0V074	ENSG00000204256;ENSG00000215077;ENSG00000234507;ENSG00000234704;ENSG00000235307;ENSG00000236227	0	-0.305628	-0.469	26	6.61079	-0.0503381	0.172	77	8.21548
PPP1CA	PPP1CA	Serine/threonine-protein phosphatase;Serine/threonine-protein phosphatase PP1-alpha catalytic subunit	P62136;E9PDP1;B3KXM2;A6NNR3;E9PMD7	ENSG00000172531	0	-0.154008	-0.108	8	7.34258	-0.0511151	0.171	4	7.89691
BAZ2A	BAZ2A	Bromodomain adjacent to zinc finger domain protein 2A	Q9UIF9;F8VU39	ENSG00000076108	0	-0.106933	0.004	78	6.97691	-0.0522216	0.169	89	7.45003
PRMT5	PRMT5	Protein arginine N-methyltransferase 5;Protein arginine N-methyltransferase 5, N-terminally processed	B2RDD7;O14744;G3V5W5;B4DX49;B4DY30;B4DV00;H0YJX6;G3V580;A8MTP3;C9JSX3;G3V2X6;G3V5L5	ENSG00000100462	4.5e-99	-0.206778	-0.234	11	6.48626	-0.0519972	0.169	5	6.85384
CDC16	CDC16	Cell division cycle protein 16 homolog	Q13042;B2RCW0;Q7Z651;Q5T8C6	ENSG00000130177	7.37e-118	0.138421	0.588	13	6.62016	-0.0529249	0.168	5	6.99131
GGCX	GGCX	Vitamin K-dependent gamma-carboxylase	A7YA96;P38435;Q53GV4;E9PEE1;B4DQW4;B4DMC5	ENSG00000115486	1.99e-23	0.13829	0.587	5	5.60058	-0.0529398	0.168	8	6.34704
MTCH1	MTCH1;PIG60	Mitochondrial carrier homolog 1	Q9NZJ7;A4FVA6;F8W7H0;Q9Y374;A8YXX5;Q8IW90;H0Y8C3;Q5TDC2	ENSG00000137409	2.78e-29	-0.14757	-0.093	9	7.08771	-0.0525807	0.168	6	7.65443
PDIA6	PDIA6	Protein disulfide-isomerase A6	B3KY95;B5MCQ5;B7Z4M8;F8WA83;Q15084;Q53RC7;B7Z254	ENSG00000143870	2.18e-186	-0.0778783	0.073	15	7.76236	-0.0531344	0.167	21	8.12959
CUX1	CUX1;Nbla10317	Homeobox protein cut-like 1	P39880	ENSG00000257923;ENSG00000259938	2.81e-167	-0.0657628	0.102	22	6.48818	-0.053928	0.166	35	6.93693
MYH10	MYH10	Myosin-10	P35580	ENSG00000133026	0	0.0583859	0.397	485	7.99545	-0.0544223	0.165	590	8.38545
DDX19B;DDX19A;	DDX19A;DDX19B;DDX19L;DKFZp686C21137;DKFZp762C1313;hCG_1998531	ATP-dependent RNA helicase DDX19A;ATP-dependent RNA helicase DDX19B	Q9NUU7;I3L0H8;H3BQK0;Q53G16;Q7Z4W5;Q9UMR2;Q9HBZ9;B4DXS6;E7EMK4;Q2NL95;B4DS24;I3L352;B4DRZ7;F8W9W5;Q69YM2;B4DL69;Q68DY7;Q59FQ9	ENSG00000157349;ENSG00000168872;ENSG00000260537	7.8e-101	-0.150689	-0.101	6	6.49389	-0.0543324	0.165	5	6.85632
XRN1	XRN1	5'-3' exoribonuclease 1	Q8IZH2;H7C5E4;B3KW17	ENSG00000114127	6.12e-47	-0.504694	-0.943	11	5.85874	-0.0547369	0.164	13	6.39072
URB2	URB2	Unhealthy ribosome biogenesis protein 2 homolog	A8K4P8;Q14146;Q6PCC8	ENSG00000135763	6.29e-163	0.0515809	0.381	32	6.75	-0.0555613	0.163	36	7.22222
SLC25A17	SLC25A17	Peroxisomal membrane protein PMP34	O43808;B4DU97;B4DP73;F5GYD1;B0QYW5;F8WE74	ENSG00000100372	4.19e-15	0.429536	1.28	4	6.85366	-0.0562662	0.162	2	6.84764
MORC3	MORC3	MORC family CW-type zinc finger protein 3	Q14149;Q4VBZ9;A2RU29;B4DHJ4	ENSG00000159256	3.28e-31	0.101381	0.499	6	5.72432	-0.0558912	0.162	5	6.31963
CUL2	CUL2	Cullin-2	B7Z6K8;G3V1S2;Q13617;Q5T2B5;Q5T2B7;B7Z1Y1;Q5T2B4	ENSG00000108094	7.45e-08	-0.169663	-0.146	2	5.38453	-0.0563562	0.162	3	5.91372
XRCC5	XRCC5	X-ray repair cross-complementing protein 5	P13010;Q53T09	ENSG00000079246	0	-0.182426	-0.176	86	7.76518	-0.0561762	0.162	68	8.22466
OS9	OS9	Protein OS-9	B7Z8E7;Q13438;G3XA88;A8K5Q9;Q6IBL2;E9PEY5;B4DPX1;F8VUH2;E7ENT8;B4E321;B4E1I6;B4DE28;E7EW91;Q9BR60	ENSG00000135506	4.13e-21	-0.0538831	0.13	10	6.6033	-0.0564011	0.161	5	6.78109
PDCD11	PDCD11	Protein RRP5 homolog	Q14690;F5H7X0;B4DH82	ENSG00000148843	0	-0.114535	-0.015	215	7.55357	-0.0564011	0.161	281	8.08095
FNDC3A	FNDC3A	Fibronectin type-III domain-containing protein 3A	Q9Y2H6;G5E9X3	ENSG00000102531	5.59e-118	-0.126832	-0.044	6	6.0128	-0.0568963	0.161	8	6.56555
SDAD1	SDAD1	Protein SDA1 homolog	Q9NVU7;E7EW05;B4DT66	ENSG00000198301	1.08e-21	-0.429479	-0.764	15	6.57542	-0.0565062	0.161	10	6.78192
GFM2	GFM2	Ribosome-releasing factor 2, mitochondrial	Q969S9;F5H687	ENSG00000164347	1.42e-22	-0.0516384	0.135	3	5.58695	-0.0569714	0.16	3	5.83501
NOP2	NOP2	Putative ribosomal RNA methyltransferase NOP2	Q3KQS4;P46087;Q05BA7	ENSG00000111641	0	-0.0682716	0.096	46	7.34244	-0.0574518	0.16	69	8.46903
SDK1	SDK1	Protein sidekick-1	Q7Z5N4;F8W6X9;C9JV80	ENSG00000146555	3.32e-10	-0.0773759	0.074	2	4.80131	-0.0573316	0.16	3	5.43257
MGA	MGA	MAX gene-associated protein	E7ENI0;Q8IWI9;B9EGR5;F5H7K2	ENSG00000174197	1.58e-257	-0.1786	-0.167	44	6.00424	-0.0574667	0.16	63	6.56462
EPN3;EPN1	EPN1;EPN3	Epsin-1	Q9Y6I3;B4DU91	ENSG00000049283;ENSG00000063245	1.6e-66	0.175557	0.676	8	6.67636	-0.0580073	0.159	5	7.04419
AP3D1	AP3D1	AP-3 complex subunit delta-1	O14617;Q6PK82;G5E988;E7EMM2	ENSG00000065000	3.72e-206	-0.0616314	0.111	29	6.81445	-0.0578271	0.159	24	7.23591
ALG2	ALG2	Alpha-1,3/1,6-mannosyltransferase ALG2	Q9H553;B3KNL8	ENSG00000119523	6.23e-06	-0.0652193	0.103	1	5.86567	-0.0577219	0.159	1	6.63459
KIF22	A-328A3.5;KIF22;OBP-1;OBP-2	Kinesin-like protein KIF22	Q14807;H3BRB3;B7Z265;B7Z9T5;H3BTH5	ENSG00000079616	1.88e-235	-0.18061	-0.172	24	6.93352	-0.0577219	0.159	14	7.51971
BCL2L13	BCL2L13;DKFZp451F173	Bcl-2-like protein 13	Q9BXK5;B2RB43;E9PDD6;Q86T62	ENSG00000099968	3.51e-37	-0.224958	-0.277	6	6.43027	-0.0578121	0.159	5	6.73949
PCNT	PCNT	Pericentrin	O95613	ENSG00000160299	1.06e-134	-0.0690583	0.094	19	5.48776	-0.0581274	0.158	31	6.02567
DDX18	DDX18	ATP-dependent RNA helicase DDX18	Q9NVP1;Q4ZG72;F5H863;Q8N254	ENSG00000088205	0	-0.138537	-0.072	104	8.09562	-0.0585331	0.158	88	8.46599
COX6A1;;COX6A1P2	COX6A1;COX6A1P2	Cytochrome c oxidase subunit 6A, mitochondrial;Cytochrome c oxidase subunit 6A1, mitochondrial	H0YIV9;H6SG15;P12074;Q5T8I0;Q9UEG9	ENSG00000111775;ENSG00000111780;ENSG00000226976	8.87e-11	NA	NA	0	NA	-0.0588486	0.157	1	6.59553
DDX31	DDX31	Probable ATP-dependent RNA helicase DDX31	Q9H8H2;B4DYZ1;F8WAJ0	ENSG00000125485	8.69e-40	-0.222178	-0.271	13	6.3118	-0.0587734	0.157	6	6.60901
EIF4E;EIF4E1B	EIF4E;EIF4E1B	Eukaryotic translation initiation factor 4E;Eukaryotic translation initiation factor 4E type 1B	D6RBW1;P06730;Q32Q75;H0Y8J7;B7Z2T1	ENSG00000151247;ENSG00000175766	5.37e-08	0.139339	0.59	4	6.87614	-0.0592393	0.156	1	7.18187
CAND1	CAND1	Cullin-associated NEDD8-dissociated protein 1	A8K8U1;Q86VP6	ENSG00000111530	0	-0.0636654	0.107	32	6.72375	-0.059525	0.156	65	7.81277
UBTF	UBTF		E9PKP7;B4DNQ1;Q05BZ1;B4DLB0	ENSG00000108312	3.43e-286	0.104605	0.507	46	7.46926	-0.0600814	0.155	35	8.08817
NFS1	NFS1	Cysteine desulfurase, mitochondrial	B2R5S3;Q53FP3;Q9Y697;Q5QP19;F2Z2E7;B4DXK9;F5GYK5;B4DNL7	ENSG00000244005	3.61e-25	0.0515809	0.381	4	6.57617	-0.0599761	0.155	3	6.90912
CHD4	CHD4	Chromodomain-helicase-DNA-binding protein 4	Q14839;F5GWX5;F5H2G1	ENSG00000111642	0	-0.0672584	0.098	241	7.63271	-0.0598558	0.155	314	8.0859
RETSAT	RETSAT	All-trans-retinol 13,14-reductase	Q6NUM9;B4DKE1;G5E9N3;H7C3J0;H7BZ81	ENSG00000042445	7.05e-27	0.113034	0.527	6	6.47848	-0.0603221	0.154	7	6.9463
SYPL1	SYPL;SYPL1	Synaptophysin-like protein 1	A4D0R1;A8K865;Q16563;A4D0R2;C9JYN0	ENSG00000008282	1.07e-06	0.0942361	0.482	5	7.35355	-0.0605327	0.154	4	7.48693
EXOC6	DKFZp761I2124;EXOC6;SEC15L3	Exocyst complex component 6	Q8TAG9;B4DEZ1;A5YP36;E7EW84;B7Z6G5;F2Z2Q3;B3KXY5;E9PHI3;B2RDH5;Q9NTA6;B1AP46	ENSG00000138190	4.88e-36	-0.266628	-0.377	2	5.26098	-0.0606229	0.154	2	5.86364
IBA57	IBA57	Putative transferase CAF17, mitochondrial	Q5T440;G5EA38;B4E1G9	ENSG00000181873	1.4e-10	0.178874	0.684	1	6.09958	-0.0617669	0.152	1	6.31378
SLX4	SLX4	Structure-specific endonuclease subunit SLX4	Q8IY92	ENSG00000188827	1.49e-05	-0.155695	-0.112	2	4.93387	-0.0617067	0.152	1	5.10697
RPS6	RPS6	40S ribosomal protein S6	A2A3R6;P62753;Q96DV6;A2A3R5;A2A3R7	ENSG00000137154	1.77e-112	-0.172587	-0.153	8	7.82738	-0.061782	0.152	5	8.30408
EHMT1	EHMT1;FP13812	Histone-lysine N-methyltransferase EHMT1	Q9H9B1;C9JD67	ENSG00000181090	4.51e-236	0.0150693	0.294	29	6.69166	-0.0623091	0.151	31	7.08767
SRCAP	SRCAP	Helicase SRCAP	Q6ZRS2	ENSG00000080603	0	-0.0176507	0.216	98	6.85896	-0.0619476	0.151	119	7.32621
CTNNBL1	CTNNBL1	Beta-catenin-like protein 1	Q0VAM0;Q8WYA6;B4DE16	ENSG00000132792	3.66e-136	-0.125321	-0.04	24	7.15057	-0.0621133	0.151	20	7.64342
TMEM41A	TMEM41A	Transmembrane protein 41A	Q96HV5;F8WDE2;H7BXL1	ENSG00000163900	4.92e-13	-0.168366	-0.143	1	6.51251	-0.062294	0.151	2	7.27935
GTF2H2;GTF2H2C	GTF2H2;GTF2H2C	General transcription factor IIH subunit 2;General transcription factor IIH subunit 2-like protein	Q13888;Q6P1K8;B7ZW82;F5GZM1;D6RID8;B4DKI6;D6RJD3;Q86U80;D6RGC9;D6RIT7;D6RAW1	ENSG00000145736;ENSG00000183474;ENSG00000262169;ENSG00000262261	1.05e-05	0.350497	1.092	2	6.04261	-0.0628665	0.15	1	6.37579
MRE11A	MRE11A	Double-strand break repair protein MRE11A	P49959;F8W7U8;B3KTC7;Q05D78	ENSG00000020922	3.31e-279	0.081885	0.453	33	7.29885	-0.0627762	0.15	34	7.80735
GBA	GBA	Glucosylceramidase	B7Z6S9;B2R6A7;D3DV87;I3L0Q9;P04062;B7Z7G9;F5GYD8;B7Z6S1;B7Z6E6;B7Z5G2;B7Z731;F5H241;B4DHT6	ENSG00000177628	1.26e-87	0.0416635	0.357	9	6.6397	-0.0626406	0.15	7	7.07419
KIAA0368	ECM29;KIAA0368	Proteasome-associated protein ECM29 homolog	Q5VYK3;B3KXF2	ENSG00000136813	1.04e-118	-0.109872	-0.003	21	6.07192	-0.062746	0.15	17	6.38906
NSUN5	NSUN5	Putative methyltransferase NSUN5	B2RD09;Q96P11;C9JJU9;B3KX04;G3V0G9	ENSG00000130305;ENSG00000262589	1.38e-16	-0.200747	-0.22	4	6.48847	-0.0626406	0.15	3	6.45073
BLM	BLM	Bloom syndrome protein	B2RAN0;P54132;H0YNU5;B7ZKN7;F5H7R6;B7Z2X2	ENSG00000197299	2.15e-117	-0.0448509	0.151	18	6.10391	-0.063379	0.149	19	6.52795
BRE	BRE	BRCA1-A complex subunit BRE	Q6ZWH1;Q9NXR7;H7BYD8;F8W733	ENSG00000158019	2.29e-10	-0.128661	-0.048	1	5.8908	-0.0632585	0.149	1	6.39721
COPG2	COPG2;DKFZp761N09121	Coatomer subunit gamma;Coatomer subunit gamma-2	Q9UBF2;Q9H9B7;Q2NLA0;B3KND4;Q9NUP3	ENSG00000158623	1.61e-117	-0.194212	-0.204	21	6.68826	-0.0632283	0.149	7	6.81929
FASTKD2	FASTKD2	FAST kinase domain-containing protein 2	B3KMB8;Q9NYY8	ENSG00000118246	5.02e-114	-0.0815221	0.064	3	6.04419	-0.0637559	0.148	3	6.43017
PRPF38A	PRPF38A	Pre-mRNA-splicing factor 38A	Q8NAV1	ENSG00000134748	9.83e-112	-0.299844	-0.456	12	7.37994	-0.0640123	0.148	6	8.05949
EXOSC2	EXOSC2	Exosome complex component RRP4	Q13868;A3KFL5;A3KFL2;B4DKK6;A3KFL4;A3KFL1;B4E001	ENSG00000130713	1.63e-159	-0.445735	-0.803	11	7.41736	-0.0638615	0.148	5	7.62331
PKP4;CTNND2	CTNND2;PKP4	Catenin delta-2;Plakophilin-4	Q99569;Q4W5T8;Q6LCG8;F8W7E2	ENSG00000144283;ENSG00000169862	2.48e-19	0.337426	1.061	4	6.55182	-0.0641933	0.147	6	6.6667
NUP214	DKFZp686J0330;NUP214	Nuclear pore complex protein Nup214	P35658;F5H131;Q7Z3C4	ENSG00000126883	0	-0.00668072	0.242	63	6.83595	-0.0644196	0.147	80	7.36401
SOAT1	SOAT1	O-acyltransferase;Sterol O-acyltransferase 1	P35610;A8K3P4;B4DU95;B7ZAT6;B1APM4	ENSG00000057252	1.23e-38	-0.0393252	0.164	21	6.89928	-0.0642989	0.147	27	7.24219
RAB1B	rab1b;RAB1B;RAB1C	Putative Ras-related protein Rab-1C;Ras-related protein Rab-1B	Q6FIG4;Q9H0U4;Q92928;E9PLD0	ENSG00000174903	2.49e-70	-0.0795847	0.069	18	7.65747	-0.0645251	0.147	15	8.00009
FDFT1	FDFT1	Squalene synthase	P37268;Q6IAX1;B4DND3;E9PNM1;B7Z1J3;B7Z9R8;B4DT56;B3KQ95;B4DJE5;B4DTK0	ENSG00000079459	8.58e-199	-0.118147	-0.023	18	7.33094	-0.0644648	0.147	16	7.86609
LPGAT1	LPGAT1	Acyl-CoA:lysophosphatidylglycerol acyltransferase 1	Q53YL2;Q92604	ENSG00000123684	1.86e-05	-0.274948	-0.396	1	5.36139	-0.0641933	0.147	2	6.25074
PIK3R3;PIK3R1	DKFZp686F1293;DKFZp686P05226;PIK3R1;PIK3R3	Phosphatidylinositol 3-kinase regulatory subunit alpha;Phosphatidylinositol 3-kinase regulatory subunit gamma	P27986;B7Z629;B3KWZ7;B3KT19;E7EX19	ENSG00000117461;ENSG00000145675	1.6e-33	-0.293677	-0.441	3	5.59762	-0.0641631	0.147	3	5.88637
DOCK8;DOCK7;DOCK6	DOCK6;DOCK7;DOCK8	Dedicator of cytokinesis protein 6;Dedicator of cytokinesis protein 7;Dedicator of cytokinesis protein 8	Q96N67;H0Y7L2	ENSG00000107099;ENSG00000116641;ENSG00000130158	0	0.0197731	0.305	32	6.31328	-0.0647062	0.146	32	6.60452
BRCA1	BRCA1	Breast cancer type 1 susceptibility protein	E9PFC7;G8I0D8;P38398;Q5XLT4;Q3LRH8;E9PFZ0;E7EP70;E7EMP0;F8W8H7;Q5YLB2;Q1RMC1;Q7Z606	ENSG00000012048	2.15e-20	-0.100995	0.018	6	5.23086	-0.0649929	0.146	6	5.88792
SART1	SART1	U4/U6.U5 tri-snRNP-associated protein 1	O43290;B4DDH9;G3V1T2	ENSG00000175467	0	-0.202057	-0.223	17	6.42119	-0.0649477	0.146	48	7.80607
CELF1	CELF1	CUGBP Elav-like family member 1	G5EA30;Q92879;F8W940;B4E2U5;E9PSH0;E9PKU1;E9PQK4	ENSG00000149187	4.2e-20	-0.440479	-0.79	8	6.70158	-0.0647364	0.146	6	7.14117
PSMB1	PSMB1	Proteasome subunit beta type;Proteasome subunit beta type-1	P20618;Q53FT8	ENSG00000008018	2.29e-133	0.0932897	0.48	2	6.50315	-0.065793	0.145	3	6.96526
PPFIA1	PPFIA1	Liprin-alpha-1	Q13136;F5H1G2;Q59FZ5;H0YDW2	ENSG00000131626	1.9e-23	-0.39779	-0.689	1	4.9407	-0.0657628	0.145	4	6.0304
UNC45A	UNC45A	Protein unc-45 homolog A	Q9H3U1;A8K6F7	ENSG00000140553	6.1e-102	0.0901759	0.473	20	6.45672	-0.0659893	0.144	9	6.63464
PUF60	PUF60	Poly(U)-binding-splicing factor PUF60	Q9UHX1;H0YEM1	ENSG00000179950;ENSG00000260485	0	-0.033289	0.179	52	7.83572	-0.0660347	0.144	37	8.16897
MAGOH	MAGOH	Protein mago nashi homolog	P61326;B1ARP8	ENSG00000162385	4.56e-91	-0.436334	-0.78	3	6.78662	-0.0658988	0.144	2	7.01883
RPS5	RPS5	40S ribosomal protein S5;40S ribosomal protein S5, N-terminally processed	P46782;Q53G25	ENSG00000083845	2.05e-160	-0.272698	-0.391	15	8.08164	-0.0665331	0.143	10	8.43955
ATP6V1B1;ATP6V1B2	ATP6B1;ATP6V1B1;ATP6V1B2	V-type proton ATPase subunit B, brain isoform;V-type proton ATPase subunit B, kidney isoform	P21281;Q59HF3;B4DFM5;H0YC04	ENSG00000116039;ENSG00000147416	6.91e-125	-0.329486	-0.526	6	7.09649	-0.0663519	0.143	11	7.59291
EPT1	EPT1;SELI	Ethanolaminephosphotransferase 1	Q9C0D9;C9J9I1;Q8WU57;G1UI38;C9JAG1	ENSG00000138018	4.27e-26	-0.0301036	0.186	6	6.70707	-0.0670468	0.142	5	6.82936
GTPBP4	GTPBP4	Nucleolar GTP-binding protein 1	D2CFK9;Q9BZE4;B3KMC5;Q8N4P8;Q53GS0;B7Z7A3;B4DHR2;B4DY13;O60747	ENSG00000107937	0	-0.312599	-0.486	101	7.95318	-0.0672283	0.142	68	8.34374
P3H3	LEPREL2	Prolyl 3-hydroxylase 3	Q8IVL6;G8JLI6;Q59FY9	ENSG00000110811;ENSG00000268828	2.63e-92	-0.522323	-0.985	6	5.91143	-0.0669411	0.142	7	6.60605
WHSC1	Whsc1;WHSC1	Histone-lysine N-methyltransferase NSD2	O96028;Q05CW4	ENSG00000109685;ENSMUSG00000057406	1.25e-194	0.0997664	0.496	20	6.43313	-0.0675154	0.141	29	7.03214
EIF3I	EIF3I;EIF3S2	Eukaryotic translation initiation factor 3 subunit I	Q13347;Q53HU7;Q5U0F4	ENSG00000084623	8.47e-74	-0.0494868	0.14	5	6.74347	-0.0678481	0.141	9	7.70101
DHX15	DHX15	Putative pre-mRNA-splicing factor ATP-dependent RNA helicase DHX15	O43143;F5H6K0	ENSG00000109606	0	0.00805652	0.277	176	8.19123	-0.0683321	0.14	160	8.67896
ADNP	ADNP	Activity-dependent neuroprotector homeobox protein	B2RBM8;Q6DHZ8;Q9H2P0	ENSG00000101126	0	-0.0122571	0.229	49	7.03242	-0.0685136	0.14	67	7.66951
XRCC6	G22P1;XRCC6	X-ray repair cross-complementing protein 6	P12956;B2RDN9;B1AHC9;B1AHC8;B4DE32;B1AHC7;B4E356;F5H1I8	ENSG00000196419	0	-0.0944643	0.033	123	8.08156	-0.0684077	0.14	71	8.42677
SNRPD2	SNRPD2	Small nuclear ribonucleoprotein Sm D2	P62316	ENSG00000125743	2.65e-192	-0.104434	0.01	22	8.03431	-0.0682716	0.14	13	8.33092
TIMM17B	TIMM17B	Mitochondrial import inner membrane translocase subunit Tim17-B	O60830	ENSG00000126768;ENSG00000267823	2.48e-44	0.452701	1.336	2	6.86583	-0.0695427	0.138	1	7.23193
SREK1	DKFZp667P103;SREK1	Splicing regulatory glutamine/lysine-rich protein 1	B3KRJ9	ENSG00000153914	3.2e-233	-0.192052	-0.199	13	7.22274	-0.0692854	0.138	13	7.50825
NDUFA9;	NDUFA9	NADH dehydrogenase [ubiquinone] 1 alpha subcomplex subunit 9, mitochondrial	Q16795;Q9BTT5;A8K4V2	ENSG00000139180;ENSG00000255639	6.19e-131	-0.364273	-0.609	13	7.31042	-0.0695276	0.138	12	7.85551
MLEC	MLEC	Malectin	Q14165;F5H1S8;H0YG07	ENSG00000110917	0	0.0554733	0.39	9	7.26614	-0.069679	0.137	4	7.29789
EXOC7	DKFZp686P1551;EXOC7	Exocyst complex component 7	Q9UPT5;F8W6Q7;Q63HP7;B4DJ07;F5H1P1;Q5G0E1	ENSG00000182473	2.63e-22	-0.00252692	0.252	5	5.87849	-0.0698455	0.137	1	5.08927
TLN1	TLN1	Talin-1	Q9Y490;Q5TCU6	ENSG00000137076	0	-0.00504377	0.246	103	6.64458	-0.0700424	0.137	94	7.05789
NOL11	NOL11	Nucleolar protein 11	Q9H8H0;B7Z5V9	ENSG00000130935	2.78e-183	-0.0422785	0.157	55	7.55067	-0.0700575	0.137	43	7.8851
MIA3	MIA3	Melanoma inhibitory activity protein 3	Q5JRA6;G8JLC6;H9KV38;H7BY50	ENSG00000154305	0	-0.0612851	0.112	39	6.6497	-0.0698607	0.137	52	7.04595
SMARCC1	SMARCC1	SWI/SNF complex subunit SMARCC1	Q58EY4;Q92922;B4DYQ1;Q05CR1;Q05BW5	ENSG00000173473	0	-0.0510105	0.137	122	7.77368	-0.0704362	0.136	175	8.37238
TCEA2;TCEA1	TCEA1;TCEA2	Transcription elongation factor A protein 1;Transcription elongation factor A protein 2	P23193;B7Z4W0;E5RIS7	ENSG00000171703;ENSG00000187735	1.48e-43	-0.121816	-0.032	6	6.75062	-0.0704514	0.136	1	6.73599
CDC27	CDC27	Cell division cycle protein 27 homolog	G3V1C4;P30260;B4DL80	ENSG00000004897	1.14e-128	0.0270125	0.322	17	6.61684	-0.0713151	0.135	11	7.26228
ZNF326	ZNF326	DBIRD complex subunit ZNF326	Q5BKZ1	ENSG00000162664	0	0.0119249	0.286	73	7.85573	-0.071012	0.135	56	8.32595
NDUFB11	NDUFB11	NADH dehydrogenase [ubiquinone] 1 beta subcomplex subunit 11, mitochondrial	Q7Z4X2;Q9NX14	ENSG00000147123	2.74e-12	-0.176756	-0.163	3	6.24351	-0.0708301	0.135	2	6.00178
IKBKAP	DKFZp781H1425;IKBKAP;IKBKAP variant protein	Elongator complex protein 1	Q4LE38;O95163;Q8N516;B4E3I9;B3KXE7;F5H2T0;Q68DI5	ENSG00000070061	2.33e-91	0.0710762	0.427	12	6.19772	-0.0714213	0.134	10	6.61915
DHX29	DHX29	ATP-dependent RNA helicase DHX29	Q7Z478	ENSG00000067248	7.11e-183	-0.0539729	0.13	22	6.50378	-0.071679	0.134	20	6.83849
RBPJ	KBF2;RBPJ	Recombining binding protein suppressor of hairless	Q06330;D6R927;B7Z8D8	ENSG00000168214	3.84e-32	-0.1461	-0.09	7	6.82826	-0.0717244	0.134	8	7.52244
CKMT2;CKMT1A;CKMT1B	CKMT1A;CKMT1B;CKMT2	Creatine kinase S-type, mitochondrial;Creatine kinase U-type, mitochondrial	P12532;F8WCN3;B4DFE8;C9JSQ1	ENSG00000131730;ENSG00000223572;ENSG00000237289	2.25e-137	-0.154907	-0.111	11	7.29132	-0.0715576	0.134	6	7.34114
MRPS17;	MRPS17	28S ribosomal protein S17, mitochondrial	I3L0E3;Q8IY71;Q9Y2R5;E9PE17	ENSG00000239789;ENSG00000249773	2.13e-42	-0.160073	-0.123	4	6.86188	-0.0716032	0.134	1	6.91665
IFRD1	IFRD1	Interferon-related developmental regulator 1	A4D0U1;O00458;Q75M99;Q75M98;C9JA65;C9JLG5	ENSG00000006652	2.18e-100	-0.302475	-0.462	1	5.88434	-0.071679	0.134	2	6.76535
UTP20	UTP20	Small subunit processome component 20 homolog	O75691	ENSG00000120800	0	-0.196343	-0.209	151	7.05729	-0.0723007	0.133	183	7.50982
HADHB	HADHB	3-ketoacyl-CoA thiolase;Trifunctional enzyme subunit beta, mitochondrial	P55084;B4E2W0;B4DY96;F5GZQ3;B4DDC9;D6W539;B5MD38	ENSG00000138029	1.86e-282	0.117163	0.537	38	7.8461	-0.0725283	0.132	32	8.28108
SCAF8	DKFZp434J2412;RBM16;SCAF8	Protein SCAF8	B7Z3A4;B7Z876;Q9UPN6;B7Z888;Q8NDE9	ENSG00000213079	5.44e-158	-0.277814	-0.403	9	6.63376	-0.0728621	0.132	24	7.40632
TMEM201	TMEM201	Transmembrane protein 201	Q5SNT2;E9PBR6;H0Y4R5;Q5SNT1	ENSG00000188807	2.41e-09	0.216734	0.774	5	6.25455	-0.0734844	0.131	6	7.05092
HNRNPL	HNRNPL	Heterogeneous nuclear ribonucleoprotein L	P14866;Q6NTA2;A6NIT8	ENSG00000104824	0	-0.125258	-0.04	144	8.65406	-0.07312	0.131	121	9.12775
UTP6	UTP6	U3 small nucleolar RNA-associated protein 6 homolog	Q9NYH9;B3KQ21;B3KX32	ENSG00000108651	1.17e-189	-0.161347	-0.126	26	7.14339	-0.0733478	0.131	22	7.68196
DPF2	DPF2	Zinc finger protein ubi-d4	Q92785;B4DT58	ENSG00000133884	4.31e-117	0.0177795	0.3	9	7.22238	-0.0746689	0.128	11	7.45169
USP9Y;USP9X	USP9X;USP9Y	Probable ubiquitin carboxyl-terminal hydrolase FAF-X;Probable ubiquitin carboxyl-terminal hydrolase FAF-Y;Ubiquitin carboxyl-terminal hydrolase	Q93008;D3DWB6;O00507	ENSG00000114374;ENSG00000124486	0	-0.116489	-0.019	86	6.71433	-0.0746689	0.128	108	7.20129
SEC31A	SEC31A	Protein transport protein Sec31A	D6REX3;O94979;B4DIW6;H7C2W3;B7ZL00;H7BXG7;D6RHZ5;H0YAB3	ENSG00000138674	1.34e-49	-0.180185	-0.171	8	6.36511	-0.0749576	0.128	10	6.86187
RPS8	RPS8	40S ribosomal protein S8	P62241;Q5JR94;Q5JR95	ENSG00000142937	0	-0.239242	-0.311	16	8.40116	-0.0751704	0.128	15	8.72059
PRKRA	PRKRA	Interferon-inducible double stranded RNA-dependent protein kinase activator A	O75569;C9JMM3;G5E9Q4;F8WEG8	ENSG00000180228	2.04e-11	0.213627	0.767	3	6.52499	-0.0754288	0.127	1	6.47465
SNX9	SNX9;WISP	Sorting nexin-9	B2RAU5;Q9Y5X1;B3KXH8;Q59ES5;O95061	ENSG00000130340	1.11e-23	-0.0490539	0.141	4	6.02633	-0.075444	0.127	1	5.56353
EEFSEC	EEFSEC	Selenocysteine-specific elongation factor	P57772;Q96HZ6;C9J8T0	ENSG00000132394	4.09e-50	0.0972062	0.489	13	6.51364	-0.0759761	0.126	2	6.43654
ACTL6B;ACTL6A	ACTL6A;ACTL6B;BAF53A	Actin-like protein 6A;Actin-like protein 6B	O96019;Q53FS0;Q6FI97	ENSG00000077080;ENSG00000136518	1.28e-297	-0.114722	-0.015	29	7.95832	-0.0762347	0.126	30	8.28531
CAMK2B;CAMK2A;CAMK2D	CAMK2A;CAMK2B;CAMK2D;CAMK2G	Calcium/calmodulin-dependent protein kinase type II subunit alpha;Calcium/calmodulin-dependent protein kinase type II subunit delta	E9PF82;E9PBG7;Q13557;D6R938;B7Z2B0;Q4G1A8	ENSG00000058404;ENSG00000070808;ENSG00000145349	8.36e-100	0.120219	0.544	8	6.97329	-0.0767367	0.125	4	7.03882
CHAF1B	CHAF1B	Chromatin assembly factor 1 subunit B	B2R7X3;Q13112	ENSG00000159259	5.35e-92	-0.0371179	0.17	21	7.01022	-0.076828	0.125	11	7.5093
IGF2R	IGF2R	Cation-independent mannose-6-phosphate receptor	P11717	ENSG00000197081	0	-0.153254	-0.107	63	6.65297	-0.0763563	0.125	78	7.05173
CACNA1H	CACNA1H		H3BNT0;A2SX38	ENSG00000196557	0.0011324	NA	NA	0	NA	-0.0769345	0.124	1	5.27568
KANSL2	KANSL2	KAT8 regulatory NSL complex subunit 2	F8VX10;Q9H9L4;F8VXI8;H0YIQ8;H0YHR2	ENSG00000139620	1.22e-07	NA	NA	0	NA	-0.0773455	0.124	1	5.78603
ARPC4;ARPC4-TTLL3	ARPC4;ARPC4-TTLL3	Actin-related protein 2/3 complex subunit 4	E7ETI0;C9JWM7;F8WCF6;P59998;F8WDD7;H7C0A3;Q9H7Z5	ENSG00000241553;ENSG00000250151	6.28e-25	0.0274371	0.323	3	6.83575	-0.0769649	0.124	5	7.17774
DDX51	DDX51	ATP-dependent RNA helicase DDX51	F1T0L5;Q8N8A6	ENSG00000185163	2.85e-148	-0.196112	-0.209	27	6.98662	-0.0772236	0.124	16	7.27163
TRIO	TRIO	Triple functional domain protein	O75962;D3DTD2;E7EPJ7;E7EWP2;B4E3M5;F5H228	ENSG00000038382	9.44e-07	-0.000851479	0.256	3	5.56747	-0.0778174	0.123	4	6.17234
TOR1AIP1	TOR1AIP1	Torsin-1A-interacting protein 1	Q5JTV8;H0Y4R4;B1AMI8;H0YD16	ENSG00000143337	0	-0.071588	0.088	33	7.42203	-0.0778326	0.123	16	7.9112
STK11IP	STK11IP	Serine/threonine-protein kinase 11-interacting protein	Q8N1F8;C9JQV3	ENSG00000144589	2.79e-17	-0.0430215	0.156	3	6.93503	-0.0783352	0.122	4	6.7418
IRS4;	AID;IRS4	Insulin receptor substrate 4	O14654	ENSG00000133124;ENSG00000260548	0	-0.153398	-0.107	114	7.4393	-0.078259	0.122	148	8.05454
SART3	SART3	Squamous cell carcinoma antigen recognized by T-cells 3	Q15020;B7ZKM0;F8VV04;F5H0B8;B4DYA2;B4E3R6;E7EMI4;B4DRG9	ENSG00000075856	5.73e-42	0.322851	1.027	2	5.15912	-0.0785485	0.121	4	6.18534
ANAPC1	ANAPC1	Anaphase-promoting complex subunit 1	Q9H1A4;H0Y564	ENSG00000153107	0	0.0117819	0.286	35	6.39681	-0.0786094	0.121	37	6.92187
ZRANB2	ZRANB2	Zinc finger Ran-binding domain-containing protein 2	O95218	ENSG00000132485	1.05e-11	-0.0534039	0.131	1	5.99174	-0.078716	0.121	1	6.20796
CCDC101	CCDC101	SAGA-associated factor 29 homolog	Q96ES7;H3BPL5	ENSG00000176476	3e-05	NA	NA	0	NA	-0.0792951	0.12	1	6.81066
HINT2	HINT2	Histidine triad nucleotide-binding protein 2, mitochondrial	Q53HJ8;Q9BX68;Q8WYJ5	ENSG00000137133	5.17e-07	-0.105256	0.008	3	6.43045	-0.0794628	0.12	2	6.50092
CNIH4	CNIH4	Protein cornichon homolog 4	Q53HE6;Q9P003;A6NLH6	ENSG00000143771	1.56e-37	-0.129387	-0.05	13	7.9229	-0.0792189	0.12	20	8.43506
PRPF38B	DKFZp434O1172;PRPF38B	Pre-mRNA-splicing factor 38B	Q5VTL8	ENSG00000134186	1.3e-28	-0.178502	-0.167	15	6.98654	-0.0795237	0.12	9	7.32207
SARM1	SARM1	Sterile alpha and TIR motif-containing protein 1	Q6SZW1;E9PFZ9;Q0D2N8		8.99e-08	-0.0629872	0.108	2	5.91844	-0.0798897	0.119	3	6.44453
ERP44	ERP44	Endoplasmic reticulum resident protein 44	Q9BS26	ENSG00000023318	5.05e-108	-0.188397	-0.19	14	7.40114	-0.0800574	0.119	9	7.76489
ABCC4	ABCC4;MOAT-B	Multidrug resistance-associated protein 4	O15439;O75555;A8K2Q2;B7Z3Q7;Q59GY6	ENSG00000125257	4.01e-22	0.0450235	0.365	11	5.59479	-0.0803319	0.118	10	5.94272
CUL1	CUL1	Cullin-1	Q13616;B3KTW0;B4DLA3;E7EWR0;Q75MQ1	ENSG00000055130	5.05e-199	0.0350608	0.342	23	6.53657	-0.0803167	0.118	18	7.30651
EXOSC4	EXOSC4	Exosome complex component RRP41	Q9NPD3;E9PI41	ENSG00000178896;ENSG00000260189	4.7e-31	-0.355996	-0.589	6	7.54771	-0.0802099	0.118	7	7.97242
ACSL4	ACSL4;FACL4	Long-chain-fatty-acid--CoA ligase 4	O60488;Q5JWV8;Q8TAF6;B4DH39	ENSG00000068366	4.95e-109	-0.00937905	0.236	16	6.60683	-0.0808506	0.117	15	7.14731
BRDT;BRD4	BRD4;BRDT	Bromodomain testis-specific protein;Bromodomain-containing protein 4	O60885;Q4G0X8;Q5BJ26;Q05BM2;Q6NXE4;Q6PIS5	ENSG00000137948;ENSG00000141867	1.06e-244	-0.0280133	0.191	48	7.09486	-0.0807591	0.117	75	7.72021
HACD3	PTPLAD1	Very-long-chain (3R)-3-hydroxyacyl-[acyl-carrier protein] dehydratase 3	Q9P035;H3BS72;H3BPZ1	ENSG00000074696	3.99e-238	-0.0294702	0.188	42	7.7076	-0.0815985	0.116	64	8.18693
SLC39A14	SLC39A14	Zinc transporter ZIP14	Q15043;E5RJG5;E5RIP4;E5RGA7;E5RFZ8	ENSG00000104635	2.09e-54	-0.148833	-0.096	15	7.05496	-0.0814153	0.116	20	7.52367
TXLNA	TXLNA	Alpha-taxilin	P40222	ENSG00000084652	2.16e-29	-0.955256	-2.016	4	5.94289	-0.0822857	0.115	5	6.50271
ANP32B	ANP32B	Acidic leucine-rich nuclear phosphoprotein 32 family member B	Q92688;Q53F35;Q5T6W8	ENSG00000136938	9.4e-64	0.171207	0.666	3	7.18921	-0.0824995	0.114	2	7.5611
CADM1	CADM1;DKFZp686F1789	Cell adhesion molecule 1	H1ZZW1;F5H0J4;H1ZZV9;H1ZZW2;Q9BY67;A4FVB5;H0YGA7;H3BM05;A0A4Z1	ENSG00000182985	0	-0.186656	-0.186	7	6.61654	-0.0828968	0.114	18	7.70121
CWC27	CWC27	Peptidyl-prolyl cis-trans isomerase CWC27 homolog	Q6UX04;F5H636;D6REK3	ENSG00000153015	5.63e-40	0.204767	0.745	3	6.45741	-0.0835081	0.113	2	6.70438
TRRAP	TRRAP		F2Z2U4	ENSG00000196367	0	-0.283123	-0.416	134	6.55379	-0.0830648	0.113	206	7.05649
MDH1	MDH1	Malate dehydrogenase;Malate dehydrogenase, cytoplasmic	B7Z3I7;F5H098;P40925;B9A041;B8ZZ51	ENSG00000014641	2.83e-41	0.473735	1.386	2	6.27605	-0.0837527	0.112	3	7.07441
STRBP	DKFZp434P151;STRBP	Spermatid perinuclear RNA-binding protein	Q96SI9	ENSG00000165209	4.31e-222	-0.44044	-0.79	31	7.10728	-0.0838903	0.112	27	7.75216
SNTB2;SNTB2	SNTB2	Beta-2-syntrophin	Q13425	ENSG00000168807;ENSG00000260873	3.58e-34	0.090718	0.474	8	6.6428	-0.0844103	0.111	9	7.35803
RBM26	RBM26	RNA-binding protein 26	Q5T8P6	ENSG00000139746	6.47e-267	-0.216032	-0.256	21	6.8933	-0.0843032	0.111	36	7.59982
ATP1B1	ATP1B1	Sodium/potassium-transporting ATPase subunit beta-1	A3KLL5;P05026;Q6LEU2;A6NGH2;B7Z9S8;Q58I20	ENSG00000143153	3.28e-57	-0.239805	-0.313	9	7.24274	-0.0844867	0.111	11	7.75233
SUPV3L1	SUPV3L1	ATP-dependent RNA helicase SUPV3L1, mitochondrial	Q8IYB8;B7Z611	ENSG00000156502	7.79e-173	-0.0834775	0.059	27	7.06333	-0.0848386	0.11	19	7.52648
MPRIP	KIAA0864;MPRIP;M-RIP	Myosin phosphatase Rho-interacting protein	B9EGI2;Q6WCQ1	ENSG00000133030	0	-0.204981	-0.23	24	6.54713	-0.0849304	0.11	21	6.90795
PI4KA	hCG_1999854;PI4KA;PI4KAP1;PI4KAP2;PIK4CA variant protein	Phosphatidylinositol 4-kinase alpha;Putative inactive phosphatidylinositol 4-kinase alpha-like protein P1;Putative phosphatidylinositol 4-kinase alpha-like protein P2	Q4LE69;B4DYG5;P42356;D3DX33	ENSG00000241973	8.01e-89	-0.276677	-0.4	14	5.82867	-0.0849917	0.11	17	6.27214
EIF3C;EIF3CL	EIF3C;EIF3CL	Eukaryotic translation initiation factor 3 subunit C	A1KYQ7;Q99613;B4DVQ5;B5ME19;B4E1D5;H3BRV0;F5H4V1;B4DDN4;B4DVU3;C9J1F3;B4E2Z6;B4DRU0;B3KNZ4	ENSG00000184110;ENSG00000205609	0	-0.281211	-0.411	13	6.55842	-0.0850529	0.11	40	7.66876
PSMB6	PSMB6	Proteasome subunit beta type;Proteasome subunit beta type-6	P28072;Q6IAT9	ENSG00000142507	5.62e-08	-0.342543	-0.557	4	6.55549	-0.0847774	0.11	1	7.03302
LARP7	LARP7	La-related protein 7	Q4G0J3;H0YA82	ENSG00000174720	1.45e-162	-0.171596	-0.15	12	6.61532	-0.0854661	0.109	9	7.12509
GNA11	GNA11	Guanine nucleotide-binding protein subunit alpha-11	P29992;Q59FM5	ENSG00000088256	4.48e-63	0.212632	0.764	6	6.91059	-0.0859101	0.108	6	7.65438
CDKAL1	CDKAL1	Threonylcarbamoyladenosine tRNA methylthiotransferase	Q5VV42	ENSG00000145996	2.49e-50	-0.0890985	0.046	14	6.74216	-0.0860326	0.108	10	7.15691
USP7	USP7	Ubiquitin carboxyl-terminal hydrolase;Ubiquitin carboxyl-terminal hydrolase 7	Q93009;B7Z815;Q6U8A4;B7ZAX6;B7Z855;F5H8E5;H3BND8;B7Z7T5	ENSG00000187555	0	-0.160927	-0.125	31	6.79723	-0.0857569	0.108	64	7.60483
SFSWAP	SFRS8;SFSWAP	Splicing factor, suppressor of white-apricot homolog	B7ZM97;F5H6B8;Q12872;Q59H38;F5H5X1;F5H525;Q8IV81	ENSG00000061936	5.15e-74	-0.334753	-0.539	6	6.34337	-0.0862776	0.108	8	6.95274
EXOSC9	EXOSC9	Exosome complex component RRP45	A5PLM5;Q06265;D6RIY6;B4DXG8;D6R905;D6RA17	ENSG00000123737	4.03e-115	-0.316474	-0.495	16	7.27314	-0.0866912	0.107	7	7.58269
SLC25A19	DKFZp667O1614;SLC25A19	Mitochondrial thiamine pyrophosphate carrier	Q5JPC1;Q8NBT6;Q9HC21;E9PF74;Q6V9R7	ENSG00000125454	4.33e-07	0.164658	0.65	2	6.14136	-0.0870436	0.106	3	6.77659
KIN	KIN	DNA/RNA-binding protein KIN17	O60870;B4DX32	ENSG00000151657	1.78e-14	-0.0793103	0.069	2	6.24132	-0.0872122	0.106	1	6.33149
CD3EAP	CD3EAP	DNA-directed RNA polymerase I subunit RPA34	A8K818;O15446;A0JLT1;Q05BI1	ENSG00000117877	2.49e-20	-0.150657	-0.1	10	6.80762	-0.087902	0.105	4	7.35919
PABPC4;PABPC4L	PABPC4;PABPC4L	Polyadenylate-binding protein 4;Polyadenylate-binding protein 4-like	Q6IQ30;Q13310;B1ANR0;H0Y5F5;B1ANR7	ENSG00000090621;ENSG00000254535	0	-0.194873	-0.206	24	7.16732	-0.0875188	0.105	17	7.74058
RCC1	RCC1	Regulator of chromosome condensation	P18754;Q5T081;C9JW69;C9JQZ4;C9J3R0;C9JMJ4;C9JRH2;H7C497	ENSG00000180198	2.82e-296	0.093425	0.48	26	8.14495	-0.0884849	0.104	20	8.41883
SYMPK	SYMPK;SYMPK variant protein	Symplekin	B7Z6F7;Q92797;Q4LE61	ENSG00000125755	0	-0.271635	-0.388	36	6.91289	-0.0879787	0.104	59	7.61001
RPL8	RPL8	60S ribosomal protein L8	P62917;E9PKZ0;E9PKU4;E9PIZ3;B4DVG7;G3V1A1	ENSG00000161016	1.82e-103	-0.278566	-0.405	6	7.63529	-0.08804	0.104	5	8.34345
NDUFA10	NDUFA10	NADH dehydrogenase [ubiquinone] 1 alpha subcomplex subunit 10, mitochondrial	E7ESZ7;C9JGP9;O95299;Q7Z518;A8K413;Q53SW4;Q8WXC9	ENSG00000130414	4.79e-141	0.0499095	0.377	12	7.22894	-0.0885308	0.103	7	7.62284
NPC1	NPC1	Niemann-Pick C1 protein	Q59GR1;O15118;B4DIP7;F5GZD4;B4DET3	ENSG00000141458	3.72e-48	0.00705191	0.275	12	6.19201	-0.0889911	0.103	16	6.65143
CUL7	CUL7	Cullin-7	B4DYZ0;F5H0L1;A8K9U1;Q14999	ENSG00000044090	6.26e-38	-0.132752	-0.058	10	5.83412	-0.0887609	0.103	12	6.50372
ELF2	ELF2	ETS-related transcription factor Elf-2	B7Z720;E9PCX3;Q15723;B7Z8R4;D6R9B1;D6RHI1;B0KYV4	ENSG00000109381	0.00013536	NA	NA	0	NA	-0.089252	0.102	3	6.27021
RNPS1	RNPS1	RNA-binding protein with serine-rich domain 1	D3DU92;Q15287;H3BTC0;H3BMM9;H3BV80;H3BPG5;H3BR57;H3BMS0	ENSG00000205937	8.02e-249	-0.157464	-0.117	15	7.82175	-0.0894209	0.102	20	8.0561
MSH6	GTBP;MSH6	DNA mismatch repair protein Msh6	P52701;B4DF41;B4E3I4;F5H2F9;Q1L838;F5H769	ENSG00000116062	3.35e-251	0.0626743	0.407	33	6.72715	-0.0896511	0.101	46	7.18585
U2AF1;U2AF1L4	DKFZp313J1712;U2AF1;U2AF1L4	Splicing factor U2AF 26 kDa subunit;Splicing factor U2AF 35 kDa subunit	Q01081;B5BU08;Q8WU68;Q69YM7	ENSG00000160201;ENSG00000161265	7.39e-72	-0.0164682	0.219	13	7.64618	-0.0899428	0.101	12	8.27349
MTOR	FRAP1;MTOR	Serine/threonine-protein kinase mTOR	P42345;B4E2H2;F5GYA6;B4DZD5	ENSG00000198793	2.36e-124	-0.0775281	0.074	25	5.88949	-0.0898968	0.101	21	6.28946
ANAPC10	ANAPC10;APC10	Anaphase-promoting complex subunit 10	Q9UM13;D6RA92;D6RD74;D6R9Q5;Q4W5I2;D6RB36	ENSG00000164162	3.86e-08	-0.00605763	0.244	2	6.93243	-0.0905264	0.1	2	7.43495
HERC2	DKFZp547P028;DKFZp781N1423;HERC2;HERC2P3	E3 ubiquitin-protein ligase HERC2;Putative HERC2-like protein 3	O95714	ENSG00000128731;ENSG00000263162	1.04e-242	-0.0841502	0.058	23	5.36721	-0.0904035	0.1	42	6.10168
COX20	COX20;FAM36A	Cytochrome c oxidase protein 20 homolog	B3KM21;Q5RI15	ENSG00000203667	8.57e-30	-0.464982	-0.849	1	6.73983	-0.0906954	0.1	2	7.50978
SLC29A1	SLC29A1	Equilibrative nucleoside transporter 1	B3KQV7;Q99808	ENSG00000112759	7.72e-25	0.0257376	0.319	4	6.33876	-0.0910795	0.099	9	7.10216
BCORL1	BCORL1	BCL-6 corepressor-like protein 1	Q5H9F3;H7C4B2	ENSG00000085185	7.75e-81	-0.0808964	0.066	18	6.07682	-0.0912486	0.099	24	6.75593
HM13	HM13	Minor histocompatibility antigen H13	Q8TCT9	ENSG00000101294	2.23e-188	-0.217961	-0.261	33	7.29228	-0.0908337	0.099	38	7.82195
CORO1B	CORO1B;DKFZp762I166;FER1L4	Coronin;Coronin-1B;Fer-1-like protein 4	Q9BR76;Q9NSK3	ENSG00000172725	2.17e-239	-0.370117	-0.623	7	7.0944	-0.0910641	0.099	9	7.50006
YWHAG	YWHAG	14-3-3 protein gamma;14-3-3 protein gamma, N-terminally processed	P61981;B3KNB4;B4DHC4;B4DE78	ENSG00000170027	2.28e-162	-0.0106139	0.233	5	6.83018	-0.0917712	0.098	6	7.46464
SLC7A5;SLC7A7	lat1;SLC7A5;SLC7A7	Large neutral amino acids transporter small subunit 1;Y+L amino acid transporter 1	Q01650;Q8IV97;Q96QB2	ENSG00000103257;ENSG00000155465	1.55e-77	-0.0736817	0.083	14	6.66947	-0.0920172	0.097	9	7.27467
TES	TES	Testin	A4D0U5;B2RDR4;H0Y2M4;Q9UGI8;E0X098;Q53GU1;F8W7T0	ENSG00000135269	3.44e-40	-0.14264	-0.081	6	6.64199	-0.0922171	0.097	6	6.85488
NCOA6	NCOA6	Nuclear receptor coactivator 6	Q14686;F6M2K3	ENSG00000198646	7.16e-41	-0.178698	-0.167	5	5.31844	-0.0927863	0.096	5	5.95701
YTHDC2	YTHDC2	Probable ATP-dependent RNA helicase YTHDC2	Q9H6S0;E9PE26;D6RA70	ENSG00000047188	0	-0.279687	-0.408	37	6.76577	-0.0925709	0.096	33	7.15887
LAMTOR3	LAMTOR3	Ragulator complex protein LAMTOR3	Q9UHA4;Q53FH6	ENSG00000109270	1.22e-14	-0.274774	-0.396	3	7.07918	-0.0929555	0.095	1	6.90199
DDX27	DDX27	Probable ATP-dependent RNA helicase DDX27	Q96GQ7;B3GQE6;B7Z6D5	ENSG00000124228	1.69e-228	-0.434149	-0.775	52	7.50039	-0.0933403	0.095	48	8.14987
PTBP3	PTBP3	Polypyrimidine tract-binding protein 3	O95758;B1ALY6;B3KME7	ENSG00000119314	3.07e-13	-0.510375	-0.957	2	6.39824	-0.0933095	0.095	2	6.56626
CAMEL;LAGE-2	CAMEL;LAGE-2		O95987;O95146		3.07e-05	0.191057	0.713	1	6.2242	-0.0936481	0.094	2	7.07525
EMC1	EMC1	ER membrane protein complex subunit 1	Q8N766;H7BYA9;Q5TG60	ENSG00000127463	0	0.0915306	0.476	26	6.44414	-0.0945567	0.093	68	7.89138
RBBP6	RBBP6	E3 ubiquitin-protein ligase RBBP6	Q7Z6E9	ENSG00000122257	6.35e-263	-0.109748	-0.003	63	6.68014	-0.094495	0.093	81	7.09635
RAI14	RAI14	Ankycorbin	Q9P0K7;E7EMX7;E9PED3;B4DNL3	ENSG00000039560	2.89e-88	-0.163155	-0.13	2	5.16912	-0.0944027	0.093	13	6.72994
ACBD3	ACBD3	Golgi resident protein GCP60	Q9H3P7	ENSG00000182827	1.04e-155	-0.304149	-0.466	12	6.64468	-0.094572	0.093	11	7.19357
CISD2	CISD2	CDGSH iron-sulfur domain-containing protein 2	Q8N5K1;I3L1N9	ENSG00000145354	6.9e-68	-0.169047	-0.144	8	7.56935	-0.0946799	0.092	3	7.56348
RAB29;RAB38	RAB38;RAB7L1	Ras-related protein Rab-38;Ras-related protein Rab-7L1	B2R7I9;O14966;Q53EX5;Q6FGU7	ENSG00000117280;ENSG00000123892	3.82e-11	0.316493	1.011	2	6.52826	-0.0956354	0.091	1	7.0558
ZNF280C;ZNF280D	ZNF280C;ZNF280D	Zinc finger protein 280C;Zinc finger protein 280D	Q8ND82;Q9UJJ2	ENSG00000056277;ENSG00000137871	1.29e-111	0.00302647	0.265	20	6.65117	-0.0956971	0.091	13	7.29794
EZR	EZR;VIL2	Ezrin	B2R6J2;P15311;Q6NUR7;E7EQR4;B7Z5V2;B7Z437	ENSG00000092820	3.12e-77	-0.00487007	0.246	31	7.17389	-0.0952347	0.091	30	7.62572
KDM1B	KDM1B	Lysine-specific histone demethylase 1B	Q8NB78;F2Z2A7;H0Y6H0;A2A2C4	ENSG00000165097	2.52e-22	-0.108519	0	11	6.2418	-0.0952038	0.091	5	6.6516
MYBBP1A	MYBBP1A	Myb-binding protein 1A	Q9BQG0;I3L1L3	ENSG00000132382	0	-0.261604	-0.365	198	7.96781	-0.0953579	0.091	269	8.49643
EGFR	EGFR	Epidermal growth factor receptor	A8K2T7;A9CB80;P00533;Q2TTR7;F2YGG7;E7BSV0;Q504U8;B7Z2I3;E9PFD7;Q59FL8;H0Y3N3;Q68GS6	ENSG00000146648	1.23e-34	0.107286	0.513	3	5.55542	-0.0962367	0.09	2	5.82963
HSPA6	HSPA6;HSPA7	Heat shock 70 kDa protein 6;Putative heat shock 70 kDa protein 7	B2R6X5;B3KSM6;P17066;Q53FC7;B4DHP5;P48741	ENSG00000173110	0	-0.0990309	0.022	11	7.68801	-0.0957433	0.09	12	8.29117
RPS9	RPS9	40S ribosomal protein S9	P46781;B7Z732;C9JM19;B5MCT8;A5D904	ENSG00000170889;ENSG00000263076;ENSG00000263332	4.38e-78	-0.119542	-0.026	21	8.37672	-0.0957278	0.09	12	8.66963
UBXN4	UBXN4	UBX domain-containing protein 4	Q92575;B4E240;F5GWP1;B3KTD5	ENSG00000144224	0	-0.388714	-0.667	12	6.74165	-0.0962213	0.09	7	6.92996
BBX	BBX	HMG box transcription factor BBX	A8K6U2;Q8WY36;C9JA69;D3DN56;Q9H6A7	ENSG00000114439	2.71e-09	NA	NA	0	NA	-0.0967766	0.089	3	5.99785
SCRIB	SCRIB	Protein scribble homolog	Q14160	ENSG00000180900;ENSG00000260968	0	-0.137791	-0.07	82	7.05507	-0.0966995	0.089	87	7.42841
BAZ1A	BAZ1A	Bromodomain adjacent to zinc finger domain protein 1A	Q9NRL2;D3DS96;F5H239;Q59G54	ENSG00000198604	0	-0.0816901	0.064	99	7.26958	-0.0972395	0.088	119	7.76435
PLAA	PLAA	Phospholipase A-2-activating protein	Q9Y263;E5RIM3	ENSG00000137055	1.39e-126	-0.109405	-0.002	5	5.88093	-0.0972858	0.088	4	6.33722
KIF23	KIF23	Kinesin-like protein KIF23	Q02241;H7BYN4;B4E1K0	ENSG00000137807	1.82e-147	-0.121502	-0.031	2	5.32713	-0.0971932	0.088	17	7.04112
INTS5	INTS5	Integrator complex subunit 5	Q6P9B9	ENSG00000185085	9.8e-20	-0.524106	-0.989	1	4.73926	-0.0968691	0.088	3	6.12801
ATAD2	ATAD2	ATPase family AAA domain-containing protein 2	Q6PL18	ENSG00000156802	0	0.028852	0.327	69	7.16625	-0.0974247	0.087	92	7.71754
HCCS	DKFZp779I1858;HCCS	Cytochrome c-type heme lyase	P53701;Q68D50	ENSG00000004961	3.33e-65	-0.0684834	0.095	10	7.00514	-0.0974247	0.087	11	7.73657
DHX40	DHX40	Probable ATP-dependent RNA helicase DHX40	Q8IX18;C9JEW8;C9JR60;F5H625;B4DR88	ENSG00000108406	1.9e-12	-0.266125	-0.375	6	5.89547	-0.0975945	0.087	4	6.09733
CD109	CD109	CD109 antigen	Q6YHK3	ENSG00000156535	4.62e-11	-0.415711	-0.731	2	4.97127	-0.0974864	0.087	3	5.67849
ANP32D;ANP32A	ANP32A;ANP32C;ANP32D	Acidic leucine-rich nuclear phosphoprotein 32 family member A;Acidic leucine-rich nuclear phosphoprotein 32 family member C;Acidic leucine-rich nuclear phosphoprotein 32 family member D	P39687;Q08AJ6;F2Z3H3;Q6PKH8;H0YN26	ENSG00000139223;ENSG00000140350	4e-62	-0.0918788	0.039	3	7.02559	-0.0981349	0.086	1	7.4357
PARP12;ZC3HAV1	PARP12;ZC3HAV1;ZC3HDC1	Poly [ADP-ribose] polymerase 12;Zinc finger CCCH-type antiviral protein 1	A8K9U6;Q7Z2W4;C9J6P4;F5H1W0;Q05DV5	ENSG00000059378;ENSG00000105939	0	-0.2336	-0.298	22	6.3538	-0.0983357	0.086	33	7.53273
RPL7	RPL7	60S ribosomal protein L7	P18124;A8MUD9	ENSG00000147604	4.59e-260	-0.299312	-0.454	34	8.55368	-0.0979805	0.086	30	8.95597
ARMCX2	ARMCX2	Armadillo repeat-containing X-linked protein 2	A8K5M7;Q7L311	ENSG00000184867;ENSG00000268151	6.46e-34	-0.402436	-0.7	5	6.04751	-0.0983974	0.086	2	6.06874
SRP72	SRP72	Signal recognition particle subunit SRP72	O76094;Q7Z3C0;H0YH39;G5E9Z8;A0PJJ5;Q86X80;Q71V07;Q0D2M6	ENSG00000174780	0	0.0867838	0.465	34	7.2887	-0.0986137	0.085	19	7.43626
VWA8	VWA8	von Willebrand factor A domain-containing protein 8	A3KMH1;E2QRD0;B3KT81	ENSG00000102763	1.62e-84	0.0124972	0.288	9	5.57024	-0.09866	0.085	12	6.15125
DDX39A;DDX39B	BAT1;DDX39;DDX39A;DDX39B;DKFZp547B159	ATP-dependent RNA helicase DDX39A	O00148;B4DX78;Q8N5M0;B1Q2N1	ENSG00000123136;ENSG00000198563	0	-0.138346	-0.071	12	7.29706	-0.0988454	0.085	12	7.75639
FKBP3	FKBP3	Peptidyl-prolyl cis-trans isomerase;Peptidyl-prolyl cis-trans isomerase FKBP3	Q00688;Q53GD8	ENSG00000100442	2.2e-41	0.0792927	0.447	9	7.63477	-0.0993862	0.084	4	7.96194
RFX3;RFX2;RFX1	RFX1;RFX2;RFX3	DNA-binding protein RFX2;MHC class II regulatory factor RFX1	P22670	ENSG00000080298;ENSG00000087903;ENSG00000132005	3e-244	0.0173518	0.299	13	6.54801	-0.0994635	0.084	15	7.12946
TMEM209	TMEM209	Transmembrane protein 209	Q96SK2;H7BXV2	ENSG00000146842	3.88e-125	-0.122444	-0.033	7	6.46657	-0.0993399	0.084	8	7.20238
SNRNP70	DKFZp434N041;SNRNP70	U1 small nuclear ribonucleoprotein 70 kDa	A8KAQ5;P08621	ENSG00000104852	1.95e-219	-0.0842573	0.058	42	8.13978	-0.0999119	0.083	36	8.67927
NCAPG	NCAPG	Condensin complex subunit 3	Q9BPX3;Q6NUR1	ENSG00000109805	2.58e-275	-0.109872	-0.003	4	5.69045	-0.10002	0.083	20	7.21717
CLINT1	CLINT1	Clathrin interactor 1	Q14677	ENSG00000113282	8.33e-93	-0.241339	-0.316	15	7.00333	-0.0997418	0.083	11	7.44504
CRAT	CRAT	Carnitine O-acetyltransferase	P43155;C9JBD1;A6PVN3	ENSG00000095321	1.23e-11	NA	NA	0	NA	-0.100685	0.082	1	5.66959
KIF5A;KIF5C;KIF5B	KIF5A;KIF5B;KIF5B-ALK;KIF5C;Nbla04137	Kinesin heavy chain isoform 5A;Kinesin heavy chain isoform 5C;Kinesin-1 heavy chain;Tyrosine-protein kinase receptor	P33176;C1PHA2;D3DRX6;A8K048	ENSG00000155980;ENSG00000168280;ENSG00000170759;ENSG00000262907	0	0.0316775	0.333	4	5.38945	-0.100237	0.082	25	7.26832
RPL5	RPL5	60S ribosomal protein L5	A2RUM7;P46777;B3KTM6;Q59GX9	ENSG00000122406	6.35e-179	-0.226223	-0.28	69	8.5613	-0.10036	0.082	50	8.981
HIRA;C22orf39	C22orf39;HIRA	Protein HIRA	P54198;A8K194;F5H4M2;B4DSW6;F5GWE4	ENSG00000100084;ENSG00000242259;ENSG00000268569	7.59e-33	NA	NA	0	NA	-0.101196	0.081	7	6.47996
NDUFS6	NDUFS6	NADH dehydrogenase [ubiquinone] iron-sulfur protein 6, mitochondrial	O75380;Q6IBC4;D6RBT3	ENSG00000145494	5.28e-12	-0.0733781	0.083	4	6.69812	-0.100964	0.081	2	7.16741
POLG	POLG	DNA polymerase subunit gamma-1	A8K5G6;E5KNU5;E5KNV8;E5KNW2;E5KNX5;P54098	ENSG00000140521	3.31e-14	-0.267931	-0.38	3	5.55653	-0.101026	0.081	4	6.40663
REPS1;REPS2	REPS1;REPS2	RalBP1-associated Eps domain-containing protein 1;RalBP1-associated Eps domain-containing protein 2	Q96D71;H0YDT0;B2R7D3;E9PMG1;Q59GG6;F2Z3L2;H0YE89	ENSG00000135597;ENSG00000169891	3.92e-44	NA	NA	0	NA	-0.101784	0.08	3	6.19468
TTF2	TTF2	Transcription termination factor 2	Q9UNY4	ENSG00000116830	7.15e-22	0.111966	0.525	2	5.41037	-0.101381	0.08	7	6.37923
INTS1	DKFZP586J0619;INT1;INTS1	Integrator complex subunit 1	Q8N201;A4D213;A4D212	ENSG00000164880	0	-0.30693	-0.472	48	6.52867	-0.102357	0.079	62	6.97621
AGK;AGK	AGK;FLJ10842	Acylglycerol kinase, mitochondrial	A4D1U5;Q53H12;B4E2Z8;E9PC15;E9PG39;B4DR72	ENSG00000006530;ENSG00000262327	0	-0.0431255	0.155	30	7.98353	-0.102884	0.078	26	8.24204
SPIN1;SPIN3	SPIN1;SPIN3	Spindlin-1;Spindlin-3	Q9Y657	ENSG00000106723;ENSG00000204271	6.7e-10	-0.0658384	0.101	3	7.04933	-0.102667	0.078	2	7.06224
RPL30	RPL30	60S ribosomal protein L30	P62888;E5RI99	ENSG00000156482	1.52e-136	-0.20083	-0.22	10	8.10789	-0.102775	0.078	7	8.22981
HMG20A	HMG20A	High mobility group protein 20A	Q9NP66;B4DMG1;H0YKL0	ENSG00000140382	6.4e-40	-0.270504	-0.386	3	6.75494	-0.102388	0.078	3	6.74229
DNAJC11	DNAJC11	DnaJ homolog subfamily C member 11	Q9NVH1;B4DPK2;F5H1N1;B4DGD5	ENSG00000007923	0	-0.0671829	0.098	11	7.02821	-0.10293	0.077	12	7.43334
BRIX1	BRIX;BRIX1;BXDC2	Ribosome biogenesis protein BRX1 homolog	Q8TDN6;A0JLQ5;B4E0B8	ENSG00000113460	0	-0.194179	-0.204	44	8.07059	-0.103457	0.077	32	8.53655
DNAJC1	DNAJC1	DnaJ homolog subfamily C member 1	Q96KC8;Q96NY3;A4VCI1	ENSG00000136770	1.8e-25	-0.484126	-0.894	3	6.05565	-0.103023	0.077	2	6.78512
ANKHD1;ANKRD17	ANKHD1;ANKRD17	Ankyrin repeat domain-containing protein 17	O75179;E7EUV3;H0YM23;G5E964;B4DTP3;B4DR08;H0YLQ3	ENSG00000131503;ENSG00000132466	2.66e-62	-0.524998	-0.991	3	5.30888	-0.10293	0.077	1	5.19725
PIK3R4	PIK3R4	Phosphoinositide 3-kinase regulatory subunit 4	A0JP11;B2RAJ6;Q99570	ENSG00000196455	8.6e-37	-0.761555	-1.555	8	6.31389	-0.102961	0.077	8	6.65249
MRPL10	MRPL10	39S ribosomal protein L10, mitochondrial	A6NGJ4;Q7Z7H8;B4DEH0	ENSG00000159111	5.4e-57	-0.0138002	0.225	2	6.48151	-0.103922	0.076	1	6.69121
PHF14	PHF14	PHD finger protein 14	O94880;B4DG57	ENSG00000106443	1.73e-173	-0.0540477	0.129	11	6.66561	-0.103534	0.076	15	7.28762
YY1	YY1	Transcriptional repressor protein YY1	P25490;H0YJV7	ENSG00000100811	7.78e-131	-0.148689	-0.096	10	7.11952	-0.103689	0.076	6	7.51789
MRPS30	MRPS30	28S ribosomal protein S30, mitochondrial	Q53GN7;Q53H77;Q9NP92;Q9BUN6	ENSG00000112996	9.53e-21	-0.144983	-0.087	2	6.39667	-0.104527	0.075	2	7.05146
ASUN	ASUN	Protein asunder homolog	Q9NVM9;B4DNK1	ENSG00000064102	4.25e-35	-0.174524	-0.157	10	6.43244	-0.10417	0.075	6	6.70588
PHF10	PHF10	PHD finger protein 10	Q8WUB8;Q5T069;B4DK20	ENSG00000130024	1.57e-36	-0.126155	-0.042	2	6.4178	-0.104604	0.074	2	6.3931
EBNA1BP2	EBNA1BP2	Probable rRNA-processing protein EBP2	H7C2Q8;Q6IB29;Q99848	ENSG00000117395	4.54e-273	-0.507891	-0.951	23	7.69063	-0.104744	0.074	21	8.14504
MTF2	MTF2	Metal-response element-binding transcription factor 2	Q9Y483;B1AKT6;Q96G26;B4DZG1	ENSG00000143033	2.23e-126	0.35061	1.093	20	6.72813	-0.106048	0.072	12	7.2206
POLRMT	POLRMT	DNA-directed RNA polymerase;DNA-directed RNA polymerase, mitochondrial	O00411;Q4G0F4;Q59E91;B4DZE5	ENSG00000099821	0	0.00863036	0.279	16	6.56023	-0.106048	0.072	27	7.24583
MOGS	GCS1;MOGS	Mannosyl-oligosaccharide glucosidase	Q13724;F5H6D0;Q58F09;C9J8D4;A8K9K4	ENSG00000115275	0	-0.0164244	0.219	55	7.45583	-0.105784	0.072	47	7.91734
MTA2	DKFZp686F2281;MTA2	Metastasis-associated protein MTA2	O94776;Q68DB1	ENSG00000149480	4.65e-269	-0.0987063	0.023	46	7.31542	-0.105908	0.072	35	7.82036
ANP32E	ANP32E	Acidic leucine-rich nuclear phosphoprotein 32 family member E	Q9BTT0;Q53F20;Q5TB20;E9PPH5	ENSG00000143401	1.97e-83	-0.036733	0.171	5	7.50787	-0.10642	0.071	5	7.96428
ANAPC7;	ANAPC7	Anaphase-promoting complex subunit 7	Q9UJX3;A5D8X2;A8KAQ7;B3KMP2;Q4KMX6;Q2M2R1	ENSG00000196510;ENSG00000258210	3.69e-183	-0.0828203	0.061	14	6.9412	-0.106405	0.071	14	7.58543
LONP2	LONP2	Lon protease homolog 2, peroxisomal	Q86WA8;B7ZKL7;B3KXC7;B3KNH8;H3BUW8;Q6ZMF9;Q9BU35;H3BPF7	ENSG00000102910	9.22e-05	-0.183523	-0.179	3	5.23712	-0.106762	0.071	1	5.20469
CENPB	CENPB	Major centromere autoantigen B	P07199	ENSG00000125817	5.63e-141	0.365692	1.128	20	7.13091	-0.106809	0.07	6	7.1625
NOP16	NOP16	Nucleolar protein 16	Q9Y3C1;D6RGD3;Q9P0T8;E7ESQ0;Q6PIM0;B4DV13;E7ERV7;Q05D05;D6RIC3	ENSG00000048162	2.5e-11	-0.55	-1.051	3	6.92872	-0.106949	0.07	1	7.11912
ITGA1	ITGA1	Integrin alpha-1	P56199;B4DTY8	ENSG00000213949	7.25e-32	0.164529	0.65	4	5.3974	-0.107415	0.069	5	5.98766
YLPM1	YLPM1	YLP motif-containing protein 1	P49750	ENSG00000119596	0	-0.0450146	0.151	85	7.13284	-0.107694	0.069	108	7.63642
EMC7	EMC7	ER membrane protein complex subunit 7	Q9NPA0;H0YDT8	ENSG00000134153	3.06e-15	-0.35067	-0.577	2	7.01448	-0.107446	0.069	2	7.50831
NDUFB3	NDUFB3	NADH dehydrogenase [ubiquinone] 1 beta subcomplex subunit 3	O43676;Q6IB80;C9JKQ2	ENSG00000119013	1.54e-06	-0.0878101	0.049	2	7.08138	-0.108534	0.067	2	7.57973
MRPS24	MRPS24	28S ribosomal protein S24, mitochondrial	Q96EL2	ENSG00000062582	4.53e-05	0.041243	0.356	1	5.44643	-0.109188	0.066	1	6.25365
B4GAT1	B3GNT1	N-acetyllactosaminide beta-1,3-N-acetylglucosaminyltransferase	B3KQQ7;O43505;B4DEN5	ENSG00000174684	1.73e-55	-0.102279	0.015	4	6.73931	-0.109219	0.066	4	7.05142
CPSF3	CPSF3	Cleavage and polyadenylation specificity factor subunit 3	Q53F02;Q9UKF6;G5E9W3;Q05BZ5;E7ER23;B4DQR2;F5GXZ2	ENSG00000119203	2.29e-241	-0.29018	-0.433	23	7.17731	-0.109281	0.066	21	7.60059
ETF1	ETF1	Eukaryotic peptide chain release factor subunit 1	P62495;B7Z7P8;Q96CG1;I3L492	ENSG00000120705	7.39e-161	-0.00964047	0.235	21	7.62406	-0.110028	0.065	20	7.97627
APC2;APC;	APC;APC variant protein;APC2	Adenomatous polyposis coli protein;Adenomatous polyposis coli protein 2	Q4LE70;P25054;A8K0K2;E9PFT7;B7Z2B6	ENSG00000115266;ENSG00000134982;ENSG00000258864	5.07e-135	-0.104884	0.008	15	5.57563	-0.109654	0.065	27	6.19014
EPS15L1	DKFZp586A0524;EPS15L1	Epidermal growth factor receptor substrate 15-like 1	Q9UBC2;A8K5P4;A2RRF3;B4DME4;B4DQX5;A5PL29;A5PKY0	ENSG00000127527	7.48e-62	-0.187066	-0.187	3	6.39322	-0.110012	0.065	4	6.56415
GPATCH1	GPATCH1	G patch domain-containing protein 1	A8K8Y8;B2RDX4;Q9BRR8	ENSG00000076650	2.39e-05	-0.231566	-0.293	1	4.94346	-0.109997	0.065	1	5.5024
YWHAZ	14-3-3 protein;YWHAZ	14-3-3 protein zeta/delta	E7EX29;D0PNI1;P63104;B0AZS6;E7EX24;E7ESK7	ENSG00000164924	0	0.156785	0.631	23	7.69136	-0.110262	0.064	26	8.21759
RPS18;RPS18;RPS18;RPS18;RPS18	RPS18	40S ribosomal protein S18	P62269	ENSG00000096150;ENSG00000223367;ENSG00000226225;ENSG00000231500;ENSG00000235650	3.93e-48	-0.227456	-0.283	18	8.18013	-0.110153	0.064	19	8.44323
WDR74	WDR74	WD repeat-containing protein 74	Q6RFH5;E9PS41	ENSG00000133316	4.75e-53	-0.493175	-0.916	9	6.89757	-0.110184	0.064	9	7.55973
CORO1C;CORO6	CORO1C;CORO6	Coronin;Coronin-1C;Coronin-6	A7MAP1;Q59EA2;A7MAP0;B3KN06;Q53G58;Q9ULV4;B4E3S0;B4DMH3;B7Z9V0;H0YHL7	ENSG00000110880;ENSG00000167549	9.79e-268	-0.114551	-0.015	28	7.62343	-0.110744	0.063	24	7.93304
[truncated: 1,397 more rows]

## Sheet: Table S4 legend
Table S4
Chromatin proteins, listed with HGNC gene name, and uniprot and ENSG identifers
IBAC values and the SILAC scores are listed, in the presence and absence of MG132
SILAC-scores of above 1.5 and below -1.5 are colour-labeled in bioLOGIC
