# Supplementary material for: Multiomic Analysis of the UV-Induced DNA Damage Response
Source: Cell Rep. 2016 May 12;15(7):1597–610. doi: 10.1016/j.celrep.2016.04.047 (PMC4893159; doi:10.1016/j.celrep.2016.04.047)
Supplement: Table S5. Ubiquitin Proteomics, Related to Figure 3 [file mmc6.xlsx]

## Sheet: Table S5
gene_name	Gene.names	Position	Modification	uniprot	ENSG	lg10.Intensity.Ubiquitylation_UV	lg2.SILAC.Ratio.H.L.UV	z_score_Ubiquitylation_UV	Ratio.H.L.count.UV	Localization.prob.UV	PEP.UV	lg10.Intensity_Ubiquitylation_UV_MG132	lg2.SILAC.Ratio_Ubiquitylation_UV_MG132	z_score_Ubiquitylation_UV_MG132	Ratio.H.L.count.UV_MG132	Localization.prob.UV_MG132	PEP.UV_MG132	Sequence.window	Modified.sequence	Amino.acid	known.ubi.site	Proteins	Leading.proteins	Protein.names	Positions.within.proteins	Positions
SARNP	SARNP;SARNP;CIP29	120	Ubiquitylation	F8VZQ9	ENSG00000205323;ENSG00000257390	8.19421	5.33528	9.27962	1	0.558004	0.000512107	NA	NA	NA	NA	NA	NA	KRAERFNVPVSLESKKAARAARFGISSVPTK	_FNVPVSLESKK(gl)_	K		F8VZQ9;P82979;H0YHG0;Q567R9	F8VZQ9	SAP domain-containing ribonucleoprotein	120;120;433;60	120
JUN	JUN;JUN	70	Ubiquitylation	P05412	ENSG00000177606	8.13612	5.29554	9.21263	1	1	0.00177146	NA	NA	NA	NA	NA	NA	AKNSDLLTSPDVGLLKLASPELERLIIQSSN	_NSDLLTSPDVGLLK(gl)_	K		P05412;Q6FHM7	P05412	Transcription factor AP-1	70;70	70
TRIP4	TRIP4;TRIP4	245	Ubiquitylation	Q15650	ENSG00000103671	7.24408	3.86443	6.8006	1	1	0.00235926	NA	NA	NA	NA	NA	NA	LMSGVENSGKVDISTKDLLPHQELRIKSGLE	_VDISTK(gl)DLLPHQELR_	K	+	Q15650;H0YL91	Q15650	Activating signal cointegrator 1	245;245	245
XPC	XPC;XPC;XPC	374	Ubiquitylation	A8K146	ENSG00000154767	7.45016	3.8537	6.7825	1	0.999898	0	NA	NA	NA	NA	NA	NA	KPKTSKGTKQEETFAKGTCRPSAKGKRNKGG	_QEETFAK(gl)GTCRPSAK_	K		A8K146;D9I4E1;Q01831;B4DIP3;E9PH69;D2CPJ1;D2CPI8;D2CPJ9	A8K146	DNA repair protein complementing XP-C cells	374;374;374;337;337;44;44;42	374
FYN	FYN;FYN;FYN	273	Ubiquitylation	H0UI48	ENSG00000010810	7.40257	3.40422	6.02494	1	0.608913	0.0159824	NA	NA	NA	NA	NA	NA	KDAWEVARRSLCLEKKLGQGCFAEVWLGTWN	_SLCLEKK(gl)_	K		H0UI48;B3KPS6;Q5R3A8	H0UI48		273;224;224	273
PDS5B;PDS5A	PDS5B;PDS5B;PDS5A;PDS5A	366	Ubiquitylation	G1UI16	ENSG00000083642;ENSG00000121892	7.43204	3.30406	5.85612	1	1	0.00813902	NA	NA	NA	NA	NA	NA	LMNHPDLAKDLTEYLKVRSHDPEEAIRHDVI	_DLTEYLK(gl)VR_	K	+	Q9NTI5;B7Z5S1;G1UI16;Q29RF7	Q9NTI5;G1UI16	Sister chromatid cohesion protein PDS5 homolog B;Sister chromatid cohesion protein PDS5 homolog A	356;356;366;366	356;366
IGF1R	IGF1R;IGF1R	1033	Ubiquitylation	P08069	ENSG00000140443	8.08268	3.25852	5.77937	1	1	0	NA	NA	NA	NA	NA	NA	AKGVVKDEPETRVAIKTVNEAASMRERIEFL	_VAIK(gl)TVNEAASMR_	K	+	P08069;C9J5X1	P08069	Insulin-like growth factor 1 receptor;Insulin-like growth factor 1 receptor alpha chain;Insulin-like growth factor 1 receptor beta chain;Tyrosine-protein kinase receptor	1033;1032	1033
TMEM45A	TMEM45A	263	Ubiquitylation	Q9NWC5	ENSG00000181458	7.36923	3.15228	5.60031	1	1	1.43e-06	NA	NA	NA	NA	NA	NA	KSRLKRLCSSEVGLLKNAEREQESEEEM___	_LCSSEVGLLK(gl)NAER_	K	+	Q9NWC5	Q9NWC5	Transmembrane protein 45A	263	263
CACYBP	CACYBP;CACYBP;CACYBP;CACYBP	33	Ubiquitylation	Q5R371	ENSG00000116161	7.43645	2.88737	5.15382	2	0.973967	1.06e-05	NA	NA	NA	NA	NA	NA	EKATRKRVRDALTAEKSKIETEIKNKMQQKS	_VRDALTAEK(gl)SK_	K		Q5R371;Q9HB71;Q6NVY0;B4DFD3;B2ZWH1	Q5R371	Calcyclin-binding protein	33;33;33;33;33	33
AGPAT9	AGPAT9	407	Ubiquitylation	Q53EU6	ENSG00000138678	7.46148	2.76793	4.95251	1	1	1.93e-12	NA	NA	NA	NA	NA	NA	AIQGGLTELPWDGGLKRAKVKDIFKEEQQKN	_SAIAIQGGLTELPWDGGLK(gl)R_	K	+	Q53EU6	Q53EU6	Glycerol-3-phosphate acyltransferase 3	407	407
RPS27A	RPS27A;RPS27A;RPS27A;RPS27A	156	Ubiquitylation	B2RDW1	ENSG00000143947	7.46734	2.68273	4.80891	1	0.946857	0.000724899	NA	NA	NA	NA	NA	NA	CGKCCLTYCFNKPEDK_______________	_CCLTYCFNKPEDK(gl)_	K	+	B2RDW1;P62979;Q5RKT7;Q8WYN9	B2RDW1	Ubiquitin-40S ribosomal protein S27a;Ubiquitin;40S ribosomal protein S27a	156;156;156;121	156
NUDT5	NUDT5;NUDT5;NUDT5;NUDT5;NUDT5;NUDT5	68	Ubiquitylation	A6NFX8	ENSG00000165609	7.06142	2.29243	4.15108	1	1	7.31e-05	NA	NA	NA	NA	NA	NA	LLILRTWESVKRTTRKEQTADGVAVIPVLQR	_K(gl)EQTADGVAVIPVLQR_	K	+	A6NFX8;Q9UKK9;A6NHE8;A6NJU6;A6NCQ0;H0YEY4	A6NFX8	ADP-sugar pyrophosphatase	68;55;55;55;55;12	68
RPS19	RPS19;RPS19	156	Ubiquitylation	Q8WVX7	ENSG00000105372	7.46926	2.26219	4.10012	1	0.5	3.4e-05	NA	NA	NA	NA	NA	NA	RDLDRIAGQVAAANKKH______________	_IAGQVAAANK(gl)KH_	K		Q8WVX7;B0ZBD0;P39019	Q8WVX7	40S ribosomal protein S19	156;144;144	156
EIF2S2	EIF2S2;EIF2S2;EIF2S2	276	Ubiquitylation	B5BU01	ENSG00000125977	7.09103	2.24114	4.06464	1	1	0	NA	NA	NA	NA	NA	NA	RFQQKQIENVLRRYIKEYVTCHTCRSPDTIL	_YIK(gl)EYVTCHTCR_	K	+	B5BU01;P20042;Q6IBR8;Q96I16	B5BU01	Eukaryotic translation initiation factor 2 subunit 2	276;276;276;157	276
BUD31	BUD31;BUD31;BUD31	125	Ubiquitylation	P41223	ENSG00000106245	7.47273	1.82733	3.36719	1	1	0.0173424	NA	NA	NA	NA	NA	NA	DTNFGTNCICRVPKSKLEVGRIIECTHCGCR	_VPK(gl)SK(gl)LEVGR_	K	+	P41223;C9JNV2;C9JCD9	P41223	Protein BUD31 homolog	125;96;84	125
ABCE1	ABCE1;ABCE1;ABCE1;ABCE1	181	Ubiquitylation	P61221	ENSG00000164163	7.68468	1.80805	3.3347	2	1	2e-06	NA	NA	NA	NA	NA	NA	AIIKPQYVDQIPKAAKGTVGSILDRKDETKT	_AAK(gl)GTVGSILDR_	K	+	P61221;D6R9I9;D6RGF4;H0Y990	P61221	ATP-binding cassette sub-family E member 1	181;181;181;114	181
RPL3	RPL3;RPL3;RPL3;rpl3;RPL3;RPL3;RPL3	297	Ubiquitylation	P39023	ENSG00000100316	7.23646	1.77703	3.28241	1	0.980095	6.98e-11	NA	NA	NA	NA	NA	NA	KKIYKIGQGYLIKDGKLIKNNASTDYDLSDK	_IGQGYLIKDGK(gl)LIK_	K		P39023;Q8TBW1;Q96QL0;G5E9G0;Q9NY85;B3KS36;Q9BT63;Q49AJ9;B5MCW2	P39023	60S ribosomal protein L3	297;268;297;245;242;248;186;145;245	297
GKAP1	GKAP1	271	Ubiquitylation	Q5VSY0	ENSG00000165113	7.15731	1.73561	3.2126	1	0.925202	0.000956272	NA	NA	NA	NA	NA	NA	ERLKLELERKDAEIQKLKNVITQWEAKYKEV	_DAEIQK(gl)LK_	K		Q5VSY0	Q5VSY0	G kinase-anchoring protein 1	271	271
CCT7	CCT7;CCT7;CCT7;CCT7;CCT7	231	Ubiquitylation	Q53HV2	ENSG00000135624	7.78221	1.73314	3.20843	2	0.566825	1.31e-13	6.32261	NA	NA	NA	NA	NA	FKKTFSYAGFEMQPKKYHNPKIALLNVELEL	_TFSYAGFEMQPKK(gl)_	K		Q53HV2;Q99832;Q6IBT3;B8ZZC9;B7Z7I4;F5GZK5;B7Z1C9	Q53HV2	T-complex protein 1 subunit eta	231;231;231;189;131;131;103	231
TMCO1	TMCO1;TMCO1;TMCO1	53	Ubiquitylation	Q9UM00	ENSG00000143183	7.90103	1.72653	3.19729	2	0.5	3.5e-05	NA	NA	NA	NA	NA	NA	RLKAEVEKQSKKLEKKKETITESAGRQQKKK	_K(gl)KETITESAGR_	K	+	Q9UM00;B7Z591;C9JX01	Q9UM00	Transmembrane and coiled-coil domain-containing protein 1	53;41;53	53
TMCO1	TMCO1;TMCO1;TMCO1	54	Ubiquitylation	Q9UM00	ENSG00000143183	7.90103	1.72653	3.19729	2	0.5	3.5e-05	NA	NA	NA	NA	NA	NA	LKAEVEKQSKKLEKKKETITESAGRQQKKKI	_K(gl)KETITESAGR_	K	+	Q9UM00;B7Z591;C9JX01	Q9UM00	Transmembrane and coiled-coil domain-containing protein 1	54;42;54	54
POLR3A	POLR3A;POLR3A	974	Ubiquitylation	O14802	ENSG00000148606	7.01254	1.65622	3.0788	1	0.998162	0.0169127	NA	NA	NA	NA	NA	NA	LCCQDSFLQEIKKFIKGVSEKIKKTRDKYGI	_FIK(gl)GVSEK_	K		O14802;B7Z6H4;F5H7E9;Q8TCW3	O14802	DNA-directed RNA polymerase III subunit RPC1;DNA-directed RNA polymerase;DNA-directed RNA polymerase;DNA-directed RNA polymerase	974;974;974;243	974
RPL3	RPL3;RPL3;RPL3;rpl3;RPL3;RPL3	385	Ubiquitylation	P39023	ENSG00000100316	7.30365	1.63371	3.04086	1	0.5	0.00273118	NA	NA	NA	NA	NA	NA	TTSKFGHGRFQTMEEKKAFMGPLKKDRIAKE	_FQTMEEK(gl)K_	K	+	P39023;Q8TBW1;Q96QL0;G5E9G0;Q9NY85;B3KS36;Q9BT63;Q49AJ9	P39023	60S ribosomal protein L3	385;356;385;333;330;336;274;233	385
PARG	PARG;PARG	385	Ubiquitylation	Q0MQR4	ENSG00000227345	7.14273	1.63101	3.03631	1	1	4.34e-08	NA	NA	NA	NA	NA	NA	FEGGESRTGMNDLNAKLPGNISSLNVECRNS	_TGMNDLNAK(gl)LPGNISSLNVECR_	K		Q0MQR4;Q86W56	Q0MQR4	Poly(ADP-ribose) glycohydrolase	385;385	385
SCAF8	SCAF8;SCAF8	620	Ubiquitylation	B7Z3A4	ENSG00000213079	7.90168	1.62733	3.0301	1	0.999965	0.0207653	NA	NA	NA	NA	NA	NA	RALQKLSSGSYKIGSKVIKIAWALNKGVKTE	_IGSK(gl)VIK_	K		B7Z3A4;B7Z888;B7Z876;Q9UPN6	B7Z3A4	Protein SCAF8	620;608;587;542	620
RPS15	RPS15	58	Ubiquitylation	P62841	ENSG00000115268	7.04856	1.60516	2.99274	1	1	0.0245245	NA	NA	NA	NA	NA	NA	RRLNRGLRRKQHSLLKRLRKAKKEAPPMEKP	_QHSLLK(gl)R_	K	+	P62841	P62841	40S ribosomal protein S15	58	58
GATAD2B;GATAD2B	GATAD2B	30	Ubiquitylation	Q8WXI9	ENSG00000143614;ENSG00000261992	7.17846	1.53491	2.87433	1	1	0.000255202	NA	NA	NA	NA	NA	NA	KRSLDPADERDDVLAKRLKMEGHEAMERLKM	_SLDPADERDDVLAK(gl)R_	K		Q8WXI9;B3KSZ4	Q8WXI9	Transcriptional repressor p66-beta	30;30	30
TBCA	TBCA;TBCA;TBCA;TBCA;TBCA;TBCA	12	Ubiquitylation	O75347	ENSG00000171530	7.39971	1.52537	2.85825	1	0.999993	0.0119736	NA	NA	NA	NA	NA	NA	____MADPRVRQIKIKTGVVKRLVKEKVMYE	_IK(gl)TGVVKR_	K		O75347;Q6FGD7;B4DT30;E5RIX8;E5RHG6;E5RJM1	O75347	Tubulin-specific chaperone A	12;12;12;12;12;12	12
NDE1	NDE1	270	Ubiquitylation	Q9NXR1	ENSG00000072864	6.97455	1.50833	2.82953	1	1	0.0184462	NA	NA	NA	NA	NA	NA	NIVGDLLRKVGALESKLASCRNLVYDQSPNR	_VGALESK(gl)LASCR_	K		Q9NXR1;I3L2R9;I3L533;I3L2T8	Q9NXR1	Nuclear distribution protein nudE homolog 1	270;124;77;63	270
TRIM32	TRIM32	405	Ubiquitylation	Q13049	ENSG00000119401	7.51298	1.46273	2.75269	2	1	0.0454086	NA	NA	NA	NA	NA	NA	RGNYRIQVFTRKGFLKEIRRSPSGIDSFVLS	_GFLK(gl)EIRR_	K	+	Q13049	Q13049	E3 ubiquitin-protein ligase TRIM32	405	405
RPA1	RPA1	267	Ubiquitylation	P27694	ENSG00000132383	6.92154	1.46189	2.75127	1	0.999991	0.000985261	NA	NA	NA	NA	NA	NA	NKVYYFSKGTLKIANKQFTAVKNDYEMTFNN	_IANK(gl)QFTAVK_	K		P27694;I3L4R8	P27694	Replication protein A 70 kDa DNA-binding subunit	267;23	267
FAM129B	FAM129B;FAM129B	467	Ubiquitylation	Q96TA1	ENSG00000136830	7.02428	1.43291	2.70241	1	0.979512	1.1e-06	NA	NA	NA	NA	NA	NA	LHQELGKGPTKEELCKSIQRVLERVLKKYDY	_GPTKEELCK(gl)SIQR_	K		Q96TA1;F5H3T0;Q9H8K1	Q96TA1	Niban-like protein 1	467;117;117	467
MYO3A	MYO3A;MYO3A;MYO3A	399	Ubiquitylation	Q8NEV4	ENSG00000095777	6.72373	1.43258	2.70187	1	1	0.0358748	NA	NA	NA	NA	NA	NA	LGLYSTKHSKLYIGSKRTASPPHIFAMADLG	_LYIGSK(gl)R_	K		Q8NEV4;F5H0U9;Q0VD65	Q8NEV4	Myosin-IIIa	399;399;399	399
GKAP1	GKAP1	259	Ubiquitylation	Q5VSY0	ENSG00000165113	6.98238	1.42691	2.69231	1	1	0.0170944	NA	NA	NA	NA	NA	NA	HNQEVVLKDGRIERLKLELERKDAEIQKLKN;IQEHFDSADGEKRKLKLELERQKSEKKERLV	_LK(gl)LELER_	K		Q5VSY0;REV__B1PS43;REV__D2JYH7;REV__P35749;REV__Q3MIV8;REV__Q7Z7R0;REV__G8JLL9;REV__F2Z2U8;REV__Q7Z406;REV__F2Z2U9;REV__F2Z2S7	Q5VSY0;REV__B1PS43	G kinase-anchoring protein 1	259;967;917;917;883;883;923;923;923;707;406	259;967
BAZ1A	BAZ1A;BAZ1A;BAZ1A	387	Ubiquitylation	Q9NRL2	ENSG00000198604	7.45626	1.41889	2.67879	3	1	0.0143241	NA	NA	NA	NA	NA	NA	VEREKEREKLREEKRKYVEYLKQWSKPREDM	_K(gl)YVEYLK_	K	+	Q9NRL2;D3DS96;F5H239;Q59G54	Q9NRL2	Bromodomain adjacent to zinc finger domain protein 1A	387;387;71;25	387
SMU1	SMU1;SMU1;SMU1	308	Ubiquitylation	A0MNN4	ENSG00000122692	6.50333	1.41576	2.67351	1	0.999964	0.0213021	NA	NA	NA	NA	NA	NA	IQSGQCLRRFERAHSKGVTCLSFSKDSSQIL	_AHSK(gl)GVTCLSFSK_	K		A0MNN4;Q2TAY7;B4E3L0	A0MNN4	WD40 repeat-containing protein SMU1	308;308;147	308
HTATIP2	HTATIP2;HTATIP2	9	Ubiquitylation	Q9BUP3	ENSG00000109854	6.77692	1.3932	2.63549	1	1	0.00263661	NA	NA	NA	NA	NA	NA	_______MAETEALSKLREDFRMQNKSVFIL	_(ac)AETEALSK(gl)LREDFR_	K		Q9BUP3;E9PI87	Q9BUP3	Oxidoreductase HTATIP2	9;9	9
TRIP12	TRIP12;TRIP12;TRIP12;TRIP12	1096	Ubiquitylation	Q14CA3	ENSG00000153827	6.77001	1.36815	2.59328	1	1	0.0258394	NA	NA	NA	NA	NA	NA	TTQSPKSSFLASLNPKTWGRLSTQSNSNNIE	_SSFLASLNPK(gl)TWGR_	K	+	Q14CA3;D4HL82;Q14669;Q14CF1;Q53R87	Q14CA3	Probable E3 ubiquitin-protein ligase TRIP12	1096;1081;1048;778;355	1096
EPRS	EPRS;EPRS;EPRS;EPRS	720	Ubiquitylation	P07814	ENSG00000136628	7.26021	1.36283	2.58431	1	0.999808	8.11e-13	NA	NA	NA	NA	NA	NA	GHTKEMPTSGSKEKTKVEATKNETSAPFKER	_TK(gl)VEATKNETSAPFK_	K		P07814;B4DKX5;E7EMN0;F5H7I7;Q3KQZ8;H6WCP5	P07814	Bifunctional glutamate/proline--tRNA ligase;Glutamate--tRNA ligase;Proline--tRNA ligase	720;745;744;727;727;720	720
EPRS	EPRS;EPRS;EPRS;EPRS	907	Ubiquitylation	P07814	ENSG00000136628	6.76323	1.36227	2.58337	1	1	8.05e-10	NA	NA	NA	NA	NA	NA	EPAGLETPEAKVLFDKVASQGEVVRKLKTEK	_VLFDK(gl)VASQGEVVR_	K		P07814;B4DKX5;E7EMN0;F5H7I7;Q3KQZ8	P07814	Bifunctional glutamate/proline--tRNA ligase;Glutamate--tRNA ligase;Proline--tRNA ligase	907;932;931;914;914	907
RPL3	RPL3;RPL3;RPL3;rpl3;RPL3;RPL3;RPL3;RPL3;RPL3	66	Ubiquitylation	P39023	ENSG00000100316	7.38027	1.3501	2.56285	1	0.942215	0.031021	NA	NA	NA	NA	NA	NA	AGMTHIVREVDRPGSKVNKKEVVEAVTIVET	_EVDRPGSK(gl)VNKK_	K		P39023;Q8TBW1;Q96QL0;G5E9G0;Q9NY85;B3KS36;B5MCW2;H7C422;H7C3M2;F8WCR1;B4DN06	P39023	60S ribosomal protein L3	66;37;66;14;11;66;14;93;98;66;66	66
CHMP4B;CHMP4C	CHMP4B;CGI-301;CHMP4C	70	Ubiquitylation	Q9H444	ENSG00000101421;ENSG00000164695	6.96234	1.34466	2.55368	1	1	0.00141072	NA	NA	NA	NA	NA	NA	KKHGTKNKRAALQALKRKKRYEKQLAQIDGT	_AALQALK(gl)R_	K		Q9H444;P59074;Q96CF2	Q9H444	Charged multivesicular body protein 4b;Putative protein CGI-301;Charged multivesicular body protein 4c	70;30;70	70
RPL19	RPL19	196	Ubiquitylation	P84098	ENSG00000108298	6.79002	1.32706	2.52401	1	0.736578	6.04e-06	NA	NA	NA	NA	NA	NA	KEEIIKTLSKEEETKK_______________	_TLSKEEETKK(gl)_	K	+	P84098	P84098	60S ribosomal protein L19	196	196
TMA7	CCDC72	32	Ubiquitylation	Q9Y2S6	ENSG00000232112	6.98642	1.31406	2.5021	1	0.615792	3.82e-05	NA	NA	NA	NA	NA	NA	KQAKEMDEEDKAFKQKQKEEQKKLEELKAKA	_EMDEEDKAFKQK(gl)_	K		Q9Y2S6	Q9Y2S6	Coiled-coil domain-containing protein 72	32	32
KRR1	KRR1	349	Ubiquitylation	Q13601	ENSG00000111615	6.76356	1.30958	2.49456	1	0.556212	0.0100851	NA	NA	NA	NA	NA	NA	EASTETKIDVASIKEKVKKAKNKKLGALTAE	_IDVASIKEK(gl)_	K		Q13601	Q13601	KRR1 small subunit processome component homolog	349	349
RPS21	RPS21;RPS21;RPS21;RPS21	41	Ubiquitylation	P63220	ENSG00000171858	7.04934	1.29396	2.46823	1	1	0	NA	NA	NA	NA	NA	NA	AKDHASIQMNVAEVDKVTGRFNGQFKTYAIC	_DHASIQMNVAEVDK(gl)VTGR_	K	+	P63220;Q6FGH5;Q8WVC2;Q9BYK1	P63220	40S ribosomal protein S21;40S ribosomal protein S21;40S ribosomal protein S21;40S ribosomal protein S21	41;41;41;41	41
RPL3	RPL3;RPL3;RPL3;rpl3;RPL3;RPL3	341	Ubiquitylation	P39023	ENSG00000100316	6.71953	1.2909	2.46307	1	0.716896	0.0164707	NA	NA	NA	NA	NA	NA	VTNDFVMLKGCVVGTKKRVLTLRKSLLVQTK	_GCVVGTK(gl)KR_	K		P39023;Q8TBW1;Q96QL0;G5E9G0;Q9NY85;B3KS36;Q9BT63;Q49AJ9	P39023	60S ribosomal protein L3	341;312;341;289;286;292;230;189	341
XPC	XPC;XPC;XPC	174	Ubiquitylation	A8K146	ENSG00000154767	7.19512	1.29007	2.46167	1	0.999991	8.64e-05	NA	NA	NA	NA	NA	NA	PVKPVEIEIETPEQAKTRERSEKIKLEFETY	_SLLPVKPVEIEIETPEQAK(gl)TR_	K	+	A8K146;D9I4E1;Q01831;D2CPJ0;D2CPI9;D2CPK1;E7EUB5	A8K146	DNA repair protein complementing XP-C cells	174;174;174;139;139;139;168	174
RPA1	RPA1	410	Ubiquitylation	P27694	ENSG00000132383	6.97059	1.28818	2.45849	1	1	7.24e-13	NA	NA	NA	NA	NA	NA	SSSTIIANPDIPEAYKLRGWFDAEGQALDGV	_SLSVLSSSTIIANPDIPEAYK(gl)LR_	K	+	P27694;I3L4R8	P27694	Replication protein A 70 kDa DNA-binding subunit	410;166	410
RPS20	RPS20;RPS20	49	Ubiquitylation	P60866	ENSG00000008988	7.57048	1.26003	2.41104	1	1	0.00981869	NA	NA	NA	NA	NA	NA	KVCADLIRGAKEKNLKVKGPVRMPTKTLRIT	_NLK(gl)VK(gl)GPVR_	K	+	P60866;E5RJX2	P60866	40S ribosomal protein S20	49;49	49
RPS20	RPS20;RPS20	51	Ubiquitylation	P60866	ENSG00000008988	7.57048	1.26003	2.41104	1	1	0.00981869	NA	NA	NA	NA	NA	NA	CADLIRGAKEKNLKVKGPVRMPTKTLRITTR	_NLK(gl)VK(gl)GPVR_	K	+	P60866;E5RJX2	P60866	40S ribosomal protein S20	51;51	51
EPRS	EPRS;EPRS;EPRS;EPRS	902	Ubiquitylation	P07814	ENSG00000136628	7.45749	1.25767	2.40707	1	0.99539	0	NA	NA	NA	NA	NA	NA	PTRNSEPAGLETPEAKVLFDKVASQGEVVRK	_NSEPAGLETPEAK(gl)VLFDK_	K		P07814;B4DKX5;E7EMN0;F5H7I7;Q3KQZ8	P07814	Bifunctional glutamate/proline--tRNA ligase;Glutamate--tRNA ligase;Proline--tRNA ligase	902;927;926;909;909	902
RPL10A	RPL10A;RPL10A	156	Ubiquitylation	P62906	ENSG00000198755	6.96712	1.24135	2.37956	1	0.999899	0.00400693	NA	NA	NA	NA	NA	NA	NENMVAKVDEVKSTIKFQMKKVLCLAVAVGH	_STIK(gl)FQMK_	K		P62906;Q1JQ76	P62906	60S ribosomal protein L10a;Ribosomal protein	156;145	156
RPL14	RPL14;RPL14	132	Ubiquitylation	Q6IPH7	ENSG00000188846	7.02469	1.2199	2.3434	1	0.999092	0.00245011	NA	NA	NA	NA	NA	NA	KMRNRIIKDEVKKLQKAALLKASPKKAPGTK;KMRNRIIKNEVKKLQKAALLKASPKKAPGTK	_KLQK(gl)AALLK_	K		A8K7N0;Q6IPH7;P50914;A8K3Q9	A8K7N0;Q6IPH7	60S ribosomal protein L14	132;132;132;132	132;132
RPF1	RPF1	321	Ubiquitylation	Q9H9Y2	ENSG00000117133	7.26536	1.2176	2.33954	1	0.999995	3.77e-05	NA	NA	NA	NA	NA	NA	QELGPRFTLKLRSLQKGTFDSKYGEYEWVHK	_SLQK(gl)GTFDSK_	K		Q9H9Y2	Q9H9Y2	Ribosome production factor 1	321	321
GTF2H1	GTF2H1;GTF2H1;GTF2H1	240	Ubiquitylation	B2R7G4	ENSG00000110768	7.09729	1.21698	2.33849	1	0.999783	0.00163134	NA	NA	NA	NA	NA	NA	FQSHYFHRDRLNTGSKDLFAECAKIDEKGLK	_LNTGSK(gl)DLFAECAK_	K		B2R7G4;P32780;B4DSG6;B3KXE0;E9PI26	B2R7G4	General transcription factor IIH subunit 1	240;240;195;124;36	240
EPRS	EPRS	1009	Ubiquitylation	P07814	ENSG00000136628	7.30905	1.21593	2.33671	1	0.905447	0	NA	NA	NA	NA	NA	NA	GGGLSSSGAGEGQGPKKQTRLGLEAKKEENL	_NQGGGLSSSGAGEGQGPK(gl)K_	K	+	P07814	P07814	Bifunctional glutamate/proline--tRNA ligase;Glutamate--tRNA ligase;Proline--tRNA ligase	1009	1009
TOP1	TOP1;TOP1	642	Ubiquitylation	P11387	ENSG00000198900	6.795	1.20402	2.31663	1	0.999994	6.28e-05	NA	NA	NA	NA	NA	NA	AILCNHQRAPPKTFEKSMMNLQTKIDAKKEQ	_TFEK(gl)SMMNLQTK_	K	+	P11387;B9EG90;Q9BVT2	P11387	DNA topoisomerase 1	642;642;53	642
SLC6A11	SLC6A11	615	Ubiquitylation	P48066	ENSG00000132164	7.23272	1.20214	2.31347	1	0.903673	6.92e-06	NA	NA	NA	NA	NA	NA	LGVSPRMVTVNDCDAKLKSDGTIAAITEKET	_MVTVNDCDAK(gl)LK_	K		P48066	P48066	Sodium- and chloride-dependent GABA transporter 3	615	615
HNRNPC;HNRNPCL1	HNRNPC;HNRNPC;HNRNPC;HNRNPC;HNRNPC;HNRNPC;HNRNPC;hCG_1641229;HNRNPC;HNRNPC;HNRNPC;LOC440563;LOC649330;LOC440563;HNRNPCL1;HNRPCL1	187	Ubiquitylation	A8K9A4	ENSG00000092199;ENSG00000179172	7.23885	1.1839	2.28273	1	0.97233	0.000750891	NA	NA	NA	NA	NA	NA	GFNSKSGQRGSSKSGKLKGDDLQAIKKELTQ	_SGK(gl)LKGDDLQAIK_	K		A8K9A4;P07910;B2R603;B2R5W2;B4DY08;G3V4W0;G3V2Q1;G3V4C1;B3KX96;G3V576;D3DPI2;G3V2D6;B4DQQ2;G8JL89;G3V5V7;B2RXH8;B7ZW38;B7ZW41;O60812;Q6PKD2	A8K9A4	Heterogeneous nuclear ribonucleoproteins C1/C2;Heterogeneous nuclear ribonucleoprotein C-like 1	187;187;187;174;174;174;187;174;174;187;174;95;82;82;71;174;174;174;174;174	187
TOP1	TOP1;TOP1	245	Ubiquitylation	P11387	ENSG00000198900	7.12775	1.18066	2.27727	1	0.945965	0.011888	NA	NA	NA	NA	NA	NA	PYEPLPENVKFYYDGKVMKLSPKAEEVATFF	_FYYDGK(gl)VMK_	K	+	P11387;B9EG90	P11387	DNA topoisomerase 1	245;245	245
TCP1	TCP1;TCP1;TCP1;TCP1;TCP1	365	Ubiquitylation	P17987	ENSG00000120438	7.36857	1.16864	2.25701	1	0.855491	1.09e-06	NA	NA	NA	NA	NA	NA	EVVQERICDDELILIKNTKARTSASIILRGA	_ICDDELILIK(gl)NTK_	K	+	P17987;E7EQR6;F5H282;E7ERF2;F5GZ03	P17987	T-complex protein 1 subunit alpha;T-complex protein 1 subunit alpha;T-complex protein 1 subunit alpha;T-complex protein 1 subunit alpha;T-complex protein 1 subunit alpha	365;210;141;365;163	365
RPL6	RPL6;RPL6;RPL6;RPL6;RPL6;RPL6	124	Ubiquitylation	Q9HBB3	ENSG00000089009	7.1882	1.15607	2.23583	1	1	0.0237142	NA	NA	NA	NA	NA	NA	LRKMPRYYPTEDVPRKLLSHGKKPFSQHVRK	_K(gl)LLSHGK_	K	+	Q9HBB3;Q02878;Q8N5Z7;Q8TBK5;F8W181;B2R4K7;B4DRX3;F8VZ45;F8VR69	Q9HBB3	60S ribosomal protein L6;60S ribosomal protein L6;60S ribosomal protein L6;60S ribosomal protein L6;60S ribosomal protein L6;60S ribosomal protein L6;60S ribosomal protein L6	124;124;124;124;64;124;63;124;13	124
USP54	USP54;USP54	1236	Ubiquitylation	Q70EL1	ENSG00000166348	6.94149	1.15108	2.22741	1	1	0.0147454	NA	NA	NA	NA	NA	NA	SGGQPRLAEPDIYQEKLSQVRDVRSKDLGSS	_LAEPDIYQEK(gl)LSQVR_	K	+	Q70EL1;B4E129;E7EW90;Q6ZSX9	Q70EL1	Inactive ubiquitin carboxyl-terminal hydrolase 54	1236;418;418;324	1236
RAD50	RAD50	1285	Ubiquitylation	Q92878	ENSG00000113522	6.63107	1.13199	2.19523	1	1	0.000145745	NA	NA	NA	NA	NA	NA	DEDFVELLGRSEYVEKFYRIKKNIDQCSEIV	_SEYVEK(gl)FYR_	K	+	Q92878	Q92878	DNA repair protein RAD50	1285	1285
HNRNPC	HNRNPC;HNRNPC;HNRNPC;HNRNPC;HNRNPC;HNRNPC;HNRNPC;hCG_1641229;HNRNPC;HNRNPC;HNRNPC;HNRNPC;HNRNPC;HNRNPC	89	Ubiquitylation	A8K9A4	ENSG00000092199	7.69491	1.12889	2.19001	1	1	0	NA	NA	NA	NA	NA	NA	MIAGQVLDINLAAEPKVNRGKAGVKRSAAEM	_MIAGQVLDINLAAEPK(gl)VNR_	K	+	A8K9A4;P07910;B2R603;B2R5W2;B4DY08;G3V4W0;G3V2Q1;G3V4C1;B3KX96;G3V576;D3DPI2;G3V575;G3V555;B4DSU6;B4DMJ1;G3V251;G3V3K6;G3V5X6	A8K9A4	Heterogeneous nuclear ribonucleoproteins C1/C2	89;89;89;89;89;89;89;89;89;89;89;89;89;89;89;89;89;89	89
TOP1	TOP1;TOP1	545	Ubiquitylation	P11387	ENSG00000198900	6.99958	1.12174	2.17797	1	0.999973	0.00128736	NA	NA	NA	NA	NA	NA	LGKDSIRYYNKVPVEKRVFKNLQLFMENKQP	_YYNKVPVEK(gl)R_	K		P11387;B9EG90	P11387	DNA topoisomerase 1	545;545	545
CHTOP	CHTOP	16	Ubiquitylation	Q9Y3Y2	ENSG00000160679	6.97272	1.10722	2.15349	1	1	0.000194455	NA	NA	NA	NA	NA	NA	MAAQSAPKVVLKSTTKMSLNERFTNMLKNKQ	_STTK(gl)MSLNER_	K		Q9Y3Y2	Q9Y3Y2	Chromatin target of PRMT1 protein	16	16
H1F0	H1F0;H1F0	59	Ubiquitylation	P07305	ENSG00000189060	7.10667	1.10105	2.14308	2	0.999687	0.0006663	NA	NA	NA	NA	NA	NA	GSSRQSIQKYIKSHYKVGENADSQIKLSIKR	_SHYK(gl)VGENADSQIK_	K	+	P07305;F5H022	P07305	Histone H1.0	59;42	59
AHNAK	AHNAK	727	Ubiquitylation	Q09666	ENSG00000124942	6.64254	1.08298	2.11263	1	0.897636	0.019212	NA	NA	NA	NA	NA	NA	KGEYDVTVPKLEGELKGPKVDIDAPDVDVHG	_LEGELK(gl)GPK_	K		Q09666;B4DTV0	Q09666	Neuroblast differentiation-associated protein AHNAK	727;727	727
POLR2J	POLR2J1;POLR2J	120	Ubiquitylation	Q9H1A6	ENSG00000005075	7.36818	1.08045	2.10838	1	0.833318	0.0111742	NA	NA	NA	NA	NA	NA	FRVRAGPGGADGVAIKDKQEGIE________	_VAIK(gl)DKQEGIE_	K		Q9H1A6;P52435	Q9H1A6	DNA-directed RNA polymerase II subunit RPB11-a	120;110	120
EPRS	EPRS;EPRS;EPRS;EPRS	725	Ubiquitylation	P07814	ENSG00000136628	7.41562	1.06963	2.09014	1	0.999987	0	NA	NA	NA	NA	NA	NA	MPTSGSKEKTKVEATKNETSAPFKERPTPSL	_TKVEATK(gl)NETSAPFK_	K		P07814;B4DKX5;E7EMN0;F5H7I7;Q3KQZ8;H6WCP5	P07814	Bifunctional glutamate/proline--tRNA ligase;Glutamate--tRNA ligase;Proline--tRNA ligase	725;750;749;732;732;725	725
C17orf89	C17orf89	6	Ubiquitylation	I3L4C8	ENSG00000224877	6.64112	1.06668	2.08516	1	1	0.00532594	NA	NA	NA	NA	NA	NA	__________UGRLSKDFCAREFEALRSCFA	_LSK(gl)DFCAR_	K		I3L4C8;A1L188	I3L4C8	Uncharacterized protein C17orf89	6;48	6
MIS18BP1	MIS18BP1	797	Ubiquitylation	Q6P0N0	ENSG00000129534	6.79048	1.05388	2.06358	1	1	0.00325662	NA	NA	NA	NA	NA	NA	IKRKAEVKKTKAGNTKEAVVHLRKSTRNTSN	_AGNTK(gl)EAVVHLR_	K		Q6P0N0	Q6P0N0	Mis18-binding protein 1	797	797
RPIA	RPIA;RPIA	203	Ubiquitylation	P49247	ENSG00000153574	7.28393	1.04865	2.05478	1	0.999858	0.00277288	NA	NA	NA	NA	NA	NA	YASRFIVIADFRKDSKNLGDQWHKGIPIEVI	_DSK(gl)NLGDQWHK_	K		P49247;Q53R32	P49247	Ribose-5-phosphate isomerase	203;69	203
RPL10A	RPL10A;RPL10A	56	Ubiquitylation	P62906	ENSG00000198755	7.91348	1.04383	2.04666	4	0.999851	0.0289638	NA	NA	NA	NA	NA	NA	YDPQKDKRFSGTVRLKSTPRPKFSVCVLGDQ	_LK(gl)STPRPK_	K		P62906;Q1JQ76	P62906	60S ribosomal protein L10a;Ribosomal protein	56;45	56
SMU1	SMU1;SMU1;SMU1	337	Ubiquitylation	A0MNN4	ENSG00000122692	6.94935	1.03548	2.03258	1	0.857248	0.00826621	NA	NA	NA	NA	NA	NA	ILSASFDQTIRIHGLKSGKTLKEFRGHSSFV	_IHGLK(gl)SGK_	K	+	A0MNN4;Q2TAY7;B4E3L0	A0MNN4	WD40 repeat-containing protein SMU1	337;337;176	337
PTBP2	PTBP2;PTBP2;PTBP2	491	Ubiquitylation	B4DSU5	ENSG00000117569	6.98568	1.02602	2.01664	1	0.986772	3.46e-09	NA	NA	NA	NA	NA	NA	EEDLRTLFANTGGTVKAFKFFQRDHKMALLQ	_TLFANTGGTVK(gl)AFK_	K		B4DSU5;B4DSS8;Q9UKA9;B4DSI2	B4DSU5	Polypyrimidine tract-binding protein 2	491;499;483;155	491
PSIP1	PSIP1;PSIP1;PSIP1	6	Ubiquitylation	O75475	ENSG00000164985	7.49056	1.02155	2.0091	2	1	0.000139807	NA	NA	NA	NA	NA	NA	__________MTRDFKPGDLIFAKMKGYPHW	_DFK(gl)PGDLIFAK_	K	+	O75475;Q05CM9;Q8N4N4	O75475	PC4 and SFRS1-interacting protein	6;6;6	6
SNRPA	SNRPA;SNRPA	98	Ubiquitylation	P09012	ENSG00000077312	6.76808	1.0187	2.00431	1	1	0.0359338	NA	NA	NA	NA	NA	NA	RIQYAKTDSDIIAKMKGTFVERDRKREKRKP	_MK(gl)GTFVER_	K	+	P09012;B2R802;B4DDC7	P09012	U1 small nuclear ribonucleoprotein A	98;98;19	98
KTN1	KTN1;KTN1	543	Ubiquitylation	Q86UP2	ENSG00000126777	6.90855	1.01321	1.99505	1	1	4.19e-11	NA	NA	NA	NA	NA	NA	EVQSLHSKLTDTLVSKQQLEQRLMQLMESEQ	_LTDTLVSK(gl)QQLEQR_	K		Q86UP2;B4DZ88	Q86UP2	Kinectin	543;543	543
KRR1	KRR1	230	Ubiquitylation	Q13601	ENSG00000111615	7.32143	1.00849	1.98708	2	1	0.000387603	NA	NA	NA	NA	NA	NA	PIYNIKSLMIKRELAKDSELRSQSWERFLPQ	_ELAK(gl)DSELR_	K		Q13601	Q13601	KRR1 small subunit processome component homolog	230	230
PHIP	PHIP;PHIP;PHIP	1602	Ubiquitylation	A7J992	ENSG00000146247	6.61501	1.00669	1.98406	1	0.999773	0.000232162	NA	NA	NA	NA	NA	NA	RKMKSSVLPKASTLSKSSAVIEQGDCKNNAL	_ASTLSK(gl)SSAVIEQGDCK_	K		A7J992;Q8WWQ0;B5MEB1	A7J992	PH-interacting protein	1602;1602;328	1602
ACOT7	ACOT7;ACOT7	286	Ubiquitylation	O00154	ENSG00000097021	7.14248	0.97519	1.93096	1	1	0.00134224	NA	NA	NA	NA	NA	NA	VTASVDAINFHDKIRKGCVITISGRMTFTSN	_K(gl)GCVITISGR_	K		O00154;B3KQ12;B4DUX0	O00154	Cytosolic acyl coenzyme A thioester hydrolase	286;276;171	286
CASP8	CASP8;CASP8	183	Ubiquitylation	Q14790	ENSG00000064012	6.80333	0.967021	1.9172	1	1	0.0377184	NA	NA	NA	NA	NA	NA	NKSLLKIINDYEEFSKERSSSLEGSPDEFSN	_IINDYEEFSK(gl)ER_	K		Q14790;E7ETB7	Q14790	Caspase-8;Caspase-8 subunit p18;Caspase-8 subunit p10	183;183	183
GNE	GNE;GNE;GNE;GNE;GNE	210	Ubiquitylation	Q6QNY5	ENSG00000159921	6.66581	0.964657	1.91321	1	0.872399	0.00107852	NA	NA	NA	NA	NA	NA	KDYMSIIRMWLGDDVKSKDYIVALQHPVTTD	_MWLGDDVK(gl)SK_	K	+	Q6QNY5;Q6QNY7;Q9Y223;Q6QNY6;H0YFA7;B7Z428	Q6QNY5	Bifunctional UDP-N-acetylglucosamine 2-epimerase/N-acetylmannosamine kinase;UDP-N-acetylglucosamine 2-epimerase;N-acetylmannosamine kinase	210;210;210;210;182;169	210
RAD21	RAD21;RAD21;RAD21;RAD21;RAD21	573	Ubiquitylation	O60216	ENSG00000164754	6.65857	0.961253	1.90747	1	1	4.51e-05	NA	NA	NA	NA	NA	NA	KRTQQMLHGLQRALAKTGAESISLLELCRNT	_ALAK(gl)TGAESISLLELCR_	K		O60216;B3KUT8;E5RFZ5;E5RI01;E5RG18	O60216	Double-strand-break repair protein rad21 homolog	573;123;118;77;11	573
LIMA1	LIMA1;LIMA1;LIMA1;LIMA1	308	Ubiquitylation	Q59FE8	ENSG00000050405	6.39403	0.958434	1.90272	1	0.522438	0.00966047	NA	NA	NA	NA	NA	NA	STNYTNELKASGGEIKIHKMEQKENVPPGPE	_ASGGEIK(gl)IHK_	K		Q59FE8;Q53GG0;Q9UHB6;B4DN52;F8VQE1;F8VRN8	Q59FE8	LIM domain and actin-binding protein 1	308;299;299;218;139;299	308
SMU1	SMU1;SMU1;SMU1	340	Ubiquitylation	A0MNN4	ENSG00000122692	6.92383	0.947704	1.88464	1	0.568009	0.0118522	NA	NA	NA	NA	NA	NA	ASFDQTIRIHGLKSGKTLKEFRGHSSFVNEA	_IHGLKSGK(gl)_	K		A0MNN4;Q2TAY7;B4E3L0	A0MNN4	WD40 repeat-containing protein SMU1	340;340;179	340
IARS	IARS;DKFZp686L0869;DKFZp686L17145;IARS;IARS;IARS	927	Ubiquitylation	Q59G75	ENSG00000196305	6.71937	0.946881	1.88325	1	0.999624	0.000439574	NA	NA	NA	NA	NA	NA	EPDHMVLGKRLKGAFKAVMTSIKQLSSEELE	_GAFK(gl)AVMTSIK_	K		Q59G75;P41252;Q7Z3U5;Q7Z355;Q6P0M4;B4DVX2;Q7L4K8;Q5TCC4;Q9P1N9	Q59G75	Isoleucine--tRNA ligase, cytoplasmic	927;910;910;800;755;420;129;142;12	927
POLR2B	POLR2B;POLR2B;POLR2B	158	Ubiquitylation	B4DR40	ENSG00000047315	6.73639	0.946357	1.88237	1	1	0.0183948	NA	NA	NA	NA	NA	NA	TIWVSMLARGGQGAKKSAIGQRIVATLPYIK	_GGQGAK(gl)K(gl)SAIGQR_	K	+	B4DR40;P30876;B4DHJ3;C9J2Y9;B4DH29;C9J4M6	B4DR40	DNA-directed RNA polymerase;DNA-directed RNA polymerase II subunit RPB2;DNA-directed RNA polymerase;DNA-directed RNA polymerase;DNA-directed RNA polymerase;DNA-directed RNA polymerase	158;249;242;242;174;174	158
POLR2B	POLR2B;POLR2B;POLR2B	157	Ubiquitylation	B4DR40	ENSG00000047315	6.73639	0.946357	1.88237	1	1	0.0183948	NA	NA	NA	NA	NA	NA	STIWVSMLARGGQGAKKSAIGQRIVATLPYI	_GGQGAK(gl)K(gl)SAIGQR_	K	+	B4DR40;P30876;B4DHJ3;C9J2Y9;B4DH29;C9J4M6	B4DR40	DNA-directed RNA polymerase;DNA-directed RNA polymerase II subunit RPB2;DNA-directed RNA polymerase;DNA-directed RNA polymerase;DNA-directed RNA polymerase;DNA-directed RNA polymerase	157;248;241;241;173;173	157
POLR2J	POLR2J1;POLR2J	122	Ubiquitylation	Q9H1A6	ENSG00000005075	7.2707	0.943659	1.87782	1	0.5	0.0111742	NA	NA	NA	NA	NA	NA	VRAGPGGADGVAIKDKQEGIE__________	_VAIK(gl)DKQEGIE_	K		Q9H1A6;P52435	Q9H1A6	DNA-directed RNA polymerase II subunit RPB11-a	122;112	122
GTF2B	GTF2B;GTF2B;GTF2B	178	Ubiquitylation	Q00403	ENSG00000137947	6.61272	0.941407	1.87402	1	1	0.0256875	NA	NA	NA	NA	NA	NA	CLYIACRQEGVPRTFKEICAVSRISKKEIGR	_TFK(gl)EICAVSR_	K		Q00403;B1APE2;B1APE1	Q00403	Transcription initiation factor IIB	178;173;177	178
SPTBN1	SPTBN1;SPTBN1;SPTBN1;SPTBN1	2362	Ubiquitylation	B2ZZ89	ENSG00000115306	6.68885	0.9307	1.85598	1	0.5	0.0279313	NA	NA	NA	NA	NA	NA	KDKEKDKEKRFSLFGKKK_____________	_FSLFGK(gl)K_	K		B2ZZ89;Q01082;D6W5C0;B4DIF8	B2ZZ89	Spectrin beta chain, brain 1	2362;2362;2276;352	2362
SPTBN1	SPTBN1;SPTBN1;SPTBN1;SPTBN1	2363	Ubiquitylation	B2ZZ89	ENSG00000115306	6.68885	0.9307	1.85598	1	0.5	0.0279313	NA	NA	NA	NA	NA	NA	DKEKDKEKRFSLFGKKK______________	_FSLFGK(gl)K_	K		B2ZZ89;Q01082;D6W5C0;B4DIF8	B2ZZ89	Spectrin beta chain, brain 1	2363;2363;2277;353	2363
EPRS	EPRS	1109	Ubiquitylation	P07814	ENSG00000136628	7.81706	0.928882	1.85291	3	1	0	NA	NA	NA	NA	NA	NA	VADFAPEVAWVTRSGKTELAEPIAIRPTSET	_SGK(gl)TELAEPIAIRPTSETVMYPAYAK_	K	+	P07814;B4DP50	P07814	Bifunctional glutamate/proline--tRNA ligase;Glutamate--tRNA ligase;Proline--tRNA ligase	1109;73	1109
RPS25	RPS25	60	Ubiquitylation	P62851	ENSG00000118181;ENSG00000262088	7.19162	0.923339	1.84357	2	0.998884	0.00129303	NA	NA	NA	NA	NA	NA	NNLVLFDKATYDKLCKEVPNYKLITPAVVSE	_LCK(gl)EVPNYK_	K	+	P62851	P62851	40S ribosomal protein S25	60	60
EIF3A	EIF3A;EIF3A;EIF3A;EIF3A	679	Ubiquitylation	Q14152	ENSG00000107581	7.35959	0.919302	1.83677	1	0.973857	0.000300925	NA	NA	NA	NA	NA	NA	LDPDFIMAKQVEQLEKEKKELQERLKNQEKK	_QVEQLEK(gl)EKK_	K		Q14152;Q24JU4;F5H335;B4DYS1;Q7Z5T5	Q14152	Eukaryotic translation initiation factor 3 subunit A	679;679;645;645;679	679
CHTOP	CHTOP	228	Ubiquitylation	Q9Y3Y2	ENSG00000160679	7.86312	0.915636	1.83059	1	0.633153	0	NA	NA	NA	NA	NA	NA	KEQLDNQLDAYMSKTKGHLDAELDAYMAQTD	_EQLDNQLDAYMSKTK(gl)_	K	+	Q9Y3Y2	Q9Y3Y2	Chromatin target of PRMT1 protein	228	228
FKBP3	FKBP3	170	Ubiquitylation	Q00688	ENSG00000100442	6.74299	0.912726	1.82569	1	1	0.00289701	NA	NA	NA	NA	NA	NA	KKKNAKPLSFKVGVGKVIRGWDEALLTMSKG	_VGVGK(gl)VIR_	K		Q00688;Q53GD8	Q00688	Peptidyl-prolyl cis-trans isomerase FKBP3;Peptidyl-prolyl cis-trans isomerase	170;170	170
ZC3H15	ZC3H15;ZC3H15;ZC3H15;ZC3H15	27	Ubiquitylation	Q8WU90	ENSG00000065548	7.05975	0.904735	1.81222	2	0.999808	0.000843955	NA	NA	NA	NA	NA	NA	SKKAEQKKKEKIIEDKTFGLKNKKGAKQQKF	_IIEDK(gl)TFGLK_	K	+	Q8WU90;B7Z592;F5H0F5;F8WB26;F8WF67	Q8WU90	Zinc finger CCCH domain-containing protein 15	27;27;27;27;27	27
RNF220	RNF220;RNF220;RNF220;RNF220;hCG_27868;RNF220;RNF220;RNF220;RNF220;RNF220	362	Ubiquitylation	Q5VTB9	ENSG00000187147	6.73479	0.899098	1.80272	1	1	0.000616572	NA	NA	NA	NA	NA	NA	HENNNRFEEYEWCGQKRIRATTLLEGGFRGS	_FEEYEWCGQK(gl)R_	K	+	Q5VTB9;B4DLZ9;B4DJE2;Q5TDE8;Q5TDE7;D3DPZ1;F8WB55;B4DE07;E7EP36;H0Y7B1;Q5TDD9	Q5VTB9	E3 ubiquitin-protein ligase RNF220	362;149;104;104;78;41;104;123;127;111;110	362
RAD18	RAD18	318	Ubiquitylation	Q53H10	ENSG00000070950	7.00411	0.889396	1.78636	1	0.999558	0.017664	NA	NA	NA	NA	NA	NA	EIENIEKTRMRLEASKLNESVMVFTKDQTEK	_LEASK(gl)LNESVMVFTK_	K	+	Q53H10;Q9NS91	Q53H10;Q9NS91	E3 ubiquitin-protein ligase RAD18	318;318	318;318
PCM1	PCM1;PCM1;PCM1;PCM1;PCM1	1234	Ubiquitylation	Q15154	ENSG00000078674	7.13021	0.887837	1.78374	2	0.999507	0	NA	NA	NA	NA	NA	NA	VEKPFIKTGFSVSVEKSTSSNRKNQLDTNGR	_TGFSVSVEK(gl)STSSNRK_	K		Q15154;B9EIS5;D3DSQ0;E7ETA6;E7EV56;B4DJ00	Q15154	Pericentriolar material 1 protein	1234;1234;1234;1234;1235;96	1234
WDR74	WDR74;WDR74	266	Ubiquitylation	Q6RFH5	ENSG00000133316	7.04442	0.885887	1.78045	1	1	7.92e-09	NA	NA	NA	NA	NA	NA	LAEIDLRQGRLLGCLKGLAGSVRGLQCHPSK	_LLGCLK(gl)GLAGSVR_	K	+	Q6RFH5;E9PS41	Q6RFH5	WD repeat-containing protein 74	266;209	266
RCOR1;RCOR3	RCOR1;RCOR3;RCOR3;RCOR3;RCOR3	156	Ubiquitylation	Q9UKL0	ENSG00000089902;ENSG00000117625	7.16566	0.877116	1.76567	1	0.541119	0.000676703	NA	NA	NA	NA	NA	NA	LSEAKLDEYIAIAKEKHGYNMEQALGMLFWH	_LDEYIAIAKEK(gl)_	K		Q9UKL0;Q9P2K3;B4DV59;E9PQE5;E9PR63	Q9UKL0	REST corepressor 1;REST corepressor 3	156;53;143;53;53	156
RPS3A	RPS3A;RPS3A;RPS3A;RPS3A;RPS3A;RPS3A;RPS3A;RPS3A;RPS3A;RPS3A;RPS3A	152	Ubiquitylation	A8K4W0	ENSG00000145425	7.13143	0.874522	1.76129	2	1	0.000240879	NA	NA	NA	NA	NA	NA	LFCVGFTKKRNNQIRKTSYAQHQQVRQIRKK	_K(gl)TSYAQHQQVR_	K	+	A8K4W0;P61247;Q6NXR8;D6RAT0;D6RG13;H0Y9Y4;E9PFI5;D6RB09;F5H4F9;H0Y8L7;D6RAS7;D6R9B6;B7Z3M5	A8K4W0;B7Z3M5	40S ribosomal protein S3a	152;152;152;115;132;96;152;115;139;147;115;33;139	152;139
DDB1	DDB1;DDB1;DDB1	204	Ubiquitylation	Q16531	ENSG00000167986	7.44456	0.871134	1.75558	3	0.999989	0.000766786	NA	NA	NA	NA	NA	NA	HVKTYEVSLREKEFNKGPWKQENVEAEASMV	_EFNK(gl)GPWK_	K	+	Q16531;B7Z2A1;F5GY55;F5H2L3	Q16531	DNA damage-binding protein 1	204;204;204;148	204
EPB41L2	EPB41L2;EPB41L2;DKFZp781H1755;EPB41L2;EPB41L2;EPB41L2;EPB41L2;EPB41L2;EPB41L2;EPB41L2;EPB41L2	13	Ubiquitylation	O43491	ENSG00000079819	7.0421	0.869871	1.75346	2	0.555023	5.92e-05	NA	NA	NA	NA	0.483768	0.00096189	___MTTEVGSVSEVKKDSSQLGTDATKEKPK	_TTEVGSVSEVKK(gl)_	K	+	E9PHY5;E9PPD9;Q68DV2;E9PK52;E9PII3;Q59FD8;E9PQD2;E9PIG0;E9PRG1;E9PQN0;E9PJP4;O43491	E9PHY5;O43491	Band 4.1-like protein 2	13;13;13;13;13;16;13;13;13;13;13;13	13;13
TRIM25	TRIM25;TRIM25	453	Ubiquitylation	Q59GW5	ENSG00000121060	6.90952	0.867343	1.74919	1	1	0.00021578	NA	NA	NA	NA	NA	NA	AKATSSHPNSTSLKAKVLETFLAKSRPELLE	_AK(gl)VLETFLAK_	K	+	Q59GW5;Q14258;D3DTY9	Q59GW5	E3 ubiquitin/ISG15 ligase TRIM25	453;439;231	453
HSP90AA1	HSP90AA1;HSP90AA1;HSP90AA1;HSP90AA1;HSP90AA2;HSP90AA1;HSP90AA5P	208	Ubiquitylation	P07900	ENSG00000080824	7.83493	0.86481	1.74493	1	0.938838	0.0194586	NA	NA	NA	NA	NA	NA	DQTEYLEERRIKEIVKKHSQFIGYPITLFVE	_IKEIVK(gl)K_	K		P07900;Q2VPJ6;Q8TBA7;Q86U12;Q14568;G3V2J8;Q58FG0	P07900	Heat shock protein HSP 90-alpha;Putative heat shock protein HSP 90-alpha A2;Putative heat shock protein HSP 90-alpha A5	208;208;114;29;208;139;38	208
ELAVL1	ELAVL1	116	Ubiquitylation	B4DVB8	ENSG00000066044	7.28612	0.857503	1.73261	2	0.999311	0.00892495	NA	NA	NA	NA	NA	NA	AERAINTLNGLRLQSKTIKVSYARPSSEVIK	_LQSK(gl)TIK_	K		B4DVB8;Q15717	B4DVB8	ELAV-like protein 1	116;89	116
DDX21	DDX21	406	Ubiquitylation	Q9NR30	ENSG00000165732	6.60662	0.856946	1.73167	1	0.998886	0.00753293	NA	NA	NA	NA	NA	NA	KSTYEQVDLIGKKTQKTAITVEHLAIKCHWT	_TQK(gl)TAITVEHLAIK_	K		Q9NR30	Q9NR30	Nucleolar RNA helicase 2	406	406
TCERG1	TCERG1;TCERG1	711	Ubiquitylation	O14776	ENSG00000113649	6.61224	0.856149	1.73033	1	0.99983	0.00192284	NA	NA	NA	NA	NA	NA	LLNPKERKQVFDQYVKTRAEEERREKKNKIM	_KQVFDQYVK(gl)TR_	K		O14776;G3V220	O14776	Transcription elongation regulator 1	711;711	711
PRPF8	PRPF8	1300	Ubiquitylation	Q6P2Q9	ENSG00000174231	6.60519	0.850319	1.7205	1	0.999812	0.00827074	NA	NA	NA	NA	NA	NA	LDLLVKCENKIQTRIKIGLNSKMPSRFPPVV	_IK(gl)IGLNSK_	K		Q6P2Q9;B4DK16;I3L3Z8	Q6P2Q9	Pre-mRNA-processing-splicing factor 8	1300;30;4	1300
RPL6	RPL6;RPL6;RPL6;RPL6;RPL6;RPL6	131	Ubiquitylation	Q9HBB3	ENSG00000089009	7.42187	0.842617	1.70752	2	1	0.00317569	NA	NA	NA	NA	NA	NA	YPTEDVPRKLLSHGKKPFSQHVRKLRASITP	_K(gl)PFSQHVR_	K	+	Q9HBB3;Q02878;Q8N5Z7;Q8TBK5;F8W181;B2R4K7;B4DRX3;F8VZ45;F8VR69	Q9HBB3	60S ribosomal protein L6;60S ribosomal protein L6;60S ribosomal protein L6;60S ribosomal protein L6;60S ribosomal protein L6;60S ribosomal protein L6;60S ribosomal protein L6	131;131;131;131;71;131;70;131;20	131
PTPRG	PTPRG;PTPRG	899	Ubiquitylation	P23470	ENSG00000144724	6.85678	0.840846	1.70454	1	0.816403	0.0231144	NA	NA	NA	NA	NA	NA	LAYDHSRVKLRPLPGKDSKHSDYINANYVDG	_LRPLPGK(gl)DSK_	K		P23470;B7ZLX5;B7Z3T1	P23470	Receptor-type tyrosine-protein phosphatase gamma	899;870;145	899
NOL7	NOL7	178	Ubiquitylation	Q9UMY1	ENSG00000225921	6.67241	0.837055	1.69815	1	1	0.033815	NA	NA	NA	NA	NA	NA	VQSVSQNKSYLAVRLKDQDLRDSRQQAAQAF	_LK(gl)DQDLR_	K		Q9UMY1	Q9UMY1	Nucleolar protein 7	178	178
FRG1;FRG1B	FRG1;FRG1B;LOC283788;FRG1B;FRG1;FRG1;FRG1B	170	Ubiquitylation	Q14331	ENSG00000109536;ENSG00000149531;ENSG00000260380	6.92097	0.828956	1.6845	1	0.999999	0.000165732	NA	NA	NA	NA	NA	NA	CFIRCNEAGDIEAKSKTAGEEEMIKIRSCAE	_SK(gl)TAGEEEMIK_	K		Q14331;Q9BZ01;Q96MD3;Q96ND1;Q05D61;F5H5R5;E9PRR7;E9PLY7;H0YEZ2	Q14331	Protein FRG1;Protein FRG1B	170;102;107;48;24;107;107;42;64	170
TEX30	TEX30	197	Ubiquitylation	B2RC94	ENSG00000151287	7.00552	0.828632	1.68395	1	1	0.00034881	NA	NA	NA	NA	NA	NA	HKIHWIEKANHSMAVKGRSTNDVFKEINTQI	_ANHSMAVK(gl)GR_	K		B2RC94;Q5JUR7	B2RC94	Testis-expressed sequence 30 protein	197;197	197
RPS25	RPS25	98	Ubiquitylation	P62851	ENSG00000118181;ENSG00000262088	7.0816	0.828388	1.68354	1	0.999997	0.00188148	NA	NA	NA	NA	NA	NA	LARAALQELLSKGLIKLVSKHRAQVIYTRNT	_GLIK(gl)LVSK_	K	+	P62851	P62851	40S ribosomal protein S25	98	98
IPO5	IPO5;IPO5;IPO5	548	Ubiquitylation	O00410	ENSG00000065150	7.20431	0.827656	1.68231	2	1	1.87e-06	NA	NA	NA	NA	NA	NA	LFMPSLKHIVENAVQKELRLLRGKTIECISL	_HIVENAVQK(gl)ELR_	K	+	O00410;B4E0R6;H0Y8C6;B3KWG6	O00410	Importin-5	548;423;550;169	548
HNRNPUL2;HNRNPUL2-BSCL2	HNRNPUL2;hCG_2044799	553	Ubiquitylation	Q1KMD3	ENSG00000214753;ENSG00000234857	7.01414	0.823831	1.67586	1	1	0.000524593	NA	NA	NA	NA	1	0.0738114	CNVYNSGQRRKLLLFKTFSRKVVVVVPNEED	_LLLFK(gl)TFSR_	K	+	Q1KMD3;H3BQZ7	Q1KMD3	Heterogeneous nuclear ribonucleoprotein U-like protein 2	553;553	553
AIFM1	AIFM1;PDCD8	111	Ubiquitylation	O95831	ENSG00000156709	7.19184	0.823749	1.67572	1	0.539069	0.00263417	NA	NA	NA	NA	NA	NA	NERISGLGLTPEQKQKKAALSASEGEEVPQD	_ISGLGLTPEQKQK(gl)_	K	+	O95831;Q1L6K4	O95831	Apoptosis-inducing factor 1, mitochondrial	111;24	111
SERBP1	SERBP1;SERBP1;SERBP1;SERBP1;DKFZp686P17171	327	Ubiquitylation	Q8NC51	ENSG00000142864	6.51506	0.822526	1.67366	1	0.5	0.0227081	NA	NA	NA	NA	NA	NA	NEGADGQWKKGFVLHKSKSEEAHAEDSVMDH	_GFVLHK(gl)SK_	K		Q8NC51;D3DQ70;D3DQ69;Q5VU21;Q63HR1	Q8NC51	Plasminogen activator inhibitor 1 RNA-binding protein	327;384;369;306;306	327
EPB41L2	EPB41L2;EPB41L2;DKFZp781H1755;EPB41L2;EPB41L2;EPB41L2;EPB41L2;EPB41L2;EPB41L2;EPB41L2;EPB41L2	84	Ubiquitylation	O43491	ENSG00000079819	7.27887	0.822445	1.67352	1	0.999882	0.00319822	NA	NA	NA	NA	NA	NA	SESRGISRFIPPWLKKQKSYTLVVAKDGGDK	_K(gl)QK(gl)SYTLVVAK_	K		E9PHY5;E9PPD9;Q68DV2;E9PK52;E9PII3;Q59FD8;E9PQD2;E9PIG0;E9PRG1;E9PQN0;E9PJP4;O43491	E9PHY5;O43491	Band 4.1-like protein 2	84;84;84;84;84;87;84;84;84;84;84;84	84;84
CLCN7	CLCN7;CLCN7;CLCN7;CLCN7	7	Ubiquitylation	Q96RY8	ENSG00000103249	7.7873	0.815575	1.66194	1	1	0.0146251	NA	NA	NA	NA	NA	NA	_________MANVSKKVSWSGRDRDDEEAAP	_K(gl)VSWSGR_	K		Q96RY8;B3KVJ8;P51798;A8K7X1;B3KPN3;E9PDB9;H0Y2M6	Q96RY8	H(+)/Cl(-) exchange transporter 7	7;7;7;7;7;7;7	7
ATR	ATR	1019	Ubiquitylation	Q13535	ENSG00000175054	6.75583	0.815493	1.66181	1	1	0.0101696	NA	NA	NA	NA	NA	NA	AKASPAASALIRTLGKQLNVNRREILINNFK	_TLGK(gl)QLNVNRR_	K		Q13535	Q13535	Serine/threonine-protein kinase ATR	1019	1019
SPAG16	SPAG16;SPAG16;SPAG16;SPAG16;PF20	214	Ubiquitylation	Q8N0X2	ENSG00000144451	7.56643	0.813278	1.65807	1	0.978558	0.00733504	NA	NA	NA	NA	NA	NA	HKRIVQEKNKLINDLKGLKLHYASYEPTIRV	_LINDLK(gl)GLK_	K		Q8N0X2;Q4G1A2;B4DYB5;E7EWV3;Q53SC3	Q8N0X2	Sperm-associated antigen 16 protein	214;154;120;214;121	214
HNRNPC;HNRNPCL1	HNRNPC;HNRNPC;HNRNPC;HNRNPC;HNRNPC;HNRNPC;HNRNPC;hCG_1641229;HNRNPC;HNRNPC;HNRNPC;LOC440563;LOC649330;LOC440563;HNRNPCL1;HNRPCL1	206	Ubiquitylation	A8K9A4	ENSG00000092199;ENSG00000179172	7.17356	0.81295	1.65752	3	1	2.47e-05	6.48961	NA	NA	NA	0.999996	0.00268143	DDLQAIKKELTQIKQKVDSLLENLEKIEKEQ	_QK(gl)VDSLLENLEK_	K	+	A8K9A4;P07910;B2R603;B2R5W2;B4DY08;G3V4W0;G3V2Q1;G3V4C1;B3KX96;G3V576;D3DPI2;G3V2D6;B4DQQ2;G8JL89;G3V5V7;B2RXH8;B7ZW38;B7ZW41;O60812;Q6PKD2	A8K9A4	Heterogeneous nuclear ribonucleoproteins C1/C2;Heterogeneous nuclear ribonucleoprotein C-like 1	206;206;206;193;193;193;206;193;193;206;193;114;101;101;90;193;193;193;193;193	206
PLK1	PLK1;PLK1;PLK1	574	Ubiquitylation	B2R841	ENSG00000166851	7.10599	0.812293	1.65641	1	1	0	NA	NA	NA	NA	NA	NA	FRTYRLSLLEEYGCCKELASRLRYARTMVDK	_LSLLEEYGCCK(gl)ELASR_	K		B2R841;P53350;Q59GD0;B4E083;D3DWF3	B2R841	Serine/threonine-protein kinase PLK1	574;574;517;477;334	574
ANO6	ANO6;ANO6	908	Ubiquitylation	Q4KMQ2	ENSG00000177119	7.19573	0.8118	1.65558	1	1	0.000719596	NA	NA	NA	NA	NA	NA	IAERMIEAVDNNLRPKSE_____________	_MIEAVDNNLRPK(gl)SE_	K	+	Q4KMQ2;E9PB30	Q4KMQ2	Anoctamin-6	908;890	908
MTA3;MTA1	MTA3;MTA3;MTA3;MTA3;MTA3;MTA3;tmp_locus_6;MTA1;MTA1;MTA1;MTA1	340	Ubiquitylation	Q13330	ENSG00000057935;ENSG00000182979	6.9613	0.811553	1.65516	1	1	0.00402748	NA	NA	NA	NA	NA	NA	EYYYMWKTTDRYVQQKRLKAAEAESKLKQVY	_TTDRYVQQK(gl)R_	K		E7EQY4;Q9BTC8;E7EV10;F8W8M8;E9PCS8;D6W5A2;Q53QZ9;Q13330;E7ESY4;E7EN71;H0Y4T7;Q59FW1	E7EQY4;Q13330	Metastasis-associated protein MTA3;Metastasis-associated protein MTA1	323;323;323;323;323;267;26;340;340;249;132;132	323;340
EIF3A	EIF3A;EIF3A;EIF3A;EIF3A	711	Ubiquitylation	Q14152	ENSG00000107581	7.75957	0.810895	1.65406	2	1	0	NA	NA	NA	NA	NA	NA	DYFERAKRLEEIPLIKSAYEEQRIKDMDLWE	_LEEIPLIK(gl)SAYEEQR_	K	+	Q14152;Q24JU4;F5H335;B4DYS1;Q7Z5T5	Q14152	Eukaryotic translation initiation factor 3 subunit A	711;711;677;677;711	711
TBCA	TBCA;TBCA;TBCA;TBCA;TBCA;TBCA	17	Ubiquitylation	O75347	ENSG00000171530	7.30703	0.807355	1.64809	2	0.999999	0.00382026	NA	NA	NA	NA	NA	NA	ADPRVRQIKIKTGVVKRLVKEKVMYEKEAKQ	_IKTGVVK(gl)R_	K		O75347;Q6FGD7;B4DT30;E5RIX8;E5RHG6;E5RJM1	O75347	Tubulin-specific chaperone A	17;17;17;17;17;17	17
ZNF768	ZNF768;ZNF768	306	Ubiquitylation	Q9H5H4	ENSG00000169957	7.97706	0.806943	1.64739	4	1	1e-15	NA	NA	NA	NA	NA	NA	CEVCSKAFSQSSDLIKHQRTHTGERPYKCPR	_AFSQSSDLIK(gl)HQR_	K		Q9H5H4;B2RD90;H3BS42	Q9H5H4	Zinc finger protein 768	306;286;275	306
SLC16A1	SLC16A1;SLC16A1;SLC16A1;SLC16A1	191	Ubiquitylation	B4E106	ENSG00000155380	6.97217	0.804136	1.64266	1	0.999999	0.00906217	NA	NA	NA	NA	NA	NA	RPIGPKPTKAGKDKSKASLEKAGKSGVKKDL	_SK(gl)ASLEK(gl)AGK_	K		P53985;B4DKS0;B2R6A5;Q5T8R5;Q49A45;Q5T8R3;B4E106	P53985;B4E106	Monocarboxylate transporter 1	211;191;211;211;211;211;191	211;191
PIBF1	PIBF1;PIBF1;PIBF1;PIBF1	115	Ubiquitylation	Q8WXW3	ENSG00000083535	7.03431	0.8024	1.63974	1	0.817392	0.000214658	NA	NA	NA	NA	NA	NA	QLLTLRLDNQLAFQQKDASKYQELMKQEMET	_LDNQLAFQQK(gl)DASK_	K	+	Q8WXW3;Q4G0R1;F5H337;Q05DN0	Q8WXW3	Progesterone-induced-blocking factor 1	115;115;115;115	115
LEO1	LEO1;LEO1	503	Ubiquitylation	Q8WVC0	ENSG00000166477	6.73687	0.802317	1.6396	1	1	0.000343083	NA	NA	NA	NA	NA	NA	KLTFRPHSTDSATHRKMTLSLADRCSKTQKI	_K(gl)MTLSLADR_	K		Q8WVC0;B4DNM0;F5GWD7	Q8WVC0	RNA polymerase-associated protein LEO1	503;481;481	503
HECTD1	HECTD1;HECTD1	340	Ubiquitylation	Q9ULT8	ENSG00000092148	6.38586	0.799087	1.63415	1	0.980749	0.0237108	NA	NA	NA	NA	NA	NA	DLLLVLLFEGRKALPKSSAGSTGRIPGLRRL	_KALPK(gl)SSAGSTGR_	K		Q9ULT8;G3V4V5	Q9ULT8	E3 ubiquitin-protein ligase HECTD1	340;340	340
FAM136A	FAM136A;FAM136A	99	Ubiquitylation	Q96C01	ENSG00000035141	7.62282	0.798839	1.63373	2	0.999972	7e-15	NA	NA	NA	NA	NA	NA	MHCNDKAKDSIDAGSKELQVKQQLDSCVTKC	_DSIDAGSK(gl)ELQVK_	K		Q96C01;E7EQY1;B0AZT6	Q96C01	Protein FAM136A	99;206;68	99
PARP1	PARP1	629	Ubiquitylation	P09874	ENSG00000143799	7.36586	0.798009	1.63234	1	0.96227	4.58e-05	NA	NA	NA	NA	NA	NA	FMKLYEEKTGNAWHSKNFTKYPKKFYPLEID	_TGNAWHSK(gl)NFTK_	K		P09874;B4E0E1;B2R5W3	P09874	Poly [ADP-ribose] polymerase 1	629;608;629	629
BAZ2A	BAZ2A;BAZ2A	1786	Ubiquitylation	Q9UIF9	ENSG00000076108	6.84327	0.793438	1.62463	1	1	0.000516964	NA	NA	NA	NA	NA	NA	PAAGPRYSEEGLSPSKRRRLSMRNHHSDLTF	_YSEEGLSPSK(gl)R_	K		Q9UIF9;F8VU39	Q9UIF9	Bromodomain adjacent to zinc finger domain protein 2A	1786;1784	1786
SLC4A4	SLC4A4;SLC4A4;NBC	229	Ubiquitylation	A5JJ20	ENSG00000080493	6.25455	0.792272	1.62267	1	1	1.74e-05	NA	NA	NA	NA	NA	NA	HQTKKSNLRSLADIGKTVSSASRMFTNPDNG	_SLADIGK(gl)TVSSASR_	K		A5JJ20;Q9Y6R1;Q9Y6R3	A5JJ20	Electrogenic sodium bicarbonate cotransporter 1	229;229;209	229
CHTOP	CHTOP	30	Ubiquitylation	Q9Y3Y2	ENSG00000160679	6.83004	0.789521	1.61803	1	0.5	0.00113689	NA	NA	NA	NA	NA	NA	TKMSLNERFTNMLKNKQPTPVNIRASMQQQQ	_FTNMLK(gl)NK_	K		Q9Y3Y2	Q9Y3Y2	Chromatin target of PRMT1 protein	30	30
CHTOP	CHTOP	28	Ubiquitylation	Q9Y3Y2	ENSG00000160679	6.83004	0.789521	1.61803	1	0.5	0.00113689	NA	NA	NA	NA	NA	NA	STTKMSLNERFTNMLKNKQPTPVNIRASMQQ	_FTNMLK(gl)NK_	K		Q9Y3Y2	Q9Y3Y2	Chromatin target of PRMT1 protein	28	28
RALY	RALY;RALY;RALY;RALY;RALY	181	Ubiquitylation	Q53GL6	ENSG00000125970	7.01937	0.78902	1.61719	1	0.560654	1.42e-06	NA	NA	NA	NA	0.5	0.0924759	LFARSTAVTTSSAKIKLKSSELQAIKTELTQ	_STAVTTSSAKIK(gl)_	K		Q53GL6;Q9UKM9;A8K4T9;Q5QPL9;Q5QPM0;Q5QPM1	Q53GL6	RNA-binding protein Raly	181;181;165;165;115;181	181
RPS9	RPS9;RPS9	139	Ubiquitylation	P46781	ENSG00000170889;ENSG00000263076;ENSG00000263332	6.64823	0.779722	1.60151	1	1	0.000150137	NA	NA	NA	NA	NA	NA	HHARVLIRQRHIRVRKQVVNIPSFIVRLDSQ	_K(gl)QVVNIPSFIVR_	K	+	P46781;A5D904	P46781	40S ribosomal protein S9	139;78	139
EIF3A	EIF3A;EIF3A;EIF3A;EIF3A;EIF3A	632	Ubiquitylation	Q14152	ENSG00000107581	7.66482	0.770026	1.58517	2	0.985729	3.79e-05	NA	NA	NA	NA	NA	NA	KEREKERILQEHEQIKKKTVRERLEQIKKTE	_ILQEHEQIK(gl)K_	K	+	Q14152;Q24JU4;F5H335;B4DYS1;Q7Z5T5;Q6P1R0	Q14152	Eukaryotic translation initiation factor 3 subunit A	632;632;598;598;632;632	632
SRSF7	SRSF7;SRSF7;SRSF7	12	Ubiquitylation	Q16629	ENSG00000115875	6.78884	0.767401	1.58075	1	0.99873	0.00089104	NA	NA	NA	NA	NA	NA	____MSRYGRYGGETKVYVGNLGTGAGKGEL	_YGGETK(gl)VYVGNLGTGAGK_	K	+	Q16629;C9JAB2;B4DLU6;G5E9M3;Q8NB80	Q16629	Serine/arginine-rich splicing factor 7	12;12;12;12;12	12
BUD31	BUD31;BUD31;BUD31;BUD31	94	Ubiquitylation	P41223	ENSG00000106245	6.47782	0.767316	1.58061	1	1	0.000185253	NA	NA	NA	NA	NA	NA	IKEGYADKNLIAKWKKQGYENLCCLRCIQTR	_K(gl)QGYENLCCLR_	K	+	P41223;C9JNV2;C9JCD9;B7Z4S9	P41223	Protein BUD31 homolog	94;65;53;94	94
FAM98A	FAM98A;FAM98A;FAM98A	177	Ubiquitylation	Q8NCA5	ENSG00000119812	7.19756	0.766977	1.58003	2	1	0.0136971	NA	NA	NA	NA	NA	NA	ITMFQFFSGIEKKKLKETLAKVPPNHVGKPL	_LK(gl)ETLAK_	K		Q8NCA5;B3KTW4;B4DY25;E9PH82;Q05CT2	Q8NCA5	Protein FAM98A	177;53;7;176;176	177
RSL24D1	RSL24D1;RSL24D1	73	Ubiquitylation	B3KP47	ENSG00000137876	7.05873	0.765535	1.5776	1	1	1.24e-06	NA	NA	NA	NA	NA	NA	AAGKELTVDNSFEFEKRRNEPIKYQRELWNK	_ELTVDNSFEFEK(gl)R_	K		B3KP47;Q9UHA3;H3BMQ2	B3KP47	Probable ribosome biogenesis protein RLP24	73;73;56	73
PARP1	PARP1;PARP1;PARP1;PARP1	119	Ubiquitylation	P09874	ENSG00000143799	7.72556	0.760434	1.56901	2	1	2.78e-11	NA	NA	NA	NA	NA	NA	SKAEKTLGDFAAEYAKSNRSTCKGCMEKIEK	_TLGDFAAEYAK(gl)SNR_	K	+	P09874;B4E0E1;B2R5W3;F8WC10;Q6PJL0;Q05D33	P09874	Poly [ADP-ribose] polymerase 1	119;98;119;119;119;119	119
GNAI3	GNAI3;GNAI3	92	Ubiquitylation	P08754	ENSG00000065135	7.83819	0.760263	1.56872	1	1	0.000810271	NA	NA	NA	NA	NA	NA	TIQSIIAIIRAMGRLKIDFGEAARADDARQL	_LK(gl)IDFGEAAR_	K	+	P08754;Q5TZX1	P08754	Guanine nucleotide-binding protein G(k) subunit alpha	92;92	92
CFL1	CFL1;CFL1;CFL1;CFL1;CFL1;CFL1;CFL1	82	Ubiquitylation	E9PK25	ENSG00000172757	6.87508	0.756596	1.56254	1	0.5	0.000663484	NA	NA	NA	NA	NA	NA	VKKRKKAVLFCLSEDKKNIILEEGKEILVGD	_AVLFCLSEDK(gl)K_	K	+	E9PK25;P23528;E9PP50;G3V1A4;B4E112;E9PS23;E9PQB7;E9PLJ3	E9PK25;E9PQB7	Cofilin-1	82;44;44;27;44;44;27;27	82;27
RPS20	RPS20;RPS20	59	Ubiquitylation	P60866	ENSG00000008988	6.90276	0.755913	1.56139	1	1	0.0166006	NA	NA	NA	NA	NA	NA	KEKNLKVKGPVRMPTKTLRITTRKTPCGEGS	_MPTK(gl)TLR_	K	+	P60866;G3XAN0	P60866	40S ribosomal protein S20	59;4	59
CCAR2	KIAA1967;KIAA1967;KIAA1967	742	Ubiquitylation	B3KTJ9	ENSG00000158941	7.04048	0.755571	1.56081	1	1	0.000782884	NA	NA	NA	NA	NA	NA	RILLTLGIRLSAEQAKQLVSRVVTQNICQYR	_LSAEQAK(gl)QLVSR_	K	+	B3KTJ9;Q8N163;H0YB24;G3V119;E2PSM9	B3KTJ9	DBIRD complex subunit KIAA1967	742;742;434;417;184	742
HMGN1	HMGN1;HMGN1;HMGN1;HMGN1;HMGN1	30	Ubiquitylation	A6NEL0	ENSG00000205581	7.37952	0.753262	1.55692	2	0.984917	4.19e-05	NA	NA	NA	NA	NA	NA	QWPEGAQVSSAEGAAKEEPKRRSARLSAKPP	_VSSAEGAAK(gl)EEPK_	K	+	A6NEL0;P05114;H7BXJ5;F2Z2Y5;F2Z2W6	A6NEL0	Non-histone chromosomal protein HMG-14	30;14;14;14;14	30
CAND1	CAND1	826	Ubiquitylation	A8K8U1	ENSG00000111530	7.60799	0.745452	1.54376	1	1	2.43e-13	NA	NA	NA	NA	NA	NA	PKEGPAVVGQFIQDVKNSRSTDSIRLLALLS	_EGPAVVGQFIQDVK(gl)NSR_	K	+	A8K8U1;Q86VP6;B3KMG3	A8K8U1	Cullin-associated NEDD8-dissociated protein 1	826;826;54	826
BTF3L4	BTF3L4;BTF3L4;BTF3L4;BTF3L4	115	Ubiquitylation	Q96K17	ENSG00000134717	7.16533	0.745452	1.54376	1	1	0.00219504	NA	NA	NA	NA	NA	NA	GILSQLGADSLTSLRKLAEQFPRQVLDSKAP	_K(gl)LAEQFPR_	K	+	Q96K17;E9PL10;Q6PJ77;B3KNJ1	Q96K17	Transcription factor BTF3 homolog 4	115;115;110;57	115
KRR1	KRR1	106	Ubiquitylation	Q13601	ENSG00000111615	7.56946	0.744506	1.54216	2	1	3.03e-09	NA	NA	NA	NA	NA	NA	TLDLIEGSMTVCTTKKTFDPYIIIRARDLIK	_K(gl)TFDPYIIIR_	K	+	Q13601;B4DMS5	Q13601	KRR1 small subunit processome component homolog	106;106	106
SARNP;	SARNP;SARNP;LOC402290;SARNP	28	Ubiquitylation	F8VZQ9	ENSG00000205323;ENSG00000257390	6.9028	0.74442	1.54201	1	0.990625	0.00616324	NA	NA	NA	NA	NA	NA	LAELKQECLARGLETKGIKQDLIHRLQAYLE	_GLETK(gl)GIK_	K		F8VZQ9;P82979;H0YHG0;A4D286;F8VS12	F8VZQ9	SAP domain-containing ribonucleoprotein	28;28;341;9;28	28
PPP1R10;PPP1R10;PPP1R10;PPP1R10;PPP1R10;PPP1R10;PPP1R10	PPP1R10;PPP1R10;PPP1R10;PPP1R10	207	Ubiquitylation	Q2L6I0	ENSG00000204569;ENSG00000206489;ENSG00000227804;ENSG00000230995;ENSG00000231737;ENSG00000235291;ENSG00000238104	6.6388	0.743386	1.54027	1	1	0.000484897	NA	NA	NA	NA	NA	NA	REKPKSLRTTAPSHAKFRSTGLELETPSLVP	_TTAPSHAK(gl)FR_	K		Q2L6I0;Q96QC0;F5H5K4;Q58F28	Q2L6I0	Serine/threonine-protein phosphatase 1 regulatory subunit 10	207;207;207;207	207
SPTBN2	SPTBN2;SPTBN2	2304	Ubiquitylation	O15020	ENSG00000173898	6.57356	0.74261	1.53896	1	0.999895	0.00103895	NA	NA	NA	NA	NA	NA	YRKRKHVFKLGLQDGKEYLFQAKDEAEMSSW	_LGLQDGK(gl)EYLFQAK_	K		O15020;A4QPE4	O15020	Spectrin beta chain, brain 2	2304;848	2304
PPAN;PPAN-P2RY11	PPAN-P2RY11;PPAN;PPAN;PPAN;PPAN	217	Ubiquitylation	C9J3F9	ENSG00000130810;ENSG00000243207	7.26293	0.741489	1.53708	1	1	0.000142831	NA	NA	NA	NA	NA	NA	VPVGASRGMKKLLQEKFPNMSRLQDISELLA	_LLQEK(gl)FPNMSR_	K	+	C9J3F9;Q9NQ55;C9JW41;A8MV53;C9J3W3	C9J3F9	Suppressor of SWI4 1 homolog	217;217;217;164;155	217
RRP15	RRP15	207	Ubiquitylation	Q9Y3B9	ENSG00000067533	7.17499	0.740366	1.53518	1	0.93065	0.00648179	NA	NA	NA	NA	NA	NA	GSSMRKRAKLISTVSKKDFISVLRGMDGSTN	_LISTVSK(gl)K_	K	+	Q9Y3B9;A8K201	Q9Y3B9	RRP15-like protein	207;184	207
ZNF629	ZNF629	251	Ubiquitylation	Q9UEG4	ENSG00000102870	7.18469	0.73933	1.53344	1	1	1.34e-06	NA	NA	NA	NA	NA	NA	CTECEKAFTQSTNLIKHQRSHTGEKPYKCGE	_AFTQSTNLIK(gl)HQR_	K		Q9UEG4	Q9UEG4	Zinc finger protein 629	251	251
MDC1;MDC1;MDC1;MDC1;MDC1;MDC1;MDC1;MDC1	MDC1;MDC1;MDC1;MDC1;MDC1;MDC1;MDC1	1885	Ubiquitylation	Q14676	ENSG00000137337;ENSG00000206481;ENSG00000224587;ENSG00000225589;ENSG00000228575;ENSG00000231135;ENSG00000234012;ENSG00000237095	6.67544	0.737514	1.53038	1	0.999196	0.00733658	NA	NA	NA	NA	NA	NA	EEEPNRIPSRSLRRTKLNQESTAPKVLFTGV	_TK(gl)LNQESTAPK_	K		Q14676;E9PGY5;F8VU38;F8VZP8;F8W1C2;B4DYH4;E7EVA7;F8VV34	Q14676	Mediator of DNA damage checkpoint protein 1	1885;1621;1451;1451;1451;1451;1598;1598	1885
NUMA1	NUMA1 variant protein;NUMA1;NUMA1;NUMA1;NUMA1;NUMA1	1671	Ubiquitylation	Q4LE64	ENSG00000137497	7.01292	0.736388	1.52848	1	0.992005	8.06e-07	NA	NA	NA	NA	NA	NA	AEAERLGHELQQAGLKTKEAEQTCRHLTAQV	_LGHELQQAGLK(gl)TK_	K		Q4LE64;Q14980;Q59HB8;Q7Z757;F5H2L0;H0YFY6;Q96HN5;Q9BTE9;H0YH75	Q4LE64	Nuclear mitotic apparatus protein 1	1671;1665;1135;743;620;496;495;529;255	1671
ADGRA3	GPR125	1316	Ubiquitylation	Q8IWK6	ENSG00000152990	6.92393	0.733701	1.52395	1	1	0.0122681	NA	NA	NA	NA	NA	NA	LLGTDSTGNVRTGLWKHETTV__________	_TGLWK(gl)HETTV_	K		Q8IWK6;B3KTN7;B4DRA3;Q6JN45	Q8IWK6	Probable G-protein coupled receptor 125	1316;1119;1119;240	1316
NCL	NCL;NCL;NCL;NCL;NCL	429	Ubiquitylation	P19338	ENSG00000115053	6.71074	0.733354	1.52337	1	0.999998	0.000628584	NA	NA	NA	NA	NA	NA	EDAAEIRLVSKDGKSKGIAYIEFKTEADAEK	_SK(gl)GIAYIEFK_	K	+	P19338;B3KTP9;Q9BQ02;Q6ZS99;E7EX81;B3KM80;H7BY16	P19338	Nucleolin	429;352;201;322;321;255;30	429
CBX2	CBX2	283	Ubiquitylation	Q14781	ENSG00000173894;ENSG00000262762	7.09391	0.732486	1.5219	1	0.999917	0.000415273	NA	NA	NA	NA	NA	NA	AQAASRLALKAQATNKCGLGLDLKVRTQKGE	_AQATNK(gl)CGLGLDLK_	K		Q14781	Q14781	Chromobox protein homolog 2	283	283
SAFB2;SAFB	SAFB;SAFB;SAFB;SAFB;SAFB;SAFB;SAFB;SAFB;SAFB;SAFB2;SAFB2;SAFB2;SAFB2;SAFB2	436	Ubiquitylation	A0AV56	ENSG00000130254;ENSG00000160633	6.96322	0.729531	1.51692	1	1	0.000197845	NA	NA	NA	NA	NA	NA	DLKNLFSKYGKVVGAKVVTNARSPGARCYGF	_VVGAK(gl)VVTNAR_	K	+	A0AV56;A8K329;B7ZLP6;Q15424;B7ZLP5;F5GZU3;B7Z5B6;F5H0H3;B7Z5X3;F5H1L1;B7Z2Z1;B7Z2F6;B7Z959;B7Z1C7;Q14151;A0PJ47;A8MXT5;C9JPX0;F5GXS4	A0AV56;Q14151	Scaffold attachment factor B1;Scaffold attachment factor B2	436;436;436;436;436;266;367;367;343;331;331;279;186;235;437;437;437;333;188	436;437
TMEM51	TMEM51	214	Ubiquitylation	Q9NW97	ENSG00000171729	6.76087	0.72927	1.51648	1	1	0.0132659	NA	NA	NA	NA	NA	NA	KPLKVRRIKSEKLHLKDFRINLPDKNVPPPS	_LHLK(gl)DFR_	K		Q9NW97	Q9NW97	Transmembrane protein 51	214	214
MGA	MGA;MGA;MGA;MGA	715	Ubiquitylation	E7ENI0	ENSG00000174197	6.46922	0.728051	1.51443	1	1	6.29e-05	NA	NA	NA	NA	NA	NA	RARISQLEKELIEDLKTLRHKQVIHPGLQEV	_ELIEDLK(gl)TLR_	K		E7ENI0;F5H7K2;H3BTF4;H3BP52	E7ENI0		715;715;715;715	715
PPP1R8	PPP1R8;PPP1R8;PPP1R8;PPP1R8;PPP1R8	234	Ubiquitylation	Q12972	ENSG00000117751	6.78453	0.727964	1.51428	1	0.5	1.05e-05	NA	NA	NA	NA	NA	NA	VGRFRNMVQTAVVPVKKKRVEGPGSLGLEES	_NMVQTAVVPVK(gl)K_	K		Q12972;Q561W4;Q5TEJ4;E9PEH7;Q38J66	Q12972	Nuclear inhibitor of protein phosphatase 1;Activator of RNA decay	234;234;234;92;86	234
PPP1R8	PPP1R8;PPP1R8;PPP1R8;PPP1R8;PPP1R8	235	Ubiquitylation	Q12972	ENSG00000117751	6.78453	0.727964	1.51428	1	0.5	1.05e-05	NA	NA	NA	NA	NA	NA	GRFRNMVQTAVVPVKKKRVEGPGSLGLEESG	_NMVQTAVVPVK(gl)K_	K		Q12972;Q561W4;Q5TEJ4;E9PEH7;Q38J66	Q12972	Nuclear inhibitor of protein phosphatase 1;Activator of RNA decay	235;235;235;93;87	235
RPL23	RPL23;RPL23;RPL23	67	Ubiquitylation	P62829	ENSG00000125691	6.80453	0.726221	1.51134	1	0.53068	0.000269968	NA	NA	NA	NA	NA	NA	LPAAGVGDMVMATVKKGKPELRKKVHPAVVI	_LPAAGVGDMVMATVKK(gl)_	K		P62829;Q9BTQ7;C9JD32;B9ZVP7	P62829	60S ribosomal protein L23	67;61;71;67	67
PDCD4	PDCD4;PDCD4	309	Ubiquitylation	Q53EL6	ENSG00000150593	6.95568	0.722641	1.50531	1	0.577354	1.15e-12	NA	NA	NA	NA	NA	NA	ALDKATVLLSMSKGGKRKDSVWGSGGGQQSV	_ATVLLSMSKGGK(gl)_	K		Q53EL6;B5ME91;B4DKX4;B2R6E2	Q53EL6	Programmed cell death protein 4	309;298;295;309	309
CDC34	CDC34	157	Ubiquitylation	P49427	ENSG00000099804	7.03898	0.720804	1.50221	1	1	0.000196176	NA	NA	NA	NA	NA	NA	VDASVMYRKWKESKGKDREYTDIIRKQVLGT	_GK(gl)DREYTDIIR_	K		P49427	P49427	Ubiquitin-conjugating enzyme E2 R1	157	157
TCERG1	TCERG1;TCERG1	444	Ubiquitylation	O14776	ENSG00000113649	7.48849	0.720103	1.50103	3	1	5.81e-05	NA	NA	NA	NA	NA	NA	ATAVSEWTEYKTADGKTYYYNNRTLESTWEK	_TADGK(gl)TYYYNNR_	K		O14776;G3V220;B7Z921	O14776	Transcription elongation regulator 1	444;444;423	444
SNW1	SNW1;SNW1;SNW1;SNW1;SNW1;SNW1;SNW1	193	Ubiquitylation	B4DEG7	ENSG00000100603	7.28997	0.719402	1.49985	1	1	0	NA	NA	NA	NA	NA	NA	RYTPSQQGVAFNSGAKQRVIRMVEMQKDPME	_YTPSQQGVAFNSGAK(gl)QR_	K		B4DEG7;G3V3A4;Q13573;B4DY36;B7Z9X2;G3V4X8;Q6I9S2;Q6P151;E9PGQ7;Q0D2M5	B4DEG7	SNW domain-containing protein 1	193;193;193;118;118;31;193;193;193;193	193
DDX1	DDX1;DDX1;DDX1;DDX1;DDX1	173	Ubiquitylation	A3RJH1	ENSG00000079785	7.04285	0.718789	1.49882	2	0.568624	7.05e-08	NA	NA	NA	NA	NA	NA	LGTDKFGFGFGGTGKKSHNKQFDNYGEEFTM	_FGFGFGGTGKK(gl)_	K		A3RJH1;Q92499;B4DPN6;F1T0B3;B4DME8;B4DP70	A3RJH1	ATP-dependent RNA helicase DDX1	173;173;157;92;45;81	173
CLCN7	CLCN7;CLCN7;CLCN7;CLCN7	6	Ubiquitylation	Q96RY8	ENSG00000103249	7.06239	0.717737	1.49704	1	1	3.08e-05	NA	NA	NA	NA	NA	NA	__________MANVSKKVSWSGRDRDDEEAA	_(ac)ANVSK(gl)K(gl)VSWSGR_	K		Q96RY8;B3KVJ8;P51798;A8K7X1;B3KPN3;E9PDB9;H0Y2M6	Q96RY8	H(+)/Cl(-) exchange transporter 7	6;6;6;6;6;6;6	6
DEK	DEK;DEK;DEK	84	Ubiquitylation	P35659	ENSG00000124795	7.41621	0.715015	1.49246	2	0.909876	0.000112848	6.25573	NA	NA	NA	0.896366	0.00966399	QVSSLQREPFTIAQGKGQKLCEIERIHFFLS	_EPFTIAQGK(gl)GQK_	K		P35659;B4DNW3;D6RDA2;D6R9L5	P35659	Protein DEK	84;60;17;89	84
NPLOC4	NPLOC4	52	Ubiquitylation	Q8TAT6	ENSG00000182446	6.51477	0.710878	1.48548	1	0.998975	0.00516056	NA	NA	NA	NA	NA	NA	FGFQNNGFSVYINRNKTGEITASSNKSLNLL	_NK(gl)TGEITASSNK_	K		Q8TAT6;I3L4U9	Q8TAT6	Nuclear protein localization protein 4 homolog	52;52	52
BCL2	bcl-2;BCL2;BCL2	22	Ubiquitylation	A9QXG9	ENSG00000171791	6.93354	0.707701	1.48013	1	1	0.00379851	NA	NA	NA	NA	NA	NA	TGYDNREIVMKYIHYKLSQRGYEWDAGDVGA	_YIHYK(gl)LSQR_	K		A9QXG9;P10415;C9JHD5	A9QXG9	Apoptosis regulator Bcl-2	22;22;22	22
PARP1	PARP1	447	Ubiquitylation	P09874	ENSG00000143799	7.36948	0.707613	1.47998	2	1	3.92e-09	NA	NA	NA	NA	NA	NA	TKKEVEKMNKKMEEVKEANIRVVSEDFLQDV	_MEEVK(gl)EANIR_	K	+	P09874;B4E0E1;B2R5W3	P09874	Poly [ADP-ribose] polymerase 1	447;426;447	447
TMEM72	TMEM72	195	Ubiquitylation	A0PK05	ENSG00000187783	7.87387	0.704429	1.47461	2	1	0.0240933	NA	NA	NA	NA	NA	NA	SSLFIHMKSILKGTKKPSALQPPNTLMELSL	_SILK(gl)GTK(gl)K(gl)_	K		A0PK05	A0PK05	Transmembrane protein 72	195	195
TMEM72	TMEM72	194	Ubiquitylation	A0PK05	ENSG00000187783	7.87387	0.704429	1.47461	2	1	0.0240933	NA	NA	NA	NA	NA	NA	PSSLFIHMKSILKGTKKPSALQPPNTLMELS	_SILK(gl)GTK(gl)K(gl)_	K		A0PK05	A0PK05	Transmembrane protein 72	194	194
TMEM72	TMEM72	191	Ubiquitylation	A0PK05	ENSG00000187783	7.87387	0.704429	1.47461	2	1	0.0240933	NA	NA	NA	NA	NA	NA	KEGPSSLFIHMKSILKGTKKPSALQPPNTLM	_SILK(gl)GTK(gl)K(gl)_	K		A0PK05	A0PK05	Transmembrane protein 72	191	191
KRR1	KRR1	168	Ubiquitylation	Q13601	ENSG00000111615	7.80445	0.701771	1.47013	2	0.999296	9.9e-05	NA	NA	NA	NA	NA	NA	NKERFVKRRQRLIGPKGSTLKALELLTNCYI	_LIGPK(gl)GSTLK_	K	+	Q13601;B4DMS5	Q13601	KRR1 small subunit processome component homolog	168;168	168
SLC4A7	SLC4A7;SLC4A7;SLC4A7;SLC4A7;SLC4A7;SLC4A7;SLC4A7;SLC4A7;SLC4A7;SLC4A7;SLC4A7;SLC4A7;SLC4A7;SLC4A7	43	Ubiquitylation	D3K174	ENSG00000033867	6.86688	0.701682	1.46998	1	0.5	0.00106075	NA	NA	NA	NA	NA	NA	VDLGKTSSTVNTKFEKEELESHRAVYIGVHV	_TSSTVNTK(gl)FEKEELESHR_	K	+	D3K174;B2CI53;B5M451;E9PDL9;B5M453;B5M452;Q9Y6M7;C9JRP1;B5M450;E9PFN4;B5M449;E9PGC1;D3K175;B6DY53;B6DY52	D3K174	Sodium bicarbonate cotransporter 3	43;39;43;43;43;39;34;34;43;43;39;39;43;39;39	43
SLC4A7	SLC4A7;SLC4A7;SLC4A7;SLC4A7;SLC4A7;SLC4A7;SLC4A7;SLC4A7;SLC4A7;SLC4A7;SLC4A7;SLC4A7;SLC4A7;SLC4A7	40	Ubiquitylation	D3K174	ENSG00000033867	6.86688	0.701682	1.46998	1	0.5	0.00106075	NA	NA	NA	NA	NA	NA	EAVVDLGKTSSTVNTKFEKEELESHRAVYIG	_TSSTVNTK(gl)FEKEELESHR_	K	+	D3K174;B2CI53;B5M451;E9PDL9;B5M453;B5M452;Q9Y6M7;C9JRP1;B5M450;E9PFN4;B5M449;E9PGC1;D3K175;B6DY53;B6DY52	D3K174	Sodium bicarbonate cotransporter 3	40;36;40;40;40;36;31;31;40;40;36;36;40;36;36	40
RDX	RDX;RDX;RDX;RDX;RDX;RDX;RDX;RDX	211	Ubiquitylation	A7YIJ8	ENSG00000137710	7.88872	0.699729	1.46669	2	0.557602	0	NA	NA	NA	NA	NA	NA	QDLEMYGVNYFEIKNKKGTELWLGVDALGLN	_IAQDLEMYGVNYFEIKNK(gl)_	K		A7YIJ8;B0YJ88;P35241;B7Z2S7;F5H1A7;B7Z9U6;Q05CU6;Q6PKD3;H7BZI4;E9PKN5	A7YIJ8	Radixin	211;211;211;75;75;75;211;211;211;30	211
RHOBTB2	RHOBTB2;RHOBTB2;RHOBTB2	709	Ubiquitylation	E9PBU2	ENSG00000008853	6.91708	0.698841	1.46519	1	0.999987	0.00502334	NA	NA	NA	NA	NA	NA	LKEEDHYQRARKEREKEDYLHLKRQPKRRWL	_EK(gl)EDYLHLK_	K		E9PBU2;E9PEI7;A8K9Z8;Q9BYZ6	E9PBU2	Rho-related BTB domain-containing protein 2	709;694;687;687	709
HNRNPD	HNRNPD;HNRNPD;HNRNPD;HNRNPD;HNRNPD;HNRNPD;HNRNPD;HNRNPD;HNRNPD	111	Ubiquitylation	Q14103	ENSG00000138668	7.60397	0.69635	1.461	3	0.564017	8e-15	NA	NA	NA	NA	NA	NA	EWKMFIGGLSWDTTKKDLKDYFSKFGEVVDC	_MFIGGLSWDTTKK(gl)_	K	+	Q14103;H0Y8G5;B4DTC3;Q12771;H7BXN2;H0YA96;D6RAF8;D6RF44;D6RBQ9;D6RD83	Q14103	Heterogeneous nuclear ribonucleoprotein D0	111;44;59;90;86;15;111;13;92;65	111
CUL2	CUL2;CUL2;CUL2;CUL2	35	Ubiquitylation	G3V1S2	ENSG00000108094	7.58063	0.691981	1.45363	1	0.999614	5.57e-05	NA	NA	NA	NA	NA	NA	MSLKPRVVDFDETWNKLLTTIKAVVMLEYVE	_VVDFDETWNK(gl)LLTTIK_	K	+	G3V1S2;Q13617;Q5T2B5;B7Z1Y1;Q5T2B4	G3V1S2	Cullin-2	35;16;16;16;16	35
PKN2	PKN2;PKN2	502	Ubiquitylation	Q16513	ENSG00000065243	6.71117	0.688852	1.44836	1	1	0.0242651	NA	NA	NA	NA	NA	NA	PKLQRQKKIFSKQQGKTFLRAPQMNINIATW	_QQGK(gl)TFLR_	K		Q16513;B1AL79	Q16513	Serine/threonine-protein kinase N2	502;502	502
	HDGFRP3;HDGFRP3	10	Ubiquitylation	Q9Y3E1	ENSG00000166503	6.4883	0.688852	1.44836	1	0.99999	0.000259762	NA	NA	NA	NA	NA	NA	______MARPRPREYKAGDLVFAKMKGYPHW	_EYK(gl)AGDLVFAK_	K		Q9Y3E1;H3BPQ6	Q9Y3E1	Hepatoma-derived growth factor-related protein 3	10;10	10
EIF3A	EIF3A;EIF3A;EIF3A;EIF3A;EIF3A;EIF3A;EIF3A	591	Ubiquitylation	Q14152	ENSG00000107581	6.6349	0.688046	1.447	1	1	0.0073412	NA	NA	NA	NA	NA	NA	EERKERLESLNIQREKEELEQREAELQKVRK	_EK(gl)EELEQR_	K		Q14152;Q24JU4;F5H335;B4DYS1;Q7Z5T5;Q6P1R0;Q3B770;Q05BS0	Q14152	Eukaryotic translation initiation factor 3 subunit A	591;591;557;557;591;591;591;591	591
PITPNB	PITPNB;PITPNB	218	Ubiquitylation	B2R7P6	ENSG00000180957	7.1685	0.685088	1.44202	1	0.986294	1.68e-05	NA	NA	NA	NA	NA	NA	WGLQSKVENFIQKQEKRIFTNFHRQLFCWID	_VENFIQKQEK(gl)R_	K		B2R7P6;P48739;B7Z7Q0;B3KVT6	B2R7P6	Phosphatidylinositol transfer protein beta isoform	218;218;220;29	218
LRRC59	LRRC59	207	Ubiquitylation	Q96AG4	ENSG00000108829	7.14098	0.678342	1.43065	1	0.999001	0.0190058	NA	NA	NA	NA	0.992411	0.030871	KAEEKERRRKEYDALKAAKREQEKKPKKEAN	_EYDALK(gl)AAK_	K		Q96AG4;B2RE83	Q96AG4	Leucine-rich repeat-containing protein 59	207;60	207
RPS3A	RPS3A;RPS3A;RPS3A;RPS3A;RPS3A;RPS3A;RPS3A;RPS3A;RPS3A;RPS3A;RPS3A;RPS3A;RPS3A	63	Ubiquitylation	A8K4W0	ENSG00000145425	6.88112	0.677531	1.42928	1	1	0.00114603	NA	NA	NA	NA	NA	NA	LVTRTQGTKIASDGLKGRVFEVSLADLQNDE	_IASDGLK(gl)GR_	K	+	A8K4W0;P61247;Q6NXR8;D6RAT0;D6RG13;H0Y9Y4;E9PFI5;D6RB09;F5H4F9;H0Y8L7;D6RAS7;D6RED7;D6RI02;D6RGE0;B7Z3M5	A8K4W0;B7Z3M5	40S ribosomal protein S3a	63;63;63;26;43;57;63;26;50;58;26;26;63;26;50	63;50
ELAVL2	ELAVL2;ELAVL2	139	Ubiquitylation	B1AM49	ENSG00000107105	7.03068	0.676267	1.42715	1	1	0.00464929	NA	NA	NA	NA	NA	NA	AINTLNGLRLQTKTIKVSYARPSSASIRDAN	_TIK(gl)VSYAR_	K	+	B1AM49;Q12926	B1AM49	ELAV-like protein 2	139;111	139
ZNF771	ZNF771	220	Ubiquitylation	Q7L3S4	ENSG00000179965	7.82617	0.672199	1.42029	3	1	3.2e-06	NA	NA	NA	NA	NA	NA	CADCGTRFAQSSALAKHRRVHTGEKPHRCAV	_FAQSSALAK(gl)HR_	K		Q7L3S4;B2R9V3	Q7L3S4	Zinc finger protein 771	220;178	220
NVL	NVL;NVL;NVL;NVL;NVL;NVL;NVL	25	Ubiquitylation	B4DLM8	ENSG00000143748	7.02119	0.671293	1.41877	1	0.856787	0.000948659	NA	NA	NA	NA	NA	NA	DNKLKQRVIQYLTSNKCGKYVDIGVLASDLQ	_VIQYLTSNK(gl)CGK_	K		B4DLM8;O15381;B4DP98;E9PH71;A0JLP9;E7EWK7;E9PGD8;B4DF43;F8WF01	B4DLM8	Nuclear valosin-containing protein-like	25;25;25;25;25;25;25;25;25	25
RPL6	RPL6;RPL6;RPL6;RPL6	211	Ubiquitylation	Q9HBB3	ENSG00000089009	7.56217	0.671112	1.41846	5	0.999986	0.000341705	NA	NA	NA	NA	NA	NA	IATSTKIDISNVKIPKHLTDAYFKKKKLRKP	_IPK(gl)HLTDAYFK_	K	+	Q9HBB3;Q02878;Q8N5Z7;Q8TBK5;F8W181;B2R4K7;B4DRX3	Q9HBB3	60S ribosomal protein L6;60S ribosomal protein L6;60S ribosomal protein L6;60S ribosomal protein L6;60S ribosomal protein L6;60S ribosomal protein L6;60S ribosomal protein L6	211;210;210;210;150;210;149	211
DEK	DEK;DEK	371	Ubiquitylation	P35659	ENSG00000124795	7.12287	0.671112	1.41846	1	1	0.00665012	NA	NA	NA	NA	NA	NA	TYDLTERKDFIKTTVKELIS___________	_TTVK(gl)ELIS_	K		P35659;B4DFG0;B4DNW3	P35659	Protein DEK	371;343;347	371
KIF2C	KIF2C;KIF2C;KIF2C	702	Ubiquitylation	A8K3S3	ENSG00000142945	6.88585	0.666575	1.41081	1	1	0.026792	NA	NA	NA	NA	NA	NA	LAQQAKHFSALRDVIKALRLAMQLEEQASRQ	_DVIK(gl)ALR_	K		A8K3S3;Q99661;B7Z6Q6;B7Z7M6;Q8N5N1	A8K3S3	Kinesin-like protein KIF2C	702;702;661;589;445	702
DHFR	DYR;DHFR;DHFR	133	Ubiquitylation	B0YJ76	ENSG00000228716	7.81487	0.66512	1.40836	10	1	0.000186585	NA	NA	NA	NA	NA	NA	GSSVYKEAMNHPGHLKLFVTRIMQDFESDTF	_EAM(ox)NHPGHLK(gl)LFVTR_	K	+	B0YJ76;P00374;B4DDD2	B0YJ76	Dihydrofolate reductase	133;133;81	133
PSMA1;	PSMA1;PSMA1;PSMA1	61	Ubiquitylation	P25786	ENSG00000129084;ENSG00000256206	7.00143	0.662844	1.40452	1	0.820173	0.000231028	NA	NA	NA	NA	NA	NA	LVALKRAQSELAAHQKKILHVDNHIGISIAG	_AQSELAAHQK(gl)K_	K	+	P25786;F5GX11;B4DEV8;B4E0X6	P25786	Proteasome subunit alpha type-1;Proteasome subunit alpha type;Proteasome subunit alpha type	61;36;61;61	61
SYNCRIP	SYNCRIP;SYNCRIP;SYNCRIP;SYNCRIP;SYNCRIP	123	Ubiquitylation	B2R8Z8	ENSG00000135316	7.18222	0.661385	1.40207	1	0.699086	0.0329208	NA	NA	NA	NA	NA	NA	QGTKVADSSKGPDEAKIKALLERTGYTLDVT	_VADSSKGPDEAK(gl)IK_	K	+	B2R8Z8;O60506;Q59GL1;Q05CK9;B7Z645;F6UXX1;Q5TCG1	B2R8Z8	Heterogeneous nuclear ribonucleoprotein Q	123;123;95;159;25;123;123	123
C1orf21	C1orf21	22	Ubiquitylation	Q9H246	ENSG00000116667	7.16814	0.657	1.39467	1	0.625089	0	NA	NA	NA	NA	NA	NA	KHVATVQNEEEAQKGKNYQNGDVFGDEYRIK	_HVATVQNEEEAQKGK(gl)_	K		Q9H246	Q9H246	Uncharacterized protein C1orf21	22	22
ZNF771	ZNF771	103	Ubiquitylation	Q7L3S4	ENSG00000179965	7.14442	0.655535	1.39221	1	0.999473	0.000243951	NA	NA	NA	NA	NA	NA	ERPFGCTECGRRFSQKSALTKHGRTHTGERP	_FSQK(gl)SALTK_	K		Q7L3S4;B2R9V3	Q7L3S4	Zinc finger protein 771	103;61	103
EIF3H	EIF3S3;EIF3H;EIF3S3;EIF3H;EIF3H;EIF3H;EIF3H;EIF3H;EIF3H	38	Ubiquitylation	B3KS98	ENSG00000147677	7.93613	0.654894	1.39112	1	0.874552	1.42e-07	NA	NA	NA	NA	NA	NA	GSTATSSSSTAGAAGKGKGKGGSGDSAVKQV	_EGTGSTATSSSSTAGAAGK(gl)GK_	K	+	B3KS98;O15372;Q53HG0;Q53HR0;Q6IB98;Q5BKY2;E5RGU4;E5RFH0;B4DJN9;E5RFW7;E5RH59;E5RHC7	B3KS98	Eukaryotic translation initiation factor 3 subunit H	38;24;24;24;24;24;24;24;24;38;24;24	38
SERBP1	SERBP1;SERBP1;SERBP1;SERBP1;DKFZp686P17171	329	Ubiquitylation	Q8NC51	ENSG00000142864	7.07335	0.654069	1.38973	2	0.657495	0.00320051	NA	NA	NA	NA	NA	NA	GADGQWKKGFVLHKSKSEEAHAEDSVMDHHF	_GFVLHKSK(gl)_	K		Q8NC51;D3DQ70;D3DQ69;Q5VU21;Q63HR1	Q8NC51	Plasminogen activator inhibitor 1 RNA-binding protein	329;386;371;308;308	329
LMNB1	LMNB1;LMNB1	342	Ubiquitylation	P20700	ENSG00000113368	6.85762	0.650397	1.38355	1	1	0.0163019	NA	NA	NA	NA	NA	NA	LLAKEKDNSRRMLTDKEREMAEIRDQMQQQL	_MLTDK(gl)ER_	K	+	P20700;E9PBF6;B4DZT3	P20700	Lamin-B1	342;342;132	342
NSMCE2	NSMCE2;NSMCE2	183	Ubiquitylation	Q96MF7	ENSG00000156831	6.70047	0.648926	1.38107	1	1	0.000368427	NA	NA	NA	NA	NA	NA	TCPITKEEMKKPVKNKVCGHTYEEDAIVRMI	_NK(gl)VCGHTYEEDAIVR_	K		Q96MF7;E5RFJ1	Q96MF7	E3 SUMO-protein ligase NSE2	183;123	183
RACGAP1	RACGAP1;RACGAP1;RACGAP1;RACGAP1;RACGAP1;RACGAP1;RACGAP1;RACGAP1;RACGAP1;RACGAP1;RACGAP1	60	Ubiquitylation	B2RE34	ENSG00000161800	6.58272	0.648189	1.37982	1	1	0.00165604	NA	NA	NA	NA	NA	NA	QRTDHELGKYKDLLMKAETERSALDVKLKHA	_DLLMK(gl)AETER_	K		B2RE34;Q9H0H5;F8VRD2;F8VVE5;F8VWY4;F8VV47;F8VZ66;F8W0L1;F8VWX0;F8VS54;F8VV39;F8VUW9	B2RE34	Rac GTPase-activating protein 1	60;60;60;72;60;60;60;60;60;60;60;60	60
EIF2S2	EIF2S2;EIF2S2;EIF2S2	265	Ubiquitylation	B5BU01	ENSG00000125977	7.21187	0.647453	1.37858	2	1	2.79e-12	NA	NA	NA	NA	NA	NA	IDGNNQLVIKGRFQQKQIENVLRRYIKEYVT	_FQQK(gl)QIENVLR_	K	+	B5BU01;P20042;Q6IBR8;Q96I16	B5BU01	Eukaryotic translation initiation factor 2 subunit 2	265;265;265;146	265
UAP1	UAP1;UAP1	63	Ubiquitylation	Q16222	ENSG00000117143	6.90446	0.646716	1.37734	2	1	3.39e-05	NA	NA	NA	NA	NA	NA	FFQKAIEGFNQSSHQKNVDARMEPVPREVLG	_AIEGFNQSSHQK(gl)NVDAR_	K	+	Q16222;B1AR80	Q16222	UDP-N-acetylhexosamine pyrophosphorylase;UDP-N-acetylgalactosamine pyrophosphorylase;UDP-N-acetylglucosamine pyrophosphorylase	63;63	63
ITPR3	ITPR3;ITPR3	529	Ubiquitylation	Q14573	ENSG00000096433	6.91366	0.646624	1.37719	1	1	0.00113244	NA	NA	NA	NA	NA	NA	ILKQVFGILKAPFREKGGEGPLVRLEELSDQ	_EK(gl)GGEGPLVR_	K		Q14573;Q59ES2;A6H8K3	Q14573	Inositol 1,4,5-trisphosphate receptor type 3	529;199;529	529
PA2G4	PA2G4;PA2G4;PA2G4;PA2G4;PA2G4;PA2G4;PA2G4	51	Ubiquitylation	H0Y3X3	ENSG00000170515	6.99335	0.644871	1.37423	2	1	0.000484897	NA	NA	NA	NA	NA	NA	GDSDHSPEDLVVTKYKMGGDIANRVLRSLVE	_YK(gl)MGGDIANR_	K		H0Y3X3;Q9UQ80;Q6PIN5;A8K6Y1;Q05D08;F8VTY8;F8VRZ3;F8VR77	H0Y3X3	Proliferation-associated protein 2G4	51;22;22;22;52;22;22;22	51
GAPDH	GAPDH;GAPDH;GAPDH;GAPDH;GAPDH	117	Ubiquitylation	P04406	ENSG00000111640	7.51326	0.643117	1.37128	1	1	1.25e-06	NA	NA	NA	NA	NA	NA	FTTMEKAGAHLQGGAKRVIISAPSADAPMFV	_AGAHLQGGAK(gl)R_	K	+	E7EUT4;E7EUT5;Q0QET7;A4UCT1;P04406;Q2TSD0;B4DRV9;E7EU54	E7EUT4;P04406	Glyceraldehyde-3-phosphate dehydrogenase;Glyceraldehyde-3-phosphate dehydrogenase;Glyceraldehyde-3-phosphate dehydrogenase;Glyceraldehyde-3-phosphate dehydrogenase;Glyceraldehyde-3-phosphate dehydrogenase;Glyceraldehyde-3-phosphate dehydrogenase;Glyceraldehyde-3-phosphate dehydrogenase;Glyceraldehyde-3-phosphate dehydrogenase	75;42;92;29;117;117;117;117	75;117
DDX1	DDX1;DDX1;DDX1;DDX1	117	Ubiquitylation	A3RJH1	ENSG00000079785	7.72541	0.642655	1.3705	2	1	0.000234751	NA	NA	NA	NA	NA	NA	FAIGSDGLCCQSREVKEWHGCRATKGLMKGK	_EVK(gl)EWHGCR_	K		A3RJH1;Q92499;B4DPN6;F1T0B3;B4DP70	A3RJH1	ATP-dependent RNA helicase DDX1	117;117;101;36;25	117
RPL30	RPL30;RPL30;RPL30	9	Ubiquitylation	P62888	ENSG00000156482	7.1574	0.641176	1.368	1	1	3.31e-06	NA	NA	NA	NA	NA	NA	_______MVAAKKTKKSLESINSRLQLVMKS	_K(gl)SLESINSR_	K	+	P62888;E5RI99;E5RJH3	P62888	60S ribosomal protein L30	9;9;9	9
UBE2L3	UBE2L3	9	Ubiquitylation	P68036	ENSG00000185651	7.10748	0.639788	1.36566	1	0.997227	0.0220705	NA	NA	NA	NA	NA	NA	_______MAASRRLMKELEEIRKCGMKNFRN	_LMK(gl)ELEEIRK_	K	+	I1SRC5;P68036;A8K4W8	I1SRC5;P68036	Ubiquitin-conjugating enzyme E2 L3	9;9;9	9;9
PSTPIP2	PSTPIP2	176	Ubiquitylation	Q9H939	ENSG00000152229	7.14585	0.639232	1.36473	1	0.889257	0.000234751	NA	NA	NA	NA	NA	NA	SANLVNPKQQEKLFVKLATSKTAVEDSDKAY	_LFVK(gl)LATSK_	K		Q9H939	Q9H939	Proline-serine-threonine phosphatase-interacting protein 2	176	176
CBX5	CBX5;CBX5;CBX5	91	Ubiquitylation	P45973	ENSG00000094916	7.33472	0.636451	1.36004	2	1	1.56e-13	NA	NA	NA	NA	NA	NA	GENNKPREKSESNKRKSNFSNSADDIKSKKK	_K(gl)SNFSNSADDIK_	K	+	P45973;G3V1X9;Q6I9T7	P45973	Chromobox protein homolog 5	91;91;91	91
PSIP1	PSIP1;PSIP1	135	Ubiquitylation	O75475	ENSG00000164985	6.97662	0.636451	1.36004	1	0.999881	0.00017525	NA	NA	NA	NA	NA	NA	EDTDHEEKASNEDVTKAVDITTPKAARRGRK	_ASNEDVTK(gl)AVDITTPK_	K	+	O75475;Q05CM9	O75475	PC4 and SFRS1-interacting protein	135;135	135
PSIP1	PSIP1;PSIP1	91	Ubiquitylation	O75475	ENSG00000164985	6.81131	0.635801	1.35895	1	1	0.000110603	NA	NA	NA	NA	NA	NA	GFNEGLWEIDNNPKVKFSSQQAATKQSNASS	_VK(gl)FSSQQAATK_	K		O75475;Q05CM9	O75475	PC4 and SFRS1-interacting protein	91;91	91
USP10	USP10;USP10;USP10;USP10	664	Ubiquitylation	Q14694	ENSG00000103194	6.97072	0.635151	1.35785	1	1	0.000140027	NA	NA	NA	NA	NA	NA	SLVARESVQGYTTKTKQEVEISRRVTLEKLP	_TK(gl)QEVEISR_	K		Q14694;Q6P2I0;H3BQP1;H3BNS8	Q14694	Ubiquitin carboxyl-terminal hydrolase 10	664;60;29;30	664
TSR1	TSR1	38	Ubiquitylation	Q2NL82	ENSG00000167721	7.13363	0.634872	1.35738	1	0.999612	0.00303233	NA	NA	NA	NA	NA	NA	GRGSAQRDGKGRLALKTLSKKVRKELSRVDQ	_LALK(gl)TLSK_	K		Q2NL82;I3L1Q5	Q2NL82	Pre-rRNA-processing protein TSR1 homolog	38;38	38
USP48	USP48;USP48;USP48;USP48	258	Ubiquitylation	B7ZKS7	ENSG00000090686	6.97785	0.634686	1.35707	1	0.976618	0.000214658	6.44344	NA	NA	NA	0.5	0.00948682	IQGHKQLTDCISEFLKEEKLEGDNRYFCENC	_QLTDCISEFLK(gl)EEK_	K		B7ZKS7;B7ZKS3;Q86UV5;B7ZKR8	B7ZKS7	Ubiquitin carboxyl-terminal hydrolase 48	258;258;258;258	258
ERH	ERH;ERH	41	Ubiquitylation	P84090	ENSG00000100632	8.24045	0.632454	1.3533	8	1	6.39e-06	NA	NA	NA	NA	NA	NA	NECMEGVCKMYEEHLKRMNPNSPSITYDISQ	_M(ox)YEEHLK(gl)R_	K	+	P84090;G3V279	P84090	Enhancer of rudimentary homolog	41;41	41
ACOT13	ACOT13	13	Ubiquitylation	Q9NPJ3	ENSG00000112304	6.88577	0.632454	1.3533	1	0.993192	0.0236919	NA	NA	NA	NA	NA	NA	___MTSMTQSLREVIKAMTKARNFERVLGKI	_EVIK(gl)AMTK_	K		Q9NPJ3	Q9NPJ3	Acyl-coenzyme A thioesterase 13	13	13
LEO1	LEO1;LEO1	486	Ubiquitylation	Q8WVC0	ENSG00000166477	7.54704	0.632454	1.3533	1	0.802441	0	NA	NA	NA	NA	NA	NA	LFIRQGTGLQGQAVFKTKLTFRPHSTDSATH	_QGTGLQGQAVFK(gl)TK_	K	+	Q8WVC0;B4DNM0;F5GWD7	Q8WVC0	RNA polymerase-associated protein LEO1	486;464;464	486
LRRC59	LRRC59	149	Ubiquitylation	Q96AG4	ENSG00000108829	7.04297	0.631151	1.35111	2	1	3.33e-05	NA	NA	NA	NA	NA	NA	EKQCKQCANKVLQHMKAVQADQERERQRRLE	_VLQHMK(gl)AVQADQER_	K	+	Q96AG4	Q96AG4	Leucine-rich repeat-containing protein 59	149	149
CAPRIN1	CAPRIN1;CAPRIN1;CAPRIN1	63	Ubiquitylation	Q14444	ENSG00000135387	7.43976	0.628914	1.34734	1	0.5	0.00215329	NA	NA	NA	NA	NA	NA	AVQTEAMKQILGVIDKKLRNLEKKKGKLDDY	_QILGVIDK(gl)K_	K	+	Q14444;B4DSF8;E9PLA9;E9PP31	Q14444	Caprin-1	63;63;63;63	63
OSBP	OSBP;OSBP	429	Ubiquitylation	P22059	ENSG00000110048	6.54189	0.62882	1.34718	1	0.837203	0.00981755	NA	NA	NA	NA	NA	NA	NYSLNLWSIMKNCIGKELSKIPMPVNFNEPL	_NCIGK(gl)ELSK_	K	+	P22059;B4DR25;H0YCV6	P22059	Oxysterol-binding protein 1;Oxysterol-binding protein	429;62;49	429
ATP2B1	ATP2B1;ATP2B1;ATP2B1	19	Ubiquitylation	P20020	ENSG00000070961	7.01787	0.626205	1.34277	1	0.5	0.000886866	NA	NA	NA	NA	NA	NA	MANNSVAYSGVKNSLKEANHDGDFGITLAEL	_(ac)GDMANNSVAYSGVK(gl)NSLK_	K	+	P20020;Q58F24;F8W1V5	P20020	Plasma membrane calcium-transporting ATPase 1	19;19;19	19
ATP2B1	ATP2B1;ATP2B1;ATP2B1	15	Ubiquitylation	P20020	ENSG00000070961	7.01787	0.626205	1.34277	1	0.5	0.000886866	NA	NA	NA	NA	NA	NA	_MGDMANNSVAYSGVKNSLKEANHDGDFGIT	_(ac)GDMANNSVAYSGVK(gl)NSLK_	K		P20020;Q58F24;F8W1V5	P20020	Plasma membrane calcium-transporting ATPase 1	15;15;15	15
CREM;CREB1	CREB1;CREB1;CREM;CREB1;CREM;CREM;CREM;hCREM-1;CREM;CREM;CREM;CREB1;CREB1	333	Ubiquitylation	P16220	ENSG00000095794;ENSG00000118260	7.16244	0.626205	1.34277	1	0.999954	0.0057103	NA	NA	NA	NA	NA	NA	LENQNKTLIEELKALKDLYCHKSD_______	_ALK(gl)DLYCHK_	K		P16220;Q5U0J5;G5E998;Q53X93;E9PHM1;C9JK96;C9IYZ7;Q14501;Q5W1B0;A8MPQ2;Q59FC7;E9PAR2;F8W746;Q53RU9	P16220	Cyclic AMP-responsive element-binding protein 1	333;333;324;319;291;277;261;240;240;228;155;87;43;39	333
FAM192A	FAM192A;FAM192A;FAM192A;FAM192A;FAM192A;FAM192A;FAM192A;FAM192A	102	Ubiquitylation	Q9GZU8	ENSG00000172775	6.76294	0.62499	1.34072	1	1	0.006436	NA	NA	NA	NA	NA	NA	TNFLDEVSRQQELIEKQRREEELKELKEYRN	_QQELIEK(gl)QR_	K		Q9GZU8;H3BU93;H3BMX9;H3BUL4;H3BP64;H3BSY6;H3BTP8;H3BTI2	Q9GZU8	Protein FAM192A	102;25;102;102;102;102;102;102	102
UBR7	UBR7;UBR7;UBR7;UBR7;UBR7;UBR7	384	Ubiquitylation	Q8N806	ENSG00000012963	6.56853	0.624896	1.34057	1	0.999858	0.000859827	NA	NA	NA	NA	NA	NA	QVELICEYNDLKTELKDYLKRFADEGTVVKR	_TELK(gl)DYLKR_	K	+	Q8N806;Q05DA8;E9PCJ7;B2RDC9;F5H1M5;H0YJY4;H0YJM2	Q8N806	Putative E3 ubiquitin-protein ligase UBR7	384;308;308;233;308;83;136	384
EIF3A	EIF3A;EIF3A;EIF3A;EIF3A	694	Ubiquitylation	Q14152	ENSG00000107581	6.98572	0.623867	1.33883	1	1	0.0262424	NA	NA	NA	NA	NA	NA	KEKKELQERLKNQEKKIDYFERAKRLEEIPL	_K(gl)IDYFER_	K	+	Q14152;Q24JU4;F5H335;B4DYS1;Q7Z5T5	Q14152	Eukaryotic translation initiation factor 3 subunit A	694;694;660;660;694	694
RPA2	RPA2;RPA2	235	Ubiquitylation	B2R7E8	ENSG00000117748	7.52688	0.623773	1.33867	2	0.999998	8.1e-06	NA	NA	NA	NA	NA	NA	PRPEGLNFQDLKNQLKHMSVSSIKQAVDFLS	_NQLK(gl)HMSVSSIK_	K	+	B2R7E8;P15927;B4DQD9;B4DUL2;Q5TEJ0;B4DL94	B2R7E8	Replication protein A 32 kDa subunit	235;235;229;139;87;69	235
TRIM24	TRIM24;TRIM24;TRIM24	341	Ubiquitylation	O15164	ENSG00000122779	6.92272	0.62368	1.33852	1	1	4.08e-08	NA	NA	NA	NA	NA	NA	ALLHQLESLAKDHRMKLMQQQQEVAGLSKQL	_MK(gl)LMQQQQEVAGLSK_	K	+	O15164;B4DYZ9;E7ES63;Q6ZSA6	O15164	Transcription intermediary factor 1-alpha	341;252;299;299	341
KIF2C	KIF2C;KIF2C;KIF2C;KIF2C	365	Ubiquitylation	A8K3S3	ENSG00000142945	7.11203	0.620117	1.33251	1	0.999907	0	NA	NA	NA	NA	NA	NA	TGSGKTHTMGGDLSGKAQNASKGIYAMASRD	_THTMGGDLSGK(gl)AQNASK_	K	+	A8K3S3;Q99661;B7Z6Q6;B7Z7M6;Q5JR91;Q8N5N1	A8K3S3	Kinesin-like protein KIF2C	365;365;324;252;324;108	365
LARP4B	LARP4B;LARP5;LARP4B;LARP5;LARP4B	563	Ubiquitylation	Q92615	ENSG00000107929	6.54397	0.619836	1.33204	1	1	0.000217523	NA	NA	NA	NA	NA	NA	DLFENRLSSLIIGPSKERTLSADASVNTLPV	_LSSLIIGPSK(gl)ER_	K		H0Y4V9;Q5T3R6;H0Y641;Q5JUS6;Q92615	H0Y4V9;Q92615	La-related protein 4B	129;128;39;38;563	129;563
CBX5	CBX5;CBX5;CBX5;CBX5	68	Ubiquitylation	P45973	ENSG00000094916	6.73976	0.617769	1.32855	1	0.5	0.00170436	NA	NA	NA	NA	NA	NA	PEKNLDCPELISEFMKKYKKMKEGENNKPRE	_NLDCPELISEFMK(gl)K_	K		P45973;G3V1X9;Q6I9T7;F8VNY3	P45973	Chromobox protein homolog 5	68;68;68;68	68
ATP2B1	ATP2B1;ATP2B1;ATP2B1	48	Ubiquitylation	P20020	ENSG00000070961	6.90447	0.61617	1.32586	1	0.999974	0.000587279	NA	NA	NA	NA	NA	NA	ELRALMELRSTDALRKIQESYGDVYGICTKL	_K(gl)IQESYGDVYGICTK_	K		P20020;Q58F24;F8W1V5	P20020	Plasma membrane calcium-transporting ATPase 1	48;48;48	48
PARP1	PARP1;PARP1;PARP1;PARP1	108	Ubiquitylation	P09874	ENSG00000143799	6.66724	0.610795	1.3168	1	0.541119	0.000676703	NA	NA	NA	NA	NA	NA	GVTGKGQDGIGSKAEKTLGDFAAEYAKSNRS	_GQDGIGSKAEK(gl)_	K	+	P09874;B2R5W3;F8WC10;Q6PJL0;Q05D33	P09874	Poly [ADP-ribose] polymerase 1	108;108;108;108;108	108
RPL29	RPL29;RPL29	106	Ubiquitylation	Q6IPI1	ENSG00000162244	6.90221	0.609093	1.31393	2	0.569569	0.00921384	NA	NA	NA	NA	NA	NA	RKLDRLAYIAHPKLGKRARARIAKGLRLCRP	_LAYIAHPKLGK(gl)_	K		Q6IPI1;A8K0H3;P47914	Q6IPI1	60S ribosomal protein L29	106;106;106	106
DDX3Y;DDX3X	DDX3X;DDX3X;DDX3X;DDX3Y;DDX3Y;DDX3Y;DDX3X;DDX3X;DDX3Y;DDX3Y	78	Ubiquitylation	Q59GX6	ENSG00000067048;ENSG00000215301	6.75563	0.6072	1.31074	1	1	0.000116392	NA	NA	NA	NA	NA	NA	GFYDKDSSGWSSSKDKDAYSSFGSRSDSRGK	_DK(gl)DAYSSFGSR_	K		Q59GX6;B5BTY4;O00571;B4DLU5;O15523;B4DXX7;B4E010;B4E132;B4E3C4;B4DK29;B4DLA0;C9J081;C9J8G5	Q59GX6	ATP-dependent RNA helicase DDX3X;ATP-dependent RNA helicase DDX3Y	78;66;66;66;66;63;66;66;110;66;66;63;66	78
MGA	MGA;MGA;MGA;MGA;MGA;MGA	791	Ubiquitylation	E7ENI0	ENSG00000174197	7.2259	0.606821	1.3101	1	0.99399	0.000492902	NA	NA	NA	NA	NA	NA	GFPFVSRTGKTNDFTKIKGWRGKFHSASASR	_TNDFTK(gl)IK_	K		E7ENI0;F5H7K2;Q8IWI9;B9EGR5;Q9H6M4;H3BTF4;H3BP52	E7ENI0	MAX gene-associated protein	791;791;791;791;202;791;791	791
ATP2B3;ATP2B1;ATP2B2	ATP2B1;ATP2B1;ATP2B3;ATP2B3;ATP2B2;ATP2B2 variant protein;ATP2B2;ATP2B2;ATP2B2;PMCA2;ATP2B2	747	Ubiquitylation	P20020	ENSG00000067842;ENSG00000070961;ENSG00000157087;ENSG00000263148	7.78711	0.605874	1.3085	4	1	5.5e-14	NA	NA	NA	NA	NA	NA	LCLEGKDFNRRIRNEKGEIEQERIDKIWPKL	_NEK(gl)GEIEQER_	K	+	P20020;E7ERY9;Q16720;A1L3B5;Q59H63;Q01814;Q4LE63;E7EME2;F5H7F7;H0Y7S3;Q4J697;A1X4P8	P20020;Q59H63	Plasma membrane calcium-transporting ATPase 1;Plasma membrane calcium-transporting ATPase 3;Plasma membrane calcium-transporting ATPase 2	747;490;744;744;411;770;737;770;705;626;626;261	747;411
XPC	XPC;XPC;XPC	161	Ubiquitylation	A8K146	ENSG00000154767	7.53451	0.605399	1.30771	1	0.999998	2.84e-09	NA	NA	NA	NA	NA	NA	DVRESTAFSRSLLPVKPVEIEIETPEQAKTR	_SLLPVK(gl)PVEIEIETPEQAK_	K	+	A8K146;D9I4E1;Q01831;D2CPJ0;D2CPI9;D2CPK1;E7EUB5	A8K146	DNA repair protein complementing XP-C cells	161;161;161;126;126;126;155	161
SLC23A2	SLC23A2;SLC23A2;SLC23A2;SLC23A2	31	Ubiquitylation	D3DVZ8	ENSG00000089057	6.95421	0.602362	1.30259	1	0.995074	2.97e-05	NA	NA	NA	NA	NA	NA	NTTSKSMEAGSSTEGKYEDEAKHPAFFTLPV	_SMEAGSSTEGK(gl)YEDEAK_	K	+	D3DVZ8;A0MSJ5;Q9UGH3;B4DJZ1;Q4ZGM1	D3DVZ8	Solute carrier family 23 member 2	31;22;22;22;22	31
	HDGFRP3;HDGFRP3	66	Ubiquitylation	Q9Y3E1	ENSG00000166503	6.67586	0.600841	1.30002	1	0.926408	0.000848325	NA	NA	NA	NA	NA	NA	THETAFLGPKDLFPYKEYKDKFGKSNKRKGF	_DLFPYK(gl)EYK_	K	+	Q9Y3E1;H3BTV7	Q9Y3E1	Hepatoma-derived growth factor-related protein 3	66;42	66
SLC4A7;SLC4A10	SLC4A7;SLC4A7;SLC4A7;SLC4A7;SLC4A7;SLC4A7;SLC4A7;SLC4A7;SLC4A10;SLC4A10;SLC4A10;SLC4A10;SLC4A10;SLC4A10;SLC4A10;SLC4A10	248	Ubiquitylation	D3K174	ENSG00000033867;ENSG00000144290	7.28961	0.599222	1.29729	1	0.563582	0.0105696	NA	NA	NA	NA	NA	NA	FTSRIPLVRSFADIGKKHSDPHLLERNGILA	_SFADIGK(gl)K_	K		D3K174;B2CI53;B5M451;E9PDL9;B5M452;Q9Y6M7;C9JRP1;D3K175;B6DY53;Q6U841;C9JZZ4;C9J240;C9JV56;B7Z1R0;F8W675;E7EW28;F8WDX9;B7Z2J0	D3K174	Sodium bicarbonate cotransporter 3;Sodium-driven chloride bicarbonate exchanger	248;244;248;248;244;239;239;248;244;244;244;244;244;255;255;244;244;244	248
DDX1	DDX1;DDX1;DDX1;DDX1;DDX1	358	Ubiquitylation	A3RJH1	ENSG00000079785	6.96742	0.596554	1.2928	1	1	1.52e-12	NA	NA	NA	NA	NA	NA	VVGTPGRLDDLVSTGKLNLSQVRFLVLDEAD	_LDDLVSTGK(gl)LNLSQVR_	K	+	A3RJH1;Q92499;B4DPN6;F1T0B3;B4DME8;B4DP70	A3RJH1	ATP-dependent RNA helicase DDX1	358;358;342;277;230;266	358
ANKRD27	ANKRD27	241	Ubiquitylation	Q96NW4	ENSG00000105186	7.04653	0.595313	1.2907	1	1	1.7e-14	NA	NA	NA	NA	NA	NA	KYVGTMEASEDAAFNKITRSLQDLQQKDIGV	_YVGTMEASEDAAFNK(gl)ITR_	K		Q96NW4	Q96NW4	Ankyrin repeat domain-containing protein 27	241	241
ERVMER34-1	ERVMER34-1	551	Ubiquitylation	Q9H9K5	ENSG00000226887	7.33498	0.593784	1.28813	1	1	0.00377729	NA	NA	NA	NA	NA	NA	LLVSETSCQVSNRAMKGLTTHQYDTSLL___	_AMK(gl)GLTTHQYDTSLL_	K		Q9H9K5	Q9H9K5	HERV-MER_4q12 provirus ancestral Env polyprotein	551	551
SLC9B2	SLC9B2;SLC9B2;SLC9B2;SLC9B2	58	Ubiquitylation	Q86UD5	ENSG00000164038	6.57871	0.593402	1.28748	1	1	0.00143273	NA	NA	NA	NA	NA	NA	NEPTEGSILLKSSEKKLQETPTEANHVQRLR	_K(gl)LQETPTEANHVQR_	K	+	Q86UD5;E9PE63;B7Z676;B7Z566;D6RGJ7	Q86UD5	Mitochondrial sodium/hydrogen exchanger 9B2	58;58;58;40;58	58
RNF13	RNF13;RNF13;RNF13;RNF13;RNF13;RNF13;RNF13	273	Ubiquitylation	O43567	ENSG00000082996	6.87452	0.589668	1.28119	1	0.802416	0.000648885	NA	NA	NA	NA	NA	NA	CSHAYHCKCVDPWLTKTKKTCPVCKQKVVPS	_CVDPWLTK(gl)TK_	K	+	O43567;F5H7D3;Q05D66;B3KR12;C9JCY0;C9IY58;H7C5Q6	O43567	E3 ubiquitin-protein ligase RNF13	273;273;273;154;154;154;75	273
EEF1A1	EEF1A1;EEF1A1P5;EEF1A1;EEF1A1;EEF1A1;EEF1A1L14;EEF1A1;PTI-1;EEF1A1;EEF1A1;EEF1A1;EEF1A1	215	Ubiquitylation	P68104	ENSG00000156508	7.2169	0.589188	1.28038	1	0.99856	0.0116549	NA	NA	NA	NA	NA	NA	NMLEPSANMPWFKGWKVTRKDGNASGTTLLE	_GWK(gl)VTRK_	K		P68104;Q53HQ7;Q5VTE0;Q6IPN6;Q6IPS9;Q6IPT9;A8K9C4;Q53GA1;Q53G85;Q53HR5;Q96RE1;Q6IQ15;Q53G89;B4DV42;Q8IUB0;Q16577;Q53HR1;Q9H2I7;F8W6I0;B4DNE0;B4E2C5;Q504Z0;Q9NZS6;Q6P4C9;Q96CD8;Q6P082;Q8TBL1;A9X7H1;Q53GE9	P68104;Q53GE9	Elongation factor 1-alpha 1;Elongation factor 1-alpha;Putative elongation factor 1-alpha-like 3;Elongation factor 1-alpha;Elongation factor 1-alpha;Elongation factor 1-alpha;Elongation factor 1-alpha;Elongation factor 1-alpha;Elongation factor 1-alpha;Elongation factor 1-alpha;Elongation factor 1-alpha;Elongation factor 1-alpha;Elongation factor 1-alpha;Elongation factor 1-alpha;Elongation factor…	215;215;215;215;215;215;215;215;215;215;151;194;186;167;114;151;119;215;215;148;61;61;179;43;40;4;3;131;215	215;215
RAN	RAN;RAN;RAN;RAN;RAN	71	Ubiquitylation	B5MDF5	ENSG00000132341	7.28513	0.588613	1.27941	1	1	0	NA	NA	NA	NA	NA	NA	RGPIKFNVWDTAGQEKFGGLRDGYYIQEMGI	_FNVWDTAGQEK(gl)FGGLR_	K	+	B5MDF5;A8K3Z8;P62826;F5H018;H0YFC6	B5MDF5	GTP-binding nuclear protein Ran	71;71;71;67;86	71
BTF3	BTF3	10	Ubiquitylation	D6RDG3	ENSG00000145741	7.83389	0.587173	1.27699	4	0.999367	0	NA	NA	NA	NA	NA	NA	______MKETIMNQEKLAKLQAQVRIGGKVN	_MKETIMNQEK(gl)LAK_	K		D6RDG3	D6RDG3		10	10
ITSN2	ITSN2;ITSN2;ITSN2	596	Ubiquitylation	Q9NZM3	ENSG00000198399	6.88845	0.586885	1.2765	2	0.999524	0.0146867	NA	NA	NA	NA	NA	NA	LHKKSLEKEELCQRLKEQLDALEKETASKLS	_LK(gl)EQLDALEK_	K		Q9NZM3;A6H8W8;Q53TK4	Q9NZM3	Intersectin-2	596;595;595	596
CDC73	CDC73;CDC73	161	Ubiquitylation	Q6P1J9	ENSG00000134371	6.78345	0.585924	1.27488	1	1	0.000226963	NA	NA	NA	NA	NA	NA	VRLDKERLAARLEGHKEGIVQTEQIRSLSEA	_LEGHK(gl)EGIVQTEQIR_	K		Q6P1J9;B4DV47	Q6P1J9	Parafibromin	161;161	161
RPAP2	RPAP2	310	Ubiquitylation	Q8IXW5	ENSG00000122484	6.70982	0.584289	1.27213	1	1	0.00904003	NA	NA	NA	NA	NA	NA	VNTQSSSNSTLPERLKASENSESEYSRSEIT	_LK(gl)ASENSESEYSR_	K		Q8IXW5	Q8IXW5	Putative RNA polymerase II subunit B1 CTD phosphatase RPAP2	310	310
EPB41L3	EPB41L3;EPB41L3;EPB41L3;EPB41L3	75	Ubiquitylation	B7Z4I5	ENSG00000082397	7.05751	0.584	1.27164	1	0.999992	2.23e-06	NA	NA	NA	NA	NA	NA	REVTDKEQEFAARAAKQLEYQQLEDDKLSQK	_AAK(gl)QLEYQQLEDDKLSQK_	K	+	B7Z4I5;F5GX05;H0YGI6;Q96HL7;Q9Y2J2	B7Z4I5;Q9Y2J2	Band 4.1-like protein 3	75;75;156;156;75	75;75
STXBP3	STXBP3	585	Ubiquitylation	O00186	ENSG00000116266	6.98034	0.583904	1.27148	1	0.999974	0.00229888	NA	NA	NA	NA	NA	NA	KKLLDDIKMLNKPKDKVSLIKDE________	_DK(gl)VSLIKDE_	K		O00186	O00186	Syntaxin-binding protein 3	585	585
SLC26A6	SLC26A6;SLC26A6;SLC26A6	638	Ubiquitylation	Q9BXS9	ENSG00000225697	6.90992	0.583519	1.27083	1	0.997567	1.18e-06	NA	NA	NA	NA	NA	NA	NNVEDCKMMQVSSGDKMEDATANGQEDSKAP	_MMQVSSGDK(gl)MEDATANGQEDSKAPDGSTLK_	K	+	Q9BXS9;B4DMZ1;Q9NQU1	Q9BXS9	Solute carrier family 26 member 6	638;602;617	638
FARSB	FARSB;FARSB	53	Ubiquitylation	Q9NSD9	ENSG00000116120	6.95451	0.582074	1.26839	1	0.999999	6.32e-07	NA	NA	NA	NA	NA	NA	ITSEKEIISKEQGNVKAAGASDVVLYKIDVP	_EQGNVK(gl)AAGASDVVLYK_	K	+	Q9NSD9;Q9BR63	Q9NSD9	Phenylalanine--tRNA ligase beta subunit	53;49	53
HSP90AA1;HSP90AB1	HSP90AA1;HSP90AA1;HSP90AA1;HSP90AA1;HSP90AB1;HSP90AB2P;HSP90AB1	281	Ubiquitylation	P07900	ENSG00000080824;ENSG00000096384	7.79972	0.581014	1.2666	2	0.56995	1.3e-14	NA	NA	NA	NA	NA	NA	EDDSGKDKKKKTKKIKEKYIDQEELNKTKPI;EEEKKDGDKKKKKKIKEKYIDQEELNKTKPI	_IK(gl)EKYIDQEELNK_	K	+	P07900;Q2VPJ6;Q8TBA7;O75322;Q86U12;P08238;B4DMA2;B4DGL0;Q58FF8;Q6PK50	P07900;P08238;Q58FF8;Q6PK50	Heat shock protein HSP 90-alpha;Heat shock protein HSP 90-beta;Putative heat shock protein HSP 90-beta 2	281;281;187;88;102;273;235;263;195;273	281;273;195;273
RPL10A	RPL10A;RPL10A	133	Ubiquitylation	P62906	ENSG00000198755	7.10796	0.580821	1.26628	1	0.578009	0.00208437	NA	NA	NA	NA	NA	NA	KQIPRILGPGLNKAGKFPSLLTHNENMVAKV	_ILGPGLNKAGK(gl)_	K	+	P62906;Q1JQ76	P62906	60S ribosomal protein L10a;Ribosomal protein	133;122	133
WARS	WARS	450	Ubiquitylation	P23381	ENSG00000140105	7.40705	0.576377	1.25879	1	0.999997	0.000944245	NA	NA	NA	NA	NA	NA	IEVLQPLIAEHQARRKEVTDEIVKEFMTPRK	_RK(gl)EVTDEIVK_	K	+	P23381	P23381	Tryptophan--tRNA ligase, cytoplasmic;T1-TrpRS;T2-TrpRS	450	450
DLG1	DLG1;DLG1;DLG1;DLG1;DKFZp761P0818	843	Ubiquitylation	Q12959	ENSG00000075711	6.78903	0.57628	1.25863	1	1	0.00358639	NA	NA	NA	NA	NA	NA	IFIKPKSMENIMEMNKRLTEEQARKTFERAM	_SMENIMEMNK(gl)R_	K		Q12959;E7ETS7;B4DGU1;E7EWL7;B4DGZ8;E9PG21;Q59FC4;B4DF78;Q8N3T5	Q12959	Disks large homolog 1	843;830;739;739;727;727;626;526;175	843
LMNB1	LMNB1	474	Ubiquitylation	P20700	ENSG00000113368	7.1867	0.571143	1.24997	2	0.999998	0.00100021	NA	NA	NA	NA	NA	NA	TSEQDQPMGGWEMIRKIGDTSVSYKYTSRYV	_K(gl)IGDTSVSYK_	K		P20700;B4DZT3	P20700	Lamin-B1	474;264	474
SULT1A1;SULT1A2;SULT1A4;SULT1A3	SULT1A1;ST1A5;SULT1A3;ST1A5;ST1A5;SULT1A4;SULT1A1;SULT1A2;ST1A5;ST1A5;ST1A5;SULT1A1;SULT1A2;SULT1A4	124	Ubiquitylation	P50225	ENSG00000196502;ENSG00000197165;ENSG00000213648;ENSG00000261052	6.50872	0.571046	1.2498	1	1	0.00932681	NA	NA	NA	NA	NA	NA	LPLALLPQTLLDQKVKVVYVARNAKDVAVSY	_VK(gl)VVYVAR_	K		P50225;Q1ET66;B3KT14;P50224;Q1ET61;Q1ET63;Q2TAB3;H3BRY5;P50226;Q1ET64;Q1ET65;Q1ET62;H3BQX5;E9PKR8;H3BPL6	P50225	Sulfotransferase 1A1;Sulfotransferase 1A3/1A4;Sulfotransferase 1A2	124;124;124;124;124;124;124;124;124;124;124;124;82;124;50	124
SUPT5H	SUPT5H;SUPT5H	231	Ubiquitylation	O00267	ENSG00000196235	7.20233	0.569005	1.24637	1	0.976395	1.79e-07	NA	NA	NA	NA	NA	NA	VAPEHVKGYIYVEAYKQTHVKQAIEGVGNLR	_GYIYVEAYK(gl)QTHVK_	K		O00267;B4DZJ7;B4E0Q4	O00267	Transcription elongation factor SPT5	231;209;90	231
PSMC1	PSMC1;PSMC1;PSMC1;PSMC1	91	Ubiquitylation	P62191	ENSG00000100764	6.60586	0.568227	1.24505	1	0.971201	0.00146468	NA	NA	NA	NA	NA	NA	EEFIRNQEQMKPLEEKQEEERSKVDDLRGTP	_NQEQMKPLEEK(gl)QEEER_	K	+	P62191;Q53HB3;Q53XL8;Q6NW36;B4DR63	P62191	26S protease regulatory subunit 4	91;91;91;91;18	91
TCERG1	TCERG1;TCERG1	846	Ubiquitylation	O14776	ENSG00000113649	6.78615	0.567156	1.24325	1	0.999154	0.00613794	NA	NA	NA	NA	NA	NA	DSSSMREDLFKQYIEKIAKNLDSEKEKELER	_QYIEK(gl)IAK_	K		O14776;G3V220	O14776	Transcription elongation regulator 1	846;846	846
CHMP1B	CHMP1B	104	Ubiquitylation	Q7LBR1	ENSG00000255112	7.16044	0.566961	1.24292	2	0.99972	1.25e-07	NA	NA	NA	NA	NA	NA	TKSMAGVVKSMDATLKTMNLEKISALMDKFE	_SMDATLK(gl)TMNLEK_	K	+	Q7LBR1;B2RA72	Q7LBR1	Charged multivesicular body protein 1b	104;101	104
SAFB	SAFB;SAFB;SAFB;SAFB;SAFB;SAFB;SAFB;SAFB;SAFB	475	Ubiquitylation	A0AV56	ENSG00000160633	6.86735	0.565695	1.24079	1	0.999997	3.98e-05	NA	NA	NA	NA	NA	NA	ATKCINHLHKTELHGKMISVEKAKNEPVGKK	_TELHGK(gl)MISVEK_	K		A0AV56;A8K329;B7ZLP6;Q15424;B7ZLP5;F5GZU3;B7Z5B6;F5H0H3;B7Z5X3;F5H1L1;B7Z2Z1;B7Z2F6;B7Z959	A0AV56	Scaffold attachment factor B1	475;475;475;475;475;305;406;406;382;370;370;318;225	475
CUL1	CUL1;CUL1;CUL1;CUL1	468	Ubiquitylation	Q13616	ENSG00000055130	6.80671	0.563646	1.23733	1	0.99994	0.0028653	NA	NA	NA	NA	NA	NA	FKYIEDKDVFQKFYAKMLAKRLVHQNSASDD	_FYAK(gl)MLAK_	K	+	Q13616;B4DLA3;E7EWR0;B3KTW0;Q75MQ1;B3KU45	Q13616	Cullin-1	468;395;395;426;205;19	468
CHMP1B	CHMP1B	87	Ubiquitylation	Q7LBR1	ENSG00000255112	7.77429	0.56306	1.23635	2	0.976245	4.97e-06	NA	NA	NA	NA	NA	NA	VDAVAARVQTAVTMGKVTKSMAGVVKSMDAT	_VQTAVTM(ox)GK(gl)VTK_	K	+	Q7LBR1;B2RA72	Q7LBR1	Charged multivesicular body protein 1b	87;84	87
SMARCA5	SMARCA5;SMARCA5	694	Ubiquitylation	O60264	ENSG00000153147	7.04477	0.562181	1.23486	2	1	0.00882524	NA	NA	NA	NA	NA	NA	ERGAKKTAEMNEKLSKMGESSLRNFTMDTES	_LSK(gl)MGESSLR_	K		O60264;B4DZC0;B7ZAX9;F5GZI1	O60264	SWI/SNF-related matrix-associated actin-dependent regulator of chromatin subfamily A member 5	694;637;637;637	694
HNRNPA1	HNRNPA1;HNRNPA1;HNRNPA1;HNRNPA1;HNRNPA1;HNRPA1;HNRNPA1;HNRPA1;HNRNPA1;HNRNPA1;HNRNPA1;HNRPA1	183	Ubiquitylation	P09651	ENSG00000135486	7.0182	0.561595	1.23388	2	1	0.000191533	NA	NA	NA	NA	NA	NA	HTVNGHNCEVRKALSKQEMASASSSQRGRSG	_ALSK(gl)QEMASASSSQR_	K		P09651;F8W6I7;F8VRQ1;F8VXY0;F8W1S7;Q6IPF2;F8VSB5;Q0VAC0;Q9BSM5;F8VTQ5;B4E0B5;F8VZ49;H0YH80;Q3MI39	P09651	Heterogeneous nuclear ribonucleoprotein A1	183;183;183;183;183;183;183;183;161;134;117;202;54;30	183
POLR3B	DKFZp686D10173;POLR3B;POLR3B;POLR3B;POLR3B	404	Ubiquitylation	Q7Z3R8	ENSG00000013503	7.37376	0.560324	1.23173	2	1	6.52e-08	NA	NA	NA	NA	NA	NA	DQVIPKQRAAQFDVVKHMRQDQITNGMVNAI	_AAQFDVVK(gl)HMR_	K		Q7Z3R8;Q9NW08;B3KV73;F5H1E6;B3KRQ8;F8VRE2;F8VRU2	Q7Z3R8	DNA-directed RNA polymerase;DNA-directed RNA polymerase III subunit RPC2;DNA-directed RNA polymerase;DNA-directed RNA polymerase;DNA-directed RNA polymerase	404;404;346;346;109;404;162	404
KRR1	KRR1	340	Ubiquitylation	Q13601	ENSG00000111615	6.61794	0.559932	1.23107	1	0.999862	0.00121017	NA	NA	NA	NA	NA	NA	KEKPIVKPKEASTETKIDVASIKEKVKKAKN	_EASTETK(gl)IDVASIK_	K		Q13601	Q13601	KRR1 small subunit processome component homolog	340	340
USP5	USP5	353	Ubiquitylation	P45974	ENSG00000111667;ENSG00000268462	7.34246	0.556503	1.22529	1	1	0.000264415	NA	NA	NA	NA	NA	NA	NSVVQVLFSIPDFQRKYVDKLEKIFQNAPTD	_K(gl)YVDKLEK_	K	+	P45974	P45974	Ubiquitin carboxyl-terminal hydrolase 5	353	353
PARP1	PARP1;PARP1;PARP1;PARP1;PARP1;PARP1	84	Ubiquitylation	P09874	ENSG00000143799	6.92661	0.555325	1.22331	1	0.891286	0.00229609	NA	NA	NA	NA	NA	NA	VEVDGFSELRWDDQQKVKKTAEAGGVTGKGQ	_WDDQQK(gl)VK_	K		P09874;B4E0E1;B2R5W3;F8WC10;Q6PJL0;Q05D33;Q5VX85;Q5VX84	P09874	Poly [ADP-ribose] polymerase 1	84;84;84;84;84;84;84;84	84
PSIP1	PSIP1;PSIP1	143	Ubiquitylation	O75475	ENSG00000164985	7.00096	0.554343	1.22165	1	1	0.000240463	NA	NA	NA	NA	NA	NA	ASNEDVTKAVDITTPKAARRGRKRKAEKQVE	_AVDITTPK(gl)AAR_	K		O75475;Q05CM9	O75475	PC4 and SFRS1-interacting protein	143;143	143
ATP1A1	ATP1A1;ATP1A1;ATP1A1	37	Ubiquitylation	B7Z2T5	ENSG00000163399	6.87656	0.553066	1.2195	1	0.499995	1.59e-05	NA	NA	NA	NA	NA	NA	KGKKGKKDRDMDELKKEVSMDDHKLSLDELH	_DMDELK(gl)KEVSMDDHK_	K	+	B7Z2T5;F5H3A1;P05023;H7BXX5	B7Z2T5	Sodium/potassium-transporting ATPase subunit alpha-1	37;37;37;36	37
PHIP	PHIP;PHIP	6	Ubiquitylation	A7J992	ENSG00000146247	8.67687	0.550014	1.21436	1	1	0.014625	NA	NA	NA	NA	NA	NA	__________MSCERKGLSELRSELYFLIAR	_K(gl)GLSELR_	K	+	A7J992;Q8WWQ0	A7J992	PH-interacting protein	6;6	6
PAK2	PAK2;PAK2	136	Ubiquitylation	A8K5M4	ENSG00000180370	7.13287	0.549324	1.21319	2	0.902122	0.00317731	NA	NA	NA	NA	NA	NA	QAVLDVLKFYDSNTVKQKYLSFTPPEKDGFP	_FYDSNTVK(gl)QK_	K	+	A8K5M4;Q13177;H9XFB4	A8K5M4	Serine/threonine-protein kinase PAK 2;PAK-2p27;PAK-2p34	136;136;40	136
HNRNPC	HNRNPC;HNRNPC;HNRNPC;HNRNPC;HNRNPC;HNRNPC;HNRNPC;HNRNPC;HNRNPC	232	Ubiquitylation	A8K9A4	ENSG00000092199	7.63138	0.549226	1.21303	2	0.5	0	NA	NA	NA	NA	NA	NA	IEKEQSKQAVEMKNDKSEEEQSSSSVKKDET	_QAVEMK(gl)NDKSEEEQSSSSVK_	K	+	A8K9A4;P07910;B2R603;B2R5W2;B4DY08;G3V4W0;G3V2Q1;G3V4C1;G3V2D6;B4DQQ2;G8JL89;G3V5V7	A8K9A4	Heterogeneous nuclear ribonucleoproteins C1/C2	232;232;232;219;219;219;231;218;140;127;127;116	232
FCHO2	FCHO2;FCHO2;FCHO2;FCHO2;FCHO2	103	Ubiquitylation	Q0JRZ9	ENSG00000157107	6.75574	0.545771	1.20721	1	0.999999	0.000136229	NA	NA	NA	NA	NA	NA	LDLVRKLQELIKEVQKYGEEQVKSHKKTKEE	_EVQK(gl)YGEEQVK_	K		Q0JRZ9;B4DHK0;E9PG79;H7BXJ4;H0YAE2;A0JLQ4	Q0JRZ9	FCH domain only protein 2	103;103;103;103;73;103	103
DENND4A	DENND4A;DENND4A	1392	Ubiquitylation	E7EPL3	ENSG00000174485	6.99283	0.54498	1.20587	1	1	0.000117908	NA	NA	NA	NA	NA	NA	ASKWYSRFTMYTTSSKDQSSDRTSLSSVGAQ	_FTMYTTSSK(gl)DQSSDR_	K		E7EPL3;Q7Z401	E7EPL3	C-myc promoter-binding protein	1392;1349	1392
PWP1	PWP1;PWP1;PWP1;PWP1;PWP1;PWP1;PWP1;PWP1;PWP1	29	Ubiquitylation	Q13610	ENSG00000136045	7.88127	0.543991	1.20421	2	0.999781	2e-15	NA	NA	NA	NA	NA	NA	RCGVAKETPDKVELSKEEVKRLIAEAKEKLQ	_ETPDKVELSK(gl)EEVKR_	K		Q13610;Q53FW9;Q9BV37;B4DNL1;F5H266;Q6PIN4;F5H0L6;Q6PKI5;Q05BL3;Q86X79;Q7Z3X9	Q13610	Periodic tryptophan protein 1 homolog	29;29;29;29;29;29;29;29;29;29;29	29
EPB41L5	EPB41L5;EPB41L5	350	Ubiquitylation	Q9HCM4	ENSG00000115109	6.95191	0.5431	1.2027	1	0.999999	1.43e-05	NA	NA	NA	NA	NA	NA	RSGFIRLGSRFRYSGKTEYQTTKTNKARRST	_YSGK(gl)TEYQTTK_	K	+	Q9HCM4;Q4ZG32	Q9HCM4	Band 4.1-like protein 5	350;350	350
RPA1	RPA1	595	Ubiquitylation	P27694	ENSG00000132383	6.82816	0.541911	1.2007	1	1	0.034982	NA	NA	NA	NA	NA	NA	TYNDESRIKATVMDVKPVDYREYGRRLVMSI	_ATVMDVK(gl)PVDYR_	K	+	P27694;I3L4R8	P27694	Replication protein A 70 kDa DNA-binding subunit	595;292	595
PFKFB2	PFKFB2;PFKFB2;PFKFB2;PFKFB2;DKFZp781D2217	305	Ubiquitylation	O60825	ENSG00000123836	6.95119	0.541812	1.20053	1	1	0.0162943	NA	NA	NA	NA	NA	NA	EEQEITDLKVWTSQLKRTIQTAESLGVPYEQ	_VWTSQLK(gl)R_	K		O60825;B0FLL2;B4DY91;B4DI16;Q68DE0	O60825	6-phosphofructo-2-kinase/fructose-2,6-bisphosphatase 2;6-phosphofructo-2-kinase;Fructose-2,6-bisphosphatase	305;272;207;119;34	305
LPP	LPP;LPP;LPP;LPP	108	Ubiquitylation	B7ZLW0	ENSG00000145012	6.82155	0.541416	1.19987	1	1	0.000785173	NA	NA	NA	NA	NA	NA	PLDEEVFKVQGNPGGKTLEERRSSLDAEIDS	_VQGNPGGK(gl)TLEER_	K		B7ZLW0;Q93052;B7Z8W0;C9JUT4;C9J4E3	B7ZLW0	Lipoma-preferred partner	108;108;108;108;108	108
MBLAC2	MBLAC2;MBLAC2	250	Ubiquitylation	Q68D91	ENSG00000176055	7.68853	0.540424	1.19819	2	0.999985	5.08e-11	NA	NA	NA	NA	0.999831	3.39e-07	FGAERLFRLASNYISKAGICHKVSTFAMRSL	_LASNYISK(gl)AGICHK_	K		Q68D91;B3KY36;F5GYQ0	Q68D91	Metallo-beta-lactamase domain-containing protein 2	250;180;180	250
PRPF8	PRPF8	36	Ubiquitylation	Q6P2Q9	ENSG00000174231	6.74504	0.540226	1.19786	1	1	0.00167515	NA	NA	NA	NA	NA	NA	LPDYMSEEKLQEKARKWQQLQAKRYAEKRKF	_K(gl)WQQLQAK_	K		I3L0J9;Q6P2Q9	I3L0J9;Q6P2Q9	Pre-mRNA-processing-splicing factor 8	36;36	36;36
EEF1A1	EEF1A1;EEF1A1P5;EEF1A1;EEF1A1;EEF1A1;EEF1A1L14;EEF1A1;PTI-1;EEF1A1;EEF1A1	172	Ubiquitylation	P68104	ENSG00000156508	7.7741	0.539729	1.19702	3	0.999997	0	NA	NA	NA	NA	NA	NA	STEPPYSQKRYEEIVKEVSTYIKKIGYNPDT	_YEEIVK(gl)EVSTYIK_	K	+	P68104;Q53HQ7;Q5VTE0;Q6IPN6;Q6IPS9;Q6IPT9;A8K9C4;Q53GA1;Q53HM9;Q53HR5;Q96RE1;Q6IQ15;Q53G89;B4DV42;Q8IUB0;Q16577;Q53HR1;Q9H2I7;F8W6I0;B4E2C5;Q504Z0;A9X7H1	P68104	Elongation factor 1-alpha 1;Elongation factor 1-alpha;Putative elongation factor 1-alpha-like 3;Elongation factor 1-alpha;Elongation factor 1-alpha;Elongation factor 1-alpha;Elongation factor 1-alpha;Elongation factor 1-alpha;Elongation factor 1-alpha;Elongation factor 1-alpha;Elongation factor 1-alpha;Elongation factor 1-alpha;Elongation factor 1-alpha;Elongation factor 1-alpha;Elongation factor…	172;172;172;172;172;172;172;172;172;172;108;151;143;124;71;108;76;172;172;18;18;88	172
ZNF768	ZNF768;ZNF768;ZNF768	464	Ubiquitylation	Q9H5H4	ENSG00000169957	7.46204	0.536749	1.192	2	1	1.55e-06	NA	NA	NA	NA	NA	NA	RTHLPGRTYSCPDCGKTFNRSSTLIQHQRSH	_TYSCPDCGK(gl)TFNR_	K		Q9H5H4;B2RD90;H3BS42;B7Z2Y7	Q9H5H4	Zinc finger protein 768	464;444;433;377	464
STRAP	STRAP;STRAP;STRAP	161	Ubiquitylation	B4DNJ6	ENSG00000023734	6.60438	0.535456	1.18982	1	0.841376	0.00292604	NA	NA	NA	NA	NA	NA	EAEPKEISGHTSGIKKALWCSEDKQILSADD	_EISGHTSGIKK(gl)_	K		B4DNJ6;Q9Y3F4;B0AZV0	B4DNJ6	Serine-threonine kinase receptor-associated protein	161;148;54	161
SLC16A1	SLC16A1;SLC16A1;SLC16A1;SLC16A1	203	Ubiquitylation	B4E106	ENSG00000155380	8.52554	0.535356	1.18965	4	0.912032	8.2e-14	NA	NA	NA	NA	NA	NA	DKSKASLEKAGKSGVKKDLHDANTDLIGRHP	_SGVK(gl)KDLHDANTDLIGR_	K		P53985;B4DKS0;B2R6A5;Q5T8R5;Q49A45;Q5T8R3;B4E106	P53985;B4E106	Monocarboxylate transporter 1	223;203;223;223;223;223;203	223;203
PUF60	PUF60;PUF60;PUF60;PUF60	253	Ubiquitylation	Q9UHX1	ENSG00000179950;ENSG00000260485	7.2381	0.53456	1.18831	1	0.571289	4.11e-05	NA	NA	NA	NA	NA	NA	SDDDIKSVFEAFGKIKSCTLARDPTTGKHKG	_SVFEAFGKIK(gl)_	K		Q9UHX1;H0YEM1;E9PQ56;H0YCP8	Q9UHX1	Poly(U)-binding-splicing factor PUF60	253;251;235;123	253
SF3A1	SF3A1;SF3A1	102	Ubiquitylation	Q15459	ENSG00000099995	6.46684	0.532666	1.18512	1	0.876751	0.0171031	NA	NA	NA	NA	NA	NA	NDPYHAYYRHKVSEFKEGKAQEPSAAIPKVM	_VSEFK(gl)EGK_	K		Q15459;E9PAW1	Q15459	Splicing factor 3A subunit 1	102;102	102
ENO2	ENO2;ENO2;ENO2	197	Ubiquitylation	A8K3B0	ENSG00000111674;ENSG00000269528	6.944	0.531269	1.18276	1	0.999342	1.59e-05	NA	NA	NA	NA	NA	NA	MRLGAEVYHTLKGVIKDKYGKDATNVGDEGG	_GVIK(gl)DKYGK_	K		A8K3B0;P09104;Q6FHV6;B7Z2X9	A8K3B0	Gamma-enolase;Enolase	197;197;197;154	197
ZC3H15	ZC3H15;ZC3H15;ZC3H15;ZC3H15	51	Ubiquitylation	Q8WU90	ENSG00000065548	7.15897	0.530171	1.18091	2	1	5.38e-05	NA	NA	NA	NA	NA	NA	GAKQQKFIKAVTHQVKFGQQNPRQVAQSEAE	_AVTHQVK(gl)FGQQNPR_	K	+	Q8WU90;B7Z592;F5H0F5;F8WB26;F8WF67	Q8WU90	Zinc finger CCCH domain-containing protein 15	51;51;51;51;51	51
STAT3	STAT3;STAT3;STAT3	180	Ubiquitylation	P40763	ENSG00000168610	6.87686	0.528771	1.17855	1	1	0.00238985	NA	NA	NA	NA	NA	NA	VENLQDDFDFNYKTLKSQGDMQDLNGNNQSV	_TLK(gl)SQGDMQDLNGNNQSVTR_	K	+	P40763;B5BTZ6;B4DVR6;B7ZA24;B4DNP0;G8JLH9	P40763	Signal transducer and activator of transcription 3	180;180;109;109;82;82	180
C7orf55-LUC7L2	LUC7L2;LUC7L2;LUC7L2;LUC7L2	95	Ubiquitylation	B7Z4Q3	ENSG00000146963	7.33011	0.52707	1.17569	2	1	0.0214857	NA	NA	NA	NA	NA	NA	HQEFHGKGDTTRQRIKFSDDRVCKSHLLNCC;LMGTSRDGDTTRQRIKFSDDRVCKSHLLNCC	_IK(gl)FSDDR_	K		B7Z4Q3;B7Z500;C9JWT3;Q9Y383;B3KSL5	B7Z4Q3;Q9Y383	Putative RNA-binding protein Luc7-like 2	95;26;26;29;29	95;29
BIRC6	BIRC6	2265	Ubiquitylation	Q9NR09	ENSG00000115760	7.40724	0.52667	1.17501	2	0.499999	2.43e-06	NA	NA	NA	NA	NA	NA	KALVEQMEKEKIQSNKGSSYKLLVEQAKLKQ	_IQSNK(gl)GSSYKLLVEQAK_	K	+	Q9NR09	Q9NR09	Baculoviral IAP repeat-containing protein 6	2265	2265
HMG20A	HMG20A;HMG20A	255	Ubiquitylation	Q9NP66	ENSG00000140382	6.57385	0.52667	1.17501	1	1	6.28e-05	NA	NA	NA	NA	NA	NA	RKSNMEFEERNAALQKHVESMRTAVEKLEVD	_NAALQK(gl)HVESMR_	K		Q9NP66;B4DMG1;H0YKL0	Q9NP66	High mobility group protein 20A	255;142;26	255
CFL1	CFL1;CFL1;CFL1;CFL1;CFL1;CFL1;CFL1	83	Ubiquitylation	E9PK25	ENSG00000172757	7.19923	0.519441	1.16283	2	0.691053	1.47e-05	NA	NA	NA	NA	NA	NA	KKRKKAVLFCLSEDKKNIILEEGKEILVGDV	_AVLFCLSEDKK(gl)_	K	+	E9PK25;P23528;E9PP50;G3V1A4;B4E112;E9PS23;E9PQB7;E9PLJ3	E9PK25;E9PQB7	Cofilin-1	83;45;45;28;45;45;28;28	83;28
ASCC3	ASCC3	2097	Ubiquitylation	Q8N3C0	ENSG00000112249	7.18264	0.519341	1.16266	2	1	0.00529574	NA	NA	NA	NA	NA	NA	LQVSLQRVHFGFHKGKPESCAVTPRFPKSKD	_GK(gl)PESCAVTPR_	K		Q8N3C0	Q8N3C0	Activating signal cointegrator 1 complex subunit 3	2097	2097
HKR1	HKR1;HKR1;HKR1;HKR1;HKR1	632	Ubiquitylation	Q53EM3	ENSG00000181666	7.25602	0.518132	1.16062	1	1	0.0054044	NA	NA	NA	NA	NA	NA	CRECGQGFCAKLTLIKHQRAHAGGSLMCAGS	_LTLIK(gl)HQR_	K		Q53EM3;H0YFV9;P10072;B4DSY3;Q7Z6E1;B3KPE4;F5H6A5;B4DWM7;E7ER00	Q53EM3	Krueppel-related zinc finger protein 1	632;632;596;578;535;323;323;375;375	632
ADAR	ADAR;ADAR;ADAR;ADAR	841	Ubiquitylation	E7ENU4	ENSG00000160710	7.19618	0.51652	1.1579	1	1	5.74e-08	NA	NA	NA	NA	NA	NA	EAADAALRVLIGENEKAERMGFTEVTPVTGA	_VLIGENEK(gl)AER_	K		E7ENU4;P55265;Q59EC0;H0YCK3;D3DV75;B7Z8Y3	E7ENU4	Double-stranded RNA-specific adenosine deaminase	841;798;816;793;484;798	841
ZNF280C	ZNF280C;ZNF280C	564	Ubiquitylation	Q8ND82	ENSG00000056277	7.21376	0.516015	1.15705	2	0.999998	7.77e-06	NA	NA	NA	NA	NA	NA	ARNPRKSNASRSKTSKLHATTSTASKVNTSK	_TSK(gl)LHATTSTASK_	K		Q8ND82;Q9UJJ2	Q8ND82	Zinc finger protein 280C	564;515	564
PLEKHM3	PLEKHM3;PLEKHM3	68	Ubiquitylation	Q6ZWE6	ENSG00000178385	7.27568	0.515813	1.15671	1	1	0	NA	NA	NA	NA	NA	NA	NITDNGAMRNVTSLGKGGMIWDHCKSRLLET	_NVTSLGK(gl)GGMIWDHCK_	K		Q6ZWE6;C9J119	Q6ZWE6	Pleckstrin homology domain-containing family M member 3	68;68	68
CEP55	CEP55;CEP55;CEP55;CEP55;CEP55	246	Ubiquitylation	D3DR37	ENSG00000138180	7.2353	0.511367	1.14922	1	1	0.0311934	NA	NA	NA	NA	NA	NA	EEKQKCYNDLLASAKKDLEVERQTITQLSFE	_K(gl)DLEVER_	K	+	D3DR37;Q53EZ4;H7BY24;H0Y432;Q5VY27	D3DR37	Centrosomal protein of 55 kDa	246;246;246;86;85	246
EIF3B	EIF3B;EIF3B;EIF3S9;EIF3B;EIF3B;EIF3S9;EIF3B	209	Ubiquitylation	F8W8C8	ENSG00000106263	7.4037	0.511063	1.14871	3	0.999993	0.0119499	NA	NA	NA	NA	NA	NA	QVGPDRLEKLKNVIHKIFSKFGKITNDFYPE	_LKNVIHK(gl)_	K	+	F8W8C8;P55884;A4D210;B4DV79;B4DXN6;Q96G38;Q86UM1;C9JZG1	F8W8C8	Eukaryotic translation initiation factor 3 subunit B	209;209;170;133;56;18;209;170	209
RDX	RDX;RDX;RDX;RDX;RDX;RDX	405	Ubiquitylation	A7YIJ8	ENSG00000137710	6.81358	0.508733	1.14478	1	0.999949	8.28e-05	NA	NA	NA	NA	NA	NA	EKERRAAEEAKSAIAKQAADQMKNQEQLAAE	_SAIAK(gl)QAADQMK_	K		A7YIJ8;B0YJ88;P35241;B7Z2S7;F5H1A7;B7Z9U6;A7YIK3;H0YE16	A7YIJ8	Radixin	405;405;405;269;269;269;58;75	405
NRD1	NRD1;NRD1;NRD1;NRD1;NRD1;NRD1;NRD1	352	Ubiquitylation	B1AKJ5	ENSG00000078618	6.39775	0.507313	1.14239	1	1	0.0144692	NA	NA	NA	NA	NA	NA	CERTVFQFDVQRKYFKEALDRWAQFFIHPLM	_YFK(gl)EALDR_	K	+	B1AKJ5;O43847;F5H6R2;G3V1R5;Q6UUU9;B4DRI0;Q96L67;B4DYV0;F5H7V1	B1AKJ5	Nardilysin	352;283;284;220;219;151;283;152;152	352
PSMC3	PSMC3;PSMC3;PSMC3;PSMC3;PSMC3;PSMC3;PSMC3;PSMC3	53	Ubiquitylation	P17980	ENSG00000165916	7.92395	0.5065	1.14102	4	0.999952	1.08e-08	NA	NA	NA	NA	NA	NA	TEEIIQRTRLLDSEIKIMKSEVLRVTHELQA	_LLDSEIK(gl)IMK_	K	+	P17980;A8K781;E9PKD5;E9PMD8;E9PN50;E9PLG2;E9PS45;E9PLQ8;E9PRB8	P17980	26S protease regulatory subunit 6A	53;37;18;18;18;61;18;37;37	53
ARHGDIA	ARHGDIA;ARHGDIA	127	Ubiquitylation	P52565	ENSG00000141522	6.76254	0.506399	1.14085	1	1	8.21e-10	NA	NA	NA	NA	NA	NA	IKISFRVNREIVSGMKYIQHTYRKGVKIDKT	_EIVSGMK(gl)YIQHTYR_	K	+	P52565;A8MXW0;B4DUV9	P52565	Rho GDP-dissociation inhibitor 1	127;127;127	127
PURB	PURB	70	Ubiquitylation	Q96QR8	ENSG00000146676	6.86791	0.506297	1.14068	1	1	0.000221684	NA	NA	NA	NA	NA	NA	KGRFLKIAEVGAGGSKSRLTLSMAVAAEFRD	_IAEVGAGGSK(gl)SR_	K	+	Q96QR8	Q96QR8	Transcriptional activator protein Pur-beta	70	70
ENO1	ENO1	89	Ubiquitylation	P06733	ENSG00000074800	7.63849	0.505485	1.13931	1	0.999224	0	NA	NA	NA	NA	NA	NA	APALVSKKLNVTEQEKIDKLMIEMDGTENKS	_KLNVTEQEK(gl)IDK_	K	+	P06733;A4UCS8	P06733	Alpha-enolase;Enolase	89;56	89
ZFYVE9	ZFYVE9	543	Ubiquitylation	O95405	ENSG00000157077	7.01557	0.505485	1.13931	1	0.5	3.4e-07	NA	NA	NA	NA	NA	NA	TEGSGLLLNSTGDLMKKNYLHNFCSQVPSVL	_GNEATEGSGLLLNSTGDLMK(gl)K_	K		O95405;Q59GI4	O95405	Zinc finger FYVE domain-containing protein 9	543;451	543
ZFYVE9	ZFYVE9	544	Ubiquitylation	O95405	ENSG00000157077	7.01557	0.505485	1.13931	1	0.5	3.4e-07	NA	NA	NA	NA	NA	NA	EGSGLLLNSTGDLMKKNYLHNFCSQVPSVLG	_GNEATEGSGLLLNSTGDLMK(gl)K_	K		O95405;Q59GI4	O95405	Zinc finger FYVE domain-containing protein 9	544;452	544
DDX21	DDX21;OK/SW-cl.65	676	Ubiquitylation	Q9NR30	ENSG00000165732	6.76882	0.505078	1.13862	1	0.888803	0.00566732	NA	NA	NA	NA	NA	NA	LGEEIDSKVKGMVFLKGKLGVCFDVPTASVT	_GMVFLK(gl)GK_	K		Q9NR30;Q8NI92	Q9NR30	Nucleolar RNA helicase 2	676;38	676
UBE2Q1	GTAP;UBE2Q1;UBE2Q1	403	Ubiquitylation	Q29SN7	ENSG00000160714	6.86064	0.503451	1.13588	1	0.999937	0.000529941	NA	NA	NA	NA	NA	NA	ANKSQYSLTRAQQSYKSLVQIHEKNGWYTPP	_AQQSYK(gl)SLVQIHEK_	K		Q29SN7;Q7Z7E8;A7MAV4	Q29SN7	Ubiquitin-conjugating enzyme E2 Q1	403;403;325	403
MTX3	MTX3;MTX3;MTX3;MTX3;MTX3	77	Ubiquitylation	Q5HYI7	ENSG00000177034	7.14498	0.50284	1.13485	2	0.999999	7.61e-05	NA	NA	NA	NA	NA	NA	MVSQPAKILNFLRKQKYNADYELSAKQGADT	_QK(gl)YNADYELSAK_	K	+	Q5HYI7;Q7Z380;E9PB57;C9IYU8;C9JJ95	Q5HYI7	Metaxin-3	77;56;16;77;77	77
CRIPT	CRIPT	54	Ubiquitylation	Q9P021	ENSG00000119878	6.58288	0.502636	1.1345	1	1	0.0332047	NA	NA	NA	NA	NA	NA	ALTSKKARFDPYGKNKFSTCRICKSSVHQPG	_NK(gl)FSTCR_	K		Q9P021	Q9P021	Cysteine-rich PDZ-binding protein	54	54
H2AFV;H2AFZ	H2AFZ;H2AFV;H2AFV;H2AFV	126	Ubiquitylation	P0C0S5	ENSG00000105968;ENSG00000164032	7.83439	0.501108	1.13193	2	0.999897	0.011521	NA	NA	NA	NA	0.599272	0.0281041	IPHIHKSLIGKKGQQKTV_____________	_KGQQK(gl)TV_	K	+	P0C0S5;Q71UI9;A6NKY0;A6NFA8	P0C0S5	Histone H2A.Z;Histone H2A.V;Histone H2A;Histone H2A	126;126;100;88	126
PARP1	PARP1	418	Ubiquitylation	P09874	ENSG00000143799	6.8743	0.500496	1.1309	1	0.999768	0.0119105	NA	NA	NA	NA	NA	NA	RNKDEVKAMIEKLGGKLTGTANKASLCISTK	_LGGK(gl)LTGTANK_	K		P09874;B4E0E1;B2R5W3	P09874	Poly [ADP-ribose] polymerase 1	418;397;418	418
NCL	NCL;NCL;NCL	324	Ubiquitylation	P19338	ENSG00000115053	7.13328	0.499374	1.12901	1	0.999999	4.21e-12	NA	NA	NA	NA	NA	NA	LFVGNLNFNKSAPELKTGISDVFAKNDLAVV	_SAPELK(gl)TGISDVFAK_	K	+	P19338;B3KTP9;Q6ZS99;E7EX81;B3KM80	P19338	Nucleolin	324;247;217;216;150	324
FAS	FAS;FAS;TNFRSF6;CD95;CD95	343	Ubiquitylation	F5GWX3	ENSG00000026103	6.81473	0.497842	1.12642	1	1	0.00113524	NA	NA	NA	NA	NA	NA	ANLCTLAEKIQTIILKDITSDSENSNFRNEI	_IQTIILK(gl)DITSDSENSNFR_	K	+	F5GWX3;Q59FU8;P25445;Q6ICT6;Q8IUB6;Q8IUB7	F5GWX3	Tumor necrosis factor receptor superfamily member 6	343;343;316;316;90;90	343
NSUN2	NSUN2	229	Ubiquitylation	A8K529	ENSG00000037474	6.54078	0.497025	1.12505	1	1	0.00629022	NA	NA	NA	NA	NA	NA	NDVDNKRCYLLVHQAKRLSSPCIMVVNHDAS	_CYLLVHQAK(gl)R_	K		A8K529;Q08J23	A8K529	tRNA (cytosine(34)-C(5))-methyltransferase	229;229	229
IPO5	IPO5;IPO5;IPO5	678	Ubiquitylation	O00410	ENSG00000065150	7.04708	0.496616	1.12436	1	1	1.44e-09	NA	NA	NA	NA	NA	NA	GDQQSFGIKTAGLEEKSTACQMLVCYAKELK	_TAGLEEK(gl)STACQMLVCYAK_	K		O00410;B4E0R6;H0Y8C6;B3KWG6	O00410	Importin-5	678;553;680;299	678
KIF23	KIF23;KIF23;KIF23	650	Ubiquitylation	Q02241	ENSG00000137807	7.53508	0.495798	1.12298	1	0.858065	0.000275516	NA	NA	NA	NA	NA	NA	AKQLEMQNKLWVKDEKLKQLKAIVTEPKTEK	_LWVKDEK(gl)LK_	K		Q02241;H7BYN4;B4E1K0	Q02241	Kinesin-like protein KIF23	650;650;467	650
PKM	PKM2;PKM2;PKM2;PKM2;PKM2;PKM2;PKM2	141	Ubiquitylation	P14618	ENSG00000067225	6.94656	0.494467	1.12074	2	0.999998	1.78e-05	NA	NA	NA	NA	NA	NA	GSGTAEVELKKGATLKITLDNAYMEKCDENI	_GATLK(gl)ITLDNAYMEK_	K	+	P14618;H3BTN5;E9PF79;B4DNK4;H3BQ34;H3BTJ2;H3BUW1;H3BT25	P14618	Pyruvate kinase isozymes M1/M2;Pyruvate kinase;Pyruvate kinase;Pyruvate kinase;Pyruvate kinase	141;141;68;67;141;141;141;141	141
DDX21	DDX21	403	Ubiquitylation	Q9NR30	ENSG00000165732	7.08842	0.493032	1.11832	2	0.570141	1.4e-12	NA	NA	NA	NA	NA	NA	KYMKSTYEQVDLIGKKTQKTAITVEHLAIKC	_STYEQVDLIGKK(gl)_	K	+	Q9NR30	Q9NR30	Nucleolar RNA helicase 2	403	403
NUMA1	NUMA1 variant protein;NUMA1;NUMA1;NUMA1;NUMA1	567	Ubiquitylation	Q4LE64	ENSG00000137497	6.7643	0.491289	1.11538	1	0.5	0.00122304	NA	NA	NA	NA	NA	NA	SQGLRHQVEQLSSSLKQKEQQLKEVAEKQEA	_HQVEQLSSSLK(gl)QK_	K	+	Q4LE64;Q14980;Q59HB8;A8K394;F5H4J1;F5H6Y5;Q3SYK8	Q4LE64	Nuclear mitotic apparatus protein 1	567;561;45;561;561;561;561	567
NUMA1	NUMA1 variant protein;NUMA1;NUMA1;NUMA1;NUMA1	569	Ubiquitylation	Q4LE64	ENSG00000137497	6.7643	0.491289	1.11538	1	0.5	0.00122304	NA	NA	NA	NA	NA	NA	GLRHQVEQLSSSLKQKEQQLKEVAEKQEATR	_HQVEQLSSSLK(gl)QK_	K		Q4LE64;Q14980;Q59HB8;A8K394;F5H4J1;F5H6Y5;Q3SYK8	Q4LE64	Nuclear mitotic apparatus protein 1	569;563;47;563;563;563;563	569
ACLY	ACLY;ACLY;ACLY variant protein;ACLY	552	Ubiquitylation	E7ENH9	ENSG00000131473;ENSG00000260245	7.26921	0.490262	1.11365	1	1	0.000256965	NA	NA	NA	NA	NA	NA	AMPQGKSTTLFSRHTKAIVWGMQTRAVQGML;RSLQGKSTTLFSRHTKAIVWGMQTRAVQGML	_HTK(gl)AIVWGM(ox)QTR_	K	+	B4E3P0;Q8N9C4;E7ENH9;Q4LE36;P53396	B4E3P0;E7ENH9	ATP-citrate synthase	227;98;552;534;498	227;552
WBP11	WBP11;WBP11;WBP11	117	Ubiquitylation	Q9Y2W2	ENSG00000084463	7.44914	0.489543	1.11244	1	1	3.72e-09	NA	NA	NA	NA	NA	NA	DIYKELRKLEVEYEQKRAQLSQYFDAVKNAQ	_KLEVEYEQK(gl)R_	K		Q9Y2W2;B4DY34;F5H721;B4DMD3;F5H5G4	Q9Y2W2	WW domain-binding protein 11	117;117;117;117;117	117
NUP155	NUP155;NUP155;NUP155	1069	Ubiquitylation	O75694	ENSG00000113569	7.14795	0.489337	1.11209	2	1	0.00458417	NA	NA	NA	NA	NA	NA	QVASPFLEPHLVRMAKVDQNRVRYMDLLWRY	_MAK(gl)VDQNRVR_	K	+	O75694;B4DLT2;E9PF10;B3KMK3	O75694	Nuclear pore complex protein Nup155	1069;1031;1005;60	1069
RPL5	RPL5;RPL5;RPL5;RPL5	277	Ubiquitylation	A2RUM7	ENSG00000122406	7.48976	0.488001	1.10984	1	0.663925	0.0145235	NA	NA	NA	NA	NA	NA	KKKRWNRPKMSLAQKKDRVAQKKASFLRAQE	_MSLAQKK(gl)_	K		A2RUM7;P46777;B3KTM6;Q8WYP1;Q59GX9	A2RUM7;Q59GX9	60S ribosomal protein L5	277;277;227;42;283	277;283
CEP250	CEP250;CEP250	1254	Ubiquitylation	Q9BV73	ENSG00000126001	6.94956	0.488001	1.10984	1	1	0.000146915	NA	NA	NA	NA	NA	NA	EAVASALHKLHQDLWKTQQTRDVLRDQVQKL	_LHQDLWK(gl)TQQTR_	K		Q9BV73;H7C0D6	Q9BV73	Centrosome-associated protein CEP250	1254;122	1254
FEN1	FEN1;FEN1	354	Ubiquitylation	P39748	ENSG00000168496	6.74813	0.487795	1.10949	1	1	0.0345858	NA	NA	NA	NA	NA	NA	RLDDFFKVTGSLSSAKRKEPEPKGSTKKKAK	_VTGSLSSAK(gl)R_	K	+	P39748;Q6FHX6;B4DWZ4	P39748	Flap endonuclease 1	354;354;318	354
H2AFY	H2AFY;H2AFY	292	Ubiquitylation	O75367	ENSG00000113648	7.75028	0.487692	1.10932	3	0.997119	1.04e-08	NA	NA	NA	NA	NA	NA	NSPVWGADKCEELLEKTVKNCLALADDKKLK	_CEELLEK(gl)TVK_	K	+	O75367;B4DJC3;Q59FH0	O75367	Core histone macro-H2A.1;Histone H2A	292;120;112	292
CASK	CASK;CASK;CASK;CASK;CASK;CASK	691	Ubiquitylation	O14936	ENSG00000147044	6.87458	0.487178	1.10845	1	1	9.15e-08	NA	NA	NA	NA	NA	NA	ELQEWRVACIAMEKTKQEQQASCTWFGKKKK	_TK(gl)QEQQASCTWFGK_	K		O14936;H9KV37;F8W998;B7ZKY2;Q5JS72;Q5JS79	O14936	Peripheral plasma membrane protein CASK	691;691;679;662;283;146	691
SUGP2	SUGP2;SUGP2	595	Ubiquitylation	A8K5G0	ENSG00000064607	6.66173	0.486869	1.10793	1	1	0.000363795	NA	NA	NA	NA	NA	NA	QRADHRVVGTIDQLVKRVIEGSLSPKERTLL	_VVGTIDQLVK(gl)R_	K	+	A8K5G0;Q8IX01;B4DSQ4;E7ETX7	A8K5G0	SURP and G-patch domain-containing protein 2	595;595;364;364	595
EIF3C;EIF3CL	EIF3CL;EIF3C;EIF3C;EIF3CL;EIF3C;EIF3C;EIF3CL;EIF3C;EIF3C	746	Ubiquitylation	B5ME19	ENSG00000184110;ENSG00000205609	6.60784	0.485942	1.10637	1	0.5	0.000151981	NA	NA	NA	NA	NA	NA	PESMREHVVAASKAMKMGDWKTCHSFIINEK	_EHVVAASK(gl)AMK_	K		B5ME19;A1KYQ7;Q99613;H3BRV0;F5H4V1;B4DVQ5;B4DDN4;C9J1F3;B4DVU3;B4E2Z6;B4DRU0;B3KNZ4	B5ME19	Eukaryotic translation initiation factor 3 subunit C	746;745;745;735;731;730;624;594;593;616;567;531	746
EIF3C;EIF3CL	EIF3CL;EIF3C;EIF3C;EIF3CL;EIF3C;EIF3C;EIF3CL;EIF3C;EIF3C	743	Ubiquitylation	B5ME19	ENSG00000184110;ENSG00000205609	6.78838	0.485942	1.10637	1	0.999898	0.000151981	NA	NA	NA	NA	NA	NA	LGPPESMREHVVAASKAMKMGDWKTCHSFII	_EHVVAASK(gl)AM(ox)K_	K	+	B5ME19;A1KYQ7;Q99613;H3BRV0;F5H4V1;B4DVQ5;B4DDN4;C9J1F3;B4DVU3;B4E2Z6;B4DRU0;B3KNZ4	B5ME19	Eukaryotic translation initiation factor 3 subunit C	743;742;742;732;728;727;621;591;590;613;564;528	743
NFXL1	URCC5;NFXL1;HOZFP	813	Ubiquitylation	B1Q2B0	ENSG00000170448	6.61933	0.485633	1.10585	1	1	0.00178136	NA	NA	NA	NA	NA	NA	LRCPCKRIKKELQCNKVRENQVSIECDTTCK	_ELQCNK(gl)VR_	K		B1Q2B0;Q6ZNB6;Q8J028	B1Q2B0	NF-X1-type zinc finger protein NFXL1	813;813;138	813
STXBP3	STXBP3	332	Ubiquitylation	O00186	ENSG00000116266	6.90794	0.485324	1.10533	1	0.657548	5.74e-05	NA	NA	NA	NA	NA	NA	ATEGKTSLSALTQLMKKMPHFRKQITKQVVH	_TSLSALTQLMK(gl)K_	K		O00186	O00186	Syntaxin-binding protein 3	332	332
BAIAP2L1	BAIAP2L1	279	Ubiquitylation	Q9UHR4	ENSG00000006453	6.91906	0.484602	1.10411	1	0.99415	7.21e-05	NA	NA	NA	NA	NA	NA	IERSNVVRKDYDTLSKCSPKMPPAPSGRAYT	_DYDTLSK(gl)CSPK_	K		Q9UHR4	Q9UHR4	Brain-specific angiogenesis inhibitor 1-associated protein 2-like protein 1	279	279
GMPS	GMPS;GMPS;GMPS;GMPS	165	Ubiquitylation	A8K639	ENSG00000163655	7.12133	0.484396	1.10376	1	1	0.000779956	NA	NA	NA	NA	NA	NA	LLTHGDSVDKVADGFKVVARSGNIVAGIANE	_VADGFK(gl)VVAR_	K	+	A8K639;P49915;Q53F90;B4DUT7;B4DXV7;F8W720	A8K639	GMP synthase [glutamine-hydrolyzing]	165;165;165;114;66;66	165
KIF4A;KIF4B	KIF4A;KIF4A;KIF4B	613	Ubiquitylation	O95239	ENSG00000090889;ENSG00000226650	6.64602	0.483674	1.10255	1	0.5	0.00117678	NA	NA	NA	NA	NA	NA	RRKRLQELEGQIADLKKKLNEQSKLLKLKES	_LQELEGQIADLK(gl)K_	K		O95239;Q59HG1;Q6PKB2;B4DYE2;Q2VIQ3	O95239	Chromosome-associated kinesin KIF4A;Chromosome-associated kinesin KIF4B	613;616;613;613;613	613
KIF4A;KIF4B	KIF4A;KIF4A;KIF4B	614	Ubiquitylation	O95239	ENSG00000090889;ENSG00000226650	6.64602	0.483674	1.10255	1	0.5	0.00117678	NA	NA	NA	NA	NA	NA	RKRLQELEGQIADLKKKLNEQSKLLKLKEST	_LQELEGQIADLK(gl)K_	K		O95239;Q59HG1;Q6PKB2;B4DYE2;Q2VIQ3	O95239	Chromosome-associated kinesin KIF4A;Chromosome-associated kinesin KIF4B	614;617;614;614;614	614
YWHAE	YWHAE/FAM22A fusion;YWHAE/FAM22B fusion;YWHAE	90	Ubiquitylation	G9K388	ENSG00000108953	7.23762	0.483674	1.10255	1	0.995388	4.9e-05	NA	NA	NA	NA	NA	NA	SIEQKEENKGGEDKLKMIREYRQMVETELKL	_GGEDKLK(gl)MIR_	K	+	G9K388;G9K389;P62258;I3L3T1;B4DJF2;B4DJB0	G9K388	14-3-3 protein epsilon	90;90;80;80;80;80	90
SLC12A2	SLC12A2;SLC12A2;SLC12A2;SLC12A2	966	Ubiquitylation	P55011	ENSG00000064651	7.49631	0.483364	1.10202	1	0.922091	0.00399665	NA	NA	NA	NA	NA	NA	VVSVEYSKKSDLDTSKPLSEKPITHKVEEED	_KSDLDTSK(gl)PLSEKPITHK_	K	+	P55011;Q53ZR1;G3XAL9;B7ZM24	P55011	Solute carrier family 12 member 2	966;966;966;966	966
RPL13A	RPL13A;RPL13A;RP11-365K22.1-001;RPL13a;RPL13A	188	Ubiquitylation	P40429	ENSG00000142541	6.86884	0.481919	1.09959	1	0.986279	0.00128736	NA	NA	NA	NA	NA	NA	QLMRLRKQAEKNVEKKIDKYTEVLKTHGLLV	_K(gl)IDKYTEVLK_	K		P40429;Q53H34;Q9BSQ6;Q5QTS3;Q5VY36;Q8J015;Q0VGL3	P40429	60S ribosomal protein L13a	188;188;186;188;188;127;127	188
EPB41L2	EPB41L2;EPB41L2;EPB41L2;EPB41L2;EPB41L2	623	Ubiquitylation	E9PHY5	ENSG00000079819	6.9697	0.480886	1.09785	1	0.881715	1.2e-08	NA	NA	NA	NA	NA	NA	IEGKSSHETLNIVEEKKRAEVGKDERVITEE	_SSHETLNIVEEK(gl)K_	K		E9PHY5;E9PPD9;E9PK52;B4DJ76;E9PCC2;Q9H1C6	E9PHY5		623;623;623;65;90;71	623
TMEM51	TMEM51	202	Ubiquitylation	Q9NW97	ENSG00000171729	7.53977	0.479438	1.0954	1	0.99999	0.0207761	NA	NA	NA	NA	NA	NA	PDRQNSKLAKRLKPLKVRRIKSEKLHLKDFR	_LKPLK(gl)VR_	K		Q9NW97	Q9NW97	Transmembrane protein 51	202	202
PGAM2;PGAM1	PGAM1;PGAM1;PGAM1;PGAM1;PGAM1;PGAM2;PGAM1;hCG_2015269;PGAM2	241	Ubiquitylation	P18669	ENSG00000164708;ENSG00000171314	7.17921	0.479231	1.09506	1	1	8.3e-14	NA	NA	NA	NA	NA	NA	PIKPMQFLGDEETVRKAMEAVAAQGKAKK__	_K(gl)AMEAVAAQGK_	K		P18669;Q0D2Q6;Q6FHU2;Q6P6D7;Q6FHK8;Q53G35;B4DKL5;P15259;E7EMA8;B4DJA4;B4DMJ7;B7Z9E5;A4D2J6;B7ZW15	P18669	Phosphoglycerate mutase 1;Phosphoglycerate mutase;Phosphoglycerate mutase;Phosphoglycerate mutase;Phosphoglycerate mutase;Phosphoglycerate mutase 2;Phosphoglycerate mutase	241;241;241;241;241;241;226;241;131;131;116;116;240;112	241
MATR3	MATR3;MATR3;DKFZp686K23100;MATR3;DKFZp686K0542;DKFZp686L22104	880	Ubiquitylation	A8MXP9	ENSG00000015479	6.80296	0.478506	1.09383	1	0.940908	0.0107379	NA	NA	NA	NA	NA	NA	KNTHCSSLPHYQKLKKFLNKLAEERRQKKET	_LKK(gl)FLNK_	K		A8MXP9;P43243;Q68D11;B4DRS1;B3KM87;Q5CZA7;B4DF66;Q9H4N1;Q68E03	A8MXP9	Matrin-3	880;832;832;544;494;494;494;392;268	880
HSPA8	HSPA8;HSPA8;HSPA8;HSPA8;HSPA8;HSPA8;HSPA8;HSPA8	531	Ubiquitylation	P11142	ENSG00000109971	7.72502	0.477988	1.09296	3	0.999985	0	NA	NA	NA	NA	NA	NA	ERMVQEAEKYKAEDEKQRDKVSSKNSLESYA	_MVQEAEK(gl)YKAEDEK(gl)QR_	K	+	P11142;Q53GZ6;E9PKE3;B3KTV0;Q96IS6;E9PNE6;B4E1Q1;A8K7Q2;Q96BE0;E9PS65;Q96H53;E9PM13;Q9NZ87	P11142	Heat shock cognate 71 kDa protein	531;531;512;506;472;385;386;295;154;122;104;83;14	531
ENO1	ENO1;ENO1;ENO1;ENO1	330	Ubiquitylation	P06733	ENSG00000074800	7.60244	0.477781	1.09261	1	0.998935	0.00413335	NA	NA	NA	NA	NA	NA	VVGDDLTVTNPKRIAKAVNEKSCNCLLLKVN	_RIAK(gl)AVNEK_	K	+	P06733;E2DRY6;Q9BT62;Q96GV1;A4QMW8	P06733	Alpha-enolase;Enolase;Enolase;Enolase;Enolase	330;234;168;80;31	330
RAB8A	RAB8A	138	Ubiquitylation	P61006	ENSG00000167461	6.93891	0.476952	1.09122	1	0.999956	0.0177941	NA	NA	NA	NA	NA	NA	CDVNDKRQVSKERGEKLALDYGIKFMETSAK	_ERGEK(gl)LALDYGIK_	K	+	P61006;B4DEK7	P61006	Ras-related protein Rab-8A	138;138	138
PCM1	PCM1;PCM1;PCM1;PCM1;PCM1;PCM1;PCM1;PCM1	1531	Ubiquitylation	Q15154	ENSG00000078674	7.2224	0.474981	1.08789	1	1	3.57e-09	NA	NA	NA	NA	NA	NA	HLDQALARMREYERMKTEAESNSNMRCTCRI	_MK(gl)TEAESNSNMR_	K	+	Q15154;B9EIS5;D3DSQ0;E7ETA6;E7EV56;A2RUU9;B4DJ00;H0YBA1;A6NNN6;B4DWY1	Q15154	Pericentriolar material 1 protein	1531;1531;1531;1531;1477;1476;338;271;230;155	1531
NUMA1	NUMA1 variant protein;NUMA1;NUMA1;NUMA1;NUMA1;NUMA1	1714	Ubiquitylation	Q4LE64	ENSG00000137497	6.97786	0.473631	1.08562	1	1	2.29e-05	NA	NA	NA	NA	NA	NA	QLRDLGKFQVATDALKSREPQAKPQLDLSID	_FQVATDALK(gl)SR_	K	+	Q4LE64;Q14980;Q59HB8;Q7Z757;F5H2L0;H0YFY6;Q96HN5;Q9BTE9;H0YH75	Q4LE64	Nuclear mitotic apparatus protein 1	1714;1708;1178;786;663;539;538;572;298	1714
MYCBP	MYCBP;MYCBP	5	Ubiquitylation	Q99417	ENSG00000214114	7.6661	0.473631	1.08562	2	0.999917	0.000119877	NA	NA	NA	NA	NA	NA	___________MAHYKAADSKREQFRRYLEK	_(ac)AHYK(gl)AADSKR_	K		Q99417;Q6IB68	Q99417	C-Myc-binding protein	5;5	5
SMC3	SMC3;SMC3	968	Ubiquitylation	B0AZQ4	ENSG00000108055	7.49383	0.473423	1.08527	1	0.999842	7.86e-08	NA	NA	NA	NA	NA	NA	AFEKYQTLSLKQLFRKLEQCNTELKKYSHVN	_K(gl)LEQCNTELKK_	K		B0AZQ4;Q86VX4;Q9UQE7	B0AZQ4	Structural maintenance of chromosomes protein 3	968;968;968	968
AKT2	AKT2;AKT2;AKT2;AKT2;AKT2;AKT2;AKT2;AKT2	111	Ubiquitylation	P31751	ENSG00000105221	7.36301	0.47176	1.08246	2	1	2.07e-06	NA	NA	NA	NA	NA	NA	REEWMRAIQMVANSLKQRAPGEDPMDYKCGS	_AIQMVANSLK(gl)QR_	K		P31751;Q05BV0;Q0VAN0;B4DG79;B7Z8Z9;B3KP61;E7EVP8;A8MX96;C9JIJ1	P31751	RAC-beta serine/threonine-protein kinase	111;111;111;49;111;12;111;111;111	111
NCL	NCL;NCL;NCL;NCL;NCL	467	Ubiquitylation	P19338	ENSG00000115053	7.00428	0.471344	1.08176	1	1	0	NA	NA	NA	NA	NA	NA	TEIDGRSISLYYTGEKGQNQDYRGGKNSTWS	_SISLYYTGEK(gl)GQNQDYR_	K	+	P19338;B3KTP9;Q9BQ02;Q6ZS99;E7EX81;B3KM80;H7BY16	P19338	Nucleolin	467;390;239;360;359;293;68	467
CBX5	CBX5;CBX5;CBX5;CBX5	32	Ubiquitylation	P45973	ENSG00000094916	7.62394	0.470719	1.08071	2	1	3.76e-08	NA	NA	NA	NA	NA	NA	EEEYVVEKVLDRRVVKGQVEYLLKWKGFSEE	_VVK(gl)GQVEYLLK_	K	+	P45973;G3V1X9;Q6I9T7;F8VNY3	P45973	Chromobox protein homolog 5	32;32;32;32	32
EBNA1BP2	EBNA1BP2;EBNA1BP2;EBNA1BP2	299	Ubiquitylation	H7C2Q8	ENSG00000117395	6.98321	0.470199	1.07983	1	0.507035	0.00282958	NA	NA	NA	NA	NA	NA	KGQQMRKGPSAKRRYKNQKFGFGGKKKGSKW	_YK(gl)NQKFGFGGK_	K		H7C2Q8;Q6IB29;Q99848	H7C2Q8	Probable rRNA-processing protein EBP2	299;244;244	299
BOP1	BOP1;BOP1	19	Ubiquitylation	A8K3R2	ENSG00000170727;ENSG00000261236	6.94823	0.470094	1.07966	1	1	0.000190048	NA	NA	NA	NA	NA	NA	SRGAGRTAAPSVRPEKRRSEPELEPEPEPEP	_TAAPSVRPEK(gl)R_	K		A8K3R2;B2RDN4;Q14137;E9PIF8	A8K3R2	Ribosome biogenesis protein BOP1	19;19;19;19	19
PFKFB3	PFKFB3;PFKFB3;PFKFB3;PFKFB3;PFKFB3;PFKFB3;PFKFB3;PFKFB3	125	Ubiquitylation	B7Z955	ENSG00000170525	6.76142	0.469678	1.07896	1	0.999987	0.00354307	NA	NA	NA	NA	NA	NA	MKVRKQCALAALRDVKSYLAKEGGQIAVFDA	_DVK(gl)SYLAK_	K	+	B7Z955;Q5VX20;Q16875;Q5VX18;Q5W015;B7Z8A0;Q5VX15;F2Z2I2;B7Z7U8;F5H5L1;Q6ZNA2;O60352	B7Z955	6-phosphofructo-2-kinase/fructose-2,6-bisphosphatase 3;6-phosphofructo-2-kinase;Fructose-2,6-bisphosphatase	125;111;111;111;111;91;91;111;132;91;91;85	125
CTNNBL1	CTNNBL1;CTNNBL1;CTNNBL1	91	Ubiquitylation	Q0VAM0	ENSG00000132792	6.61217	0.468218	1.0765	1	1	0.0111065	NA	NA	NA	NA	NA	NA	PLDESSVKKMILTFEKRSYKNQELRIKFPDN	_MILTFEK(gl)R_	K		Q0VAM0;Q8WYA6;B4DE16;A2A2P1	Q0VAM0	Beta-catenin-like protein 1	91;91;64;64	91
TMEM192	TMEM192	254	Ubiquitylation	Q8IY95	ENSG00000170088	8.16023	0.46801	1.07614	4	1	0.00149799	NA	NA	NA	NA	NA	NA	GDTIEYLKRHNALLSKRLLALTSSDLGCQPS	_HNALLSK(gl)R_	K	+	Q8IY95	Q8IY95	Transmembrane protein 192	254	254
PCNT	PCNT;PCNT;PCNT	505	Ubiquitylation	O95613	ENSG00000160299	6.78827	0.467593	1.07544	1	1	0.0017021	NA	NA	NA	NA	NA	NA	QLLARTSRVEDLEQLKQREKTQHESELEQLR	_VEDLEQLK(gl)QR_	K	+	O95613;E7ERP1;Q8IWJ7	O95613	Pericentrin	505;492;492	505
LEO1	LEO1;LEO1	415	Ubiquitylation	Q8WVC0	ENSG00000166477	7.02768	0.467384	1.07509	1	1	0.0180094	NA	NA	NA	NA	NA	NA	DEEMLDEEGRTRLKLKVENTIRWRIRRDEEG	_LK(gl)VENTIR_	K	+	Q8WVC0;B4DNM0;F5GWD7	Q8WVC0	RNA polymerase-associated protein LEO1	415;393;393	415
C1orf21	C1orf21	65	Ubiquitylation	Q9H246	ENSG00000116667	7.07598	0.466966	1.07439	1	1	1.85e-10	NA	NA	NA	NA	NA	NA	EEEQKIAARNQENLEKSASSNVRLKTNKEVP	_NQENLEK(gl)SASSNVR_	K		Q9H246	Q9H246	Uncharacterized protein C1orf21	65	65
FKBP1A	FKBP1A;FKBP1A;FKBP1A	72	Ubiquitylation	Q0VDC6	ENSG00000088832	7.91919	0.466653	1.07386	1	0.879164	0	NA	NA	NA	NA	NA	NA	GQTCVVHYTGMLEDGKKFDSSRDRNKPFKFM	_RGQTCVVHYTGM(ox)LEDGK(gl)K_	K	+	Q0VDC6;P62942;Q5W0X3	Q0VDC6	Peptidyl-prolyl cis-trans isomerase;Peptidyl-prolyl cis-trans isomerase FKBP1A;Peptidyl-prolyl cis-trans isomerase	72;35;30	72
ELAVL1;ELAVL2;ELAVL4;ELAVL3	ELAVL1;ELAVL4;ELAVL4;ELAVL4;ELAVL2;ELAVL3;ELAVL3	119	Ubiquitylation	B4DVB8	ENSG00000066044;ENSG00000107105;ENSG00000162374;ENSG00000196361	7.54383	0.466236	1.07315	4	1	1.08e-07	NA	NA	NA	NA	NA	NA	AINTLNGLRLQSKTIKVSYARPSSEVIKDAN	_TIK(gl)VSYAR_	K	+	B4DVB8;Q15717;B1APY8;P26378;B1APY9;B7Z5E0;B1AM48;Q14576;Q96J71	B4DVB8	ELAV-like protein 1;ELAV-like protein 4;ELAV-like protein 3	119;92;123;118;123;84;111;111;62	119
NCL	NCL;NCL;NCL	403	Ubiquitylation	P19338	ENSG00000115053	6.7999	0.466131	1.07298	1	0.989918	0.000194904	NA	NA	NA	NA	NA	NA	KERDARTLLAKNLPYKVTQDELKEVFEDAAE	_NLPYK(gl)VTQDELK_	K	+	P19338;B3KTP9;Q6ZS99;E7EX81;B3KM80	P19338	Nucleolin	403;326;296;295;229	403
CUX1	CUX1;CUX1;CUX1;CUX1;Nbla10317;CUX1	231	Ubiquitylation	H0YMA9	ENSG00000257923;ENSG00000259938	6.91838	0.464355	1.06998	1	1	2.99e-05	NA	NA	NA	NA	NA	NA	EEAEHKVQSLQTALEKTRTELFDLKTKYDEE	_VQSLQTALEK(gl)TR_	K	+	H0YMA9;Q13948;B4DZZ2;H0YL76;B3KV79;B3KWH8;G3V1Z6;Q3LIA3;P39880	H0YMA9	Protein CASP;Homeobox protein cut-like 1	231;217;180;172;171;201;201;23;206	231
RUFY1	RUFY1;RUFY1	587	Ubiquitylation	Q96T51	ENSG00000176783	6.61117	0.463727	1.06893	1	0.564633	0.00128915	NA	NA	NA	NA	NA	NA	SSLLRMELQQVEGLKKELRELQDEKAELQKI	_MELQQVEGLKK(gl)_	K		Q96T51;A8K7B1;H0YA47;B3KSL1	Q96T51	RUN and FYVE domain-containing protein 1	587;479;265;189	587
HNRNPL	HNRNPL;HNRNPL;HNRNPL	533	Ubiquitylation	P14866	ENSG00000104824	7.73769	0.462367	1.06663	2	0.999999	1.62e-05	NA	NA	NA	NA	NA	NA	FEICDELGVKRPSSVKVFSGKSERSSSGLLE	_RPSSVK(gl)VFSGK_	K	+	B2R959;P14866;Q6NTA2;A6NIT8	B2R959;P14866	Heterogeneous nuclear ribonucleoprotein L	502;533;516;400	502;533
NCL	NCL;NCL;NCL	333	Ubiquitylation	P19338	ENSG00000115053	7.50158	0.461109	1.06451	2	1	2.99e-06	NA	NA	NA	NA	NA	NA	KSAPELKTGISDVFAKNDLAVVDVRIGMTRK	_TGISDVFAK(gl)NDLAVVDVR_	K	+	P19338;B3KTP9;Q6ZS99;E7EX81;B3KM80	P19338	Nucleolin	333;256;226;225;159	333
PRKCH	PRKCH;PRKCH;PRKCH	152	Ubiquitylation	B5BU77	ENSG00000027075	7.45867	0.4609	1.06416	1	1	0.0330092	NA	NA	NA	NA	NA	NA	TGSFTEATLQRDRIFKHFTRKRQRAMRRRVH	_IFK(gl)HFTR_	K		B5BU77;P24723;G3V5Y6	B5BU77	Protein kinase C eta type	152;152;94	152
RNF2	RNF2;RNF2	275	Ubiquitylation	Q99496	ENSG00000121481	6.90391	0.4609	1.06416	1	0.999988	0.000105246	NA	NA	NA	NA	NA	NA	SKYLAVRLALEELRSKGESNQMNLDTASEKQ	_SK(gl)GESNQMNLDTASEK_	K		Q99496;B3KRH1	Q99496	E3 ubiquitin-protein ligase RING2	275;203	275
OGFOD1	OGFOD1;OGFOD1;OGFOD1;OGFOD1	106	Ubiquitylation	Q8N543	ENSG00000087263	6.85274	0.460795	1.06398	1	0.57185	0.00368794	NA	NA	NA	NA	NA	NA	KYNDLYKFQQSDDLKKRREPHISTLRKILFE	_FQQSDDLKK(gl)_	K		Q8N543;H3BUQ2;H3BUA6;H3BR79	Q8N543	2-oxoglutarate and iron-dependent oxygenase domain-containing protein 1	106;106;51;104	106
RPL22	RPL22	52	Ubiquitylation	P35268	ENSG00000116251	7.36909	0.459537	1.06186	1	1	2.12e-13	NA	NA	NA	NA	NA	NA	ANFEQFLQERIKVNGKAGNLGGGVVTIERSK	_VNGK(gl)AGNLGGGVVTIER_	K	+	P35268;Q7Z4W8	P35268	60S ribosomal protein L22	52;52	52
VDAC3	VDAC3;VDAC3	274	Ubiquitylation	Q9Y277	ENSG00000078668	7.85794	0.458382	1.05992	3	1	0.000232162	NA	NA	NA	NA	NA	NA	LSALIDGKNFSAGGHKVGLGFELEA______	_NFSAGGHK(gl)VGLGFELEA_	K	+	Q9Y277;F5H740	Q9Y277	Voltage-dependent anion-selective channel protein 3	274;275	274
PACSIN3	PACSIN3;PACSIN3;PACSIN3;PACSIN3	148	Ubiquitylation	D3DQR0	ENSG00000165912	7.47881	0.457647	1.05868	2	1	0.000298202	NA	NA	NA	NA	NA	NA	EDGFRKAQKPWLKRLKEVEASKKSYHAARKD	_LK(gl)EVEASKK_	K	+	D3DQR0;Q9UKS6;B4DUI2;E9PIY1;E9PEB0;B4DV80	D3DQR0	Protein kinase C and casein kinase substrate in neurons protein 3	148;148;148;148;148;148	148
RPS24	RPS24;RPS24;RPS24;RPS24	46	Ubiquitylation	E7EPK6	ENSG00000138326	6.63343	0.457542	1.0585	1	0.987553	0.0246101	NA	NA	NA	NA	0.996861	0.104352	GKATVPKTEIREKLAKMYKTTPDVIFVFGFR	_EKLAK(gl)MYK_	K		E7EPK6;P62847;E7ETK0;Q5T0P8	E7EPK6	40S ribosomal protein S24;40S ribosomal protein S24;40S ribosomal protein S24;40S ribosomal protein S24	46;46;46;46	46
PARP1	PARP1;PARP1;PARP1;PARP1;PARP1;PARP1	86	Ubiquitylation	P09874	ENSG00000143799	6.90888	0.457122	1.05779	1	0.499965	0.00166482	NA	NA	NA	NA	NA	NA	VDGFSELRWDDQQKVKKTAEAGGVTGKGQDG	_VK(gl)KTAEAGGVTGK_	K		P09874;B4E0E1;B2R5W3;F8WC10;Q6PJL0;Q05D33;Q5VX85;Q5VX84	P09874	Poly [ADP-ribose] polymerase 1	86;86;86;86;86;86;86;86	86
PARP1	PARP1;PARP1;PARP1;PARP1	87	Ubiquitylation	P09874	ENSG00000143799	6.90888	0.457122	1.05779	1	0.499965	0.00166482	NA	NA	NA	NA	NA	NA	DGFSELRWDDQQKVKKTAEAGGVTGKGQDGI	_VK(gl)KTAEAGGVTGK_	K	+	P09874;B2R5W3;F8WC10;Q6PJL0;Q05D33	P09874	Poly [ADP-ribose] polymerase 1	87;87;87;87;87	87
TAGLN2	TAGLN2	79	Ubiquitylation	P37802	ENSG00000158710	7.00958	0.456491	1.05673	1	1	0.000299327	NA	NA	NA	NA	NA	NA	ELINALYPEGQAPVKKIQASTMAFKQMEQIS	_K(gl)IQASTMAFK_	K	+	P37802	P37802	Transgelin-2	79	79
RPL9	RPL9;RPL9;RPL9;RPL9;RPL9;RPL9;RPL9;RPL9	65	Ubiquitylation	P32969	ENSG00000163682	8.26331	0.45628	1.05638	2	1	0.0325133	NA	NA	NA	NA	NA	NA	KKKKRLRVDKWWGNRKELATVRTICSHVQNM	_K(gl)ELATVR_	K	+	P32969;Q53Z07;D6RAN4;H0Y9V9;E7ESE0;B4DLV8;B4E1M5;Q2NKY6;H0Y9R4;Q6ZP07	P32969	60S ribosomal protein L9	65;65;65;62;65;65;65;65;12;60	65
CKAP5	CKAP5	1077	Ubiquitylation	Q14008	ENSG00000175216	6.69892	0.45607	1.05602	1	0.5	9.89e-05	NA	NA	NA	NA	NA	NA	KPTSKDQVLAMLEKAKVNMPAKPAPPTKATS	_DQVLAMLEK(gl)AK_	K		Q14008	Q14008	Cytoskeleton-associated protein 5	1077	1077
CKAP5	CKAP5	1075	Ubiquitylation	Q14008	ENSG00000175216	6.69892	0.45607	1.05602	1	0.5	9.89e-05	NA	NA	NA	NA	NA	NA	KLKPTSKDQVLAMLEKAKVNMPAKPAPPTKA	_DQVLAMLEK(gl)AK_	K		Q14008	Q14008	Cytoskeleton-associated protein 5	1075	1075
EPB41L2	EPB41L2;EPB41L2;DKFZp781H1755;EPB41L2;EPB41L2;EPB41L2	184	Ubiquitylation	O43491	ENSG00000079819	6.98546	0.45586	1.05567	1	0.783961	0.000495755	NA	NA	NA	NA	NA	NA	VSKEREEKVKETQEDKLEGGAAKRETKEVQT	_VKETQEDK(gl)LEGGAAK_	K	+	E9PHY5;E9PPD9;Q68DV2;E9PK52;E9PII3;Q59FD8;O43491	E9PHY5;O43491	Band 4.1-like protein 2	184;184;184;184;184;187;184	184;184
SMU1	SMU1;SMU1;SMU1	194	Ubiquitylation	A0MNN4	ENSG00000122692	7.30552	0.454597	1.05354	1	0.985781	1.4e-06	NA	NA	NA	NA	NA	NA	PPGMTIDLFRGKAAVKDVEEEKFPTQLSRHI	_AAVK(gl)DVEEEKFPTQLSR_	K	+	A0MNN4;Q2TAY7;B4E3L0	A0MNN4	WD40 repeat-containing protein SMU1	194;194;33	194
KIAA0368	ECM29;KIAA0368	1438	Ubiquitylation	Q5VYK3	ENSG00000136813	6.68516	0.454597	1.05354	1	0.999928	0.00014053	NA	NA	NA	NA	NA	NA	AMGHLVRTSRDSSTEKLLQKLNGWYMEKEEP	_DSSTEK(gl)LLQK_	K		Q5VYK3;B3KXF2	Q5VYK3	Proteasome-associated protein ECM29 homolog	1438;907	1438
KIAA1524	KIAA1524	611	Ubiquitylation	Q8TCG1	ENSG00000163507	7.15017	0.454597	1.05354	1	1	0.002003	NA	NA	NA	NA	NA	NA	NIEELIEKLQSGMVVKDQICDVRISDIMDVY	_LQSGMVVK(gl)DQICDVR_	K		Q8TCG1	Q8TCG1	Protein CIP2A	611	611
EXOC5	EXOC5;EXOC5;EXOC5;DKFZp666H126	388	Ubiquitylation	O00471	ENSG00000070367	6.77869	0.45386	1.0523	1	1	0.00298113	NA	NA	NA	NA	NA	NA	NHQKRSIGTGGIQDLKERIRQRTNLPLGPSI	_SIGTGGIQDLK(gl)ER_	K		O00471;B4DHG4;Q8IW24;B4E0U7;F8W9B8;Q658M3	O00471	Exocyst complex component 5	388;333;388;323;323;76	388
EEF2	EEF2;EEF2;EEF2;EEF2;EEF2	251	Ubiquitylation	P13639	ENSG00000167658	7.3408	0.452068	1.04928	1	0.981846	0.00136795	NA	NA	NA	NA	NA	NA	FAAKGEGQLGPAERAKKVEDMMKKLWGDRYF	_AK(gl)KVEDMMK_	K		P13639;F5H370;Q6PK56;B4DRE8;B4DPU3;B4DMC6	P13639	Elongation factor 2	251;251;251;251;251;251	251
NCL	NCL;NCL;NCL	380	Ubiquitylation	P19338	ENSG00000115053	6.55194	0.450908	1.04732	1	0.870759	0.000945588	NA	NA	NA	NA	NA	NA	ELTGLKVFGNEIKLEKPKGKDSKKERDARTL	_VFGNEIKLEK(gl)PK_	K		P19338;B3KTP9;Q6ZS99;E7EX81;B3KM80	P19338	Nucleolin	380;303;273;272;206	380
MYO1B	MYO1B;MYO1B;MYO1B;MYO1B;MYO1B	980	Ubiquitylation	B0I1S9	ENSG00000128641	6.74075	0.450274	1.04625	1	1	0.0014731	NA	NA	NA	NA	NA	NA	GAYLEINKNPKYKKLKDAIEEKIIIAEVVNK	_LK(gl)DAIEEK_	K		B0I1S9;O43795;E9PDF6;B3KQI2;E7EPB4;H7C2Y7	B0I1S9	Unconventional myosin-Ib	980;980;951;225;225;59	980
YARS	YARS	32	Ubiquitylation	P54577	ENSG00000134684	7.36541	0.450169	1.04607	2	0.999997	0.0058016	NA	NA	NA	NA	NA	NA	NLQEVLGEEKLKEILKERELKIYWGTATTGK	_LKEILK(gl)ER_	K		P54577	P54577	Tyrosine--tRNA ligase, cytoplasmic	32	32
HNRNPU	HNRNPU;HNRNPU;HNRNPU;HNRNPU;HNRPU	675	Ubiquitylation	Q00839	ENSG00000153187	7.95822	0.449852	1.04554	2	0.595435	0	NA	NA	NA	NA	NA	NA	EEAQKLLEQYKEESKKALPPEKKQNTGSKKS	_LLEQYKEESKK(gl)_	K	+	Q00839;B4DLR3;B3KX72;Q5RI17;Q96BA7;Q5RI19;Q7Z4Q5	Q00839	Heterogeneous nuclear ribonucleoprotein U	675;634;600;573;572;399;363	675
SLC12A2	SLC12A2;SLC12A2;SLC12A2;SLC12A2	992	Ubiquitylation	P55011	ENSG00000064651	7.78277	0.449746	1.04536	4	0.579816	7.9e-13	NA	NA	NA	NA	NA	NA	VEEEDGKTATQPLLKKESKGPIVPLNVADQK	_K(gl)ESKGPIVPLNVADQK_	K		P55011;Q53ZR1;G3XAL9;B7ZM24	P55011	Solute carrier family 12 member 2	992;992;992;976	992
FUNDC2	FUNDC2;FUNDC2	176	Ubiquitylation	Q5HYP8	ENSG00000165775;ENSG00000268109	6.58976	0.449641	1.04518	1	0.995042	0.0351772	NA	NA	NA	NA	NA	NA	WQRVEKDMKKAKEQLKIRKSNQIPTEVRSKA	_EQLK(gl)IRK_	K		Q5HYP8;Q9BWH2	Q5HYP8	FUN14 domain-containing protein 2	176;147	176
RPL6	RPL6;RPL6;RPL6;RPL6;RPL6;RPL6;RPL6	100	Ubiquitylation	Q9HBB3	ENSG00000089009	7.73018	0.449429	1.04483	2	1	0	NA	NA	NA	NA	NA	NA	KEKVLATVTKPVGGDKNGGTRVVKLRKMPRY	_VLATVTKPVGGDK(gl)NGGTR_	K	+	Q9HBB3;Q02878;Q8N5Z7;Q8TBK5;F8W181;B2R4K7;B4DRX3;F8VZ45;F8VWR1;F8VZA3	Q9HBB3	60S ribosomal protein L6;60S ribosomal protein L6;60S ribosomal protein L6;60S ribosomal protein L6;60S ribosomal protein L6;60S ribosomal protein L6;60S ribosomal protein L6	100;100;100;100;40;100;39;100;100;100	100
NRD1	NRD1;NRD1;NRD1;NRD1;NRD1	1061	Ubiquitylation	B1AKJ5	ENSG00000078618	6.60279	0.448161	1.04269	1	0.5	0.00215329	NA	NA	NA	NA	NA	NA	TVGTQATKYNSEVVDKKIEEFLSSFEEKIEN	_YNSEVVDK(gl)K_	K		B1AKJ5;O43847;F5H6R2;G3V1R5;Q6UUU9;B4DRI0	B1AKJ5	Nardilysin	1061;992;993;929;928;860	1061
HDAC11	HDAC11;HDAC11;HDAC11;HDAC11;DKFZp434L0312;HDAC11;HDAC11;HDAC11;HDAC11;HDAC11;HDAC11;HDAC11;HDAC11	50	Ubiquitylation	Q96DB2	ENSG00000163517	6.67538	0.447949	1.04233	1	0.953175	0.00884144	NA	NA	NA	NA	NA	NA	HPFDAGKWGKVINFLKEEKLLSDSMLVEARE	_VINFLK(gl)EEK_	K		Q96DB2;E7ETT9;B5MCQ6;B5MCU6;Q658J9;B5MCV5;C9J2I7;C9JBI4;C9JEC8;B5MC52;B5MD06;C9J528;C9JMH0	Q96DB2	Histone deacetylase 11	50;22;50;50;22;22;50;69;22;50;22;69;22	50
NAMPT	NAMPT	228	Ubiquitylation	P43490	ENSG00000105835	7.15694	0.447738	1.04198	1	0.907852	1.8e-14	NA	NA	NA	NA	NA	NA	VNFKGTDTVAGLALIKKYYGTKDPVPGYSVP	_GTDTVAGLALIK(gl)K_	K	+	P43490;B7Z8W6	P43490	Nicotinamide phosphoribosyltransferase	228;141	228
STXBP1	STXBP1;stxbp1;STXBP1;STXBP1;STXBP1	314	Ubiquitylation	P61764	ENSG00000136854	6.91648	0.447526	1.04162	1	0.999303	0.00245211	NA	NA	NA	NA	NA	NA	VSQEVTRSLKDFSSSKRMNTGEKTTMRDLSQ	_SLKDFSSSK(gl)R_	K		P61764;Q68CM6;B7Z1V5;F5H5Q4;B7Z2V7;B7Z3F4;Q59GC9	P61764	Syntaxin-binding protein 1	314;314;277;268;268;146;134	314
MSH2	MSH2;MSH2;MSH2;MSH2;MSH2;MSH2	531	Ubiquitylation	P43246	ENSG00000095002	7.13697	0.44668	1.04019	1	0.999856	4.53e-07	NA	NA	NA	NA	NA	NA	SAQFGYYFRVTCKEEKVLRNNKNFSTVDIQK	_VTCKEEK(gl)VLR_	K		P43246;B4DN49;B4E2Z2;E9PHA6;Q53FK0;Q53GS1;B4DSB9;B4DL39;Q53RU4	P43246	DNA mismatch repair protein Msh2	531;462;465;531;531;531;317;279;531	531
RPS12	RPS12	112	Ubiquitylation	P25398	ENSG00000112306	7.11909	0.446256	1.03948	1	0.976523	9.93e-08	NA	NA	NA	NA	NA	NA	EGKPRKVVGCSCVVVKDYGKESQAKDVIEEY	_KVVGCSCVVVK(gl)DYGK_	K	+	P25398	P25398	40S ribosomal protein S12	112	112
PHIP	PHIP;PHIP;PHIP	1533	Ubiquitylation	A7J992	ENSG00000146247	7.05181	0.445939	1.03894	1	0.999705	0.000282484	NA	NA	NA	NA	NA	NA	TEQPSTSSAAKTFITKANASAIPGKTILENS	_TFITK(gl)ANASAIPGK_	K		A7J992;Q8WWQ0;Q9NWP3;B5MEB1	A7J992	PH-interacting protein	1533;1533;419;259	1533
THOP1	THOP1;THOP1	45	Ubiquitylation	P52888	ENSG00000172009	7.05454	0.445727	1.03859	1	1	0.0033423	NA	NA	NA	NA	NA	NA	AQQIEERTRELIEQTKRVYDQVGTQEFEDVS	_ELIEQTK(gl)R_	K		P52888;Q96CV8	P52888	Thimet oligopeptidase	45;45	45
GLYR1	N-PAC;GLYR1;N-PAC	500	Ubiquitylation	D3DUE6	ENSG00000140632	6.92641	0.445409	1.03805	1	0.98314	0.0119133	NA	NA	NA	NA	NA	NA	IFLDQKCQNILQGNFKPDFYLKYIQKDLRLA	_CQNILQGNFK(gl)PDFYLK_	K	+	D3DUE6;Q49A26;D3DUE7	D3DUE6	Putative oxidoreductase GLYR1	500;495;511	500
STMN1	STMN1;STMN1;STMN1	100	Ubiquitylation	B5BU83	ENSG00000117632	7.26832	0.443713	1.03519	2	0.999191	1.77e-05	NA	NA	NA	NA	NA	NA	KAIEENNNFSKMAEEKLTHKMEANKENREAQ	_MAEEK(gl)LTHK_	K		B5BU83;P16949;Q96CE4	B5BU83	Stathmin;Stathmin;Stathmin	100;100;100	100
CHTOP	CHTOP	213	Ubiquitylation	Q9Y3Y2	ENSG00000160679	6.92632	0.442758	1.03358	1	0.9999	0.000225949	NA	NA	NA	NA	NA	NA	GRGRGRGALARPVLTKEQLDNQLDAYMSKTK	_PVLTK(gl)EQLDNQLDAYMSK_	K	+	Q9Y3Y2	Q9Y3Y2	Chromatin target of PRMT1 protein	213	213
BMPR1B	BMPR1B	477	Ubiquitylation	B4DSV1	ENSG00000138696	7.06363	0.442227	1.03269	1	0.91508	0.026333	NA	NA	NA	NA	NA	NA	PSDPSYEDMREIVCIKKLRPSFPNRWSSDEC	_EIVCIK(gl)K_	K		B4DSV1;A8KAE3;O00238	B4DSV1	Bone morphogenetic protein receptor type-1B	477;447;447	477
PITPNB	PITPNB;PITPNB	215	Ubiquitylation	B2R7P6	ENSG00000180957	6.72506	0.442015	1.03233	1	0.999202	4.46e-08	NA	NA	NA	NA	NA	NA	FKWWGLQSKVENFIQKQEKRIFTNFHRQLFC	_VENFIQK(gl)QEKR_	K	+	B2R7P6;P48739;B7Z7Q0;B3KVT6	B2R7P6	Phosphatidylinositol transfer protein beta isoform	215;215;217;26	215
SERF1A	SERF1A	35	Ubiquitylation	E5RIQ9	ENSG00000172058	6.71711	0.439995	1.02893	1	0.649325	0.0039849	NA	NA	NA	NA	NA	NA	SQRKQRDSEIMQEKQKAANEKKSMQTREK__	_DSEIMQEKQK(gl)_	K		E5RIQ9	E5RIQ9		35	35
CHMP4B	CHMP4B;CGI-301	45	Ubiquitylation	Q9H444	ENSG00000101421	6.71137	0.439038	1.02731	1	0.916296	0.00920707	NA	NA	NA	NA	NA	NA	RDTEEMLSKKQEFLEKKIEQELTAAKKHGTK	_KQEFLEK(gl)K_	K		Q9H444;P59074	Q9H444	Charged multivesicular body protein 4b;Putative protein CGI-301	45;11	45
WASF2	WASF2	216	Ubiquitylation	Q9Y6W5	ENSG00000158195	7.32907	0.438612	1.0266	1	0.984193	0.000115144	NA	NA	NA	NA	NA	NA	EEWEKMKMGQEFVESKEKLGTSGYPPTLVYQ	_MGQEFVESK(gl)EK_	K	+	Q9Y6W5;B4E3J5	Q9Y6W5	Wiskott-Aldrich syndrome protein family member 2	216;53	216
SBDS	SBDS	138	Ubiquitylation	Q9Y3A5	ENSG00000126524	7.22037	0.438293	1.02606	1	0.999995	0.00042226	NA	NA	NA	NA	NA	NA	ETKRPYTVILIERAMKDIHYSVKTNKSTKQQ	_AMK(gl)DIHYSVK_	K		Q9Y3A5	Q9Y3A5	Ribosome maturation protein SBDS	138	138
PABPN1	PABPN1;PABPN1;PABPN1	137	Ubiquitylation	Q86U42	ENSG00000100836	6.62336	0.434668	1.01995	1	0.999991	0.000519872	NA	NA	NA	NA	NA	NA	IKARVREMEEEAEKLKELQNEVEKQMNMSPP	_LK(gl)ELQNEVEK_	K	+	Q86U42;G3V4T2;B4DEH8	Q86U42	Polyadenylate-binding protein 2	137;9;9	137
ILF3;STRBP	ILF3;ILF3;ILF3;ILF3;STRBP	454	Ubiquitylation	G5E9M5	ENSG00000129351;ENSG00000165209	6.73715	0.433921	1.01869	1	0.998569	0.0245061	NA	NA	NA	NA	NA	NA	DGNSFEASGPSKKTAKLHVAVKVLQDMGLPT;DGTTYEASGPSKKTAKLHVAVKVLQAMGYPT	_TAK(gl)LHVAVK_	K		G5E9M5;Q12906;F4ZW66;F4ZW65;C9JFV5;A8K590;F4ZW64;B4DFG4;B4DDF3;Q96SI9	G5E9M5;Q96SI9	Interleukin enhancer-binding factor 3;Spermatid perinuclear RNA-binding protein	454;454;454;454;454;454;454;258;52;440	454;440
RDX	RDX;RDX;RDX;RDX;RDX;RDX;RDX;RDX	165	Ubiquitylation	A7YIJ8	ENSG00000137710	7.9543	0.433173	1.01743	1	1	0.00348238	NA	NA	NA	NA	NA	NA	DRLLPQRVLEQHKLTKEQWEERIQNWHEEHR	_LTK(gl)EQWEER_	K		A7YIJ8;B0YJ88;P35241;B7Z2S7;F5H1A7;B7Z9U6;Q05CU6;Q6PKD3;H7BZI4;A7YIK0	A7YIJ8	Radixin	165;165;165;29;29;29;165;165;165;133	165
MARS	MARS;MARS;MARS;MARS	375	Ubiquitylation	A8K492	ENSG00000166986	7.06194	0.432746	1.01671	1	1	1.93e-08	NA	NA	NA	NA	NA	NA	PQQTKITQDIFQQLLKRGFVLQDTVEQLRCE	_ITQDIFQQLLK(gl)R_	K	+	A8K492;P56192;A6NC17;B4DF61;B3KVK7;B4E0E9;H0YHV5	A8K492	Methionine--tRNA ligase, cytoplasmic	375;375;141;141;375;248;208	375
SRSF3	SFRS3;SRSF3;SRSF3	85	Ubiquitylation	B2R6F3	ENSG00000112081	8.20145	0.43189	1.01527	4	1	8.24e-08	NA	NA	NA	NA	NA	NA	TLCGCRVRVELSNGEKRSRNRGPPPSWGRRP	_VRVELSNGEK(gl)R_	K	+	B2R6F3;P84103;B4E241	B2R6F3	Serine/arginine-rich splicing factor 3	85;85;85	85
CAPRIN1	CAPRIN1;CAPRIN1;CAPRIN1;CAPRIN1	125	Ubiquitylation	Q14444	ENSG00000135387	6.61497	0.430928	1.01364	1	0.9065	1.5e-07	NA	NA	NA	NA	NA	NA	KELQRSFMALSQDIQKTIKKTARREQLMREE	_SFMALSQDIQK(gl)TIK_	K	+	Q14444;B3KXU8;G3V153;B4DSF8;E9PLA9;E9PP31	Q14444	Caprin-1	125;44;44;125;125;125	125
UTP18	UTP18;UTP18	329	Ubiquitylation	Q9Y5J1	ENSG00000011260	7.46898	0.430714	1.01328	1	1	1.46e-08	NA	NA	NA	NA	NA	NA	STHSKVLYVYDMLAGKLIPVHQVRGLKEKIV	_VLYVYDMLAGK(gl)_	K	+	Q9Y5J1;B2RAX6	Q9Y5J1	U3 small nucleolar RNA-associated protein 18 homolog	329;305	329
SIN3A	SIN3A	715	Ubiquitylation	Q96ST3	ENSG00000169375	6.84029	0.42975	1.01166	1	1	0.017035	NA	NA	NA	NA	NA	NA	KMKEEEWREAQRGFNKVWREQNEKYYLKSLD	_GFNK(gl)VWR_	K		Q96ST3	Q96ST3	Paired amphipathic helix protein Sin3a	715	715
AHNAK	AHNAK	976	Ubiquitylation	Q09666	ENSG00000124942	6.72015	0.429643	1.01148	1	0.906615	0.000999911	NA	NA	NA	NA	0.902651	0.0305366	KGEYDMTVPKLEGDLKGPKVDVSAPDVEMQG	_LEGDLK(gl)GPK_	K		Q09666;B4DTV0;Q6ZQN2;Q13727	Q09666	Neuroblast differentiation-associated protein AHNAK	976;976;556;437	976
SBDS	SBDS	226	Ubiquitylation	Q9Y3A5	ENSG00000126524	7.65573	0.429321	1.01094	1	0.591378	0.00300143	NA	NA	NA	NA	NA	NA	LIDPGCFREIDELIKKETKGKGSLEVLNLKD	_EIDELIKK(gl)_	K		Q9Y3A5	Q9Y3A5	Ribosome maturation protein SBDS	226	226
SHISA8	SHISA8	353	Ubiquitylation	B8ZZ34	ENSG00000234965	6.98525	0.427606	1.00805	1	0.947606	0.00333538	NA	NA	NA	NA	NA	NA	RLQGGGSLTLQPDYAKYATFKAAALKAAEAA	_LQGGGSLTLQPDYAK(gl)YATFK_	K		B8ZZ34	B8ZZ34	Putative protein shisa-8	353	353
SUPT5H	SUPT5H;SUPT5H;SUPT5H	323	Ubiquitylation	O00267	ENSG00000196235	6.85952	0.426318	1.00588	1	0.999812	0.00294284	NA	NA	NA	NA	NA	NA	IPRIDYDRIKARMSLKDWFAKRKKFKRPPQR	_MSLK(gl)DWFAK_	K	+	O00267;B4DZJ7;B4E0Q4;B4DJK4	O00267	Transcription elongation factor SPT5	323;301;182;115	323
USP14	USP14;USP14;USP14;USP14	336	Ubiquitylation	B2RD79	ENSG00000101557	6.68054	0.423094	1.00044	1	0.499913	0.00829846	NA	NA	NA	NA	NA	NA	PAYLTIQMVRFFYKEKESVNAKVLKDVKFPL	_FFYK(gl)EKESVNAK_	K		B2RD79;P54578;A6NJA2;D3DUG9;B7Z4N8;B3KTG4	B2RD79	Ubiquitin carboxyl-terminal hydrolase;Ubiquitin carboxyl-terminal hydrolase 14;Ubiquitin carboxyl-terminal hydrolase;Ubiquitin carboxyl-terminal hydrolase;Ubiquitin carboxyl-terminal hydrolase	336;336;301;310;325;301	336
SNRPC	SNRPC;SNRPC	35	Ubiquitylation	P09234	ENSG00000124562	6.57873	0.422448	0.999353	1	0.999944	0.002745	NA	NA	NA	NA	NA	NA	VRKTHCSGRKHKENVKDYYQKWMEEQAQSLI	_ENVK(gl)DYYQK_	K		P09234;Q5TAL4	P09234	U1 small nuclear ribonucleoprotein C;U1 small nuclear ribonucleoprotein C	35;35	35
THOC5	THOC5;THOC5;THOC5;THOC5	223	Ubiquitylation	Q13769	ENSG00000100296	7.08279	0.42094	0.996812	1	0.565208	0.00705173	NA	NA	NA	NA	NA	NA	CLSNKEKILKEIEVKKEYLSSLQPRLNSIMQ	_ILKEIEVKK(gl)_	K		Q13769;F8WCP5;H7C072;C9JXG5	Q13769	THO complex subunit 5 homolog	223;223;83;223	223
PAIP1	PAIP1;PAIP1;PAIP1	363	Ubiquitylation	Q9H074	ENSG00000172239	6.74043	0.419647	0.994631	1	1	0.00131853	NA	NA	NA	NA	NA	NA	RIENVVLDANCSRDVKQMLLKLVELRSSNWG	_DVK(gl)QMLLK_	K		Q9H074;A6NKV8;D6REB4	Q9H074	Polyadenylate-binding protein-interacting protein 1	363;251;284	363
RPS20	RPS20;RPS20	75	Ubiquitylation	P60866	ENSG00000008988	7.28099	0.419431	0.994268	1	0.999959	1.47e-06	NA	NA	NA	NA	NA	NA	TLRITTRKTPCGEGSKTWDRFQMRIHKRLID	_KTPCGEGSK(gl)TWDR_	K	+	P60866;G3XAN0	P60866	40S ribosomal protein S20	75;20	75
GIGYF2	GIGYF2;GIGYF2;GIGYF2;GIGYF2;GIGYF2	1106	Ubiquitylation	I1E4Y6	ENSG00000204120	6.924	0.419323	0.994086	1	1	3.58e-05	NA	NA	NA	NA	NA	NA	ADTKNSNMGFWDDAVKEVGPRNSTNKNKNNA	_NSNMGFWDDAVK(gl)EVGPR_	K		I1E4Y6;Q6Y7W6;B9EG55;E9PBB0;C9JH18	I1E4Y6	PERQ amino acid-rich with GYF domain-containing protein 2	1106;1084;1084;1078;113	1106
FRYL	FRYL;FRYL;FRYL;FRYL;DKFZp781A0295	1244	Ubiquitylation	F5GX82	ENSG00000075539	6.62496	0.418676	0.992995	1	1	0.019212	NA	NA	NA	NA	NA	NA	QLLQILEPKMFRYAHKLEVQRTDGVLSQLSP	_YAHK(gl)LEVQR_	K		F5GX82;O94915;F2Z2S2;H0Y9X0;Q6ZR29;Q6AI58	F5GX82	Protein furry homolog-like	1244;1244;1244;115;75;775	1244
CAB39	CAB39;CAB39;MO25	20	Ubiquitylation	A8K8L7	ENSG00000135932	6.88471	0.418028	0.991903	1	1	1.77e-13	NA	NA	NA	NA	NA	NA	FGKSHKSPADIVKNLKESMAVLEKQDISDKK	_NLK(gl)ESMAVLEK_	K		A8K8L7;Q7Z4X0;Q9Y376;Q53RN7	A8K8L7	Calcium-binding protein 39	20;20;20;20	20
PLS3	PLS3;PLS3;PLS3;PLS3;PLS3	91	Ubiquitylation	A8K579	ENSG00000102024;ENSG00000268767	7.10571	0.416299	0.988989	1	1	0.000391822	NA	NA	NA	NA	NA	NA	EFVYIFQEVKSSDIAKTFRKAINRKEGICAL	_SSDIAK(gl)TFR_	K	+	A8K579;P13797;Q53GY0;B4DGB4;B4DPW9;F8W8D8;B7Z6M1;B4DPU6	A8K579	Plastin-3	91;91;91;69;64;46;46;91	91
KIF1A	KIF1A;KIF1A;KIF1A;KIF1A;KIF1A	373	Ubiquitylation	F8W6F6	ENSG00000130294	6.36324	0.416299	0.988989	1	1	0.00808085	NA	NA	NA	NA	NA	NA	AVINEDPNNKLIRELKDEVTRLRDLLYAQGL	_ELK(gl)DEVTR_	K		F8W6F6;F5H045;Q12756;B0I1S5;F8W8V9;H7C0K6	F8W6F6	Kinesin-like protein KIF1A	373;373;373;373;373;181	373
AKT1	AKT1;AKT1;AKT1;AKT1	301	Ubiquitylation	B0LPE5	ENSG00000142208	6.75458	0.41565	0.987896	1	0.999965	0.000524736	NA	NA	NA	NA	NA	NA	GHIKITDFGLCKEGIKDGATMKTFCGTPEYL	_EGIK(gl)DGATMK_	K		B0LPE5;B3KVH4;P31749;B7Z5R1;Q9BV07;B3KXD7;G3V2I6	B0LPE5	RAC-alpha serine/threonine-protein kinase	301;301;301;239;22;21;21	301
SUSD5	SUSD5	628	Ubiquitylation	B4DJ06	ENSG00000173705	7.39025	0.415542	0.987714	3	1	0.0011776	NA	NA	NA	NA	NA	NA	GQRQARHYHQQIEMEKV______________	_HYHQQIEM(ox)EK(gl)V_	K		B4DJ06;O60279	B4DJ06	Sushi domain-containing protein 5	628;628	628
PHF3	PHF3;PHF3;PHF3	989	Ubiquitylation	Q92576	ENSG00000118482	6.99791	0.415326	0.987349	2	0.853593	0.000250066	NA	NA	NA	NA	NA	NA	DAKYKNKYRSLMFNLKDPKNNILFKKVLKGE	_SLMFNLK(gl)DPK_	K		Q92576;E7EVH3;B4DQ09;E7ER40	Q92576	PHD finger protein 3	989;803;258;258	989
SEC62	SEC62;SEC62;SEC62;SEC62;TLOC1;SEC62	60	Ubiquitylation	Q99442	ENSG00000008952	6.94228	0.414569	0.986072	1	0.963097	0.000350933	NA	NA	NA	NA	NA	NA	DYFIASKAVDCLLDSKWAKAKKGEEALFTTR	_AVDCLLDSK(gl)WAK_	K		Q99442;A0JLN5;F8WCJ7;F8WF48;D3DNQ1;Q3KR08	Q99442	Translocation protein SEC62	60;60;60;60;22;22	60
PFDN1	PFDN1;PFDN1	28	Ubiquitylation	O60925	ENSG00000113068	6.59068	0.414135	0.985342	1	1	0.000470362	NA	NA	NA	NA	NA	NA	FTELQAKVIDTQQKVKLADIQIEQLNRTKKH	_VK(gl)LADIQIEQLNR_	K		O60925;E5RGS4	O60925	Prefoldin subunit 1	28;28	28
RNF114	RNF114;RNF114	96	Ubiquitylation	Q9Y508	ENSG00000124226	7.18398	0.413919	0.984977	1	1	0.00537242	NA	NA	NA	NA	NA	NA	ERQIESTETSCHGCRKNFFLSKIRSHVATCS	_K(gl)NFFLSK_	K	+	Q9Y508;C9JU49	Q9Y508	RING finger protein 114	96;96	96
RPL27A	RPL27A;RPL27A;RPL27A	116	Ubiquitylation	P46776	ENSG00000166441	6.6305	0.413811	0.984795	1	0.941453	0.000250284	NA	NA	NA	NA	NA	NA	IDVVRSGYYKVLGKGKLPKQPVIVKAKFFSR	_VLGKGK(gl)LPK_	K		P46776;E9PJD9;E9PLX7	P46776	60S ribosomal protein L27a	116;59;81	116
SPOP	SPOP;SPOP;SPOP;SPOP;SPOP;SPOP;SPOP;SPOP	66	Ubiquitylation	A8KAI0	ENSG00000121067	6.51272	0.413269	0.983882	1	0.5	0.00700513	NA	NA	NA	NA	NA	NA	VIKSSTFSSGANDKLKWCLRVNPKGLDEESK	_SSTFSSGANDK(gl)LK_	K		A8KAI0;O43791;B4DUE7;D6RDV6;D6RDG8;D6RGZ4;D6RBH6;D6RFL7;D6RD94	A8KAI0	Speckle-type POZ protein	66;66;19;66;66;66;66;66;66	66
SPOP	SPOP;SPOP;SPOP;SPOP;SPOP;SPOP;SPOP;SPOP	64	Ubiquitylation	A8KAI0	ENSG00000121067	6.51272	0.413269	0.983882	1	0.5	0.00700513	NA	NA	NA	NA	NA	NA	GEVIKSSTFSSGANDKLKWCLRVNPKGLDEE	_SSTFSSGANDK(gl)LK_	K		A8KAI0;O43791;B4DUE7;D6RDV6;D6RDG8;D6RGZ4;D6RBH6;D6RFL7;D6RD94	A8KAI0	Speckle-type POZ protein	64;64;17;64;64;64;64;64;64	64
LIMA1	LIMA1;LIMA1;LIMA1;LIMA1	289	Ubiquitylation	Q59FE8	ENSG00000050405	7.10164	0.411535	0.980959	1	0.999989	3.49e-09	NA	NA	NA	NA	NA	NA	TSIKDRMAKYQAAVSKQSSSTNYTNELKASG	_YQAAVSK(gl)QSSSTNYTNELK_	K	+	Q59FE8;Q53GG0;Q9UHB6;B4DN52;F8VQE1;F8VRN8	Q59FE8	LIM domain and actin-binding protein 1	289;280;280;199;120;280	289
SLX4	SLX4	354	Ubiquitylation	Q8IY92	ENSG00000188827	7.31033	0.411426	0.980776	1	0.999942	0.000425577	NA	NA	NA	NA	NA	NA	CGKPFLTLKSRTSHLKQCAVKMEVGPQLLLQ	_TSHLK(gl)QCAVK_	K		Q8IY92	Q8IY92	Structure-specific endonuclease subunit SLX4	354	354
LAMP2	LAMP2;LAMP2	355	Ubiquitylation	B4E2S7	ENSG00000005893	7.44473	0.410667	0.979496	2	1	2.02e-05	NA	NA	NA	NA	NA	NA	GLIIVIVIAYVIGRRKSYAGYQTL_______	_RK(gl)SYAGYQTL_	K		B4E2S7;B4DF49;H0YCG2	B4E2S7		355;257;250	355
GSR	GSR;GSR	296	Ubiquitylation	P00390	ENSG00000104687	7.51896	0.410232	0.978764	1	0.952052	2.48e-05	NA	NA	NA	NA	NA	NA	ELENAGVEVLKFSQVKEVKKTLSGLEVSMVT	_FSQVK(gl)EVKK_	K		P00390;H0YBD4	P00390	Glutathione reductase, mitochondrial	296;250	296
USP24	USP24;USP24	1899	Ubiquitylation	Q9UPU5	ENSG00000162402	6.40921	0.410232	0.978764	1	1	0.0100851	NA	NA	NA	NA	NA	NA	HLMRFGFDWESGRSIKYDEQIRFPWMLNMEP	_SIK(gl)YDEQIR_	K		Q9UPU5;B7WPF4	Q9UPU5	Ubiquitin carboxyl-terminal hydrolase 24;Ubiquitin carboxyl-terminal hydrolase	1899;1739	1899
BASP1	BASP1	22	Ubiquitylation	P80723	ENSG00000176788	6.84101	0.409798	0.978032	1	0.500159	0.0027075	NA	NA	NA	NA	NA	NA	KKKKGYNVNDEKAKEKDKKAEGAATEEEGTP	_GYNVNDEKAKEK(gl)_	K		P80723	P80723	Brain acid soluble protein 1	22	22
CTNNA1	CTNNA1;CTNNA1;CTNNA1;CTNNA1;CTNNA1;CTNNA1;CTNNA1;CTNNA1;CTNNA1;CTNNA1;CTNNA1;CTNNA1;CTNNA1	414	Ubiquitylation	F6XBD8	ENSG00000044115	6.77998	0.408929	0.976568	1	0.837771	0.0168972	NA	NA	NA	NA	NA	NA	VPLLVLIEAAKNGNEKEVKEYAQVFREHANK	_NGNEK(gl)EVKEYAQVFR_	K	+	F6XBD8;P35221;B4E2G8;G3XAM7;B4DU00;F8W845;B4DKT9;B3KSR8;Q8N1C0;E5RGD2;E5RJP7;E5RFM5;E5RFK9;E5RFG3;E5RHJ5;E5RGU3	F6XBD8	Catenin alpha-1	414;414;399;414;311;311;291;96;44;44;44;44;44;44;44;44	414
HNRNPC	HNRNPC;HNRNPC;HNRNPC;HNRNPC;HNRNPC;HNRNPC;HNRNPC	229	Ubiquitylation	A8K9A4	ENSG00000092199	8.23315	0.40882	0.976384	1	0.886859	0	NA	NA	NA	NA	NA	NA	LEKIEKEQSKQAVEMKNDKSEEEQSSSSVKK	_QAVEMK(gl)NDKSEEEQSSSSVK_	K	+	A8K9A4;P07910;B2R603;B2R5W2;B4DY08;G3V4W0;B3KX96;G3V2D6;B4DQQ2;G8JL89;G3V5V7	A8K9A4	Heterogeneous nuclear ribonucleoproteins C1/C2	229;229;229;216;216;216;216;137;124;124;113	229
PRPF8	PRPF8	2031	Ubiquitylation	Q6P2Q9	ENSG00000174231	6.56571	0.408712	0.976201	1	0.762419	0.0778214	NA	NA	NA	NA	NA	NA	ISAPSQQRQQIAEIEKQTKEQSQLTATQTRT	_QQIAEIEK(gl)QTK_	K	+	Q6P2Q9;B4DK16;Q53GM6	Q6P2Q9	Pre-mRNA-processing-splicing factor 8	2031;761;94	2031
TRIM28	TRIM28	337	Ubiquitylation	B2R8R5	ENSG00000130726	7.20664	0.408386	0.975652	1	0.998337	0.000874289	NA	NA	NA	NA	NA	NA	EGQQERLERQHWTMTKIQKHQEHILRFASWA	_QHWTM(ox)TK(gl)IQK_	K	+	B2R8R5;Q13263	B2R8R5	Transcription intermediary factor 1-beta	337;337	337
SUMO1	SUMO1;SUMO1;SUMO1;SUMO1;SUMO1;SUMO1	45	Ubiquitylation	B8ZZN6	ENSG00000116030	7.18293	0.40806	0.975102	1	0.70179	0.0267225	NA	NA	NA	NA	NA	NA	DSSEIHFKVKMTTHLKKLKESYCQRQGVPMN	_MTTHLK(gl)K_	K		B8ZZN6;P63165;B9A032;B8ZZJ0;A8MUS8;B8ZZ67	B8ZZN6	Small ubiquitin-related modifier 1	45;45;45;45;20;6	45
BTF3	BTF3	54	Ubiquitylation	P20290	ENSG00000145741	7.26635	0.407842	0.974735	2	0.999086	2.7e-08	NA	NA	NA	NA	NA	NA	RGQEPQMKETIMNQEKLAKLQAQVRIGGKGT	_ETIMNQEK(gl)LAK_	K	+	P20290	P20290	Transcription factor BTF3	54	54
POLR2B	POLR2B;POLR2B;POLR2B	249	Ubiquitylation	B4DR40	ENSG00000047315	6.95645	0.407081	0.973452	1	1	0.00138376	NA	NA	NA	NA	0.999946	0.0662813	GAKPGVTKEKRIKYAKEVLQKEMLPHVGVSD	_YAK(gl)EVLQK_	K	+	B4DR40;P30876;B4DHJ3;C9J2Y9;B4DH29;C9J4M6	B4DR40	DNA-directed RNA polymerase;DNA-directed RNA polymerase II subunit RPB2;DNA-directed RNA polymerase;DNA-directed RNA polymerase;DNA-directed RNA polymerase;DNA-directed RNA polymerase	249;340;333;333;265;265	249
WDR36	WDR36;DKFZp686I1650	839	Ubiquitylation	Q8NI36	ENSG00000134987	7.09965	0.406537	0.972535	1	0.999968	1.94e-06	NA	NA	NA	NA	NA	NA	KSDFCLKLEEGLVNNKYDTALNLLKESGPSG	_LEEGLVNNK(gl)YDTALNLLK_	K	+	Q8NI36;Q68E02	Q8NI36	WD repeat-containing protein 36	839;598	839
DOCK7	DOCK7;DOCK7;DOCK7;DOCK7	2080	Ubiquitylation	Q96N67	ENSG00000116641	6.76038	0.405884	0.971434	1	1	1.06e-09	NA	NA	NA	NA	NA	NA	FKDFTKRCEDALRKNKSLIGPDQKEYQRELE	_NK(gl)SLIGPDQKEYQR_	K		Q96N67;H0Y7L2;F8W9H6;B4DSH0;B3KRG0;A4FU72	Q96N67	Dedicator of cytokinesis protein 7	2080;1243;810;810;691;323	2080
2006-09-01	38961	426	Ubiquitylation	Q14141	ENSG00000125354	6.84763	0.403922	0.968128	1	1	0.00302783	NA	NA	NA	NA	NA	NA	SQAGGSQTLKRDKEKKNNPWLCTE_______	_K(gl)NNPWLCTE_	K		Q14141	Q14141	Septin-6	426	426
PKN2	PKN2;PKN2	385	Ubiquitylation	Q16513	ENSG00000065243	7.22389	0.403486	0.967393	2	0.998085	0.000279716	NA	NA	NA	NA	NA	NA	SRTSKSKSGSSRNLLKTDDLSNDVCAVLKLD	_NLLK(gl)TDDLSNDVCAVLK_	K		Q16513;B1AL79;Q9UHS4	Q16513	Serine/threonine-protein kinase N2	385;385;228	385
LSR	LSR;LSR;LSR;LSR;LSR;LSR	637	Ubiquitylation	Q86X29	ENSG00000105699	7.54299	0.402395	0.965554	1	0.5	0.00196083	NA	NA	NA	NA	NA	NA	PYSETDSQASRERRLKKNLALSRESLVV___	_LK(gl)KNLALSR_	K		Q86X29;E9PHD4;Q9BT33;A6NDW3;B4DKL4;Q8NBM0;Q9BWS2	Q86X29	Lipolysis-stimulated lipoprotein receptor	637;618;576;569;481;571;570	637
ZFAND2B	ZFAND2B;ZFAND2B;ZFAND2B;ZFAND2B;ZFAND2B;ZFAND2B	125	Ubiquitylation	Q8WV99	ENSG00000158552	7.0023	0.401194	0.96353	1	1	0.00279046	NA	NA	NA	NA	NA	NA	MMKLTCERCSRNFCIKHRHPLDHDCSGEGHP	_NFCIK(gl)HR_	K	+	Q8WV99;B4DEN4;E9PFU9;E7EV05;A8K9A7;B8ZZ56;B3KQB0	Q8WV99	AN1-type zinc finger protein 2B	125;125;125;125;125;125;16	125
HSP90AA1;HSP90AB1	HSP90AA1;HSP90AA1;HSP90AA1;HSP90AA1;HSP90AA2;HSP90AA1;HSP90AB1;HSP90AB3P;HSP90AB1;HSP90AB1	185	Ubiquitylation	P07900	ENSG00000080824;ENSG00000096384	7.39602	0.400757	0.962793	2	1	0.000211583	NA	NA	NA	NA	NA	NA	FTVRADHGEPIGRGTKVILHLKEDQTEYLEE;FTVRTDTGEPMGRGTKVILHLKEDQTEYLEE	_GTK(gl)VILHLK_	K	+	P07900;Q2VPJ6;Q8TBA7;Q86U12;Q14568;G3V2J8;P08238;B4DGL0;Q58FF7;Q5T9W8;Q6PK50	P07900;P08238;Q5T9W8;Q6PK50	Heat shock protein HSP 90-alpha;Putative heat shock protein HSP 90-alpha A2;Heat shock protein HSP 90-beta;Putative heat shock protein HSP 90-beta-3	185;185;91;6;185;116;180;170;159;132;180	185;180;132;180
RNMT	RNMT;RNMT	445	Ubiquitylation	A8K946	ENSG00000101654	7.20772	0.400538	0.962425	2	1	0.00403078	NA	NA	NA	NA	NA	NA	VSEKVDDYEHAAKYMKNSQVRLPLGTLSKSE	_YMK(gl)NSQVR_	K		A8K946;O43148;F5H2D9	A8K946	mRNA cap guanine-N7 methyltransferase;mRNA cap guanine-N7 methyltransferase	445;445;203	445
RACGAP1	RACGAP1;RACGAP1;RACGAP1;RACGAP1;RACGAP1;RACGAP1;RACGAP1;RACGAP1;RACGAP1;RACGAP1;RACGAP1	53	Ubiquitylation	B2RE34	ENSG00000161800	6.75051	0.399335	0.960397	1	0.974239	0.000211271	NA	NA	NA	NA	NA	NA	EDFRKKWQRTDHELGKYKDLLMKAETERSAL	_TDHELGK(gl)YK_	K		B2RE34;Q9H0H5;F8VRD2;F8VVE5;F8VWY4;F8VV47;F8VZ66;F8W0L1;F8VWX0;F8VS54;F8VV39;F8VUW9	B2RE34	Rac GTPase-activating protein 1	53;53;53;65;53;53;53;53;53;53;53;53	53
FBXO28	FBXO28;FBXO28;FBXO28	118	Ubiquitylation	Q9NVF7	ENSG00000143756	7.3326	0.398679	0.959291	1	0.987068	0.000156528	NA	NA	NA	NA	NA	NA	NQGFLKVERYHNLCQKQVKAQLPRRESERRN	_YHNLCQK(gl)QVK_	K		Q9NVF7;E9PEM8;B4E0H5	Q9NVF7	F-box only protein 28	118;118;118	118
SMC3	SMC3;SMC3	1038	Ubiquitylation	B0AZQ4	ENSG00000108055	6.6602	0.39835	0.958738	1	0.999541	0.00413764	NA	NA	NA	NA	NA	NA	LRKYEAIQLTFKQVSKNFSEVFQKLVPGGKA	_QVSK(gl)NFSEVFQK_	K	+	B0AZQ4;Q86VX4;Q9UQE7	B0AZQ4	Structural maintenance of chromosomes protein 3	1038;1038;1038	1038
SFPQ	SFPQ;SFPQ;SFPQ;SFPQ	338	Ubiquitylation	P23246	ENSG00000116560	7.02723	0.398022	0.958184	1	1	0.000171811	NA	NA	NA	NA	NA	NA	PGEVFINKGKGFGFIKLESRALAEIAKAELD	_GFGFIK(gl)LESR_	K	+	P23246;Q86VG2;Q9BSV4;Q6PIX2	P23246	Splicing factor, proline- and glutamine-rich	338;338;265;338	338
EIF4A3	EIF4A3	374	Ubiquitylation	P38919	ENSG00000141543	6.81525	0.397803	0.957815	1	1	0.000136404	NA	NA	NA	NA	NA	NA	ELYIHRIGRSGRYGRKGVAINFVKNDDIRIL	_K(gl)GVAINFVK_	K	+	P38919	P38919	Eukaryotic initiation factor 4A-III	374	374
STAT3	STAT3;STAT3;STAT3	177	Ubiquitylation	P40763	ENSG00000168610	7.18794	0.397474	0.957261	1	0.978064	2.92e-06	NA	NA	NA	NA	NA	NA	MKVVENLQDDFDFNYKTLKSQGDMQDLNGNN	_VVENLQDDFDFNYK(gl)TLK_	K	+	P40763;B5BTZ6;B4DVR6;B7ZA24;B4DNP0;G8JLH9	P40763	Signal transducer and activator of transcription 3	177;177;106;106;79;79	177
SSRP1	SSRP1	67	Ubiquitylation	Q08945	ENSG00000149136	7.19899	0.396927	0.956338	1	0.998775	0.00119018	NA	NA	NA	NA	NA	NA	IWRRVALGHGLKLLTKNGHVYKYDGFRESEF	_LLTK(gl)NGHVYK_	K		Q08945;Q59GH7	Q08945	FACT complex subunit SSRP1	67;271	67
NME3	NME3;c371H6.2;NME3	51	Ubiquitylation	Q13232	ENSG00000103024	6.63879	0.395831	0.954491	1	0.937821	0.00245011	NA	NA	NA	NA	NA	NA	RLVGEIVRRFERKGFKLVALKLVQASEELLR	_KGFK(gl)LVALK_	K	+	Q13232;Q9NUF9;H3BRA8;H3BPD9	Q13232	Nucleoside diphosphate kinase 3;Nucleoside diphosphate kinase;Nucleoside diphosphate kinase	51;35;38;43	51
GLIPR2	C9orf19;GLIPR2;GLIPR2	250	Ubiquitylation	D3DRP5	ENSG00000122694	7.10435	0.395721	0.954306	1	1	0.0335824	NA	NA	NA	NA	NA	NA	EAQQYSEALASTRILKHSPESSRGQCGENLA	_ILK(gl)HSPESSR_	K	+	D3DRP5;Q9H4G4;B4DQC5;Q5VZR0	D3DRP5	Golgi-associated plant pathogenesis-related protein 1	250;53;53;53	250
RACGAP1	RACGAP1;FKSG42	604	Ubiquitylation	B2RE34	ENSG00000161800	7.13789	0.394734	0.952642	1	1	0.00023273	NA	NA	NA	NA	NA	NA	PSSSSLSQRVRSTLTKNTPRFGSKSKSATNL	_STLTK(gl)NTPR_	K		B2RE34;Q9H0H5;Q9H9L9;Q9BZ74	B2RE34	Rac GTPase-activating protein 1	604;604;227;600	604
RALY	RALY;RALY;RALY;RALY;RALY;RALY	34	Ubiquitylation	Q53GL6	ENSG00000125970	7.16643	0.394514	0.952272	1	0.5	1.18e-05	NA	NA	NA	NA	NA	NA	INSRVFIGNLNTALVKKSDVETIFSKYGRVA	_VFIGNLNTALVK(gl)K_	K	+	Q53GL6;Q9UKM9;A8K4T9;Q5QPL9;Q5QPM0;Q5QPM1;B4DSJ1;Q5QPM2	Q53GL6	RNA-binding protein Raly	34;34;34;34;34;34;34;34	34
TCERG1	TCERG1;TCERG1	586	Ubiquitylation	O14776	ENSG00000113649	7.24618	0.392537	0.94894	1	0.613414	0.0165053	NA	NA	NA	NA	NA	NA	IIQEPPHKKGMEELKKLRHPTPTMLSIQKWQ	_GMEELKK(gl)_	K		O14776;G3V220;B7Z921	O14776	Transcription elongation regulator 1	586;586;565	586
MKI67	MKI67;MKI67	254	Ubiquitylation	P46013	ENSG00000148773	6.58563	0.392317	0.948569	1	1	0.00013344	NA	NA	NA	NA	NA	NA	KLYESVKKELDVKSQKENVLQYCRKSGLQTD	_SQK(gl)ENVLQYCR_	K		P46013;F5H4V4	P46013	Antigen KI-67	254;254	254
RPL4	RPL4;RPL4;RPL4;RPL4	297	Ubiquitylation	Q59GY2	ENSG00000174444	7.87723	0.392097	0.948199	10	1	3.19e-09	NA	NA	NA	NA	NA	NA	RKAASLKSNYNLPMHKMINTDLSRILKSPEI	_SNYNLPMHK(gl)MINTDLSR_	K	+	Q59GY2;P36578;E7EWF1;B4DMJ6;H3BM89;B4DMJ2	Q59GY2	60S ribosomal protein L4	297;283;283;291;189;172	297
MORC2	MORC2;MORC2;MORC2	974	Ubiquitylation	Q9Y6X9	ENSG00000133422	6.60482	0.391108	0.946531	1	1	0.0142087	NA	NA	NA	NA	NA	NA	QNLCNSYQSRADSRAKASEESLRTSERKLRE	_AK(gl)ASEESLR_	K		Q9Y6X9;H7C1V1;H7C3M1	Q9Y6X9	MORC family CW-type zinc finger protein 2	974;136;34	974
GNAZ	GNAZ;GNAZ;GNAZ	189	Ubiquitylation	P19086	ENSG00000128266	7.01649	0.390448	0.945418	1	0.819642	0	NA	NA	NA	NA	NA	NA	DILRSRDMTTGIVENKFTFKELTFKMVDVGG	_DMTTGIVENK(gl)FTFK_	K	+	P19086;Q8N652;Q8IY73;B4DEJ3	P19086	Guanine nucleotide-binding protein G(z) subunit alpha	189;189;189;137	189
PARP1	PARP1	433	Ubiquitylation	P09874	ENSG00000143799	7.74614	0.388686	0.942448	1	0.884945	1.08e-05	NA	NA	NA	NA	NA	NA	KLTGTANKASLCISTKKEVEKMNKKMEEVKE	_ASLCISTK(gl)K_	K		P09874;B4E0E1	P09874	Poly [ADP-ribose] polymerase 1	433;412	433
H2AFY	H2AFY;H2AFY	305	Ubiquitylation	O75367	ENSG00000113648	7.61453	0.388024	0.941333	2	0.592693	3.03e-09	NA	NA	NA	NA	NA	NA	LEKTVKNCLALADDKKLKSIAFPSIGSGRNG	_NCLALADDKK(gl)_	K		O75367;B4DJC3;Q59FH0	O75367	Core histone macro-H2A.1;Histone H2A	305;133;125	305
FLII	FLII;FLII;FLII	1035	Ubiquitylation	Q13045	ENSG00000177731	7.74045	0.387804	0.940962	2	1	0.00653124	NA	NA	NA	NA	NA	NA	RMTQQQENPKFLSHFKRKFIIHRGKRKAVQG	_FLSHFK(gl)R_	K	+	Q13045;E7EPM0;B4DIX0;B4DIL0;F5H407;Q59H95	Q13045	Protein flightless-1 homolog	1035;949;1004;949;914;900	1035
HKR1	HKR1;HKR1;HKR1;HKR1	461	Ubiquitylation	Q53EM3	ENSG00000181666	7.14743	0.386921	0.939475	3	1	4.45e-05	NA	NA	NA	NA	NA	NA	EKPYICRECEQGFSQKSHLIRHLRTHTGEKP	_ECEQGFSQK(gl)SHLIR_	K		Q53EM3;H0YFV9;P10072;B4DSY3;Q7Z6E1;B3KPE4;F5H6A5	Q53EM3	Krueppel-related zinc finger protein 1	461;461;425;407;364;152;152	461
SRPK1	SRPK1;SRPK1;SRPK1	585	Ubiquitylation	A8K8B2	ENSG00000096063	7.80082	0.38648	0.938731	3	0.998472	0.000333177	NA	NA	NA	NA	NA	NA	IELLGKVPRKLIVAGKYSKEFFTKKGDLKHI	_KLIVAGK(gl)YSK_	K	+	A8K8B2;Q96SB4;H3BLV9;B4DS61	A8K8B2	SRSF protein kinase 1	585;585;601;569	585
CDC73	CDC73;CDC73	243	Ubiquitylation	Q6P1J9	ENSG00000134371	7.20148	0.385597	0.937242	1	0.968697	9.28e-07	NA	NA	NA	NA	NA	NA	ERVWRTRTTILQSTGKNFSKNIFAILQSVKA	_TTILQSTGK(gl)NFSK_	K		Q6P1J9;B4DV47	Q6P1J9	Parafibromin	243;243	243
SUGT1	SUGT1;SUGT1	325	Ubiquitylation	A8K5T7	ENSG00000165416	6.91588	0.385044	0.936311	1	1	4.86e-08	NA	NA	NA	NA	NA	NA	NRLFQQIYSDGSDEVKRAMNKSFMESGGTVL	_LFQQIYSDGSDEVK(gl)R_	K	+	A8K5T7;Q9Y2Z0;A8K7W3;F5H5A9;B4DYC6	A8K5T7	Suppressor of G2 allele of SKP1 homolog	325;325;293;237;237	325
INPP5A	INPP5A;INPP5A;INPP5A;INPP5A;INPP5A;INPP5A;INPP5A;INPP5A;INPP5A	82	Ubiquitylation	Q14642	ENSG00000068383	6.95087	0.384381	0.935194	2	1	0.00122304	NA	NA	NA	NA	NA	NA	HVDKFVKELLSSDAMKEYNRARVYLDENYKS	_ELLSSDAMK(gl)EYNR_	K		Q14642;Q5T1B5;Q8N6C1;Q4VAR4;F5GWM1;Q86V83;H0Y2W5;Q5JT87;E9PBY1;Q5T1B4	Q14642	Type I inositol 1,4,5-trisphosphate 5-phosphatase	82;82;82;34;82;54;54;53;82;78	82
RPL21	RPL21;RPL21	122	Ubiquitylation	P46778	ENSG00000122026	6.7324	0.383055	0.932958	1	1	0.000685847	NA	NA	NA	NA	NA	NA	KRVKENDQKKKEAKEKGTWVQLKRQPAPPRE	_EK(gl)GTWVQLK_	K		P46778;Q6IAX2	P46778	60S ribosomal protein L21	122;122	122
FUBP1	FUBP1;FUBP1;FUBP1;FUBP1;FUBP1;FUBP1;FUBP1	161	Ubiquitylation	E9PEB5	ENSG00000162613	7.17149	0.382169	0.931465	1	1	1.91e-05	NA	NA	NA	NA	NA	NA	RSCMLTGTPESVQSAKRLLDQIVEKGRPAPG	_SCMLTGTPESVQSAK(gl)R_	K		E9PEB5;F8W7W2;Q96AE4;B4E0X8;B4DT31;B4DWL1;Q6PJY1;C9JSZ1	E9PEB5	Far upstream element-binding protein 1	161;160;161;160;182;160;161;181	161
BRAP	BRAP;BRAP;BRAP	425	Ubiquitylation	Q59H81	ENSG00000089234	7.83654	0.38084	0.929225	3	1	0	NA	NA	NA	NA	NA	NA	GDNYVHRLVASKTDGKIVQYECEGDTCQEEK	_TDGK(gl)IVQYECEGDTCQEEK_	K	+	Q59H81;Q7Z569;A8K2W4;B4DRM1;F8VZK5	Q59H81	BRCA1-associated protein	425;385;385;206;167	425
MORC3	MORC3;MORC3;MORC3;MORC3;MORC3;MORC3	785	Ubiquitylation	Q14149	ENSG00000159256	7.08386	0.380619	0.928852	1	1	0.000299327	NA	NA	NA	NA	NA	NA	VSQYQQALEEIERLKKQCSALQHVKAECSQC	_K(gl)QCSALQHVK_	K		Q14149;Q4VBZ9;A2RU29;B4DHJ4;Q86YD6;H0YIR5;H0YHQ4	Q14149	MORC family CW-type zinc finger protein 3	785;785;784;714;96;38;37	785
RPA1	RPA1	183	Ubiquitylation	P27694	ENSG00000132383	7.46912	0.378623	0.925488	1	0.999786	1.22e-05	NA	NA	NA	NA	NA	NA	AAGPSLSHTSGGTQSKVVPIASLTPYQSKWT	_AAGPSLSHTSGGTQSK(gl)VVPIASLTPYQSK_	K	+	P27694	P27694	Replication protein A 70 kDa DNA-binding subunit	183	183
ERCC6	ERCC6;ERCC6;ERCC6;ERCC6	1359	Ubiquitylation	Q03468	ENSG00000225830	7.22178	0.377068	0.922868	2	0.971464	0.00516799	NA	NA	NA	NA	NA	NA	PSSTSPTEKCQDGIMKKEGKDNVPEHFSGRA	_CQDGIMK(gl)K_	K		Q03468;A0JP10;B4DZN6;F5H493;H0Y3B0;Q59FF6	Q03468	DNA excision repair protein ERCC-6	1359;1359;729;729;736;736	1359
PSIP1	PSIP1	401	Ubiquitylation	O75475	ENSG00000164985	7.20577	0.376513	0.921932	1	0.842055	0.000337674	NA	NA	NA	NA	NA	NA	TMQQAQKHTEMITTLKKIRRFKVSQVIMEKS	_HTEMITTLK(gl)K_	K		O75475	O75475	PC4 and SFRS1-interacting protein	401	401
EPB41	EPB41;EPB41;EPB41;EPB41;EPB41;EPB41;EPB41;EPB41;EPB41	372	Ubiquitylation	P11171	ENSG00000159023	7.22212	0.37629	0.921557	2	1	0.000391822	NA	NA	NA	NA	NA	NA	PNQTKELEEKVMELHKSYRSMTPAQADLEFL	_VMELHK(gl)SYR_	K		P11171;H3BLV6;Q1WWM3;Q59F12;Q4VB86;E9PEW9;E9PEX0;Q29RX4;Q4VB87;C9JTS2	P11171	Protein 4.1	372;389;283;389;163;372;266;283;177;372	372
PWP1	PWP1;PWP1;PWP1;PWP1;PWP1;PWP1;PWP1;PWP1;PWP1	42	Ubiquitylation	Q13610	ENSG00000136045	7.80517	0.375957	0.920995	1	0.710284	0.000501258	NA	NA	NA	NA	NA	NA	LSKEEVKRLIAEAKEKLQEEGGGSDEEETGS	_LIAEAKEK(gl)_	K		Q13610;Q53FW9;Q9BV37;B4DNL1;F5H266;Q6PIN4;F5H0L6;Q6PKI5;Q05BL3;Q86X79;Q7Z3X9	Q13610	Periodic tryptophan protein 1 homolog	42;42;42;42;42;42;42;42;42;42;42	42
KCNB2	KCNB2	4	Ubiquitylation	Q92953	ENSG00000182674	6.76295	0.375512	0.920245	1	1	0.0117517	NA	NA	NA	NA	NA	NA	____________MAEKAPPGLNRKTSRSTLS	_(ac)AEK(gl)APPGLNR_	K		Q92953	Q92953	Potassium voltage-gated channel subfamily B member 2	4	4
MBD2	MBD2	185	Ubiquitylation	Q9UBB5	ENSG00000134046	6.97049	0.374511	0.918558	1	0.891727	2.9e-05	NA	NA	NA	NA	NA	NA	LSAGKSDVYYFSPSGKKFRSKPQLARYLGNT	_SDVYYFSPSGK(gl)K_	K		Q9UBB5	Q9UBB5	Methyl-CpG-binding domain protein 2	185	185
UBE2D2	UBE2D2;PUBC1	128	Ubiquitylation	P62837	ENSG00000131508	7.1767	0.3744	0.91837	2	0.999362	0.00416563	NA	NA	NA	NA	NA	NA	PNPDDPLVPEIARIYKTDREKYNRIAREWTQ	_IYK(gl)TDREK_	K	+	P62837;Q96RP6	P62837	Ubiquitin-conjugating enzyme E2 D2	128;99	128
KIF23	KIF23;KIF23;KIF23	652	Ubiquitylation	Q02241	ENSG00000137807	7.10813	0.372841	0.915743	1	0.687777	5.91e-06	NA	NA	NA	NA	NA	NA	QLEMQNKLWVKDEKLKQLKAIVTEPKTEKPE	_LWVKDEKLK(gl)_	K		Q02241;H7BYN4;B4E1K0	Q02241	Kinesin-like protein KIF23	652;652;469	652
UBE2O	UBE2O	132	Ubiquitylation	Q9C0C9	ENSG00000175931	7.55838	0.372729	0.915555	2	0.956403	1.34e-06	NA	NA	NA	NA	NA	NA	LRRGYVRVQWYPEGVKQHVKETKLKLEDRSV	_VQWYPEGVK(gl)QHVK_	K	+	Q9C0C9	Q9C0C9	Ubiquitin-conjugating enzyme E2 O	132	132
UCHL5	UCHL5;UCHL5;UCHL5;UCHL5;UCHL5;UCHL5;UCHL5;UCHL5;UCHL5;UCHL5;UCHL5;UCHL5;UCHL5;UCHL5	277	Ubiquitylation	B2RB07	ENSG00000116750	7.30507	0.371838	0.914052	1	0.992911	0	NA	NA	NA	NA	NA	NA	SEVAKNQMLIEEEVQKLKRYKIENIRRKHNY	_NQMLIEEEVQK(gl)LKR_	K	+	B2RB07;Q9Y5K5;E9PGR0;H0Y6Y4;Q5LJA3;B7Z9U9;B4DW59;H0Y4E0;Q5LJB2;Q5LJA9;Q5LJA5;B4DKB3;H0Y636;Q5LJB4;H0Y4K0;Q5LJB3	B2RB07	Ubiquitin carboxyl-terminal hydrolase isozyme L5	277;277;267;168;167;153;152;133;132;316;303;56;65;64;59;58	277
NCL	NCL;NCL;NCL	377	Ubiquitylation	P19338	ENSG00000115053	7.06741	0.371726	0.913864	1	0.998166	5.08e-05	NA	NA	NA	NA	NA	NA	KALELTGLKVFGNEIKLEKPKGKDSKKERDA	_VFGNEIK(gl)LEKPK_	K	+	P19338;B3KTP9;Q6ZS99;E7EX81;B3KM80	P19338	Nucleolin	377;300;270;269;203	377
CRABP2	CRABP2	99	Ubiquitylation	P29373	ENSG00000143320	6.58268	0.370722	0.912172	1	0.981808	0.000410559	NA	NA	NA	NA	NA	NA	SLVKWESENKMVCEQKLLKGEGPKTSWTREL	_MVCEQK(gl)LLK_	K		P29373	P29373	Cellular retinoic acid-binding protein 2	99	99
TCEA1	TCEA1;TCEA1	242	Ubiquitylation	P23193	ENSG00000187735	7.33125	0.368489	0.908408	2	1	0.000494556	NA	NA	NA	NA	NA	NA	EMASDELKEMRKNLTKEAIREHQMAKTGGTQ	_NLTK(gl)EAIR_	K		P23193;B7Z4W0;B7Z4S1	P23193	Transcription elongation factor A protein 1	242;221;58	242
RPL37	RPL37;RPL37;RPL37	10	Ubiquitylation	P61927	ENSG00000145592	7.32428	0.368042	0.907655	2	0.999868	0.00172433	NA	NA	NA	NA	NA	NA	______MTKGTSSFGKRRNKTHTLCRRCGSK	_TKGTSSFGK(gl)R_	K		P61927;D6RG19;D6R9X9	P61927	60S ribosomal protein L37;Ribosomal protein L37;Ribosomal protein L37	10;10;10	10
PHF5A	PHF5A	95	Ubiquitylation	Q7RTV0	ENSG00000100410	6.86243	0.36793	0.907466	1	1	8.7e-06	NA	NA	NA	NA	NA	NA	KDRDGCPKIVNLGSSKTDLFYERKKYGFKKR	_IVNLGSSK(gl)TDLFYER_	K	+	Q7RTV0	Q7RTV0	PHD finger-like domain-containing protein 5A	95	95
RPL11	RPL11;RPL11;RPL11	154	Ubiquitylation	P62913	ENSG00000142676	7.42911	0.365916	0.904072	2	1	9.16e-06	NA	NA	NA	NA	NA	NA	FSIADKKRRTGCIGAKHRISKEEAMRWFQQK	_TGCIGAK(gl)HR_	K	+	P62913;Q5VVD0;Q5VVC8;Q08ES8	P62913;Q08ES8	60S ribosomal protein L11	154;154;152;153	154;153
RELL1	RELL1;RELL1	204	Ubiquitylation	Q8IUW5	ENSG00000181826	7.24993	0.365581	0.903506	1	0.99879	0.00369599	NA	NA	NA	NA	NA	NA	RDVCHRCRHKRWHFIKPTNKSRESRPRRQGE	_WHFIK(gl)PTNK_	K		Q8IUW5;D6RBN9	Q8IUW5	RELT-like protein 1	204;225	204
HSP90AA1	HSP90AA1;HSP90AA1;HSP90AA1;HSP90AA1;HSP90AA1;HSP90AA5P	565	Ubiquitylation	P07900	ENSG00000080824	7.5475	0.365245	0.90294	1	0.65455	0.000272382	NA	NA	NA	NA	NA	NA	ELPEDEEEKKKQEEKKTKFENLCKIMKDILE	_K(gl)TKFENLCK_	K		P07900;Q2VPJ6;Q8TBA7;O75322;Q86U12;Q96HX7;Q58FG0	P07900	Heat shock protein HSP 90-alpha;Putative heat shock protein HSP 90-alpha A5	565;565;471;372;386;255;250	565
VPS13A	VPS13A	2930	Ubiquitylation	Q96RL7	ENSG00000197969	7.21746	0.365133	0.902751	1	0.999999	1.42e-07	NA	NA	NA	NA	NA	NA	GGLAGAASKITGAMAKGVAAMTMDEDYQQKR	_ITGAMAK(gl)GVAAMTMDEDYQQK_	K		Q96RL7	Q96RL7	Vacuolar protein sorting-associated protein 13A	2930	2930
TIA1;TIAL1	TIAL1;TIAL1;TIAL1;TIAL1;TIAL1;TIA1;TIA1;TIA1;TIA1;TIA1;TIA1;TIA1;TIA1	91	Ubiquitylation	A8K5C4	ENSG00000116001;ENSG00000151923	6.98673	0.364573	0.901807	1	0.535893	0.00143522	NA	NA	NA	NA	NA	NA	KEVKVNWATTPSSQKKDTSNHFHVFVGDLSP;KEVKVNWATTPSSQKKDTSSSTVVSTQRSQD	_VNWATTPSSQKK(gl)_	K		A8K5C4;Q01085;Q2TSD2;O15187;E7ETJ9;E7ETC0;A6NKZ9;Q59G98;H0YGW6;P31483;F8W8I6;C9JTN7;Q96B58;E5RG67;H7BY49;E5RGV5;B4E0E5	A8K5C4;Q59G98	Nucleolysin TIAR;Nucleolysin TIA-1 isoform p40	91;91;91;52;52;91;52;127;127;89;89;89;89;89;81;89;89	91;127
FANCI	FANCI;FANCI;FANCI	1269	Ubiquitylation	B7ZMF2	ENSG00000140525	6.66752	0.364348	0.901429	1	0.575645	0.00569796	NA	NA	NA	NA	NA	NA	IFAIEQYEKFLIHLSKKSKVNLMQHMKLSTS	_FLIHLSK(gl)K_	K		B7ZMF2;Q9NVI1;H3BP78	B7ZMF2	Fanconi anemia group I protein	1269;1269;1035	1269
SBDS	SBDS	159	Ubiquitylation	Q9Y3A5	ENSG00000126524	6.53335	0.363788	0.900485	1	0.897575	0.000230676	NA	NA	NA	NA	NA	NA	VKTNKSTKQQALEVIKQLKEKMKIERAHMRL	_QQALEVIK(gl)QLK_	K	+	Q9Y3A5	Q9Y3A5	Ribosome maturation protein SBDS	159	159
SBDS	SBDS;SBDS;SBDS	35	Ubiquitylation	Q9Y3A5	ENSG00000126524	6.82948	0.363451	0.899918	1	0.551155	0.000613752	NA	NA	NA	NA	NA	NA	MKRAGKRFEIACYKNKVVGWRSGVEKDLDEV	_RFEIACYKNK(gl)_	K		Q9Y3A5;F8WE72;F8WCV5	Q9Y3A5	Ribosome maturation protein SBDS	35;35;35	35
DAG1	DAG1	794	Ubiquitylation	Q14118	ENSG00000173402	6.92872	0.363115	0.899351	1	0.539968	0.000948508	NA	NA	NA	NA	NA	NA	RKGKLTLEDQATFIKKGVPIIFADELDDSKP	_LTLEDQATFIKK(gl)_	K	+	Q14118	Q14118	Dystroglycan;Alpha-dystroglycan;Beta-dystroglycan	794	794
POGLUT1	POGLUT1;POGLUT1;POGLUT1;POGLUT1	93	Ubiquitylation	Q8NBL1	ENSG00000163389	6.66254	0.360982	0.895756	1	1	0.0123438	NA	NA	NA	NA	NA	NA	AEVVRRKLGTHYQITKNRLYRENDCMFPSRC	_LGTHYQITK(gl)NR_	K		Q8NBL1;Q9NRV2;H7C5H0;B4DVA9;F8WEW4	Q8NBL1	Protein O-glucosyltransferase 1	93;93;80;93;93	93
KIF2C	KIF2C;KIF2C;KIF2C;KIF2C;KIF2C	196	Ubiquitylation	A8K3S3	ENSG00000142945	6.77536	0.36087	0.895567	1	0.999492	0.000693256	NA	NA	NA	NA	NA	NA	SANPVNSVRRKSCLVKEVEKMKNKREEKKAQ	_SCLVK(gl)EVEK_	K		A8K3S3;Q99661;B7Z6Q6;B7Z7M6;Q5JR91;Q5JR89	A8K3S3	Kinesin-like protein KIF2C	196;196;155;83;155;187	196
RPS21	RPS21;RPS21;RPS21	74	Ubiquitylation	P63220	ENSG00000171858	6.93668	0.360758	0.895377	2	1	1.77e-07	NA	NA	NA	NA	0.999999	0.00269389	IRRMGESDDSILRLAKADGIVSKNF______	_LAK(gl)ADGIVSK_	K	+	P63220;Q6FGH5;Q8WVC2	P63220	40S ribosomal protein S21;40S ribosomal protein S21;40S ribosomal protein S21	74;74;74	74
VPS13A	VPS13A	2988	Ubiquitylation	Q96RL7	ENSG00000197969	7.30014	0.360533	0.894999	2	0.999998	5.16e-05	NA	NA	NA	NA	NA	NA	SGITGIVTKPIKGAQKGGAAGFFKGVGKGLV	_GAQK(gl)GGAAGFFK_	K	+	Q96RL7	Q96RL7	Vacuolar protein sorting-associated protein 13A	2988	2988
KTN1	KTN1;KTN1	443	Ubiquitylation	Q86UP2	ENSG00000126777	6.8526	0.359184	0.892725	1	0.94523	0.00344788	NA	NA	NA	NA	NA	NA	ILRDAVSNTTNQLESKQSAELNKLRQDYARL	_DAVSNTTNQLESK(gl)QSAELNK_	K		Q86UP2;B4DZ88	Q86UP2	Kinectin	443;443	443
CBX5	CBX5;CBX5;CBX5;CBX5	69	Ubiquitylation	P45973	ENSG00000094916	7.2045	0.359071	0.892535	2	0.543563	3.09e-06	NA	NA	NA	NA	NA	NA	EKNLDCPELISEFMKKYKKMKEGENNKPREK	_NLDCPELISEFMKK(gl)_	K		P45973;G3V1X9;Q6I9T7;F8VNY3	P45973	Chromobox protein homolog 5	69;69;69;69	69
CHMP1B	CHMP1B	6	Ubiquitylation	Q7LBR1	ENSG00000255112	7.03491	0.358734	0.891966	1	0.999986	0.000105159	NA	NA	NA	NA	NA	NA	__________MSNMEKHLFNLKFAAKELSRS	_(ac)SNMEK(gl)HLFNLK_	K	+	Q7LBR1	Q7LBR1	Charged multivesicular body protein 1b	6	6
PGK1	PGK1;PGK1;PGK1;PGK1;PGK1	191	Ubiquitylation	A8K4W6	ENSG00000102144;ENSG00000269666	6.77633	0.357496	0.88988	1	0.879103	0.0128325	NA	NA	NA	NA	NA	NA	MVGVNLPQKAGGFLMKKELNYFAKALESPER	_AGGFLMK(gl)K_	K	+	A8K4W6;P00558;B7Z7A9;B4E1H9;B4DHM5;B4DWQ3	A8K4W6	Phosphoglycerate kinase;Phosphoglycerate kinase 1;Phosphoglycerate kinase;Phosphoglycerate kinase;Phosphoglycerate kinase;Phosphoglycerate kinase	191;191;163;101;16;16	191
ABCB1	ABCB1;ABCB1;ABCB1;ABCB1;ABCB1	617	Ubiquitylation	A1L471	ENSG00000085563	7.18296	0.35727	0.8895	1	0.972574	0.0023627	NA	NA	NA	NA	NA	NA	DDGVIVEKGNHDELMKEKGIYFKLVTMQTAG	_GNHDELMK(gl)EK_	K		A1L471;A4D1D2;P08183;B5AK60;Q59GY9;H0YFD0	A1L471	Multidrug resistance protein 1	617;617;617;553;399;398	617
RPL9	RPL9;RPL9;RPL9;RPL9;RPL9	174	Ubiquitylation	P32969	ENSG00000163682	6.78145	0.356595	0.888361	1	1	0.000149523	NA	NA	NA	NA	NA	NA	ALIQQATTVKNKDIRKFLDGIYVSEKGTVQQ	_K(gl)FLDGIYVSEK_	K	+	P32969;Q53Z07;D6RAN4;H0Y9V9;Q2NKY6;H0Y9R4	P32969	60S ribosomal protein L9	174;174;169;171;174;73	174
ANXA6	ANXA6;ANXA6;ANXA6;ANXA6;ANXA6;ANXA6;ANXA6;ANXA6;ANXA6	81	Ubiquitylation	A8K3Q7	ENSG00000197043	6.84926	0.356482	0.888171	1	1	0.0106907	NA	NA	NA	NA	NA	NA	YGKDLIADLKYELTGKFERLIVGLMRPPAYC	_YELTGK(gl)FER_	K	+	A8K3Q7;P08133;A6NN80;E9PGK1;B7Z8A7;E5RFF0;E5RK63;E5RJF5;E5RI05;E5RJR0;E5RIU8	A8K3Q7	Annexin;Annexin A6;Annexin;Annexin;Annexin;Annexin;Annexin;Annexin;Annexin;Annexin	81;81;81;49;49;81;49;49;81;81;81	81
ZFYVE9	ZFYVE9	622	Ubiquitylation	O95405	ENSG00000157077	6.59441	0.355242	0.886081	1	0.567014	0.0187248	NA	NA	NA	NA	NA	NA	SGNNTKNKNDILGKAKLGENSATNVCSPSLG	_NKNDILGKAK(gl)_	K		O95405;Q59GI4	O95405	Zinc finger FYVE domain-containing protein 9	622;530	622
MAGOHB;MAGOH	MAGOHB;MAGOH;MAGOHB;MAGOH;MAGOHB;MAGOHB	16	Ubiquitylation	Q96A72	ENSG00000111196;ENSG00000162385	6.88143	0.355016	0.885701	1	0.653249	0.0344132	NA	NA	NA	NA	NA	NA	MAVASDFYLRYYVGHKGKFGHEFLEFEFRPD	_YYVGHK(gl)GK_	K		Q96A72;P61326;A6NEC0;B1ARP8;F5H6N1;F5H124	Q96A72	Protein mago nashi homolog 2;Protein mago nashi homolog	16;14;16;14;16;16	16
VDAC2	VDAC2;VDAC2	285	Ubiquitylation	P45880	ENSG00000165637	7.97347	0.354452	0.88475	2	1	1.31e-09	NA	NA	NA	NA	NA	NA	LSALVDGKSINAGGHKVGLALELEA______	_SINAGGHK(gl)VGLALELEA_	K	+	P45880;B4DKM5	P45880	Voltage-dependent anion-selective channel protein 2	285;246	285
PACSIN3	PACSIN3;PACSIN3;PACSIN3;PACSIN3	154	Ubiquitylation	D3DQR0	ENSG00000165912	7.15933	0.351855	0.880372	1	0.939176	7.46e-06	NA	NA	NA	NA	NA	NA	AQKPWLKRLKEVEASKKSYHAARKDEKTAQT	_LKEVEASK(gl)K_	K		D3DQR0;Q9UKS6;B4DUI2;E9PIY1;E9PEB0;B4DV80	D3DQR0	Protein kinase C and casein kinase substrate in neurons protein 3	154;154;154;154;154;154	154
STXBP1	STXBP1;stxbp1;STXBP1;STXBP1;STXBP1	332	Ubiquitylation	P61764	ENSG00000136854	7.03555	0.351176	0.879228	1	0.994516	0.00206926	NA	NA	NA	NA	NA	NA	NTGEKTTMRDLSQMLKKMPQYQKELSKYSTH	_DLSQMLK(gl)K_	K		P61764;Q68CM6;B7Z1V5;F5H5Q4;B7Z2V7;B7Z3F4;Q59GC9	P61764	Syntaxin-binding protein 1	332;332;295;286;286;164;152	332
ARFGAP2	ARFGAP2;ARFGAP2;ARFGAP2;ARFGAP2;ARFGAP2	228	Ubiquitylation	Q8N6H7	ENSG00000149182	7.3179	0.351176	0.879228	1	0.499922	0.00255803	NA	NA	NA	NA	NA	NA	IGKKKPAAAKKGLGAKKGLGAQKVSSQSFSE	_GLGAK(gl)KGLGAQK_	K		Q8N6H7;B4DX29;B4E327;E9PIY6;E9PN48	Q8N6H7	ADP-ribosylation factor GTPase-activating protein 2	228;121;89;242;242	228
ARFGAP2	ARFGAP2;ARFGAP2;ARFGAP2;ARFGAP2;ARFGAP2	229	Ubiquitylation	Q8N6H7	ENSG00000149182	7.3179	0.351176	0.879228	1	0.499922	0.00255803	NA	NA	NA	NA	NA	NA	GKKKPAAAKKGLGAKKGLGAQKVSSQSFSEI	_GLGAK(gl)KGLGAQK_	K		Q8N6H7;B4DX29;B4E327;E9PIY6;E9PN48	Q8N6H7	ADP-ribosylation factor GTPase-activating protein 2	229;122;90;243;243	229
CHEK1	CHEK1;CHEK1;CHEK1;CHEK1;CHEK1;CHEK1	53	Ubiquitylation	O14757	ENSG00000149554	7.19956	0.351063	0.879038	1	0.5	0.00392984	NA	NA	NA	NA	NA	NA	KIVDMKRAVDCPENIKKEICINKMLNHENVV	_AVDCPENIK(gl)K_	K		O14757;B4DDD0;F5H7S4;E9PKQ3;E9PJI4;E9PRU7;E9PQW7	O14757	Serine/threonine-protein kinase Chk1	53;53;53;53;53;53;53	53
EXOG;TMA7	CCDC72;EXOG	44	Ubiquitylation	Q9Y2S6	ENSG00000157036;ENSG00000232112	6.98022	0.351063	0.879038	1	0.613532	0.0140261	NA	NA	NA	NA	NA	NA	FKQKQKEEQKKLEELKAKAAGKGPLATGGIK	_KLEELK(gl)AK_	K		Q9Y2S6;B3KN09;Q9Y2C4	Q9Y2S6	Coiled-coil domain-containing protein 72;Nuclease EXOG, mitochondrial	44;355;355	44
PGAM1;PGAM4	PGAM1;PGAM1;PGAM1;PGAM1;PGAM1;PGAM4	113	Ubiquitylation	P18669	ENSG00000171314;ENSG00000226784;ENSG00000269135	8.02955	0.351063	0.879038	3	1	3.45e-07	NA	NA	NA	NA	NA	NA	LNKAETAAKHGEAQVKIWRRSYDVPPPPMEP	_HGEAQVK(gl)IWR_	K	+	P18669;Q0D2Q6;Q6FHU2;Q6P6D7;Q6FHK8;B4DKL5;Q8N0Y7	P18669	Phosphoglycerate mutase 1;Phosphoglycerate mutase;Phosphoglycerate mutase;Phosphoglycerate mutase;Probable phosphoglycerate mutase 4	113;113;113;113;113;98;113	113
NACAD;NACA	NACA;NACA;hCG_2016482;NACA;NACA;NACA;NACA;NACA;NACAD	1941	Ubiquitylation	E9PAV3	ENSG00000136274;ENSG00000196531	7.92208	0.35095	0.878847	2	0.886885	0.00903194	NA	NA	NA	NA	NA	NA	PVSKAKQSRSEKKARKAMSKLGLRQVTGVTR	_K(gl)AMSKLGLR_	K		E9PAV3;F8VU71;B2R4P8;Q13765;H0YHX9;F8W0W4;F8VNW4;F8VZ58;O15069	E9PAV3	Nascent polypeptide-associated complex subunit alpha;NAC-alpha domain-containing protein 1	1941;788;78;78;76;78;74;78;1419	1941
XPOT	XPOT;XPOT	629	Ubiquitylation	A8KA19	ENSG00000184575	7.01127	0.349818	0.87694	1	0.999999	0.0175641	NA	NA	NA	NA	NA	NA	QALMRNLLTPLMEKFKILLEKLMLAQDEERQ	_FK(gl)ILLEK_	K	+	A8KA19;O43592;F5GZM3	A8KA19	Exportin-T	629;629;151	629
STXBP3	STXBP3	384	Ubiquitylation	O00186	ENSG00000116266	7.39373	0.348119	0.874076	1	0.780314	0.00040806	NA	NA	NA	NA	NA	NA	EQDLALGTDAEGQKVKDSMRVLLPVLLNKNH	_TEQDLALGTDAEGQKVK(gl)DSMR_	K		O00186	O00186	Syntaxin-binding protein 3	384	384
HSP90AA1	HSP90AA1;HSP90AA1;HSP90AA1;HSP90AA1;HSP90AA1	576	Ubiquitylation	P07900	ENSG00000080824	6.96442	0.348006	0.873885	1	1	0.00196585	NA	NA	NA	NA	NA	NA	QEEKKTKFENLCKIMKDILEKKVEKVVVSNR	_IMK(gl)DILEK_	K		P07900;Q2VPJ6;Q8TBA7;O75322;Q86U12;Q96HX7	P07900	Heat shock protein HSP 90-alpha	576;576;482;383;397;266	576
NUMA1	NUMA1 variant protein;NUMA1;NUMA1;NUMA1;NUMA1;NUMA1	1579	Ubiquitylation	Q4LE64	ENSG00000137497	7.02588	0.347779	0.873503	1	1	4.3e-14	NA	NA	NA	NA	NA	NA	LADSDQASKVQQQKLKAVQAQGGESQQEAQR	_LK(gl)AVQAQGGESQQEAQR_	K	+	Q4LE64;Q14980;Q59HB8;Q7Z757;F5H2L0;H0YFY6;Q96HN5;Q9BTE9;H0YH75	Q4LE64	Nuclear mitotic apparatus protein 1	1579;1573;1043;651;528;404;403;437;163	1579
HNRNPD	HNRNPD;HNRNPD;HNRNPD;HNRNPD;HNRNPD;HNRNPD	251	Ubiquitylation	Q14103	ENSG00000138668	7.60969	0.347326	0.872738	1	0.99829	2.33e-05	NA	NA	NA	NA	NA	NA	VKKIMEKKYHNVGLSKCEIKVAMSKEQYQQQ	_YHNVGLSK(gl)CEIK_	K	+	Q14103;H0Y8G5;B4DTC3;Q12771;H7BXN2;H0YA96;B4E0W4;F5H6R6	Q14103	Heterogeneous nuclear ribonucleoprotein D0	251;184;199;230;226;155;97;97	251
EFTUD2	EFTUD2;U5-116KD;EFTUD2;SNRP116	405	Ubiquitylation	A8KAP3	ENSG00000108883	6.95321	0.346645	0.871591	2	0.856234	0.000508397	NA	NA	NA	NA	NA	NA	TSLPRTLDELGIHLTKEELKLNIRPLLRLVC	_TLDELGIHLTK(gl)EELK_	K	+	A8KAP3;Q15029;Q6IBM8;B3KX19;B4DK30;B4DZB1;Q8IXJ3;B4DMC0;B3KWY2	A8KAP3	116 kDa U5 small nuclear ribonucleoprotein component	405;405;405;395;370;356;283;395;115	405
SLC6A6	SLC6A6;SLC6A6;SLC6A6;SLC6A6;SLC6A6;SLC6A6	15	Ubiquitylation	B2RNU7	ENSG00000131389	7.06808	0.343919	0.866998	1	0.999764	1.2e-14	NA	NA	NA	NA	NA	NA	_MATKEKLQCLKDFHKDILKPSPGKSPGTRP	_DFHK(gl)DILKPSPGK_	K	+	B2RNU7;P31641;Q59GD7;B4E140;E9PDM3;Q9BRI2;F8WF95;C9JPV1	B2RNU7	Transporter;Sodium- and chloride-dependent taurine transporter;Transporter;Transporter;Transporter;Transporter;Transporter	15;15;23;15;15;15;15;15	15
SDE2	C1orf55;C1orf55	94	Ubiquitylation	Q6IQ49	ENSG00000143751	6.71237	0.34301	0.865464	1	1	7.08e-05	NA	NA	NA	NA	NA	NA	GGFGSMLRALGAQIEKTTNREACRDLSGRRL	_ALGAQIEK(gl)TTNR_	K		Q6IQ49;C9JIQ2	Q6IQ49	UPF0667 protein C1orf55	94;82	94
SMC3	SMC3;SMC3	1034	Ubiquitylation	B0AZQ4	ENSG00000108055	7.08167	0.342896	0.865273	1	0.947666	6.05e-08	NA	NA	NA	NA	NA	NA	NVLELRKYEAIQLTFKQVSKNFSEVFQKLVP	_KYEAIQLTFK(gl)QVSK_	K	+	B0AZQ4;Q86VX4;Q9UQE7	B0AZQ4	Structural maintenance of chromosomes protein 3	1034;1034;1034	1034
H1FX	H1FX	23	Ubiquitylation	Q92522	ENSG00000184897	6.75196	0.3421	0.863931	1	0.842689	0.00232274	NA	NA	NA	NA	NA	NA	ALPVTTAEGMAKKVTKAGGSAALSPSKKRKN	_KVTK(gl)AGGSAALSPSK_	K	+	Q92522	Q92522	Histone H1x	23	23
TROVE2	TROVE2;TROVE2;TROVE2;TROVE2;TROVE2;TROVE2	140	Ubiquitylation	P10155	ENSG00000116747	7.27951	0.341644	0.863163	2	1	5.56e-05	NA	NA	NA	NA	NA	NA	LFTFIQFKKDLKESMKCGMWGRALRKAIADW	_ESMK(gl)CGMWGR_	K	+	P10155;Q5LJ99;Q86WL3;Q5LJA0;Q5LJ98;Q86WL4;Q5LJ97;H0Y9N5	P10155	60 kDa SS-A/Ro ribonucleoprotein	140;140;140;140;140;140;140;81	140
IQGAP1	IQGAP1;IQGAP1;IQGAP1	1445	Ubiquitylation	A4QPB0	ENSG00000140575	6.71662	0.341303	0.862587	1	1	9.22e-07	NA	NA	NA	NA	NA	NA	RDAKTPDKMKKSKSVKEDSNLTLQEKKEKIQ	_SVK(gl)EDSNLTLQEK_	K	+	A4QPB0;P46940;H0YLE8;B4DNP4	A4QPB0	Ras GTPase-activating-like protein IQGAP1	1445;1445;873;66	1445
NUB1	NUB1;NUB1;NUB1;NUB1;NUB1	266	Ubiquitylation	H3BM74	ENSG00000013374	6.68044	0.340277	0.860859	1	1	8.69e-08	NA	NA	NA	NA	NA	NA	PSERKALMLAMGYHEKGRAFLKRKEYGIALP	_ALMLAMGYHEK(gl)GR_	K		H3BM74;H3BM14;Q9Y5A7;F8WDB6;C9JRT6	H3BM74	NEDD8 ultimate buster 1	266;266;242;242;242	266
RAD23B	RAD23B;RAD23B	6	Ubiquitylation	P54727	ENSG00000119318	7.27189	0.339251	0.85913	1	1	1.12e-13	NA	NA	NA	NA	NA	NA	__________MQVTLKTLQQQTFKIDIDPEE	_MQVTLK(gl)TLQQQTFK_	K	+	P54727;Q53F10;B4DEA3;Q5W0S5	P54727	UV excision repair protein RAD23 homolog B	6;6;6;6	6
TCERG1	TCERG1;TCERG1	146	Ubiquitylation	O14776	ENSG00000113649	6.54061	0.339023	0.858746	1	1	0.0301455	NA	NA	NA	NA	NA	NA	PPTEEIWVENKTPDGKVYYYNARTRESAWTK	_TPDGK(gl)VYYYNAR_	K		O14776;G3V220;B7Z921	O14776	Transcription elongation regulator 1	146;146;146	146
QARS	QARS;QARS;QARS;QARS;QARS;QARS;QARS;QARS	188	Ubiquitylation	A8K3A8	ENSG00000172053	6.6272	0.338453	0.857784	1	0.5	0.00648179	NA	NA	NA	NA	NA	NA	VLHLLGPKLEADLEKKFKVAKARLEETDRRT	_LEADLEK(gl)K_	K		A8K3A8;P47897;Q53HS0;B4DWJ2;B4DNN3;Q96AW5;B4DDN1;Q9BUZ3;Q9H3A5;C9J165;B7Z840	A8K3A8	Glutamine--tRNA ligase	188;188;188;177;138;130;43;31;25;230;206	188
QARS	QARS;QARS;QARS;QARS;QARS;QARS;QARS;QARS	187	Ubiquitylation	A8K3A8	ENSG00000172053	6.6272	0.338453	0.857784	1	0.5	0.00648179	NA	NA	NA	NA	NA	NA	QVLHLLGPKLEADLEKKFKVAKARLEETDRR	_LEADLEK(gl)K_	K		A8K3A8;P47897;Q53HS0;B4DWJ2;B4DNN3;Q96AW5;B4DDN1;Q9BUZ3;Q9H3A5;C9J165;B7Z840	A8K3A8	Glutamine--tRNA ligase	187;187;187;176;137;129;42;30;24;229;205	187
CHMP4B	CHMP4B	6	Ubiquitylation	Q9H444	ENSG00000101421	6.85328	0.338339	0.857592	1	0.999015	1.2e-06	NA	NA	NA	NA	NA	NA	__________MSVFGKLFGAGGGKAGKGGPT	_(ac)SVFGK(gl)LFGAGGGK_	K		Q9H444	Q9H444	Charged multivesicular body protein 4b	6	6
RALY	RALY;RALY;RALY;RALY;RALY	146	Ubiquitylation	Q53GL6	ENSG00000125970	7.35913	0.33754	0.856245	1	1	0.00536163	NA	NA	NA	NA	NA	NA	RGRLSPVPVPRAVPVKRPRVTVPLVRRVKTN	_AVPVK(gl)RPR_	K		Q53GL6;Q9UKM9;A8K4T9;Q5QPL9;Q5QPM0;Q5QPM1	Q53GL6	RNA-binding protein Raly	146;146;130;130;80;146	146
XPO5	XPO5;XPO5;XPO5;XPO5;XPO5;XPO5;XPO5;XPO5;XPO5	981	Ubiquitylation	A8K5Y7	ENSG00000124571	6.72494	0.336283	0.854128	1	0.534052	0.000801745	6.10829	NA	NA	NA	NA	NA	TREVMDLITVCCVSKKGADHSSAPPADGDDE	_EVMDLITVCCVSKK(gl)_	K		A8K5Y7;Q9HAV4;B3KPQ5;C9J4N8;E7EQK9;Q5JTE7;Q9H8N6;E7EQN7;Q5JTE8;B3KNC6;H0Y3W3;Q5JTF0;Q5JTF1	A8K5Y7	Exportin-5	981;981;609;609;686;616;580;521;500;445;85;134;70	981
MCM6	MCM6;MCM6	422	Ubiquitylation	Q14566	ENSG00000076003	7.06785	0.33594	0.85355	1	1	3.33e-06	NA	NA	NA	NA	NA	NA	KHVEEFSPRAVYTSGKASSAAGLTAAVVRDE	_AVYTSGK(gl)ASSAAGLTAAVVR_	K	+	Q14566;Q4ZG57;B4DRF6	Q14566	DNA replication licensing factor MCM6	422;386;94	422
TCEA1	TCEA1;TCEA1	265	Ubiquitylation	P23193	ENSG00000187735	7.22386	0.33594	0.85355	1	0.868935	3.69e-12	NA	NA	NA	NA	NA	NA	MAKTGGTQTDLFTCGKCKKKNCTYTQVQTRS	_TGGTQTDLFTCGK(gl)CK_	K	+	P23193;B7Z4W0;B7Z4S1	P23193	Transcription elongation factor A protein 1	265;244;81	265
TLE2;TLE4;TLE3;TLE1	TLE3;TLE3;TLE3;TLE3;TLE3;TLE3;TLE3;TLE3;TLE3;TLE3;TLE3;TLE3;TLE3;TLE3;TLE3;TLE1;TLE4;TLE2;TLE2;TLE4	508	Ubiquitylation	H0YKT5	ENSG00000065717;ENSG00000106829;ENSG00000140332;ENSG00000196781	7.27501	0.335712	0.853165	1	0.974876	0.000167037	NA	NA	NA	NA	NA	NA	AVTISNPTRHVYTGGKGCVKIWDISQPGSKS	_HVYTGGK(gl)GCVK_	K		H0YKT5;E9PD64;F8W8S3;Q6PRX3;F8W964;H0YL70;H0YKN8;Q04726;Q6PI57;Q6PRX2;B4DPT0;H0YNT2;F5H7D6;B3KUA2;H0YLI3;B4E2W3;B3KM67;H0YNI7;Q04724;B4DEF9;B3KQ29;B4DE62;H7BY44;Q59EF7;H7C4E4;Q59EY9	H0YKT5	Transducin-like enhancer protein 3;Transducin-like enhancer protein 1	508;503;498;498;496;516;512;506;501;501;496;450;433;433;577;164;152;87;504;489;144;144;24;530;323;174	508
CUL9	CUL9;CUL9;CUL9	1881	Ubiquitylation	Q8IWT3	ENSG00000112659	7.64653	0.335483	0.852779	2	0.999885	0.00428436	NA	NA	NA	NA	NA	NA	EQKRNLLSCLLVRILKAHGEKGLHIDQLVCL	_ILK(gl)AHGEK_	K	+	Q8IWT3;E9PEZ1;H0YA00	Q8IWT3	Cullin-9	1881;1853;15	1881
FXR1	FXR1;FXR1;FXR1;FXR1	273	Ubiquitylation	P51114	ENSG00000114416	6.61863	0.334797	0.851623	1	0.5	0.000378152	NA	NA	NA	NA	NA	NA	DTGTFRIYGESADAVKKARGFLEFVEDFIQV	_IYGESADAVK(gl)K_	K	+	P51114;B4DXZ6;B4DM78;B4DM21;E9PFF5;E7EU85;B4DGH9	P51114	Fragile X mental retardation syndrome-related protein 1	273;260;188;224;224;188;188	273
MEAF6	C1orf149;MEAF6	26	Ubiquitylation	B1AK64	ENSG00000163875	6.66914	0.334568	0.851237	1	1	1.9e-06	NA	NA	NA	NA	NA	NA	QIPDTRRELAELVKRKQELAETLANLERQIY	_K(gl)QELAETLANLER_	K		B1AK64;Q9HAF1	B1AK64	Chromatin modification-related protein MEAF6	26;26	26
STMN1	STMN1;STMN1;STMN1	128	Ubiquitylation	B5BU83	ENSG00000117632	7.16441	0.333882	0.85008	1	0.999904	0.00996998	NA	NA	NA	NA	NA	NA	EAQMAAKLERLREKDKHIEEVRKNRESKDPA	_DK(gl)HIEEVRK_	K	+	B5BU83;P16949;Q96CE4	B5BU83	Stathmin;Stathmin;Stathmin	128;128;128	128
HMGB2;HMGB1	HMGB1;hCG_1991922;HMGB2	157	Ubiquitylation	P09429	ENSG00000164104;ENSG00000189403	6.93647	0.333882	0.85008	1	1	0.000195735	NA	NA	NA	NA	NA	NA	QPYEKKAAKLKEKYEKDIAAYRAKGKPDAAK;QPYEQKAAKLKEKYEKDIAAYRAKGKSEAGK	_YEK(gl)DIAAYR_	K	+	P09429;B3KQ05;D3DQY9;P26583;Q5U071	P09429;P26583	High mobility group protein B1;High mobility group protein B2	157;118;106;157;157	157;157
CHTOP	CHTOP;C1orf77	70	Ubiquitylation	Q9Y3Y2	ENSG00000160679	6.81029	0.333195	0.848922	1	0.835538	0.000947909	NA	NA	NA	NA	NA	NA	LAQQMENRPSVQAALKLKQSLKQRLGKSNIQ	_LAQQMENRPSVQAALK(gl)LK_	K		Q9Y3Y2;Q5T7Y7	Q9Y3Y2	Chromatin target of PRMT1 protein	70;30	70
NBEAL1	NBEAL1	180	Ubiquitylation	Q6ZS30	ENSG00000144426	6.67073	0.33308	0.848729	1	1	0.00470349	NA	NA	NA	NA	NA	NA	NWRHRISGRILSTVEKSRQKYKPASLTVEFV	_ILSTVEK(gl)SR_	K		Q6ZS30	Q6ZS30	Neurobeachin-like protein 1	180	180
RAB8B;RAB8A	RAB8A;RAB8B;RAB8B;RAB8B;RAB8B;RAB8B;RAB8B	3	Ubiquitylation	P61006	ENSG00000166128;ENSG00000167461	6.97965	0.332737	0.84815	1	1	0.00023353	NA	NA	NA	NA	NA	NA	_____________MAKTYDYLFKLLLIGDSG	_(ac)AK(gl)TYDYLFK_	K		P61006;B4DEK7;Q92930;B4DMS1;F5GY21;H0YNE9;H0YMN7;B3KTE3;H0YL94;H0YLJ8	P61006	Ras-related protein Rab-8A;Ras-related protein Rab-8B	3;3;3;3;3;3;3;3;3;3	3
USP5	USP5	357	Ubiquitylation	P45974	ENSG00000111667;ENSG00000268462	6.95324	0.332278	0.847377	1	0.999956	0.0150446	NA	NA	NA	NA	NA	NA	QVLFSIPDFQRKYVDKLEKIFQNAPTDPTQD	_YVDK(gl)LEK_	K	+	P45974	P45974	Ubiquitin carboxyl-terminal hydrolase 5	357	357
SAFB2;SAFB	SAFB;SAFB;SAFB;SAFB;SAFB;SAFB;SAFB;SAFB;SAFB;SAFB2;SAFB2;SAFB2;SAFB2;SAFB2	423	Ubiquitylation	A0AV56	ENSG00000130254;ENSG00000160633	7.13008	0.33182	0.846605	2	0.999831	4.33e-07	6.21045	NA	NA	NA	0.9855	0.0046661	FWVSGLSSTTRATDLKNLFSKYGKVVGAKVV;LWVSGLSSTTRATDLKNLFSKYGKVVGAKVV	_ATDLK(gl)NLFSK_	K	+	A0AV56;A8K329;B7ZLP6;Q15424;B7ZLP5;F5GZU3;B7Z5B6;F5H0H3;B7Z5X3;F5H1L1;B7Z2Z1;B7Z2F6;B7Z959;B7Z1C7;Q14151;A0PJ47;A8MXT5;C9JPX0;F5GXS4	A0AV56;Q14151	Scaffold attachment factor B1;Scaffold attachment factor B2	423;423;423;423;423;253;354;354;330;318;318;266;173;222;424;424;424;320;175	423;424
KIRREL	KIRREL;KIRREL;KIRREL;KIRREL	582	Ubiquitylation	Q96J84	ENSG00000183853	7.08764	0.331591	0.846218	2	0.956089	3.01e-05	NA	NA	NA	NA	NA	NA	VMKAIYSSFKDDVDLKQDLRCDTIDTREEYE	_AIYSSFKDDVDLK(gl)QDLR_	K		Q96J84;B4DN67;Q5W0F9;Q5W0G0	Q96J84	Kin of IRRE-like protein 1	582;482;418;396	582
CTR9	CTR9	844	Ubiquitylation	A8K6X9	ENSG00000198730	6.89537	0.330902	0.845059	1	0.999662	0.0014945	NA	NA	NA	NA	NA	NA	ARARKQDEEERELRAKQEQEKELLRQKLLKE	_AK(gl)QEQEKELLR_	K	+	A8K6X9;Q6PD62	A8K6X9	RNA polymerase-associated protein CTR9 homolog	844;844	844
NCL	NCL;NCL;NCL;NCL;NCL	589	Ubiquitylation	P19338	ENSG00000115053	7.13139	0.32964	0.842931	1	1	2.93e-06	NA	NA	NA	NA	NA	NA	LFVKGLSEDTTEETLKESFDGSVRARIVTDR	_GLSEDTTEETLK(gl)ESFDGSVR_	K	+	P19338;B3KTP9;Q9BQ02;Q6ZS99;E7EX81;B3KM80;H7BY16	P19338	Nucleolin	589;512;361;482;481;415;214	589
PLEKHM3	PLEKHM3;PLEKHM3	77	Ubiquitylation	Q6ZWE6	ENSG00000178385	7.12607	0.329296	0.842351	1	1	0.000292051	NA	NA	NA	NA	NA	NA	NVTSLGKGGMIWDHCKSRLLETKAQNVFPAK	_GGMIWDHCK(gl)SR_	K		Q6ZWE6;C9J119	Q6ZWE6	Pleckstrin homology domain-containing family M member 3	77;77	77
RPL19	RPL19	46	Ubiquitylation	P84098	ENSG00000108298	7.61059	0.328836	0.841576	3	1	0.000433372	NA	NA	NA	NA	NA	NA	EIANANSRQQIRKLIKDGLIIRKPVTVHSRA	_LIK(gl)DGLIIR_	K	+	P84098;Q53G49;Q8IWR8	P84098	60S ribosomal protein L19;Ribosomal protein L19	46;46;27	46
RAN	RAN;RAN;RAN;RAN;RAN;RANP1;TC4	37	Ubiquitylation	B5MDF5	ENSG00000132341	7.27503	0.328722	0.841383	1	0.900611	1.97e-05	NA	NA	NA	NA	NA	NA	GKTTFVKRHLTGEFEKKYVATLGVEVHPLVF	_HLTGEFEK(gl)K_	K	+	B5MDF5;A8K3Z8;P62826;F5H018;H0YFC6;Q96QB7;Q0EFC9	B5MDF5	GTP-binding nuclear protein Ran	37;37;37;33;52;37;37	37
CCNY;CCNYL1	CCNYL1;CCNY;CCNYL1	94	Ubiquitylation	Q8N7R7	ENSG00000108100;ENSG00000163249	6.85462	0.328147	0.840415	1	1	0.000125299	NA	NA	NA	NA	NA	NA	SNPSDHPRASTIFLSKSQTDVREKRKSNHLN	_ASTIFLSK(gl)SQTDVR_	K	+	Q8N7R7;B2RBH6;Q8ND76;H7BZD2	Q8N7R7	Cyclin-Y-like protein 1;Cyclin-Y	94;72;72;27	94
VDAC1	VDAC1	274	Ubiquitylation	P21796	ENSG00000213585	8.54408	0.327457	0.839252	29	1	2.41e-05	NA	NA	NA	NA	NA	NA	LSALLDGKNVNAGGHKLGLGLEFQA______	_NVNAGGHK(gl)LGLGLEFQA_	K	+	P21796;B3KTS5;B4DEI3	P21796	Voltage-dependent anion-selective channel protein 1	274;274;147	274
HERC2	HERC2	551	Ubiquitylation	O95714	ENSG00000128731;ENSG00000263162	6.71331	0.327228	0.838865	1	0.538873	0.0113203	NA	NA	NA	NA	NA	NA	EEPKVISAFSGKQAGKHVVHIACGSTYSAAI	_VISAFSGKQAGK(gl)_	K		O95714	O95714	E3 ubiquitin-protein ligase HERC2	551	551
DPY30	LOC84661;DPY30	35	Ubiquitylation	B4DIS3	ENSG00000162961	7.57336	0.326767	0.838089	2	0.999517	0.000110603	NA	NA	NA	NA	NA	NA	EYGLTDNVERIVENEKINAEKSSKQKVDLQS	_IVENEK(gl)INAEK_	K	+	B4DIS3;Q9C005	B4DIS3	Protein dpy-30 homolog	35;35	35
RPS12	RPS12	84	Ubiquitylation	P25398	ENSG00000112306	6.70661	0.325502	0.835956	1	0.999996	0.00137018	NA	NA	NA	NA	NA	NA	CAEHQINLIKVDDNKKLGEWVGLCKIDREGK	_K(gl)LGEWVGLCK_	K		P25398	P25398	40S ribosomal protein S12	84	84
PTBP1	PTBP1;PTBP1	410	Ubiquitylation	P26599	ENSG00000011304	7.64717	0.324004	0.833432	5	1	6.19e-11	NA	NA	NA	NA	NA	NA	NGHKLHGKPIRITLSKHQNVQLPREGQEDQG	_ITLSK(gl)HQNVQLPR_	K	+	P26599;A6NLN1	P26599	Polypyrimidine tract-binding protein 1	410;76	410
GNAI2;GNAI1	GNAI2;GNAI2;GNAI2;GNAI1;WUGSC:H_LUCA16.1;GNAI2;GNAI1	29	Ubiquitylation	P04899	ENSG00000114353;ENSG00000127955;ENSG00000263156	7.38808	0.323428	0.83246	1	1	5.55e-06	NA	NA	NA	NA	NA	NA	ERSKMIDKNLREDGEKAAREVKLLLLGAGES;ERSKMIDRNLREDGEKAAREVKLLLLGAGES	_NLREDGEK(gl)AAR_	K	+	P04899;F5H4U5;Q96C71;P63096;Q93020;F8WE78;O43383	P04899;P63096	Guanine nucleotide-binding protein G(i) subunit alpha-2;Guanine nucleotide-binding protein G(i) subunit alpha-1	29;29;29;29;29;29;29	29;29
SEMA4D	SEMA4D variant protein;SEMA4D	857	Ubiquitylation	Q4LE41	ENSG00000187764	6.94322	0.323428	0.83246	1	0.823323	0.00844282	NA	NA	NA	NA	NA	NA	QRIDDLSARDKPFDVKCELKFADSDADGD__	_DKPFDVK(gl)CELK_	K		Q4LE41;Q92854	Q4LE41	Semaphorin-4D	857;849	857
ABCE1	ABCE1;ABCE1;ABCE1;ABCE1	93	Ubiquitylation	P61221	ENSG00000164163	7.21264	0.32239	0.830711	2	1	0.000377953	NA	NA	NA	NA	NA	NA	NLEKETTHRYCANAFKLHRLPIPRPGEVLGL	_YCANAFK(gl)LHR_	K	+	P61221;D6R9I9;D6RGF4;H0Y990	P61221	ATP-binding cassette sub-family E member 1	93;93;93;26	93
PLEC	PLEC	1210	Ubiquitylation	Q15149	ENSG00000178209;ENSG00000261109	6.95932	0.321582	0.829349	2	1	5.74e-08	NA	NA	NA	NA	NA	NA	PAAPTLRSELELTLGKLEQVRSLSAIYLEKL	_SELELTLGK(gl)LEQVR_	K	+	Q15149	Q15149	Plectin	1210	1210
ZNF207	ZNF207;ZNF207;ZNF207;ZNF207	27	Ubiquitylation	H0Y3M2	ENSG00000010244	6.80865	0.321005	0.828376	1	0.99554	0.00966957	NA	NA	NA	NA	NA	NA	LKPWCWYCNRDFDDEKILIQHQKAKHFKCHI	_DFDDEK(gl)ILIQHQK_	K	+	H0Y3M2;Q59G94;E1P660;O43670;A8MTG3	H0Y3M2	Zinc finger protein 207	27;27;24;24;24	27
ZNF639	ZNF639	369	Ubiquitylation	Q9UID6	ENSG00000121864	6.70829	0.321005	0.828376	1	0.938683	0.0206033	NA	NA	NA	NA	NA	NA	GEHGQYSLLSKITFDKCKNFFVCQVCGFRSR	_ITFDK(gl)CK_	K		Q9UID6	Q9UID6	Zinc finger protein 639	369	369
CHORDC1	CHORDC1;CHORDC1	213	Ubiquitylation	Q9UHD1	ENSG00000110172	6.85161	0.320889	0.828181	1	0.837163	4.19e-05	NA	NA	NA	NA	NA	NA	KTSDFNTFLAQEGCTKGKHMWTKKDAGKKVV	_TSDFNTFLAQEGCTK(gl)GK_	K		Q9UHD1;E9PHZ2	Q9UHD1	Cysteine and histidine-rich domain-containing protein 1	213;25	213
PARP1	PARP1;PARP1;PARP1;PARP1	105	Ubiquitylation	P09874	ENSG00000143799	6.9444	0.320658	0.827792	1	0.689775	0.000239867	NA	NA	NA	NA	NA	NA	EAGGVTGKGQDGIGSKAEKTLGDFAAEYAKS	_GQDGIGSK(gl)AEK_	K		P09874;B2R5W3;F8WC10;Q6PJL0;Q05D33	P09874	Poly [ADP-ribose] polymerase 1	105;105;105;105;105	105
NRD1	NRD1;NRD1;NRD1;NRD1;NRD1	1062	Ubiquitylation	B1AKJ5	ENSG00000078618	7.4192	0.320543	0.827597	2	0.584135	0.00019391	NA	NA	NA	NA	NA	NA	VGTQATKYNSEVVDKKIEEFLSSFEEKIENL	_YNSEVVDKK(gl)_	K		B1AKJ5;O43847;F5H6R2;G3V1R5;Q6UUU9;B4DRI0	B1AKJ5	Nardilysin	1062;993;994;930;929;861	1062
ARID2	ARID2;ARID2;ARID2;ARID2	1241	Ubiquitylation	Q68CP9	ENSG00000189079	6.55503	0.319618	0.826039	1	0.999605	0.0210683	NA	NA	NA	NA	NA	NA	GQSSCTTATPPFKGDKIICQKEEEAKEATGL	_GDK(gl)IICQK_	K		E7ENG3;Q8NBP1;Q68CP9;F8WCU9;F8W108	E7ENG3;Q68CP9	AT-rich interactive domain-containing protein 2	358;39;1241;1092;851	358;1241
FAM213A	FAM213A	67	Ubiquitylation	Q9BRX8	ENSG00000122378	6.91255	0.319387	0.825649	1	1	0.0178454	NA	NA	NA	NA	NA	NA	IDLKTLEKEPRTFKAKELWEKNGAVIMAVRR	_AK(gl)ELWEK_	K		Q9BRX8	Q9BRX8	Redox-regulatory protein FAM213A	67	67
EXOSC8	EXOSC8;DKFZp564C0482	19	Ubiquitylation	Q96B26	ENSG00000120699	7.19637	0.318924	0.82487	1	1	0.000167142	NA	NA	NA	NA	NA	NA	GFKTVEPLEYYRRFLKENCRPDGRELGEFRT	_FLK(gl)ENCRPDGR_	K		Q96B26;Q5JXM0	Q96B26	Exosome complex component RRP43	19;19	19
HNRNPU	HNRNPU;HNRNPU	17	Ubiquitylation	Q00839	ENSG00000153187	7.03715	0.318808	0.824675	1	0.998075	0.00245211	NA	NA	NA	NA	NA	NA	SSSPVNVKKLKVSELKEELKKRRLSDKGLKA	_VSELK(gl)EELKK_	K	+	Q00839;B4DLR3;B3KX72;Q9UEL2	Q00839	Heterogeneous nuclear ribonucleoprotein U	17;17;17;9	17
ABCE1	ABCE1;ABCE1	210	Ubiquitylation	P61221	ENSG00000164163	7.06651	0.318808	0.824675	1	1	3.32e-07	NA	NA	NA	NA	NA	NA	KTQAIVCQQLDLTHLKERNVEDLSGGELQRF	_TQAIVCQQLDLTHLK(gl)ER_	K	+	P61221;D6R9I9	P61221	ATP-binding cassette sub-family E member 1	210;210	210
PDE12	PDE12;PDE12	377	Ubiquitylation	Q6L8Q7	ENSG00000174840	7.15749	0.317767	0.82292	3	1	0.0032872	NA	NA	NA	NA	NA	NA	VPALEAFGLEGVFRIKQHEGLATFYRKSKFS	_IK(gl)QHEGLATFYR_	K	+	Q6L8Q7;F6T1Q0	Q6L8Q7	2',5'-phosphodiesterase 12	377;377	377
MYSM1	MYSM1	168	Ubiquitylation	Q5VVJ2	ENSG00000162601	7.04029	0.317536	0.82253	1	0.857284	0.0066532	NA	NA	NA	NA	NA	NA	LQVKSYARQYFKNKVKCGLDKETPNQKTGHN	_VK(gl)CGLDKETPNQK_	K		Q5VVJ2	Q5VVJ2	Histone H2A deubiquitinase MYSM1	168	168
SLC2A3	SLC2A3;SLC2A3	490	Ubiquitylation	P11169	ENSG00000059804	7.29901	0.316957	0.821554	1	0.998051	0.00102153	NA	NA	NA	NA	NA	NA	SGKDGVMEMNSIEPAKETTTNV_________	_SGKDGVMEMNSIEPAK(gl)ETTTNV_	K	+	P11169;B7Z966;B7Z5A7;F5H2H8;Q59F54	P11169	Solute carrier family 2, facilitated glucose transporter member 3	490;428;416;416;283	490
RPL21	RPL21;RPL21;RPL21	36	Ubiquitylation	P46778	ENSG00000122026	6.66615	0.316725	0.821163	1	1	0.00251387	NA	NA	NA	NA	NA	NA	KHGVVPLATYMRIYKKGDIVDIKGMGTVQKG	_K(gl)GDIVDIK_	K	+	P46778;Q6IAX2;G3V1B3;Q59GK9	P46778	60S ribosomal protein L21	36;36;36;39	36
TP53I11	TP53I11;TP53I11;TP53I11;TP53I11;TP53I11;TP53I11;TP53I11;TP53I11;TP53I11;TP53I11	191	Ubiquitylation	Q99785	ENSG00000175274	6.83765	0.316377	0.820578	1	0.999998	0.000172466	NA	NA	NA	NA	NA	NA	LGVGGEDDDGEVHRSKISQVLGNEIKFTIRE	_SK(gl)ISQVLGNEIK_	K	+	Q99785;E9PPM1;O14683;E9PKZ4;E9PIK4;E9PIN5;E9PQ46;E9PMW4;E9PS55;E9PKN9;E9PN66	Q99785	Tumor protein p53-inducible protein 11	191;43;43;43;43;71;43;43;43;43;43	191
UBFD1	UBFD1;UBFD1;UBFD1	245	Ubiquitylation	O14562	ENSG00000103353	7.13808	0.31603	0.819992	1	1	0	NA	NA	NA	NA	NA	NA	RLTFKLEQDQLWIGTKERTEKLPMGSIKNVV	_LEQDQLWIGTK(gl)ER_	K	+	O14562;H3BRL3;B3KW52	O14562	Ubiquitin domain-containing protein UBFD1	245;236;122	245
MARVELD3	MARVELD3;MARVELD3	109	Ubiquitylation	Q96A59	ENSG00000140832	7.44993	0.31603	0.819992	3	1	9.85e-13	NA	NA	NA	NA	NA	NA	HRDAGPRAGEHGVWEKPRQSRTRDGARGLTW	_AGEHGVWEK(gl)PR_	K		Q96A59;Q9BSH2	Q96A59	MARVEL domain-containing protein 3	109;132	109
KTN1	KTN1;KTN1;KTN1;KTN1;KTN1	842	Ubiquitylation	Q86UP2	ENSG00000126777	7.29183	0.315566	0.81921	2	1	1.39e-06	NA	NA	NA	NA	NA	NA	KEKTVQDLKQEIKALKEEIGNVQLEKAQQLS	_ALK(gl)EEIGNVQLEK_	K		Q86UP2;B4DZ88;Q5GGW3;G3V4Y7;G3V5G2;H0YJZ8	Q86UP2	Kinectin	842;842;305;137;128;122	842
ZNF160	DKFZp686B16128;ZNF160	241	Ubiquitylation	Q68D23	ENSG00000170949	6.59519	0.31545	0.819015	1	1	0.0206969	NA	NA	NA	NA	NA	NA	EKPYKCIECGKSFTQKSHLRSHRGIHSGEKP	_SFTQK(gl)SHLR_	K		Q68D23;Q9HCG1	Q68D23	Zinc finger protein 160	241;549	241
PIN4	PIN4;PIN4;PIN4;PIN4;PIN4;PIN4;PIN4	75	Ubiquitylation	Q9Y237	ENSG00000102309	6.72356	0.315218	0.818624	1	1	0.00243435	NA	NA	NA	NA	NA	NA	SGMRFNEVAAQYSEDKARQGGDLGWMTRGSM	_FNEVAAQYSEDK(gl)AR_	K		Q9Y237;F5H1P5;H0Y610;H0Y8P6;Q5HYW5;B3KXM0;H0Y4T6;Q5HYW4	Q9Y237	Peptidyl-prolyl cis-trans isomerase NIMA-interacting 4	75;100;105;82;104;75;82;75	75
TALDO1	TALDO1	321	Ubiquitylation	P37837	ENSG00000177156	7.64756	0.315102	0.818429	3	1	5.61e-09	NA	NA	NA	NA	NA	NA	EKLSDGIRKFAADAVKLERMLTERMFNAENG	_FAADAVK(gl)LER_	K	+	P37837;Q9UMF8	P37837	Transaldolase	321;20	321
BANF1	BANF1	64	Ubiquitylation	B2R4V4	ENSG00000175334	7.0498	0.31487	0.818038	1	0.999979	2.78e-05	NA	NA	NA	NA	NA	NA	FLVLKKDEDLFREWLKDTCGANAKQSRDCFG	_EWLK(gl)DTCGANAK_	K		B2R4V4;O75531	B2R4V4	Barrier-to-autointegration factor	64;64	64
KIF2A	KIF2A;KIF2A;KIF2A	391	Ubiquitylation	B4DM85	ENSG00000068796	7.15357	0.314522	0.817451	1	1	0	NA	NA	NA	NA	NA	NA	DLLNRKTKLRVLEDGKQQVQVVGLQEREVKC	_VLEDGK(gl)QQVQVVGLQER_	K	+	B4DM85;O00139;E9PB70;B0AZS5;H0Y8H2	B4DM85	Kinesin-like protein KIF2A	391;391;371;345;27	391
API5	API5;API5;API5	181	Ubiquitylation	Q9BZZ5	ENSG00000166181	6.69644	0.314522	0.817451	1	0.5	1.23e-05	NA	NA	NA	NA	NA	NA	VLTKEVEELILTESKKVLEDVTGEEFVLFMK	_EVEELILTESK(gl)K_	K		Q9BZZ5;G3V1C3;B4E283;H0YER7	Q9BZZ5	Apoptosis inhibitor 5	181;181;170;31	181
API5	API5;API5;API5	180	Ubiquitylation	Q9BZZ5	ENSG00000166181	6.69644	0.314522	0.817451	1	0.5	1.23e-05	NA	NA	NA	NA	NA	NA	EVLTKEVEELILTESKKVLEDVTGEEFVLFM	_EVEELILTESK(gl)K_	K		Q9BZZ5;G3V1C3;B4E283;H0YER7	Q9BZZ5	Apoptosis inhibitor 5	180;180;169;30	180
DOCK11	DOCK11;DOCK11	498	Ubiquitylation	A6NIW2	ENSG00000147251	7.43116	0.314406	0.817256	2	0.967711	0.000115267	NA	NA	NA	NA	NA	NA	KVLQGNITHCAEPYIKNSDPVKTAQKVHRTA	_VLQGNITHCAEPYIK(gl)NSDPVK_	K		A6NIW2;Q5JSL3	A6NIW2	Dedicator of cytokinesis protein 11	498;498	498
SMC3	SMC3;SMC3	1194	Ubiquitylation	B0AZQ4	ENSG00000108055	7.20123	0.313594	0.815886	1	1	0	NA	NA	NA	NA	NA	NA	LLESADKFYGVKFRNKVSHIDVITAEMAKDF	_NK(gl)VSHIDVITAEMAK_	K	+	B0AZQ4;Q86VX4;Q9UQE7	B0AZQ4	Structural maintenance of chromosomes protein 3	1194;1194;1194	1194
EIF2S2	EIF2S2;EIF2S2;EIF2S2	199	Ubiquitylation	B5BU01	ENSG00000125977	7.08264	0.31313	0.815104	1	1	3.9e-05	NA	NA	NA	NA	NA	NA	FNIMREKNPDMVAGEKRKFVMKPPQVVRVGT	_EKNPDMVAGEK(gl)R_	K		B5BU01;P20042;Q6IBR8;Q96I16	B5BU01	Eukaryotic translation initiation factor 2 subunit 2	199;199;199;80	199
GTF2B	GTF2B;GTF2B;GTF2B	59	Ubiquitylation	Q00403	ENSG00000137947	6.93826	0.312897	0.814712	1	0.985693	2.7e-05	NA	NA	NA	NA	NA	NA	RVIDVGSEWRTFSNDKATKDPSRVGDSQNPL	_TFSNDK(gl)ATKDPSR_	K		Q00403;B1APE2;B1APE1	Q00403	Transcription initiation factor IIB	59;54;58	59
FAM105A	FAM105A	116	Ubiquitylation	Q9NUU6	ENSG00000145569	6.75886	0.312549	0.814125	1	1	0.0473891	NA	NA	NA	NA	NA	NA	AREWKGETPRNKLMRKAYEELFWRHHIKCVR	_K(gl)AYEELFWR_	K	+	Q9NUU6	Q9NUU6	Protein FAM105A	116	116
SEMA4B	SEMA4B;SEMA4B;DKFZp686A04130;SEMA4B	749	Ubiquitylation	Q2NL81	ENSG00000185033	6.99012	0.311503	0.812362	1	0.999478	0.00108327	NA	NA	NA	NA	NA	NA	LFLLYRHRNSMKVFLKQGECASVHPKTCPVV	_VFLK(gl)QGECASVHPK_	K		Q2NL81;Q9NPR2;Q7Z3N1;Q4VBY2	Q2NL81	Semaphorin-4B	749;744;593;433	749
FBXW2	FBXW2	125	Ubiquitylation	Q9UKT8	ENSG00000119402	6.95724	0.310922	0.811382	1	1	0.0144329	NA	NA	NA	NA	NA	NA	DDSVQDALHWKKVYLKAILRMKQLEDHEAFE	_VYLK(gl)AILR_	K		Q9UKT8;B2RAW3	Q9UKT8	F-box/WD repeat-containing protein 2	125;125	125
SPEN	SPEN	1661	Ubiquitylation	Q96T58	ENSG00000065526	7.03735	0.310573	0.810794	1	0.999999	7.51e-06	NA	NA	NA	NA	NA	NA	TLESAPSALEKTTGDKTVEAPLVTEEKTVEP	_TTGDK(gl)TVEAPLVTEEK_	K		Q96T58	Q96T58	Msx2-interacting protein	1661	1661
HSP90AB1	HSP90AB1;HSP90AB1;HSP90AB1;HSP90AB1;HSP90AB1;HSP90AB1;HSP90AB1	481	Ubiquitylation	P08238	ENSG00000096384	7.44618	0.310573	0.810794	2	0.96756	0.000168891	NA	NA	NA	NA	NA	NA	MTSLSEYVSRMKETQKSIYYITGESKEQVAN	_MKETQK(gl)SIYYITGESK_	K	+	P08238;B4DMA2;B4DGL0;A8K3W9;Q9H6X9;E9PHI1;H0Y6E4;Q5T9W5;E9PHI2;H0Y5S7;Q5T9W6	P08238	Heat shock protein HSP 90-beta	481;443;471;119;119;119;107;106;119;107;106	481
RPL27	RPL27;RPL27	59	Ubiquitylation	P61353	ENSG00000131469	6.97909	0.310224	0.810206	1	0.499998	0.00390594	NA	NA	NA	NA	NA	NA	AGIDRYPRKVTAAMGKKKIAKRSKIKSFVKV	_KVTAAMGK(gl)K_	K	+	P61353;E4W6B6	P61353	60S ribosomal protein L27	59;59	59
HNRNPA3	HNRNPA3;HNRPA3;HNRNPA3;HNRNPA3;D10S102	148	Ubiquitylation	P51991	ENSG00000170144	6.92134	0.309293	0.808636	1	0.999354	0.002167	NA	NA	NA	NA	NA	NA	IKEDTEEYNLRDYFEKYGKIETIEVMEDRQS	_DYFEK(gl)YGK_	K	+	P51991;B4DDB6;B4E3E6;E7ERJ4;E7EWI9;Q65ZQ3	P51991	Heterogeneous nuclear ribonucleoprotein A3	148;126;126;126;126;148	148
SNRPB;SNRPN	SNRPB;SNRPB;SNRPB;SNRPN;SNRPB;SNRPB;SNRPN;SNRPB	8	Ubiquitylation	E7ENP4	ENSG00000125835;ENSG00000128739	7.9934	0.307079	0.804905	1	1	0.000136229	NA	NA	NA	NA	1	0.0150937	________MTVGKSSKMLQHIDYRMRCILQD	_SSK(gl)MLQHIDYR_	K	+	E7ENP4;Q15182;P14678;P63162;B4DVS0;Q5XPV6;Q66K91;B3KVR1;Q9UIS4;Q53HE7	E7ENP4	Small nuclear ribonucleoprotein-associated protein;Small nuclear ribonucleoprotein-associated proteins B and B';Small nuclear ribonucleoprotein-associated protein N;Small nuclear ribonucleoprotein-associated protein;Small nuclear ribonucleoprotein-associated protein;Small nuclear ribonucleoprotein-associated protein;Small nuclear ribonucleoprotein-associated protein;Small nuclear ribonucleoprotei…	8;8;8;8;8;8;8;12;8;8	8
SRSF6	SRSF6	143	Ubiquitylation	A8K588	ENSG00000124193	6.98586	0.306729	0.804315	1	1	2.01e-10	NA	NA	NA	NA	NA	NA	DFMRQAGEVTYADAHKERTNEGVIEFRSYSD	_QAGEVTYADAHK(gl)ER_	K	+	A8K588;Q13247;Q59GY3	A8K588	Serine/arginine-rich splicing factor 6	143;143;177	143
PRKDC	PRKDC;PRKDC	1869	Ubiquitylation	P78527	ENSG00000253729	7.06539	0.306146	0.803332	1	0.917198	3.79e-10	NA	NA	NA	NA	NA	NA	RFTKLNESTFDTQITKKMGYYKILDVMYSRL	_LNESTFDTQITK(gl)K_	K	+	P78527;E7EUY0	P78527	DNA-dependent protein kinase catalytic subunit	1869;1868	1869
EPB41L2	EPB41L2;EPB41L2;DKFZp781H1755;EPB41L2;EPB41L2;EPB41L2	178	Ubiquitylation	O43491	ENSG00000079819	7.23305	0.304745	0.800971	1	0.999999	0	NA	NA	NA	NA	NA	NA	MQPTELVSKEREEKVKETQEDKLEGGAAKRE	_VK(gl)ETQEDKLEGGAAK_	K	+	E9PHY5;E9PPD9;Q68DV2;E9PK52;E9PII3;Q59FD8;O43491	E9PHY5;O43491	Band 4.1-like protein 2	178;178;178;178;178;181;178	178;178
TSN	TSN;TSN;TSN;TSN	219	Ubiquitylation	Q15631	ENSG00000211460	7.63761	0.304044	0.79979	2	1	1.59e-10	NA	NA	NA	NA	NA	NA	KVEEVVYDLSIRGFNKETAAACVEK______	_GFNK(gl)ETAAACVEK_	K	+	Q15631;E9PGT1;B7Z5D9;B3KRM8	Q15631	Translin	219;214;185;172	219
CUL4A;CUL4B	CUL4A;CUL4B	609	Ubiquitylation	Q13620	ENSG00000139842;ENSG00000158290	7.53723	0.303225	0.798411	1	0.589793	0.000306088	NA	NA	NA	NA	NA	NA	FRFIHGKDVFEAFYKKDLAKRLLVGKSASVD;FRFIYGKDVFEAFYKKDLAKRLLVGKSASVD	_DVFEAFYKK(gl)_	K		Q13619;B2RBV7;B4DKT2;Q13620	Q13619;Q13620	Cullin-4A;Cullin-4B	455;355;134;609	455;609
SLC12A2	SLC12A2;SLC12A2;SLC12A2	983	Ubiquitylation	P55011	ENSG00000064651	7.38755	0.303109	0.798214	2	0.999867	7.9e-13	NA	NA	NA	NA	NA	NA	LSEKPITHKVEEEDGKTATQPLLKKESKGPI	_VEEEDGK(gl)TATQPLLKK_	K	+	P55011;Q53ZR1;G3XAL9	P55011	Solute carrier family 12 member 2	983;983;983	983
UBFD1	UBFD1;UBFD1;UBFD1	305	Ubiquitylation	O14562	ENSG00000103353	7.19712	0.302407	0.797031	1	1	0.000645027	NA	NA	NA	NA	NA	NA	VPTQYVDAIKDTVLGKWQYF___________	_DTVLGK(gl)WQYF_	K	+	O14562;H3BRL3;B3KW52	O14562	Ubiquitin domain-containing protein UBFD1	305;296;182	305
SLC16A1	SLC16A1	442	Ubiquitylation	B4E106	ENSG00000155380	7.74122	0.302173	0.796637	2	1	0	NA	NA	NA	NA	NA	NA	LLAKEQKANEQKKESKEEETSIDVAGKPNEV	_ESK(gl)EEETSIDVAGKPNEVTK_	K	+	P53985;B4DKS0;B4E106	P53985;B4E106	Monocarboxylate transporter 1	462;442;442	462;442
SLC12A2	SLC12A2;SLC12A2;SLC12A2;SLC12A2	1018	Ubiquitylation	P55011	ENSG00000064651	7.09015	0.301705	0.795848	1	0.56695	6.96e-05	NA	NA	NA	NA	NA	NA	VADQKLLEASTQFQKKQGKNTIDVWWLFDDG	_LLEASTQFQKK(gl)_	K		P55011;Q53ZR1;G3XAL9;B7ZM24	P55011	Solute carrier family 12 member 2	1018;1018;1018;1002	1018
SNRNP200	SNRNP200;SNRNP200;SNRNP200	770	Ubiquitylation	O75643	ENSG00000144028	7.50025	0.30147	0.795453	2	0.999989	1.42e-06	NA	NA	NA	NA	NA	NA	GSASTEVLRTEAEQCKNLELKDLLPYGFAIH	_TEAEQCK(gl)NLELK_	K	+	O75643;A4FU77;F5H447;Q9H8B9	O75643	U5 small nuclear ribonucleoprotein 200 kDa helicase	770;521;445;445	770
SHPRH	SHPRH;SHPRH;SHPRH	1647	Ubiquitylation	Q149N8	ENSG00000146414	6.38502	0.30147	0.795453	1	1	0.00423771	NA	NA	NA	NA	NA	NA	FLIKATIEERMQAMLKTAERSHTNSSAKHSE	_MQAMLK(gl)TAER_	K		Q149N8;B3KX98;E9PD63;Q5JT88	Q149N8	E3 ubiquitin-protein ligase SHPRH	1647;846;95;69	1647
RPA3	RPA3;RPA3	33	Ubiquitylation	A4D105	ENSG00000106399	7.77076	0.300885	0.794466	1	0.999998	0.00591975	NA	NA	NA	NA	NA	NA	AQFIDKPVCFVGRLEKIHPTGKMFILSDGEG	_LEK(gl)IHPTGK_	K	+	A4D105;P35244	A4D105	Replication protein A 14 kDa subunit	33;33	33
HNRNPU	HNRNPU;HNRNPU;HNRNPU;HNRNPU;HNRPU	551	Ubiquitylation	Q00839	ENSG00000153187	7.17673	0.299831	0.792689	1	1	1.86e-07	NA	NA	NA	NA	NA	NA	KMMVAGFKKQMADTGKLNTLLQRAPQCLGKF	_QMADTGK(gl)LNTLLQR_	K	+	Q00839;B4DLR3;B3KX72;Q5RI17;Q96BA7;Q5RI19;Q7Z4Q5	Q00839	Heterogeneous nuclear ribonucleoprotein U	551;510;476;449;448;275;239	551
CNP	CNP	176	Ubiquitylation	P09543	ENSG00000173786;ENSG00000260283	7.54623	0.298541	0.790515	1	0.566148	1.23e-05	NA	NA	NA	NA	NA	NA	LKEKNQWQLSADDLKKLKPGLEKDFLPLYFG	_NQWQLSADDLKK(gl)_	K		P09543	P09543	2',3'-cyclic-nucleotide 3'-phosphodiesterase	176	176
FBXO28	FBXO28	294	Ubiquitylation	Q9NVF7	ENSG00000143756	7.04127	0.298424	0.790318	1	0.999997	6e-06	NA	NA	NA	NA	NA	NA	RREISELRTKVQEQQKQLQDQDQKLLEQTQI	_VQEQQK(gl)QLQDQDQK_	K	+	Q9NVF7	Q9NVF7	F-box only protein 28	294	294
HNRNPDL	HNRPDL	209	Ubiquitylation	O14979	ENSG00000152795	7.0746	0.297837	0.789329	2	0.992416	0.00154525	NA	NA	NA	NA	NA	NA	VLFKDAASVDKVLELKEHKLDGKLIDPKRAK	_VLELK(gl)EHK_	K		O14979;B4DTA2	O14979	Heterogeneous nuclear ribonucleoprotein D-like	209;60	209
CBX3	CBX3;CBX3;CBX3;CBX3	44	Ubiquitylation	A4D177	ENSG00000122565	7.02845	0.297602	0.788933	1	0.999988	0.000230676	NA	NA	NA	NA	NA	NA	EFVVEKVLDRRVVNGKVEYFLKWKGFTDADN	_VVNGK(gl)VEYFLK_	K		A4D177;Q13185;B8ZZ43;C9JMM0	A4D177	Chromobox protein homolog 3	44;44;44;44	44
DNAJC13	DNAJC13;DNAJC13;DNAJC13	969	Ubiquitylation	A7E2Y5	ENSG00000138246	6.53784	0.296663	0.78735	1	1	0.0155809	NA	NA	NA	NA	NA	NA	TVPLQSNVIEAAPDMKRESEKEWYFGNADKE	_ATVPLQSNVIEAAPDMK(gl)R_	K	+	A7E2Y5;O75165;H0Y8Q2	A7E2Y5	DnaJ homolog subfamily C member 13	969;969;66	969
BIRC6	BIRC6	2277	Ubiquitylation	Q9NR09	ENSG00000115760	7.20726	0.295605	0.785568	1	0.987836	2.26e-05	NA	NA	NA	NA	NA	NA	QSNKGSSYKLLVEQAKLKQATSKHFKDLIRL	_LLVEQAK(gl)LK_	K	+	Q9NR09	Q9NR09	Baculoviral IAP repeat-containing protein 6	2277	2277
TOMM34	TOMM34;TOMM34	305	Ubiquitylation	Q15785	ENSG00000025772	6.81778	0.295253	0.784973	1	1	0.00345799	NA	NA	NA	NA	NA	NA	IEPRNGPAQKLRQEVKQNLH___________	_LRQEVK(gl)QNLH_	K		Q15785;B4DXU3;Q6ZPD0	Q15785	Mitochondrial import receptor subunit TOM34	305;264;178	305
HKR1	HKR1;HKR1;HKR1;HKR1;HKR1	573	Ubiquitylation	Q53EM3	ENSG00000181666	6.90992	0.294194	0.783189	1	1	1.26e-07	NA	NA	NA	NA	NA	NA	EKPFVCAECGRGFNDKSTLISHQRTHSGEKP	_GFNDK(gl)STLISHQR_	K		Q53EM3;H0YFV9;P10072;B4DSY3;Q7Z6E1;B3KPE4;F5H6A5;B4DWM7;E7ER00	Q53EM3	Krueppel-related zinc finger protein 1	573;573;537;519;476;264;264;316;316	573
SARS	SARS;SARS;SARS	55	Ubiquitylation	Q5T5C7	ENSG00000031698	6.74552	0.293959	0.782793	1	0.985751	0.00411527	NA	NA	NA	NA	NA	NA	DSEWRRCRFRADNLNKLKNLCSKTIGEKMKK	_FRADNLNK(gl)LK_	K		Q5T5C7;P49591;Q53HA4;Q0VGA5	Q5T5C7	Serine--tRNA ligase, cytoplasmic	55;55;55;55	55
DDB2	DDB2	151	Ubiquitylation	Q92466	ENSG00000134574	6.61449	0.292899	0.781007	1	0.988723	0.00135507	NA	NA	NA	NA	NA	NA	IMLWNFGIKDKPTFIKGIGAGGSITGLKFNP	_DKPTFIK(gl)GIGAGGSITGLK_	K	+	Q92466	Q92466	DNA damage-binding protein 2	151	151
RFC1	RFC1;LLDBP	498	Ubiquitylation	P35251	ENSG00000035928	7.04961	0.292782	0.780809	1	0.5	0.00536542	NA	NA	NA	NA	NA	NA	PGKKSKYEIAVETEMKKESKLERTPQKNVQG	_SKYEIAVETEMK(gl)K_	K	+	P35251;Q14756	P35251	Replication factor C subunit 1	498;387	498
RFC1	RFC1;LLDBP	499	Ubiquitylation	P35251	ENSG00000035928	7.04961	0.292782	0.780809	1	0.5	0.00536542	NA	NA	NA	NA	NA	NA	GKKSKYEIAVETEMKKESKLERTPQKNVQGK	_SKYEIAVETEMK(gl)K_	K		P35251;Q14756	P35251	Replication factor C subunit 1	499;388	499
SAFB2;SAFB	SAFB;SAFB;SAFB;SAFB;SAFB;SAFB;SAFB;SAFB;SAFB;SAFB2;SAFB2;SAFB2;SAFB2;SAFB2	428	Ubiquitylation	A0AV56	ENSG00000130254;ENSG00000160633	6.90548	0.291957	0.779419	1	0.957231	0.0130695	NA	NA	NA	NA	NA	NA	LSSTTRATDLKNLFSKYGKVVGAKVVTNARS	_NLFSK(gl)YGK_	K	+	A0AV56;A8K329;B7ZLP6;Q15424;B7ZLP5;F5GZU3;B7Z5B6;F5H0H3;B7Z5X3;F5H1L1;B7Z2Z1;B7Z2F6;B7Z959;B7Z1C7;Q14151;A0PJ47;A8MXT5;C9JPX0;F5GXS4	A0AV56;Q14151	Scaffold attachment factor B1;Scaffold attachment factor B2	428;428;428;428;428;258;359;359;335;323;323;271;178;227;429;429;429;325;180	428;429
PSIP1	PSIP1	424	Ubiquitylation	O75475	ENSG00000164985	7.01427	0.291839	0.77922	1	0.591743	3.38e-05	NA	NA	NA	NA	NA	NA	SQVIMEKSTMLYNKFKNMFLVGEGDSVITQV	_STMLYNKFK(gl)_	K	+	O75475	O75475	PC4 and SFRS1-interacting protein	424	424
FXR1;FXR2	FXR1;FXR1;FXR1;FXR1;FXR2	310	Ubiquitylation	P51114	ENSG00000114416;ENSG00000129245	7.23845	0.291014	0.777829	2	1	0.00187377	NA	NA	NA	NA	NA	NA	KVIGKNGKVIQEIVDKSGVVRVRIEGDNENK;KVIGKNGKVIQEIVDKSGVVRVRVEGDNDKK	_VIQEIVDK(gl)SGVVR_	K	+	P51114;B4DXZ6;B4DM78;B4DM21;E9PFF5;E7EU85;B4DGH9;P51116	P51114;P51116	Fragile X mental retardation syndrome-related protein 1;Fragile X mental retardation syndrome-related protein 2	310;297;225;261;261;225;225;320	310;320
AKR1A1	AKR1A1	308	Ubiquitylation	P14550	ENSG00000117448	6.46362	0.290896	0.777631	1	1	0.000257836	NA	NA	NA	NA	NA	NA	NKNWRYIVPMLTVDGKRVPRDAGHPLYPFND	_YIVPMLTVDGK(gl)R_	K		P14550	P14550	Alcohol dehydrogenase [NADP(+)]	308	308
RCN2	RCN2;RCN2;RCN2	72	Ubiquitylation	F8WCY5	ENSG00000117906	7.83729	0.289598	0.775443	2	0.606853	0.0184712	NA	NA	NA	NA	NA	NA	LGHEEQQKRLQAIIKKIDLDSDGFLTESELS	_LQAIIKK(gl)_	K		F8WCY5;Q14257;H0YL43	F8WCY5	Reticulocalbin-2	72;72;63	72
ISCU	ISCU;ISCU;ISCU;ISCU;ISCU	54	Ubiquitylation	Q9H1K1	ENSG00000136003	7.26036	0.289598	0.775443	2	0.5	0.000484897	NA	NA	NA	NA	NA	NA	VVDHYENPRNVGSLDKTSKNVGTGLVGAPAC	_NVGSLDK(gl)TSK_	K	+	Q9H1K1;B3KQ30;B4DDI1;B4DNC9;F5H5N2;B1P7G3	Q9H1K1	Iron-sulfur cluster assembly enzyme ISCU, mitochondrial	54;54;54;54;54;29	54
ISCU	ISCU;ISCU;ISCU;ISCU;ISCU	57	Ubiquitylation	Q9H1K1	ENSG00000136003	7.26036	0.289598	0.775443	2	0.5	0.000484897	NA	NA	NA	NA	NA	NA	HYENPRNVGSLDKTSKNVGTGLVGAPACGDV	_NVGSLDK(gl)TSK_	K	+	Q9H1K1;B3KQ30;B4DDI1;B4DNC9;F5H5N2;B1P7G3	Q9H1K1	Iron-sulfur cluster assembly enzyme ISCU, mitochondrial	57;57;57;57;57;32	57
MYO1D	MYO1D;DKFZp686A01173;MYO1D;MYO1D	976	Ubiquitylation	O94832	ENSG00000176658	7.04391	0.288418	0.773453	1	1	0.00027476	NA	NA	NA	NA	NA	NA	QVNVTNPVQCSLHGKKCTVSVETRLNQPQPD	_K(gl)CTVSVETR_	K	+	O94832;Q7Z3N6;F2Z2U7;Q8N618	O94832	Unconventional myosin-Id	976;887;168;133	976
EEF1A2;EEF1A1	EEF1A1;EEF1A1P5;EEF1A1;EEF1A1;EEF1A1;EEF1A1;EEF1A1;EEF1A1;EEF1A1;EEF1A1;EEF1A1;EEF1A1;EEF1A2	41	Ubiquitylation	P68104	ENSG00000101210;ENSG00000156508	7.43056	0.287827	0.772457	1	0.998541	0.00967308	NA	NA	NA	NA	0.499414	0.00274782	HLIYKCGGIDKRTIEKFEKEAAEMGKGSFKY	_TIEK(gl)FEK_	K	+	P68104;Q53HQ7;Q5VTE0;Q6IPN6;Q6IPS9;Q6IPT9;A8K9C4;Q53GA1;Q53HM9;Q53G85;Q53HR5;Q6IQ15;Q53G89;Q9H2I7;F8W6I0;B4DNE0;Q5JR01;A6PW80;E7EPH7;Q6NSH7;Q6NS35;Q05639;Q53GE9	P68104;Q05639;Q53GE9	Elongation factor 1-alpha 1;Elongation factor 1-alpha;Putative elongation factor 1-alpha-like 3;Elongation factor 1-alpha;Elongation factor 1-alpha;Elongation factor 1-alpha;Elongation factor 1-alpha;Elongation factor 1-alpha;Elongation factor 1-alpha;Elongation factor 1-alpha;Elongation factor 1-alpha;Elongation factor 1-alpha;Elongation factor 1-alpha;Elongation factor 1-alpha;Elongation factor…	41;41;41;41;41;41;41;41;41;41;41;41;12;41;41;41;41;41;41;41;41;41;41	41;41;41
RPS3A	RPS3A;RPS3A;RPS3A;RPS3A;RPS3A;RPS3A;RPS3A	195	Ubiquitylation	A8K4W0	ENSG00000145425	6.97103	0.287472	0.77186	1	0.999237	5.6e-05	NA	NA	NA	NA	NA	NA	DLKEVVNKLIPDSIGKDIEKACQSIYPLHDV	_LIPDSIGK(gl)DIEK_	K		A8K4W0;P61247;Q6NXR8;D6RAT0;D6RG13;H0Y9Y4;D6RB09;D6R9B6	A8K4W0	40S ribosomal protein S3a	195;195;195;158;175;139;158;76	195
SSRP1	SSRP1	661	Ubiquitylation	Q08945	ENSG00000149136	6.72656	0.286053	0.769468	1	0.882505	0.00953415	NA	NA	NA	NA	NA	NA	GSSSKSSSRQLSESFKSKEFVSSDESSSGEN	_QLSESFK(gl)SK_	K		Q08945	Q08945	FACT complex subunit SSRP1	661	661
HK1	HK1;HK1;HK1	798	Ubiquitylation	B3KXY9	ENSG00000156515	6.93663	0.285935	0.769268	1	0.917807	0.000107362	NA	NA	NA	NA	NA	NA	MYLGEIVRNILIDFTKKGFLFRGQISETLKT	_NILIDFTK(gl)K_	K	+	B3KXY9;E7ENR4;Q59FD4;A8K7J7;P19367;B4DG62	B3KXY9	Hexokinase-1	798;798;795;763;763;763	798
RPS7	RPS7;RPS7;RPS7	155	Ubiquitylation	P62081	ENSG00000171863	7.32854	0.285935	0.769268	2	0.999998	0.00241592	NA	NA	NA	NA	NA	NA	VGKRIRVKLDGSRLIKVHLDKAQQNNVEHKV	_LIK(gl)VHLDK_	K	+	P62081;Q57Z92;B5MCP9;Q59FS3	P62081	40S ribosomal protein S7	155;155;155;46	155
FKBP5	FKBP5;FKBP5;FKBP5;FKBP5;FKBP5;FKBP5	58	Ubiquitylation	Q13451	ENSG00000096060	7.07719	0.285816	0.769069	2	0.931849	0.00259372	NA	NA	NA	NA	NA	NA	GEETPMIGDKVYVHYKGKLSNGKKFDSSHDR	_VYVHYK(gl)GK_	K		Q13451;Q2TA84;Q53GX4;Q5TGM6;B7Z8G2;Q6ZR21;F5H7R1;Q59EB8;H0Y3A5	Q13451	Peptidyl-prolyl cis-trans isomerase FKBP5;Peptidyl-prolyl cis-trans isomerase;Peptidyl-prolyl cis-trans isomerase;Peptidyl-prolyl cis-trans isomerase	58;58;58;58;21;58;58;57;56	58
RNF40	RNF40;RNF40;RNF40	420	Ubiquitylation	O75150	ENSG00000103549	6.47654	0.284869	0.767473	1	1	0.000219074	NA	NA	NA	NA	NA	NA	VKTQLDEARGLLLATKNSHLRHIEHMESDEL	_GLLLATK(gl)NSHLR_	K		O75150;A8K6K1;H3BP71;B4DMM1;F8W8Z4	O75150	E3 ubiquitin-protein ligase BRE1B	420;420;380;112;112	420
EPB41L2	EPB41L2	611	Ubiquitylation	O43491	ENSG00000079819	6.73978	0.284633	0.767073	1	0.5	0.000640142	NA	NA	NA	NA	NA	NA	VRSPTKAPHLQLIEGKKNSLRVEGDNIYVRH	_APHLQLIEGK(gl)K_	K		O43491	O43491	Band 4.1-like protein 2	611	611
EPB41L2	EPB41L2	612	Ubiquitylation	O43491	ENSG00000079819	6.73978	0.284633	0.767073	1	0.5	0.000640142	NA	NA	NA	NA	NA	NA	RSPTKAPHLQLIEGKKNSLRVEGDNIYVRHS	_APHLQLIEGK(gl)K_	K		O43491	O43491	Band 4.1-like protein 2	612	612
FARSB	FARSB;FARSB	97	Ubiquitylation	Q9NSD9	ENSG00000116120	7.35154	0.284396	0.766674	2	0.999999	0.00735668	NA	NA	NA	NA	NA	NA	RGLQVFKERIKAPVYKRVMPDGKIQKLIITE	_IKAPVYK(gl)R_	K	+	Q9NSD9;Q9BR63;A8K666	Q9NSD9	Phenylalanine--tRNA ligase beta subunit	97;93;97	97
MATR3	MATR3;MATR3;DKFZp686K23100;MATR3;MATR3;DKFZp686K0542;MATR3	565	Ubiquitylation	A8MXP9	ENSG00000015479	6.64435	0.283448	0.765077	1	0.999999	0.00024249	NA	NA	NA	NA	NA	NA	DHCLKKALWFQGRCVKVDLSEKYKKLVLRIP	_CVK(gl)VDLSEK_	K	+	A8MXP9;P43243;Q68D11;D6REM6;B4DRS1;B3KM87;Q5CZA7;Q9H4N1;H0Y8T4	A8MXP9	Matrin-3	565;565;565;565;277;227;227;125;325	565
CHERP	CHERP	901	Ubiquitylation	Q8IWX8	ENSG00000085872	6.45627	0.282499	0.763478	1	1	0.00772039	NA	NA	NA	NA	NA	NA	VGVALDDPYENYRRNKSYSFIARMKARDECK	_NK(gl)SYSFIAR_	K		Q8IWX8;B4DPM4;B4DL82;Q59ET1	Q8IWX8	Calcium homeostasis endoplasmic reticulum protein	901;440;386;384	901
MSN	MSN	328	Ubiquitylation	P26038	ENSG00000147065	6.79619	0.282499	0.763478	1	0.578987	0.00492742	NA	NA	NA	NA	NA	NA	KHQKQMERAMLENEKKKREMAEKEKEKIERE	_AMLENEKK(gl)_	K		P26038;B7Z4C7	P26038	Moesin	328;44	328
XRCC5	XRCC5;XRCC5	282	Ubiquitylation	P13010	ENSG00000079246	7.31054	0.28238	0.763278	1	0.983827	1.42e-05	NA	NA	NA	NA	NA	NA	ILQERVKKTWTVVDAKTLKKEDIQKETVYCL	_TWTVVDAK(gl)TLKK_	K	+	P13010;Q53T09	P13010	X-ray repair cross-complementing protein 5	282;118	282
HNRNPUL2;HNRNPUL2-BSCL2	HNRNPUL2;hCG_2044799	305	Ubiquitylation	Q1KMD3	ENSG00000214753;ENSG00000234857	7.24949	0.282262	0.763078	1	1	2.22e-09	NA	NA	NA	NA	NA	NA	GKVCFEAKVTQNLPMKEGCTEVSLLRVGWSV	_VTQNLPMK(gl)EGCTEVSLLR_	K		Q1KMD3;H3BQZ7	Q1KMD3	Heterogeneous nuclear ribonucleoprotein U-like protein 2	305;305	305
LDHB	LDHB;LDHB	332	Ubiquitylation	P07195	ENSG00000111716	7.29237	0.281906	0.762478	1	0.999984	0	NA	NA	NA	NA	NA	NA	LKKSADTLWDIQKDLKDL_____________	_SADTLWDIQKDLK(gl)DL_	K	+	P07195;Q5U077	P07195	L-lactate dehydrogenase B chain;L-lactate dehydrogenase	332;332	332
YWHAZ	YWHAZ;YWHAZ;YWHAZ;YWHAZ;YWHAZ;YWHAZ;YWHAZ	74	Ubiquitylation	E7EX29	ENSG00000164924	7.16137	0.281906	0.762478	1	0.870662	0	NA	NA	NA	NA	0.498952	0.000340355	WRVVSSIEQKTEGAEKKQQMAREYREKIETE	_VVSSIEQKTEGAEK(gl)K_	K		E7EX29;D0PNI1;P63104;E7ESK7;E7EVZ2;E9PD24;E5RIR4;Q6LD62	E7EX29	14-3-3 protein zeta/delta	74;74;74;74;74;74;74;58	74
ATRX	ATRX;ATRX;ATRX	404	Ubiquitylation	A4LAA3	ENSG00000085224	6.47227	0.27965	0.758675	1	0.5	0.00569796	NA	NA	NA	NA	NA	NA	LRQLKAFKSVLADIKKAHLALEEDLNSEFRA	_SVLADIK(gl)K_	K		A4LAA3;P46100;F8WDE0	A4LAA3	Transcriptional regulator ATRX	404;404;360	404
ATRX	ATRX;ATRX;ATRX	403	Ubiquitylation	A4LAA3	ENSG00000085224	6.47227	0.27965	0.758675	1	0.5	0.00569796	NA	NA	NA	NA	NA	NA	KLRQLKAFKSVLADIKKAHLALEEDLNSEFR	_SVLADIK(gl)K_	K		A4LAA3;P46100;F8WDE0	A4LAA3	Transcriptional regulator ATRX	403;403;359	403
MPP6	MPP6;MPP6	403	Ubiquitylation	Q9NZW5	ENSG00000105926	6.90573	0.27965	0.758675	1	0.999982	0.000269078	NA	NA	NA	NA	NA	NA	KFVSRSEMEADIKAGKYLEHGEYEGNLYGTK	_AGK(gl)YLEHGEYEGNLYGTK_	K	+	Q9NZW5;B8ZZG1	Q9NZW5	MAGUK p55 subfamily member 6	403;291	403
SLC35G2	SLC35G2	55	Ubiquitylation	Q8TBE7	ENSG00000168917	6.75924	0.279055	0.757673	1	1	0.00866939	NA	NA	NA	NA	NA	NA	EINEGYGNFMEENPKKGLLSEMKKKGRAFFG	_K(gl)GLLSEMK_	K		Q8TBE7	Q8TBE7	Solute carrier family 35 member G2	55	55
ANTXR2	ANTXR2;ANTXR2;ANTXR2	399	Ubiquitylation	P58335	ENSG00000163297	7.0816	0.27858	0.756872	2	1	0.00079219	NA	NA	NA	NA	NA	NA	RGVGGIKRMEVRWGDKGSTEEGARLEKAKNA	_WGDK(gl)GSTEEGAR_	K	+	P58335;A4FUA5;Q32Q26	P58335	Anthrax toxin receptor 2	399;357;322	399
DBNL	DBNL;DBNL;DBNL;DBNL;DBNL;DBNL	144	Ubiquitylation	Q9UJU6	ENSG00000136279	6.84715	0.278104	0.75607	1	1	8.84e-10	NA	NA	NA	NA	NA	NA	MEKVAKASGANYSFHKESGRFQDVGPQAPVG	_ASGANYSFHK(gl)ESGR_	K		Q9UJU6;B4DXL9;B4DDU5;H0Y5J4;Q59FH4;B4DDD6;B4DKZ4;C9J7P1;B4DEM2;B4DUF9	Q9UJU6	Drebrin-like protein	144;92;74;73;72;119;82;49;41;49	144
MBLAC2	MBLAC2;MBLAC2	256	Ubiquitylation	Q68D91	ENSG00000176055	7.44331	0.278104	0.75607	1	1	0.000649025	NA	NA	NA	NA	NA	NA	FRLASNYISKAGICHKVSTFAMRSLASLALR	_AGICHK(gl)VSTFAM(ox)R_	K	+	Q68D91;B3KY36;F5GYQ0	Q68D91	Metallo-beta-lactamase domain-containing protein 2	256;186;186	256
GRB2	GRB2;GRB2;GRB2	76	Ubiquitylation	B0LPF3	ENSG00000177885	7.94751	0.277152	0.754465	3	1	1.29e-05	NA	NA	NA	NA	NA	NA	FFGKIPRAKAEEMLSKQRHDGAFLIRESESA	_AEEMLSK(gl)QR_	K	+	B0LPF3;P62993;Q6ICN0;B3KR50	B0LPF3	Growth factor receptor-bound protein 2	76;76;76;76	76
UBE2D3	UBE2D3;UBE2D3;UBE2D3	128	Ubiquitylation	P61077	ENSG00000109332	7.98564	0.276794	0.753863	6	1	0	NA	NA	NA	NA	NA	NA	PNPDDPLVPEIARIYKTDRDKYNRISREWTQ	_IYK(gl)TDRDK(gl)YNR_	K	+	P61077;H9KV45;D6RAH7	P61077	Ubiquitin-conjugating enzyme E2 D3	128;122;99	128
MCMBP	MCMBP	37	Ubiquitylation	Q9BTE3	ENSG00000197771	7.51863	0.276556	0.753461	1	0.971668	0.00376626	NA	NA	NA	NA	NA	NA	NGVNPDWEKKVIEYFKEKLKENNAPKWVPSL	_KVIEYFK(gl)EK_	K		Q9BTE3	Q9BTE3	Mini-chromosome maintenance complex-binding protein	37	37
SRSF1	SRSF1	48	Ubiquitylation	Q07955	ENSG00000136450	7.32899	0.276318	0.75306	3	1	0.0136408	NA	NA	NA	NA	NA	NA	EDVFYKYGAIRDIDLKNRRGGPPFAFVEFED	_DIDLK(gl)NRR_	K		Q07955;A8K1L8;Q59FA2	Q07955	Serine/arginine-rich splicing factor 1	48;48;80	48
LMNA	LMNA;LMNA;LMNA;LMNA;LMNA;LMNA;LMNA	114	Ubiquitylation	P02545	ENSG00000160789	7.6119	0.276318	0.75306	2	1	0.000600851	NA	NA	NA	NA	NA	NA	RARLQLELSKVREEFKELKARNTKKEGDLIA	_VREEFK(gl)ELK_	K	+	P02545;Q5I6Y6;Q6UYC3;Q5I6Y4;Q3BDU5;Q5I6Y5;Q5TCJ4;Q8N519	P02545	Prelamin-A/C;Lamin-A/C	114;114;114;114;114;114;114;114	114
HSPA4	HSPA4;HS24/p52;HSPA4	356	Ubiquitylation	P34932	ENSG00000170606	7.04704	0.276318	0.75306	1	0.999972	0.0172406	NA	NA	NA	NA	NA	NA	VGGATRIPAVKEKISKFFGKELSTTLNADEA	_ISK(gl)FFGK_	K		P34932;B4DH02;Q59GF8;B4DUS3;B4DIZ3;B4DT47;B4E354;B4E0H6;O14992;F5H3R0	P34932	Heat shock 70 kDa protein 4	356;356;379;251;237;200;154;80;356;356	356
DCPS	DCPS	138	Ubiquitylation	Q53G42	ENSG00000110063	7.3273	0.275961	0.752458	1	0.998054	0	NA	NA	NA	NA	NA	NA	QLNDVKTTVVYPATEKHLQKYLRQDLRLIRE	_TTVVYPATEK(gl)HLQK_	K	+	Q53G42;Q96C86	Q53G42	m7GpppX diphosphatase	138;138	138
LMNB2	LMNB2	180	Ubiquitylation	Q03252	ENSG00000176619	7.35847	0.275126	0.751051	2	1	6.67e-05	NA	NA	NA	NA	NA	NA	AKAEDGHAVAKKQLEKETLMRVDLENRCQSL	_QLEK(gl)ETLMR_	K	+	Q03252	Q03252	Lamin-B2	180	180
PTP4A2	PTP4A2;PTP4A2;PTP4A2;PTP4A2;PTP4A2	36	Ubiquitylation	Q12974	ENSG00000184007	7.35499	0.274649	0.750247	2	1	0.000322665	NA	NA	NA	NA	NA	NA	NPTNATLNKFTEELKKYGVTTLVRVCDATYD	_K(gl)YGVTTLVR_	K	+	Q12974;E9PRR9;E9PJC0;E9PML8;E9PMY3	Q12974	Protein tyrosine phosphatase type IVA 2	36;36;36;36;36	36
HDAC2	HDAC2;HDAC2	284	Ubiquitylation	Q92769	ENSG00000196591	7.13972	0.274053	0.749242	1	0.999984	0.0010668	NA	NA	NA	NA	NA	NA	GDRLGCFNLTVKGHAKCVEVVKTFNLPLLML	_GHAK(gl)CVEVVK_	K		Q92769;B3KRS5;B3KUJ5	Q92769	Histone deacetylase 2;Histone deacetylase;Histone deacetylase	284;254;254	284
MCM6	MCM6;MCM6	775	Ubiquitylation	Q14566	ENSG00000076003	7.49859	0.273218	0.747834	2	1	0.000521076	NA	NA	NA	NA	NA	NA	IDSEEELINKKRIIEKVIHRLTHYDHVLIEL	_IIEK(gl)VIHR_	K	+	Q14566;Q4ZG57	Q14566	DNA replication licensing factor MCM6	775;739	775
RAD1	RAD1;RAD1	46	Ubiquitylation	O60671	ENSG00000113456	7.65541	0.273218	0.747834	1	0.999393	0	NA	NA	NA	NA	NA	NA	LKAIHFREHATCFATKNGIKVTVENAKCVQA	_EHATCFATK(gl)NGIK_	K	+	O60671;D6R9A1	O60671	Cell cycle checkpoint protein RAD1	46;46	46
EDC4	EDC4;EDC4	111	Ubiquitylation	Q6P2E9	ENSG00000038358	6.5755	0.272143	0.746023	1	1	2.32e-07	NA	NA	NA	NA	NA	NA	KEVEIVASSDSSISSKARGSNKVKIQPVAKY	_EVEIVASSDSSISSK(gl)AR_	K		Q6P2E9;B7Z7V8	Q6P2E9	Enhancer of mRNA-decapping protein 4	111;43	111
SEC14L1	SEC14L1;DKFZp686C06176;SEC14L1;SEC14L1	158	Ubiquitylation	Q59HE8	ENSG00000129657	7.06848	0.271784	0.745418	2	0.999405	0.000231919	NA	NA	NA	NA	NA	NA	KSFFGFESTVEKIAMKQYTSNIKKGKEIIEY	_IAMK(gl)QYTSNIKK_	K	+	Q59HE8;A5PLM6;Q7Z3R7;Q92503;D5G3K3	Q59HE8	SEC14-like protein 1	158;150;150;150;150	158
PGM2	PGM2;PGM2;PGM2;FLJ10983	44	Ubiquitylation	Q96G03	ENSG00000169299	6.63599	0.271426	0.744814	1	0.996934	0.000259644	NA	NA	NA	NA	NA	NA	SLTLEAVKRLIAEGNKEELRKCFGARMEFGT	_LIAEGNK(gl)EELRK_	K		Q96G03;E7ENQ8;E9PD70;Q4W5D6	Q96G03	Phosphoglucomutase-2	44;44;44;44	44
HDGF	HDGF;HDGF	11	Ubiquitylation	B7Z525	ENSG00000143321	7.31292	0.271187	0.744411	2	0.999992	5.59e-05	NA	NA	NA	NA	NA	NA	_____MSRSNRQKEYKCGDLVFAKMKGYPHW	_EYK(gl)CGDLVFAK_	K	+	B7Z525;B2RDE8;P51858	B7Z525	Hepatoma-derived growth factor	11;11;11	11
ELP3	ELP3;ELP3;ELP3;ELP3;ELP3;ELP3;ELP3	34	Ubiquitylation	Q9H9T3	ENSG00000134014	7.31977	0.270708	0.743605	1	0.999597	0	NA	NA	NA	NA	NA	NA	IGDVIKQLIEAHEQGKDIDLNKVKTKTAAKY	_QLIEAHEQGK(gl)DIDLNK_	K	+	Q9H9T3;E5RHR2;E5RIT2;E5RIZ7;E5RIC0;E5RHY2;E5RG26	Q9H9T3	Elongator complex protein 3	34;20;34;20;20;20;34	34
RPL26	RPL26;RPL26	134	Ubiquitylation	P61254	ENSG00000161970	7.11866	0.269153	0.740984	1	0.876516	0.0161105	NA	NA	NA	NA	NA	NA	LERKAKSRQVGKEKGKYKEETIEKMQE____	_GK(gl)YKEETIEK_	K		P61254;Q6IBH6	P61254	60S ribosomal protein L26	134;134	134
HELLS	HELLS;HELLS;HELLS	753	Ubiquitylation	Q9NRZ9	ENSG00000119969	7.14314	0.269033	0.740782	1	0.997203	0.000417768	NA	NA	NA	NA	NA	NA	AKRKLEKLIIHKNHFKGGQSGLNLSKNFLDP	_NHFK(gl)GGQSGLNLSK_	K		Q9NRZ9;Q6I7N8;Q9NW36	Q9NRZ9	Lymphoid-specific helicase	753;724;190	753
ARL17A;ARL17B	ARL17B;ARL17A	15	Ubiquitylation	F8VZA5	ENSG00000185829;ENSG00000228696	7.38908	0.268913	0.74058	1	0.772616	0.023022	NA	NA	NA	NA	NA	NA	_MGNIFEKLFKSLLGKKKMRILILSLDTAGK	_SLLGK(gl)KK_	K		F8VZA5;F8W1E1;I3L3L1;Q8IVW1;F8W153;I3L1V5;I3L2E4	F8VZA5	ADP-ribosylation factor-like protein 17	15;15;15;15;15;15;15	15
CORO2B	CORO2B	221	Ubiquitylation	Q9UQ03	ENSG00000103647	6.5097	0.268554	0.739974	1	1	0.000404122	NA	NA	NA	NA	NA	NA	VIEPRSGRVLQEANCKNHRVNRVVFLGNMKR	_VLQEANCK(gl)NHR_	K		Q9UQ03	Q9UQ03	Coronin-2B	221	221
ORAI2	ORAI2	241	Ubiquitylation	Q96SN7	ENSG00000160991	6.55654	0.268554	0.739974	1	1	0.0184901	NA	NA	NA	NA	NA	NA	KTERHNREIEELHKLKVQLDGHERSLQVL__	_LK(gl)VQLDGHER_	K	+	Q96SN7;B4DUB4	Q96SN7	Protein orai-2	241;164	241
SRSF6	SRSF6	165	Ubiquitylation	A8K588	ENSG00000124193	6.87555	0.268315	0.739571	1	1	5.05e-07	NA	NA	NA	NA	NA	NA	VIEFRSYSDMKRALDKLDGTEINGRNIRLIE	_ALDK(gl)LDGTEINGR_	K	+	A8K588;Q13247;Q59GY3	A8K588	Serine/arginine-rich splicing factor 6	165;165;199	165
PABPC4	PABPC4;PABPC4;PABPC4;PABPC4;PABPC4;PABPC4;PABPC4;PABPC4	375	Ubiquitylation	Q6IQ30	ENSG00000090621	7.38272	0.268195	0.739369	1	1	0	NA	NA	NA	NA	NA	NA	SKPLYVALAQRKEERKAHLTNQYMQRVAGMR	_K(gl)AHLTNQYMQR_	K	+	Q6IQ30;Q13310;B1ANR0;H0Y5F5;B1ANR7;Q3B867;Q147Y3;H0YEU6;Q53GL4;Q59GZ7	Q6IQ30	Polyadenylate-binding protein 4	375;375;375;277;154;125;125;102;86;73	375
CDC73	CDC73;CDC73	247	Ubiquitylation	Q6P1J9	ENSG00000134371	6.90809	0.268075	0.739167	1	0.6131	5.98e-08	NA	NA	NA	NA	NA	NA	RTRTTILQSTGKNFSKNIFAILQSVKAREEG	_TTILQSTGKNFSK(gl)_	K	+	Q6P1J9;B4DV47	Q6P1J9	Parafibromin	247;247	247
CHEK1	CHEK1;CHEK1;CHEK1;CHEK1;CHEK1;CHEK1	54	Ubiquitylation	O14757	ENSG00000149554	7.45602	0.267596	0.738359	2	0.558109	0.00876928	NA	NA	NA	NA	NA	NA	IVDMKRAVDCPENIKKEICINKMLNHENVVK	_AVDCPENIKK(gl)_	K		O14757;B4DDD0;F5H7S4;E9PKQ3;E9PJI4;E9PRU7;E9PQW7	O14757	Serine/threonine-protein kinase Chk1	54;54;54;54;54;54;54	54
PARP1	PARP1	949	Ubiquitylation	P09874	ENSG00000143799	7.36239	0.267356	0.737955	1	1	0.00056626	NA	NA	NA	NA	NA	NA	HASHISKLPKGKHSVKGLGKTTPDPSANISL	_HSVK(gl)GLGK_	K	+	P09874;B4E0E1;B2R5W3	P09874	Poly [ADP-ribose] polymerase 1	949;928;949	949
G3BP1	G3BP1;G3BP1;G3BP;G3BP;G3BP1;G3BP1;DKFZp313K0921;G3BP1;G3BP1;G3BP1	64	Ubiquitylation	Q13283	ENSG00000145907	6.94939	0.266757	0.736945	1	0.999998	0.000156729	NA	NA	NA	NA	NA	NA	GKPADAVYGQKEIHRKVMSQNFTNCHTKIRH	_K(gl)VM(ox)SQNFTNCHTK_	K		Q13283;Q32P45;Q53HH4;Q5U0Q1;Q6FI03;E5RJU8;E5RIZ6;Q5HYE9;E5RH42;E5RIF8;E5RI46	Q13283	Ras GTPase-activating protein-binding protein 1	64;64;64;64;64;64;74;64;64;64;64	64
LMNB1	LMNB1;LMNB1;LMNB1	102	Ubiquitylation	P20700	ENSG00000113368	7.34351	0.265557	0.734923	2	1	1.52e-05	NA	NA	NA	NA	NA	NA	ADARRALDDTARERAKLQIELGKCKAEHDQL	_AK(gl)LQIELGK_	K	+	P20700;E9PBF6;Q6DC98	P20700	Lamin-B1	102;102;102	102
EEF2K	EEF2K;EEF2K	65	Ubiquitylation	O00418	ENSG00000103319	6.85691	0.264837	0.733709	1	1	0.00119469	NA	NA	NA	NA	NA	NA	QNVNSKVNKYYSNLTKSERYSSSGSPANSFH	_YYSNLTK(gl)SER_	K	+	O00418;H3BRH4	O00418	Eukaryotic elongation factor 2 kinase	65;65	65
STXBP3	STXBP3	220	Ubiquitylation	O00186	ENSG00000116266	6.8832	0.264837	0.733709	1	0.999732	0.000178156	NA	NA	NA	NA	NA	NA	SKLAQLVEKKLEDYYKIDEKSLIKGKTHSQL	_KLEDYYK(gl)IDEK_	K		O00186	O00186	Syntaxin-binding protein 3	220	220
ATP2B1	ATP2B1;ATP2B1;ATP2B1	62	Ubiquitylation	P20020	ENSG00000070961	6.71866	0.264476	0.733102	1	0.5	0.000654727	NA	NA	NA	NA	NA	NA	RKIQESYGDVYGICTKLKTSPNEGLSGNPAD	_IQESYGDVYGICTK(gl)LK_	K	+	P20020;Q58F24;F8W1V5	P20020	Plasma membrane calcium-transporting ATPase 1	62;62;62	62
AKAP12	AKAP12;DKFZp686M0430	875	Ubiquitylation	Q02952	ENSG00000131016	6.71564	0.264236	0.732697	1	0.998834	0.000571834	NA	NA	NA	NA	NA	NA	MEAQQAQKSAEQPEQKAATEVSKELSESQVH	_SAEQPEQK(gl)AATEVSK_	K	+	Q02952;Q5CZB5	Q02952	A-kinase anchor protein 12	875;771	875
ING4	ING4;ING4	114	Ubiquitylation	Q9UNL4	ENSG00000111653	7.01481	0.262553	0.729861	1	0.699054	0.00403078	NA	NA	NA	NA	NA	NA	RLDTDLARFEADLKEKQIESSDYDSSSSKGK	_FEADLKEK(gl)_	K		Q9UNL4;B4DDF2;A4KYM7	Q9UNL4	Inhibitor of growth protein 4	114;65;114	114
STX1B	STX1B;STX1B;STX1B	188	Ubiquitylation	P61266	ENSG00000099365	6.57265	0.262193	0.729252	1	1	0.000196466	NA	NA	NA	NA	NA	NA	LAIFTDDIKMDSQMTKQALNEIETRHNEIIK	_MDSQMTK(gl)QALNEIETR_	K		P61266;Q2VPS2;H3BT82	P61266	Syntaxin-1B	188;188;104	188
ANXA2	ANXA2;ANXA2;ANXA2;ANXA2;ANXA2;ANXA2;ANXA2;ANXA2;ANXA2;ANXA2;ANXA2;ANXA2;ANXA2;ANXA2	49	Ubiquitylation	P07355	ENSG00000182718	7.50236	0.261952	0.728847	4	1	0	NA	NA	NA	NA	NA	NA	DAERDALNIETAIKTKGVDEVTIVNILTNRS	_TK(gl)GVDEVTIVNILTNR_	K	+	P07355;H0YN42;H0YMU9;H0YMD0;B4DNH8;H0YKS4;H0YMM1;H0YKX9;H0YMT9;H0YLV6;H0YKZ7;H0YMW4;H0YKL9;H0YKV8;H0YMD9	P07355	Annexin A2;Annexin;Annexin;Annexin;Annexin;Annexin;Annexin;Annexin;Annexin;Annexin;Annexin;Annexin;Annexin	49;49;49;49;49;49;49;49;49;49;49;77;49;49;49	49
SUPT16H	SUPT16H;SUPT16H;SUPT16H	335	Ubiquitylation	Q9Y5B9	ENSG00000092201	6.98358	0.26135	0.727833	1	0.538388	0.00014258	NA	NA	NA	NA	NA	NA	VKICDVYNAVMDVVKKQKPELLNKITKNLGF	_ICDVYNAVMDVVKK(gl)_	K	+	Q9Y5B9;F5H063;Q0VGA3	Q9Y5B9	FACT complex subunit SPT16	335;335;335	335
HERC2	HERC2;HERC2	17	Ubiquitylation	O95714	ENSG00000128731;ENSG00000263162	7.05949	0.260748	0.726818	1	0.998495	0.0178908	NA	NA	NA	NA	NA	NA	PSESFCLAAQARLDSKWLKTDIQLAFTRDGL	_LDSK(gl)WLK_	K		O95714;I3L1C5;H3BRG9	O95714	E3 ubiquitin-protein ligase HERC2	17;17;17	17
MSN	MSN;MSN	162	Ubiquitylation	P26038	ENSG00000147065	7.76527	0.260748	0.726818	8	0.923751	0.0266541	NA	NA	NA	NA	NA	NA	LAGDKLLPQRVLEQHKLNKDQWEERIQVWHE	_VLEQHK(gl)LNK_	K	+	P26038;Q6PJT4	P26038	Moesin	162;162	162
ATP1A1	ATP1A1;ATP1A1;ATP1A1	22	Ubiquitylation	B7Z2T5	ENSG00000163399	7.48745	0.260508	0.726412	2	0.562005	0	NA	NA	NA	NA	NA	NA	RDKYEPAAVSEQGDKKGKKGKKDRDMDELKK	_DKYEPAAVSEQGDKK(gl)_	K		B7Z2T5;F5H3A1;P05023;H7BXX5	B7Z2T5	Sodium/potassium-transporting ATPase subunit alpha-1	22;22;22;21	22
DYNC1H1	DYNC1H1	4089	Ubiquitylation	Q14204	ENSG00000197102	7.54541	0.258217	0.722553	2	1	0.0440173	NA	NA	NA	NA	NA	NA	AEGFNQADKAINTAVKSGRWVMLKNVHLAPG	_AINTAVK(gl)SGR_	K	+	Q14204	Q14204	Cytoplasmic dynein 1 heavy chain 1	4089	4089
DSG2	DSG2	706	Ubiquitylation	Q14126	ENSG00000046604	6.99692	0.258097	0.722349	1	1	8.26e-11	NA	NA	NA	NA	NA	NA	AKEATMKGSSSASIVKGQHEMSEMDGRWEEH	_GSSSASIVK(gl)GQHEMSEMDGR_	K	+	Q14126	Q14126	Desmoglein-2	706	706
NUDC	NUDC;NUDC	194	Ubiquitylation	Q9Y266	ENSG00000090273	7.18492	0.257856	0.721943	1	0.544986	0.000105681	NA	NA	NA	NA	NA	NA	SELDLAVPFCVNFRLKGKDMVVDIQRRHLRV	_LK(gl)GKDMVVDIQR_	K		Q9Y266;Q9H2R7	Q9Y266	Nuclear migration protein nudC	194;145	194
PANX1	PANX1	381	Ubiquitylation	Q96RD7	ENSG00000110218	6.65187	0.25689	0.720315	1	1	0.000507733	NA	NA	NA	NA	NA	NA	LLTNLGMIKMDVVDGKTPMSAEMREEQGNQT	_MDVVDGK(gl)TPMSAEMR_	K	+	Q96RD7	Q96RD7	Pannexin-1	381	381
TARDBP	TARDBP;TARDBP;TARDBP;TARDBP	160	Ubiquitylation	Q13148	ENSG00000120948	7.02567	0.256648	0.719908	2	1	0.00121017	NA	NA	NA	NA	NA	NA	KGFGFVRFTEYETQVKVMSQRHMIDGRWCDC	_FTEYETQVK(gl)VMSQR_	K	+	Q13148;G3V162;B1AKP7;B4DRW3;B4DJ45	Q13148	TAR DNA-binding protein 43	160;160;160;76;44	160
EPRS	EPRS;EPRS;EPRS;EPRS	603	Ubiquitylation	P07814	ENSG00000136628	7.08106	0.256165	0.719094	1	0.580748	3.12e-05	NA	NA	NA	NA	NA	NA	ISLDAKLNLENKDYKKTTKVTWLAETTHALP	_LNLENKDYKK(gl)_	K		P07814;B4DKX5;E7EMN0;F5H7I7;Q3KQZ8;H6WCP5	P07814	Bifunctional glutamate/proline--tRNA ligase;Glutamate--tRNA ligase;Proline--tRNA ligase	603;628;627;610;610;603	603
SRSF1	SRSF1	165	Ubiquitylation	Q07955	ENSG00000136450	7.04104	0.255319	0.717668	1	1	0.00273977	NA	NA	NA	NA	NA	NA	ADVYRDGTGVVEFVRKEDMTYAVRKLDNTKF	_K(gl)EDMTYAVR_	K		Q07955;A8K1L8;Q59FA2;B7Z570	Q07955	Serine/arginine-rich splicing factor 1	165;165;197;60	165
AMN1	AMN1;AMN1;AMN1	251	Ubiquitylation	Q8IY45	ENSG00000151743	7.04269	0.255078	0.717261	1	1	0.00502179	NA	NA	NA	NA	NA	NA	HSREVLEQLVGPNKLKQVTWTVY________	_LK(gl)QVTWTVY_	K		Q8IY45;B7Z7J3;F5H3D1	Q8IY45	Protein AMN1 homolog	251;233;51	251
ZNF394	ZNF394	403	Ubiquitylation	Q53GI3	ENSG00000160908	6.63192	0.253747	0.715018	1	1	4.68e-05	NA	NA	NA	NA	NA	NA	CQECGKSFSQSAALTKHQRTHTGEKPYTCLK	_SFSQSAALTK(gl)HQR_	K		Q53GI3	Q53GI3	Zinc finger protein 394	403	403
ITGA6	ITGA6;ITGA6;ITGA6;ITGA6	1116	Ubiquitylation	P23229	ENSG00000091409	7.04618	0.253505	0.714611	1	0.941839	0.0023378	NA	NA	NA	NA	NA	NA	EEREIKDEKYIDNLEKKQWITKWNRNESYS_	_YIDNLEK(gl)K_	K		P23229;G5E9H1;C9JK10;H7BZ97	P23229	Integrin alpha-6;Integrin alpha-6 heavy chain;Integrin alpha-6 light chain	1116;1077;1072;244	1116
USP30	USP30;USP30	338	Ubiquitylation	Q70CQ3	ENSG00000135093	6.93174	0.253505	0.714611	1	1	0.000116258	NA	NA	NA	NA	NA	NA	IHLQRLSWSSHGTPLKRHEHVQFNEFLMMDI	_LSWSSHGTPLK(gl)R_	K		Q70CQ3;B3KUS5	Q70CQ3	Ubiquitin carboxyl-terminal hydrolase 30;Ubiquitin carboxyl-terminal hydrolase	338;307	338
UNC45A	UNC45A;UNC45A	93	Ubiquitylation	Q9H3U1	ENSG00000140553	6.7298	0.253384	0.714407	1	1	1.5e-09	NA	NA	NA	NA	NA	NA	ETEASKAIEKDGGDVKALYRRSQALEKLGRL	_DGGDVK(gl)ALYR_	K		Q9H3U1;A8K6F7;B4DZL0;B4DLE6	Q9H3U1	Protein unc-45 homolog A	93;78;93;85	93
PSMD2	PSMD2;PSMD2;PSMD2;DKFZp564A2282;PSMD2	297	Ubiquitylation	Q59EG8	ENSG00000175166	7.47718	0.253384	0.714407	4	1	0	NA	NA	NA	NA	NA	NA	LVEDIFTSCKDVVVQKQMAFMLGRHGVFLEL	_DVVVQK(gl)QMAFMLGR_	K	+	Q59EG8;Q13200;F5GZ16;B4DM22;E7EW34;Q9NSM5;B4DX07;B4DXY1;E9PCS3	Q59EG8	26S proteasome non-ATPase regulatory subunit 2	297;292;284;284;162;292;162;133;133	297
CLTCL1;CLTC	CLTCL1;CLTC	83	Ubiquitylation	Q00610	ENSG00000070371;ENSG00000141367	6.98447	0.2529	0.71359	1	0.889948	0.00616324	NA	NA	NA	NA	NA	NA	ADSAIMNPASKVIALKAGKTLQIFNIEMKSK;AESAIMNPASKVIALKAGKTLQIFNIEMKSK	_VIALK(gl)AGK_	K		P53675;Q00610	P53675;Q00610	Clathrin heavy chain 2;Clathrin heavy chain 1	83;83	83;83
EEF1A2	EEF1A2	392	Ubiquitylation	Q05639	ENSG00000101210	6.5138	0.252537	0.712978	1	0.875247	0.0198779	NA	NA	NA	NA	NA	NA	EKIDRRSGKKLEDNPKSLKSGDAAIVEMVPG	_KLEDNPK(gl)SLK_	K	+	Q05639	Q05639	Elongation factor 1-alpha 2	392	392
TPD52L2	DKFZp686A1765;TPD52L2;TPD52L2;TPD52L2;TPD52L2	119	Ubiquitylation	Q68E05	ENSG00000101150	6.93514	0.251325	0.710936	1	1	1.75e-11	NA	NA	NA	NA	NA	NA	DLYKKTQETLSQAGQKTSAALSTVGSAISRK;SAYKKTQETLSQAGQKTSAALSTVGSAISRK	_TQETLSQAGQK(gl)TSAALSTVGSAISR_	K	+	Q68E05;B4DPJ6;Q5JWU6;O43399;Q6FGS1;B4DDV4	Q68E05;Q5JWU6	Tumor protein D54	119;96;139;139;139;90	119;139
SMC3	SMC3;SMC3	188	Ubiquitylation	B0AZQ4	ENSG00000108055	8.36706	0.251083	0.710527	2	0.999999	0.00200604	NA	NA	NA	NA	NA	NA	EESISLMKETEGKREKINELLKYIEERLHTL	_EK(gl)INELLK_	K	+	B0AZQ4;Q86VX4;Q9UQE7	B0AZQ4	Structural maintenance of chromosomes protein 3	188;188;188	188
FAM98B	FAM98B;FAM98B	184	Ubiquitylation	A8MUW5	ENSG00000171262	7.00672	0.250962	0.710323	1	0.97634	0.0178535	NA	NA	NA	NA	NA	NA	HMLNQVESKVKDILSKVQKNHVGKPLLKMDL	_VKDILSK(gl)VQK_	K		A8MUW5;Q52LJ0	A8MUW5	Protein FAM98B	184;184	184
PTBP1;PTBP2;PTBP3	PTBP2;PTBP2;PTBP2;PTBP3;ROD1;PTBP1;PTBP1	528	Ubiquitylation	P26599	ENSG00000011304;ENSG00000117569;ENSG00000119314	7.43041	0.250719	0.709915	1	1	0.00760294	NA	NA	NA	NA	NA	NA	NHDLGENHHLRVSFSKSTI____________;NYNLGENHHLRVSFSKSTI____________	_VSFSK(gl)STI_	K	+	B4DSU5;B4DSS8;Q9UKA9;B4DSI2;O95758;B1ALY6;B3KME7;P26599;A6NLN1	B4DSU5;O95758;P26599	Polypyrimidine tract-binding protein 2;Polypyrimidine tract-binding protein 3;Polypyrimidine tract-binding protein 1	537;545;528;201;549;454;454;528;194	537;549;528
HSP90AA1	HSP90AA1;HSP90AA1;HSP90AA1;HSP90AA1;HSP90AA1;HSP90AA5P	567	Ubiquitylation	P07900	ENSG00000080824	7.56738	0.250598	0.70971	2	1	0.00134468	NA	NA	NA	NA	NA	NA	PEDEEEKKKQEEKKTKFENLCKIMKDILEKK	_TK(gl)FENLCK_	K	+	P07900;Q2VPJ6;Q8TBA7;O75322;Q86U12;Q96HX7;Q58FG0	P07900	Heat shock protein HSP 90-alpha;Putative heat shock protein HSP 90-alpha A5	567;567;473;374;388;257;252	567
ELP3	ELP3;ELP3;ELP3;ELP3;ELP3;ELP3;ELP3	40	Ubiquitylation	Q9H9T3	ENSG00000134014	7.19234	0.249627	0.708075	1	0.992808	0.00131853	NA	NA	NA	NA	NA	NA	QLIEAHEQGKDIDLNKVKTKTAAKYGLSAQP	_DIDLNK(gl)VK_	K	+	Q9H9T3;E5RHR2;E5RIT2;E5RIZ7;E5RIC0;E5RHY2;E5RG26	Q9H9T3	Elongator complex protein 3	40;26;40;26;26;26;40	40
RASA3	RASA3;RASA3	641	Ubiquitylation	Q14644	ENSG00000185989	7.2693	0.249627	0.708075	2	0.998748	3.48e-08	NA	NA	NA	NA	NA	NA	IENILAVEKLEEESFKMKNMFQVIQPERALY	_LEEESFK(gl)MK_	K	+	Q14644;F8W6X8	Q14644	Ras GTPase-activating protein 3	641;609	641
RHOA;RHOC	RHOA;RHOC;RHOA;RHOA;RHOC;RHOC;RHOA;RHOA;RHOC;RHOC;RHOC;RHOC;RHOC	7	Ubiquitylation	P61586	ENSG00000067560;ENSG00000155366	7.04575	0.249506	0.70787	1	0.5	2e-06	NA	NA	NA	NA	NA	NA	_________MAAIRKKLVIVGDGACGKTCLL;GTSAGWSPTMAAIRKKLVIVGDGACGKTCLL	_K(gl)KLVIVGDGACGK_	K		P61586;B4DKN9;Q5JR05;C9JX21;C9JNR4;Q5JR07;Q5JR06;C9JRM1;C9J1T2;E9PLA2;E9PN11;P08134;Q5JR08;E9PQH6	P61586;E9PN11	Transforming protein RhoA;Rho-related GTP-binding protein RhoC	7;7;7;7;7;7;7;7;7;7;44;7;7;7	7;44
RHOA;RHOC	RHOA;RHOC;RHOA;RHOA;RHOC;RHOC;RHOA;RHOA;RHOC;RHOC;RHOC;RHOC;RHOC	6	Ubiquitylation	P61586	ENSG00000067560;ENSG00000155366	7.04575	0.249506	0.70787	1	0.5	2e-06	NA	NA	NA	NA	NA	NA	__________MAAIRKKLVIVGDGACGKTCL;LGTSAGWSPTMAAIRKKLVIVGDGACGKTCL	_K(gl)KLVIVGDGACGK_	K		P61586;B4DKN9;Q5JR05;C9JX21;C9JNR4;Q5JR07;Q5JR06;C9JRM1;C9J1T2;E9PLA2;E9PN11;P08134;Q5JR08;E9PQH6	P61586;E9PN11	Transforming protein RhoA;Rho-related GTP-binding protein RhoC	6;6;6;6;6;6;6;6;6;6;43;6;6;6	6;43
SMARCE1	SMARCE1;SMARCE1;SMARCE1;SMARCE1	92	Ubiquitylation	Q969G3	ENSG00000073584	7.04258	0.24817	0.705619	1	0.999996	0.00472156	NA	NA	NA	NA	NA	NA	SRKVWDQVKASNPDLKLWEIGKIIGGMWRDL	_ASNPDLK(gl)LWEIGK_	K	+	Q969G3;B4DGM3;C0IMW4;B4DFR4;C0IMW5;C0IMW7;C0IMW8	Q969G3	SWI/SNF-related matrix-associated actin-dependent regulator of chromatin subfamily E member 1	92;74;57;22;57;22;74	92
GTF2B	GTF2B;GTF2B;GTF2B	149	Ubiquitylation	Q00403	ENSG00000137947	6.6241	0.247198	0.703981	1	0.840945	0.00951512	NA	NA	NA	NA	NA	NA	IVDRTNNLFKQVYEQKSLKGRANDAIASACL	_QVYEQK(gl)SLK_	K		Q00403;B1APE2;B1APE1	Q00403	Transcription initiation factor IIB	149;144;148	149
NUP188	NUP188;NUP188	1496	Ubiquitylation	Q5SRE5	ENSG00000095319	6.76893	0.245617	0.701316	1	0.999051	0.0379728	NA	NA	NA	NA	NA	NA	LGYLCQACTSLLHSRKMLQHYLQNKNGDGLP	_K(gl)M(ox)LQHYLQNK_	K		Q5SRE5;F8W973	Q5SRE5	Nucleoporin NUP188 homolog	1496;1385	1496
RPS13	RPS13;RPS13	34	Ubiquitylation	P62277	ENSG00000110700	7.1731	0.245617	0.701316	2	0.999975	9.92e-05	NA	NA	NA	NA	NA	NA	RRSVPTWLKLTSDDVKEQIYKLAKKGLTPSQ	_LTSDDVK(gl)EQIYK_	K	+	P62277;E9PS50	P62277	40S ribosomal protein S13	34;34	34
RALA	RALA;RALA	7	Ubiquitylation	P11233	ENSG00000006451	7.62951	0.245009	0.70029	3	0.997117	3.08e-12	NA	NA	NA	NA	NA	NA	_________MAANKPKGQNSLALHKVIMVGS	_(ac)AANKPK(gl)GQNSLALHK_	K		P11233;C9JPE8	P11233	Ras-related protein Ral-A	7;7	7
TAOK1	TAOK1	587	Ubiquitylation	Q7L7X3	ENSG00000160551	6.52753	0.245009	0.70029	1	0.923333	0.0138064	NA	NA	NA	NA	NA	NA	ENQSTPKKEKQEWLSKQKENIQHFQAEEEAN	_QEWLSK(gl)QK_	K		Q7L7X3	Q7L7X3	Serine/threonine-protein kinase TAO1	587	587
DNAJC7	DNAJC7;DNAJC7	384	Ubiquitylation	Q99615	ENSG00000168259;ENSG00000262684	6.94641	0.244644	0.699675	1	0.999985	0.000146628	5.86525	NA	NA	NA	0.999219	0.0613546	NAQLELKKSKRKDYYKILGVDKNASEDEIKK	_DYYK(gl)ILGVDK_	K	+	Q99615;A8K4T2;Q59EH7;Q7Z784;B7Z9W6	Q99615	DnaJ homolog subfamily C member 7	384;374;373;328;328	384
NUP37	NUP37;NUP37	114	Ubiquitylation	Q8NFH4	ENSG00000075188	7.05717	0.244156	0.698853	1	0.912325	1.61e-06	NA	NA	NA	NA	NA	NA	AADMKIRLFTSDLQDKNEYKVLEGHTDFING	_LFTSDLQDK(gl)NEYK_	K	+	Q8NFH4;F8VTY2;B4DKV8	Q8NFH4	Nucleoporin Nup37	114;114;114	114
EIF3D	EIF3D;EIF3D;EIF3D	275	Ubiquitylation	O15371	ENSG00000100353	6.4921	0.243791	0.698238	1	0.995548	0.0162925	NA	NA	NA	NA	NA	NA	RSVYSWDIVVQRVGSKLFFDKRDNSDFDLLT	_VGSK(gl)LFFDKR_	K		O15371;A8MWD3;B4DVY1;B4E1K8	O15371	Eukaryotic translation initiation factor 3 subunit D	275;260;226;178	275
CBX1	CBX1;CBX1;CBX1;CBX1	35	Ubiquitylation	P83916	ENSG00000108468	6.94615	0.243791	0.698238	1	1	0.00397522	NA	NA	NA	NA	NA	NA	EYVVEKVLDRRVVKGKVEYLLKWKGFSDEDN	_GK(gl)VEYLLK_	K		P83916;Q6IBN6;B5MD17;C9JWS9	P83916	Chromobox protein homolog 1	35;35;35;35	35
MSN	MSN;MSN	165	Ubiquitylation	P26038	ENSG00000147065	7.41487	0.242816	0.696594	5	0.5	0.00501647	NA	NA	NA	NA	NA	NA	DKLLPQRVLEQHKLNKDQWEERIQVWHEEHR	_VLEQHK(gl)LNKDQWEER_	K	+	P26038;Q6PJT4	P26038	Moesin	165;165	165
NUMA1	NUMA1 variant protein;NUMA1;NUMA1;NUMA1;NUMA1	1481	Ubiquitylation	Q4LE64	ENSG00000137497	7.24839	0.242328	0.695772	2	1	0.00012245	NA	NA	NA	NA	NA	NA	LGRQFLEVELDQAREKYVQELAAVRADAETR	_EK(gl)YVQELAAVR_	K	+	Q4LE64;Q14980;Q59HB8;Q7Z757;F5H2L0;H0YFY6;Q96HN5;H0YH75	Q4LE64	Nuclear mitotic apparatus protein 1	1481;1475;959;567;444;320;319;79	1481
RTCA	RTCD1	163	Ubiquitylation	A8K8K1	ENSG00000137996	6.74486	0.241352	0.694127	1	1	0.000200823	NA	NA	NA	NA	NA	NA	GFIFNCDIKTRGYYPKGGGEVIVRMSPVKQL	_GYYPK(gl)GGGEVIVR_	K	+	A8K8K1;O00442	A8K8K1	RNA 3'-terminal phosphate cyclase	163;163	163
NUP133	NUP133;NUP133;NUP133;NUP133	1107	Ubiquitylation	Q8WUM0	ENSG00000069248	6.79211	0.24123	0.693922	1	0.997581	0.00971891	6.0596	NA	NA	NA	0.952842	0.0364367	PIEVSKDSIFVKILQKLLKDGIQLSEYLPEV	_ILQK(gl)LLK_	K		Q8WUM0;F5H5C2;B4E3T7;B4E206;A6NGS4;Q5T8N1	Q8WUM0	Nuclear pore complex protein Nup133	1107;1091;1041;1091;1036;1036	1107
RPA2	RPA2;RPA2	85	Ubiquitylation	B2R7E8	ENSG00000117748	6.81384	0.240864	0.693304	1	0.998442	0.00476121	NA	NA	NA	NA	NA	NA	EISQVTIVGIIRHAEKAPTNIVYKIDDMTAA	_HAEK(gl)APTNIVYK_	K	+	B2R7E8;P15927;Q5TEJ7	B2R7E8	Replication protein A 32 kDa subunit	85;85;89	85
GTF3C1	DKFZp686O0870;GTF3C1;DKFZp686A111;GTF3C1	254	Ubiquitylation	Q6AWA4	ENSG00000077235	6.67427	0.240253	0.692275	1	0.999999	0.00155504	NA	NA	NA	NA	NA	NA	SILLLLNRFHVDRRSKYDILMEKLSVMLSTR	_SK(gl)YDILMEK_	K	+	Q6AWA4;Q12789;Q6AHZ7;H7BYG6	Q6AWA4	General transcription factor 3C polypeptide 1	254;254;254;252	254
BZW1	BZW1;hCG_2022736;BZW1;Nbla10236	404	Ubiquitylation	Q53FN7	ENSG00000082153	6.65197	0.239031	0.690216	1	0.957598	0.000407344	NA	NA	NA	NA	NA	NA	AHVAKGKSVFLEQMKKFVEWLKNAEEESESE	_SVFLEQMKK(gl)_	K	+	Q53FN7;Q7L1Q6;D3DN77;H0Y503;Q3LIC9	Q53FN7	Basic leucine zipper and W2 domain-containing protein 1	404;399;248;115;17	404
CUL4A	CUL4A	8	Ubiquitylation	Q13619	ENSG00000139842	6.63051	0.239031	0.690216	1	1	7.93e-08	NA	NA	NA	NA	NA	NA	________MADEAPRKGSFSALVGRTNGLTK	_K(gl)GSFSALVGR_	K		Q13619	Q13619	Cullin-4A	8	8
MYCBP	MYCBP	100	Ubiquitylation	Q99417	ENSG00000214114	7.02313	0.238909	0.69001	1	1	0.00143782	NA	NA	NA	NA	NA	NA	KLKAKLAQYEPPQEEKRAE____________	_LAQYEPPQEEK(gl)RAE_	K		Q99417	Q99417	C-Myc-binding protein	100	100
REEP2	REEP2;REEP2;REEP2;REEP2;REEP2	113	Ubiquitylation	Q9BRK0	ENSG00000132563	7.35209	0.237074	0.686917	2	1	0.00128705	NA	NA	NA	NA	NA	NA	NKEKEIDEYITQARDKSYETMMRVGKRGLNL	_DK(gl)SYETMMR_	K		A8K3D2;A8K4Y6;D3DQC0;H0YAC5;Q9BRK0;B4DE60	A8K3D2;Q9BRK0	Receptor expression-enhancing protein 2	113;113;75;151;113;75	113;113
CNOT1	CNOT1;CNOT1;CNOT1;CNOT1	1708	Ubiquitylation	A5YKK6	ENSG00000125107	7.082	0.236707	0.686298	1	1	0.0045988	NA	NA	NA	NA	NA	NA	KALQDGRAYGSPWCNKQITRCLIECRDEYKY	_AYGSPWCNK(gl)QITR_	K		A5YKK6;F8WA87;B4DYL7;B5MDN3;H3BMZ2	A5YKK6	CCR4-NOT transcription complex subunit 1	1708;1703;559;559;81	1708
DEK	DEK;DEK;DEK;DEK	125	Ubiquitylation	P35659	ENSG00000124795	6.8213	0.236095	0.685266	1	1	2.6e-06	NA	NA	NA	NA	NA	NA	HKLLYNRPGTVSSLKKNVGQFSGFPFEKGSV	_K(gl)NVGQFSGFPFEK_	K	+	P35659;B4DFG0;D6RDA2;D6R9L5	P35659	Protein DEK	125;97;58;130	125
WBSCR22	WBSCR22;WBSCR22;WBSCR22;WBSCR22;WBSCR22	272	Ubiquitylation	C9K060	ENSG00000071462;ENSG00000262030	7.48615	0.235237	0.68382	2	1	0.00647367	NA	NA	NA	NA	NA	NA	SRRGMVRKSRAWVLEKKERHRRQGREVRPDT	_AWVLEK(gl)K(gl)ER_	K	+	C9K060;A8K501;O43709;Q75ME3;H7C0G4	C9K060	Uncharacterized methyltransferase WBSCR22	272;255;255;224;39	272
MFAP1	MFAP1	357	Ubiquitylation	P55081	ENSG00000140259	6.84914	0.234746	0.682994	1	1	2.82e-07	NA	NA	NA	NA	NA	NA	YHRGAFFMDEDEEVYKRDFSAPTLEDHFNKT	_GAFFMDEDEEVYK(gl)R_	K	+	P55081	P55081	Microfibrillar-associated protein 1	357	357
RNF166	RNF166;RNF166	89	Ubiquitylation	Q96A37	ENSG00000158717	6.87016	0.234624	0.682787	1	0.998465	0.00125211	NA	NA	NA	NA	NA	NA	LPFDPKKVDKATHVEKQLSSYKAPCRGCNKK	_ATHVEK(gl)QLSSYK_	K		Q96A37;H3BPZ9	Q96A37	RING finger protein 166	89;68	89
EPB41L2;EPB41L3;EPB41	EPB41L3;EPB41L2;EPB41L2;DKFZp781H1755;EPB41L2;EPB41L2;DKFZp564J1082;EPB41L2;EPB41;EPB41;EPB41;EPB41;EPB41;EPB41;EPB41;EPB41;EPB41L2;EPB41L2;EPB41L2;EPB41L2;EPB41L3	946	Ubiquitylation	O43491	ENSG00000079819;ENSG00000082397;ENSG00000159023	7.42579	0.234379	0.682374	2	1	0.000449457	NA	NA	NA	NA	NA	NA	ESVSTTTTTHITKTVKGGISETRIEKRIVIT;ETPSSTTTTQITKTVKGGISETRIEKRIVIT;ETTSTTTTTHITKTVKGGISETRIEKRIVIT	_TVK(gl)GGISETR_	K		B7Z4I5;F5GX05;E9PHY5;E9PPD9;Q68DV2;E9PK52;E9PII3;Q59FD8;B4DJ76;Q9UG62;O60642;E9PPC9;P11171;H3BLV6;Q1WWM3;Q59F12;Q4VB86;E9PEW9;E9PEX0;Q29RX4;Q4VB87;B7Z5L2;B7Z627;O43491;Q6R5J7;E9PN54;Q6ZSX4;Q9Y2J2;B7Z2D7	B7Z4I5;E9PHY5;P11171;O43491;Q9Y2J2	Protein 4.1;Band 4.1-like protein 2;Band 4.1-like protein 3	858;858;876;793;688;752;647;617;235;113;90;67;808;771;686;771;566;711;648;622;559;142;99;946;324;210;142;1027;299	858;876;808;946;1027
SERBP1	SERBP1;SERBP1;SERBP1;SERBP1;DKFZp686P17171	72	Ubiquitylation	Q8NC51	ENSG00000142864	6.93301	0.233888	0.681547	1	0.5	0.000986064	NA	NA	NA	NA	NA	NA	AAAQTNSNAAGKQLRKESQKDRKNPLPPSVG	_SAAQAAAQTNSNAAGK(gl)QLRK_	K		Q8NC51;D3DQ70;D3DQ69;Q5VU21;Q63HR1	Q8NC51	Plasminogen activator inhibitor 1 RNA-binding protein	72;135;135;72;72	72
CDC73	CDC73;CDC73	198	Ubiquitylation	Q6P1J9	ENSG00000134371	6.6933	0.233397	0.68072	1	0.999941	0.000304247	NA	NA	NA	NA	NA	NA	AAIKAKIMAKKRSTIKTDLDDDITALKQRSF	_STIK(gl)TDLDDDITALK_	K		Q6P1J9;B4DV47	Q6P1J9	Parafibromin	198;198	198
KTN1	KTN1;KTN1	256	Ubiquitylation	Q86UP2	ENSG00000126777	7.32695	0.233275	0.680513	2	0.999997	4.71e-13	NA	NA	NA	NA	NA	NA	DSSPVVDKREVIDLLKPDQVEGIQKSGTKKL	_EVIDLLK(gl)PDQVEGIQK_	K	+	Q86UP2;B4DZ88	Q86UP2	Kinectin	256;256	256
2007-09-01	SEPT7;SEPT7;SEPT7;DKFZp686F17268;Nbla02942;SEPT7;SEPT7;SEPT7;LOC392884;DKFZp586I031	395	Ubiquitylation	Q16181	ENSG00000122545	6.81109	0.232784	0.679685	2	0.994126	0.00377507	NA	NA	NA	NA	NA	NA	QRRHEQMKKNLEAQHKELEEKRRQFEDEKAN	_NLEAQHK(gl)ELEEK_	K		Q16181;E7EPK1;E7ES33;A4GYY8;Q3LIE9;Q8TC62;B4DUD6;B4DPQ6;G3V1Q4;B4DNE4;A8K3D0;A4D1Y2;Q5JXL7	Q16181	Septin-7	395;394;394;391;376;375;368;342;342;340;394;357;46	395
RIF1	RIF1	1721	Ubiquitylation	Q5UIP0	ENSG00000080345	6.71751	0.231924	0.678236	1	1	0.00281989	NA	NA	NA	NA	NA	NA	SSLSEKTFQTLECQHKRSRRVRRSKGCDCCG	_TFQTLECQHK(gl)R_	K		Q5UIP0	Q5UIP0	Telomere-associated protein RIF1	1721	1721
EIF3L	EIF3EIP;EIF3L;EIF3L;EIF3EIP	249	Ubiquitylation	B0QY89	ENSG00000100129	6.83886	0.231924	0.678236	1	0.984015	8.33e-07	NA	NA	NA	NA	NA	NA	IYQFQSFSQYRCKTAKKSEEEIDFLRSNPKI	_TAK(gl)KSEEEIDFLR_	K		B0QY89;B3KPB9;Q9Y262;B4DQF6;B4DYB2;G8JLH4;B0QY90	B0QY89	Eukaryotic translation initiation factor 3 subunit L	249;249;206;173;158;158;108	249
PRRC2C	PRRC2C;PRRC2C;PRRC2C;PRRC2C	2701	Ubiquitylation	Q9Y520	ENSG00000117523	6.79984	0.230818	0.676372	1	0.985906	0.00333538	NA	NA	NA	NA	NA	NA	SPFRATSTSPNSQSSKMNSIVYQKQFQSAPA	_ATSTSPNSQSSK(gl)MNSIVYQK_	K		Q9Y520;E9PF21;E7EPN9;H7C5N8	Q9Y520	Protein PRRC2C	2701;2655;2703;1184	2701
SMC1A	SMC1A	1030	Ubiquitylation	Q14683	ENSG00000072501;ENSG00000269384	7.92634	0.230695	0.676165	3	1	1.45e-05	NA	NA	NA	NA	NA	NA	SVLQRIAAPNMKAMEKLESVRDKFQETSDEF	_AMEK(gl)LESVR_	K	+	Q14683	Q14683	Structural maintenance of chromosomes protein 1A	1030	1030
STX4	STX4;STX4;STX4A;STX4	108	Ubiquitylation	Q12846	ENSG00000103496	7.10537	0.229465	0.674092	1	1	0.000564006	NA	NA	NA	NA	NA	NA	LGREIRLQLKAIEPQKEEADENYNSVNTRMR	_AIEPQK(gl)EEADENYNSVNTR_	K	+	Q12846;A8MXY0;B7Z425;C9JFM5	Q12846	Syntaxin-4	108;106;30;160	108
PPIG	PPIG;PPIG;PPIG;PPIG;PPIG;PPIG;PPIG;PPIG	158	Ubiquitylation	Q13427	ENSG00000138398	6.55762	0.229342	0.673885	1	0.992059	0.0175838	NA	NA	NA	NA	NA	NA	QVISGQEVVREIENQKTDAASKPFAEVRILS	_EIENQK(gl)TDAASKPFAEVR_	K		Q13427;E9PG73;Q2NKQ6;C9JM79;Q32LZ0;Q6GMS9;Q6P432;C9JN15	Q13427	Peptidyl-prolyl cis-trans isomerase G;Peptidyl-prolyl cis-trans isomerase;Peptidyl-prolyl cis-trans isomerase	158;143;143;154;158;158;158;158	158
TMEM163	TMEM163;TMEM163	77	Ubiquitylation	Q8TC26	ENSG00000152128	7.06281	0.229342	0.673885	1	1	0.00392017	NA	NA	NA	NA	NA	NA	DGLEDRGLLESSTRLKPHEAQNYRKKALWVS	_LK(gl)PHEAQNYR_	K		Q8TC26;H0YH16	Q8TC26	Transmembrane protein 163	77;16	77
DTNA	DTNA;DTNA;DTNA;DTNA;DTNA;DTNA	7	Ubiquitylation	F8WE01	ENSG00000134769	7.00195	0.228234	0.672017	1	1	0.00985076	NA	NA	NA	NA	NA	NA	_________MIEDSGKRGNTMAERRQLFAEM	_(ac)MIEDSGK(gl)R_	K		F8WE01;Q9Y4J8;Q59GK7;E9PEH8;F5H5C1;A8K541;G3V400;B4DGS6	F8WE01	Dystrobrevin alpha	7;7;18;7;7;7;7;7	7
ZC3H14	ZC3H14;ZC3H14;ZC3H14;ZC3H14;ZC3H14;ZC3H14;ZC3H14	470	Ubiquitylation	Q6PJT7	ENSG00000100722	7.20718	0.228111	0.67181	2	0.890188	0.00668298	NA	NA	NA	NA	NA	NA	DMESMVHADTRSFILKKPKLSEEVVVAPNQE	_SFILK(gl)KPK_	K		Q6PJT7;B4E2H4;G3V5R4;H9KV94;F8W9T2;H0YJA2;G3V411;G3V4R5	Q6PJT7	Zinc finger CCCH domain-containing protein 14	470;470;470;445;470;386;172;147	470
TMA16	TMA16;TMA16;TMA16	153	Ubiquitylation	H0Y9X1	ENSG00000198498	6.5774	0.227002	0.66994	1	1	1.12e-05	NA	NA	NA	NA	NA	NA	RDRQGRRHCSRETVIKQTMERERQQFEGYGL	_ETVIK(gl)QTMER_	K		H0Y9X1;Q96EY4;B7Z504;D6RA57	H0Y9X1	Translation machinery-associated protein 16	153;114;125;114	153
SGPL1	SGPL1;SGPL1;SGPL1	131	Ubiquitylation	O95470	ENSG00000166224	7.40169	0.225769	0.667862	2	1	0	NA	NA	NA	NA	NA	NA	LPSQGLSSSAVLEKLKEYSSMDAFWQEGRAS	_LK(gl)EYSSMDAFWQEGR_	K	+	O95470;H7BXL7;H0Y3V8	O95470	Sphingosine-1-phosphate lyase 1	131;114;45	131
PCDH7	PCDH7;PCDH7;PCDH7	970	Ubiquitylation	F5GWJ1	ENSG00000169851	7.10398	0.224658	0.66599	1	1	9.58e-06	NA	NA	NA	NA	NA	NA	EASKPNGQRYDSVNEKLSDSPSMGRYRSVNG	_YDSVNEK(gl)LSDSPSMGR_	K		F5GWJ1;O60245;H0YAH0	F5GWJ1	Protocadherin-7	970;970;660	970
FAM213A	FAM213A	139	Ubiquitylation	Q9BRX8	ENSG00000122378	6.77585	0.22367	0.664325	1	0.684415	0.000336561	NA	NA	NA	NA	0.443846	4.13e-07	FQPYFKGEIFLDEKKKFYGPQRRKMMFMGFI	_GEIFLDEKKK(gl)_	K		Q9BRX8	Q9BRX8	Redox-regulatory protein FAM213A	139	139
PCM1	PCM1;PCM1;PCM1;PCM1;PCM1;PCM1	747	Ubiquitylation	Q15154	ENSG00000078674	7.35957	0.22231	0.662033	2	1	1.77e-05	NA	NA	NA	NA	NA	NA	EKFYEAKLQQQQRELKQLQEERKKLIDIQEK	_ELK(gl)QLQEER_	K		Q15154;B9EIS5;D3DSQ0;E7ETA6;E7EV56;A2RUU9	Q15154	Pericentriolar material 1 protein	747;747;747;747;748;747	747
POLR2F	POLR2F	101	Ubiquitylation	B2R4H6	ENSG00000100142	7.18687	0.22231	0.662033	1	1	0.0246858	NA	NA	NA	NA	NA	NA	ETDPLLIAMKELKARKIPIIIRRYLPDGSYE	_K(gl)IPIIIR_	K	+	B2R4H6;P61218	B2R4H6	DNA-directed RNA polymerases I, II, and III subunit RPABC2	101;101	101
HIVEP2	HIVEP2;MIBP1	428	Ubiquitylation	P31629	ENSG00000010818	6.64339	0.221568	0.660782	1	1	0.00217997	NA	NA	NA	NA	NA	NA	PPNTNAKSYEEIIFGKYCRLSPRNALSVTTT	_SYEEIIFGK(gl)YCR_	K	+	P31629;Q38G99	P31629	Transcription factor HIVEP2	428;428	428
CYB5R1	CYB5R1;CYB5R1	124	Ubiquitylation	Q9UHQ9	ENSG00000159348	7.10013	0.22132	0.660365	1	0.997391	0.00166263	NA	NA	NA	NA	NA	NA	YVDLVIKVYLKGVHPKFPEGGKMSQYLDSLK	_GVHPK(gl)FPEGGK_	K	+	Q9UHQ9;H7C0R7	Q9UHQ9	NADH-cytochrome b5 reductase 1	124;56	124
PCM1	PCM1;PCM1;PCM1;PCM1;PCM1;PCM1;PCM1;PCM1	1639	Ubiquitylation	Q15154	ENSG00000078674	6.84513	0.220454	0.658904	1	0.965373	3.81e-05	NA	NA	NA	NA	NA	NA	VRRMVLTLTQQNDESKEFVKFFHKQLGSILQ	_MVLTLTQQNDESK(gl)EFVK_	K	+	Q15154;B9EIS5;D3DSQ0;E7ETA6;E7EV56;A2RUU9;B4DJ00;H0YBA1;A6NNN6;B4DWY1	Q15154	Pericentriolar material 1 protein	1639;1631;1639;1631;1585;1584;438;379;338;255	1639
PELO	PELO	231	Ubiquitylation	B3KPC1	ENSG00000152684	6.74149	0.218967	0.656399	1	1	0.0119041	NA	NA	NA	NA	NA	NA	QFCDYMFQQAVKTDNKLLLENRSKFLQVHAS	_TDNK(gl)LLLENR_	K	+	B3KPC1;Q9BRX2	B3KPC1	Protein pelota homolog	231;231	231
YKT6	YKT6;YKT6;YKT6;YKT6	103	Ubiquitylation	A4D2J0	ENSG00000106636	6.85524	0.218719	0.655981	1	1	0.000972398	NA	NA	NA	NA	NA	NA	RVAFTLLEKVLDEFSKQVDRIDWPVGSPATI	_VLDEFSK(gl)QVDR_	K	+	A4D2J0;B5BU81;O15498;Q9UES0;B4DR94	A4D2J0	Synaptobrevin homolog YKT6	103;103;103;103;103	103
MCM6	MCM6;MCM6	95	Ubiquitylation	Q14566	ENSG00000076003	6.94103	0.218595	0.655772	1	0.999935	0.0182751	NA	NA	NA	NA	NA	NA	QEEFYRVYPYLCRALKTFVKDRKEIPLAKDF	_ALK(gl)TFVK_	K		Q14566;Q4ZG57	Q14566	DNA replication licensing factor MCM6	95;59	95
TRIM44	TRIM44	265	Ubiquitylation	Q96DX7	ENSG00000166326	7.33409	0.218471	0.655563	1	0.564319	0.00286134	NA	NA	NA	NA	NA	NA	VTRDQMKMFIQQEFKKVQKVIADEEQKALHL	_MFIQQEFKK(gl)_	K		Q96DX7	Q96DX7	Tripartite motif-containing protein 44	265	265
KIF23	KIF23;KIF23;KIF23	517	Ubiquitylation	Q02241	ENSG00000137807	7.40666	0.218347	0.655354	1	0.999999	0	NA	NA	NA	NA	NA	NA	EKRHNLRQMMIDEFNKQSNAFKALLQEFDNA	_QMMIDEFNK(gl)QSNAFK_	K		Q02241;H7BYN4;B4E1K0	Q02241	Kinesin-like protein KIF23	517;517;334	517
HELLS	HELLS;HELLS;HELLS;HELLS;HELLS	74	Ubiquitylation	Q9NRZ9	ENSG00000119969	7.0553	0.218223	0.655145	2	0.997449	0.0491871	NA	NA	NA	NA	NA	NA	ESTEIRYRRLQHLLEKSNIYSKFLLTKMEQQ	_LQHLLEK(gl)SNIYSK_	K	+	Q9NRZ9;Q6I7N8;B1ALG6;Q0VGL2;Q76H82	Q9NRZ9	Lymphoid-specific helicase	74;74;58;74;74	74
CUL4B	CUL4B;CUL4B	341	Ubiquitylation	Q13620	ENSG00000158290	7.05515	0.217851	0.654518	1	0.986869	0.000120623	NA	NA	NA	NA	NA	NA	DMGLELFRAHIISDQKVQNKTIDGILLLIER	_AHIISDQK(gl)VQNK_	K		Q13620;A6NE76	Q13620	Cullin-4B	341;145	341
ZNF579	ZNF579	242	Ubiquitylation	Q8NAF0	ENSG00000218891	6.56236	0.217603	0.654099	1	0.998475	3.12e-05	NA	NA	NA	NA	NA	NA	DWTLLCLRCREAFATKGELKAHPCLRPEGEQ	_EAFATK(gl)GELK_	K		Q8NAF0	Q8NAF0	Zinc finger protein 579	242	242
UTP15	UTP15;UTP15;UTP15	107	Ubiquitylation	H0Y8P4	ENSG00000164338	7.12633	0.217231	0.653472	1	1	0.000124593	NA	NA	NA	NA	NA	NA	YGRYSQEPIKTFSRFKDTAYCATFRQDGRLL	_FK(gl)DTAYCATFR_	K		H0Y8P4;Q8TED0;B4DXK8	H0Y8P4	U3 small nucleolar RNA-associated protein 15 homolog	107;80;61	107
PSAT1	PSAT1	368	Ubiquitylation	B4DHQ3	ENSG00000135069	7.64851	0.217107	0.653263	2	1	3.58e-10	NA	NA	NA	NA	NA	NA	GNAKGDDALEKRFLDKALELNMLSLKGHRSV	_FLDK(gl)ALELNMLSLK_	K	+	B4DHQ3;Q9Y617	B4DHQ3	Phosphoserine aminotransferase;Phosphoserine aminotransferase	368;323	368
LARS	LARS;LARS;LARS;LARS;LARS;LARS	103	Ubiquitylation	B2RCM2	ENSG00000133706	6.77199	0.216734	0.652635	1	0.836487	0.0301297	NA	NA	NA	NA	NA	NA	FGLHCTGMPIKACADKLKREIELYGCPPDFP	_ACADK(gl)LKR_	K		B2RCM2;Q9P2J5;B4DER1;B4DJ10;Q6NVI4;E7EN15;Q0VGM8;Q9P0T1	B2RCM2;Q9P0T1	Leucine--tRNA ligase, cytoplasmic	103;103;76;49;103;103;103;103	103;103
USP10	USP10	512	Ubiquitylation	Q14694	ENSG00000103194	6.98294	0.21661	0.652426	1	0.999886	8.73e-05	NA	NA	NA	NA	NA	NA	AAFEPTYIYRLLTVNKSSLSEKGRQEDAEEY	_LLTVNK(gl)SSLSEK_	K		Q14694;B4DDR4	Q14694	Ubiquitin carboxyl-terminal hydrolase 10	512;74	512
SCAF4	SCAF4;SFRS15;SCAF4	119	Ubiquitylation	O95104	ENSG00000156304	7.06833	0.216362	0.652008	1	0.990816	2.85e-05	NA	NA	NA	NA	NA	NA	SEDKSKIVRVLNLWQKNGVFKIEIIQPLLDM	_VLNLWQK(gl)NGVFK_	K	+	O95104;Q0P607;C9JLZ0	O95104	Splicing factor, arginine/serine-rich 15	119;119;104	119
GPATCH8	GPATCH8	1338	Ubiquitylation	Q9UKJ3	ENSG00000186566	7.25239	0.216238	0.651798	1	0.860285	6.92e-10	NA	NA	NA	NA	NA	NA	LQQAAQQHIQQQLLAKQVKAFPASAALAPAT	_LQQAAQQHIQQQLLAK(gl)QVK_	K	+	Q9UKJ3	Q9UKJ3	G patch domain-containing protein 8	1338	1338
DOCK7	DOCK7;DOCK7;DOCK7;DOCK7	2088	Ubiquitylation	Q96N67	ENSG00000116641	6.93374	0.216113	0.651589	1	1	2.33e-05	NA	NA	NA	NA	NA	NA	EDALRKNKSLIGPDQKEYQRELERNYHRLKE	_SLIGPDQK(gl)EYQR_	K		Q96N67;H0Y7L2;F8W9H6;B4DSH0;B3KRG0;A4FU72	Q96N67	Dedicator of cytokinesis protein 7	2088;1251;818;818;699;331	2088
TOMM7	TOMM7;TOM7;TOMM7	6	Ubiquitylation	A6NIV2	ENSG00000196683	6.89954	0.215989	0.651379	1	0.994692	0.00449556	NA	NA	NA	NA	NA	NA	__________MVKLSKEAKQRLQQLFKGSQF	_VKLSK(gl)EAK_	K		A6NIV2;Q75MR5;Q9P0U1	A6NIV2	Mitochondrial import receptor subunit TOM7 homolog	6;6;6	6
HMGB2;HMGB1	HMGB1;HMGB1;HMGB1;HMGB1;HMGB1P1;HMGB2;HMGB2	50	Ubiquitylation	P09429	ENSG00000164104;ENSG00000189403	7.63664	0.215865	0.65117	2	0.999999	0.0223523	NA	NA	NA	NA	NA	NA	SVNFAEFSKKCSERWKTMSAKEKSKFEDMAK;SVNFSEFSKKCSERWKTMSAKEKGKFEDMAK	_WK(gl)TMSAK_	K		P09429;Q59GW1;B7Z965;Q5T7C6;Q5T7C4;Q5T7C0;B2RPK0;P26583;Q5U071;D6R9A6	P09429;P26583	High mobility group protein B1;Putative high mobility group protein B1-like 1;High mobility group protein B2	50;52;50;50;50;50;50;50;50;50	50;50
NAA15	NAA15;NAA15;NARG1	454	Ubiquitylation	B2RBE5	ENSG00000164134	7.03878	0.215741	0.650961	1	0.990411	0.000659297	NA	NA	NA	NA	NA	NA	TADRFINSKCAKYMLKANLIKEAEEMCSKFT	_YMLK(gl)ANLIK_	K	+	B2RBE5;Q9BXJ9;B4E2T6;F5H5A7;Q58F05	B2RBE5	N-alpha-acetyltransferase 15, NatA auxiliary subunit	454;454;328;328;454	454
IQGAP1	IQGAP1;IQGAP1;IQGAP1	953	Ubiquitylation	A4QPB0	ENSG00000140575	7.22534	0.215244	0.650123	1	0.815055	4.56e-12	NA	NA	NA	NA	NA	NA	TKKNKEQLSDMMMINKQKGGLKALSKEKREK	_NKEQLSDMMMINK(gl)QK_	K		A4QPB0;P46940;H0YLE8;B4E2M0	A4QPB0	Ras GTPase-activating-like protein IQGAP1	953;953;381;381	953
ELP3	ELP3;ELP3;ELP3;ELP3;ELP3;ELP3	42	Ubiquitylation	Q9H9T3	ENSG00000134014	7.27045	0.214995	0.649704	1	0.882082	6.11e-09	NA	NA	NA	NA	NA	NA	IEAHEQGKDIDLNKVKTKTAAKYGLSAQPRL	_DIDLNKVK(gl)TK_	K		Q9H9T3;E5RHR2;E5RIT2;E5RIZ7;E5RIC0;E5RHY2	Q9H9T3	Elongator complex protein 3	42;28;42;28;28;28	42
RPL5	RPL5;RPL5;RPL5;RPL5	270	Ubiquitylation	A2RUM7	ENSG00000122406	7.44781	0.213876	0.647818	1	0.999924	0.000385051	NA	NA	NA	NA	NA	NA	KKPKKEVKKKRWNRPKMSLAQKKDRVAQKKA	_WNRPK(gl)MSLAQK_	K	+	A2RUM7;P46777;B3KTM6;Q8WYP1;Q59GX9	A2RUM7;Q59GX9	60S ribosomal protein L5	270;270;220;35;276	270;276
SUMO1	SUMO1;SUMO1;SUMO1;SUMO1;SUMO1;SUMO1	46	Ubiquitylation	B8ZZN6	ENSG00000116030	6.9915	0.213503	0.647189	1	0.946697	2.07e-05	NA	NA	NA	NA	NA	NA	SSEIHFKVKMTTHLKKLKESYCQRQGVPMNS	_K(gl)LKESYCQR_	K		B8ZZN6;P63165;B9A032;B8ZZJ0;A8MUS8;B8ZZ67	B8ZZN6	Small ubiquitin-related modifier 1	46;46;46;46;21;7	46
NUP188	NUP188;NUP188	240	Ubiquitylation	Q5SRE5	ENSG00000095319	6.56564	0.213129	0.64656	1	1	0.00420511	NA	NA	NA	NA	NA	NA	FEMAPSDLLVLTKMFKEQGFGSRQTNRHLVD	_MFK(gl)EQGFGSR_	K	+	Q5SRE5;F8W973	Q5SRE5	Nucleoporin NUP188 homolog	240;129	240
SLFN11	SLFN11	273	Ubiquitylation	Q7Z7L1	ENSG00000172716	6.46193	0.213129	0.64656	1	1	0.00780848	NA	NA	NA	NA	NA	NA	LGCAKENVDPDSLRRKIEQAIYKLPCVHFCQ	_K(gl)IEQAIYK_	K		Q7Z7L1	Q7Z7L1	Schlafen family member 11	273	273
PRPF8	PRPF8	1344	Ubiquitylation	Q6P2Q9	ENSG00000174231	6.70067	0.213129	0.64656	1	1	0.00122304	NA	NA	NA	NA	NA	NA	SMGHVLIPQSDLRWSKQTDVGITHFRSGMSH	_WSK(gl)QTDVGITHFR_	K	+	Q6P2Q9;B4DK16	Q6P2Q9	Pre-mRNA-processing-splicing factor 8	1344;74	1344
RALB	RALB;RALB;RALB;RALB;RALB;RALB;RALB	29	Ubiquitylation	B4E040	ENSG00000144118	6.93078	0.212134	0.644881	1	0.99912	0.012107	NA	NA	NA	NA	NA	NA	VSQPQKTSEMAANKSKGQSSLALHKVIMVGS	_SK(gl)GQSSLALHK_	K		B4E040;Q6ZS74;P11234;C9JQB3;C9J6B1;C9JYR1;F8WEQ6	B4E040	Ras-related protein Ral-B	29;7;7;29;7;7;7	29
STRAP	STRAP;STRAP;STRAP	169	Ubiquitylation	B4DNJ6	ENSG00000023734	6.66472	0.211884	0.644461	1	0.999599	0.000722642	NA	NA	NA	NA	NA	NA	GHTSGIKKALWCSEDKQILSADDKTVRLWDH	_ALWCSEDK(gl)QILSADDK_	K	+	B4DNJ6;Q9Y3F4;B0AZV0	B4DNJ6	Serine-threonine kinase receptor-associated protein	169;156;62	169
ITPA	ITPA;ITPA	19	Ubiquitylation	Q9BY32	ENSG00000125877	6.69065	0.211884	0.644461	1	0.5	0.00395557	5.98089	NA	NA	NA	0.5	0.0163573	SLVGKKIVFVTGNAKKLEEVVQILGDKFPCT	_IVFVTGNAK(gl)K_	K		Q9BY32;A2A2N2	Q9BY32	Inosine triphosphate pyrophosphatase	19;19	19
ITPA	ITPA;ITPA	18	Ubiquitylation	Q9BY32	ENSG00000125877	6.69065	0.211884	0.644461	1	0.5	0.00395557	5.98089	NA	NA	NA	0.5	0.0163573	ASLVGKKIVFVTGNAKKLEEVVQILGDKFPC	_IVFVTGNAK(gl)K_	K		Q9BY32;A2A2N2	Q9BY32	Inosine triphosphate pyrophosphatase	18;18	18
MND1	MND1	190	Ubiquitylation	Q9BWT6	ENSG00000121211	6.68562	0.210763	0.642571	1	1	0.000514186	NA	NA	NA	NA	NA	NA	AIKSWAKRKFGFEENKIDRTFGIPEDFDYID	_FGFEENK(gl)IDR_	K		Q9BWT6	Q9BWT6	Meiotic nuclear division protein 1 homolog	190	190
SPG20	SPG20;SPG20	82	Ubiquitylation	Q8N0X7	ENSG00000133104	7.53437	0.210638	0.642361	3	1	0.000228195	NA	NA	NA	NA	NA	NA	TGPGWESARQMQQKMKETLQNVRTRLEILEK	_MK(gl)ETLQNVR_	K	+	Q8N0X7;A8K6Q9;B3KMI3	Q8N0X7	Spartin	82;82;82	82
PHIP	PHIP;PHIP	1005	Ubiquitylation	A7J992	ENSG00000146247	6.6714	0.210638	0.642361	1	0.999912	1.31e-05	NA	NA	NA	NA	NA	NA	KQPWHKMELREQELMKIVGIKYEVGLPTLCC	_EQELMK(gl)IVGIK_	K	+	A7J992;Q8WWQ0	A7J992	PH-interacting protein	1005;1005	1005
SBDS	SBDS	90	Ubiquitylation	Q9Y3A5	ENSG00000126524	7.26124	0.209641	0.640679	2	0.999972	0.000320533	NA	NA	NA	NA	NA	NA	FGTDDQTEICKQILTKGEVQVSDKERHTQLE	_QILTK(gl)GEVQVSDKER_	K	+	Q9Y3A5	Q9Y3A5	Ribosome maturation protein SBDS	90	90
FXR1	FXR1;FXR1;FXR1;FXR1;FXR1;FXR1	195	Ubiquitylation	P51114	ENSG00000114416	6.74348	0.209516	0.640469	1	1	0.00931711	NA	NA	NA	NA	NA	NA	RVNILSDMHLRSIRTKLMLMSRNEEATKHLE	_TK(gl)LMLMSR_	K		P51114;B4DXZ6;B4DM78;B4DM21;E9PFF5;E7EU85;C9JY20;C9JZE0	P51114	Fragile X mental retardation syndrome-related protein 1	195;182;110;146;146;110;110;110	195
MKI67	MKI67;MKI67;MKI67;MKI67	645	Ubiquitylation	P46013	ENSG00000148773	6.9019	0.209391	0.640259	1	1	6.83e-06	NA	NA	NA	NA	NA	NA	SISRSQHDILQMICSKRRSGASEANLIVAKS	_SQHDILQMICSK(gl)R_	K	+	E7EN66;Q70L73;P46013;F5H4V4	E7EN66;P46013	Antigen KI-67	220;220;645;644	220;645
SF3B2	SF3B2;SF3B2;DKFZp781L0540	492	Ubiquitylation	Q13435	ENSG00000087365	7.30053	0.209266	0.640048	1	1	0.00373808	NA	NA	NA	NA	NA	NA	MHDVTAQDPKLLVHLKATRNSVPVPRHWCFK	_LLVHLK(gl)ATR_	K	+	Q13435;E9PPJ0;Q7Z3K9	Q13435	Splicing factor 3B subunit 2	492;475;396	492
KIF23	KIF23;KIF23;KIF23	577	Ubiquitylation	Q02241	ENSG00000137807	7.66641	0.209141	0.639838	2	1	0	NA	NA	NA	NA	NA	NA	EKKNKTLEYKIEILEKTTTIYEEDKRNLQQE	_IEILEK(gl)TTTIYEEDKR_	K	+	Q02241;H7BYN4;B4E1K0	Q02241	Kinesin-like protein KIF23	577;577;394	577
PRKAR2B;PRKAR2A	PRKAR2B;PRKAR2B;PRKAR2B;PRKAR2A;PRKAR2A;WUGSC:H_RG363E19.2;PRKAR2A	359	Ubiquitylation	P31323	ENSG00000005249;ENSG00000114302	6.72084	0.209017	0.639628	1	1	0.00106709	NA	NA	NA	NA	NA	NA	CSRGQYFGELALVTNKPRAASAHAIGTVKCL	_GQYFGELALVTNK(gl)PR_	K	+	P31323;Q6DHZ2;B3KY43;F5H1R5;A8KAH7;P13861;Q9BUB1;O60380;H7C330	P31323	cAMP-dependent protein kinase type II-beta regulatory subunit;cAMP-dependent protein kinase type II-alpha regulatory subunit	359;359;346;346;345;345;323;53;33	359
PARK7	PARK7	132	Ubiquitylation	Q99497	ENSG00000116288	7.20019	0.208767	0.639207	1	0.546894	0.012314	NA	NA	NA	NA	NA	NA	IGFGSKVTTHPLAKDKMMNGGHYTYSENRVE	_VTTHPLAKDK(gl)_	K		Q99497	Q99497	Protein DJ-1	132	132
LMNB1	LMNB1;LMNB1;LMNB1	209	Ubiquitylation	P20700	ENSG00000113368	7.46181	0.207893	0.637734	2	1	0	NA	NA	NA	NA	NA	NA	LENRCQSLTEDLEFRKSMYEEEINETRRKHE	_K(gl)SMYEEEINETRR_	K	+	P20700;E9PBF6;Q6DC98	P20700	Lamin-B1	209;209;208	209
TRIM32	TRIM32	506	Ubiquitylation	Q13049	ENSG00000119401	7.35862	0.207893	0.637734	2	1	6.3e-13	NA	NA	NA	NA	NA	NA	GKLWCFTVDRGSGVVKYSCLCSAVRPKFVTC	_GSGVVK(gl)YSCLCSAVRPK_	K		Q13049	Q13049	E3 ubiquitin-protein ligase TRIM32	506	506
ARMC1	ARMC1;ARMC1	140	Ubiquitylation	Q9NVT9	ENSG00000104442	6.78349	0.206768	0.635838	1	1	0.000185253	NA	NA	NA	NA	NA	NA	NSRRRKAQFFLGTTNKRAKTVVLHIDGLDDT	_AQFFLGTTNK(gl)R_	K		Q9NVT9;E5RJ86	Q9NVT9	Armadillo repeat-containing protein 1	140;140	140
SLC20A2	SLC20A2	355	Ubiquitylation	B2RBR4	ENSG00000168575	7.19975	0.206643	0.635628	2	0.999929	8e-15	NA	NA	NA	NA	NA	NA	DGHVYHTVHKDSGLYKDLLHKIHIDRGPEEK	_DSGLYK(gl)DLLHK_	K		B2RBR4;Q08357;B4DJ71	B2RBR4	Sodium-dependent phosphate transporter 2	355;355;157	355
CHMP4B	CHMP4B	107	Ubiquitylation	Q9H444	ENSG00000101421	7.44031	0.205768	0.634152	1	0.99673	1.03e-06	6.487	NA	NA	NA	NA	NA	QREALENANTNTEVLKNMGYAAKAMKAAHDN	_EALENANTNTEVLK(gl)NMGYAAK_	K	+	Q9H444	Q9H444	Charged multivesicular body protein 4b	107	107
CAND1	CAND1;CAND1	51	Ubiquitylation	A8K8U1	ENSG00000111530	7.07122	0.204892	0.632676	1	0.999998	0.00899592	6.16008	NA	NA	NA	0.998922	0.032058	KDSIKLDDDSERKVVKMILKLLEDKNGEVQN	_VVK(gl)MILK_	K	+	A8K8U1;Q86VP6;F5H6I6	A8K8U1	Cullin-associated NEDD8-dissociated protein 1	51;51;27	51
PCGF1	PCGF1	190	Ubiquitylation	Q9BSM1	ENSG00000115289	6.9656	0.204516	0.632043	1	1	0.00205264	NA	NA	NA	NA	NA	NA	RLSSGKDKNKSVLQNKYVRCSVRAEVRHLRR	_SVLQNK(gl)YVR_	K	+	Q9BSM1	Q9BSM1	Polycomb group RING finger protein 1	190	190
PAWR	PAWR	227	Ubiquitylation	Q96IZ0	ENSG00000177425	6.83275	0.204391	0.631832	1	1	6.3e-06	NA	NA	NA	NA	NA	NA	SYLLQEPPRTVSGRYKSTTSVSEEDVSSRYS	_YK(gl)STTSVSEEDVSSR_	K		Q96IZ0	Q96IZ0	PRKC apoptosis WT1 regulator protein	227	227
TPR	TPR;tpr	1400	Ubiquitylation	P12270	ENSG00000047410	7.11032	0.203264	0.629932	1	0.96498	0.000151586	NA	NA	NA	NA	NA	NA	SNASLTNNQNLIQSLKEDLNKVRTEKETIQK	_SNASLTNNQNLIQSLK(gl)EDLNK_	K	+	P12270;Q99968	P12270	Nucleoprotein TPR	1400;1400	1400
MCM6	MCM6;MCM6	490	Ubiquitylation	Q14566	ENSG00000076003	7.2588	0.203139	0.629721	1	1	6.74e-05	NA	NA	NA	NA	NA	NA	EAMEQQTISITKAGVKATLNARTSILAAANP	_AGVK(gl)ATLNAR_	K	+	Q14566;Q4ZG57;B4DRF6	Q14566	DNA replication licensing factor MCM6	490;454;162	490
PARP1	PARP1	521	Ubiquitylation	P09874	ENSG00000143799	6.8687	0.203139	0.629721	1	0.942668	0.0124398	NA	NA	NA	NA	NA	NA	KSKGQVKEEGINKSEKRMKLTLKGGAAVDPD	_GQVKEEGINKSEK(gl)R_	K		P09874;B4E0E1;B2R5W3	P09874	Poly [ADP-ribose] polymerase 1	521;500;521	521
ENY2	ENY2;ENY2;ENY2;ENY2;ENY2;ENY2	43	Ubiquitylation	Q9NPA8	ENSG00000120533	7.56837	0.203013	0.629509	1	0.833194	0.00590438	NA	NA	NA	NA	NA	NA	RLKELLRAKLIECGWKDQLKAHCKEVIKEKG	_LIECGWK(gl)DQLK_	K		Q9NPA8;G3V117;E5RHX8;E5RJ84;E5RHT9;E5RI00	Q9NPA8	Enhancer of yellow 2 transcription factor homolog	43;38;38;43;43;38	43
C1orf21	C1orf21	43	Ubiquitylation	Q9H246	ENSG00000116667	6.95088	0.202888	0.629298	1	0.996364	0.000261954	NA	NA	NA	NA	NA	NA	DVFGDEYRIKPVEEVKYMKNGAEEEQKIAAR	_IKPVEEVK(gl)YMK_	K		Q9H246	Q9H246	Uncharacterized protein C1orf21	43	43
IMPDH1	IMPDH1;DKFZp781N0678;IMPDH1;IMPDH1;IMPDH1;IMPDH1;IMPDH1	523	Ubiquitylation	A4D0Z6	ENSG00000106348	6.67424	0.202637	0.628875	1	0.548868	0.00772039	NA	NA	NA	NA	NA	NA	SSSSQKRYFSEGDKVKIAQGVSGSIQDKGSI	_YFSEGDKVK(gl)_	K		A4D0Z6;Q5H9Q6;C9JV30;E7EQS0;Q6ZNB1;B3KRZ3;B3KVM8;B4DNJ7;P20839;C9J381	A4D0Z6	Inosine-5'-monophosphate dehydrogenase;Inosine-5'-monophosphate dehydrogenase;Inosine-5'-monophosphate dehydrogenase;Inosine-5'-monophosphate dehydrogenase;Inosine-5'-monophosphate dehydrogenase;Inosine-5'-monophosphate dehydrogenase;Inosine-5'-monophosphate dehydrogenase;Inosine-5'-monophosphate dehydrogenase;Inosine-5'-monophosphate dehydrogenase 1;Inosine-5'-monophosphate dehydrogenase	523;513;490;454;454;446;446;438;438;437	523
CASK	CASK;CASK;CASK;CASK;CASK;CASK	704	Ubiquitylation	O14936	ENSG00000147044	6.99073	0.201508	0.626973	1	0.499969	0.00099737	NA	NA	NA	NA	NA	NA	KTKQEQQASCTWFGKKKKQYKDKYLAKHNAV	_TKQEQQASCTWFGK(gl)K_	K		O14936;H9KV37;F8W998;B7ZKY2;Q5JS72;Q5JS79	O14936	Peripheral plasma membrane protein CASK	704;704;692;675;296;159	704
CASK	CASK;CASK;CASK;CASK;CASK;CASK	703	Ubiquitylation	O14936	ENSG00000147044	6.99073	0.201508	0.626973	1	0.499969	0.00099737	NA	NA	NA	NA	NA	NA	EKTKQEQQASCTWFGKKKKQYKDKYLAKHNA	_TKQEQQASCTWFGK(gl)K_	K		O14936;H9KV37;F8W998;B7ZKY2;Q5JS72;Q5JS79	O14936	Peripheral plasma membrane protein CASK	703;703;691;674;295;158	703
MED18	MED18	103	Ubiquitylation	B4DJL3	ENSG00000130772	7.09384	0.201383	0.626762	1	1	0.000135462	NA	NA	NA	NA	NA	NA	APWHLRYLGQPEMGDKNRHALVRNCVDIATS	_YLGQPEMGDK(gl)NR_	K	+	B4DJL3;Q9BUE0	B4DJL3	Mediator of RNA polymerase II transcription subunit 18	103;96	103
CSDE1	CSDE1;CSDE1;CSDE1;DKFZp779B0247;UNR;CSDE1;DKFZp586J0620;CSDE1;DKFZp566C233	694	Ubiquitylation	G5E9Q2	ENSG00000009307	6.98463	0.201132	0.626339	1	0.998786	9.11e-05	NA	NA	NA	NA	NA	NA	PFGIVGMANKGDCLQKGESVKFQLCVLGQNA	_GDCLQK(gl)GESVK_	K	+	G5E9Q2;E9PGZ0;O75534;Q9GZV0;Q68DF1;Q96L66;E9PLT0;Q9UG93;Q8WU01;Q9UG12	G5E9Q2	Cold shock domain-containing protein E1	694;663;648;617;663;617;518;219;122;21	694
CEP290	CEP290	830	Ubiquitylation	O15078	ENSG00000198707	6.95229	0.200755	0.625704	1	0.999236	0.000171811	NA	NA	NA	NA	NA	NA	IRHQQSLLYKEYLSEKETWKTESKTIKEEKR	_EYLSEK(gl)ETWK_	K	+	O15078;Q6PNN2	O15078	Centrosomal protein of 290 kDa	830;260	830
WDR43	WDR43;WDR43	492	Ubiquitylation	Q15061	ENSG00000163811	6.82725	0.200253	0.624858	1	0.606853	0.00978694	NA	NA	NA	NA	NA	NA	MLNKVLQTRNVNLIKKTVLRMPLHTIIPLLQ	_NVNLIKK(gl)_	K		Q15061;H7C2H8	Q15061	WD repeat-containing protein 43	492;44	492
ZDHHC20	ZDHHC20;ZDHHC20;ZDHHC20	96	Ubiquitylation	Q5W0Z9	ENSG00000180776	7.1532	0.200128	0.624646	2	1	9.2e-06	NA	NA	NA	NA	NA	NA	SKEFYLSNSEKERYEKEFSQERQQEILRRAA	_YEK(gl)EFSQER_	K	+	Q5W0Z9;B4DRN8;B4DIW0;Q2TB82	Q5W0Z9	Probable palmitoyltransferase ZDHHC20	96;33;96;96	96
DDX39A	DDX39A;DDX39;DDX39	78	Ubiquitylation	B4DX78	ENSG00000123136	6.9304	0.200002	0.624434	2	1	0.000187857	NA	NA	NA	NA	NA	NA	QAPQESTPAPPKKDIKGSYVSIHSSGFRDFL	_DIK(gl)GSYVSIHSSGFR_	K	+	B4DX78;O00148;Q8N5M0;B1Q2N1;B4DF34	B4DX78	ATP-dependent RNA helicase DDX39A	78;35;35;35;35	78
CCNK	CCNK;CCNK;CCNK;CCNK;CCNK;CCNK	118	Ubiquitylation	C9JI13	ENSG00000090061	6.91734	0.1995	0.623588	1	1	0.0330092	NA	NA	NA	NA	NA	NA	AGKVEETPKKCKDIIKTARSLLNDVQFGQFG	_DIIK(gl)TAR_	K		C9JI13;O75909;G3V5E1;A8MZK4;C9JSW4;G3V2Q3	C9JI13	Cyclin-K	118;118;118;118;118;118	118
RAI14	RAI14;RAI14;RAI14	369	Ubiquitylation	Q9P0K7	ENSG00000039560	6.76157	0.198997	0.62274	1	0.999965	0.000200435	NA	NA	NA	NA	NA	NA	AKVASLTLHNKELQDKLQAKSPKEAEADLSF	_ELQDK(gl)LQAK_	K		Q9P0K7;E7EMX7;E9PED3;B4DNL3	Q9P0K7	Ankycorbin	369;362;340;151	369
WDR82	WDR82	2	Ubiquitylation	Q6UXN9	ENSG00000164091	6.9506	0.198997	0.62274	1	1	0.00142329	NA	NA	NA	NA	NA	NA	______________MKLTDSVLRSFRVAKVF	_MK(gl)LTDSVLR_	K		Q6UXN9	Q6UXN9	WD repeat-containing protein 82	2	2
TMEM237	TMEM237	101	Ubiquitylation	Q96Q45	ENSG00000155755	6.91134	0.198368	0.621681	1	0.540035	0.000544951	NA	NA	NA	NA	NA	NA	KTRLPLELETSSTQKKSSSSSLLRNENGIDA	_LPLELETSSTQKK(gl)_	K		Q96Q45	Q96Q45	Transmembrane protein 237	101	101
RPRD1B	RPRD1B;RPRD1B;RPRD1B	11	Ubiquitylation	Q9NQG5	ENSG00000101413	6.89095	0.198243	0.621469	1	0.992421	3.82e-08	NA	NA	NA	NA	NA	NA	_____MSSFSESALEKKLSELSNSQQSVQTL	_(ac)SSFSESALEK(gl)K_	K		Q9NQG5;E9PIQ9;E9PQF3	Q9NQG5	Regulation of nuclear pre-mRNA domain-containing protein 1B	11;11;11	11
UBTD2	UBTD2;DC-UbP	165	Ubiquitylation	Q8WUN7	ENSG00000168246	6.82694	0.198117	0.621257	1	0.978317	0.000807039	NA	NA	NA	NA	NA	NA	YECQLRLRLSTGKDLKLVVRSTDTVFHMKRR	_LSTGKDLK(gl)LVVR_	K		Q8WUN7;B2R886;B3KMW8	Q8WUN7	Ubiquitin domain-containing protein 2	165;121;37	165
POLR2B	POLR2B;POLR2B;POLR2B	851	Ubiquitylation	B4DR40	ENSG00000047315	6.77869	0.197991	0.621045	1	1	0.00226827	NA	NA	NA	NA	NA	NA	RIPQIGDKFASRHGQKGTCGIQYRQEDMPFT	_HGQK(gl)GTCGIQYR_	K	+	B4DR40;P30876;B4DHJ3;C9J2Y9;B4DH29;C9J4M6	B4DR40	DNA-directed RNA polymerase;DNA-directed RNA polymerase II subunit RPB2;DNA-directed RNA polymerase;DNA-directed RNA polymerase;DNA-directed RNA polymerase;DNA-directed RNA polymerase	851;942;935;935;867;867	851
TARDBP	TARDBP;TARDBP;TARDBP;TARDBP	263	Ubiquitylation	Q13148	ENSG00000120948	7.09461	0.196859	0.619136	1	1	0.000490887	NA	NA	NA	NA	NA	NA	LIIKGISVHISNAEPKHNSNRQLERSGRFGG	_GISVHISNAEPK(gl)HNSNR_	K	+	Q13148;G3V162;B1AKP7;B4DRW3;B4DJ45	Q13148	TAR DNA-binding protein 43	263;263;263;179;147	263
LLGL1	LLGL1;LLGL1	17	Ubiquitylation	Q15334	ENSG00000131899	7.65864	0.195852	0.617439	1	0.998271	8.59e-09	NA	NA	NA	NA	NA	NA	MKFRFRRQGADPQREKLKQELFAFNKTVEHG	_EK(gl)LKQELFAFNK_	K		Q15334;A0PJG1	Q15334	Lethal(2) giant larvae protein homolog 1	17;17	17
HNRNPUL2;HNRNPUL2-BSCL2	HNRNPUL2;hCG_2044799	291	Ubiquitylation	Q1KMD3	ENSG00000214753;ENSG00000234857	7.43773	0.19497	0.615952	1	1	0.00253702	6.79869	NA	NA	NA	1	0.00424633	TLWSGARSTYGVTKGKVCFEAKVTQNLPMKE	_GK(gl)VCFEAK_	K		Q1KMD3;H3BQZ7	Q1KMD3	Heterogeneous nuclear ribonucleoprotein U-like protein 2	291;291	291
SPAG9	SPAG9	178	Ubiquitylation	O60271	ENSG00000008294	7.40095	0.194844	0.61574	3	1	5.59e-06	NA	NA	NA	NA	NA	NA	HTEMIHNYMEHLERTKLHQLSGSDQLESTAH	_TK(gl)LHQLSGSDQLESTAHSR_	K	+	O60271	O60271	C-Jun-amino-terminal kinase-interacting protein 4	178	178
LMNB1	LMNB1;LMNB1;LMNB1	124	Ubiquitylation	P20700	ENSG00000113368	6.70057	0.194717	0.615528	1	0.539069	0.00252688	NA	NA	NA	NA	NA	NA	KCKAEHDQLLLNYAKKESDLNGAQIKLREYE	_AEHDQLLLNYAKK(gl)_	K		P20700;E9PBF6;Q6DC98	P20700	Lamin-B1	124;124;124	124
RPS2	RPS2;RPS2;RPS2;rps2;RPS2;RPS2;RPS2;LOC392781;OK/KNS-cl.6	263	Ubiquitylation	P15880	ENSG00000140988	7.08672	0.194717	0.615528	1	0.99997	0.000213485	NA	NA	NA	NA	NA	NA	YSYLTPDLWKETVFTKSPYQEFTDHLVKTHT	_ETVFTK(gl)SPYQEFTDHLVK_	K	+	P15880;Q3KQT6;Q8N5L9;Q8J014;E9PQD7;H0YEN5;Q9BSW5;A4D0Y7;Q8NI62;O60249	P15880	40S ribosomal protein S2	263;263;263;203;205;165;67;153;49;51	263
U2AF2	U2AF2;U2AF2	70	Ubiquitylation	P26368	ENSG00000063244	6.75173	0.193961	0.614252	1	1	0.00849382	NA	NA	NA	NA	NA	NA	SRDRRRRSKPLTRGAKEEHGGLIRSPRHEKK	_GAK(gl)EEHGGLIR_	K		P26368;B5BU25	P26368	Splicing factor U2AF 65 kDa subunit	70;70	70
H2AFY	H2AFY;H2AFY	323	Ubiquitylation	O75367	ENSG00000113648	6.66366	0.193582	0.613615	1	0.999651	0.000704174	NA	NA	NA	NA	NA	NA	SIAFPSIGSGRNGFPKQTAAQLILKAISSYF	_NGFPK(gl)QTAAQLILK_	K	+	O75367;B4DJC3;Q59FH0	O75367	Core histone macro-H2A.1;Histone H2A	323;151;143	323
CAAP1	CAAP1;CAAP1	349	Ubiquitylation	Q9H8G2	ENSG00000120159	6.83159	0.193456	0.613402	1	0.999998	0.0107556	NA	NA	NA	NA	NA	NA	QQLELLELEMRARAIKALMKAGDIKKPA___	_AIK(gl)ALMK_	K		Q9H8G2;B4DUP7;B4DWT4	Q9H8G2	Caspase activity and apoptosis inhibitor 1	349;204;204	349
LZTS2	LZTS2;LZTS2;LZTS2	401	Ubiquitylation	Q9BRK4	ENSG00000107816	7.12872	0.192952	0.612551	1	1	2.3e-13	NA	NA	NA	NA	NA	NA	AQQLLQLQVFQLQQEKRQLQDDFAQLLQERE	_AQQLLQLQVFQLQQEK(gl)R_	K	+	Q9BRK4;B4DP66;E2QRF2;Q9BRY6	Q9BRK4	Leucine zipper putative tumor suppressor 2	401;401;401;39	401
TPM3	TPM3;TPM3;DKFZp686J1372;TPM3;TPM3;TPM3;TPM3;OK/SW-cl.5	223	Ubiquitylation	B2RDE1	ENSG00000143549	6.83193	0.192699	0.612126	2	0.5	0.00102282	NA	NA	NA	NA	NA	NA	RSVAKLEKTIDDLEDKLKCTKEEHLCTQRML	_TIDDLEDK(gl)LK_	K		B2RDE1;Q5VU61;Q5VU66;Q5HYB6;Q5VU59;B4DWT5;Q8NAG3;B4DQ80;Q5VU63;Q5VU64;Q8NI98	B2RDE1		223;199;223;207;207;178;158;157;133;208;67	223
KHSRP	KHSRP;KHSRP	203	Ubiquitylation	Q92945	ENSG00000088247	7.76894	0.192573	0.611913	2	0.860195	0	NA	NA	NA	NA	NA	NA	PERSVSLTGAPESVQKAKMMLDDIVSRGRGG	_SVSLTGAPESVQK(gl)AK_	K		Q92945;E7EP96	Q92945	Far upstream element-binding protein 2	203;159	203
CNP	CNP	164	Ubiquitylation	P09543	ENSG00000173786;ENSG00000260283	7.81505	0.191942	0.610849	1	0.606697	0.00321751	NA	NA	NA	NA	NA	NA	EPKTAWRLDCAQLKEKNQWQLSADDLKKLKP	_LDCAQLKEK(gl)_	K		P09543	P09543	2',3'-cyclic-nucleotide 3'-phosphodiesterase	164	164
SF3B2	SF3B2;SF3B2;DKFZp781L0540	563	Ubiquitylation	Q13435	ENSG00000087365	7.39879	0.191057	0.609358	2	1	0.00019785	NA	NA	NA	NA	NA	NA	TMKSKMREKVRPKMGKIDIDYQKLHDAFFKW	_MGK(gl)IDIDYQK_	K	+	Q13435;E9PPJ0;Q7Z3K9	Q13435	Splicing factor 3B subunit 2	563;546;467	563
KHSRP	KHSRP;KHSRP	169	Ubiquitylation	Q92945	ENSG00000088247	7.28816	0.190172	0.607867	2	1	0	NA	NA	NA	NA	NA	NA	GMVGLIIGRGGEQINKIQQDSGCKVQISPDS	_GGEQINK(gl)IQQDSGCK_	K		Q92945;E7EP96;B4DV73	Q92945	Far upstream element-binding protein 2	169;125;125	169
SF3A2	SF3A2;SF3A2	103	Ubiquitylation	Q05DF2	ENSG00000104897	6.82612	0.189666	0.607014	1	0.999957	0.0274132	NA	NA	NA	NA	NA	NA	KEAKEAPAQPAPEKVKVEVKKFVKIGRPGYK	_VK(gl)VEVKK_	K		Q05DF2;Q15428	Q05DF2	Splicing factor 3A subunit 2	103;103	103
SMC3	SMC3;SMC3	977	Ubiquitylation	B0AZQ4	ENSG00000108055	7.6678	0.18954	0.606801	2	0.963901	0.00013744	NA	NA	NA	NA	NA	NA	LKQLFRKLEQCNTELKKYSHVNKKALDQFVN	_KLEQCNTELK(gl)K_	K		B0AZQ4;Q86VX4;Q9UQE7	B0AZQ4	Structural maintenance of chromosomes protein 3	977;977;977	977
ATXN10	ATXN10;ATXN10;DKFZp434I1726	467	Ubiquitylation	Q9UBB4	ENSG00000130638	7.46144	0.18954	0.606801	2	1	0.00945367	NA	NA	NA	NA	NA	NA	KVGFEVEKKGEKLILKSTRDTPKP_______	_LILK(gl)STR_	K		Q9UBB4;B1AHE3;Q9NTC6	Q9UBB4	Ataxin-10	467;118;78	467
DNAJC8	DNAJC8	135	Ubiquitylation	O75937	ENSG00000126698	7.38926	0.188274	0.604668	1	1	0.000190385	NA	NA	NA	NA	NA	NA	LDVIQAGKEYVEHTVKERKKQLKKEGKPTIV	_EYVEHTVK(gl)ER_	K		O75937	O75937	DnaJ homolog subfamily C member 8	135	135
MYEF2	MYEF2;MYEF2;MYEF2	521	Ubiquitylation	Q9P2K5	ENSG00000104177	7.13956	0.187894	0.604027	1	1	0.000193787	NA	NA	NA	NA	NA	NA	LSGPMGSGMRERIGSKGNQIFVRNLPFDLTW	_IGSK(gl)GNQIFVR_	K	+	Q9P2K5;Q9Y655;H0YN19;H0YKS1	Q9P2K5	Myelin expression factor 2	521;468;261;47	521
CD2AP	CD2AP	226	Ubiquitylation	Q9Y5K6	ENSG00000198087	6.84357	0.187261	0.60296	1	1	0.0332047	NA	NA	NA	NA	NA	NA	IRGIGFGDIFKEGSVKLRTRTSSSETEEKKP	_EGSVK(gl)LR_	K		Q9Y5K6	Q9Y5K6	CD2-associated protein	226	226
SEC62	SEC62;SEC62;SEC62;SEC62	35	Ubiquitylation	Q99442	ENSG00000008952	6.91728	0.187134	0.602747	2	1	0.0282009	NA	NA	NA	NA	NA	NA	EEKAVAKYLRFNCPTKSTNMMGHRVDYFIAS	_FNCPTK(gl)STNMMGHR_	K		Q99442;A0JLN5;F8WCJ7;F8WF48	Q99442	Translocation protein SEC62	35;35;35;35	35
ASS1	ASS1;ASS1;ASS1	121	Ubiquitylation	A8KAP9	ENSG00000130707	7.47725	0.187007	0.602533	2	1	2.6e-05	NA	NA	NA	NA	NA	NA	AQREGAKYVSHGATGKGNDQVRFELSCYSLA	_YVSHGATGK(gl)GNDQVR_	K	+	A8KAP9;P00966;Q5T6L4;Q5T6L6	A8KAP9	Argininosuccinate synthase;Argininosuccinate synthase	121;121;121;121	121
CDCA8	CDCA8	37	Ubiquitylation	A8K7A2	ENSG00000134690	7.25797	0.185613	0.600182	1	1	2.4e-10	NA	NA	NA	NA	NA	NA	ASFLKDFDREVEIRIKQIESDRQNLLKEVDN	_IK(gl)QIESDRQNLLK_	K	+	A8K7A2;Q53HL2	A8K7A2	Borealin	37;37	37
PRKDC	PRKDC;PRKDC	2703	Ubiquitylation	P78527	ENSG00000253729	6.96392	0.185486	0.599968	1	0.562283	0.00151276	NA	NA	NA	NA	0.562283	0.055092	LQRAPLKSVGPDFGKKRLGLPGDEVDNKVKG	_SVGPDFGKK(gl)_	K	+	P78527;E7EUY0	P78527	DNA-dependent protein kinase catalytic subunit	2703;2702	2703
GAPVD1	GAPVD1;GAPVD1;GAPVD1;GAPVD1;GAPVD1;GAPVD1	24	Ubiquitylation	Q14C86	ENSG00000165219	7.24371	0.185232	0.599541	1	1	0	NA	NA	NA	NA	NA	NA	LAHHLKQERLYVNSEKQLIQRLNADVLKTAE	_LYVNSEK(gl)QLIQR_	K	+	Q14C86;F8W9S7;C9IZ08;B4DGD8;B0QZ65;C9IZX9;B4DK42	Q14C86	GTPase-activating protein and VPS9 domain-containing protein 1	24;24;24;24;24;24;24	24
EPB41L3	EPB41L3;EPB41L3	588	Ubiquitylation	B7Z4I5	ENSG00000082397	7.15302	0.184471	0.598257	1	1	0	NA	NA	NA	NA	NA	NA	FLETSTDTAVTNEWEKRLSTSPVRLAARQED	_TFLETSTDTAVTNEWEK(gl)R_	K		B7Z4I5;F5GX05;B2RB02;Q9Y2J2	B7Z4I5;Q9Y2J2	Band 4.1-like protein 3	588;588;467;757	588;757
PTBP1;PTBP3	PTBP3;ROD1;PTBP1;PTBP1	489	Ubiquitylation	P26599	ENSG00000011304;ENSG00000119314	7.3977	0.18409	0.597615	2	0.986114	0.0207761	NA	NA	NA	NA	NA	NA	FIEAGCSVKAFKFFQKDRKMALIQLGSVEEA;FSSNGGVVKGFKFFQKDRKMALIQMGSVEEA	_FFQK(gl)DRK_	K	+	O95758;B1ALY6;B3KME7;P26599;A6NLN1	O95758;P26599	Polypyrimidine tract-binding protein 3;Polypyrimidine tract-binding protein 1	510;415;415;489;155	510;489
DNAJC7	DNAJC7;DNAJC7	368	Ubiquitylation	Q99615	ENSG00000168259;ENSG00000262684	7.56025	0.18409	0.597615	1	1	2.3e-09	6.58552	NA	NA	NA	0.999779	0.0335261	KVYQTEKTKEHKQLLKNAQLELKKSKRKDYY	_QLLK(gl)NAQLELKK_	K	+	Q99615;A8K4T2;Q59EH7;Q7Z784;B7Z9W6;B4DKK3	Q99615	DnaJ homolog subfamily C member 7	368;358;357;312;312;240	368
ENO1	ENO1;ENO1	233	Ubiquitylation	P06733	ENSG00000074800	8.4087	0.183963	0.597401	2	1	0	7.3876	NA	NA	NA	0.999994	1.05e-08	LENKEGLELLKTAIGKAGYTDKVVIGMDVAA	_TAIGK(gl)AGYTDK_	K	+	P06733;E2DRY6;Q9BT62	P06733	Alpha-enolase;Enolase;Enolase	233;137;71	233
SNF8	SNF8	134	Ubiquitylation	Q96H20	ENSG00000159210	7.46075	0.183455	0.596545	1	1	0	NA	NA	NA	NA	NA	NA	ITLEELHQQVLKGRGKFAQDVSQDDLIRAIK	_GK(gl)FAQDVSQDDLIR_	K	+	Q96H20	Q96H20	Vacuolar-sorting protein SNF8	134	134
SRSF11	SRSF11;SFRS11;SFRS11;SFRS11;SFRS11;SFRS11;SFRS11;DKFZp686P22142;DKFZp686D02116	224	Ubiquitylation	Q05519	ENSG00000116754	6.56604	0.182947	0.595688	1	1	0.00281618	NA	NA	NA	NA	NA	NA	SLKSDTSSKEIEEAMKRVREAQSLISAAIEP	_EIEEAMK(gl)R_	K		Q05519;Q6PJB9;Q5T760;Q6PKC9;Q6PJY9;Q05BU6;Q5T757;Q6N079;Q6MZM2	Q05519	Serine/arginine-rich splicing factor 11	224;224;224;224;224;224;164;112;72	224
EIF2AK4	EIF2AK4;EIF2AK4	619	Ubiquitylation	Q9P2K8	ENSG00000128829	6.67391	0.182947	0.595688	1	1	0.0204195	NA	NA	NA	NA	NA	NA	VIKVQNKLDGCCYAVKRIPINPASRQFRRIK	_LDGCCYAVK(gl)R_	K		Q9P2K8;H0YME5	Q9P2K8	Eukaryotic translation initiation factor 2-alpha kinase 4	619;425	619
GPRC5C	GPRC5C;GPRC5C;GPRC5C	329	Ubiquitylation	A8MXZ4	ENSG00000170412	7.13928	0.182692	0.59526	1	0.999493	8.4e-06	NA	NA	NA	NA	NA	NA	GDMYPTRGVGYETILKEQKGQSMFVENKAFS	_GVGYETILK(gl)EQK_	K	+	A8MXZ4;Q9NQ84;Q9NXI0	A8MXZ4	G-protein coupled receptor family C group 5 member C	329;329;40	329
CSDE1	CSDE1;CSDE1;CSDE1;DKFZp779B0247;UNR;CSDE1	410	Ubiquitylation	G5E9Q2	ENSG00000009307	7.19047	0.181166	0.592688	1	1	4.01e-12	NA	NA	NA	NA	NA	NA	EMGVIAAMRDGFGFIKCVDRDVRMFFHFSEI	_DGFGFIK(gl)CVDR_	K	+	G5E9Q2;E9PGZ0;O75534;Q9GZV0;Q68DF1;Q96L66;E9PLT0	G5E9Q2	Cold shock domain-containing protein E1	410;379;364;333;379;333;234	410
VARS;VARS;VARS;VARS	VARS;VARS;VARS;VARS;VARS;VARS;VARS	952	Ubiquitylation	B0V043	ENSG00000096171;ENSG00000204394;ENSG00000226589;ENSG00000231116	7.75365	0.180912	0.592259	10	0.999775	0.000676703	NA	NA	NA	NA	NA	NA	NLDVNRILGYRHFCNKLWNATKFALRGLGKG	_HFCNK(gl)LWNATK_	K	+	B0V043;P26640;H0Y4A6;A2BEY0;B4DT32;E7EVJ6;H0Y426;A2ABF3	B0V043	Valine--tRNA ligase	952;952;871;870;364;364;270;269	952
CHMP1A	CHMP1A;CHMP1A;CHMP1A	56	Ubiquitylation	Q9HD42	ENSG00000131165	7.5515	0.180784	0.592044	6	0.5	8.71e-05	NA	NA	NA	NA	NA	NA	NVECARVYAENAIRKKNEGVNWLRMASRVDA	_K(gl)KNEGVNWLR_	K	+	Q9HD42;F8VUA2;B4DXN3;F8VVT7	Q9HD42	Charged multivesicular body protein 1a	56;56;56;56	56
CHMP1A	CHMP1A;CHMP1A;CHMP1A	55	Ubiquitylation	Q9HD42	ENSG00000131165	7.5515	0.180784	0.592044	6	0.5	8.71e-05	NA	NA	NA	NA	NA	NA	KNVECARVYAENAIRKKNEGVNWLRMASRVD	_K(gl)KNEGVNWLR_	K		Q9HD42;F8VUA2;B4DXN3;F8VVT7	Q9HD42	Charged multivesicular body protein 1a	55;55;55;55	55
HNRNPM	HNRNPM;HNRNPM;ORF	239	Ubiquitylation	P52272	ENSG00000099783	6.99916	0.18053	0.591615	1	0.920765	0.00019785	NA	NA	NA	NA	NA	NA	FSMAGVVVRADILEDKDGKSRGIGTVTFEQS	_ADILEDK(gl)DGK_	K	+	P52272;Q59ES8;Q7KYM9;B4DEG4	P52272	Heterogeneous nuclear ribonucleoprotein M	239;139;79;200	239
SFSWAP	SFRS8;SFSWAP;SFSWAP;SFSWAP;SFRS8;SFSWAP;SFSWAP	473	Ubiquitylation	B7ZM97	ENSG00000061936	6.87141	0.180403	0.591401	1	1	2.61e-05	NA	NA	NA	NA	NA	NA	PVIDKLAEYVARNGLKFETSVRAKNDQRFEF	_NGLK(gl)FETSVR_	K		B7ZM97;F5H6B8;Q12872;Q59H38;F5H525;Q8IV81;F5H5X1;H0YFR9	B7ZM97	Splicing factor, suppressor of white-apricot homolog	473;473;473;357;410;410;266;113	473
FKBP4	FKBP4;FKBP4	409	Ubiquitylation	Q02790	ENSG00000004478	6.76087	0.180275	0.591186	1	1	0.000504062	NA	NA	NA	NA	NA	NA	AVCQQRIRRQLAREKKLYANMFERLAEEENK	_K(gl)LYANMFER_	K	+	Q02790;B2R9U2;H0YFG2	Q02790	Peptidyl-prolyl cis-trans isomerase FKBP4;Peptidyl-prolyl cis-trans isomerase FKBP4, N-terminally processed	409;409;45	409
CHMP4B	CHMP4B;CGI-301	39	Ubiquitylation	Q9H444	ENSG00000101421	6.96459	0.180148	0.590971	1	0.53499	0.00181096	NA	NA	NA	NA	NA	NA	EAIQRLRDTEEMLSKKQEFLEKKIEQELTAA	_LRDTEEMLSKK(gl)_	K		Q9H444;P59074	Q9H444	Charged multivesicular body protein 4b;Putative protein CGI-301	39;5	39
ARPC2	ARPC2;ARPC2	290	Ubiquitylation	O15144	ENSG00000163466	6.99359	0.179129	0.589254	1	0.999997	0.00435535	NA	NA	NA	NA	NA	NA	KVLNRARPDAEKKEMKTITGKTFSSR_____	_EMK(gl)TITGK_	K		O15144;Q53R19	O15144	Actin-related protein 2/3 complex subunit 2	290;290	290
PARP1	PARP1	254	Ubiquitylation	P09874	ENSG00000143799	6.80255	0.178874	0.588824	1	0.529203	0.000316872	NA	NA	NA	NA	NA	NA	KAQNDLIWNIKDELKKVCSTNDLKELLIFNK	_AQNDLIWNIKDELKK(gl)_	K	+	P09874;B4E0E1;B2R5W3	P09874	Poly [ADP-ribose] polymerase 1	254;233;254	254
TEFM	TEFM;TEFM	137	Ubiquitylation	Q96QE5	ENSG00000172171	6.94529	0.178492	0.58818	1	1	0.000789223	NA	NA	NA	NA	NA	NA	KYKSTVQVCNSILCPKTGREKRKSPENRFLR	_STVQVCNSILCPK(gl)TGR_	K	+	Q96QE5;B4DPU1	Q96QE5	Transcription elongation factor, mitochondrial	137;137	137
C19orf43	C19orf43	158	Ubiquitylation	B2RE11	ENSG00000123144	7.35438	0.177981	0.58732	1	0.5	0.0220638	NA	NA	NA	NA	NA	NA	LTSKGDAWAKYMAEVKKYKAHQCGDDDKTRP	_YMAEVK(gl)K_	K		B2RE11;Q9BQ61	B2RE11	Uncharacterized protein C19orf43	158;158	158
TMEM68	TMEM68;TMEM68;TMEM68	307	Ubiquitylation	Q96MH6	ENSG00000167904	6.76158	0.177981	0.58732	1	1	1.52e-08	NA	NA	NA	NA	NA	NA	ELAEKTKNAVQALIDKHQRIPGNIMSALLER	_NAVQALIDK(gl)HQR_	K		Q96MH6;E5RGT2;Q49A68	Q96MH6	Transmembrane protein 68	307;126;74	307
BCL7B;BCL7A	BCL7A;BCL7B;BCL7B;BCL7B;BCL7B;BCL7B	27	Ubiquitylation	Q4VC05	ENSG00000106635;ENSG00000110987;ENSG00000263151	7.34618	0.177854	0.587105	3	1	0.0048354	NA	NA	NA	NA	NA	NA	SRAKDDIKRVMAAIEKVRKWEKKWVTVGDTS	_VMAAIEK(gl)VR_	K	+	Q4VC05;Q9BQE9;C9JWD3;F8WDZ4;F8WE18;F2Z3H6	Q4VC05	B-cell CLL/lymphoma 7 protein family member A;B-cell CLL/lymphoma 7 protein family member B	27;27;27;27;27;27	27
PGAM2;PGAM1;PGAM4	PGAM1;PGAM1;PGAM1;PGAM1;PGAM1;PGAM2;PGAM4	100	Ubiquitylation	P18669	ENSG00000164708;ENSG00000171314;ENSG00000226784;ENSG00000269135	7.61958	0.177854	0.587105	4	0.999978	0	NA	NA	NA	NA	NA	NA	WRLNERHYGGLTGLNKAETAAKHGEAQVKIW	_HYGGLTGLNK(gl)AETAAK_	K	+	P18669;Q0D2Q6;Q6FHU2;Q6P6D7;Q6FHK8;Q53G35;B4DKL5;P15259;Q8N0Y7	P18669	Phosphoglycerate mutase 1;Phosphoglycerate mutase;Phosphoglycerate mutase;Phosphoglycerate mutase;Phosphoglycerate mutase;Phosphoglycerate mutase 2;Probable phosphoglycerate mutase 4	100;100;100;100;100;100;85;100;100	100
DARS	DARS;DARS;DARS;DARS;DARS;DARS;DARS	74	Ubiquitylation	P14868	ENSG00000115866	7.37548	0.177599	0.586675	3	1	0.000234751	NA	NA	NA	NA	NA	NA	VVWVRARVHTSRAKGKQCFLVLRQQQFNVQA	_GK(gl)QCFLVLR_	K	+	P14868;D3DP78;C9JLC1;C9J7S3;Q53R85;H7C278;C9JQM9	P14868	Aspartate--tRNA ligase, cytoplasmic	74;41;41;41;74;106;41	74
LMNA	LMNA;LMNA;LMNA;LMNA;LMNA;LMNA;LMNA	108	Ubiquitylation	P02545	ENSG00000160789	7.19712	0.177471	0.58646	1	1	0.0083526	NA	NA	NA	NA	NA	NA	DSVAKERARLQLELSKVREEFKELKARNTKK	_LQLELSK(gl)VR_	K	+	P02545;Q5I6Y6;Q6UYC3;Q5I6Y4;Q3BDU5;Q5I6Y5;Q5TCJ4;Q8N519	P02545	Prelamin-A/C;Lamin-A/C	108;108;108;108;108;108;108;108	108
ACTN1;ACTN2;ACTN4	ACTN1;ACTN1;ACTN1;ACTN2;ACTN2;ACTN2;ACTN4;ACTN4;ACTN4;ACTN4	350	Ubiquitylation	O43707	ENSG00000072110;ENSG00000077522;ENSG00000130402	7.10833	0.176833	0.585385	1	0.999999	2.62e-13	NA	NA	NA	NA	NA	NA	FRDYRRLHKPPKVQEKCQLEINFNTLQTKLR;FRDYRRVHKPPKVQEKCQLEINFNTLQTKLR	_VQEK(gl)CQLEINFNTLQTK_	K	+	B7TY16;P12814;H9KV75;B7Z565;Q86TX4;B2RCS5;P35609;B7Z2N5;B7Z4K1;Q59FD9;H0YGN3;B7Z4P6;O43707;D6PXK4;Q96BG6;E7EV83;B4E337;B4DSX0	B7TY16;O43707	Alpha-actinin-1;Alpha-actinin-2;Alpha-actinin-4	331;331;266;266;322;338;338;247;123;108;107;93;350;131;73;350;350;350	331;350
TPP2	TPP2;TPP2	1225	Ubiquitylation	Q5VZU9	ENSG00000134900	7.46489	0.176451	0.58474	1	0.999075	0	NA	NA	NA	NA	NA	NA	RGLKFATKLVEEKPTKENWKNCIQLMKLLGW	_LVEEKPTK(gl)ENWK_	K		Q5VZU9;P29144	Q5VZU9	Tripeptidyl-peptidase 2	1225;1212	1225
ZMYM3	ZMYM3;ZMYM3;ZMYM3;ZMYM3	441	Ubiquitylation	A6NHB5	ENSG00000147130	6.82107	0.175684	0.583448	1	1	0.0183376	NA	NA	NA	NA	NA	NA	NGSVVHRLCSDSCFSKFRANKGLKTNCCDQC	_LCSDSCFSK(gl)FR_	K		A6NHB5;Q14202;A6NHN7;A6NL54;A8K3Z7	A6NHB5	Zinc finger MYM-type protein 3	441;439;441;441;439	441
LMF2	LMF2;LMF2	558	Ubiquitylation	H0Y9R0	ENSG00000100258	7.07474	0.175557	0.583233	1	1	7.76e-05	NA	NA	NA	NA	NA	NA	VIRLVQSQVARYPFHKQPPTYVRAQRYKYWF	_YPFHK(gl)QPPTYVR_	K	+	H0Y9R0;Q9BU23	H0Y9R0	Lipase maturation factor 2	558;551	558
RDX	RDX;RDX;RDX;RDX;RDX;RDX;DKFZp434I0812	526	Ubiquitylation	A7YIJ8	ENSG00000137710	7.99856	0.175301	0.582802	3	1	0	NA	NA	NA	NA	NA	NA	EEERVTETQKNERVKKQLQALSSELAQARDE	_K(gl)QLQALSSELAQAR_	K	+	A7YIJ8;B0YJ88;P35241;B7Z2S7;F5H1A7;B7Z9U6;A7YIK3;H0YE16;Q9NST9	A7YIJ8	Radixin	526;526;526;390;390;390;179;196;60	526
CFL1	CFL1;CFL1;CFL1;CFL1;CFL1;CFL1;CFL1	116	Ubiquitylation	E9PK25	ENSG00000172757	6.64893	0.175173	0.582587	1	1	0.0278285	NA	NA	NA	NA	NA	NA	TVDDPYATFVKMLPDKDCRYALYDATYETKE	_MLPDK(gl)DCR_	K	+	E9PK25;P23528;E9PP50;G3V1A4;B4E112;E9PS23;E9PQB7;E9PLJ3	E9PK25;E9PQB7	Cofilin-1	116;78;78;61;78;78;61;61	116;61
VANGL2	VANGL2	379	Ubiquitylation	A8K4L6	ENSG00000162738	7.09552	0.174534	0.58151	2	1	0.00925415	NA	NA	NA	NA	NA	NA	EEAFTHIKRLQEEEQKNPREVMDPREAAQAI	_LQEEEQK(gl)NPR_	K		A8K4L6;Q9ULK5	A8K4L6	Vang-like protein 2	379;379	379
CACYBP	CACYBP;CACYBP;CACYBP;CACYBP	207	Ubiquitylation	Q5R371	ENSG00000116161	7.26583	0.174151	0.580863	2	1	0.000240879	NA	NA	NA	NA	NA	NA	MNVLKKIYEDGDDDMKRTINKAWVESREKQA	_IYEDGDDDMK(gl)R_	K	+	Q5R371;Q9HB71;B3KSF1;Q5R370	Q5R371	Calcyclin-binding protein	207;207;180;164	207
VPS45	VPS45;VPS45;VPS45;VPS45;VPS45	304	Ubiquitylation	Q53FR8	ENSG00000136631	6.63983	0.174151	0.580863	1	0.999955	0.000283649	NA	NA	NA	NA	NA	NA	NLMEDFQKKKPKEQQKLESIADMKAFVENYP	_EQQK(gl)LESIADMK_	K		Q53FR8;Q9NRW7;B7Z360;B7Z5E4;F5H8K1;F5GYC3;A0AR27;B7Z5D4;B7Z1J7;Q5T4Q0	Q53FR8	Vacuolar protein sorting-associated protein 45	304;304;268;179;199;235;124;199;235;235	304
SF3A3	SF3A3;SF3A3	490	Ubiquitylation	A8K566	ENSG00000183431	7.00065	0.174151	0.580863	1	0.5	0.00113136	NA	NA	NA	NA	NA	NA	TEEEYEDSSGNVVNKKTYEDLKRQGLL____	_WQPDTEEEYEDSSGNVVNK(gl)K_	K		A8K566;A8K7V1;B3KY12;Q12874;B4DW90;E7EUT8	A8K566	Splicing factor 3A subunit 3	490;490;490;490;437;437	490
SF3A3	SF3A3;SF3A3	489	Ubiquitylation	A8K566	ENSG00000183431	7.00065	0.174151	0.580863	1	0.5	0.00113136	NA	NA	NA	NA	NA	NA	DTEEEYEDSSGNVVNKKTYEDLKRQGLL___	_WQPDTEEEYEDSSGNVVNK(gl)K_	K	+	A8K566;A8K7V1;B3KY12;Q12874;B4DW90;E7EUT8	A8K566	Splicing factor 3A subunit 3	489;489;489;489;436;436	489
XRCC1	XRCC1;XRCC1;XRCC1;XRCC1	355	Ubiquitylation	H7BZR0	ENSG00000073050	6.49676	0.173895	0.580433	1	0.999976	0.0032723	NA	NA	NA	NA	NA	NA	VLSGFQNPFRSELRDKALELGAKYRPDWTRD	_DK(gl)ALELGAK_	K		H7BZR0;Q59HH7;P18887;B2RCY5;F5H8D7;B4DEB2;B4DTD3	H7BZR0	DNA repair protein XRCC1	355;355;341;341;310;341;310	355
CNNM4	CNNM4;CNNM4	536	Ubiquitylation	Q6P4Q7	ENSG00000158158	6.93656	0.173895	0.580433	1	0.99861	4.57e-08	NA	NA	NA	NA	NA	NA	RKRVSEKNKRDFSAFKDADNELKVKISPQLL	_DFSAFK(gl)DADNELK_	K		Q6P4Q7;B7Z1U0	Q6P4Q7	Metal transporter CNNM4	536;23	536
PCM1	PCM1;PCM1;PCM1;PCM1;PCM1;PCM1	1198	Ubiquitylation	Q15154	ENSG00000078674	6.96293	0.173639	0.580001	1	1	0.0321456	NA	NA	NA	NA	NA	NA	FESSSSIGAEKPRNKKLPEEEVESSRTPWLY	_K(gl)LPEEEVESSR_	K	+	Q15154;B9EIS5;D3DSQ0;E7ETA6;E7EV56;A2RUU9;B4DJ00	Q15154	Pericentriolar material 1 protein	1198;1198;1198;1198;1199;1198;60	1198
NACAD;NACA	NACA;NACA;hCG_2016482;NACA;NACA;NACA;NACA;NACA;NACAD	1945	Ubiquitylation	E9PAV3	ENSG00000136274;ENSG00000196531	7.97423	0.173	0.578923	3	1	0.000773116	NA	NA	NA	NA	NA	NA	AKQSRSEKKARKAMSKLGLRQVTGVTRVTIR	_AMSK(gl)LGLR_	K	+	E9PAV3;F8VU71;B2R4P8;Q13765;H0YHX9;F8W0W4;F8VNW4;F8VZ58;O15069	E9PAV3	Nascent polypeptide-associated complex subunit alpha;NAC-alpha domain-containing protein 1	1945;792;82;82;80;82;78;82;1423	1945
KTN1	KTN1;KTN1;KTN1;KTN1;KTN1	1173	Ubiquitylation	Q86UP2	ENSG00000126777	6.79535	0.172743	0.578492	1	0.878587	0.0130999	NA	NA	NA	NA	NA	NA	EQEENKWKVKVDESHKTIKQMQSSFTSSEQE	_VKVDESHK(gl)TIK_	K		Q86UP2;B4DZ88;Q5GGW3;G3V4Y7;B7Z6P3;B3KWP6;G3V5P0	Q86UP2	Kinectin	1173;1173;636;439;178;134;134	1173
CCT6A	CCT6A;CCT6A;CCT6A;CCT6A	280	Ubiquitylation	P40227	ENSG00000146731	7.06142	0.172743	0.578492	1	0.999971	0	NA	NA	NA	NA	NA	NA	KFIEDRVKKIIELKRKVCGDSDKGFVVINQK	_K(gl)VCGDSDKGFVVINQK_	K	+	P40227;A6NCD2;B2R9K8;Q59ET3;B4DPJ8;A1JUI8;B4DN39	P40227	T-complex protein 1 subunit zeta	280;235;280;278;249;237;138	280
CEP290	CEP290	1682	Ubiquitylation	O15078	ENSG00000198707	7.10965	0.172487	0.57806	1	0.560654	4.74e-08	NA	NA	NA	NA	NA	NA	NIKLQLQENHEDEVKKVKAEVEDLKYLLDQS	_LQLQENHEDEVKK(gl)_	K		O15078	O15078	Centrosomal protein of 290 kDa	1682	1682
CEP55	CEP55;CEP55;CEP55;CEP55;CEP55	208	Ubiquitylation	D3DR37	ENSG00000138180	6.54419	0.171847	0.576981	1	0.5	0.0384695	NA	NA	NA	NA	NA	NA	VYVKGLLAKIFELEKKTETAAHSLPQQTKKP	_IFELEK(gl)K_	K		D3DR37;Q53EZ4;H7BY24;H0Y432;Q5VY27	D3DR37	Centrosomal protein of 55 kDa	208;208;208;48;47	208
CEP55	CEP55;CEP55;CEP55;CEP55;CEP55	207	Ubiquitylation	D3DR37	ENSG00000138180	6.54419	0.171847	0.576981	1	0.5	0.0384695	NA	NA	NA	NA	NA	NA	EVYVKGLLAKIFELEKKTETAAHSLPQQTKK	_IFELEK(gl)K_	K		D3DR37;Q53EZ4;H7BY24;H0Y432;Q5VY27	D3DR37	Centrosomal protein of 55 kDa	207;207;207;47;46	207
LMNA	LMNA;LMNA;LMNA;LMNA;LMNA;LMNA;LMNA;LMNA;LMNA;LMNA;LMNA;LMNA	261	Ubiquitylation	P02545	ENSG00000160789	7.41967	0.171335	0.576118	1	0.822168	1.42e-09	NA	NA	NA	NA	NA	NA	QELRAQHEDQVEQYKKELEKTYSAKLDNARQ	_AQHEDQVEQYKK(gl)ELEK_	K	+	P02545;Q5I6Y6;Q6UYC3;Q5I6Y4;Q3BDU5;Q5I6Y5;Q5TCJ4;Q8N519;B4DI32;E7EUI9;D6RAQ3;Q5TCI9;Q5TCI8;H0YAB0	P02545	Prelamin-A/C;Lamin-A/C	261;261;261;261;261;261;261;261;149;149;162;202;180;178	261
ACSL4	ACSL4;ACSL4;FACL4	702	Ubiquitylation	O60488	ENSG00000068366	8.03209	0.170566	0.574822	2	1	2.53e-06	NA	NA	NA	NA	NA	NA	DAFKLKRKELRNHYLKDIERMYGGK______	_NHYLK(gl)DIER_	K	+	O60488;Q5JWV8;Q8TAF6;B4DH39	O60488	Long-chain-fatty-acid--CoA ligase 4	702;661;661;641	702
CYB5R1	CYB5R1;CYB5R1	168	Ubiquitylation	Q9UHQ9	ENSG00000159348	6.78514	0.17031	0.57439	1	0.549333	0.00394274	NA	NA	NA	NA	NA	NA	LTYTGKGHFNIQPNKKSPPEPRVAKKLGMIA	_GHFNIQPNKK(gl)_	K		Q9UHQ9;H7C0R7	Q9UHQ9	NADH-cytochrome b5 reductase 1	168;100	168
SMC1A	SMC1A;SMC1A;DKFZp686L19178;SMC1A;SMC1A;SMC1A;SMC1A	177	Ubiquitylation	Q14683	ENSG00000072501;ENSG00000269384	7.41273	0.170182	0.574174	2	1	1.12e-10	NA	NA	NA	NA	NA	NA	GELAQEYDKRKKEMVKAEEDTQFNYHRKKNI	_EMVK(gl)AEEDTQFNYHR_	K	+	Q14683;Q6P2R1;A8K7A6;Q6MZR8;Q68EN4;H0Y7K8;Q5H934;E7EPI6	Q14683	Structural maintenance of chromosomes protein 1A	177;177;177;155;177;182;181;176	177
CTTN	CTTN;EMS1;CTTN	193	Ubiquitylation	Q14247	ENSG00000085733	6.77356	0.169925	0.573741	1	0.998304	0.00186183	NA	NA	NA	NA	NA	NA	YQGKTEKHESQRDYSKGFGGKYGIDKDKVDK	_DYSK(gl)GFGGK_	K		Q14247;Q53HG7;Q76MU0;H7C314	Q14247	Src substrate cortactin	193;193;193;175	193
CELF1	CELF1;CELF1;CELF1;CELF1;CELF1;CELF1	97	Ubiquitylation	G5EA30	ENSG00000149187	6.90002	0.169668	0.573309	1	0.999995	7.3e-05	NA	NA	NA	NA	NA	NA	PPQSKGCCFVTFYTRKAALEAQNALHNMKVL	_K(gl)AALEAQNALHNMK_	K	+	G5EA30;Q92879;F8W940;B4E2U5;E9PKU1;E9PSH0;E9PQK4	G5EA30	CUGBP Elav-like family member 1	97;70;70;53;97;70;70	97
AHCYL2;AHCYL1	AHCYL1;AHCYL1;AHCYL2;AHCYL2;AHCYL2;AHCYL2;AHCYL2	267	Ubiquitylation	O43865	ENSG00000158467;ENSG00000168710	7.08796	0.169412	0.572877	1	0.988916	4.08e-05	NA	NA	NA	NA	NA	NA	VEESVTGVHRLYQLSKAGKLCVPAMNVNDSV	_LYQLSK(gl)AGK_	K		O43865;Q2NKW8;Q96HN2;F8W7N8;Q6ZNS6;H0Y8B3;D7UEQ7;D9N155;Q6ZMM9	O43865	Putative adenosylhomocysteinase 2;Adenosylhomocysteinase;Putative adenosylhomocysteinase 3;Adenosylhomocysteinase;Adenosylhomocysteinase;Adenosylhomocysteinase;Adenosylhomocysteinase;Adenosylhomocysteinase	267;242;348;267;267;255;246;245;131	267
SERBP1	SERBP1;SERBP1;SERBP1;SERBP1;DKFZp686P17171	320	Ubiquitylation	Q8NC51	ENSG00000142864	7.47894	0.169027	0.572228	1	0.901994	5.11e-07	NA	NA	NA	NA	NA	NA	EFNIRKPNEGADGQWKKGFVLHKSKSEEAHA	_KPNEGADGQWK(gl)K_	K	+	Q8NC51;D3DQ70;D3DQ69;Q5VU21;Q63HR1	Q8NC51	Plasminogen activator inhibitor 1 RNA-binding protein	320;377;362;299;299	320
FUS	FUS;FUS;FUS;FUS;FUS	319	Ubiquitylation	Q13344	ENSG00000089280	7.06352	0.16877	0.571795	1	1	2.43e-06	NA	NA	NA	NA	NA	NA	VADYFKQIGIIKTNKKTGQPMINLYTDRETG	_K(gl)TGQPMINLYTDR_	K	+	Q13344;H3BPE7;P35637;Q6IBQ5;Q8TBR3;A8K4H1;B4DR70;Q59H57;Q70T18	Q13344	RNA-binding protein FUS	319;317;316;316;316;315;245;90;49	319
PDE8A	PDE8A;PDE8A;PDE8A	820	Ubiquitylation	O60658	ENSG00000073417	6.38769	0.168128	0.570713	1	1	0.0138771	NA	NA	NA	NA	NA	NA	HLDNNFKYWKGLDEMKLRNLRPPPE______	_GLDEMK(gl)LR_	K		O60658;H0YMZ7;Q86XV4;B3KV57;Q9UMB5	O60658	High affinity cAMP-specific and IBMX-insensitive 3',5'-cyclic phosphodiesterase 8A	820;748;296;172;25	820
LMNA	LMNA;LMNA;LMNA;LMNA;LMNA;LMNA;LMNA	117	Ubiquitylation	P02545	ENSG00000160789	6.98865	0.168128	0.570713	1	0.999936	0.00544402	NA	NA	NA	NA	NA	NA	LQLELSKVREEFKELKARNTKKEGDLIAAQA	_VREEFKELK(gl)AR_	K		P02545;Q5I6Y6;Q6UYC3;Q5I6Y4;Q3BDU5;Q5I6Y5;Q5TCJ4;Q8N519	P02545	Prelamin-A/C;Lamin-A/C	117;117;117;117;117;117;117;117	117
NUMA1	NUMA1 variant protein;NUMA1;NUMA1;NUMA1;NUMA1	1828	Ubiquitylation	Q4LE64	ENSG00000137497	6.33734	0.167872	0.570281	1	0.53684	0.00131844	NA	NA	NA	NA	NA	NA	ARRRTTQIINITMTKKLDVEEPDSANSSFYS	_TTQIINITMTKK(gl)_	K		Q4LE64;Q14980;Q59HB8;Q7Z757;F5H2L0;H0YFY6;Q96HN5;Q9BTE9	Q4LE64	Nuclear mitotic apparatus protein 1	1828;1822;1292;900;795;671;670;686	1828
L3MBTL2	L3MBTL2;L3MBTL2	105	Ubiquitylation	B3KPJ8	ENSG00000100395	6.83598	0.165944	0.567032	1	0.80841	0.00826621	NA	NA	NA	NA	NA	NA	CEMCGIVGTREAFFSKTKRFCSVSCSRSYSS	_EAFFSK(gl)TK_	K		B3KPJ8;Q969R5;H7C228	B3KPJ8	Lethal(3)malignant brain tumor-like protein 2	105;105;97	105
SCRN1	SCRN1;SCRN1;SCRN1;SCRN1;SCRN1	38	Ubiquitylation	B4DHM0	ENSG00000136193	6.46304	0.165687	0.566598	1	0.999953	0.00324919	NA	NA	NA	NA	NA	NA	AAPPSYCFVAFPPRAKDGLVVFGKNSARPRD	_AK(gl)DGLVVFGK_	K	+	B4DHM0;C9JPG0;Q12765;C9K052;B4DE46;C9J7U9;B8ZZP4	B4DHM0	Secernin-1	38;38;18;18;18;18;18	38
CLDND1	CLDND1;CLDND1	248	Ubiquitylation	Q9NY35	ENSG00000080822	6.56835	0.164915	0.565297	1	1	0.000169204	NA	NA	NA	NA	NA	NA	FIWAAHTNRKEYTLMKAYRVA__________	_EYTLMK(gl)AYR_	K	+	Q9NY35;F2Z2D9	Q9NY35	Claudin domain-containing protein 1	248;153	248
MTA2	MTA2;DKFZp686F2281	320	Ubiquitylation	O94776	ENSG00000149480	7.31752	0.164915	0.565297	2	1	3.67e-07	NA	NA	NA	NA	NA	NA	QFYYMWKTTDRYIQQKRLKAAEADSKLKQVY	_TTDRYIQQK(gl)R_	K		O94776;Q68DB1	O94776	Metastasis-associated protein MTA2	320;147	320
NARS	NARS;NARS;NARS	60	Ubiquitylation	O43776	ENSG00000134440	6.6089	0.164786	0.56508	1	0.984583	0.000233175	NA	NA	NA	NA	NA	NA	YVDSQKENERWNVISKSQLKNIKKMWHREQM	_WNVISK(gl)SQLK_	K	+	O43776;B4DGT6;B4DF91;F5H015;B4DG16	O43776	Asparagine--tRNA ligase, cytoplasmic	60;60;27;27;60	60
TPM3	TPM3;TPM3;DKFZp686J1372;TPM3;TPM3;TPM3;TPM3;OK/SW-cl.5	225	Ubiquitylation	B2RDE1	ENSG00000143549	7.07174	0.1644	0.564429	3	0.74393	3.15e-07	NA	NA	NA	NA	NA	NA	VAKLEKTIDDLEDKLKCTKEEHLCTQRMLDQ	_TIDDLEDKLK(gl)CTK_	K		B2RDE1;Q5VU61;Q5VU66;Q5HYB6;Q5VU59;B4DWT5;Q8NAG3;B4DQ80;Q5VU63;Q5VU64;Q8NI98	B2RDE1		225;201;225;209;209;180;160;159;135;210;69	225
MOCS2	MOCS2	39	Ubiquitylation	O96033	ENSG00000164172	7.28165	0.1644	0.564429	2	1	1.99e-05	NA	NA	NA	NA	NA	NA	ETISVPQEIKALQLWKEIETRHPGLADVRNQ	_ALQLWK(gl)EIETR_	K		O96033	O96033	Molybdopterin synthase sulfur carrier subunit	39	39
HSPA4	HSPA4	674	Ubiquitylation	P34932	ENSG00000170606	6.47299	0.164143	0.563995	1	0.95817	0.00659551	NA	NA	NA	NA	NA	NA	LYEDGEDQPKQVYVDKLAELKNLGQPIKIRF	_QVYVDK(gl)LAELK_	K	+	P34932;B4DH02;Q59GF8;B4DUS3;B4DIZ3;B4DT47;B4E354;B4E0H6;B4DSE8;B0AZU6;B0AZS1	P34932	Heat shock 70 kDa protein 4	674;674;697;569;555;518;472;398;165;126;47	674
GTF2B	GTF2B;GTF2B;GTF2B	100	Ubiquitylation	Q00403	ENSG00000137947	7.05369	0.16337	0.562693	2	1	0.000712538	NA	NA	NA	NA	NA	NA	GKGTGAASFDEFGNSKYQNRRTMSSSDRAMM	_GTGAASFDEFGNSK(gl)YQNRR_	K	+	Q00403;B1APE2;B1APE1	Q00403	Transcription initiation factor IIB	100;95;99	100
MYCBP	MYCBP;MYCBP	84	Ubiquitylation	Q99417	ENSG00000214114	6.6103	0.16337	0.562693	1	0.5	0.000687863	NA	NA	NA	NA	NA	NA	LAEMKEKYEAIVEENKKLKAKLAQYEPPQEE	_YEAIVEENK(gl)K_	K		Q99417;Q6IB68	Q99417	C-Myc-binding protein	84;84	84
MYCBP	MYCBP;MYCBP	85	Ubiquitylation	Q99417	ENSG00000214114	6.6103	0.16337	0.562693	1	0.5	0.000687863	NA	NA	NA	NA	NA	NA	AEMKEKYEAIVEENKKLKAKLAQYEPPQEEK	_YEAIVEENK(gl)K_	K		Q99417;Q6IB68	Q99417	C-Myc-binding protein	85;85	85
RALY	RALY;RALY;RALY;RALY;RALY	44	Ubiquitylation	Q53GL6	ENSG00000125970	6.72065	0.163112	0.562259	1	0.999819	0.00101396	NA	NA	NA	NA	NA	NA	NTALVKKSDVETIFSKYGRVAGCSVHKGYAF	_KSDVETIFSK(gl)YGR_	K	+	Q53GL6;Q9UKM9;A8K4T9;Q5QPL9;Q5QPM1;B4DSJ1;Q5QPM2	Q53GL6	RNA-binding protein Raly	44;44;44;44;44;44;44	44
PTPN11	PTPN11;PTPN11;PTPN11	124	Ubiquitylation	Q06124	ENSG00000179295	6.5648	0.162984	0.562042	1	0.999978	0.00269534	NA	NA	NA	NA	NA	NA	SERWFHGHLSGKEAEKLLTEKGKHGSFLVRE	_EAEK(gl)LLTEK_	K		Q06124;B3GUD5;B3GUD3	Q06124	Tyrosine-protein phosphatase non-receptor type 11	124;122;13	124
HNRNPA3	HNRNPA3;HNRPA3;HNRNPA3;HNRNPA3;D10S102	151	Ubiquitylation	P51991	ENSG00000170144	7.01368	0.161307	0.559217	1	1	6.25e-07	NA	NA	NA	NA	NA	NA	DTEEYNLRDYFEKYGKIETIEVMEDRQSGKK	_YGK(gl)IETIEVMEDR_	K	+	P51991;B4DDB6;B4E3E6;E7ERJ4;E7EWI9;Q65ZQ3	P51991	Heterogeneous nuclear ribonucleoprotein A3	151;129;129;129;129;151	151
SF3B2	SF3B2;SF3B2;DKFZp781L0540	543	Ubiquitylation	Q13435	ENSG00000087365	7.44462	0.161178	0.558999	2	0.997383	2.61e-05	NA	NA	NA	NA	NA	NA	IKRTGIQEMREALQEKEEQKTMKSKMREKVR	_EALQEK(gl)EEQK_	K	+	Q13435;E9PPJ0;Q7Z3K9	Q13435	Splicing factor 3B subunit 2	543;526;447	543
TMA16	TMA16;TMA16;TMA16;TMA16;TMA16	83	Ubiquitylation	H0Y9X1	ENSG00000198498	6.64195	0.161049	0.558782	1	0.980186	0.0183477	NA	NA	NA	NA	NA	NA	REAHKQEKKEKLKNEKALRLNLVGEKLQWFQ	_LKNEK(gl)ALR_	K		H0Y9X1;Q96EY4;B7Z504;D6RA57;D6RC31;D6RE67	H0Y9X1	Translation machinery-associated protein 16	83;44;55;44;44;44	83
ZFP1	ZFP1;ZFP1	148	Ubiquitylation	Q6P2D0	ENSG00000184517	6.6348	0.160791	0.558347	1	0.559319	0.00236122	NA	NA	NA	NA	NA	NA	ECNEFGKALLYLKQEKTHSGVEYSEYNKSGK	_ALLYLKQEK(gl)_	K		Q6P2D0;Q29RW8	Q6P2D0	Zinc finger protein 1 homolog	148;127	148
PSMG2	PSMG2;PSMG2	165	Ubiquitylation	Q969U7	ENSG00000128789	7.34163	0.160404	0.557694	2	1	0.000142831	NA	NA	NA	NA	NA	NA	SVQNKIKSLNWEEMEKSRCIPEIDDSEFCIR	_SLNWEEMEK(gl)SR_	K	+	Q969U7;Q9P1R6;Q9P0C1;F5H4W8	Q969U7	Proteasome assembly chaperone 2	165;157;157;147	165
ELMOD1	ELMOD1;ELMOD1;ELMOD1	45	Ubiquitylation	Q8N336	ENSG00000110675	6.65921	0.159371	0.555953	1	1	0.010264	NA	NA	NA	NA	NA	NA	KLTGRCELQRICYNTKPGASRTMKIETSLRD	_ICYNTK(gl)PGASR_	K		Q8N336;B4DM88;E9PLM8;G5E9S5	Q8N336	ELMO domain-containing protein 1	45;39;39;45	45
C1orf109	C1orf109	150	Ubiquitylation	B7Z9X8	ENSG00000116922	6.85229	0.158983	0.5553	1	1	0.00249364	NA	NA	NA	NA	NA	NA	RLRRKQLVAGDIVLDKLGERLAILLKVRDMV	_QLVAGDIVLDK(gl)LGER_	K	+	B7Z9X8;B4DRQ5;Q9NX04	B7Z9X8	Uncharacterized protein C1orf109	150;149;87	150
UBE2K	UBE2K;UBE2K;UBE2K;UBE2K	14	Ubiquitylation	P61086	ENSG00000078140	6.7089	0.158725	0.554864	1	0.579383	0.00237639	NA	NA	NA	NA	NA	NA	__MANIAVQRIKREFKEVLKSEETSKNQIKV	_EFK(gl)EVLKSEETSK_	K		P61086;B4DIZ2;D6RDM7;C9JGP1	P61086	Ubiquitin-conjugating enzyme E2 K	14;14;14;14	14
HTATIP2	HTATIP2	98	Ubiquitylation	Q9BUP3	ENSG00000109854	7.61519	0.157432	0.552685	1	1	0.000179356	NA	NA	NA	NA	NA	NA	QGHDVGFCCLGTTRGKAGAEGFVRVDRDYVL	_GK(gl)AGAEGFVR_	K	+	Q9BUP3	Q9BUP3	Oxidoreductase HTATIP2	98	98
RPS10	RPS10;RPS10	68	Ubiquitylation	Q59GE4	ENSG00000124614	6.83259	0.157303	0.552467	1	1	0.000689983	NA	NA	NA	NA	1	0.0217329	HVMKAMQSLKSRGYVKEQFAWRHFYWYLTNE	_GYVK(gl)EQFAWR_	K	+	Q59GE4;P46783;F6U211	Q59GE4	40S ribosomal protein S10	68;59;59	68
XRCC4	XRCC4	178	Ubiquitylation	Q13426	ENSG00000152422	7.28486	0.157044	0.552031	1	1	0	NA	NA	NA	NA	NA	NA	EKCVSAKEALETDLYKRFILVLNEKKTKIRS	_EALETDLYK(gl)R_	K	+	Q13426	Q13426	DNA repair protein XRCC4	178	178
SBDS	SBDS	151	Ubiquitylation	Q9Y3A5	ENSG00000126524	7.0393	0.156914	0.551813	1	1	1.05e-13	NA	NA	NA	NA	NA	NA	AMKDIHYSVKTNKSTKQQALEVIKQLKEKMK	_STK(gl)QQALEVIK_	K	+	Q9Y3A5	Q9Y3A5	Ribosome maturation protein SBDS	151	151
SF3B3	SF3B3	975	Ubiquitylation	Q15393	ENSG00000189091	7.17105	0.156914	0.551813	1	0.613005	0.0254654	NA	NA	NA	NA	NA	NA	LIGVGKLLRVYDLGKKKLLRKCENKHIANYI	_VYDLGKK(gl)_	K		Q15393;A8K6V3;B3KQH1;B3KM77	Q15393	Splicing factor 3B subunit 3	975;975;655;261	975
RFC1	RFC1;LLDBP	271	Ubiquitylation	P35251	ENSG00000035928	6.64406	0.156397	0.55094	1	0.999727	0.00787265	NA	NA	NA	NA	NA	NA	ANLSKAEKHKYPHKVKTAQVSDERKSYSPRK	_VK(gl)TAQVSDERK_	K		P35251;Q14756	P35251	Replication factor C subunit 1	271;160	271
CACYBP	CACYBP;CACYBP;CACYBP;CACYBP	43	Ubiquitylation	Q5R371	ENSG00000116161	6.97167	0.155749	0.549849	1	0.5	1.33e-05	NA	NA	NA	NA	NA	NA	ALTAEKSKIETEIKNKMQQKSQKKAELLDNE	_SKIETEIK(gl)NK_	K		Q5R371;Q9HB71;Q6NVY0;B4DFD3;B2ZWH1	Q5R371	Calcyclin-binding protein	43;43;43;43;43	43
COPS5	COPS5;hCG_33447	56	Ubiquitylation	Q92905	ENSG00000121022	7.47391	0.155749	0.549849	2	1	9.9e-06	NA	NA	NA	NA	NA	NA	AAKPWTKDHHYFKYCKISALALLKMVMHARS	_YCK(gl)ISALALLK_	K	+	Q92905;Q59GH5;H0UI27	Q92905	COP9 signalosome complex subunit 5	56;25;20	56
C2CD5	KIAA0528;KIAA0528;KIAA0528;KIAA0528;KIAA0528;KIAA0528;KIAA0528	824	Ubiquitylation	F5H5R1	ENSG00000111731	6.83909	0.154842	0.548321	1	1	0.000211271	NA	NA	NA	NA	NA	NA	FDKNQALQTTKTPVEKSLQRASTDNEELLQF	_TPVEK(gl)SLQR_	K		F5H5R1;F5H2A1;B4DRN7;B7ZLL0;F5H3N1;B4DJ03;Q86YS7;H0YFC4	F5H5R1	Uncharacterized protein KIAA0528	824;813;811;813;626;626;811;95	824
EZH2	EZH2;EZH2;EZH2;EZH2;EZH2	61	Ubiquitylation	Q15910	ENSG00000106462	6.81223	0.154454	0.547665	1	1	0.000151981	NA	NA	NA	NA	NA	NA	RQKILERTEILNQEWKQRRIQPVHILTSVSS	_TEILNQEWK(gl)QR_	K	+	Q15910;F2YMM1;B7Z8K5;Q59H64;G3XAL2;Q6R125;E9PDH6	Q15910	Histone-lysine N-methyltransferase EZH2	61;61;61;103;61;61;61	61
PRDX2	PRDX2	119	Ubiquitylation	P32119	ENSG00000167815	7.87618	0.154065	0.54701	2	1	0	NA	NA	NA	NA	NA	NA	LADVTRRLSEDYGVLKTDEGIAYRGLFIIDG	_LSEDYGVLK(gl)TDEGIAYR_	K	+	P32119;B4DF70	P32119	Peroxiredoxin-2	119;119	119
SNAP23	SNAP23;SNAP23;SNAP23;SNAP23;SNAP23;SNAP23;SNAP23;SNAP23;SNAP23;SNAP23	64	Ubiquitylation	A8K287	ENSG00000092531	6.94236	0.153157	0.54548	1	1	5.98e-08	NA	NA	NA	NA	NA	NA	KEQLNRIEEGLDQINKDMRETEKTLTELNKC	_IEEGLDQINK(gl)DMR_	K	+	A8K287;O00161;H3BQY9;H3BP15;H3BM38;H3BV99;H3BR18;H3BPJ0;H3BNE1;H3BR99	A8K287	Synaptosomal-associated protein;Synaptosomal-associated protein 23;Synaptosomal-associated protein;Synaptosomal-associated protein;Synaptosomal-associated protein;Synaptosomal-associated protein	64;64;15;15;64;21;64;64;64;28	64
NASP	NASP;NASP;NASP;NASP	405	Ubiquitylation	P49321	ENSG00000132780	7.12499	0.152897	0.545042	1	0.999953	0.00306315	NA	NA	NA	NA	NA	NA	TPIEPQTSIERLTETKDGSGLEEKVRAKLVP	_LTETK(gl)DGSGLEEK_	K		P49321;Q53H03;B4DQP3;F5H3J2;B4DS57;Q6PJY7	P49321	Nuclear autoantigenic sperm protein	405;405;341;341;305;405	405
MYH9	MYH9;MYH9;MYH9;MYH9;MYH9	66	Ubiquitylation	P35579	ENSG00000100345	7.49629	0.152768	0.544824	1	0.997632	0.000555797	NA	NA	NA	NA	NA	NA	GEEAIVELVENGKKVKVNKDDIQKMNPPKFS	_VK(gl)VNKDDIQK_	K		P35579;Q60FE2;Q86XU5;A8K6E4;B4E3S1;Q5BKV1;B1AH99	P35579	Myosin-9	66;66;66;66;66;66;66	66
RRP15	RRP15	200	Ubiquitylation	Q9Y3B9	ENSG00000067533	7.1422	0.152508	0.544386	1	1	0.000414506	NA	NA	NA	NA	NA	NA	DEKVKEAGSSMRKRAKLISTVSKKDFISVLR	_AK(gl)LISTVSK_	K		Q9Y3B9;A8K201	Q9Y3B9	RRP15-like protein	200;177	200
PTPRG	PTPRG;PTPRG	1155	Ubiquitylation	P23470	ENSG00000144724	7.18684	0.151989	0.543511	1	1	0.000154361	NA	NA	NA	NA	NA	NA	LIPGVGGKTRLEKQFKLVTQCNAKYVECFSA	_QFK(gl)LVTQCNAK_	K		P23470;B7ZLX5;B7Z3T1	P23470	Receptor-type tyrosine-protein phosphatase gamma	1155;1126;401	1155
CENPH	CENPH;CENPH;CENPH	181	Ubiquitylation	Q9H3R5	ENSG00000153044	7.12568	0.151859	0.543292	1	0.564765	0.0108294	6.51504	NA	NA	NA	0.5	0.00975534	QASESKLLEIQTEKNKQKIDLDSMENSERIK	_LLEIQTEKNK(gl)_	K		Q9H3R5;B3KVZ3;H0Y9E6	Q9H3R5	Centromere protein H	181;162;121	181
HSP90AA1	HSP90AA1;HSP90AA1;HSP90AA2;HSP90AA1	74	Ubiquitylation	P07900	ENSG00000080824	7.41885	0.151599	0.542854	2	1	0	NA	NA	NA	NA	NA	NA	IRYESLTDPSKLDSGKELHINLIPNKQDRTL	_LDSGK(gl)ELHINLIPNKQDR_	K	+	P07900;Q2VPJ6;Q14568;G3V2J8;Q86SX1;B4DTA5	P07900	Heat shock protein HSP 90-alpha;Putative heat shock protein HSP 90-alpha A2	74;74;74;74;196;74	74
SAE1	SAE1;SAE1;SAE1;SAE1;SAE1	198	Ubiquitylation	Q9UBE0	ENSG00000142230	6.99245	0.151469	0.542635	1	0.999974	0.00079219	6.33774	NA	NA	NA	0.999989	0.00796951	KVSQGVEDGPDTKRAKLDSSETTMVKKKVVF	_AK(gl)LDSSETTMVK_	K		Q9UBE0;B3KMQ2;B3KNJ4;G3XAK6;F5GXX7;B4DY66	Q9UBE0	SUMO-activating enzyme subunit 1	198;198;198;198;198;24	198
DNM2	DNM2;DNM2;DNM2;DNM2;DNM2	393	Ubiquitylation	E9PEQ4	ENSG00000079805	7.0461	0.15082	0.541541	1	1	3.69e-05	NA	NA	NA	NA	NA	NA	EFDEKDLRREISYAIKNIHGVRTGLFTPDMA	_EISYAIK(gl)NIHGVR_	K	+	E9PEQ4;F5H4R9;P50570;A8K1B6;Q59G96;H3BLY9;B4DJ53	E9PEQ4	Dynamin-2	393;393;393;393;382;382;126	393
AKR1B1	AKR1B1	243	Ubiquitylation	P15121	ENSG00000085662	7.39566	0.15043	0.540883	2	1	0.00013344	NA	NA	NA	NA	NA	NA	LLEDPRIKAIAAKHNKTTAQVLIRFPMQRNL	_HNK(gl)TTAQVLIR_	K	+	P15121	P15121	Aldose reductase	243	243
HNRNPU	HNRNPU;HNRNPU;HNRNPU;HNRNPU;HNRPU	602	Ubiquitylation	Q00839	ENSG00000153187	7.06741	0.15017	0.540445	1	1	0.0033399	6.01787	NA	NA	NA	0.9999	0.0700817	AAQRRKMCLFAGFQRKAVVVCPKDEDYKQRT	_K(gl)AVVVCPK_	K	+	Q00839;B4DLR3;B3KX72;Q5RI17;Q96BA7;Q5RI19;Q7Z4Q5	Q00839	Heterogeneous nuclear ribonucleoprotein U	602;561;527;500;499;326;290	602
YWHAH	YWHAH;YWHAH	143	Ubiquitylation	Q04917	ENSG00000128245	7.30935	0.14991	0.540007	2	0.572385	4.22e-08	NA	NA	NA	NA	NA	NA	GDYYRYLAEVASGEKKNSVVEASEAAYKEAF	_YLAEVASGEKK(gl)_	K		Q04917;B2R6N6;A2IDB2;Q9H4N8	Q04917	14-3-3 protein eta	143;143;130;73	143
	HDGFRP2	525	Ubiquitylation	I3L080	ENSG00000167674	7.02922	0.14991	0.540007	1	0.572385	2.68e-07	NA	NA	NA	NA	NA	NA	SQILQKNTDVVATLKKIRRYKANKDVMEKAA	_NTDVVATLKK(gl)_	K		I3L080;Q7Z4V5	I3L080	Hepatoma-derived growth factor-related protein 2	525;525	525
PSPC1	PSPC1	8	Ubiquitylation	Q8WXF1	ENSG00000121390	6.66829	0.14965	0.539568	1	1	0.0294706	NA	NA	NA	NA	NA	NA	________MMLRGNLKQVRIEKNPARLRALE	_GNLK(gl)QVR_	K		Q8WXF1	Q8WXF1	Paraspeckle component 1	8	8
CCDC50	CCDC50	181	Ubiquitylation	Q8IVM0	ENSG00000152492	6.94391	0.14965	0.539568	1	1	9.46e-08	NA	NA	NA	NA	NA	NA	MAHRDQEWYDAEIARKLQEEELLATQVDMRA	_K(gl)LQEEELLATQVDMR_	K		Q8IVM0	Q8IVM0	Coiled-coil domain-containing protein 50	181	181
BRWD3	BRWD3	1258	Ubiquitylation	Q6RI45	ENSG00000165288	7.23249	0.14965	0.539568	1	0.5	6.17e-05	NA	NA	NA	NA	NA	NA	GDQSCTDILDTYNKIKAEERNSTDAEEDTEI	_FIGDQSCTDILDTYNK(gl)IK_	K		Q6RI45	Q6RI45	Bromodomain and WD repeat-containing protein 3	1258	1258
BRWD3	BRWD3	1256	Ubiquitylation	Q6RI45	ENSG00000165288	7.23249	0.14965	0.539568	1	0.5	6.17e-05	NA	NA	NA	NA	NA	NA	FIGDQSCTDILDTYNKIKAEERNSTDAEEDT	_FIGDQSCTDILDTYNK(gl)IK_	K		Q6RI45	Q6RI45	Bromodomain and WD repeat-containing protein 3	1256	1256
NEURL4	NEURL4	1415	Ubiquitylation	Q96JN8	ENSG00000215041	7.0182	0.147697	0.536278	1	0.59088	2.05e-05	NA	NA	NA	NA	NA	NA	NLRVNPRLEAGTLTKKWHMAYHGSNVAAVRR	_LEAGTLTKK(gl)_	K	+	Q96JN8;I3L2W2;I3L100	Q96JN8	Neuralized-like protein 4	1415;1391;1378	1415
UTRN	UTRN;UTRN	2793	Ubiquitylation	P46939	ENSG00000152818	7.20382	0.147437	0.535839	1	1	0.0005894	NA	NA	NA	NA	NA	NA	NMRWKLLQVSVDDRLKQLQEAHRDFGPSSQH	_LK(gl)QLQEAHR_	K		P46939;Q5T097	P46939	Utrophin	2793;348	2793
GARS	GARS;GARS	506	Ubiquitylation	P41250	ENSG00000106105	6.4593	0.147046	0.535181	1	0.850596	0.0270967	NA	NA	NA	NA	NA	NA	TVNVVQFEPSKGAIGKAYKKDAKLVMEYLAI	_GAIGK(gl)AYKK_	K		P41250;H7C443	P41250	Glycine--tRNA ligase	506;13	506
UBE2I	UBE2I;UBE2I;UBE2I;UBE2I;UBE2I	49	Ubiquitylation	B0QYN7	ENSG00000103275	7.08322	0.146655	0.534522	1	1	4.67e-12	NA	NA	NA	NA	NA	NA	GTMNLMNWECAIPGKKGTPWEGGLFKLRMLF	_K(gl)GTPWEGGLFK_	K	+	B0QYN7;Q7KZS0;A8K503;P63279;H3BQQ9;H3BPC4	B0QYN7	SUMO-conjugating enzyme UBC9	49;49;49;49;49;45	49
RPL26	RPL26;RPL26	136	Ubiquitylation	P61254	ENSG00000161970	6.60635	0.146134	0.533643	1	0.978216	0.0038892	NA	NA	NA	NA	NA	NA	RKAKSRQVGKEKGKYKEETIEKMQE______	_GKYK(gl)EETIEK_	K	+	P61254;Q6IBH6	P61254	60S ribosomal protein L26	136;136	136
EPHA7;EPHA5;EPHB1	EPHA7;EPHA5;EPHA5;EPHA5;EPHA5;EPHA5;EPHB1;EPHB1	657	Ubiquitylation	Q15375	ENSG00000135333;ENSG00000145242;ENSG00000154928	6.79505	0.145612	0.532764	1	0.999993	0.0351772	NA	NA	NA	NA	NA	NA	GEFGEVCSGRLKLPGKRDVAVAIKTLKVGYT	_LKLPGK(gl)R_	K		Q15375;B7ZKJ3;P54756;Q59FT4;B7ZKW7;F8VP57;F8W9W0;P54762;B3KTB2	Q15375	Ephrin type-A receptor 7;Ephrin type-A receptor 5;Ephrin type-B receptor 1	657;700;699;713;678;700;536;643;204	657
SLC12A7	SLC12A7	985	Ubiquitylation	Q9Y666	ENSG00000113504	6.58135	0.14496	0.531664	1	1	0.0274366	NA	NA	NA	NA	NA	NA	APPTPDKVQMTWTREKLIAEKYRSRDTSLSG	_EK(gl)LIAEK(gl)YR_	K		Q9Y666	Q9Y666	Solute carrier family 12 member 7	985	985
EPB41	EPB41;EPB41;EPB41;EPB41;EPB41;EPB41;EPB41;EPB41;EPB41	366	Ubiquitylation	P11171	ENSG00000159023	7.13975	0.14496	0.531664	1	0.999975	0.000438553	NA	NA	NA	NA	NA	NA	SDFKLAPNQTKELEEKVMELHKSYRSMTPAQ	_ELEEK(gl)VMELHK_	K	+	P11171;H3BLV6;Q1WWM3;Q59F12;Q4VB86;E9PEW9;E9PEX0;Q29RX4;Q4VB87;C9JTS2	P11171	Protein 4.1	366;383;277;383;157;366;260;277;171;366	366
CNP	CNP;CNP	261	Ubiquitylation	P09543	ENSG00000173786;ENSG00000260283	7.78526	0.144568	0.531005	2	1	0	NA	NA	NA	NA	NA	NA	PPGVLHCTTKFCDYGKAPGAEEYAQQDVLKK	_FCDYGK(gl)APGAEEYAQQDVLKK_	K		P09543;B4DI06;F8W7I0;B4DFN6	P09543	2',3'-cyclic-nucleotide 3'-phosphodiesterase	261;138;137;26	261
UBE2E1	UBE2E1;UBE2E1	50	Ubiquitylation	P51965	ENSG00000170142	8.53315	0.144438	0.530784	6	1	0.000250019	NA	NA	NA	NA	NA	NA	KVSMSKNSKLLSTSAKRIQKELADITLDPPP	_LLSTSAK(gl)R_	K	+	P51965;C9J2P0	P51965	Ubiquitin-conjugating enzyme E2 E1	50;50	50
SCML1	SCML1;SCML1;SCML1	121	Ubiquitylation	Q9UN30	ENSG00000047634	7.54581	0.144308	0.530565	2	0.965427	0.0160318	NA	NA	NA	NA	NA	NA	YKKHSYRLVKKLKLQKMKKNEVYETFSYPES	_LKLQK(gl)MK_	K		Q9UN30;Q5H967;Q5H966	Q9UN30	Sex comb on midleg-like protein 1	121;121;94	121
APOBEC3C	APOBEC3C	197	Ubiquitylation	Q59GY0	ENSG00000244509	7.10486	0.143916	0.529905	1	1	0.00966406	NA	NA	NA	NA	NA	NA	FVYNDNEPFKPWKGLKTNFRLLKRRLRESLQ	_GLK(gl)TNFR_	K		Q59GY0;Q9NRW3	Q59GY0	Probable DNA dC-&amp;gt;dU-editing enzyme APOBEC-3C	197;175	197
TBCE	TBCE;TBCE	128	Ubiquitylation	B7Z3P1	ENSG00000116957	6.96974	0.143524	0.529244	1	1	0.0006663	NA	NA	NA	NA	NA	NA	TIGFDSIMKQQSQLSKLQEVSLRNCAVSCAG	_QQSQLSK(gl)LQEVSLR_	K		B7Z3P1;A8K8C2;Q15813	B7Z3P1	Tubulin-specific chaperone E	128;128;128	128
VDAC2	VDAC2;VDAC2;VDAC2;VDAC2	31	Ubiquitylation	P45880	ENSG00000165637	6.93293	0.143132	0.528584	1	0.999926	0.000282062	NA	NA	NA	NA	NA	NA	PSYADLGKAARDIFNKGFGFGLVKLDVKTKS	_DIFNK(gl)GFGFGLVK_	K	+	P45880;Q5JSD1;Q5JSD2;A2A3S1	P45880	Voltage-dependent anion-selective channel protein 2	31;31;31;46	31
SPG20	SPG20;SPG20	47	Ubiquitylation	Q8N0X7	ENSG00000133104	7.41249	0.143002	0.528364	6	1	0.000112848	NA	NA	NA	NA	NA	NA	NTDELGQKEEAKNYYKQGIGHLLRGISISSK	_NYYK(gl)QGIGHLLR_	K	+	Q8N0X7;A8K6Q9;B3KMI3	Q8N0X7	Spartin	47;47;47	47
RACGAP1	RACGAP1;RACGAP1	490	Ubiquitylation	B2RE34	ENSG00000161800	7.52054	0.142609	0.527703	2	0.999953	0	NA	NA	NA	NA	NA	NA	FLMIHLQRVAQSPHTKMDVANLAKVFGPTIV	_VAQSPHTK(gl)MDVANLAK_	K	+	B2RE34;Q9H0H5;Q9H9L9;H0YIK5	B2RE34	Rac GTPase-activating protein 1	490;490;113;226	490
PSMC3	PSMC3;PSMC3;PSMC3;PSMC3;PSMC3;PSMC3;PSMC3;PSMC3	79	Ubiquitylation	P17980	ENSG00000165916	7.80549	0.142348	0.527262	1	0.996659	1.66e-05	NA	NA	NA	NA	NA	NA	HELQAMKDKIKENSEKIKVNKTLPYLVSNVI	_IKENSEK(gl)IK_	K	+	P17980;A8K781;E9PKD5;E9PMD8;E9PN50;E9PLG2;E9PS45;E9PLQ8;E9PRB8	P17980	26S protease regulatory subunit 6A	79;63;44;44;44;87;44;63;63	79
PRPF6	PRPF6	737	Ubiquitylation	O94906	ENSG00000101161	7.0477	0.141825	0.526381	1	0.924691	0.000170087	NA	NA	NA	NA	NA	NA	KEMMEKAREAYNQGLKKCPHSTPLWLLLSRL	_EAYNQGLK(gl)K_	K	+	O94906	O94906	Pre-mRNA-processing factor 6	737	737
UBE2D2	UBE2D2	8	Ubiquitylation	P62837	ENSG00000131508	6.68641	0.141825	0.526381	1	1	0.000335144	NA	NA	NA	NA	NA	NA	________MALKRIHKELNDLARDPPAQCSA	_IHK(gl)ELNDLAR_	K	+	P62837	P62837	Ubiquitin-conjugating enzyme E2 D2	8	8
YARS	YARS	380	Ubiquitylation	P54577	ENSG00000134684	6.79076	0.141694	0.52616	1	0.996234	1.57e-05	NA	NA	NA	NA	NA	NA	PSRLDIRVGKIITVEKHPDADSLYVEKIDVG	_IITVEK(gl)HPDADSLYVEK_	K		P54577	P54577	Tyrosine--tRNA ligase, cytoplasmic	380	380
PABPC4	PABPC4;PABPC4;PABPC4;PABPC4;PABPC4;PABPC4;PABPC4;PABPC4	309	Ubiquitylation	Q6IQ30	ENSG00000090621	6.54641	0.141564	0.52594	1	0.5	0.0166644	NA	NA	NA	NA	NA	NA	VNLYIKNLDDTIDDEKLRKEFSPFGSITSAK	_NLDDTIDDEK(gl)LRK_	K	+	Q15164;Q6IQ30;Q13310;B1ANR0;H0Y5F5;B1ANR7;Q3B867;Q147Y3;H0YEU6;Q53GL4	Q15164;Q6IQ30	Polyadenylate-binding protein 4	120;309;309;309;211;88;59;59;36;20	120;309
PSMC6	PSMC6;PSMC6;PSMC6	197	Ubiquitylation	P62333	ENSG00000100519	8.05354	0.141564	0.52594	7	1	0	NA	NA	NA	NA	NA	NA	LLARAVASQLDCNFLKVVSSSIVDKYIGESA	_AVASQLDCNFLK(gl)_	K	+	P62333;H0YJC0;H0YJS8;B4DR91	P62333	26S protease regulatory subunit 10B	197;197;158;177	197
UBE2L3	UBE2L3;UBE2L3;UBE2L3	138	Ubiquitylation	P68036	ENSG00000185651	7.52811	0.139862	0.523073	2	1	3.12e-05	NA	NA	NA	NA	NA	NA	ADLAEEYSKDRKKFCKNAEEFTKKYGEKRPV	_FCK(gl)NAEEFTK_	K	+	P68036;B4DSZ4;E7EWS7;B4DDG1	P68036	Ubiquitin-conjugating enzyme E2 L3	138;196;196;106	138
COPS4	COPS4;COPS4;COPS4;COPS4	369	Ubiquitylation	D6RFN0	ENSG00000138663	7.29972	0.139731	0.522852	2	1	2.64e-07	NA	NA	NA	NA	NA	NA	EELGALLEIPAAKAEKIASQMITEGRMNGFI	_AEK(gl)IASQMITEGR_	K	+	D6RFN0;D6RAX7;B3KM48;Q9BT78;D6RD63;Q53FV3	D6RFN0	COP9 signalosome complex subunit 4	369;337;337;337;225;337	369
VCP	VCP;VCP;VCP	336	Ubiquitylation	P55072	ENSG00000165280	7.15033	0.139339	0.52219	2	1	0.00011723	NA	NA	NA	NA	NA	NA	ERRIVSQLLTLMDGLKQRAHVIVMAATNRPN	_IVSQLLTLMDGLK(gl)QR_	K	+	P55072;Q96IF9;Q9HAP1	P55072	Transitional endoplasmic reticulum ATPase	336;174;274	336
STIP1	STIP1;STIP1;STIP1;STIP1	388	Ubiquitylation	A8K690	ENSG00000168439	6.78909	0.138421	0.520644	1	1	0.00451705	NA	NA	NA	NA	NA	NA	KGDYPQAMKHYTEAIKRNLKDAKLYSNRAAC	_HYTEAIK(gl)R_	K		A8K690;P31948;G3XAD8;Q3ZCU9;F5H0T1;B4DM70	A8K690	Stress-induced-phosphoprotein 1	388;388;435;435;364;364	388
TXN	TXN;TXN;TXN;TXN delta 3	94	Ubiquitylation	H9ZYJ2	ENSG00000136810	7.28205	0.13829	0.520423	2	0.915813	0.000166493	NA	NA	NA	NA	NA	NA	FFKKGQKVGEFSGANKEKLEATINELV____	_VGEFSGANK(gl)EK_	K	+	H9ZYJ2;P10599;B1ALW1;O60744	H9ZYJ2	Thioredoxin	94;94;74;73	94
DZIP3	DZIP3;DZIP3	830	Ubiquitylation	Q86Y13	ENSG00000198919	6.46805	0.136716	0.51777	1	1	0.0294761	NA	NA	NA	NA	NA	NA	AKDNEIKNLKEQLSMKRSQWEMEKHNLESTM	_EQLSMK(gl)R_	K		Q86Y13;D3DN61;B4DH79;B4E1Q8	Q86Y13	E3 ubiquitin-protein ligase DZIP3	830;448;251;342	830
HDGF	HDGF;HDGF	39	Ubiquitylation	B7Z525	ENSG00000143321	7.34871	0.136585	0.517549	1	0.819024	8.32e-08	NA	NA	NA	NA	NA	NA	PHWPARIDEMPEAAVKSTANKYQVFFSGPTR	_IDEMPEAAVK(gl)STANK_	K	+	B7Z525;B2RDE8;P51858	B7Z525	Hepatoma-derived growth factor	39;39;39	39
MTA2	MTA2;DKFZp686F2281	559	Ubiquitylation	O94776	ENSG00000149480	6.78944	0.135535	0.515779	1	1	1.54e-05	NA	NA	NA	NA	NA	NA	RNQLSQNRGLGGIMVKRAYETMAGAGVPFSA	_GLGGIMVK(gl)R_	K		O94776;Q68DB1	O94776	Metastasis-associated protein MTA2	559;386	559
EIF3B	EIF3B;EIF3B;EIF3S9;EIF3B;EIF3B	734	Ubiquitylation	F8W8C8	ENSG00000106263	7.12863	0.135141	0.515115	1	1	0.00566089	NA	NA	NA	NA	NA	NA	QIKKDLKKYSKIFEQKDRLSQSKASKELVER	_IFEQK(gl)DR_	K		F8W8C8;P55884;A4D210;B4DV79;B4DXN6;Q96G38	F8W8C8	Eukaryotic translation initiation factor 3 subunit B	734;734;695;658;581;542	734
TMEM100	TMEM100	23	Ubiquitylation	B3KT87	ENSG00000166292	7.04395	0.133958	0.513121	1	0.978928	2.39e-05	NA	NA	NA	NA	NA	NA	EILGAPKAHMAATMEKSPKTEVVITTVPLVS	_AHMAATMEK(gl)SPK_	K		B3KT87;Q9NV29;I3L214	B3KT87	Transmembrane protein 100	23;23;23	23
CEP55	CEP55;CEP55;CEP55	92	Ubiquitylation	D3DR37	ENSG00000138180	7.0445	0.133432	0.512235	1	1	0.00897429	NA	NA	NA	NA	NA	NA	LTEKDKEIQRLRDQLKARYSTTALLEQLEET	_LRDQLK(gl)AR_	K		D3DR37;Q53EZ4;H7BY24	D3DR37	Centrosomal protein of 55 kDa	92;92;92	92
PDCD5	PDCD5	110	Ubiquitylation	O14737	ENSG00000105185	7.79003	0.133169	0.511791	3	1	0.00503004	NA	NA	NA	NA	1	0.0510054	ILKKVSQQTEKTTTVKFNRRKVMDSDEDDDY	_TTTVK(gl)FNRR_	K	+	O14737	O14737	Programmed cell death protein 5	110	110
TPR	TPR;tpr	1429	Ubiquitylation	P12270	ENSG00000047410	6.83434	0.132774	0.511126	1	0.999985	0.00871196	NA	NA	NA	NA	NA	NA	QKDLDAKIIDIQEKVKTITQVKKIGRRYKTQ	_VK(gl)TITQVK_	K		P12270;Q99968	P12270	Nucleoprotein TPR	1429;1429	1429
KHDRBS1	KHDRBS1;KHDRBS1;KHDRBS1	194	Ubiquitylation	B2R7B5	ENSG00000121774	6.92531	0.132774	0.511126	1	0.999748	0.000758326	NA	NA	NA	NA	NA	NA	PQGNTIKRLQEETGAKISVLGKGSMRDKAKE	_LQEETGAK(gl)ISVLGK_	K		B2R7B5;Q07666;B4DDX2;E7ET98;B4E043	B2R7B5	KH domain-containing, RNA-binding, signal transduction-associated protein 1	194;194;174;170;98	194
PTRF	PTRF;PTRF	299	Ubiquitylation	Q6NZI2	ENSG00000177469	6.56011	0.132643	0.510904	1	1	0.000653725	NA	NA	NA	NA	NA	NA	AERREKLKTSRDKLRKSFTPDHVVYARSKTA	_K(gl)SFTPDHVVYAR_	K	+	Q6NZI2;B3KRY5;B4DNU9;B4DPZ5	Q6NZI2	Polymerase I and transcript release factor	299;254;281;272	299
ABCC4	ABCC4;MOAT-B	1278	Ubiquitylation	O15439	ENSG00000125257	7.42862	0.132511	0.510682	1	1	0	NA	NA	NA	NA	NA	NA	QNKESLFYKMVQQLGKAEAAALTETAKQVYF	_MVQQLGK(gl)AEAAALTETAK_	K	+	O15439;O75555	O15439	Multidrug resistance-associated protein 4	1278;868	1278
TOLLIP	TOLLIP;TOLLIP;TOLLIP;TOLLIP;TOLLIP;TOLLIP;TOLLIP;TOLLIP;TOLLIP	177	Ubiquitylation	H0Y3H1	ENSG00000078902	7.2621	0.131853	0.509573	1	0.815852	0.00445906	NA	NA	NA	NA	NA	NA	IAWTHITIPESLRQGKVEDKWYSLSGRQGDD	_QGK(gl)VEDKWYSLSGR_	K	+	H0Y3H1;Q59FB9;Q6FIE9;Q9H0E2;E7EN89;B3KR28;E9PQ25;E9PP67;F2Z2Y8;Q8N8J5;B3KXC6	H0Y3H1	Toll-interacting protein	177;177;146;146;118;96;96;96;85;85;77	177
RPL22	RPL22	69	Ubiquitylation	P35268	ENSG00000116251	7.07011	0.131853	0.509573	2	1	1.26e-06	NA	NA	NA	NA	NA	NA	GNLGGGVVTIERSKSKITVTSEVPFSKRYLK	_SK(gl)ITVTSEVPFSK_	K	+	P35268;Q7Z4W8	P35268	60S ribosomal protein L22	69;69	69
ANXA11	ANXA11;ANXA11;ANXA11;ANXA11	214	Ubiquitylation	P50995	ENSG00000122359	6.91012	0.131853	0.509573	1	1	0.00121204	NA	NA	NA	NA	NA	NA	GFDPLRDAEVLRKAMKGFGTDEQAIIDCLGS	_AMK(gl)GFGTDEQAIIDCLGSR_	K		P50995;Q5T0G8;B4DVE7;E9PDK5;B4DPJ2;B7Z6L0	P50995	Annexin A11;Annexin;Annexin;Annexin;Annexin;Annexin	214;214;181;121;120;314	214
GLTP	GLTP;GLTP	57	Ubiquitylation	Q9NZD2	ENSG00000139433	7.14977	0.131458	0.508907	2	1	4.65e-06	NA	NA	NA	NA	NA	NA	FTPIKADISGNITKIKAVYDTNPAKFRTLQN	_IK(gl)AVYDTNPAK_	K		Q9NZD2;F5H0U5	Q9NZD2	Glycolipid transfer protein	57;57	57
PUS7	PUS7;PUS7;PUS7	240	Ubiquitylation	Q96PZ0	ENSG00000091127	6.83644	0.130667	0.507575	1	0.544145	0.00244713	NA	NA	NA	NA	NA	NA	REGKKYIVAYHAAGKKALANPRKHSWPKSRG	_YIVAYHAAGKK(gl)_	K		Q96PZ0;E7EUH7;B3KRB2;H0Y863	Q96PZ0	Pseudouridylate synthase 7 homolog	240;240;240;81	240
SEC62	SEC62;SEC62;SEC62;SEC62;TLOC1;SEC62	66	Ubiquitylation	Q99442	ENSG00000008952	7.15112	0.130404	0.507131	1	1	0.000134851	NA	NA	NA	NA	NA	NA	KAVDCLLDSKWAKAKKGEEALFTTRESVVDY	_K(gl)GEEALFTTR_	K	+	Q99442;A0JLN5;F8WCJ7;F8WF48;D3DNQ1;Q3KR08	Q99442	Translocation protein SEC62	66;66;66;66;28;28	66
	EPPK1;EPPK1	1868	Ubiquitylation	P58107	ENSG00000227184	6.72839	0.129349	0.505353	1	1	0.000159023	NA	NA	NA	NA	NA	NA	EVTAADLFNSRVIDQKTLHTLRVGRTGGQAL	_VIDQK(gl)TLHTLR_	K		P58107;E9PPU0	P58107	Epiplakin	1868;1868	1868
DCAF8;	DCAF8;DCAF8;DCAF8	431	Ubiquitylation	B7Z2P6	ENSG00000132716;ENSG00000258465	7.54194	0.128953	0.504686	2	0.659983	0	NA	NA	NA	NA	NA	NA	VRVAELSATQCCKNTKRVAQHKGASHKLALE	_VAELSATQCCKNTK(gl)_	K		B7Z2P6;G3V3G9;Q5TAQ9;B7Z8C9	B7Z2P6	DDB1- and CUL4-associated factor 8	431;431;277;258	431
GPI	GPI	116	Ubiquitylation	P06744	ENSG00000105220	7.58783	0.128821	0.504464	1	0.999643	2.55e-09	6.56546	NA	NA	NA	0.999577	0.00256537	VALRNRSNTPILVDGKDVMPEVNKVLDKMKS	_SNTPILVDGK(gl)DVMPEVNK_	K	+	B4DVJ0;P06744;B4DE36	B4DVJ0;P06744	Glucose-6-phosphate isomerase;Glucose-6-phosphate isomerase;Glucose-6-phosphate isomerase	99;116;116	99;116
YWHAZ	YWHAZ;YWHAZ;YWHAZ;YWHAZ;YWHAZ;YWHAZ;YWHAZ	68	Ubiquitylation	E7EX29	ENSG00000164924	7.60058	0.128821	0.504464	3	0.997142	0	NA	NA	NA	NA	NA	NA	GARRSSWRVVSSIEQKTEGAEKKQQMAREYR	_VVSSIEQK(gl)TEGAEK_	K	+	E7EX29;D0PNI1;P63104;E7ESK7;E7EVZ2;E9PD24;E5RIR4;Q6LD62	E7EX29	14-3-3 protein zeta/delta	68;68;68;68;68;68;68;52	68
VCL	VCL;VCL;VCL;VCL	666	Ubiquitylation	P18206	ENSG00000035403	7.20887	0.127105	0.501571	2	1	1.36e-07	NA	NA	NA	NA	NA	NA	GTANKSTVEGIQASVKTARELTPQVVSAARI	_STVEGIQASVK(gl)TAR_	K		P18206;F5H7T3;B3KXA2;Q5JQ13;B4E3Q9;G8JLL3	P18206	Vinculin	666;593;593;338;573;573	666
N4BP1	N4BP1	412	Ubiquitylation	O75113	ENSG00000102921	6.66505	0.127105	0.501571	1	0.999444	0.000978147	NA	NA	NA	NA	NA	NA	FSAGTVYPETNKTKNKGVYSSTNELTTDSTP	_NK(gl)GVYSSTNELTTDSTPK_	K	+	O75113	O75113	NEDD4-binding protein 1	412	412
DAXX;DAXX;DAXX;DAXX;DAXX	DAXX;DAXX;DAXX;DAXX	390	Ubiquitylation	B4E1C1	ENSG00000204209;ENSG00000206206;ENSG00000206279;ENSG00000227046;ENSG00000231617	6.779	0.127105	0.501571	1	0.998383	0.0006663	NA	NA	NA	NA	NA	NA	ENRSLAMSRLDEVISKYAMLQDKSEEGERKK	_LDEVISK(gl)YAMLQDK_	K	+	B4E1C1;A8K822;B2R7M0;Q53F85;Q9UER7;F5ANJ6;F5ANJ7;B4E1I3;F5H082	B4E1C1	Death domain-associated protein 6	390;378;378;378;378;378;378;303;303	390
USP7	USP7;USP7;USP7;USP7;USP7;USP7	430	Ubiquitylation	Q6U8A4	ENSG00000187555	7.04048	0.126444	0.500457	1	1	7.71e-05	NA	NA	NA	NA	NA	NA	QLKRFMYDPQTDQNIKINDRFEFPEQLPLDE	_FMYDPQTDQNIK(gl)INDR_	K	+	Q6U8A4;Q93009;B7Z815;B7ZAX6;B7Z855;F5H8E5;H3BND8;B7Z7T5;B7Z842;F5H2X1	Q6U8A4	Ubiquitin carboxyl-terminal hydrolase;Ubiquitin carboxyl-terminal hydrolase 7;Ubiquitin carboxyl-terminal hydrolase;Ubiquitin carboxyl-terminal hydrolase;Ubiquitin carboxyl-terminal hydrolase;Ubiquitin carboxyl-terminal hydrolase;Ubiquitin carboxyl-terminal hydrolase	430;420;404;404;321;321;321;321;362;362	430
RAI14	RAI14;RAI14;RAI14	323	Ubiquitylation	Q9P0K7	ENSG00000039560	6.9658	0.126312	0.500235	1	1	2.02e-05	NA	NA	NA	NA	NA	NA	AEPPFKAEISSIRENKDRLSDSTTGADSLLD	_AEISSIRENK(gl)DR_	K		Q9P0K7;E7EMX7;E9PED3;B4DNL3	Q9P0K7	Ankycorbin	323;316;294;105	323
RAB11FIP1	RAB11FIP1;RAB11FIP1;RAB11FIP1	387	Ubiquitylation	Q6WKZ4	ENSG00000156675	7.23669	0.125387	0.498675	2	0.99812	4.58e-05	NA	NA	NA	NA	NA	NA	GGGLSSDRQLSESSTKDSLKSMTLPSYRPAP	_QLSESSTK(gl)DSLK_	K		Q6WKZ4;Q307T1;E7EX40;Q4JIW2;B3KRW2	Q6WKZ4	Rab11 family-interacting protein 1	387;387;239;239;153	387
NONO	NONO;NONO;NONO;NONO	272	Ubiquitylation	Q15233	ENSG00000147140	6.70319	0.125122	0.498229	1	0.999975	0.00450604	NA	NA	NA	NA	NA	NA	FAQPGSFEYEYAMRWKALIEMEKQQQDQVDR	_WK(gl)ALIEMEK_	K	+	Q15233;A8K525;F5GYZ3;B7Z4C2;C9JYS8;H7C367	Q15233	Non-POU domain-containing octamer-binding protein	272;272;183;183;180;134	272
CHD8	CHD8;CHD8	1766	Ubiquitylation	Q9HCK8	ENSG00000100888	6.70217	0.12499	0.498006	1	1	0.00019785	NA	NA	NA	NA	NA	NA	RLVTAYQRSYKREQMKIEAAERGDRRRRRCE	_EQMK(gl)IEAAER_	K		Q9HCK8;H7BXG5	Q9HCK8	Chromodomain-helicase-DNA-binding protein 8	1766;1486	1766
KIF18B	KIF18B;KIF18B	531	Ubiquitylation	Q86Y91	ENSG00000186185	6.67132	0.124857	0.497783	1	1	0.00893378	NA	NA	NA	NA	NA	NA	SARELDGDRSKQLALKVLCVAQRQYSLLQAA	_QLALK(gl)VLCVAQR_	K		Q86Y91;H9KV46	Q86Y91	Kinesin-like protein KIF18B	531;522	531
EPB41L3;EPB41	EPB41;EPB41;EPB41;EPB41;EPB41;EPB41;EPB41;EPB41;EPB41L3	1061	Ubiquitylation	Q9Y2J2	ENSG00000082397;ENSG00000159023	6.92492	0.123931	0.496221	1	0.998608	0.00725112	NA	NA	NA	NA	NA	NA	DIDHDQALAQAIKEAKEQHPDMSVTKVVVHK;DIDHDQVLVQAIKEAKEQHPDMSVTKVVVHQ	_EAK(gl)EQHPDMSVTK_	K		P11171;H3BLV6;Q1WWM3;Q59F12;Q4VB86;E9PEW9;E9PEX0;Q29RX4;Q4VB87;B7Z5L2;B7Z627;Q9Y2J2;B7Z2D7	P11171;Q9Y2J2	Protein 4.1;Band 4.1-like protein 3	842;805;720;805;600;745;682;656;593;176;133;1061;333	842;1061
WDR61	WDR61;WDR61;WDR61;WDR61	139	Ubiquitylation	Q9GZS3	ENSG00000140395	7.51757	0.123401	0.495329	1	0.99053	2.1e-14	NA	NA	NA	NA	NA	NA	GTHVGKVNIFGVESGKKEYSLDTRGKFILSI	_VNIFGVESGK(gl)K_	K	+	Q9GZS3;H0YN81;H0YL19;H0YMF9	Q9GZS3	WD repeat-containing protein 61	139;139;46;139	139
GK5	GK5;GK5;GK5	107	Ubiquitylation	Q6ZS86	ENSG00000175066	6.80648	0.123136	0.494882	1	0.585935	0.000383151	NA	NA	NA	NA	NA	NA	LGISTQRATFITWNKKTGNHFHNFISWQDLR	_ATFITWNKK(gl)_	K		Q6ZS86;F8WBF0;F8WEZ3	Q6ZS86	Putative glycerol kinase 5	107;107;107	107
SARNP	SARNP;SARNP;SARNP	12	Ubiquitylation	F8VZQ9	ENSG00000205323	6.53883	0.122341	0.493542	1	0.561002	0.0109905	NA	NA	NA	NA	NA	NA	____MATETVELHKLKLAELKQECLARGLET	_(ac)ATETVELHKLK(gl)_	K		F8VZQ9;P82979;F8VS12	F8VZQ9	SAP domain-containing ribonucleoprotein	12;12;12	12
RAC2;RAC1	RAC1;RAC1;RAC1;RAC1;RAC2;RAC2;RAC2;RAC2	142	Ubiquitylation	A4D2P0	ENSG00000128340;ENSG00000136238	7.18591	0.121679	0.492425	1	1	7.5e-09	NA	NA	NA	NA	NA	NA	TPIILVGTKLDLRDDKDTIEKLKEKKLTPIT	_LDLRDDK(gl)DTIEK_	K	+	A4D2P0;A4D2P1;P63000;A4D2P2;P15153;B1AH80;B1AH78;B1AH77	A4D2P0	Ras-related C3 botulinum toxin substrate 1;Ras-related C3 botulinum toxin substrate 2	142;123;123;79;123;116;123;79	142
EPN2	EPN2;EPN2;EPN2;EPN2;EPN2	135	Ubiquitylation	O95208	ENSG00000072134	6.44875	0.121546	0.492202	1	1	0.00466984	NA	NA	NA	NA	NA	NA	GINVREKSKQLVALLKDEERLKAERAQALKT	_QLVALLK(gl)DEER_	K	+	O95208;E9PBC2;Q52LD0;I3L0K8;B7ZKM5;I3L2B2;E7EMC3;B3KMB3;E9PBC1;F6PQP6;B7Z4W7	O95208	Epsin-2	135;135;135;135;135;135;135;135;135;135;135	135
BTF3	BTF3	2	Ubiquitylation	D6RDG3	ENSG00000145741	6.43938	0.121546	0.492202	1	0.999764	0.00444145	NA	NA	NA	NA	NA	NA	______________MKETIMNQEKLAKLQAQ	_MK(gl)ETIMNQEK_	K		D6RDG3	D6RDG3		2	2
TPD52	TPD52;PrLZ;TPD52;TPD52;PrLZ;TPD52;PrLZ;PrLZ;TPD52;TPD52	102	Ubiquitylation	A5Y5A3	ENSG00000076554	7.33011	0.121413	0.491978	2	0.57259	2.44e-07	NA	NA	NA	NA	NA	NA	EEEIQTLSQVLAAKEKHLAEIKRKLGINSLQ	_VEEEIQTLSQVLAAKEK(gl)_	K	+	A5Y5A3;F5H0B0;D0UFD4;P55327;D3YTI0;D0UFD1;C9J502;D0UFD3;D0UFD5;H0YC44;E5RFR7	A5Y5A3	Tumor protein D52	102;102;102;102;62;102;102;102;102;115;62	102
VPS13A	VPS13A	2951	Ubiquitylation	Q96RL7	ENSG00000197969	7.47776	0.120086	0.489742	2	1	1.39e-12	NA	NA	NA	NA	NA	NA	TMDEDYQQKRREAMNKQPAGFREGITRGGKG	_EAMNK(gl)QPAGFR_	K		Q96RL7	Q96RL7	Vacuolar protein sorting-associated protein 13A	2951	2951
MTMR3	MTMR3;MTMR3;MTMR3;WUGSC:H_DJ0394A18.1	259	Ubiquitylation	A7E2W2	ENSG00000100330	7.09826	0.119821	0.489294	1	1	2e-15	NA	NA	NA	NA	NA	NA	GWRNADDEHLVQSVAKACASDSRSSGSKLST	_NADDEHLVQSVAK(gl)ACASDSR_	K		A7E2W2;A8K0L6;Q13615;G5E953;Q9UPM2	A7E2W2	Myotubularin-related protein 3	259;259;259;123;258	259
IQGAP1	IQGAP1;IQGAP1;IQGAP1	1442	Ubiquitylation	A4QPB0	ENSG00000140575	7.18241	0.119157	0.488175	1	0.999256	0	NA	NA	NA	NA	NA	NA	RAIRDAKTPDKMKKSKSVKEDSNLTLQEKKE	_SK(gl)SVKEDSNLTLQEK_	K		A4QPB0;P46940;H0YLE8;B4DNP4	A4QPB0	Ras GTPase-activating-like protein IQGAP1	1442;1442;870;63	1442
WASF2	WASF2	218	Ubiquitylation	Q9Y6W5	ENSG00000158195	6.81049	0.118759	0.487503	1	0.5	0.000159217	NA	NA	NA	NA	NA	NA	WEKMKMGQEFVESKEKLGTSGYPPTLVYQNG	_MGQEFVESK(gl)EK_	K		Q9Y6W5;B4E3J5	Q9Y6W5	Wiskott-Aldrich syndrome protein family member 2	218;55	218
NUMA1	NUMA1 variant protein;NUMA1	903	Ubiquitylation	Q4LE64	ENSG00000137497	7.41541	0.117163	0.484814	2	1	8.4e-14	NA	NA	NA	NA	NA	NA	ARALQQVQEKEVRAQKLADDLSTLQEKMAAT	_AQK(gl)LADDLSTLQEK_	K		Q4LE64;Q14980;Q59HB8	Q4LE64	Nuclear mitotic apparatus protein 1	903;897;381	903
SCIN	SCIN;SCIN	116	Ubiquitylation	Q9Y6U3	ENSG00000006747	7.37845	0.11703	0.48459	1	0.524172	0.0010605	NA	NA	NA	NA	NA	NA	GYESNDFVSYFKGGLKYKAGGVASGLNHVLT	_ELQGYESNDFVSYFKGGLK(gl)_	K		Q9Y6U3;C9JGB6	Q9Y6U3	Adseverin	116;143	116
NISCH	NISCH;NISCH	1009	Ubiquitylation	B3KNF9	ENSG00000010322	6.66851	0.116498	0.483693	1	0.999924	0.000704399	NA	NA	NA	NA	NA	NA	FLRVYNQLRASLQDLKTVVIAKTPGTGGSPQ	_ASLQDLK(gl)TVVIAK_	K	+	B3KNF9;Q9Y2I1;B4DYH7;B3KNE4;E9PE69	B3KNF9	Nischarin	1009;1009;618;353;353	1009
WDR45B	WDR45L;WDR45L	206	Ubiquitylation	Q5MNZ6	ENSG00000141580	7.60009	0.116498	0.483693	1	1	9.23e-13	NA	NA	NA	NA	NA	NA	IALNLQGTRIATASEKGTLIRIFDTSSGHLI	_IATASEK(gl)GTLIR_	K	+	Q5MNZ6;B4DMI6	Q5MNZ6	WD repeat domain phosphoinositide-interacting protein 3	206;178	206
CCDC47	CCDC47	419	Ubiquitylation	Q96A33	ENSG00000108588	7.67314	0.116365	0.483469	8	1	1e-15	NA	NA	NA	NA	NA	NA	QKADKNRARVEENFLKLTHVQRQEAAQSRRE	_VEENFLK(gl)LTHVQR_	K	+	Q96A33	Q96A33	Coiled-coil domain-containing protein 47	419	419
BTF3L4	BTF3L4;BTF3L4;BTF3L4;BTF3L4	8	Ubiquitylation	Q96K17	ENSG00000134717	7.50259	0.115433	0.481898	3	1	1.05e-07	NA	NA	NA	NA	NA	NA	________MNQEKLAKLQAQVRIGGKGTARR	_LAK(gl)LQAQVR_	K	+	Q96K17;E9PL10;G3V1C6;E9PPC3	Q96K17	Transcription factor BTF3 homolog 4	8;8;8;8	8
BTF3	BTF3	57	Ubiquitylation	P20290	ENSG00000145741	7.50259	0.115433	0.481898	3	1	1.05e-07	NA	NA	NA	NA	NA	NA	EPQMKETIMNQEKLAKLQAQVRIGGKGTARR	_LAK(gl)LQAQVR_	K	+	P20290	P20290	Transcription factor BTF3	57	57
BTF3	BTF3	13	Ubiquitylation	D6RDG3	ENSG00000145741	7.50259	0.115433	0.481898	3	1	1.05e-07	NA	NA	NA	NA	NA	NA	___MKETIMNQEKLAKLQAQVRIGGKVNMFT	_LAK(gl)LQAQVR_	K		D6RDG3	D6RDG3		13	13
UBE2I	UBE2I;UBE2I;UBE2I;UBE2I;UBE2I	59	Ubiquitylation	B0QYN7	ENSG00000103275	6.46228	0.1149	0.481	1	1	0.0032872	NA	NA	NA	NA	NA	NA	AIPGKKGTPWEGGLFKLRMLFKDDYPSSPPK	_GTPWEGGLFK(gl)LR_	K	+	B0QYN7;Q7KZS0;A8K503;P63279;H3BQQ9;H3BPC4	B0QYN7	SUMO-conjugating enzyme UBC9	59;59;59;59;59;55	59
PFDN1	PFDN1	106	Ubiquitylation	O60925	ENSG00000113068	7.53383	0.113967	0.479428	2	1	2.88e-07	NA	NA	NA	NA	NA	NA	IKELEQKKSYLERSVKEAEDNIREMLMARRA	_SVK(gl)EAEDNIR_	K	+	O60925	O60925	Prefoldin subunit 1	106	106
UBQLN1	UBQLN1;UBQLN1	38	Ubiquitylation	B3KNI2	ENSG00000135018	7.63976	0.1137	0.478979	1	0.999989	0.0162565	NA	NA	NA	NA	NA	NA	AGAPAAAASAEPKIMKVTVKTPKEKEEFAVP	_IMK(gl)VTVK_	K		B3KNI2;B3KNI8;Q9UMX0;H0YDS0	B3KNI2	Ubiquilin-1	38;38;38;12	38
SF3B3	SF3B3	974	Ubiquitylation	Q15393	ENSG00000189091	6.98943	0.113434	0.478529	1	0.907444	0.00181429	NA	NA	NA	NA	NA	NA	VLIGVGKLLRVYDLGKKKLLRKCENKHIANY	_VYDLGK(gl)KK_	K		Q15393;A8K6V3;B3KQH1;B3KM77	Q15393	Splicing factor 3B subunit 3	974;974;654;260	974
KIF23	KIF23;KIF23;KIF23	877	Ubiquitylation	Q02241	ENSG00000137807	6.89849	0.1133	0.478304	1	0.999997	0.00253702	NA	NA	NA	NA	NA	NA	HQELASDGEIETKLIKGDIYKTRGGGQSVQF	_LIK(gl)GDIYK_	K		Q02241;H7BYN4;B4E1K0	Q02241	Kinesin-like protein KIF23	877;870;590	877
FMR1	FMR1;FMR1;FMR1;FMR1;FMR1	310	Ubiquitylation	Q06787	ENSG00000102081;ENSG00000268103	6.65257	0.111565	0.47538	1	1	3.15e-05	NA	NA	NA	NA	NA	NA	KVIGKNGKLIQEIVDKSGVVRVRIEAENEKN	_LIQEIVDK(gl)SGVVR_	K		Q06787;G8JL90;A8MQB8;G8JLE9;Q59GC1;G3V0J0	Q06787	Fragile X mental retardation protein 1	310;310;310;310;226;308	310
WDR5	WDR5	245	Ubiquitylation	P61964	ENSG00000196363	6.98013	0.111565	0.47538	1	0.5	0.00403078	NA	NA	NA	NA	NA	NA	LAATLDNTLKLWDYSKGKCLKTYTGHKNEKY	_LWDYSK(gl)GK_	K		P61964	P61964	WD repeat-containing protein 5	245	245
WDR5	WDR5	247	Ubiquitylation	P61964	ENSG00000196363	6.98013	0.111565	0.47538	1	0.5	0.00403078	NA	NA	NA	NA	NA	NA	ATLDNTLKLWDYSKGKCLKTYTGHKNEKYCI	_LWDYSK(gl)GK_	K		P61964	P61964	WD repeat-containing protein 5	247	247
SIX1;SIX2	SIX2;SIX2;SIX1	53	Ubiquitylation	Q8TBA2	ENSG00000126778;ENSG00000170577	7.10714	0.111165	0.474705	1	1	0.00621647	NA	NA	NA	NA	NA	NA	PACEHLHKNESVLKAKAVVAFHRGNFRELYK	_AK(gl)AVVAFHR_	K		Q8TBA2;Q9NPC8;Q15475	Q8TBA2	Homeobox protein SIX2;Homeobox protein SIX1	53;53;53	53
AK1	AK1;AK1;AK1;AK1;AK1;AK1	99	Ubiquitylation	Q5T9B7	ENSG00000106992	6.89749	0.111031	0.47448	1	0.980931	0.000104662	NA	NA	NA	NA	NA	NA	PLETVLDMLRDAMVAKVNTSKGFLIDGYPRE	_DAMVAK(gl)VNTSK_	K		Q5T9B7;P00568;Q6FGX9;H0Y4J6;Q5T9B8;H0YID2	Q5T9B7	Adenylate kinase isoenzyme 1	99;83;83;24;23;22	99
SF3B2	SF3B2;SF3B2;SF3B2;SF3B2	280	Ubiquitylation	Q13435	ENSG00000087365	7.21045	0.110764	0.474029	2	1	0.000226081	NA	NA	NA	NA	NA	NA	VGPKIPQALEKILQLKESRQEEMNSQQEEEE	_ILQLK(gl)ESR_	K	+	Q13435;E9PPJ0;H0YCG1;E9PJ04	Q13435	Splicing factor 3B subunit 2	280;263;274;278	280
HTATIP2	HTATIP2	137	Ubiquitylation	Q9BUP3	ENSG00000109854	7.33323	0.110764	0.474029	2	0.999995	0.000246666	NA	NA	NA	NA	NA	NA	GGCKHFNLLSSKGADKSSNFLYLQVKGEVEA	_GADK(gl)SSNFLYLQVK_	K	+	Q9BUP3	Q9BUP3	Oxidoreductase HTATIP2	137	137
DCUN1D5	DCUN1D5;DCUN1D5;DCUN1D5	50	Ubiquitylation	Q9BTE7	ENSG00000137692	6.69055	0.110363	0.473354	1	0.5	0.000683838	NA	NA	NA	NA	NA	NA	PPARLISGEEHFSSKKCLAWFYEYAGPDEVV	_LISGEEHFSSK(gl)K_	K		Q9BTE7;H0YCN4;E9PQV9	Q9BTE7	DCN1-like protein 5	50;22;50	50
HSPA6;HSPA1B;HSPA1A;HSPA1B;HSPA1A;HSPA1B;HSPA1B;HSPA1B;HSPA1A;HSPA1A;HSPA1A	HSPA1B;HSPA1A;HSPA1A;HSPA1B;HSPA1A;HSPA1B;HSPA1A;HSPA1A;HSPA6;HSPA6	564	Ubiquitylation	H0YG33	ENSG00000173110;ENSG00000204388;ENSG00000204389;ENSG00000212866;ENSG00000215328;ENSG00000224501;ENSG00000231555;ENSG00000232804;ENSG00000234475;ENSG00000235941;ENSG00000237724	7.27075	0.110363	0.473354	1	0.996823	0.000256224	NA	NA	NA	NA	NA	NA	ANGILNVTATDKSTGKANKITITNDKGRLSK;ANGILSVTATDRSTGKANKITITNDKGRLSK	_STGK(gl)ANK(gl)ITITNDK_	K	+	H0YG33;A8K5I0;P08107;B4DNT8;Q59EJ3;F5GZ62;F5H1D3;B4DI39;F8VZJ4;B4DFN9;B4DWK5;B4E388;B4E1S9;E7EP94;B4DVU9;Q5SP16;B4DNX1;B4E1T6;B2R6X5;B3KSM6;P17066;Q53FC7;B4DHP5	H0YG33;B2R6X5	Heat shock 70 kDa protein 1A/1B;Heat shock 70 kDa protein 6	564;497;497;473;565;480;479;474;474;428;479;419;406;406;400;332;260;254;499;499;499;499;475	564;499
GAPDH	GAPDH;GAPDH;GAPDH;GAPDH;GAPDH	86	Ubiquitylation	P04406	ENSG00000111640	7.27506	0.109962	0.472678	1	0.99985	0.0085085	NA	NA	NA	NA	NA	NA	GNPITIFQERDPSKIKWGDAGAEYVVESTGV	_IK(gl)WGDAGAEYVVESTGVFTTMEK_	K	+	E7EUT4;E7EUT5;Q0QET7;P04406;Q2TSD0;B4DRV9;E7EU54	E7EUT4;P04406	Glyceraldehyde-3-phosphate dehydrogenase;Glyceraldehyde-3-phosphate dehydrogenase;Glyceraldehyde-3-phosphate dehydrogenase;Glyceraldehyde-3-phosphate dehydrogenase;Glyceraldehyde-3-phosphate dehydrogenase;Glyceraldehyde-3-phosphate dehydrogenase;Glyceraldehyde-3-phosphate dehydrogenase	44;11;61;86;86;86;86	44;86
CAPN1	CAPN1;CAPN1;CAPN1	280	Ubiquitylation	B2RDI5	ENSG00000014216	7.07914	0.108491	0.470198	1	1	0	NA	NA	NA	NA	NA	NA	FKKLVKGHAYSVTGAKQVNYRGQVVSLIRMR	_GHAYSVTGAK(gl)QVNYR_	K	+	B2RDI5;P07384;B4DWH5;H7C5Z3;E9PL37	B2RDI5	Calpain-1 catalytic subunit	280;280;226;226;175	280
KIAA1217	SKT;KIAA1217;KIAA1217;KIAA1217;KIAA1217;KIAA1217	970	Ubiquitylation	Q5T5P2	ENSG00000120549	6.7982	0.107286	0.468168	1	0.987405	0.0107876	NA	NA	NA	NA	NA	NA	SVSAKNRAVSIEKAEKKWEEKRQNLDHYNGK	_AVSIEKAEK(gl)_	K		Q5T5P2;B4DTY7;E9PHU3;C9JRK3;A6NLF3;B9EGK4;B7ZM29	Q5T5P2	Sickle tail protein homolog	970;653;653;653;935;935;935	970
ATP6V1E2	ATP6V1E2	10	Ubiquitylation	Q96A05	ENSG00000250565	6.7982	0.107286	0.468168	1	0.955241	0.0232352	NA	NA	NA	NA	NA	NA	______MALSDVDVKKQIKHMMAFIEQEANE	_ALSDVDVKK(gl)_	K		Q96A05	Q96A05	V-type proton ATPase subunit E 2	10	10
RERE	RERE;RERE;RERE	378	Ubiquitylation	Q9P2R6	ENSG00000142599	8.00466	0.107152	0.467942	1	1	0	NA	NA	NA	NA	NA	NA	LNALNTLHESGYDAGKALQRLVKKPVPKLIE	_DDTTLNALNTLHESGYDAGK(gl)ALQR_	K	+	Q9P2R6;B1AKN3;H7BYW9	Q9P2R6	Arginine-glutamic acid dipeptide repeats protein	378;110;378	378
HIST1H2BD;HIST1H2BC;HIST1H2BL;HIST3H2BB;HIST1H2BK;HIST2H2BF;HIST1H2BN	HIST1H2BF;HIST1H2BC;HIST1H2BN;HIST1H2BM;HIST1H2BC;HIST1H2BK;HIST1H2BO;HIST1H2BB;HIST2H2BC;HIST2H2BD;HIST1H2BD;HIST2H2BF;HIST1H2BH;HIST2H2BF;HIST3H2BB;HIST1H2BL	86	Ubiquitylation	P58876	ENSG00000158373;ENSG00000168242;ENSG00000180596;ENSG00000185130;ENSG00000187990;ENSG00000196226;ENSG00000196331;ENSG00000196374;ENSG00000196890;ENSG00000197459;ENSG00000197697;ENSG00000197846;ENSG00000197903;ENSG00000203814;ENSG00000233822;ENSG00000263376	7.46759	0.107152	0.467942	3	1	0.0118739	NA	NA	NA	NA	NA	NA	FERIAGEASRLAHYNKRSTITSREIQTAVRL;FERIASEASRLAHYNKRSTITSREIQTAVRL;FERIASEASRLAHYNKRSTITSREVQTAVRL	_LAHYNK(gl)R_	K	+	B2R4S9;P62807;Q99877;Q99879;Q0D2M2;O60814;P23527;P33778;Q6DN03;Q6DRA6;P58876;A8K9J7;Q5QNW6;Q93079;B4DR52;Q8N257;Q99880	B2R4S9;O60814;P23527;P58876;Q5QNW6;Q8N257;Q99880	Histone H2B;Histone H2B type 1-C/E/F/G/I;Histone H2B type 1-N;Histone H2B type 1-M;Histone H2B type 1-K;Histone H2B type 1-O;Histone H2B type 1-B;Putative histone H2B type 2-C;Putative histone H2B type 2-D;Histone H2B type 1-D;Histone H2B;Histone H2B type 2-F;Histone H2B type 1-H;Histone H2B;Histone H2B type 3-B;Histone H2B type 1-L	86;86;86;86;86;86;86;86;86;86;86;86;86;86;86;86;86	86;86;86;86;86;86;86
TRIM44	TRIM44	268	Ubiquitylation	Q96DX7	ENSG00000166326	7.10281	0.106214	0.466361	1	1	0.000169743	NA	NA	NA	NA	NA	NA	DQMKMFIQQEFKKVQKVIADEEQKALHLVDI	_VQK(gl)VIADEEQK_	K	+	Q96DX7	Q96DX7	Tripartite motif-containing protein 44	268	268
WRNIP1	WRNIP1	601	Ubiquitylation	Q96S55	ENSG00000124535	6.80622	0.105544	0.465231	1	1	1.75e-08	NA	NA	NA	NA	NA	NA	RAPKSIEVYSAYNNVKACLRNHQGPLPPVPL	_SIEVYSAYNNVK(gl)ACLR_	K	+	Q96S55	Q96S55	ATPase WRNIP1	601	601
PSIP1	PSIP1	360	Ubiquitylation	O75475	ENSG00000164985	6.91192	0.105276	0.464779	1	0.567196	0.00776183	NA	NA	NA	NA	NA	NA	ETSMDSRLQRIHAEIKNSLKIDNLDVNRCIE	_IHAEIK(gl)NSLK_	K		O75475	O75475	PC4 and SFRS1-interacting protein	360	360
PRPF40A	PRPF40A;PRPF40A;PRPF40A;PRPF40A;PRPF40A;PRPF40A;PRPF40A	196	Ubiquitylation	O75400	ENSG00000196504	7.53124	0.105276	0.464779	2	0.99998	5.01e-05	NA	NA	NA	NA	NA	NA	LLSKCPWKEYKSDSGKPYYYNSQTKESRWAK	_SDSGK(gl)PYYYNSQTK_	K	+	O75400;F5H578;Q05C41;F8W9L2;E9PHJ7;B4DPY2;H0YG38;H7C2N3	O75400	Pre-mRNA-processing factor 40 homolog A	196;196;154;196;65;116;189;122	196
TALDO1	TALDO1	314	Ubiquitylation	P37837	ENSG00000177156	6.98933	0.105142	0.464553	1	1	0.005669	NA	NA	NA	NA	NA	NA	NEDQMAVEKLSDGIRKFAADAVKLERMLTER	_K(gl)FAADAVK_	K	+	P37837;Q9UMF8	P37837	Transaldolase	314;13	314
NUP54	NUP54;NUP54;NUP54	429	Ubiquitylation	Q53H29	ENSG00000138750	7.36224	0.104471	0.463422	1	1	1.29e-09	NA	NA	NA	NA	NA	NA	QLDTIQGELNAPTQFKGRLNELMSQIRMQNH	_VQLDTIQGELNAPTQFK(gl)GR_	K	+	Q53H29;Q53FD7;Q7Z3B4;B4DT35;B4DRV5;E7EUM5	Q53H29	Nucleoporin p54	429;428;428;380;248;248	429
GIPC1	GIPC1	80	Ubiquitylation	A8K2I7	ENSG00000123159	6.97638	0.104337	0.463196	1	0.999061	3.71e-05	NA	NA	NA	NA	NA	NA	AHGSPTGRIEGFTNVKELYGKIAEAFRLPTA	_IEGFTNVK(gl)ELYGK_	K	+	A8K2I7;O14908	A8K2I7	PDZ domain-containing protein GIPC1	80;80	80
RYK	RYK;RYK;RYK;RYK	302	Ubiquitylation	P34925	ENSG00000163785	6.62557	0.103934	0.462518	1	1	0.0291798	NA	NA	NA	NA	NA	NA	NNATPITSYPTLRIEKNDLRSVTLLEAKGKV	_IEK(gl)NDLR_	K		P34925;H0Y8A4;F5H8L5;Q8WTZ8	P34925	Tyrosine-protein kinase RYK	302;285;116;93	302
H2AFY	H2AFY	167	Ubiquitylation	O75367	ENSG00000113648	7.77469	0.103665	0.462065	1	0.99996	7.68e-06	NA	NA	NA	NA	NA	NA	KKGARKSKKKQGEVSKAASADSTTEGTPADG	_QGEVSK(gl)AASADSTTEGTPADGFTVLSTK_	K	+	O75367	O75367	Core histone macro-H2A.1	167	167
LMNB2	LMNB2	116	Ubiquitylation	Q03252	ENSG00000176619	6.96496	0.103665	0.462065	1	0.604369	0.00267939	NA	NA	NA	NA	NA	NA	IGKLRAELDEVNKSAKKREGELTVAQGRVKD	_AELDEVNKSAK(gl)_	K		Q03252	Q03252	Lamin-B2	116	116
ABCC1	ABCC1;MRP;ABCC1;DKFZp781G125	940	Ubiquitylation	P33527	ENSG00000103222	6.93816	0.103397	0.461613	1	0.871129	0.000336561	NA	NA	NA	NA	NA	NA	SRHHNSTAELQKAEAKKEETWKLMEADKAQT	_AEAK(gl)KEETWK_	K		P33527;I3L4X2;Q9UQ98;F5GXL7;Q68CP7	P33527	Multidrug resistance-associated protein 1	940;849;809;624;624	940
COPS3	COPS3;COPS3	296	Ubiquitylation	Q9UNS2	ENSG00000141030	7.09802	0.103397	0.461613	2	0.998865	0.000717047	NA	NA	NA	NA	NA	NA	KHSETFTRDNNMGLVKQCLSSLYKKNIQRLT	_DNNMGLVK(gl)QCLSSLYK_	K	+	Q9UNS2;B4DY81;B4DN01	Q9UNS2	COP9 signalosome complex subunit 3	296;276;166	296
MSH2	MSH2;MSH2;MSH2;MSH2;MSH2;MSH2;MSH2	249	Ubiquitylation	P43246	ENSG00000095002	7.1412	0.103128	0.46116	1	0.999587	0.00421068	NA	NA	NA	NA	NA	NA	TKDIYQDLNRLLKGKKGEQMNSAVLPEMENQ	_K(gl)GEQMNSAVLPEMENQVAVSSLSAVIK_	K	+	P43246;B4DN49;B4E2Z2;E9PHA6;Q53FK0;Q53GS1;Q53RU4;E7EU21;E7EQQ1;Q0ZAJ2	P43246	DNA mismatch repair protein Msh2	249;180;183;249;249;249;249;249;249;151	249
PHIP	PHIP;PHIP	65	Ubiquitylation	A7J992	ENSG00000146247	6.99508	0.102591	0.460254	1	1	0.000484897	NA	NA	NA	NA	NA	NA	DWTGKEHPRTYQNLVKYYRHLAPDHLLQICH	_TYQNLVK(gl)YYR_	K	+	A7J992;Q8WWQ0	A7J992	PH-interacting protein	65;65	65
ARIH2	ARIH2;ARIH2;ARIH2	392	Ubiquitylation	O95376	ENSG00000177479	7.34167	0.102591	0.460254	1	1	0.0148283	NA	NA	NA	NA	NA	NA	KSLQLEAQTYQRIHEKIQERVMNNLGTWIDW	_IHEK(gl)IQER_	K		O95376;Q53ET9;Q6IBL8;Q59HA2;H0Y3N1	O95376	E3 ubiquitin-protein ligase ARIH2	392;392;392;217;216	392
CHMP4B	CHMP4B	114	Ubiquitylation	Q9H444	ENSG00000101421	7.16521	0.102053	0.459348	1	0.884931	0.00014053	NA	NA	NA	NA	NA	NA	ANTNTEVLKNMGYAAKAMKAAHDNMDIDKVD	_NMGYAAK(gl)AMK_	K		Q9H444	Q9H444	Charged multivesicular body protein 4b	114	114
RANGAP1	RANGAP1;RANGAP1;RANGAP1;RANGAP1	296	Ubiquitylation	P46060	ENSG00000100401	6.91866	0.101784	0.458895	1	0.999997	0.000103442	NA	NA	NA	NA	NA	NA	AVAIADAIRGGLPKLKELNLSFCEIKRDAAL	_LK(gl)ELNLSFCEIKR_	K	+	P46060;B4DY16;F8W7I9;B4E0U0;H0Y4Q3;B0QYT3	P46060	Ran GTPase-activating protein 1	296;241;241;82;192;191	296
PARP2	PARP2;PARP2;PARP2;PARP2	91	Ubiquitylation	Q9UGN5	ENSG00000129484	7.32152	0.10165	0.458668	2	0.999932	0.000948659	NA	NA	NA	NA	NA	NA	SKRVSESVKALLLKGKAPVDPECTAKVGKAH	_GK(gl)APVDPECTAK_	K		Q9UGN5;A8K214;G3V167;B4DV82;E9PJ27	Q9UGN5	Poly [ADP-ribose] polymerase 2	91;78;91;78;78	91
PHIP	PHIP;PHIP	767	Ubiquitylation	A7J992	ENSG00000146247	6.5386	0.10165	0.458668	1	0.99948	0.0221244	NA	NA	NA	NA	NA	NA	RSEEKRKHLTVPKENKIPTVSKNHAHEHFLD	_ENK(gl)IPTVSK_	K		A7J992;Q8WWQ0	A7J992	PH-interacting protein	767;767	767
DDX41	DDX41;DDX41;DDX41	130	Ubiquitylation	Q9UJV9	ENSG00000183258	6.74122	0.10165	0.458668	1	0.966526	0.000661121	NA	NA	NA	NA	NA	NA	KILESVAEGRALMSVKEMAKGITYDDPIKTS	_ALMSVK(gl)EMAK_	K		Q9UJV9;Q53HI2;D6RGI7;H0YA06	Q9UJV9	Probable ATP-dependent RNA helicase DDX41	130;130;130;43	130
STX19	STX19	13	Ubiquitylation	Q8N4C7	ENSG00000178750	6.83866	0.101247	0.457988	1	1	0.00559883	NA	NA	NA	NA	NA	NA	___MKDRLQELKQRTKEIELSRDSHVSTTET	_TK(gl)EIELSR_	K		Q8N4C7	Q8N4C7	Syntaxin-19	13	13
GMPS	GMPS;GMPS;GMPS;GMPS	121	Ubiquitylation	A8K639	ENSG00000163655	7.44119	0.100709	0.457081	2	0.585935	6.52e-06	6.4686	NA	NA	NA	0.5	0.016195	GMQMMNKVFGGTVHKKSVREDGVFNISVDNT	_VFGGTVHKK(gl)_	K		A8K639;P49915;Q53F90;B4DUT7;B4DXV7;F8W720	A8K639	GMP synthase [glutamine-hydrolyzing]	121;121;121;70;22;22	121
SHTN1	KIAA1598;KIAA1598	406	Ubiquitylation	A0MZ66	ENSG00000187164	7.25698	0.100709	0.457081	1	1	2.02e-05	NA	NA	NA	NA	NA	NA	EKATQPETTEEVTDLKRQAVEEMMDRIKKGV	_ATQPETTEEVTDLK(gl)R_	K	+	A0MZ66;B7Z7Z9	A0MZ66	Shootin-1	406;346	406
RALY	RALY;RALY;RALY;RALY	216	Ubiquitylation	Q53GL6	ENSG00000125970	7.28468	0.100574	0.456855	2	0.992615	3.21e-08	NA	NA	NA	NA	NA	NA	IDALLSRLEQIAAEQKANPDGKKKGDGGGAS	_LEQIAAEQK(gl)ANPDGK_	K	+	Q53GL6;Q9UKM9;A8K4T9;Q5QPL9;Q5QPM0	Q53GL6	RNA-binding protein Raly	216;216;200;200;150	216
PGK1	PGK1;PGK1;PGK1;PGK1	17	Ubiquitylation	A8K4W6	ENSG00000102144;ENSG00000269666	7.61138	0.10017	0.456174	1	0.517643	6.64e-08	NA	NA	NA	NA	0.488177	0.0340709	SLSNKLTLDKLDVKGKRVVMRVDFNVPMKNN	_LTLDKLDVKGK(gl)_	K	+	A8K4W6;P00558;B4E1H9;E7ERH5;B4DHB3	A8K4W6	Phosphoglycerate kinase;Phosphoglycerate kinase 1;Phosphoglycerate kinase;Phosphoglycerate kinase;Phosphoglycerate kinase	17;17;17;17;17	17
PARP1	PARP1	262	Ubiquitylation	P09874	ENSG00000143799	6.78616	0.10017	0.456174	1	0.997294	0.00420267	NA	NA	NA	NA	NA	NA	NIKDELKKVCSTNDLKELLIFNKQQVPSGES	_VCSTNDLK(gl)ELLIFNK_	K	+	P09874;B4E0E1;B2R5W3	P09874	Poly [ADP-ribose] polymerase 1	262;241;262	262
UBE2J1	UBE2J1;UBE2J1	177	Ubiquitylation	Q9Y385	ENSG00000198833	6.98895	0.10017	0.456174	1	1	2.79e-06	NA	NA	NA	NA	NA	NA	PLKSGSDSSQADQEAKELARQISFKAEVNSS	_SGSDSSQADQEAK(gl)ELAR_	K	+	Q9Y385;B4DUF8;F5GWD1	Q9Y385	Ubiquitin-conjugating enzyme E2 J1	177;162;162	177
VARS;VARS;VARS;VARS;VARS	VARS;VARS;VARS;VARS;VARS	246	Ubiquitylation	B0V043	ENSG00000096171;ENSG00000204394;ENSG00000226589;ENSG00000227686;ENSG00000231116	6.99894	0.0997664	0.455494	2	0.998551	0.000545951	NA	NA	NA	NA	NA	NA	AAQLKKEAKKREKLEKFQQKQKIQQQQPPPG	_EKLEK(gl)FQQK_	K		B0V043;P26640;H0Y4A6;A2BEY0;Q5SP20	B0V043	Valine--tRNA ligase	246;246;165;164;246	246
BRD1	BRD1;BRD1;BRD1;DKFZp434B094;BRD1	554	Ubiquitylation	Q86X06	ENSG00000100425	6.64561	0.0997664	0.455494	1	1	0.00139474	NA	NA	NA	NA	NA	NA	IELLRKREKLKREQVKVEQVAMELRLTPLTV	_EQVK(gl)VEQVAMELR_	K		Q86X06;O95696;B7Z926;B4DZ41;F5H6M9;Q9Y4Q3;B4DZC2;C9IYC8;B4E3L9;Q59G93	Q86X06	Bromodomain-containing protein 1	554;554;149;247;247;80;14;14;554;148	554
POLDIP3	POLDIP3;POLDIP3;DKFZp434G0310;POLDIP3;POLDIP3	248	Ubiquitylation	Q9BY77	ENSG00000100227	6.89284	0.0990932	0.454359	1	1	0.00180614	NA	NA	NA	NA	NA	NA	NDAYTAPALPSSIRTKALTNMSRTLVNKEEP	_TK(gl)ALTNMSR_	K		Q9BY77;Q96DI9;B4E0L0;Q659C6;F8WCX5;B4DMM2	Q9BY77	Polymerase delta-interacting protein 3	248;244;265;252;248;92	248
SRPK2	SRPK2;SRPK2;SRPK2	618	Ubiquitylation	P78362	ENSG00000135250	6.94411	0.0985544	0.453451	1	1	0.000160261	NA	NA	NA	NA	NA	NA	IELLGSIPRHFALSGKYSREFFNRRGELRHI	_HFALSGK(gl)YSR_	K		P78362;H7C521;F8WBW4	P78362	SRSF protein kinase 2;SRSF protein kinase 2 N-terminal;SRSF protein kinase 2 C-terminal	618;103;46	618
SPATA5	SPATA5	590	Ubiquitylation	Q8NB90	ENSG00000145375	6.76035	0.09815	0.452769	1	0.998611	0.000317218	NA	NA	NA	NA	NA	NA	ALRRILKKQPNLPDVKVAGLVKITLKDFLQA	_KQPNLPDVK(gl)VAGLVK_	K		Q8NB90	Q8NB90	Spermatogenesis-associated protein 5	590	590
FKBP1A	FKBP1A;FKBP1A;FKBP1A	73	Ubiquitylation	Q0VDC6	ENSG00000088832	7.4183	0.0980152	0.452542	3	0.5	4.92e-10	NA	NA	NA	NA	NA	NA	QTCVVHYTGMLEDGKKFDSSRDRNKPFKFML	_RGQTCVVHYTGM(ox)LEDGK(gl)K_	K	+	Q0VDC6;P62942;Q5W0X3	Q0VDC6	Peptidyl-prolyl cis-trans isomerase;Peptidyl-prolyl cis-trans isomerase FKBP1A;Peptidyl-prolyl cis-trans isomerase	73;36;31	73
LEO1	LEO1;LEO1	537	Ubiquitylation	Q8WVC0	ENSG00000166477	7.19098	0.0978804	0.452315	1	0.902052	0.000106395	NA	NA	NA	NA	NA	NA	PMAGRDPECQRTEMIKKEEERLRASIRRESQ	_TEMIK(gl)KEEER_	K		Q8WVC0;B4DNM0;F5GWD7	Q8WVC0	RNA polymerase-associated protein LEO1	537;515;515	537
EPB41	EPB41;EPB41;EPB41;EPB41;EPB41;EPB41;EPB41;EPB41;EPB41	361	Ubiquitylation	P11171	ENSG00000159023	7.06666	0.0972062	0.451179	1	0.997498	7.62e-05	NA	NA	NA	NA	NA	NA	GVDYVSDFKLAPNQTKELEEKVMELHKSYRS	_LAPNQTK(gl)ELEEK_	K		P11171;H3BLV6;Q1WWM3;Q59F12;Q4VB86;E9PEW9;E9PEX0;Q29RX4;Q4VB87;C9JTS2	P11171	Protein 4.1	361;378;272;378;152;361;255;272;166;361	361
TRAPPC6B	TRAPPC6B;TRAPPC6B;TRAPPC6B	35	Ubiquitylation	Q86SZ2	ENSG00000182400	6.56409	0.0970714	0.450951	1	1	0.00013344	NA	NA	NA	NA	NA	NA	KSAEQGEVENGRCITKLENMGFRVGQGLIER	_CITK(gl)LENMGFR_	K		Q86SZ2;G3V2H7;G3V4C3	Q86SZ2	Trafficking protein particle complex subunit 6B	35;34;35	35
ACBD3	ACBD3	386	Ubiquitylation	Q9H3P7	ENSG00000182827	7.61389	0.0969364	0.450724	3	1	1e-15	NA	NA	NA	NA	NA	NA	APSMWTRPQIKDFKEKIQQDADSVITVGRGE	_EK(gl)IQQDADSVITVGR_	K	+	Q9H3P7	Q9H3P7	Golgi resident protein GCP60	386	386
CEP55	CEP55;CEP55;CEP55	31	Ubiquitylation	D3DR37	ENSG00000138180	6.95595	0.0959919	0.449132	1	0.999338	0.019212	NA	NA	NA	NA	NA	NA	SKPSNSKSETTLEKLKGEIAHLKTSVDEITS	_LK(gl)GEIAHLK_	K	+	D3DR37;Q53EZ4;H7BY24	D3DR37	Centrosomal protein of 55 kDa	31;31;31	31
PARP3;PARP1	PARP1;PARP3;PARP3	700	Ubiquitylation	P09874	ENSG00000041880;ENSG00000143799	7.53184	0.0953169	0.447994	2	0.994034	0.00241592	NA	NA	NA	NA	NA	NA	AMVEYEIDLQKMPLGKLSKRQIQAAYSILSE	_MPLGK(gl)LSK_	K		P09874;B4E0E1;B2R5W3;Q59HF6;Q9Y6F1;C9J9C7	P09874	Poly [ADP-ribose] polymerase 1;Poly [ADP-ribose] polymerase 3	700;679;700;247;220;220	700
WDR5	WDR5	120	Ubiquitylation	P61964	ENSG00000196363	7.50505	0.0936954	0.445261	1	0.802777	0.000147584	NA	NA	NA	NA	NA	NA	ASDDKTLKIWDVSSGKCLKTLKGHSNYVFCC	_IWDVSSGK(gl)CLK_	K		P61964	P61964	WD repeat-containing protein 5	120	120
EEF1A2;EEF1A1	EEF1A1;EEF1A1P5;EEF1A1;EEF1A1;EEF1A1;EEF1A1;EEF1A1;EEF1A1;EEF1A1;EEF1A1;EEF1A1;EEF1A1;EEF1A2	44	Ubiquitylation	P68104	ENSG00000101210;ENSG00000156508	7.50705	0.0930192	0.444122	4	0.983091	0.000561927	NA	NA	NA	NA	0.499414	0.00274782	YKCGGIDKRTIEKFEKEAAEMGKGSFKYAWV	_TIEKFEK(gl)EAAEMGK_	K	+	P68104;Q53HQ7;Q5VTE0;Q6IPN6;Q6IPS9;Q6IPT9;A8K9C4;Q53GA1;Q53HM9;Q53G85;Q53HR5;Q6IQ15;Q53G89;Q9H2I7;F8W6I0;B4DNE0;Q5JR01;A6PW80;E7EPH7;Q6NSH7;Q6NS35;Q05639;Q53GE9	P68104;Q05639;Q53GE9	Elongation factor 1-alpha 1;Elongation factor 1-alpha;Putative elongation factor 1-alpha-like 3;Elongation factor 1-alpha;Elongation factor 1-alpha;Elongation factor 1-alpha;Elongation factor 1-alpha;Elongation factor 1-alpha;Elongation factor 1-alpha;Elongation factor 1-alpha;Elongation factor 1-alpha;Elongation factor 1-alpha;Elongation factor 1-alpha;Elongation factor 1-alpha;Elongation factor…	44;44;44;44;44;44;44;44;44;44;44;44;15;44;44;44;44;44;44;44;44;44;44	44;44;44
	HDGFRP2	477	Ubiquitylation	I3L080	ENSG00000167674	7.5928	0.0927488	0.443666	1	0.999999	0.00406128	NA	NA	NA	NA	NA	NA	KVEKKKEPSVEEKLQKLHSEIKFALKVDSPD	_LQK(gl)LHSEIK_	K	+	I3L080;Q7Z4V5	I3L080	Hepatoma-derived growth factor-related protein 2	477;477	477
MAGED2	MAGED2;MAGED2;MAGED2;MAGED2	462	Ubiquitylation	Q9UNF1	ENSG00000102316	7.13059	0.0923428	0.442981	1	0.999849	0.0107385	NA	NA	NA	NA	NA	NA	SYYETSKMKVLKFACKVQKKDPKEWAAQYRE	_FACK(gl)VQK_	K		Q9UNF1;H7BXW3;Q5H909;Q5H907;B4DX55	Q9UNF1	Melanoma-associated antigen D2	462;444;406;377;376	462
CTBP1;CTBP2	CTBP2;CTBP2;CTBP2;CTBP1;CTBP1;CTBP1;CTBP1;CTBP1	279	Ubiquitylation	P56545	ENSG00000159692;ENSG00000175029	7.08789	0.0922074	0.442753	1	0.999999	7.25e-10	6.00719	NA	NA	NA	0.998264	0.0186515	GAFLVNAARGGLVDEKALAQALKEGRIRGAA	_GGLVDEK(gl)ALAQALK_	K	+	P56545;Q5SQP8;Q8IY44;Q13363;Q4KMQ8;H0Y8W7;H0Y8U5;H0Y9M9	P56545	C-terminal-binding protein 2;C-terminal-binding protein 1	279;347;347;273;273;120;16;101	279
MRE11A	MRE11A;MRE11A;MRE11A;MRE11A	387	Ubiquitylation	B3KTC7	ENSG00000020922	6.45817	0.0915306	0.441613	1	1	0.0177016	NA	NA	NA	NA	NA	NA	YSGGFEPFSVLRFSQKFVDRVANPKDIIHFF	_FSQK(gl)FVDR_	K	+	B3KTC7;P49959;F8W7U8;Q05D78	B3KTC7	Double-strand break repair protein MRE11A	387;384;384;384	387
ACIN1	ACIN1;ACIN1	548	Ubiquitylation	Q9UKV3	ENSG00000100813	6.70736	0.0915306	0.441613	1	0.997733	0.00377729	NA	NA	NA	NA	NA	NA	IEELALAKGITEECLKQPSLEQKEGRRASHT	_GITEECLK(gl)QPSLEQK_	K		Q9UKV3;E7EQT4;B4DQZ7	Q9UKV3	Apoptotic chromatin condensation inducer in the nucleus	548;508;450	548
LYN	LYN;LYN	213	Ubiquitylation	A8K379	ENSG00000254087	6.77093	0.0913952	0.441384	1	1	0.0114198	NA	NA	NA	NA	NA	NA	RITFPCISDMIKHYQKQADGLCRRLEKACIS	_HYQK(gl)QADGLCR_	K		A8K379;P07948;Q6NUK7;B4DQ79	A8K379	Tyrosine-protein kinase Lyn	213;213;283;124	213
CFL2;CFL1	CFL1;CFL1;CFL1;CFL1;CFL1;CFL1;CFL2;CFL2;CFL2	133	Ubiquitylation	E9PK25	ENSG00000165410;ENSG00000172757	7.16554	0.0912598	0.441156	2	0.550819	4.82e-05	NA	NA	NA	NA	NA	NA	CRYALYDATYETKESKKEDLVFIFWAPESAP	_YALYDATYETKESK(gl)_	K	+	E9PK25;P23528;E9PP50;G3V1A4;B4E112;E9PQB7;E9PLJ3;Q549N0;Q9Y281;G3V5P4	E9PK25;E9PQB7;Q549N0	Cofilin-1;Cofilin-2	133;95;95;78;95;78;78;95;95;78	133;78;95
PIBF1	PIBF1;PIBF1	708	Ubiquitylation	Q8WXW3	ENSG00000083535	6.80844	0.0911243	0.440928	1	0.976507	3.26e-08	NA	NA	NA	NA	NA	NA	VKMHSKHSENSLLLTKTEPKHVTENQKSKTL	_HSENSLLLTK(gl)TEPK_	K	+	Q8WXW3;H0Y2S6	Q8WXW3	Progesterone-induced-blocking factor 1	708;167	708
SMC3	SMC3;SMC3	1025	Ubiquitylation	B0AZQ4	ENSG00000108055	6.66732	0.0911243	0.440928	1	1	4.85e-05	NA	NA	NA	NA	NA	NA	GYKSIMELMNVLELRKYEAIQLTFKQVSKNF	_K(gl)YEAIQLTFK_	K	+	B0AZQ4;Q86VX4;Q9UQE7	B0AZQ4	Structural maintenance of chromosomes protein 3	1025;1025;1025	1025
HNRNPU	HNRNPU;HNRNPU	21	Ubiquitylation	Q00839	ENSG00000153187	7.26352	0.090718	0.440243	1	0.885865	0.00078914	NA	NA	NA	NA	NA	NA	VNVKKLKVSELKEELKKRRLSDKGLKAELME	_VSELKEELK(gl)K_	K		Q00839;B4DLR3;B3KX72;Q9UEL2	Q00839	Heterogeneous nuclear ribonucleoprotein U	21;21;21;13	21
CFAP20	C16orf80	192	Ubiquitylation	Q9Y6A4	ENSG00000070761	7.23681	0.0901759	0.439329	1	0.687783	3.69e-09	NA	NA	NA	NA	NA	NA	LPAEFKLYLPVQNKAKQ______________	_LYLPVQNKAK(gl)_	K		Q9Y6A4	Q9Y6A4	UPF0468 protein C16orf80	192	192
MCMBP	MCMBP	621	Ubiquitylation	Q9BTE3	ENSG00000197771	7.06209	0.0900404	0.439101	1	1	0.0198596	NA	NA	NA	NA	NA	NA	SAGQTTLSRERWLRAKQLESLRRTRLQQQKC	_AK(gl)QLESLRR_	K		Q9BTE3	Q9BTE3	Mini-chromosome maintenance complex-binding protein	621	621
SUB1	SUB1;PC4;SUB1	87	Ubiquitylation	Q59G24	ENSG00000113387	6.77572	0.0897694	0.438644	1	1	0.00871196	NA	NA	NA	NA	NA	NA	QIGKMRYVSVRDFKGKVLIDIREYWMDPEGE	_GK(gl)VLIDIR_	K	+	Q59G24;P53999;Q6IBA2;F5H1H8	Q59G24	Activated RNA polymerase II transcriptional coactivator p15	87;80;80;80	87
RANBP2	RANBP2;RANBP2	2650	Ubiquitylation	P49792	ENSG00000153201	6.79643	0.0897694	0.438644	1	0.636275	0.0368366	NA	NA	NA	NA	NA	NA	VYELTPTAEQKALATKLKLPPTFFCYKNRPD	_ALATK(gl)LK_	K		P49792;E9PGT0	P49792	E3 SUMO-protein ligase RanBP2;Putative peptidyl-prolyl cis-trans isomerase	2650;1674	2650
WBP11	WBP11;WBP11;WBP11	51	Ubiquitylation	Q9Y2W2	ENSG00000084463	7.38019	0.0888201	0.437044	1	0.999996	1.34e-05	NA	NA	NA	NA	NA	NA	QRMMVRAAVLKMKDPKQIIRDMEKLDEMEFN	_MKDPK(gl)QIIR_	K		Q9Y2W2;B4DY34;F5H721;B4DMD3;F5H5G4	Q9Y2W2	WW domain-binding protein 11	51;51;51;51;51	51
PSME3	PSME3;PSME3;PSME3;DKFZp686J2076	12	Ubiquitylation	P61289	ENSG00000131467	6.94062	0.0885487	0.436587	1	0.915915	0.00241592	NA	NA	NA	NA	NA	NA	____MASLLKVDQEVKLKVDSFRERITSEAE	_VDQEVK(gl)LK_	K		P61289;Q6FHK7;B7Z8D3;Q6MZZ1	P61289	Proteasome activator complex subunit 3	12;12;12;12	12
SRP54	SRP54;SRP54	323	Ubiquitylation	P61011	ENSG00000100883	7.74054	0.088413	0.436358	3	1	0.000999911	NA	NA	NA	NA	NA	NA	NELKLDDNEALIEKLKHGQFTLRDMYEQFQN	_LK(gl)HGQFTLR_	K	+	P61011;B4DDS7;G3V4F7	P61011	Signal recognition particle 54 kDa protein	323;285;259	323
EPS15L1	EPS15L1;EPS15L1;EPS15L1;EPS15L1	400	Ubiquitylation	Q9UBC2	ENSG00000127527	6.61833	0.0877344	0.435214	1	1	0.00021578	NA	NA	NA	NA	NA	NA	ELDDISQEIAQLQREKYSLEQDIREKEEAIR	_EK(gl)YSLEQDIR_	K		Q9UBC2;B4DME4;A2RRF3;A8K5P4;B4DQX5;A5PL29;A5PKY0	Q9UBC2	Epidermal growth factor receptor substrate 15-like 1	400;303;400;400;290;400;399	400
TBCA	TBCA;TBCA;TBCA;TBCA;TBCA;TBCA	28	Ubiquitylation	O75347	ENSG00000171530	8.20621	0.0877344	0.435214	3	0.990616	0.00164301	NA	NA	NA	NA	NA	NA	TGVVKRLVKEKVMYEKEAKQQEEKIEKMRAE	_VM(ox)YEK(gl)EAK_	K		O75347;Q6FGD7;B4DT30;E5RJD8;E5RIX8;E5RHG6	O75347	Tubulin-specific chaperone A	28;28;28;39;28;28	28
NPLOC4	NPLOC4	31	Ubiquitylation	Q8TAT6	ENSG00000182446	7.30036	0.0871912	0.434299	1	0.930135	0.000412192	NA	NA	NA	NA	NA	NA	KRITATKRETAATFLKKVAKEFGFQNNGFSV	_ETAATFLK(gl)K_	K		Q8TAT6;I3L4U9	Q8TAT6	Nuclear protein localization protein 4 homolog	31;31	31
DNMT3B	DNMT3B;DNMT3B;DNMT3B	623	Ubiquitylation	Q9UBC3	ENSG00000088305	6.82484	0.0866479	0.433383	1	1	0.00102386	NA	NA	NA	NA	NA	NA	EESIAVGTVKHEGNIKYVNDVRNITKKNIEE	_HEGNIK(gl)YVNDVR_	K	+	Q9UBC3;B4DSU1;E7EN63;B4DSM8;E9PBF2;B3KM53	Q9UBC3	DNA (cytosine-5)-methyltransferase 3B	623;561;561;527;527;322	623
USP5	USP5	468	Ubiquitylation	P45974	ENSG00000111667;ENSG00000268462	7.34376	0.086512	0.433154	1	0.965903	0.00220921	6.63335	NA	NA	NA	0.564319	0.0153278	SSENPNEVFRFLVEEKIKCLATEKVKYTQRV	_FLVEEK(gl)IK_	K	+	P45974	P45974	Ubiquitin carboxyl-terminal hydrolase 5	468	468
SLCO4C1	SLCO4C1	363	Ubiquitylation	Q6ZQN7	ENSG00000173930	6.75535	0.0861043	0.432467	1	0.96909	4.58e-05	NA	NA	NA	NA	NA	NA	GKTSQAHQSNSNADVKFGKSIKDFPAALKNL	_TSQAHQSNSNADVK(gl)FGK_	K		Q6ZQN7	Q6ZQN7	Solute carrier organic anion transporter family member 4C1	363	363
SRP9	SRP9;SRP9	64	Ubiquitylation	A8K0N0	ENSG00000143742	6.7531	0.0856966	0.43178	2	1	0.00571807	NA	NA	NA	NA	NA	NA	LVYKTDQAQDVKKIEKFHSQLMRLMVAKEAR	_IEK(gl)FHSQLMR_	K	+	A8K0N0;P49458;Q8WVW9	A8K0N0	Signal recognition particle 9 kDa protein;Signal recognition particle 9 kDa protein	64;64;23	64
HIST1H4H;HIST1H4C;HIST1H4J;HIST4H4	HIST1H4L;HIST1H4A;HIST1H4H	92	Ubiquitylation	B2R4R0	ENSG00000124529;ENSG00000158406;ENSG00000182217;ENSG00000183941;ENSG00000188987;ENSG00000196176;ENSG00000197061;ENSG00000197238;ENSG00000197837;ENSG00000197914;ENSG00000198327;ENSG00000198339;ENSG00000198518;ENSG00000198558	7.73235	0.0855606	0.431551	4	1	0	NA	NA	NA	NA	NA	NA	AKRKTVTAMDVVYALKRQGRTLYGFGG____	_TVTAMDVVYALK(gl)R_	K	+	B2R4R0;P62805;Q0VAS5	B2R4R0	Histone H4;Histone H4;Histone H4	92;92;92	92
POLE	POLE;POLE1;POLE;POLE1;POLE;POLE1;POLE;POLE;POLE;POLE	2121	Ubiquitylation	E7ETS8	ENSG00000177084	6.77215	0.0855606	0.431551	1	0.99673	0.00085774	NA	NA	NA	NA	NA	NA	LLLNNPALEFIKYVCKVLSLDTNITNQVNKL	_YVCK(gl)VLSLDTNITNQVNK_	K	+	E7ETS8;Q9Y5S5;Q07864;Q9Y5S4;F5H1D6;Q9UNF3;D3DXI9;Q96IE1;B3KS74;Q8WU23;Q9H736;E9PHF9	E7ETS8	DNA polymerase;DNA polymerase;DNA polymerase epsilon catalytic subunit A;DNA polymerase;DNA polymerase;DNA polymerase	2121;2121;2110;2110;2083;2067;1640;621;320;194;194;25	2121
XRN2	XRN2;XRN2	533	Ubiquitylation	B3KMC9	ENSG00000088930	7.19418	0.0854246	0.431321	1	1	2.75e-11	NA	NA	NA	NA	NA	NA	QRYYKNKFDVDAADEKFRRKVVQSYVEGLCW	_NKFDVDAADEK(gl)FR_	K	+	B3KMC9;Q9H0D6;B4DZC3;B4E0B9	B3KMC9	5'-3' exoribonuclease 2	533;533;479;457	533
ATIC	ATIC;ATIC;ATIC;ATIC;ATIC;ATIC	397	Ubiquitylation	P31939	ENSG00000138363	6.78748	0.0837921	0.42857	1	0.999983	4.12e-13	NA	NA	NA	NA	NA	NA	FGLHLSQKRNNGVVDKSLFSNVVTKNKDLPE	_NNGVVDK(gl)SLFSNVVTK_	K	+	P31939;A8K202;E9PBU3;B2R7P8;B4DP06;F5GWY2;H7C1S2;H7C084	P31939	Bifunctional purine biosynthesis protein PURH;Phosphoribosylaminoimidazolecarboxamide formyltransferase;IMP cyclohydrolase	397;396;396;397;338;338;66;91	397
FARSB	FARSB;FARSB;FARSLB;FARSB	560	Ubiquitylation	Q9NSD9	ENSG00000116120	7.1125	0.0835197	0.428111	1	0.999987	2.71e-09	NA	NA	NA	NA	NA	NA	PGRCAEIFARGQSVGKLGVLHPDVITKFELT	_GQSVGK(gl)LGVLHPDVITK_	K	+	Q9NSD9;Q9BR63;A8K666;B4DFM0;B7ZB32;F5H6Y1	Q9NSD9	Phenylalanine--tRNA ligase beta subunit	560;556;560;461;461;461	560
NUP98	NUP98;NUP98	1341	Ubiquitylation	P52948	ENSG00000110713	6.77263	0.0833836	0.427881	1	1	9.4e-12	NA	NA	NA	NA	NA	NA	QKNSPVEAVFSYLTGKRISEACSLAQQSGDH	_NSPVEAVFSYLTGK(gl)R_	K	+	P52948;H7C3P6	P52948	Nuclear pore complex protein Nup98-Nup96;Nuclear pore complex protein Nup98;Nuclear pore complex protein Nup96	1341;277	1341
NXT1	NXT1	7	Ubiquitylation	Q9UKK6	ENSG00000132661	6.58304	0.0829751	0.427193	1	1	0.00669648	NA	NA	NA	NA	NA	NA	_________MASVDFKTYVDQACRAAEEFVN	_(ac)ASVDFK(gl)TYVDQACR_	K		Q9UKK6	Q9UKK6	NTF2-related export protein 1	7	7
SRSF6	SRSF6	101	Ubiquitylation	A8K588	ENSG00000124193	7.07889	0.0825663	0.426504	1	1	0.00160286	NA	NA	NA	NA	NA	NA	SGGGGYSSRRTSGRDKYGPPVRTEYRLIVEN	_DK(gl)YGPPVR_	K		A8K588;Q13247;Q59GY3	A8K588	Serine/arginine-rich splicing factor 6	101;101;135	101
MAPRE1	MAPRE1;MAPRE1	83	Ubiquitylation	Q15691	ENSG00000101367	7.29772	0.0824301	0.426274	2	1	0.00106495	NA	NA	NA	NA	NA	NA	EHEYIQNFKILQAGFKRMGVDKIIPVDKLVK	_ILQAGFK(gl)R_	K	+	Q15691;B4DM33;A2VCR0	Q15691	Microtubule-associated protein RP/EB family member 1	83;53;83	83
UBE2E3	UBE2E3;UBE2E3;UBE2E3;UBE2E3;UBE2E3	58	Ubiquitylation	Q969T4	ENSG00000170035	7.26926	0.0822938	0.426045	2	0.999973	5.29e-05	NA	NA	NA	NA	NA	NA	TQQKKNTKLSSKTTAKLSTSAKRIQKELAEI	_TTAK(gl)LSTSAK_	K		Q969T4;C9IZU6;C9IYU3;B8ZZE4;B8ZZT1	Q969T4	Ubiquitin-conjugating enzyme E2 E3	58;58;58;58;58	58
HNRNPU	HNRNPU;HNRNPU;HNRNPU;HNRNPU;HNRPU	543	Ubiquitylation	Q00839	ENSG00000153187	7.46464	0.0806577	0.423287	2	0.5	0.00253033	NA	NA	NA	NA	NA	NA	LGTNTIMDKMMVAGFKKQMADTGKLNTLLQR	_MMVAGFK(gl)K_	K	+	Q00839;B4DLR3;B3KX72;Q5RI17;Q96BA7;Q5RI19;Q7Z4Q5	Q00839	Heterogeneous nuclear ribonucleoprotein U	543;502;468;441;440;267;231	543
ARFRP1	ARFRP1;ARFRP1;ARFRP1;ARFRP1	174	Ubiquitylation	B7ZKY8	ENSG00000101246	7.13415	0.0799754	0.422137	1	1	1.26e-05	NA	NA	NA	NA	NA	NA	GRRDCLTQACSALTGKGVREGIEWMVKCVVR	_DCLTQACSALTGK(gl)GVR_	K		B7ZKY8;Q13795;H0Y2L5;Q9BQK6;B3KTR4	B7ZKY8	ADP-ribosylation factor-related protein 1	174;174;102;101;174	174
CPSF3	CPSF3;CPSF3;CPSF3;CPSF3;CPSF3	465	Ubiquitylation	Q53F02	ENSG00000119203	6.95108	0.0798389	0.421907	2	0.553691	0.000528182	NA	NA	NA	NA	NA	NA	NTEAVTLNFRGEKLAKVMGFLADKKPEQGQR	_NTEAVTLNFRGEKLAK(gl)_	K		Q53F02;Q9UKF6;G5E9W3;B4DQR2;F5GXZ2;Q05BZ5;E7ER23	Q53F02	Cleavage and polyadenylation specificity factor subunit 3	465;465;428;187;187;416;416	465
TCERG1	TCERG1;TCERG1	161	Ubiquitylation	O14776	ENSG00000113649	6.72942	0.0794293	0.421217	1	0.9961	0.00336267	NA	NA	NA	NA	NA	NA	KVYYYNARTRESAWTKPDGVKVIQQSELTPM	_ESAWTK(gl)PDGVK_	K		O14776;G3V220;B7Z921	O14776	Transcription elongation regulator 1	161;161;161	161
SCP2	SCP2;SCP2;SCP2;SCP2;SCP2;SCP2	454	Ubiquitylation	B2R761	ENSG00000116171	7.21601	0.0788831	0.420296	1	0.54984	5.21e-05	NA	NA	NA	NA	NA	NA	EIEKKLEEEGEQFVKKIGGIFAFKVKDGPGG	_KLEEEGEQFVKK(gl)_	K	+	B2R761;P22307;B4DGJ9;C9JC79;A6NM69;B4DHP6;E1B6W5;H0YF61;B4E0J3	B2R761	Non-specific lipid-transfer protein	454;454;430;430;410;373;47;69;50	454
HINT1	HINT1	92	Ubiquitylation	P49773	ENSG00000169567	7.12041	0.0784732	0.419605	2	1	4.46e-05	NA	NA	NA	NA	NA	NA	LMIVGKKCAADLGLNKGYRMVVNEGSDGGQS	_CAADLGLNK(gl)GYR_	K	+	P49773	P49773	Histidine triad nucleotide-binding protein 1	92	92
MPP2	MPP2;MPP2;MPP2;MPP2;MPP2;MPP2	583	Ubiquitylation	B7Z3G8	ENSG00000108852	6.91773	0.0783365	0.419375	1	1	5.24e-08	NA	NA	NA	NA	1	0.0220361	SNLERTFRELQTAMEKLRTEPQWVPVSWVY_	_ELQTAMEK(gl)LR_	K		B7Z3G8;E7EV80;D3DX49;Q14168;D3DX48;B4DZ84;E7EX01;B4DS08;B4DGE9;E7EV91	B7Z3G8	MAGUK p55 subfamily member 2	583;583;562;562;538;527;527;440;399;399	583
RANGAP1	RANGAP1;RANGAP1;RANGAP1;RANGAP1	28	Ubiquitylation	P46060	ENSG00000100401	6.49101	0.0780633	0.418914	1	0.567298	0.0181676	NA	NA	NA	NA	NA	NA	LAKTQVAGGQLSFKGKSLKLNTAEDAKDVIK	_TQVAGGQLSFKGK(gl)_	K		P46060;B0QYT4;B0QYT5;B0QYT6	P46060	Ran GTPase-activating protein 1	28;28;28;28	28
CAPRIN1	CAPRIN1;CAPRIN1	231	Ubiquitylation	Q14444	ENSG00000135387	7.27365	0.0779266	0.418684	2	0.984367	5.59e-05	NA	NA	NA	NA	NA	NA	DLLEGKEKPVCGTTYKVLKEIVERVFQSNYF	_EKPVCGTTYK(gl)VLK_	K		Q14444;B3KXU8;G3V153	Q14444	Caprin-1	231;150;150	231
CCNH	CCNH;CCNH;CCNH	189	Ubiquitylation	A8K6Q5	ENSG00000134480	6.70748	0.0776532	0.418223	1	1	0.00565533	NA	NA	NA	NA	NA	NA	LKTRYPILENPEILRKTADDFLNRIALTDAY	_K(gl)TADDFLNR_	K		A8K6Q5;P51946;Q59FW7;D6RG18;D6RHI7	A8K6Q5	Cyclin-H	189;189;132;115;115	189
MBD1	MBD1;MBD1	434	Ubiquitylation	B4DI41	ENSG00000141644	6.91083	0.0775164	0.417993	2	1	0.0010082	NA	NA	NA	NA	NA	NA	KRQKCRWRQCLQFAMKRLLPSVWSESEDGAG	_QCLQFAMK(gl)R_	K		B4DI41;A8K654;Q9UIS9	B4DI41	Methyl-CpG-binding domain protein 1	434;383;383	434
SUMO1	SUMO1;SUMO1;SUMO1;SUMO1	37	Ubiquitylation	B8ZZN6	ENSG00000116030	7.56873	0.0768327	0.41684	2	0.900608	6.5e-14	NA	NA	NA	NA	0.9632	0	IKLKVIGQDSSEIHFKVKMTTHLKKLKESYC	_VIGQDSSEIHFK(gl)VK_	K	+	B8ZZN6;P63165;B9A032;B8ZZJ0;G2XKQ0	B8ZZN6	Small ubiquitin-related modifier 1	37;37;37;37;37	37
SNRPA1	SNRPA1;SNRPA1	160	Ubiquitylation	P09661	ENSG00000131876	6.84372	0.0765591	0.416379	1	0.999542	0.00646352	NA	NA	NA	NA	NA	NA	LDFQKVKLKERQEAEKMFKGKRGAQLAKDIA	_QEAEK(gl)MFK_	K		P09661;Q53G61;Q53G21;H0YMA0	P09661	U2 small nuclear ribonucleoprotein A'	160;160;160;55	160
RPL19	RPL19	135	Ubiquitylation	P84098	ENSG00000108298	6.71585	0.0764222	0.416148	1	0.5	0.00668298	NA	NA	NA	NA	NA	NA	YHSLYLKVKGNVFKNKRILMEHIHKLKADKA	_GNVFK(gl)NKR_	K	+	P84098;Q53G49;Q8IWR8	P84098	60S ribosomal protein L19;Ribosomal protein L19	135;135;116	135
RPL19	RPL19	133	Ubiquitylation	P84098	ENSG00000108298	6.71585	0.0764222	0.416148	1	0.5	0.00668298	NA	NA	NA	NA	NA	NA	HMYHSLYLKVKGNVFKNKRILMEHIHKLKAD	_GNVFK(gl)NKR_	K	+	P84098;Q53G49;Q8IWR8	P84098	60S ribosomal protein L19;Ribosomal protein L19	133;133;114	133
NEDD8;NEDD8-MDP1	NEDD8-MDP1;NEDD8;NEDD8-MDP1;NEDD8	11	Ubiquitylation	E9PS38	ENSG00000129559;ENSG00000255526	7.70683	0.0751904	0.414072	4	1	0	NA	NA	NA	NA	NA	NA	_____MLIKVKTLTGKEIEIDIEPTDKVERI	_TLTGK(gl)EIEIDIEPTDKVER_	K	+	E9PS38;Q15843;E9PL57;F8VSA6	E9PS38	NEDD8	11;11;11;11	11
SF3A3	SF3A3;SF3A3	153	Ubiquitylation	A8K566	ENSG00000183431	7.14817	0.0749164	0.413611	1	0.998883	2.08e-05	NA	NA	NA	NA	NA	NA	RYLDLHDCYLKYINLKASEKLDYITYLSIFD	_YINLK(gl)ASEK_	K		A8K566;A8K7V1;B3KY12;Q12874;Q53HM6;B4DW90;E7EUT8	A8K566	Splicing factor 3A subunit 3	153;153;153;153;153;100;100	153
CACYBP	CACYBP;CACYBP;CACYBP;CACYBP;CACYBP	223	Ubiquitylation	Q5R371	ENSG00000116161	7.2606	0.0747794	0.41338	1	0.999039	2.5e-09	NA	NA	NA	NA	NA	NA	RTINKAWVESREKQAKGDTEF__________	_EKQAK(gl)GDTEF_	K		Q5R371;Q9HB71;Q6NVY0;B3KSF1;Q5R370	Q5R371	Calcyclin-binding protein	223;223;223;196;180	223
	SRCIN1;SRCIN1	685	Ubiquitylation	Q9C0H9	ENSG00000017373;ENSG00000262199	7.35583	0.0742315	0.412456	1	1	0.0301388	NA	NA	NA	NA	NA	NA	VKFLKEEPQRLDGLLKRCRGVTDTLAQIRRQ	_LDGLLK(gl)R_	K		Q9C0H9;B4DHC2;B3KX45;F5H376	Q9C0H9	SRC kinase signaling inhibitor 1	685;667;594;594	685
EPB41L3	EPB41L3	490	Ubiquitylation	B7Z4I5	ENSG00000082397	6.92927	0.073546	0.411301	1	0.5	2.55e-12	NA	NA	NA	NA	NA	NA	KGISQTNLITTVTPEKKAEEERDEEEDKRRK	_GISQTNLITTVTPEK(gl)K_	K		B7Z4I5;F5GX05;B2RB02	B7Z4I5		490;490;381	490
EPB41L3	EPB41L3	472	Ubiquitylation	Q9Y2J2	ENSG00000082397	6.92927	0.073546	0.411301	1	0.5	2.55e-12	NA	NA	NA	NA	NA	NA	KGISQTNLITTVTPEKKAEEERDEEEDKRRK	_GISQTNLITTVTPEK(gl)K_	K		Q9Y2J2	Q9Y2J2	Band 4.1-like protein 3	472	472
EPB41L3	EPB41L3	491	Ubiquitylation	B7Z4I5	ENSG00000082397	6.92927	0.073546	0.411301	1	0.5	2.55e-12	NA	NA	NA	NA	NA	NA	GISQTNLITTVTPEKKAEEERDEEEDKRRKG	_GISQTNLITTVTPEK(gl)K_	K		B7Z4I5;F5GX05;B2RB02	B7Z4I5		491;491;382	491
EPB41L3	EPB41L3	473	Ubiquitylation	Q9Y2J2	ENSG00000082397	6.92927	0.073546	0.411301	1	0.5	2.55e-12	NA	NA	NA	NA	NA	NA	GISQTNLITTVTPEKKAEEERDEEEDKRRKG	_GISQTNLITTVTPEK(gl)K_	K		Q9Y2J2	Q9Y2J2	Band 4.1-like protein 3	473	473
PCNP	PCNP;PCNP	103	Ubiquitylation	D3DN52	ENSG00000081154	7.08465	0.072586	0.409683	1	1	0.0036829	NA	NA	NA	NA	NA	NA	KISKFGFAIGSQTTKKASAISIKLGSSKPKE	_K(gl)ASAISIK_	K	+	D3DN52;Q8WW12;Q53GF3	D3DN52	PEST proteolytic signal-containing nuclear protein	103;82;82	103
CCDC124	CCDC124	85	Ubiquitylation	Q96CT7	ENSG00000007080	6.68395	0.0713507	0.407601	1	0.504913	0.0012392	NA	NA	NA	NA	NA	NA	TQRLLEEEDSKLKGGKAPRVATSSKVTRAQI	_LLEEEDSKLKGGK(gl)_	K		Q96CT7	Q96CT7	Coiled-coil domain-containing protein 124	85	85
ARIH1	ARIH1;ARIH1	168	Ubiquitylation	Q9Y4X5	ENSG00000166233	7.52807	0.0713507	0.407601	1	0.881222	1.8e-14	NA	NA	NA	NA	NA	NA	NLEKLFAECHVINPSKKSRTRQMNTRSSAQD	_LFAECHVINPSK(gl)K_	K		Q9Y4X5;H0Y2Q2;Q59FM8	Q9Y4X5	E3 ubiquitin-protein ligase ARIH1	168;138;137	168
	HDGFRP2	560	Ubiquitylation	I3L080	ENSG00000167674	7.17096	0.0710762	0.407138	2	0.945976	0.000119363	NA	NA	NA	NA	NA	NA	RLKSRVLGPKIEAVQKVNKAGMEKEKAEEKL	_IEAVQK(gl)VNK_	K		I3L080;Q7Z4V5	I3L080	Hepatoma-derived growth factor-related protein 2	560;560	560
TBC1D15	TBC1D15;TBC1D15;TBC1D15	369	Ubiquitylation	Q8TC07	ENSG00000121749	6.7853	0.0706641	0.406443	1	1	0.000162672	NA	NA	NA	NA	NA	NA	QAWKFLLGYFPWDSTKEERTQLQKQKTDEYF	_FLLGYFPWDSTK(gl)EER_	K	+	Q8TC07;B4DMT9;A8K8E1;C9JA93	Q8TC07	TBC1 domain family member 15	369;360;123;253	369
EEF1E1;EEF1E1-BLOC1S5	EEF1E1;EEF1E1;EEF1E1;EEF1E1	18	Ubiquitylation	O43324	ENSG00000124802;ENSG00000265818	6.9375	0.0705267	0.406212	1	0.834386	0.000410559	NA	NA	NA	NA	NA	NA	AAAELSLLEKSLGLSKGNKYSAQGERQIPVL	_SLGLSK(gl)GNK_	K		O43324;C9J1V9;D6RBD7;C9JLK5	O43324	Eukaryotic translation elongation factor 1 epsilon-1	18;18;18;18	18
MORC3	MORC3;MORC3;MORC3;MORC3;MORC3;MORC3	891	Ubiquitylation	Q14149	ENSG00000159256	7.90801	0.0705267	0.406212	2	1	0	NA	NA	NA	NA	NA	NA	SNIEESVNHMDGESLKLRSLRVNVGQLLAMI	_STNQQTATDVSTSSNIEESVNHMDGESLK(gl)LR_	K	+	Q14149;Q4VBZ9;A2RU29;B4DHJ4;Q86YD6;H0YIR5;H0YHQ4	Q14149	MORC family CW-type zinc finger protein 3	891;891;890;820;202;144;143	891
REST	REST;REST;REST	280	Ubiquitylation	Q13127	ENSG00000084093	7.06588	0.070252	0.405749	1	1	0.000470362	NA	NA	NA	NA	NA	NA	KHLRNHFPRKVYTCGKCNYFSDRKNNYVQHV	_VYTCGK(gl)CNYFSDR_	K		Q13127;F8WAN5;A0PJ83	Q13127	RE1-silencing transcription factor	280;280;280	280
LASP1	LASP1;LASP1;LASP1	75	Ubiquitylation	Q14847	ENSG00000002834	7.10257	0.0697022	0.404822	2	1	8.1e-06	NA	NA	NA	NA	NA	NA	QSFTMVADTPENLRLKQQSELQSQVRYKEEF	_LK(gl)QQSELQSQVR_	K	+	Q14847;C9J9W2;B4DJI4;B4DIC4	Q14847	LIM and SH3 domain protein 1	75;39;75;75	75
CKAP2	CKAP2;CKAP2;CKAP2;CKAP2	269	Ubiquitylation	Q8WWK9	ENSG00000136108	6.58778	0.0691523	0.403895	1	1	0.0105915	NA	NA	NA	NA	NA	NA	RPPIRSHHSNTRDTVKQGISRTSANVTIRKG	_DTVK(gl)QGISR_	K		Q8WWK9;B2RMQ4;B4DR35;E9PD90;A8MYU4	Q8WWK9	Cytoskeleton-associated protein 2	269;268;220;220;269	269
MYH10	MYH10 variant protein;MYH10;MYH10;MYH10;MYH10	256	Ubiquitylation	Q4LE45	ENSG00000133026	7.02588	0.0681893	0.402272	1	0.530205	0.000142202	NA	NA	NA	NA	NA	NA	QANPILESFGNAKTVKNDNSSRFGKFIRINF	_QLLQANPILESFGNAKTVK(gl)_	K		Q4LE45;F8VTL3;F8W6L6;B2RWP9;P35580;Q9UMG3	Q4LE45	Myosin-10	256;245;251;244;235;24	256
OGT	OGT;OGT;OGT	168	Ubiquitylation	O15294	ENSG00000147162	7.14984	0.0681893	0.402272	4	1	4.4e-05	NA	NA	NA	NA	NA	NA	NPDLYCVRSDLGNLLKALGRLEEAKACYLKA	_SDLGNLLK(gl)ALGR_	K	+	O15294;B4DTL6;Q9H5T3;C9JZL3;H7C2T7	O15294	UDP-N-acetylglucosamine--peptide N-acetylglucosaminyltransferase 110 kDa subunit	168;168;158;151;128	168
ITGB1	ITGB1	774	Ubiquitylation	P05556	ENSG00000150093	7.97666	0.0680517	0.40204	2	1	8e-14	NA	NA	NA	NA	NA	NA	DRREFAKFEKEKMNAKWDTGENPIYKSAVTT	_MNAK(gl)WDTGENPIYK_	K	+	P05556	P05556	Integrin beta-1	774	774
SMARCC2	SMARCC2;SMARCC2;SMARCC2	874	Ubiquitylation	Q8TAQ2	ENSG00000139613	7.89879	0.067914	0.401808	2	1	7.64e-05	NA	NA	NA	NA	NA	NA	STAAAAALAAAAVKAKHLAAVEERKIKSLVA	_AK(gl)HLAAVEER_	K	+	Q8TAQ2;F8VXC8;Q59GV3;Q59G16;F8VTJ5;B4DF22	Q8TAQ2	SWI/SNF complex subunit SMARCC2	874;905;917;909;905;794	874
SMARCC1	SMARCC1;SMARCC1	882	Ubiquitylation	Q58EY4	ENSG00000173473	7.68699	0.067914	0.401808	2	1	7.64e-05	NA	NA	NA	NA	NA	NA	ATAAAAALASAATKAKHLAAVEERKIKSLVA	_AK(gl)HLAAVEER_	K	+	Q58EY4;Q92922;B4DYQ1;B4DYF9	Q58EY4	SWI/SNF complex subunit SMARCC1	882;882;773;389	882
XPO1	XPO1	531	Ubiquitylation	O14980	ENSG00000082898	6.91121	0.0677764	0.401576	1	1	1.35e-08	NA	NA	NA	NA	NA	NA	FLVTVIKDLLGLCEQKRGKDNKAIIASNIMY	_DLLGLCEQK(gl)R_	K		O14980;B4DR01;B7ZB16;B3KWD0	O14980	Exportin-1	531;241;241;178	531
LMNA	LMNA;LMNA;LMNA;LMNA;LMNA;LMNA;LMNA;LMNA;LMNA;LMNA;LMNA;LMNA	122	Ubiquitylation	P02545	ENSG00000160789	6.89758	0.0673633	0.40088	1	0.5	0.00102483	NA	NA	NA	NA	NA	NA	SKVREEFKELKARNTKKEGDLIAAQARLKDL	_NTK(gl)KEGDLIAAQAR_	K		P02545;Q5I6Y6;Q6UYC3;Q5I6Y4;Q3BDU5;Q5I6Y5;Q5TCJ4;Q8N519;B4DI32;E7EUI9;D6RAQ3;Q5TCI9;Q5TCI8;H0YAB0	P02545	Prelamin-A/C;Lamin-A/C	122;122;122;122;122;122;122;122;10;10;23;63;41;39	122
LMNA	LMNA;LMNA;LMNA;LMNA;LMNA;LMNA;LMNA;LMNA;LMNA;LMNA;LMNA;LMNA	123	Ubiquitylation	P02545	ENSG00000160789	6.89758	0.0673633	0.40088	1	0.5	0.00102483	NA	NA	NA	NA	NA	NA	KVREEFKELKARNTKKEGDLIAAQARLKDLE	_NTK(gl)KEGDLIAAQAR_	K		P02545;Q5I6Y6;Q6UYC3;Q5I6Y4;Q3BDU5;Q5I6Y5;Q5TCJ4;Q8N519;B4DI32;E7EUI9;D6RAQ3;Q5TCI9;Q5TCI8;H0YAB0	P02545	Prelamin-A/C;Lamin-A/C	123;123;123;123;123;123;123;123;11;11;24;64;42;40	123
ADCY9	ADCY9;ADCY9	35	Ubiquitylation	A7E2X2	ENSG00000162104	7.02276	0.067088	0.400416	1	0.999535	0.00128165	NA	NA	NA	NA	NA	NA	DSSGDSNSVRVKINPKQLSSNSHPKHCKYSI	_INPK(gl)QLSSNSHPK_	K		A7E2X2;O60503	A7E2X2	Adenylate cyclase type 9	35;35	35
RBBP6	RBBP6;RBBP6	843	Ubiquitylation	Q7Z6E9	ENSG00000122257	6.9423	0.0668125	0.399952	1	1	0.000540756	NA	NA	NA	NA	NA	NA	REWERKYREWYEKYYKGYAAGAQPRPSANRE	_YYK(gl)GYAAGAQPR_	K		Q7Z6E9;B4DZQ0;H3BSK8	Q7Z6E9	E3 ubiquitin-protein ligase RBBP6	843;710;710	843
FTO	FTO	216	Ubiquitylation	B3KU60	ENSG00000140718	7.34433	0.0668125	0.399952	5	0.999618	0.0055996	NA	NA	NA	NA	NA	NA	VTLLNFMDPQKMPYLKEEPYFGMGKMAVSWH	_MPYLK(gl)EEPYFGMGK_	K	+	B3KU60;Q9C0B1	B3KU60	Alpha-ketoglutarate-dependent dioxygenase FTO	216;216	216
RAB18	RAB18;RAB18;RAB18;RAB18;RAB18;RAB18	142	Ubiquitylation	Q9NP72	ENSG00000099246	7.11501	0.0666747	0.39972	1	0.999996	0.000682714	NA	NA	NA	NA	NA	NA	ENREVDRNEGLKFARKHSMLFIEASAKTCDG	_K(gl)HSM(ox)LFIEASAK_	K	+	Q9NP72;H0Y6T8;Q5W0I9;B7Z5V3;F5H4U3;B7Z333;Q5W0J0;Q59EW3	Q9NP72	Ras-related protein Rab-18	142;255;254;120;120;78;97;63	142
PKM	PKM2;PKM2;PKM2;PKM2;PKM2;PKM2	135	Ubiquitylation	P14618	ENSG00000067225	8.21801	0.0652966	0.397397	2	0.934721	2e-15	NA	NA	NA	NA	0.972972	0.00038606	RTGLIKGSGTAEVELKKGATLKITLDNAYME	_GSGTAEVELK(gl)K_	K	+	P14618;H3BTN5;B4DRT3;H3BQ34;H3BTJ2;H3BUW1;H3BT25	P14618	Pyruvate kinase isozymes M1/M2;Pyruvate kinase;Pyruvate kinase;Pyruvate kinase	135;135;115;135;135;135;135	135
RAD50	RAD50	933	Ubiquitylation	Q92878	ENSG00000113522	7.12392	0.0648829	0.3967	1	0.552498	6.15e-05	NA	NA	NA	NA	NA	NA	TLEKFQQEKEELINKKNTSNKIAQDKLNDIK	_FQQEKEELINKK(gl)_	K		Q92878	Q92878	DNA repair protein RAD50	933	933
SF3A1	SF3A1;SF3A1;SF3A1	188	Ubiquitylation	Q15459	ENSG00000099995	7.01645	0.0646069	0.396235	1	1	4.06e-05	NA	NA	NA	NA	NA	NA	FVARNGRQFLTQLMQKEQRNYQFDFLRPQHS	_QFLTQLMQK(gl)EQR_	K	+	Q15459;E9PAW1;B4E091;F5H048	Q15459	Splicing factor 3A subunit 1	188;123;85;85	188
CXorf56	hCG_1640171;CXorf56;CXorf56;CXorf56	128	Ubiquitylation	D3DSW1	ENSG00000018610	7.0157	0.064469	0.396002	1	1	5.08e-11	NA	NA	NA	NA	NA	NA	FIVDGAVVKFGQGFGKTNIYTQKQEPPKKVM	_FGQGFGK(gl)TNIYTQK_	K		D3DSW1;Q9H5V9;B4DQN2;F5GWL7;A8MPX7	D3DSW1	UPF0428 protein CXorf56	128;128;114;114;79	128
PRPF40A	PRPF40A;PRPF40A;PRPF40A;PRPF40A;PRPF40A;PRPF40A	150	Ubiquitylation	O75400	ENSG00000196504	6.7822	0.064469	0.396002	1	1	0.0189108	NA	NA	NA	NA	NA	NA	AAGTASGAKSMWTEHKSPDGRTYYYNTETKQ	_SMWTEHK(gl)SPDGR_	K		O75400;F5H578;Q05C41;F8W9L2;E9PHJ7;H0YG38	O75400	Pre-mRNA-processing factor 40 homolog A	150;150;108;150;19;143	150
LMNB2	LMNB2	113	Ubiquitylation	Q03252	ENSG00000176619	7.19827	0.0643311	0.39577	1	0.982611	2.39e-07	NA	NA	NA	NA	NA	NA	QIEIGKLRAELDEVNKSAKKREGELTVAQGR	_AELDEVNK(gl)SAK_	K	+	Q03252	Q03252	Lamin-B2	113	113
PPIA	PPIA;PPIA;PPIA;PPIA	28	Ubiquitylation	A8K486	ENSG00000196262	7.68723	0.0641931	0.395537	2	0.989718	0.000100677	NA	NA	NA	NA	NA	NA	DGEPLGRVSFELFADKVPKTAENFRALSTGE	_VSFELFADK(gl)VPK_	K	+	A8K486;P62937;B2RE56;Q71V99;B4DM82;C9J5S7;F8WE65	A8K486	Peptidyl-prolyl cis-trans isomerase;Peptidyl-prolyl cis-trans isomerase A;Peptidyl-prolyl cis-trans isomerase;Peptidyl-prolyl cis-trans isomerase;Peptidyl-prolyl cis-trans isomerase;Peptidyl-prolyl cis-trans isomerase;Peptidyl-prolyl cis-trans isomerase	28;28;28;28;28;28;28	28
SPTBN1	SPTBN1;SPTBN1;SPTBN1;SPTBN1	2177	Ubiquitylation	B2ZZ89	ENSG00000115306	7.20271	0.0635029	0.394374	1	1	0.000160472	NA	NA	NA	NA	NA	NA	KESSPIPSPTSDRKAKTALPAQSAATLPART	_AK(gl)TALPAQSAATLPAR_	K	+	B2ZZ89;Q01082;D6W5C0;B4DIF8	B2ZZ89	Spectrin beta chain, brain 1	2177;2177;2091;167	2177
RUNX1T1;CBFA2T3	CBFA2T3;RUNX1T1;CBFA2T3;RUNX1T1;RUNX1T1;CBFA2T3;CBFA2T3	489	Ubiquitylation	B2RBQ7	ENSG00000079102;ENSG00000129993	7.9001	0.0628125	0.39321	1	0.999452	0.023733	NA	NA	NA	NA	NA	NA	LPRTLTGYVPEDIWRKAEEAVNEVKRQAMSE	_K(gl)AEEAVNEVK_	K		B2RBQ7;O75081;E7EPN4;E7EU24;Q06455;B2R6I9;Q7Z4J5;B5MDT7;D3DX76	B2RBQ7	Protein CBFA2T3;Protein CBFA2T1	489;489;459;451;448;421;411;381;356	489
SRSF1	SRSF1	174	Ubiquitylation	Q07955	ENSG00000136450	7.85798	0.0625362	0.392744	1	1	0.00788071	NA	NA	NA	NA	NA	NA	VVEFVRKEDMTYAVRKLDNTKFRSHEGETAY	_K(gl)LDNTK(gl)FR_	K	+	Q07955;A8K1L8;Q59FA2;B7Z570	Q07955	Serine/arginine-rich splicing factor 1	174;174;206;69	174
LATS1	LATS1	688	Ubiquitylation	O95835	ENSG00000131023	6.82117	0.0618453	0.39158	1	1	0.0109748	NA	NA	NA	NA	NA	NA	LSQDAQDQMRKMLCQKESNYIRLKRAKMDKS	_MLCQK(gl)ESNYIR_	K		O95835;Q59FN4	O95835	Serine/threonine-protein kinase LATS1	688;540	688
KIF5A;KIF5C;KIF5B	KIF5B;KIF5B-ALK;KIF5B;KIF5B;KIF5B;KIF5B;KIF5A;KIF5A;KIF5C;KIF5C;KIF5C;KIF5C;KIF5C;KIF5C	256	Ubiquitylation	P33176	ENSG00000155980;ENSG00000168280;ENSG00000170759;ENSG00000262907	6.96936	0.0618453	0.39158	1	0.552746	0	NA	NA	NA	NA	NA	NA	TGAEGAVLDEAKNINKSLSALGNVISALAEG	_TGAEGAVLDEAKNINK(gl)_	K		P33176;C1PHA2;D3DRX6;A8K048;Q66K46;Q2TA90;Q6P164;B0I1S7;B2RCP3;Q12840;B7Z2M7;A5D6Y6;O60282;A1L179;E9PET8;Q6PKD1;Q6PJC4;Q57YV6	P33176	Kinesin-1 heavy chain;Tyrosine-protein kinase receptor;Kinesin heavy chain isoform 5A;Kinesin heavy chain isoform 5C	256;256;256;256;256;256;256;257;257;257;168;257;257;163;162;257;257;60	256
ANXA2	ANXA2;ANXA2P2	302	Ubiquitylation	P07355	ENSG00000182718	6.5156	0.0610158	0.390182	1	1	0.00744225	NA	NA	NA	NA	NA	NA	VLIRIMVSRSEVDMLKIRSEFKRKYGKSLYY	_SEVDMLK(gl)IR_	K	+	P07355;A6NMY6;B4DNH8	P07355	Annexin A2;Putative annexin A2-like protein;Annexin	302;302;157	302
WDR61	WDR61;WDR61;WDR61;WDR61	140	Ubiquitylation	Q9GZS3	ENSG00000140395	7.29374	0.0607391	0.389716	1	0.561096	0.0002061	NA	NA	NA	NA	NA	NA	THVGKVNIFGVESGKKEYSLDTRGKFILSIA	_VNIFGVESGKK(gl)_	K	+	Q9GZS3;H0YN81;H0YL19;H0YMF9	Q9GZS3	WD repeat-containing protein 61	140;140;47;140	140
SND1	SND1;SND1	393	Ubiquitylation	Q59FF0	ENSG00000197157	7.17984	0.0607391	0.389716	1	0.876973	3.84e-06	NA	NA	NA	NA	NA	NA	RIWRDYVAPTANLDQKDKQFVAKVMQVLNAD	_DYVAPTANLDQK(gl)DKQFVAK_	K	+	Q59FF0;Q7KZF4;E7ESM6;B2R5U1;B3KU67;B4E299	Q59FF0	Staphylococcal nuclease domain-containing protein 1	393;339;329;314;329;318	393
SMARCC2	SMARCC2;SMARCC2;SMARCC2	694	Ubiquitylation	Q8TAQ2	ENSG00000139613	6.92589	0.0603242	0.389016	1	0.999738	0.000151999	NA	NA	NA	NA	NA	NA	FLASVVDPRVASAAAKSALEEFSKMKEEVPT	_VASAAAK(gl)SALEEFSK_	K	+	Q8TAQ2;F8VXC8;Q59GV3;Q59G16;F8VTJ5;B4DF22	Q8TAQ2	SWI/SNF complex subunit SMARCC2	694;725;737;729;725;614	694
BTN2A1	BTN2A1;BTN2A1;BTN2A1;BTN2A1;BTN2A1;BTN2A1	299	Ubiquitylation	B9ZVU6	ENSG00000112763	6.89011	0.0596321	0.38785	1	1	0.00163585	NA	NA	NA	NA	NA	NA	EKERVQKEEELQVKEKLQEELRWRRTFLHAV	_EK(gl)LQEELR_	K		B9ZVU6;Q7KYR7;Q9H459;B4DLP9;Q59EN4;E9PGR4;H7C542	B9ZVU6	Butyrophilin subfamily 2 member A1	299;313;302;252;324;313;62	299
SLC26A6	SLC26A6;SLC26A6	637	Ubiquitylation	Q548A7	ENSG00000225697	7.35622	0.0592169	0.38715	1	0.978263	0.00125693	NA	NA	NA	NA	NA	NA	SNNVEDCKMMVSSGDKMEDATANGQEDSKAP	_MMVSSGDK(gl)MEDATANGQEDSKAPDGSTLK_	K		Q548A7;G3XAC1;Q96MZ1	Q548A7		637;530;530	637
THOC5	THOC5;THOC5;THOC5;THOC5	222	Ubiquitylation	Q13769	ENSG00000100296	6.64927	0.0589399	0.386683	1	0.945043	1.82e-05	NA	NA	NA	NA	NA	NA	ECLSNKEKILKEIEVKKEYLSSLQPRLNSIM	_ILKEIEVK(gl)K_	K		Q13769;F8WCP5;H7C072;C9JXG5	Q13769	THO complex subunit 5 homolog	222;222;82;222	222
BAG2	BAG2;BAG2	195	Ubiquitylation	B3KM36	ENSG00000112208	7.67494	0.0585242	0.385983	1	0.983574	0.000951211	NA	NA	NA	NA	NA	NA	NIENSDKAIKLLEHSKGAGSKTLQQNAESRF	_LLEHSK(gl)GAGSK_	K	+	B3KM36;O95816;B3KN59;B4DXE2	B3KM36	BAG family molecular chaperone regulator 2	195;195;195;162	195
ALDOA	ALDOA;ALDOA	342	Ubiquitylation	P04075	ENSG00000149925	7.90018	0.0581087	0.385282	1	1	0	NA	NA	NA	NA	NA	NA	EYVKRALANSLACQGKYTPSGQAGAAASESL	_ALANSLACQGK(gl)YTPSGQAGAAASESLFVSNHAY_	K	+	P04075;H3BR68	P04075	Fructose-bisphosphate aldolase A	342;108	342
HK2	HK2;HK2;DKFZp686M1669;HK2	419	Ubiquitylation	A8K2U2	ENSG00000159399	6.87185	0.0579701	0.385049	1	0.546243	0.000530925	NA	NA	NA	NA	NA	NA	ERLRSTIGVDGSVYKKHPHFAKRLHKTVRRL	_STIGVDGSVYKK(gl)_	K		A8K2U2;P52789;E9PB90;Q68E10;Q53QX9	A8K2U2	Hexokinase-2	419;419;391;391;75	419
PBK	PBK;PBK	155	Ubiquitylation	B4DX68	ENSG00000168078	6.85158	0.0575542	0.384348	1	0.999937	0.00675464	NA	NA	NA	NA	NA	NA	AAIILKVALNMARGLKYLHQEKKLLHGDIKS	_GLK(gl)YLHQEK_	K		B4DX68;Q96KB5	B4DX68	Lymphokine-activated killer T-cell-originated protein kinase	155;155	155
CPSF3	CPSF3;CPSF3;CPSF3;CPSF3;CPSF3	348	Ubiquitylation	Q53F02	ENSG00000119203	6.63002	0.0574155	0.384114	1	1	0.000149116	NA	NA	NA	NA	NA	NA	QSGLSRELFESWCTDKRNGVIIAGYCVEGTL	_ELFESWCTDK(gl)R_	K		Q53F02;Q9UKF6;G5E9W3;B4DQR2;F5GXZ2;Q05BZ5;E7ER23	Q53F02	Cleavage and polyadenylation specificity factor subunit 3	348;348;311;70;70;348;348	348
C7orf55-LUC7L2	LUC7L2;LUC7L2;LUC7L2	205	Ubiquitylation	B7Z4Q3	ENSG00000146963	6.75109	0.0571383	0.383647	1	0.999995	5.59e-06	NA	NA	NA	NA	NA	NA	ERVHELNEEIGKLLAKVEQLGAEGNVEESQK	_LLAK(gl)VEQLGAEGNVEESQK_	K	+	B7Z4Q3;B7Z500;B3KRR1;Q9Y383;B3KSL5	B7Z4Q3;Q9Y383	Putative RNA-binding protein Luc7-like 2	205;136;86;139;139	205;139
MTAP	MTAP;MTAP;MTAP;MTAP	175	Ubiquitylation	B4DUC8	ENSG00000099810	7.11401	0.0561673	0.38201	2	0.588762	1.19e-05	NA	NA	NA	NA	NA	NA	PFCPKTREVLIETAKKLGLRCHSKGTMVTIE	_EVLIETAKK(gl)_	K		B4DUC8;Q13126;Q6FHP1;Q6FHT1;Q05DJ2	B4DUC8	S-methyl-5'-thioadenosine phosphorylase	175;158;158;158;158	175
EDF1	EDF1	102	Ubiquitylation	O60869	ENSG00000107223	7.23782	0.0561673	0.38201	1	1	1.87e-12	NA	NA	NA	NA	NA	NA	SKGLTQKDLATKINEKPQVIADYESGRAIPN	_INEK(gl)PQVIADYESGR_	K	+	O60869	O60869	Endothelial differentiation-related factor 1	102	102
STX6	STX6;STX6	139	Ubiquitylation	O43752	ENSG00000135823	7.30775	0.0557509	0.381308	1	1	3.65e-06	NA	NA	NA	NA	NA	NA	LGDSGSQNWSTGTTDKYGRLDRELQRANSHF	_QALLGDSGSQNWSTGTTDK(gl)YGR_	K	+	O43752;B4DR17	O43752	Syntaxin-6	139;38	139
NUMA1	NUMA1 variant protein;NUMA1;NUMA1;NUMA1;NUMA1;NUMA1	1705	Ubiquitylation	Q4LE64	ENSG00000137497	7.02869	0.0551957	0.380372	2	1	1.59e-10	NA	NA	NA	NA	NA	NA	EAQVAHADQQLRDLGKFQVATDALKSREPQA	_DLGK(gl)FQVATDALK_	K	+	Q4LE64;Q14980;Q59HB8;Q7Z757;F5H2L0;H0YFY6;Q96HN5;Q9BTE9;H0YH75	Q4LE64	Nuclear mitotic apparatus protein 1	1705;1699;1169;777;654;530;529;563;289	1705
USP7	USP7;USP7;USP7;USP7;USP7	894	Ubiquitylation	Q6U8A4	ENSG00000187555	7.13418	0.0550568	0.380138	1	1	0.000200568	NA	NA	NA	NA	NA	NA	KPRQPKKLYYQQLKMKITDFENRRSFKCIWL	_MK(gl)ITDFENRR_	K		Q6U8A4;Q93009;B7Z815;B7ZAX6;B7Z855;F5H8E5;H3BND8;B7Z7T5	Q6U8A4	Ubiquitin carboxyl-terminal hydrolase;Ubiquitin carboxyl-terminal hydrolase 7;Ubiquitin carboxyl-terminal hydrolase;Ubiquitin carboxyl-terminal hydrolase;Ubiquitin carboxyl-terminal hydrolase;Ubiquitin carboxyl-terminal hydrolase;Ubiquitin carboxyl-terminal hydrolase	894;884;868;868;785;785;785;785	894
HNRNPA3	HNRNPA3;HNRPA3;HNRNPA3;HNRNPA3;D10S102	126	Ubiquitylation	P51991	ENSG00000170144	7.24477	0.0546401	0.379436	1	0.881222	0	NA	NA	NA	NA	NA	NA	VSREDSVKPGAHLTVKKIFVGGIKEDTEEYN	_EDSVKPGAHLTVK(gl)K_	K	+	P51991;B4DDB6;B4E3E6;E7ERJ4;E7EWI9;Q65ZQ3	P51991	Heterogeneous nuclear ribonucleoprotein A3	126;104;104;104;104;126	126
TBC1D9	TBC1D9	552	Ubiquitylation	Q6ZT07	ENSG00000109436	6.81038	0.0543624	0.378968	1	1	0.000214658	NA	NA	NA	NA	NA	NA	THPGYYEDLVEKSMGKYNLATEEIERDLHRS	_SMGK(gl)YNLATEEIER_	K	+	Q6ZT07	Q6ZT07	TBC1 domain family member 9	552	552
UBE2R2	UBE2R2	157	Ubiquitylation	Q712K3	ENSG00000107341	7.3326	0.0540844	0.378499	1	0.989323	3.68e-12	NA	NA	NA	NA	NA	NA	VDASVMFRKWRDSKGKDKEYAEIIRKQVSAT	_GK(gl)DKEYAEIIR_	K	+	Q712K3	Q712K3	Ubiquitin-conjugating enzyme E2 R2	157	157
COPG1	COPG1;COPG	213	Ubiquitylation	Q9Y678	ENSG00000181789	6.59103	0.0521377	0.375218	1	0.798013	0.0196935	NA	NA	NA	NA	NA	NA	GLLYHVRKNDRLAVNKMISKVTRHGLKSPFA	_LAVNK(gl)MISK_	K		Q9Y678;Q8WUI6	Q9Y678	Coatomer subunit gamma-1;Coatomer subunit gamma	213;38	213
IGF2BP1	IGF2BP1;IGF2BP1;IGF2BP1	429	Ubiquitylation	Q9NZI8	ENSG00000159217	7.09075	0.0517201	0.374515	1	1	0.0163224	NA	NA	NA	NA	NA	NA	AQAVGAIIGKKGQHIKQLSRFASASIKIAPP	_GQHIK(gl)QLSR_	K		Q9NZI8;D3DTW3;C9JT33	Q9NZI8	Insulin-like growth factor 2 mRNA-binding protein 1	429;293;290	429
RPS13	RPS13;RPS13	27	Ubiquitylation	P62277	ENSG00000110700	6.95013	0.0506061	0.372637	1	0.999991	5.08e-10	NA	NA	NA	NA	NA	NA	SQSALPYRRSVPTWLKLTSDDVKEQIYKLAK	_SVPTWLK(gl)LTSDDVK_	K	+	P62277;E9PS50	P62277	40S ribosomal protein S13	27;27	27
EIF3B	EIF3B;EIF3B;EIF3S9;EIF3B	529	Ubiquitylation	F8W8C8	ENSG00000106263	6.60541	0.0494913	0.370758	1	1	9.7e-06	NA	NA	NA	NA	NA	NA	DCKLHWQKNGDYLCVKVDRTPKGTQGVVTNF	_NGDYLCVK(gl)VDR_	K	+	F8W8C8;P55884;A4D210;B4DV79;B4DXN6;Q59FS8	F8W8C8	Eukaryotic translation initiation factor 3 subunit B	529;529;490;453;376;69	529
ARIH2	ARIH2;ARIH2;ARIH2;ARIH2	488	Ubiquitylation	O95376	ENSG00000177479	6.48072	0.0492126	0.370288	1	1	0.000659297	NA	NA	NA	NA	NA	NA	ENQMHIAEQRRRTLLKDFHDT__________	_TLLK(gl)DFHDT_	K		O95376;Q53ET9;Q6IBL8;Q59HA2;H0Y3N1;B3KMG5;H7C0R0	O95376	E3 ubiquitin-protein ligase ARIH2	488;488;488;313;312;413;405	488
MAD1L1	MAD1L1;MAD1L1;MAD1L1;MAD1L1;MAD1L1;MAD1L1	618	Ubiquitylation	A4D218	ENSG00000002822	6.39867	0.0487942	0.369583	1	0.999924	0.0171031	NA	NA	NA	NA	NA	NA	LKKQVESAELKNQRLKEVFQTKIQEFRKACY	_LK(gl)EVFQTK_	K		A4D218;Q9Y6D9;B3KR41;C9JKI7;F5GXH0;C9JP81	A4D218;F5GXH0	Mitotic spindle assembly checkpoint protein MAD1	618;619;527;75;170;170	618;170
PRCC	PRCC;PRCC;PRCC;PRCC;PRCC;PRCC;PRCC	488	Ubiquitylation	Q92733	ENSG00000143294	6.59743	0.0485151	0.369113	1	1	0.0176554	NA	NA	NA	NA	NA	NA	NTWSENKLSRRQTQAKYGF____________	_RQTQAK(gl)YGF_	K		Q92733;Q96FT4;E9PGC6;A6NG79;H0Y679;Q5SZ05;H0YE12	Q92733	Proline-rich protein PRCC	488;488;464;456;254;253;195	488
SEC62	SEC62;SEC62;SEC62;SEC62;SEC62	22	Ubiquitylation	Q99442	ENSG00000008952	7.45428	0.0480967	0.368408	3	0.536406	0.000603216	NA	NA	NA	NA	NA	NA	HKKRIQEVGEPSKEEKAVAKYLRFNCPTKST	_RIQEVGEPSKEEK(gl)_	K	+	Q99442;A0JLN5;F8WCJ7;F8WF48;F5H501	Q99442	Translocation protein SEC62	22;22;22;22;22	22
CDK2	CDK2;CDK2;CDK2;CDK2	24	Ubiquitylation	G3V5T9	ENSG00000123374	6.99377	0.0468402	0.36629	2	0.999998	0.000112405	NA	NA	NA	NA	NA	NA	KIGEGTYGVVYKARNKLTGEVVALKKIRLDT	_NK(gl)LTGEVVALKK_	K	+	G3V5T9;P24941;E7ESI2;B4DDL9;G3V317	G3V5T9	Cyclin-dependent kinase 2	24;24;24;24;24	24
NIPBL	NIPBL;NIPBL	1628	Ubiquitylation	Q6IEH8	ENSG00000164190	6.81045	0.0467006	0.366054	1	1	6e-06	NA	NA	NA	NA	NA	NA	LGTVAARLRKDAVTSKMDQGSIERILKQVSG	_DAVTSK(gl)MDQGSIER_	K		Q6IEH8;Q6KC79	Q6IEH8	Nipped-B-like protein	1628;1628	1628
MYO6	MYO6;MYO6	634	Ubiquitylation	E7EW20	ENSG00000196586	7.04135	0.0465609	0.365819	1	0.592866	0	NA	NA	NA	NA	NA	NA	ELFESSTNNNKDTKQKAGKLSFISVGNKFKT	_ELFESSTNNNKDTKQK(gl)_	K		E7EW20;Q9UM54	E7EW20;Q9UM54	Unconventional myosin-VI	634;634	634;634
CCT4	CCT4;CCT4;CCT4;CCT4	291	Ubiquitylation	A8K3C3	ENSG00000115484	6.45065	0.0464211	0.365584	1	0.558109	0.000199349	NA	NA	NA	NA	NA	NA	LREERAYILNLVKQIKKTGCNVLLIQKSILR	_AYILNLVKQIK(gl)_	K		A8K3C3;P50991;F5H5W3;B7Z8B1;B7Z2Z8;B7Z9L0;B7Z2F4	A8K3C3	T-complex protein 1 subunit delta;T-complex protein 1 subunit delta;T-complex protein 1 subunit delta;T-complex protein 1 subunit delta;T-complex protein 1 subunit delta;T-complex protein 1 subunit delta;T-complex protein 1 subunit delta	291;291;261;261;235;235;141	291
ARHGDIA	ARHGDIA;ARHGDIA	99	Ubiquitylation	P52565	ENSG00000141522	7.05042	0.0462816	0.365348	1	1	0.0262373	NA	NA	NA	NA	NA	NA	GPLELDLTGDLESFKKQSFVLKEGVEYRIKI	_K(gl)QSFVLK_	K	+	P52565;A8MXW0;B4DUV9	P52565	Rho GDP-dissociation inhibitor 1	99;99;99	99
PSMD11	PSMD11;PSMD11	420	Ubiquitylation	Q53FT5	ENSG00000108671	7.16649	0.0460021	0.364877	2	0.595919	0.000357717	NA	NA	NA	NA	NA	NA	IQNMSKVVDSLYNKAKKLT____________	_VVDSLYNKAK(gl)_	K		Q53FT5;O00231;H7C067	Q53FT5	26S proteasome non-ATPase regulatory subunit 11	420;419;157	420
TM9SF2	TM9SF2	328	Ubiquitylation	Q99805	ENSG00000125304	7.01094	0.0457225	0.364406	1	1	0.0069663	NA	NA	NA	NA	NA	NA	FLSGMVAMIMLRTLHKDIARYNQMDSTEDAQ	_TLHK(gl)DIAR_	K		Q99805;B3KSG9	Q99805	Transmembrane 9 superfamily member 2	328;238	328
NEDD8;NEDD8-MDP1	NEDD8-MDP1;NEDD8;NEDD8-MDP1;NEDD8	22	Ubiquitylation	E9PS38	ENSG00000129559;ENSG00000255526	7.29649	0.0455827	0.36417	2	1	4.11e-05	NA	NA	NA	NA	NA	NA	TLTGKEIEIDIEPTDKVERIKERVEEKEGIP	_EIEIDIEPTDK(gl)VER_	K	+	E9PS38;Q15843;E9PL57;F8VSA6	E9PS38	NEDD8	22;22;22;22	22
HMGB2	HMGB2;HMGB2	128	Ubiquitylation	P26583	ENSG00000164104	7.53312	0.0450235	0.363228	2	1	0	NA	NA	NA	NA	NA	NA	IKSEHPGLSIGDTAKKLGEMWSEQSAKDKQP	_K(gl)LGEMWSEQSAK_	K		P26583;Q5U071;D6R9A6	P26583	High mobility group protein B2	128;128;128	128
PSMC5	PSMC5;PSMC5	402	Ubiquitylation	P62195	ENSG00000087191	6.80511	0.0448837	0.362992	1	NA	NA	NA	NA	NA	NA	0.497251	4.71e-05	VAKVMQKDSEKNMSIKKLWK___________	_DSEK(gl)NMSIKK_	K	+	A8K3Z3;P62195	A8K3Z3;P62195	26S protease regulatory subunit 8	394;402	394;402
SPTBN1	SPTBN1;SPTBN1;SPTBN1	924	Ubiquitylation	B2ZZ89	ENSG00000115306	6.86196	0.044464	0.362285	1	0.94977	0.00856914	NA	NA	NA	NA	NA	NA	NQIARQLMHSGHPSEKEIKAQQDKLNTRWSQ	_QLMHSGHPSEK(gl)EIK_	K		B2ZZ89;Q01082;D6W5C0	B2ZZ89	Spectrin beta chain, brain 1	924;924;838	924
CHMP4B	CHMP4B	56	Ubiquitylation	Q9H444	ENSG00000101421	7.04167	0.0440444	0.361578	1	0.554215	0.000274305	NA	NA	NA	NA	NA	NA	EFLEKKIEQELTAAKKHGTKNKRAALQALKR	_KIEQELTAAKK(gl)_	K		Q9H444	Q9H444	Charged multivesicular body protein 4b	56	56
PTBP1;PTBP3	PTBP3;ROD1;PTBP1	259	Ubiquitylation	P26599	ENSG00000011304;ENSG00000119314	7.65688	0.0439044	0.361342	2	1	0	NA	NA	NA	NA	NA	NA	QNIYNACCTLRIDFSKLTSLNVKYNNDKSRD	_IDFSK(gl)LTSLNVK_	K	+	O95758;B1ALY6;P26599;Q59H49	O95758;P26599	Polypyrimidine tract-binding protein 3;Polypyrimidine tract-binding protein 1	257;162;259;276	257;259
MSL3	MSL3;MSL3;MSL3;MSL3;MSL3;MSL3	289	Ubiquitylation	Q8N5Y2	ENSG00000005302	6.65473	0.0437644	0.361106	1	0.997831	0.0107088	NA	NA	NA	NA	NA	NA	LYPYEQAQYKKVTSSKFFLPIKESATSTNRS	_VTSSK(gl)FFLPIK_	K	+	Q8N5Y2;A6NHW8;A8K165;B7Z227;A6NCU2;A6NLU8;B4E2T7;H7BYE4	Q8N5Y2	Male-specific lethal 3 homolog	289;289;289;140;123;123;123;76	289
PIP4K2C	PIP4K2C;PIP4K2C	248	Ubiquitylation	Q8TBX8	ENSG00000166908	6.78818	0.0436244	0.36087	1	0.5	9.9e-05	NA	NA	NA	NA	NA	NA	KVKELPTLKDMDFLNKNQKVYIGEEEKKIFL	_DMDFLNK(gl)NQK_	K		Q8TBX8;B3KWP7;H0YIJ6	Q8TBX8	Phosphatidylinositol 5-phosphate 4-kinase type-2 gamma	248;179;56	248
PIP4K2C	PIP4K2C;PIP4K2C	251	Ubiquitylation	Q8TBX8	ENSG00000166908	6.78818	0.0436244	0.36087	1	0.5	9.9e-05	NA	NA	NA	NA	NA	NA	ELPTLKDMDFLNKNQKVYIGEEEKKIFLEKL	_DMDFLNK(gl)NQK_	K		Q8TBX8;B3KWP7;H0YIJ6	Q8TBX8	Phosphatidylinositol 5-phosphate 4-kinase type-2 gamma	251;182;59	251
SMCHD1	SMCHD1	1374	Ubiquitylation	A6NHR9	ENSG00000101596	7.10954	0.0434844	0.360634	1	0.999768	0.0095408	NA	NA	NA	NA	NA	NA	LMILPDPEKPVRLNVKYDKDASFLAGGLFTD	_LNVK(gl)YDK_	K	+	A6NHR9	A6NHR9	Structural maintenance of chromosomes flexible hinge domain-containing protein 1	1374	1374
CCT4	CCT4;CCT4;CCT4;CCT4	531	Ubiquitylation	A8K3C3	ENSG00000115484	6.60433	0.0430645	0.359926	1	1	4.37e-05	NA	NA	NA	NA	NA	NA	VSALTLATETVRSILKIDDVVNTR_______	_SILK(gl)IDDVVNTR_	K	+	A8K3C3;P50991;F5H5W3;B7Z2Z8;B7Z9L0;B7Z2F4	A8K3C3	T-complex protein 1 subunit delta;T-complex protein 1 subunit delta;T-complex protein 1 subunit delta;T-complex protein 1 subunit delta;T-complex protein 1 subunit delta;T-complex protein 1 subunit delta	531;531;501;475;475;381	531
COPA	COPA	4	Ubiquitylation	P53621	ENSG00000122218	6.58606	0.0430645	0.359926	1	0.971098	0.0153713	NA	NA	NA	NA	NA	NA	____________MLTKFETKSARVKGLSFHP	_MLTK(gl)FETK_	K		P53621	P53621	Coatomer subunit alpha;Xenin;Proxenin	4	4
TPI1	TPI1	106	Ubiquitylation	P60174	ENSG00000111669;ENSG00000268548	7.26633	0.0429245	0.35969	1	0.999963	1.64e-08	NA	NA	NA	NA	NA	NA	QKLDPKIAVAAQNCYKVTNGAFTGEISPGMI	_IAVAAQNCYK(gl)VTNGAFTGEISPGMIK_	K	+	P60174;Q53HE2;B4DUI5;Q2QD09	P60174	Triosephosphate isomerase;Triosephosphate isomerase;Triosephosphate isomerase;Triosephosphate isomerase	106;69;33;69	106
CHMP1B	CHMP1B	42	Ubiquitylation	Q7LBR1	ENSG00000255112	7.23419	0.0427844	0.359454	2	1	1.99e-05	NA	NA	NA	NA	NA	NA	KEEKAEKAKIKKAIQKGNMEVARIHAENAIR	_AIQK(gl)GNMEVAR_	K	+	Q7LBR1;B2RA72	Q7LBR1	Charged multivesicular body protein 1b	42;39	42
PSMG2	PSMG2;PSMG2	154	Ubiquitylation	Q969U7	ENSG00000128789	6.73754	0.042084	0.358274	1	0.924474	0.0179805	NA	NA	NA	NA	NA	NA	FRYLLTPSMQKSVQNKIKSLNWEEMEKSRCI	_SVQNK(gl)IK_	K		Q969U7;Q9P1R6;Q9NRV1;Q9P0C1;F5H4W8	Q969U7	Proteasome assembly chaperone 2	154;146;114;146;136	154
FXR1	FXR1;FXR1;FXR1;FXR1	207	Ubiquitylation	P51114	ENSG00000114416	7.41441	0.0419438	0.358037	1	1	0	6.22248	NA	NA	NA	NA	NA	IRTKLMLMSRNEEATKHLECTKQLAAAFHEE	_NEEATK(gl)HLECTK_	K	+	P51114;B4DXZ6;B4DM78;B4DM21;E9PFF5;E7EU85;B4DGH9	P51114	Fragile X mental retardation syndrome-related protein 1	207;194;122;158;158;122;122	207
SCAF8	SCAF8;SCAF8;RBM16	197	Ubiquitylation	B7Z3A4	ENSG00000213079	6.87047	0.0413831	0.357092	1	0.87122	0.00226827	NA	NA	NA	NA	NA	NA	GDDKSKIVRVLNLWQKNNVFKSEIIQPLLDM	_VLNLWQK(gl)NNVFK_	K	+	B7Z3A4;B7Z888;B7Z876;Q9UPN6;Q05BU5	B7Z3A4	Protein SCAF8	197;185;164;119;119	197
USP42	USP42;USP42;USP42;USP42;USP42	279	Ubiquitylation	A4D2N6	ENSG00000106346	7.26406	0.0405417	0.355674	1	0.999998	1.87e-09	NA	NA	NA	NA	NA	NA	IKAAQSVNKALEQFVKPEQLDGENSYKCSKC	_ALEQFVK(gl)PEQLDGENSYK_	K		A4D2N6;Q9H9J4;A4D2N7;B4DWG7;C9JPC9;E7EWZ4	A4D2N6	Ubiquitin carboxyl-terminal hydrolase;Ubiquitin carboxyl-terminal hydrolase 42;Ubiquitin carboxyl-terminal hydrolase	279;279;242;125;125;212	279
EEA1	EEA1	1162	Ubiquitylation	Q15075	ENSG00000102189	6.65965	0.0404014	0.355438	1	0.923171	0.0198136	NA	NA	NA	NA	NA	NA	LKSHKLESIKEITNLKDAKQLLIQQKLELQG	_EITNLK(gl)DAK_	K		Q15075	Q15075	Early endosome antigen 1	1162	1162
USP42	USP42;USP42;USP42;USP42;USP42	327	Ubiquitylation	A4D2N6	ENSG00000106346	7.08465	0.040121	0.354965	1	0.993018	0.000139477	6.6911	NA	NA	NA	0.970164	0.00790551	VLTLSLKRFANFTGGKIAKDVKYPEYLDIRP	_FANFTGGK(gl)IAK_	K		A4D2N6;Q9H9J4;A4D2N7;B4DWG7;C9JPC9;E7EWZ4	A4D2N6	Ubiquitin carboxyl-terminal hydrolase;Ubiquitin carboxyl-terminal hydrolase 42;Ubiquitin carboxyl-terminal hydrolase	327;327;290;173;173;260	327
SRPK1	SRPK1;SRPK1;SRPK1	579	Ubiquitylation	A8K8B2	ENSG00000096063	6.93934	0.0398403	0.354492	1	1	0.0306073	NA	NA	NA	NA	NA	NA	DHIALIIELLGKVPRKLIVAGKYSKEFFTKK	_K(gl)LIVAGK_	K		A8K8B2;Q96SB4;H3BLV9;B4DS61	A8K8B2	SRSF protein kinase 1	579;579;595;563	579
VPS37C	VPS37C;VPS37C;VPS37C	5	Ubiquitylation	A5D8V6	ENSG00000167987	6.53258	0.0394191	0.353782	1	0.906994	0.0356075	NA	NA	NA	NA	NA	NA	___________METLKDKTLQELEELQNDSE	_(ac)METLK(gl)DK_	K		A5D8V6;B4DYD9;F5H3K0;F5H4Q5	A5D8V6	Vacuolar protein sorting-associated protein 37C	5;5;5;5	5
NUMA1	NUMA1 variant protein;NUMA1;NUMA1;NUMA1	1336	Ubiquitylation	Q4LE64	ENSG00000137497	6.93886	0.0385766	0.352362	1	0.999951	3.98e-08	NA	NA	NA	NA	NA	NA	LTSQAERAEELGQELKAWQEKFFQKEQALST	_AEELGQELK(gl)AWQEK_	K	+	Q4LE64;Q14980;Q59HB8;Q7Z757;F5H2L0;H0YFY6;Q96HN5	Q4LE64	Nuclear mitotic apparatus protein 1	1336;1330;814;422;299;175;174	1336
VDAC1	VDAC1;VDAC1	109	Ubiquitylation	P21796	ENSG00000213585	7.79904	0.0384361	0.352125	1	0.977202	0	NA	NA	NA	NA	NA	NA	GLKLTFDSSFSPNTGKKNAKIKTGYKREHIN	_LTFDSSFSPNTGK(gl)K_	K	+	P21796;C9JI87	P21796	Voltage-dependent anion-selective channel protein 1	109;109	109
PPP1CB	PPP1CB;PPP1CB;PPP1CB	146	Ubiquitylation	P62140	ENSG00000213639	6.4902	0.0382958	0.351889	1	0.999972	0.0122369	6.118	NA	NA	NA	0.999148	0.0396921	RIYGFYDECKRRFNIKLWKTFTDCFNCLPIA	_FNIK(gl)LWK_	K	+	P62140;B4DJ75;B7ZB67;B4E163;E7ETD8;H0Y3Y6	P62140	Serine/threonine-protein phosphatase PP1-beta catalytic subunit;Serine/threonine-protein phosphatase;Serine/threonine-protein phosphatase;Serine/threonine-protein phosphatase;Serine/threonine-protein phosphatase	146;118;118;118;118;21	146
UBE2M	UBE2M	26	Ubiquitylation	P61081	ENSG00000130725	6.61212	0.0381553	0.351652	1	1	0.033287	NA	NA	NA	NA	NA	NA	KKEEESAGGTKGSSKKASAAQLRIQKDINEL	_K(gl)ASAAQLR_	K		P61081	P61081	NEDD8-conjugating enzyme Ubc12	26	26
SLC12A4	SLC12A4;SLC12A4;SLC12A4;SLC12A4	99	Ubiquitylation	F5H3C0	ENSG00000124067	7.16687	0.037593	0.350704	1	1	2e-15	NA	NA	NA	NA	NA	NA	LLGKLVSYTNLTQGAKEHEEAESGEGTRRRA	_LVSYTNLTQGAK(gl)EHEEAESGEGTR_	K	+	F5H3C0;Q9UP95;B4DF30;B4DZ82;B7ZAV0;F5H0S9;B4DR04;F5H066;I3L4N6;B4DF69	F5H3C0	Solute carrier family 12 member 4	99;97;97;91;91;91;66;66;49;49	99
PDAP1	PDAP1	132	Ubiquitylation	Q13442	ENSG00000106244	6.75455	0.0368901	0.34952	1	0.999973	0.000405606	NA	NA	NA	NA	NA	NA	KQKAKERYMKMHLAGKTEQAKADLARLAIIR	_M(ox)HLAGK(gl)TEQAK_	K	+	Q13442	Q13442	28 kDa heat- and acid-stable phosphoprotein	132	132
XRCC1	XRCC1;XRCC1;XRCC1;XRCC1	183	Ubiquitylation	H7BZR0	ENSG00000073050	7.37328	0.0367495	0.349283	2	1	0.00165344	NA	NA	NA	NA	NA	NA	DKDEAEAPSQKVTVTKLGQFRVKEEDESANS	_VTVTK(gl)LGQFR_	K	+	H7BZR0;Q59HH7;P18887;B2RCY5;F5H8D7;B4DEB2	H7BZR0	DNA repair protein XRCC1	183;183;169;169;138;169	183
VPS13A	VPS13A;VPS13A	3152	Ubiquitylation	Q96RL7	ENSG00000197969	6.70307	0.0364681	0.348808	1	1	0.00239824	NA	NA	NA	NA	NA	NA	KSVFHAREFGKIINFKTPEDARWILTKLQEA	_IINFK(gl)TPEDAR_	K		Q96RL7;H0YG53	Q96RL7	Vacuolar protein sorting-associated protein 13A	3152;26	3152
DCAF15	DCAF15	582	Ubiquitylation	Q66K64	ENSG00000132017	7.22165	0.0363276	0.348571	1	0.958964	0.000566855	NA	NA	NA	NA	NA	NA	SSGRYVNRMTNEALHKGCSLKVLADSERYTW	_MTNEALHK(gl)GCSLK_	K		Q66K64	Q66K64	DDB1- and CUL4-associated factor 15	582	582
DHX9	DHX9;DHX9;DHX9;DHX9	16	Ubiquitylation	Q08211	ENSG00000135829	6.60402	0.0363276	0.348571	1	1	0.0135318	NA	NA	NA	NA	NA	NA	MGDVKNFLYAWCGKRKMTPSYEIRAVGNKNR	_K(gl)MTPSYEIR_	K		Q08211;F5GXA5;Q6PJK6;Q58F26	Q08211	ATP-dependent RNA helicase A	16;16;16;16	16
GNA11	GNA11	16	Ubiquitylation	P29992	ENSG00000088256	7.35324	0.0356239	0.347385	1	0.984766	0	NA	NA	NA	NA	NA	NA	MTLESMMACCLSDEVKESKRINAEIEKQLRR	_(ac)TLESMMACCLSDEVK(gl)ESKR_	K		P29992	P29992	Guanine nucleotide-binding protein subunit alpha-11	16	16
BRAP	BRAP;BRAP;BRAP	466	Ubiquitylation	Q59H81	ENSG00000089234	6.77788	0.0356239	0.347385	1	1	0.000965332	NA	NA	NA	NA	NA	NA	LLTSQLESQRIYWENKIVRIEKDTAEEINNM	_IYWENK(gl)IVR_	K		Q59H81;Q7Z569;B4DRM1;F8VZK5	Q59H81	BRCA1-associated protein	466;426;247;208	466
SLC5A3	SLC5A3	555	Ubiquitylation	P53794	ENSG00000198743	6.74499	0.0356239	0.347385	1	0.986294	1.41e-05	NA	NA	NA	NA	0.873528	0.0127895	QIRTTTFWSKKNLVVKENCSPKEEPYQMQEK	_NLVVK(gl)ENCSPK_	K		P53794	P53794	Sodium/myo-inositol cotransporter	555	555
IARS	IARS;DKFZp686L0869;DKFZp686L17145;IARS;IARS;IARS	902	Ubiquitylation	Q59G75	ENSG00000196305	7.09909	0.0354831	0.347148	1	0.815996	0.00289405	NA	NA	NA	NA	NA	NA	IIEELNVRKVTLSTDKNKYGIRLRAEPDHMV	_KVTLSTDK(gl)NK_	K	+	Q59G75;P41252;Q7Z3U5;Q7Z355;Q6P0M4;B4DVX2;Q7L4K8;Q5TCC4	Q59G75	Isoleucine--tRNA ligase, cytoplasmic	902;885;885;775;730;395;104;117	902
	GTF2I;GTF2I;GTF2I	378	Ubiquitylation	P78347	ENSG00000077809	6.90202	0.0353423	0.346911	1	0.711257	0.00503492	NA	NA	NA	NA	NA	NA	KQVEELFERKYAQAIKAKGPVTIPYPLFQSH	_KYAQAIK(gl)AK_	K		P78347;B4DH52;A8K9W7;Q499G6	P78347	General transcription factor II-I	378;373;358;356	378
ANXA7	ANXA7;ANXA7;ANXA7	199	Ubiquitylation	B2R657	ENSG00000138279	6.84942	0.0353423	0.346911	1	1	0.00293385	NA	NA	NA	NA	NA	NA	NFDAIRDAEILRKAMKGFGTDEQAIVDVVAN	_AMK(gl)GFGTDEQAIVDVVANR_	K	+	B2R657;P20073;B2R7L2;Q53HM8;B4DHY4;B4DWU2;B4DT77	B2R657	Annexin;Annexin A7;Annexin;Annexin;Annexin;Annexin;Annexin	199;199;177;177;145;104;47	199
SRP14	SRP14;SRP14	95	Ubiquitylation	P37108	ENSG00000140319	7.23538	0.0353423	0.346911	1	0.792169	0.00369886	NA	NA	NA	NA	NA	NA	QMAYSNLLRANMDGLKKRDKKNKTKKTKAAA	_ANMDGLK(gl)K_	K		P37108;H0YLW0	P37108	Signal recognition particle 14 kDa protein	95;15	95
PTMS	PTMS;PTMS;PTMS	18	Ubiquitylation	F5GXR3	ENSG00000159335	6.86604	0.0353423	0.346911	1	0.68806	0	NA	NA	NA	NA	NA	NA	EKSVEAAAELSAKDLKEKKEKVEEKASRKER	_SVEAAAELSAKDLK(gl)_	K		F5GXR3;P20962;F5H7R9	F5GXR3	Parathymosin	18;18;18	18
CD99	CD99;CD99	156	Ubiquitylation	B2R932	ENSG00000002586	6.83862	0.0352017	0.346674	1	1	0.000199718	NA	NA	NA	NA	NA	NA	AISSFIAYQKKKLCFKENAEQGEVDMESHRN	_LCFK(gl)ENAEQGEVDMESHR_	K	+	B2R932;P14209;A6NIW1	B2R932	CD99 antigen	156;156;140	156
LIN7A	LIN7A;LIN7A;LIN7A	91	Ubiquitylation	O14910	ENSG00000111052	7.42361	0.0347792	0.345962	2	1	0	NA	NA	NA	NA	NA	NA	ITVNGCPEFRARATAKATVAAFAASEGHSHP	_ATAK(gl)ATVAAFAASEGHSHPR_	K		O14910;H0YIA8;H0YI92	O14910	Protein lin-7 homolog A	91;85;57	91
CCDC6	CCDC6;CCDC6	83	Ubiquitylation	Q16204	ENSG00000108091	6.53266	0.0346383	0.345724	1	0.557083	0.0170728	NA	NA	NA	NA	NA	NA	QENKVLKIELETYKLKCKALQEENRDLRKAS	_IELETYKLK(gl)_	K		Q16204;Q05CP8;Q15302	Q16204	Coiled-coil domain-containing protein 6	83;83;83	83
ZNF711	ZNF711;ZNF711	720	Ubiquitylation	Q9Y462	ENSG00000147180	7.11019	0.0344974	0.345487	1	1	0.000307406	NA	NA	NA	NA	NA	NA	QCEYCEYSTTDASGFKRHVISIHTKDYPHRC	_IYQCEYCEYSTTDASGFK(gl)R_	K		Q9Y462;F5H896;B4DS73;B4DH67	Q9Y462	Zinc finger protein 711	720;562;436;319	720
ZNF280C	ZNF280C;ZNF280C	574	Ubiquitylation	Q8ND82	ENSG00000056277	7.16423	0.033793	0.3443	1	0.999733	1.72e-09	NA	NA	NA	NA	NA	NA	RSKTSKLHATTSTASKVNTSKPRGRIAKSKA	_LHATTSTASK(gl)VNTSKPR_	K		Q8ND82;Q9UJJ2	Q8ND82	Zinc finger protein 280C	574;525	574
GDPD5	GDPD5	597	Ubiquitylation	Q8WTR4	ENSG00000158555	6.6068	0.0332292	0.343349	1	1	0.0165895	NA	NA	NA	NA	NA	NA	STATPVGPRGGGSHTKTLIERSGR_______	_GGGSHTK(gl)TLIER_	K		Q8WTR4	Q8WTR4	Glycerophosphodiester phosphodiesterase domain-containing protein 5	597	597
SNRNP70	SNRNP70	185	Ubiquitylation	P08621	ENSG00000104852	7.31008	0.0329472	0.342874	1	1	0.0306576	NA	NA	NA	NA	NA	NA	DGRRVLVDVERGRTVKGWRPRRLGGGLGGTR	_TVK(gl)GWRPR_	K		P08621;A8KAQ5;B3KPV0	P08621	U1 small nuclear ribonucleoprotein 70 kDa	185;185;89	185
GMPS	GMPS;GMPS;GMPS;GMPS	120	Ubiquitylation	A8K639	ENSG00000163655	6.87366	0.0328061	0.342636	1	0.5	6.52e-06	6.4686	NA	NA	NA	0.5	0.016195	YGMQMMNKVFGGTVHKKSVREDGVFNISVDN	_VFGGTVHK(gl)K_	K		A8K639;P49915;Q53F90;B4DUT7;B4DXV7;F8W720	A8K639	GMP synthase [glutamine-hydrolyzing]	120;120;120;69;21;21	120
FAM213B	FAM213B	101	Ubiquitylation	Q8TBF2	ENSG00000157870	7.63744	0.032524	0.342161	5	0.999998	9.11e-05	NA	NA	NA	NA	NA	NA	YFAGELYLDESKQLYKELGFKRYNSLSILPA	_QLYK(gl)ELGFK_	K	+	Q8TBF2	Q8TBF2	Prostamide/prostaglandin F synthase	101	101
RCHY1	RCHY1;RCHY1;RCHY1;RCHY1;RCHY1;RCHY1;RCHY1	135	Ubiquitylation	Q96PM5	ENSG00000163743	6.86409	0.0321009	0.341448	1	1	0.0163224	NA	NA	NA	NA	NA	NA	LKCNLCLAMNLQGRHKCIENVSRQNCPICLE	_HK(gl)CIENVSR_	K	+	Q96PM5;E7ETW5;G3FDP4;G3FDP5;C7E542;E7EMC8;C7E543	Q96PM5	RING finger and CHY zinc finger domain-containing protein 1	135;113;135;135;135;95;135	135
PSMD3	PSMD3;PSMD3;PSMD3	84	Ubiquitylation	O43242	ENSG00000108344	7.32693	0.0319598	0.34121	1	0.999833	0.000126568	NA	NA	NA	NA	NA	NA	TVTLEDIKEHVKQLEKAVSGKEPRFVLRALR	_QLEK(gl)AVSGKEPR_	K	+	O43242;Q6IBN0;F5H8K4;Q8N9M2;B4DV84;Q96N86;B3KNN7;B4DEB0	O43242	26S proteasome non-ATPase regulatory subunit 3	84;84;71;71;69;67;48;59	84
SSRP1	SSRP1	33	Ubiquitylation	Q08945	ENSG00000149136	6.99868	0.0316775	0.340734	1	0.95169	0.000345052	NA	NA	NA	NA	NA	NA	MNDGRLRLSRQGIIFKNSKTGKVDNIQAGEL	_QGIIFK(gl)NSK_	K		Q08945;Q59GH7	Q08945	FACT complex subunit SSRP1	33;237	33
NAP1L1	NAP1L1;NAP1L1;NAP1L1;NAP1L1;NAP1L1;NAP1L1;NAP1L1;NAP1L1;NAP1L1;NAP1L1;NAP1L1;NAP1L1;NAP1L1;NAP1L1;NAP1L1;NAP1L1;NAP1L1;NAP1L1;NAP1L1	105	Ubiquitylation	B7Z2V4	ENSG00000187109	7.5313	0.0311129	0.339782	4	1	2.3e-06	NA	NA	NA	NA	NA	NA	QIEAKFYEEVHDLERKYAVLYQPLFDKRFEI	_K(gl)YAVLYQPLFDKR_	K	+	B7Z2V4;F5H4R6;P55209;H0YIV4;F8W0J6;B3KNT8;B7Z9C2;F8W543;F8VV59;F8VY35;F8W118;F8W020;H0YHC3;H0YH88;B3KV44;F8VVB5;B7Z5H0;F5H1X5;F8VRJ2;F8VUX1;F8VXI6	B7Z2V4	Nucleosome assembly protein 1-like 1	105;105;105;99;105;105;64;42;64;105;64;105;67;45;64;131;105;105;64;105;105	105
DBN1	DBN1;DBN1;DBN1;DBN1	71	Ubiquitylation	A8MV58	ENSG00000113758	7.02424	0.0309717	0.339544	1	0.999906	3.01e-05	NA	NA	NA	NA	NA	NA	GHFENQKVMYGFCSVKDSQAALPKYVLINWV	_VMYGFCSVK(gl)DSQAALPK_	K	+	A8MV58;Q16643;D6R9W4;D6RFI1	A8MV58	Drebrin	71;71;70;71	71
SMARCA5	SMARCA5;SMARCA5;SMARCA5	160	Ubiquitylation	O60264	ENSG00000153147	7.1066	0.0309717	0.339544	1	1	0.000855812	NA	NA	NA	NA	NA	NA	RTEQEEDEELLTESSKATNVCTRFEDSPSYV	_TEQEEDEELLTESSK(gl)ATNVCTR_	K	+	O60264;B4DZC0;B7ZAX9;F5GZI1;Q4W5G3	O60264	SWI/SNF-related matrix-associated actin-dependent regulator of chromatin subfamily A member 5	160;103;103;103;160	160
EPHA2	EPHA2	617	Ubiquitylation	P29317	ENSG00000142627	7.13605	0.0308304	0.339306	1	1	4.1e-11	NA	NA	NA	NA	NA	NA	LKFTTEIHPSCVTRQKVIGAGEFGEVYKGML	_QK(gl)VIGAGEFGEVYK_	K	+	P29317;B4DL04	P29317	Ephrin type-A receptor 2	617;295	617
HSPA8;HSPA2	HSPA8;HSPA8;HSPA8;HSPA8;HSPA8;HSPA8;HSPA2;HSPA2	357	Ubiquitylation	P11142	ENSG00000109971;ENSG00000126803	7.11314	0.0306892	0.339068	1	0.984446	1.21e-06	NA	NA	NA	NA	NA	NA	RIPKIQKLLQDFFNGKELNKSINPDEAVAYG	_LLQDFFNGK(gl)ELNK_	K	+	P11142;Q53GZ6;E9PKE3;B3KTV0;Q96IS6;E9PNE6;B4E1Q1;Q53HF2;A8K7Q2;E9PN89;P54652;B3KUS2	P11142	Heat shock cognate 71 kDa protein;Heat shock-related 70 kDa protein 2	357;357;338;332;298;211;212;357;121;297;360;134	357
HSPD1	HSPD1;HSPD1;HSPD1	292	Ubiquitylation	P10809	ENSG00000144381	6.96865	0.0306892	0.339068	2	0.999996	0.000277132	NA	NA	NA	NA	NA	NA	DVDGEALSTLVLNRLKVGLQVVAVKAPGFGD	_LK(gl)VGLQVVAVK_	K	+	B3GQS7;F5GWR2;B7Z532;P10809;B7Z4F6;B7Z597;B7Z5E7	B3GQS7;P10809	60 kDa heat shock protein, mitochondrial	292;148;148;292;269;283;236	292;292
HSPA6	HSPA6;HSPA6	359	Ubiquitylation	B2R6X5	ENSG00000173110	7.11314	0.0306892	0.339068	1	0.984446	1.21e-06	NA	NA	NA	NA	NA	NA	RIPKVQKLLQDFFNGKELNKSINPDEAVAYG	_LLQDFFNGK(gl)ELNK_	K	+	B2R6X5;B3KSM6;P17066;Q53FC7;B4DHP5	B2R6X5	Heat shock 70 kDa protein 6	359;359;359;359;335	359
ZNF582;ZFP14;ZFP82;ZNF823	ZFP14;ZFP14;ZFP82;ZFP82;ZFP82;ZNF788;ZNF823;ZNF823;ZNF833P;ZNF582;ZNF582	315	Ubiquitylation	A8KAN8	ENSG00000018869;ENSG00000142065;ENSG00000181007;ENSG00000197933	7.10738	0.0297002	0.337402	2	0.999598	0.000848325	NA	NA	NA	NA	NA	NA	IQHQTVHTGRKLYECKECGKAFNQGSTLIRH;TRHQRLHTAEKLYECKECGKAFVCGPDLRVH	_LYECK(gl)ECGK_	K		A8KAN8;H7BYI3;Q9HCL3;D3Y299;F5H4L8;Q8N141;Q6ZQV5;B4DUB6;P16415;B7Z9R3;B7Z8D4;Q6ZTB9;B4DQZ9;Q96NG8	A8KAN8;B4DQZ9	Zinc finger protein 14 homolog;Zinc finger protein 82 homolog;Zinc finger protein 788;Zinc finger protein 823;Putative zinc finger protein 833;Zinc finger protein 582	315;315;315;313;313;313;255;586;586;373;404;153;373;342	315;373
FAAH	FAAH;FAAH;DKFZp434A091	423	Ubiquitylation	O00519	ENSG00000117480	6.57275	0.0297002	0.337402	1	1	0.00739779	NA	NA	NA	NA	NA	NA	LKLPQWLKGLLAFLVKPLLPRLSAFLSNMKS	_GLLAFLVK(gl)_	K		O00519;H0Y3P0;Q9UG55	O00519	Fatty-acid amide hydrolase 1	423;130;130	423
PPIB	PPIB	165	Ubiquitylation	P23284	ENSG00000166794	7.02412	0.0294175	0.336925	1	0.999963	1.68e-06	NA	NA	NA	NA	NA	NA	SQFFITTVKTAWLDGKHVVFGKVLEGMEVVR	_TAWLDGK(gl)HVVFGK_	K	+	P23284	P23284	Peptidyl-prolyl cis-trans isomerase B	165	165
RSF1	RSF1;RSF1;RSF1;RSF1	136	Ubiquitylation	Q96T23	ENSG00000048649	6.84467	0.0292761	0.336687	1	0.880829	4.45e-05	NA	NA	NA	NA	NA	NA	ALLKYLCECQFDDNLKFKNIINEEDADTMRL	_YLCECQFDDNLK(gl)FK_	K		Q96T23;H0YER1;Q05DG0;H7C306	Q96T23	Remodeling and spacing factor 1	136;135;136;103	136
POLR1A	POLR1A;POLR1A;POLR1A;POLR1A;POLR1A	1704	Ubiquitylation	B7ZKR9	ENSG00000068654	7.71182	0.0292761	0.336687	1	1	2.69e-10	NA	NA	NA	NA	NA	NA	SHDELRSPSACLVVGKVVRGGTGLFELKQPL	_SPSACLVVGK(gl)VVR_	K	+	B7ZKR9;O95602;B9ZVN9;B7Z8X7;Q53T12;Q96AG9;Q9H6T2	B7ZKR9	DNA-directed RNA polymerase;DNA-directed RNA polymerase I subunit RPA1;DNA-directed RNA polymerase;DNA-directed RNA polymerase;DNA-directed RNA polymerase	1704;1704;1643;1070;906;558;479	1704
NUCKS1	NUCKS1	175	Ubiquitylation	Q9H1E3	ENSG00000069275	7.18139	0.0284276	0.335257	2	1	1.99e-05	NA	NA	NA	NA	NA	NA	SKPERKEKKMPKPRLKATVTPSPVKGKGKVG	_LK(gl)ATVTPSPVK_	K		Q9H1E3	Q9H1E3	Nuclear ubiquitous casein and cyclin-dependent kinase substrate 1	175	175
[truncated: 11,831 more rows]

## Sheet: Table S5 legend
Table S5
Ubiquitylated proteins, listed with HGNC gene name, and uniprot and ENSG identifers
[truncated: 2 more rows]
