# Supplementary material for: Multiomic Analysis of the UV-Induced DNA Damage Response
Source: Cell Rep. 2016 May 12;15(7):1597–610. doi: 10.1016/j.celrep.2016.04.047 (PMC4893159; doi:10.1016/j.celrep.2016.04.047)
Supplement: Table S6. Phosphoproteomics, Related to Figures 3 [file mmc7.xlsx]

## Sheet: Table S6A
gene_name	Gene.names	Position	PTM_type	uniprot	ENSG	lg10.Intensity.Phosphorylation_UV	lg2.SILAC.Ratio.UV	z_score_Phosphorylation_UV	Ratio.H.L.count.UV	Localization.prob.UV	PEP.UV	lg10.Intensity.Phosphorylation_UV_MG132	lg2.SILAC.Ratio.UV.MG132	z_score_Phosphorylation_UV_MG132	Ratio.H.L.count.UV_MG132	Localization.prob.UV_MG132	PEP.UV_MG132	known.PSP.site	SQ_or_TQ	SP_or_TP	Sequence.window	Modified.sequence
SCAF11	SCAF11;SCAF11;SCAF11;SFRS2IP	533	Phosphorylation	Q99590	ENSG00000139218	7.73796	3.05101	4.391	2	0.993981	0	NA	NA	NA	NA	NA	NA	+	+		KGGDPLEKQDQISGLSQSEVKTDVCTVHLPN	_QDQISGLS(ph)QSEVK_
ACIN1	ACIN1;ACIN1	377	Phosphorylation	Q9UKV3	ENSG00000100813	7.69884	2.07762	3.085	1	0.831484	2.85e-06	NA	NA	NA	NA	NA	NA	+	+		KTTSPLEEEEREIKSSQGLKEKSKSPSPPRL	_TTSPLEEEEREIKSS(ph)QGLK_
EYA3	EYA3;EYA3;EYA3;EYA3;EYA3;EYA3	297	Phosphorylation	Q99504	ENSG00000158161	4.87887	2.02988	3.021	1	0.85051	0.00260672	NA	NA	NA	NA	NA	NA	+	+		MTSKNRGKRKADATSSQDSELERVFLWDLDE	_ADATSS(ph)QDSELER_
PHF14	PHF14	296	Phosphorylation	O94880	ENSG00000106443	5.73651	1.90912	2.859	1	0.499944	0.000324919	NA	NA	NA	NA	0	NA	+	+		ADDEELTNDSLTLSQSKSNEDSLILEKSQNW	_NSADDEELTNDSLTLS(ph)QSK_
OXSR1	OXSR1;OXSR1	427	Phosphorylation	O95747	ENSG00000172939	6.51834	1.69448	2.571	1	0.977436	9.01e-08	NA	NA	NA	NA	NA	NA	+	+		AEPAKTAQALSSGSGSQETKIPISLVLRLRN	_TAQALSSGSGS(ph)QETK_
ADRM1	ADRM1;ADRM1;DKFZp686G2045	211	Phosphorylation	Q16186	ENSG00000130706	6.41873	1.40332	2.181	1	0.866404	0.0107434	NA	NA	NA	NA	0	NA	+	+		GSSGPPGSSSSSSSRSQSAAVTPSSTTSSTR	_S(ph)QSAAVTPSSTTSSTR_
SMC3	SMC3;SMC3	1065	Phosphorylation	B0AZQ4	ENSG00000108055	7.28744	0.607674	1.113	2	0.502217	0.000159682	NA	NA	NA	NA	0.497663	0.0758311	+	+		GGKATLVMKKGDVEGSQSQDEGEGSGESERG	_GDVEGS(ph)QSQDEGEGSGESER_
USP1	USP1;USP1;USP1	42	Phosphorylation	B2R636	ENSG00000162607	5.29684	0.563841	1.055	1	0.783944	0.00190122	NA	NA	NA	NA	NA	NA	+	+		FFQKKETERALDFTDSQENEEKASEYRASEI	_ALDFTDS(ph)QENEEK_
SCYL3	SCYL3	364	Phosphorylation	Q8IZE3	ENSG00000000457	6.35432	0.468323	0.926	1	0.93108	0.0021028	NA	NA	NA	NA	NA	NA		+		HEEHVRMVLLSHIEAYVEHFTQEQLKKVILP	_(ac)MVLLSHIEAY(ph)VEHFT(ph)QEQLK_
SCYL3	SCYL3	369	Phosphorylation	Q8IZE3	ENSG00000000457	6.35432	0.468323	0.926	1	0.998735	0.0021028	NA	NA	NA	NA	NA	NA		+		RMVLLSHIEAYVEHFTQEQLKKVILPQVLLG	_(ac)MVLLSHIEAY(ph)VEHFT(ph)QEQLK_
ARHGEF2	ARHGEF2;ARHGEF2;ARHGEF2;ARHGEF2;ARHGEF2	217	Phosphorylation	D3DVA5	ENSG00000116584	7.05465	0.411101	0.85	1	0.854725	0.000578527	NA	NA	NA	NA	0.996234	0	+	+		GHFNDESPLGLRRILSQSTDSLNMRNRTLSV	_ILS(ph)QSTDSLNMR_
UBE4B	Ube4B;UBE4B	103	Phosphorylation	G0ZJH6	ENSG00000130939	6.55804	0.317072	0.724	1	0.955822	8.83e-07	NA	NA	NA	NA	0.747124	0.000282194	+	+		SPSNSLETQSQSLSRSQSMDIDGVSCEKSMS	_S(ph)QSM(ox)DIDGVSCEK_
SSFA2	SSFA2;SSFA2;SSFA2;SSFA2	593	Phosphorylation	P28290	ENSG00000138434	6.14286	0.263876	0.652	1	0.787971	0	NA	NA	NA	NA	NA	NA	+	+		GLEKAAAVADKRKSGSQDFPQCNTIENTGTK	_SGS(ph)QDFPQCNTIENTGTK_
MAF1	MAF1;MAF1;MAF1	75	Phosphorylation	E9PSH4	ENSG00000179632	6.55907	0.143263	0.49	1	1	0.00054787	NA	NA	NA	NA	NA	NA	+	+		SPPQTSGLSPSRLSKSQGGEEEGPLSDKCSR	_S(ph)QGGEEEGPLSDK_
TMPO	TMPO	296	Phosphorylation	P42166	ENSG00000120802	7.09332	-0.00206449	0.295	1	0.719092	0.000101917	NA	NA	NA	NA	0.23908	9.92e-07	+	+		KSSHDRCLEKSSSSSSQPEHSAMLVSTAASP	_SSSSSS(ph)QPEHSAMLVSTAASPSLIK_
ZNF281	ZNF281;ZNF281;ZNF281;ZNF281	654	Phosphorylation	Q5RKW5	ENSG00000162702	6.29345	-0.0191704	0.273	1	0.574659	0.000270939	NA	NA	NA	NA	0	NA	+	+		GEHSELVQEENLSPGTQTPSNDKASMLQEYS	_VDLHTSGEHSELVQEENLSPGT(ph)QTPSNDK_
EP400	EP400;EP400	1738	Phosphorylation	Q96L91	ENSG00000183495	6.62229	-0.0224343	0.268	1	0.632721	1.19e-05	NA	NA	NA	NA	0	NA	+	+		EPGTASKPASPIGGPTQEEKTRLLKERLDQI	_VAVNALAVGEPGTASKPASPIGGPT(ph)QEEK_
EPB41L2	EPB41L2;EPB41L2;EPB41L2	679	Phosphorylation	O43491	ENSG00000079819	7.45942	-0.0276602	0.261	1	0.637493	2.07e-08	NA	NA	NA	NA	0.298415	1.16e-05	+	+		PNEWEKRRITPLSLQTQGSSHETLNIVEEKK	_ITPLSLQT(ph)QGSSHETLNIVEEK_
TBC1D22A	TBC1D22A;TBC1D22A;TBC1D22A;TBC1D22A	165	Phosphorylation	B2RE30	ENSG00000054611	6.85355	-0.0488598	0.233	1	0.781364	0	NA	NA	NA	NA	0.473896	0	+	+		SCPAESASDAAPLQRSQSLPHSATVTLGGTS	_S(ph)QSLPHSATVTLGGTSDPSTLSSSALSER_
GPATCH8	GPATCH8	1033	Phosphorylation	Q9UKJ3	ENSG00000186566	7.03032	-0.0512347	0.23	1	0.706344	0.0125745	NA	NA	NA	NA	NA	NA	+	+		RHSGRRDFIRSKIYRSQSPHYFRSGRGEGPG	_S(ph)QSPHYFR_
ANKRD27	ANKRD27	1030	Phosphorylation	Q96NW4	ENSG00000105186	5.39106	-0.126029	0.129	1	0.57335	0.000532207	NA	NA	NA	NA	NA	NA	+	+		HRRMLRRHTVEDAVVSQGPEAAGPLSTPQEV	_RHTVEDAVVS(ph)QGPEAAGPLSTPQEVSASR_
CEP170B	KIAA0284;KIAA0284	419	Phosphorylation	Q9Y4F5	ENSG00000099814	7.81204	-0.138839	0.112	1	0.666096	0.000356312	NA	NA	NA	NA	0.470588	0.000412186	+	+		FVIEFFDEDTPRKKRSQSFTHSPSGDPKADK	_S(ph)QSFTHSPSGDPK_
PPFIBP1	PPFIBP1;PPFIBP1	599	Phosphorylation	Q86W92	ENSG00000110841	6.04297	-0.293925	-0.096	1	0.871898	1.24e-11	NA	NA	NA	NA	0	NA	+	+		KKSRGIMKLFGKLRRSQSTTFNPDDMSEPEF	_S(ph)QSTTFNPDDMSEPEFK_
VPS35	VPS35	4	Phosphorylation	Q53FR4	ENSG00000069329	6.3662	-0.312151	-0.12	2	0.572622	6.1e-07	NA	NA	NA	NA	NA	NA		+		____________MPTTQQSPQDEQEKLLDEA	_PTT(ph)QQSPQDEQEKLLDEAIQAVK_
MTA1	MTA1;MTA1;MTA1;MTA1;MTA1	520	Phosphorylation	Q13330	ENSG00000182979	6.24983	-0.316402	-0.126	1	0.593437	0.000861595	NA	NA	NA	NA	NA	NA	+	+		SAAIKAECTARLPEASQSPLVLKQAVRKPLE	_LPEAS(ph)QSPLVLK_
FAM122B	SPACIA2;SPACIA2;FAM122B;FAM122B;FAM122B	36	Phosphorylation	G1UD79	ENSG00000156504	7.04794	-0.317876	-0.128	1	0.587591	0.00053512	NA	NA	NA	NA	NA	NA	+	+		RRSSSAPLIHGLSDLSQVFQPYTLRTRRNST	_SSSAPLIHGLSDLS(ph)QVFQPYTLR_
SP1	SP1;SP1;SP1	56	Phosphorylation	P08047	ENSG00000185591	6.0447	-0.336956	-0.154	1	0.600931	1.08e-08	NA	NA	NA	NA	0.23805	0.00320296	+	+		SSTGSSSSTGGGGQESQPSPLALLAATCSRI	_SSSTGSSSSTGGGGQES(ph)QPSPLALLAATCSR_
PEAK1	PEAK1;PEAK1	823	Phosphorylation	Q9H792	ENSG00000173517	7.29442	-0.398018	-0.236	1	0.55359	1.5e-08	NA	NA	NA	NA	NA	NA		+		STPKSTPVRPKSLFTSQPSGEAEAPQTTDSP	_SLFTS(ph)QPSGEAEAPQTTDSPTTK_
RPTOR	RPTOR;RPTOR	857	Phosphorylation	Q8N122	ENSG00000141564	5.89184	-0.481465	-0.348	1	0.59639	0	NA	NA	NA	NA	0.377791	0.000495983	+	+	+	TVNARPQRVLDTSSLTQSAPASPTNKGVHIH	_VLDTSSLT(ph)QSAPAS(ph)PTNK_
SPTBN1	SPTBN1;SPTBN1;SPTBN1;SPTBN1	2317	Phosphorylation	B2ZZ89	ENSG00000115306	7.26072	-0.513522	-0.391	1	0.536153	0.000290488	NA	NA	NA	NA	0	NA	+	+		ISSAISSDKHEVSASTQSTPASSRAQTLPTS	_HEVSAST(ph)QSTPASSR_
GTF3C1	GTF3C1;DKFZp686A111;DKFZp686O0870;GTF3C1	739	Phosphorylation	Q12789	ENSG00000077235	6.29839	-0.58167	-0.482	1	0.992455	0.00115855	NA	NA	NA	NA	NA	NA	+	+		KTSQPPVPQGEAEEDSQGKEGPSGSGDSQLS	_TSQPPVPQGEAEEDS(ph)QGKEGPSGSGDSQLSASSR_
AGFG1	AGFG1;AGFG1;AGFG1;AGFG1;AGFG1	179	Phosphorylation	E9PHX7	ENSG00000173744	7.13678	-0.59658	-0.502	1	0.966621	0.000598259	NA	NA	NA	NA	NA	NA	+	+		LGDSAPTLHLNKGTPSQSPVVGRSQGQQQEK	_GTPS(ph)QSPVVGR_
MYBBP1A	MYBBP1A	1161	Phosphorylation	Q9BQG0	ENSG00000132382	7.43395	-0.752656	-0.711	1	0.722902	0.00138804	NA	NA	NA	NA	0	NA	+	+		RPKLEKKDAKEIPSATQSPISKKRKKKGFLP	_EIPSAT(ph)QSPISKK_
TICRR	TICRR	815	Phosphorylation	Q7Z2Z1	ENSG00000140534	5.87399	-1.02838	-1.081	1	0.608873	0.0113545	NA	NA	NA	NA	0.47873	1.27e-06		+		LAGVLPTDFFSDDSMTQENKSPLLSVPFLSS	_LAGVLPTDFFSDDSM(ox)T(ph)QENKSPLLSVPFLSSAR_
ELAVL1	ELAVL1	224	Phosphorylation	B4DVB8	ENSG00000066044	6.01803	-1.15766	-1.255	1	0.625884	0.0114509	NA	NA	NA	NA	NA	NA	+	+		KFAANPNQNKNVALLSQLYHSPARRFGGPVH	_NVALLS(ph)QLYHSPARR_
EYA3	EYA3;EYA3;EYA3;EYA3;EYA3	266	Phosphorylation	Q99504	ENSG00000158161	5.93351	-1.43639	-1.629	1	0.519888	0.00239824	NA	NA	NA	NA	NA	NA	+	+		AQRLSSGDPSTSPSLSQTTPSKDTDDQSRKN	_LSSGDPSTSPSLS(ph)QTTPSKDTDDQSR_
LPCAT4	LPCAT4;LPCAT4	2	Phosphorylation	Q643R3	ENSG00000176454	5.82703	-1.62825	-1.886	1	0.804527	0.00474845	NA	NA	NA	NA	NA	NA		+		______________MSQGSPGDWAPLDPTPG	_(ac)S(ph)QGSPGDWAPLDPTPGPPASPNPFVHELHLSR_
TRAFD1	TRAFD1	414	Phosphorylation	O14545	ENSG00000135148	7.18483	-0.738144	-0.692	2	0.499999	0.000319993	5.86	3.68695	5.589	1	0.569907	1.43e-05	+	+		HVTEGIPRLDSQPQETSPELPRRRVRHQGDL	_LDS(ph)QPQET(ph)SPELPR_
ZNF774	ZNF774;ZNF774;DKFZp781N2243;ZNF774	43	Phosphorylation	Q6NX45	ENSG00000196391	NA	NA	NA	NA	NA	NA	6.96222	3.26285	4.983	1	0.999994	0.0136374		+		LEEWALKGISRPSVISQPEQKEEPWVLPLQN	_PSVIS(ph)QPEQK_
MCM6	MCM6;MCM6	13	Phosphorylation	Q14566	ENSG00000076003	8.76248	2.97026	4.283	15	1	0	8.92949	3.11726	4.775	15	1	0	+	+		___MDLAAAAEPGAGSQHLEVRDEVAEKCQK	_(ac)M(ox)DLAAAAEPGAGS(ph)QHLEVRDEVAEK_
NBN	NBN;NBN	615	Phosphorylation	A6H8Y5	ENSG00000104320	7.33778	1.25719	1.985	1	1	0.0378077	6.1837	3.05861	4.691	1	1	0.00685961	+	+		NDTFSDEAVPESSKISQENEIGKKRELKEDS	_IS(ph)QENEIGKK_
PSMD4	PSMD4;PSMD4;PSMD4;PSMD4	269	Phosphorylation	Q5VWC4	ENSG00000159352	8.35771	3.16397	4.542	7	0.999998	0.000779882	8.43941	2.92767	4.504	4	0.999969	4.69e-11	+	+		EGERDSDDALLKMTISQQEFGRTGLPDLSSM	_M(ox)TIS(ph)QQEFGR_
SMC1A	SMC1A;SMC1A;DKFZp686L19178;SMC1A	360	Phosphorylation	Q14683	ENSG00000072501;ENSG00000269384	7.79262	2.99711	4.319	3	0.879292	1.52e-05	6.74083	2.85724	4.403	2	0.889651	0.000540619	+	+		KARQEFEERMEEESQSQGRDLTLEENQVKKY	_M(ox)EEESQS(ph)QGRDLTLEENQVKK_
UTP14A	UTP14A;UTP14A;UTP14A	445	Phosphorylation	Q9BVJ6	ENSG00000156697	8.83906	2.50452	3.658	16	0.999984	0	8.87791	2.81223	4.339	14	0.99995	0	+	+		LRKRSELSQDAEPAGSQETKDSGSQEVLSEL	_RSELSQDAEPAGS(ph)QETK_
SMC1A	SMC1A;SMC1A;DKFZp686L19178;SMC1A	358	Phosphorylation	Q14683	ENSG00000072501;ENSG00000269384	5.79224	2.06812	3.072	1	0.5	0.0054139	6.43506	2.75717	4.26	1	0.801482	0.00794123	+	+		VEKARQEFEERMEEESQSQGRDLTLEENQVK	_MEEES(ph)QSQGRDLTLEENQVKK_
SMC1A	SMC1A	966	Phosphorylation	Q14683	ENSG00000072501;ENSG00000269384	5.30846	2.12849	3.153	1	0.722444	4.19e-06	6.51418	2.63993	4.092	1	0.948322	1.18e-08	+	+		SQEEGSSQGEDSVSGSQRISSIYAREALIEI	_GTMDDISQEEGS(ph)SQGEDSVSGS(ph)QR_
PHF14	PHF14	294	Phosphorylation	O94880	ENSG00000106443	7.65123	2.10956	3.128	3	0.997038	0	7.40422	2.63157	4.08	1	0.999921	0	+	+		NSADDEELTNDSLTLSQSKSNEDSLILEKSQ	_NSADDEELTNDSLTLS(ph)QSK_
ATRX	ATRX;ATRX;ATRX	871	Phosphorylation	A4LAA3	ENSG00000085224	7.63032	2.63239	3.829	2	0.999542	6.88e-05	7.72286	2.58178	4.009	2	0.987416	5.88e-05	+	+		SKKGMDNQGHKNLKTSQEGSSDDAERKQERE	_NLKTS(ph)QEGSSDDAER_
AASDHPPT	AASDHPPT	258	Phosphorylation	Q9NRN7	ENSG00000149313	NA	NA	NA	NA	NA	NA	8.11257	2.57667	4.002	2	0.999945	1.14e-09	+	+		VALRKPDGSRHQDVPSQDDSKPTQRQFTILN	_HQDVPS(ph)QDDSKPTQR_
GPS1	GPS1	518	Phosphorylation	A8K070	ENSG00000169727	NA	NA	NA	NA	0	NA	5.47661	2.51516	3.914	2	0.861772	0.00125157	+	+	+	SPPREGSQGELTPANSQSRMSTNM_______	_EGSQGELT(ph)PANS(ph)QSR_
SMC3	SMC3;SMC3	1083	Phosphorylation	B0AZQ4	ENSG00000108055	8.07617	2.79156	4.043	2	0.92936	0	8.14314	2.41145	3.766	1	0.544652	0	+	+		QDEGEGSGESERGSGSQSSVPSVDQFTGVGI	_GSGS(ph)QSSVPSVDQFTGVGIR_
NBN	NBN;NBN;NBN;NBN	343	Phosphorylation	A6H8Y5	ENSG00000104320	8.59525	2.54347	3.71	8	0.996168	2.97e-11	8.35422	2.31606	3.629	6	0.999444	8.05e-12	+	+		HPSTGLKTTTPGPSLSQGVSVDEKLMPSAPV	_TTTPGPSLS(ph)QGVSVDEK_
MAPK14	MAPK14;MAPK14;MAPK14	2	Phosphorylation	Q16539	ENSG00000112062	8.83909	2.17878	3.221	8	1	2.33e-08	8.89012	2.31205	3.623	12	1	2.84e-13	+	+		______________MSQERPTFYRQELNKTI	_(ac)S(ph)QERPTFYR_
NASP	NASP;NASP;NASP;NASP	421	Phosphorylation	P49321	ENSG00000132780	9.34715	2.5367	3.701	13	0.99998	0.00325797	9.06085	2.19746	3.46	12	0.99998	0.00286731	+	+		DGSGLEEKVRAKLVPSQEETKLSVEESEAAG	_LVPS(ph)QEETK_
MDC1;MDC1;MDC1;MDC1;MDC1;MDC1;MDC1;MDC1	MDC1;MDC1;MDC1;MDC1;MDC1;MDC1;MDC1	513	Phosphorylation	Q14676	ENSG00000137337;ENSG00000206481;ENSG00000224587;ENSG00000225589;ENSG00000228575;ENSG00000231135;ENSG00000234012;ENSG00000237095	7.33596	2.6309	3.827	4	0.999984	6.98e-08	7.38196	2.18602	3.443	4	0.99999	8.35e-07	+	+		SVEADKSSPGIHLERSQASTTVDINTQVEKE	_S(ph)QASTTVDINTQVEK_
TP53BP1	TP53BP1;TP53BP1;TP53BP1	1068	Phosphorylation	Q12888	ENSG00000067369	7.7275	1.61692	2.467	1	0.955924	0.0091428	8.59715	2.17268	3.424	4	0.995449	0	+	+		PPTTPIRGNLLHFPSSQGEEEKEKLEGDHTI	_GNLLHFPSS(ph)QGEEEKEKLEGDHTIR_
UTP14A	UTP14A;UTP14A;UTP14A	453	Phosphorylation	Q9BVJ6	ENSG00000156697	8.07584	2.40013	3.518	6	0.999979	3.69e-10	8.50399	2.12519	3.356	9	0.999996	6.87e-10	+	+		QDAEPAGSQETKDSGSQEVLSELRVLSQKLK	_DSGS(ph)QEVLSELR_
UBE3A	UBE3A;UBE3A;UBE3A;UBE3A;UBE3A	218	Phosphorylation	Q05086	ENSG00000114062	6.71755	2.45557	3.592	2	0.988303	0.00234684	6.38081	2.05346	3.254	1	0.914358	0.049553	+	+		MEEDSEASSSRIGDSSQGDNNLQKLGPDDVS	_IGDSS(ph)QGDNNLQK_
SMC1A	SMC1A	957	Phosphorylation	Q14683	ENSG00000072501;ENSG00000269384	8.18144	2.23002	3.29	5	0.96469	0	8.19232	2.02616	3.215	7	0.97265	0	+	+		LSKGTMDDISQEEGSSQGEDSVSGSQRISSI	_GTM(ox)DDISQEEGSS(ph)QGEDSVSGSQR_
THRAP3	THRAP3;THRAP3;THRAP3;THRAP3;THRAP3	211	Phosphorylation	Q9Y2W1	ENSG00000054118	7.65749	2.37693	3.487	1	0.977667	0.000424564	6.46163	1.97981	3.148	1	0	NA	+	+		NQGDEAKEQTFSGGTSQDTKASESSKPWPDA;NQGDEVKEQTFSGGTSQDTKASESSKPWPDA	_EQTFSGGTS(ph)QDTK_
PRR14L	PRR14L;PRR14L	157	Phosphorylation	Q5THK1	ENSG00000183530	NA	NA	NA	NA	NA	NA	7.3565	1.97118	3.136	4	0.999936	0.000642519	+	+		DPHQHSTAAEEKTSPSQEDLLMQSSKELSHV	_TSPS(ph)QEDLLMQSSK_
FANCD2	FANCD2;FANCD2	717	Phosphorylation	Q9BXW9	ENSG00000144554	6.05789	1.59297	2.435	1	0.972123	3.23e-05	6.31765	1.96691	3.13	2	0.738216	4.01e-05	+	+		LLFSQDFAKDGGPVTSQESGQKLVSPLCLAP	_DGGPVTS(ph)QESGQK_
RAD51AP1	RAD51AP1;RAD51AP1;RAD51AP1	120	Phosphorylation	A8K313	ENSG00000111247	6.34502	1.24257	1.965	2	0	NA	7.791	1.95431	3.112	1	0.931437	0	+	+		LSVKELPTVTTNVQNSQDKSIEKHGSSKIET	_ELPTVTTNVQNS(ph)QDKSIEK_
DDX17	DDX17;DDX17;DDX17;DDX17;DDX17;DDX17;DDX17	680	Phosphorylation	Q59F66	ENSG00000100201	5.80613	0.831148	1.413	1	0	NA	6.92136	1.93395	3.083	1	0.878861	0.000284051	+	+		GASSTTSTGRSSQSSSQQFSGIGRSGQQPQP	_SSQSSS(ph)QQFSGIGR_
RAD50	RAD50;RAD50;RAD50	635	Phosphorylation	Q92878	ENSG00000113522	6.79251	1.62166	2.474	3	1	1.5e-14	7.76938	1.91108	3.05	5	1	1.8e-14	+	+		EQLSSYEDKLFDVCGSQDFESDLDRLKEEIE	_LFDVCGS(ph)QDFESDLDR_
PBX2;PBX2;PBX2;PBX2;PBX2;PBX2;PBX2	PBX2;PBX2;PBX2;PBX2;PBX2	105	Phosphorylation	F8VNW9	ENSG00000204304;ENSG00000206315;ENSG00000224952;ENSG00000225987;ENSG00000232005;ENSG00000236353;ENSG00000237344	7.74553	1.74713	2.642	6	0.5	2.29e-05	7.67597	1.87157	2.994	1	0.799801	2.69e-06	+	+		VLCEIKEKTGLSIRSSQEEEPVDPQLMRLDN	_SS(ph)QEEEPVDPQLM(ox)R_
ACIN1	ACIN1;ACIN1	343	Phosphorylation	Q9UKV3	ENSG00000100813	NA	NA	NA	NA	NA	NA	7.59124	1.86513	2.985	2	0.996059	0.00153537	+	+		SQEQEVLERGGRFTRSQEEARKSHLARQQQE	_FTRS(ph)QEEARK_
BCLAF1	BCLAF1;BCLAF1;BCLAF1;BCLAF1;BCLAF1;BCLAF1;BCLAF1	183	Phosphorylation	Q9NYF8	ENSG00000029363	8.97615	1.75591	2.654	12	0.999994	6.9e-14	9.27932	1.8083	2.903	13	1	0	+	+		KAEGEPQEESPLKSKSQEEPKDTFEHDPSES	_S(ph)QEEPKDTFEHDPSESIDEFNK_
MATR3	MATR3;MATR3;MATR3;DKFZp686K23100;MATR3	208	Phosphorylation	A8MXP9	ENSG00000015479	8.10044	2.07526	3.082	8	1	2.12e-05	8.85141	1.76384	2.84	9	0.999987	0.000959145	+	+		GPSLNPVLDYDHGSRSQESGYYDRMDYEDDR	_S(ph)QESGYYDR_
CHD1L	CHD1L;CHD1L	403	Phosphorylation	B4DLS6	ENSG00000131778;ENSG00000264980	NA	NA	NA	NA	NA	NA	7.90289	1.75958	2.834	2	1	1.12e-05	+	+		FEQLVNLQKTLLEKASQEGRSLRNKGSVLIP	_TLLEKAS(ph)QEGR_
ZMYM4	ZMYM4;ZMYM4	1256	Phosphorylation	Q5VZL5	ENSG00000146463	NA	NA	NA	NA	NA	NA	7.72162	1.74481	2.812	1	0.958621	6.74e-09	+	+		SPRSDPLGSTQDHALSQESSEPGCRVRSIKL	_SDPLGSTQDHALS(ph)QESSEPGCR_
BAG1	BAG1;BAG1;BAG1;BAG1;BAG1	119	Phosphorylation	Q99933	ENSG00000107262	NA	NA	NA	NA	NA	NA	7.09258	1.73773	2.802	1	0.999527	0.00197715	+	+		ATQSEEATQGEEMNRSQEVTRDEESTRSEEV	_S(ph)QEVTRDEESTR_
TP53BP1	TP53BP1;TP53BP1;TP53BP1;TP53BP1;TP53BP1	831	Phosphorylation	Q12888	ENSG00000067369	8.2039	1.48362	2.288	4	0.88824	0	8.44162	1.68441	2.726	9	0.950007	0	+	+		LKSGTAETEPVEQDSSQPSLPLVRADDPLRL	_SGTAETEPVEQDSS(ph)QPSLPLVR_
PPIG	PPIG;PPIG;PPIG	696	Phosphorylation	Q13427	ENSG00000138398	7.94096	1.90064	2.848	4	0.997308	8.96e-09	8.05831	1.66703	2.701	3	0.899371	0.000149865	+	+		KADRDQSPFSKIKQSSQDNELKSSMLKNKED	_IKQSS(ph)QDNELK_
HTATSF1	HTATSF1;HTATSF1	481	Phosphorylation	O43719	ENSG00000102241	8.57441	1.84173	2.769	8	0.994889	4.67e-11	9.11856	1.6332	2.653	15	0.993713	4.79e-08	+	+		ESEEGCPKRGFEGSCSQKESEEGNPVRGSEE	_GFEGSCS(ph)QKESEEGNPVR_
DCK	DCK;DCK;DCK	74	Phosphorylation	D6RFG8	ENSG00000156136	NA	NA	NA	NA	NA	NA	6.46861	1.63017	2.649	1	0.939811	3e-07	+	+		CNVQSTQDEFEELTMSQKNGGNVLQMMYEKP	_WCNVQSTQDEFEELTMS(ph)QK_
SRRM2	SRRM2;SRRM2;KIAA0324	1233	Phosphorylation	Q9UQ35	ENSG00000167978	7.28625	1.99023	2.968	6	0.991966	0	8.81513	1.61457	2.626	7	0.970963	0	+	+		SSPETKEQNSALPTSSQDEELMEVVEKSEEP	_EQNSALPTSS(ph)QDEELMEVVEK_
NKAP	NKAP;NKAP;NKAP	64	Phosphorylation	Q8N5F7	ENSG00000101882	NA	NA	NA	NA	NA	NA	7.30578	1.59636	2.6	3	0.972228	0.000930797	+	+		RSGDRNGLTHQLGGLSQGSRNQSYRSRSRSR	_NGLTHQLGGLS(ph)QGSR_
TCEAL3	TCEAL3	65	Phosphorylation	Q969E4	ENSG00000196507	7.84267	1.44853	2.241	5	1	0	7.86196	1.59526	2.599	5	1	0	+	+		DEGEPGDEGQLEDEGSQEKQGRSEGEGKPQG	_EDEGEPGDEGQLEDEGS(ph)QEKQGR_
TRIM24	TRIM24;TRIM24	768	Phosphorylation	O15164	ENSG00000122779	NA	NA	NA	NA	NA	NA	7.71086	1.57681	2.572	1	0.940201	0	+	+		ANYPRSILTSLLLNSSQSSTSEETVLRSDAP	_SILTSLLLNSS(ph)QSSTSEETVLR_
KAT6A	KAT6A;MYST3;MYST3	473	Phosphorylation	Q92794	ENSG00000083168	NA	NA	NA	NA	NA	NA	8.28659	1.57483	2.569	5	0.999995	0.000419453	+	+		DGWDGKQENEERLFGSQEIMTEKDMELFRDI	_LFGS(ph)QEIMTEK_
PAFAH1B2	PAFAH1B2;PAFAH1B2;PAFAH1B2	2	Phosphorylation	P68402	ENSG00000168092	8.63372	1.5374	2.361	7	0.999678	0	9.06487	1.49605	2.457	14	0.999694	0	+	+		______________MSQGDSNPAAIPHAAED	_(ac)S(ph)QGDSNPAAIPHAAEDIQGDDRWMSQHNR_
ZNF711	ZNF711;ZNF711;ZNF711	230	Phosphorylation	Q9Y462	ENSG00000147180	8.8161	1.82326	2.744	8	0.999999	5.1e-14	9.18395	1.47768	2.431	15	0.999994	0	+	+		LEHMGNTPLKIGSDGSQEDAKEDGFGSEVIK	_IGSDGS(ph)QEDAKEDGFGSEVIK_
UTP14A	UTP14A;UTP14A	14	Phosphorylation	Q9BVJ6	ENSG00000156697	7.57788	1.50462	2.317	4	0.999953	4e-15	8.17542	1.47669	2.429	4	1	0	+	+		__MTANRLAESLLALSQQEELADLPKDYLLS	_LAESLLALS(ph)QQEELADLPK_
NUMA1	NUMA1 variant protein;NUMA1;NUMA1;NUMA1;NUMA1;NUMA1	401	Phosphorylation	Q4LE64	ENSG00000137497	6.29152	1.68014	2.552	1	0.981858	0.0029405	8.40425	1.47592	2.428	4	0.99955	2.55e-12	+	+		NEILQGKLSQLEEHLSQLQDNPPQEKGEVLG	_LSQLEEHLS(ph)QLQDNPPQEK_
TBCB	TBCB;TBCB;CKAP1	110	Phosphorylation	Q99426	ENSG00000105254	8.38607	2.10732	3.125	4	0.999999	0.000537823	8.55097	1.47212	2.423	4	1	1.64e-06	+	+		LGEYEDVSRVEKYTISQEAYDQRQDTVRSFL	_YTIS(ph)QEAYDQR_
USP28	USP28;USP28;USP28;USP28	495	Phosphorylation	Q96RU2	ENSG00000048028	5.6706	1.71057	2.593	1	0	NA	5.79402	1.46853	2.418	1	0.769957	0.000375133	+	+		VSDQTSKESTSTESSSQDVESTFSSPEDSLP	_ESTSTESSS(ph)QDVESTFSSPEDSLPK_
CENPF	CENPF	1255	Phosphorylation	P49454	ENSG00000117724	NA	NA	NA	NA	NA	NA	6.4142	1.45607	2.4	1	0.994892	0.000434658	+	+		TIRGDLETSNLQDMQSQEISGLKDCEIDAEE	_GDLETSNLQDMQS(ph)QEISGLKDCEIDAEEK_
UIMC1	UIMC1;UIMC1;UIMC1;UIMC1;UIMC1	140	Phosphorylation	F8VQY2	ENSG00000087206	NA	NA	NA	NA	0.479931	1.2e-06	8.04036	1.42213	2.351	2	0.95052	0.000128574	+	+		DASATRSRPLATGPSSQSHQEKTTDSGLTEG	_SRPLATGPSS(ph)QSHQEK_
AKAP12	AKAP12	1264	Phosphorylation	Q02952	ENSG00000131016	NA	NA	NA	NA	NA	NA	6.95012	1.41603	2.342	1	0.997737	1.24e-05	+	+		EVSVETVSILSKTEGTQEADQYADEKTKDVP	_TEGT(ph)QEADQYADEK_
EYA4	EYA4;EYA4;EYA4;EYA4	4	Phosphorylation	B4DRQ6	ENSG00000112319	5.83415	1.72094	2.607	3	1	0.000387547	7.41434	1.39386	2.311	6	1	0	+	+		____________MEDSQDLNEQSVKKTCTES	_(ac)M(ox)EDS(ph)QDLNEQSVK_
SF3B2	SF3B2;SF3B2;SF3B2;SF3B2	289	Phosphorylation	Q13435	ENSG00000087365	NA	NA	NA	NA	NA	NA	7.59135	1.39259	2.309	7	1	2.72e-13	+	+		EKILQLKESRQEEMNSQQEEEEMETDARSSL	_QEEM(ox)NS(ph)QQEEEEMETDAR_
TCOF1	TCOF1;TCOF1;TCOF1;DKFZp434G1035	1447	Phosphorylation	E9PHK9	ENSG00000070814	8.96044	1.58014	2.418	7	0.999821	6.57e-10	9.06239	1.38366	2.296	10	0.99998	0	+	+		ASGDVKEKKGKGSLGSQGAKDEPEEELQKGM	_GSLGS(ph)QGAKDEPEEELQK_
UIMC1	UIMC1;UIMC1;UIMC1;UIMC1;UIMC1;UIMC1	101	Phosphorylation	F8VQY2	ENSG00000087206	8.3575	1.81176	2.729	4	1	3.58e-05	8.5638	1.36955	2.276	10	1	7.52e-05	+	+		ALALKMSEQEAREVNSQEEEEEELLRKAIAE	_EVNS(ph)QEEEEEELLRK_
ZNF470	ZNF470	3	Phosphorylation	Q6ECI4	ENSG00000197016	6.88231	0.435202	0.882	3	1	0.00507702	6.9081	1.35597	2.257	1	1	0.0198566		+		_____________MKSQEEVEVAGIKLCKAM	_(ac)M(ox)KS(ph)QEEVEVAGIK_
MATR3	MATR3;MATR3;MATR3;DKFZp686K23100;MATR3;DKFZp686K0542	615	Phosphorylation	A8MXP9	ENSG00000015479	8.30546	1.48151	2.286	9	0.999035	0	7.84649	1.35191	2.251	3	0.984077	6.71e-06	+	+		DGKESPSDKKSKTDGSQKTESSTEGKEQEEK	_TDGS(ph)QKTESSTEGKEQEEK_
RFC1	RFC1;LLDBP	190	Phosphorylation	P35251	ENSG00000035928	8.30856	1.83257	2.756	7	0.999851	2.71e-12	8.97335	1.3454	2.241	13	0.999996	0	+	+		QRSNKKMVASKRKELSQNTDESGLNDEAIAK	_ELS(ph)QNTDESGLNDEAIAK_
METTL3	METTL3;METTL3	350	Phosphorylation	Q86U44	ENSG00000165819	8.2307	1.59431	2.437	3	0.957229	0	8.2836	1.34528	2.241	2	0.87649	2.9e-14	+	+		ACMDSEAPGSKDHTPSQELALTQSVGGDSSA	_DHTPS(ph)QELALTQSVGGDSSADR_
POU2F1	POU2F1	8	Phosphorylation	H0YLB5	ENSG00000143190	8.04618	1.24665	1.971	4	0.999999	1.25e-13	8.31216	1.32935	2.219	4	1	2.2e-14		+		________MADGGAASQDESSAAAAAAADSR	_(ac)ADGGAAS(ph)QDESSAAAAAAADSR_
STAU1	STAU1	16	Phosphorylation	Q59F99	ENSG00000124214	NA	NA	NA	NA	NA	NA	6.99	1.32573	2.213	1	0.999138	0.00959973		+		KLFTCICSLLLKVTMSQVQVQVQNPSAALSG	_(ac)S(ph)QVQVQVQNPSAALSGSQILNK_
MCM2	MCM2;MCM2;MCM2;MCM2;MCM2;MCM2	108	Phosphorylation	P49736	ENSG00000073111	8.27706	1.14372	1.832	4	0.947202	1.18e-06	8.53761	1.32487	2.212	12	0.970865	0	+	+		EGLALDDEDVEELTASQREAAERAMRQRDRE	_AIPELDAYEAEGLALDDEDVEELTAS(ph)QR_
TCEAL3;TCEAL5;TCEAL6	TCEAL3;TCEAL5;TCEAL6;TCEAL6	125	Phosphorylation	Q969E4	ENSG00000196507;ENSG00000204065;ENSG00000204071;ENSG00000268377	8.26007	1.49447	2.303	7	0.999934	4.59e-08	8.43152	1.30947	2.19	8	0.999996	1.85e-07	+	+		AKRKTDRGTDDSPKDSQEDLQERHLSSEEMM	_GTDDSPKDS(ph)QEDLQER_
HMGA1;C2orf81	HMGA1;HMGA1;C2orf81;HMGA1;HMGA1	9	Phosphorylation	P17096	ENSG00000137309;ENSG00000159239	8.24971	1.25108	1.976	2	0.979445	5.27e-11	8.34084	1.28475	2.155	3	0.980237	1e-15	+	+		_______MSESSSKSSQPLASKQEKDGTEKR	_(ac)SESSSKSS(ph)QPLASK_
MAP1B	MAP1B;MAP1B;DKFZp686F1345	1486	Phosphorylation	P46821	ENSG00000131711	NA	NA	NA	NA	NA	NA	8.03318	1.25381	2.111	2	0.85871	0.00573286		+		DFGQEKKTDDVEAMSSQPALALDERKLGDVS	_KTDDVEAMSS(ph)QPALALDER_
ZNF239	ZNF239	8	Phosphorylation	A8K7J8	ENSG00000196793	NA	NA	NA	NA	NA	NA	7.71021	1.25393	2.111	1	0.999765	1.15e-05		+		________MASTITGSQDCIVNHRGEVDGEP	_(ac)ASTITGS(ph)QDCIVNHR_
BRCA1	BRCA1;BRCA1;BRCA1;BRCA1;BRCA1;BRCA1;BRCA1;BRCA1;BRCA1;BRCA1;BRCA1;BRCA1;BRCA1;BRCA1	1546	Phosphorylation	E9PFC7	ENSG00000012048	8.54304	1.13494	1.821	4	1	0.000408175	8.64283	1.25011	2.105	4	1	0.00045292	+	+		YMHSCSGSLQNRNYPSQEELIKVVDVEEQQL	_NYPS(ph)QEELIK_
PPM1G	PPM1G;PPM1G;PPM1G	183	Phosphorylation	B2R665	ENSG00000115241	6.18698	1.91418	2.866	3	0.999992	0	6.08682	1.24866	2.103	3	0.999998	0	+	+		PPHSKSGGGTGEEPGSQGLNGEAGPEDSTRE	_SGGGTGEEPGS(ph)QGLNGEAGPEDSTR_
BRD2;BRD2;BRD2;BRD2;BRD2;BRD2	BRD2;BRD2;BRD2;BRD2;BRD2;BRD2;BRD2;DKFZp686N0336;BRD2;DKFZp313H139;BRD2;BRD2;BRD2;BRD2;BRD2	334	Phosphorylation	B0S7P1	ENSG00000204256;ENSG00000215077;ENSG00000234507;ENSG00000234704;ENSG00000235307;ENSG00000236227	NA	NA	NA	NA	NA	NA	6.70018	1.23057	2.077	1	0.999742	0.000482518	+	+		ESGRPIKPPRKDLPDSQQQHQSSKKGKLSEQ	_DLPDS(ph)QQQHQSSK_
HMGN4	HMGN4	80	Phosphorylation	O00479	ENSG00000182952	7.7365	0.0805212	0.406	3	0.999956	8.06e-05	8.20322	1.22657	2.072	6	0.999975	0	+	+		DGNNPAKNRDASTLQSQKAEGTGDAK_____	_DASTLQS(ph)QKAEGTGDAK_
UTP3	UTP3	150	Phosphorylation	Q9NQZ2	ENSG00000132467	NA	NA	NA	NA	NA	NA	8.04092	1.21655	2.057	5	1	2.12e-05	+	+		LYYDTDYGSKSRGRQSQQEAEEEEREEEEEA	_GRQS(ph)QQEAEEEEREEEEEAQIIQR_
TPR	TPR;tpr	2034	Phosphorylation	P12270	ENSG00000047410	7.71311	1.04481	1.7	5	0.999376	0	8.2739	1.20132	2.036	4	0.999976	0	+	+		EESMGGGEGNHRAADSQNSGEGNTGAAESSF	_AADS(ph)QNSGEGNTGAAESSFSQEVSR_
SAE1	SAE1;SAE1;SAE1;SAE1;SAE1	185	Phosphorylation	Q9UBE0	ENSG00000142230	6.99458	1.19547	1.902	5	0.999996	0.0304935	6.92926	1.19592	2.028	4	0.999999	0.001306	+	+		GEHEFVEEKTKVAKVSQGVEDGPDTKRAKLD	_VS(ph)QGVEDGPDTK_
AFF4	AFF4	836	Phosphorylation	Q9UHB7	ENSG00000072364	8.12041	1.22983	1.948	1	0.903827	0.000240478	8.02946	1.18739	2.016	1	0.881083	4.68e-05	+	+		SKDPKTEHGSRKRTISQSSSLKSSSNSNKET	_RTIS(ph)QSSSLK_
FKBP5	FKBP5;FKBP5;FKBP5;FKBP5;FKBP5	445	Phosphorylation	Q13451	ENSG00000096060	8.78582	1.58087	2.419	8	0.999742	3.26e-09	9.11737	1.18428	2.011	11	0.995701	1.51e-11	+	+		GKKTSEGVTNEKGTDSQAMEEEKPEGHV___	_GTDS(ph)QAMEEEKPEGHV_
PPP1R7	PPP1R7;PPP1R7;PPP1R7	12	Phosphorylation	Q15435	ENSG00000115685	8.87414	0.610133	1.117	18	1	4e-15	9.24961	1.18085	2.006	14	1	0	+	+		____MAAERGAGQQQSQEMMEVDRRVESEES	_GAGQQQS(ph)QEMMEVDRR_
CCDC82	CCDC82;CCDC82	131	Phosphorylation	B2RBH9	ENSG00000149231	6.41442	1.38056	2.15	3	1	0.000375324	8.15342	1.16363	1.982	3	1	0	+	+		IKHRNIDLQDQEKHLSQEDNDLNKQTGQIIE	_HLS(ph)QEDNDLNK_
POP1	POP1;POP1	367	Phosphorylation	Q96F88	ENSG00000104356	8.03874	1.40125	2.178	4	0.999823	9.71e-12	8.01237	1.16008	1.977	4	0.997532	0	+	+		PIKSAVCIADPLPTPSQEKSQTELPDEKIGK	_SAVCIADPLPTPS(ph)QEK_
UGP2	UGP2;UGP2;UGP2;UGP2;UGP2;UGP2;UGP2;UGP2;UGP2	2	Phosphorylation	C9JNZ1	ENSG00000169764	7.40741	0.4755	0.936	4	1	0	7.94258	1.15937	1.976	6	1	0		+		______________MSQDGASQFQEVIRQEL	_(ac)S(ph)QDGASQFQEVIR_
KRI1	KRI1;KRI1;KRI1;KRI1;KRI1	156	Phosphorylation	Q8N9T8	ENSG00000129347	NA	NA	NA	NA	NA	NA	7.75079	1.14078	1.949	1	0.770637	3.66e-13	+	+		NSDGETSNHRLQETSSQSYVEEQKQLKESFR;NSDRETSNHRLQETSSQSYVEEQKQLKESFR	_LQETSS(ph)QSYVEEQK_
KHSRP	KHSRP;KHSRP	125	Phosphorylation	Q92945	ENSG00000088247	5.28999	0.721066	1.265	1	0	NA	7.77804	1.14084	1.949	4	0.992102	2.76e-06	+	+		RQLEDGDQPESKKLASQGDSISSQLGPIHPP	_KLAS(ph)QGDSISSQLGPIHPPPR_
KIF23	KIF23;KIF23;KIF23;KIF23	18	Phosphorylation	Q02241	ENSG00000137807	NA	NA	NA	NA	NA	NA	7.4357	1.13218	1.937	1	0.997746	0.00112697	+	+		SARAKTPRKPTVKKGSQTNLKDPVGVYCRVR	_KGS(ph)QTNLKDPVGVYCR_
TOP1	TOP1;TOP1;TOP1;TOP1	10	Phosphorylation	B9EG90	ENSG00000198900	9.09156	0.503145	0.973	16	1	2.91e-11	9.69395	1.13212	1.937	23	1	0	+	+		______MSGDHLHNDSQIEADFRLNDSHKHK	_(ac)SGDHLHNDS(ph)QIEADFR_
ZMYM4	ZMYM4;ZMYM4	1064	Phosphorylation	Q5VZL5	ENSG00000146463	5.58932	1.65118	2.513	1	0	NA	6.4806	1.1279	1.931	2	0.800654	1.47e-06	+	+		EMAEMIAEDEEKKTLSQGESQTSEHELFLDT	_KTLS(ph)QGESQTSEHELFLDTK_
ZC3HC1	ZC3HC1;ZC3HC1;NIPA	329	Phosphorylation	Q86WB0	ENSG00000091732	6.01766	1.01271	1.657	2	1	2.99e-06	7.50477	1.1171	1.915	3	1	0	+	+		RLPLVPESPRRMMTRSQDATFSPGSEQAEKS	_S(ph)QDATFSPGSEQAEK_
PELP1	PELP1	1177	Phosphorylation	C9JFV4	ENSG00000141456	8.04076	1.57783	2.415	4	1	0	8.18876	1.09613	1.885	2	0.999968	0	+	+		RGADTAPTLAPEALPSQGEVEREGESPAAGP	_GADTAPTLAPEALPS(ph)QGEVER_
NIPBL	NIPBL;NIPBL;NIPBL	553	Phosphorylation	Q6KC79	ENSG00000164190	6.62182	1.34494	2.102	2	0.999982	0.00161406	6.81574	1.09112	1.878	2	0.999035	0.00437179	+	+		ALMVSIDLHQAGRVDSQASITQDSDSIKKPE	_VDS(ph)QASITQDSDSIK_
PPP2R5D	PPP2R5D;PPP2R5D;PPP2R5D;PPP2R5D	598	Phosphorylation	A8K6Y2	ENSG00000112640	6.35153	-0.458921	-0.317	2	0.948143	0.00922957	8.46132	1.0769	1.858	4	0.99081	0.00268602	+	+		KALEAHKRAEEFLTASQEAL___________	_RAEEFLTAS(ph)QEAL_
TP53BP1	TP53BP1;TP53BP1;TP53BP1;TP53BP1	580	Phosphorylation	Q12888	ENSG00000067369	6.64486	1.00375	1.645	1	0.85144	0.00914387	7.9877	1.07526	1.855	1	0.935472	1.61e-07	+	+		DSILMNPAQDGEVQLSQNDDKTKGDDTDTRD	_FVPAENDSILMNPAQDGEVQLS(ph)QNDDKTK_
NPM3	NPM3	13	Phosphorylation	O75607	ENSG00000107833	7.48037	0.372506	0.798	4	0.999992	7.11e-10	8.23744	1.07087	1.849	4	1	0	+	+		___MAAGTAAALAFLSQESRTRAGGVGGLRV	_(ac)AAGTAAALAFLS(ph)QESR_
SRSF12	SRSF12;SRrp35	148	Phosphorylation	Q8WXF0	ENSG00000154548	5.66697	1.0197	1.666	1	0	NA	6.92103	1.05638	1.828	2	0.65116	0.000597049	+	+		RSDSLKESRHRRFSYSQSKSRSKSLPRRSTS	_RFSYS(ph)QSK_
MDC1;MDC1;MDC1;MDC1;MDC1;MDC1;MDC1;MDC1	MDC1;MDC1;MDC1;MDC1;MDC1;MDC1;MDC1;MDC1;MDC1	1086	Phosphorylation	Q14676	ENSG00000137337;ENSG00000206481;ENSG00000224587;ENSG00000225589;ENSG00000228575;ENSG00000231135;ENSG00000234012;ENSG00000237095	NA	NA	NA	NA	NA	NA	6.18616	1.04075	1.806	1	0.997072	0.00276582	+	+		LPSIKPTVRKTRQDGSQEAPEAPLSSELEPF	_TRQDGS(ph)QEAPEAPLSSELEPFHPKPK_
PAPD5	PAPD5;PAPD5;PAPD5;PAPD5;PAPD5;PAPD5	610	Phosphorylation	B4DV38	ENSG00000121274	6.94883	1.59048	2.432	2	0.999995	0.000631665	7.73477	1.01114	1.764	4	1	1.73e-09	+	+		PKQLLCRPSTGNRVGSQDVSLESSQAVGKMQ	_VGS(ph)QDVSLESSQAVGK_
CCT3	CCT3;CCT3;CCT3	284	Phosphorylation	Q59H77	ENSG00000163468	6.16947	-0.0347366	0.252	3	0	NA	6.67893	1.00676	1.757	5	0.995202	2.82e-07	+	+		RIVLLDSSLEYKKGESQTDIEITREEDFTRI	_KGES(ph)QTDIEITR_
ACTR8	ACTR8;ACTR8	468	Phosphorylation	Q9H981	ENSG00000113812	NA	NA	NA	NA	NA	NA	6.9088	1.00043	1.748	2	0.991151	0	+	+		GDLRGQSSDLPERLHSQEVDLGSAQGDGLMA	_LHS(ph)QEVDLGSAQGDGLMAGNDSEEALTALMSR_
PRKDC	PRKDC;PRKDC	2612	Phosphorylation	P78527	ENSG00000253729	5.71008	-0.391039	-0.226	1	0	NA	8.37446	0.994435	1.74	10	0.999989	0	+	+		FRSTVLTPMFVETQASQGTLQTRTQEGSLSA	_STVLTPMFVETQAS(ph)QGTLQTR_
NUCKS1	NUCKS1;NUCKS	54	Phosphorylation	Q9H1E3	ENSG00000069275	8.04135	0.76086	1.319	5	0.991591	5.49e-07	8.3818	0.983167	1.724	6	0.991332	4.42e-06	+	+		SSPREAKNKRRSGKNSQEDSEDSEDKDVKTK	_SGKNS(ph)QEDSEDSEDKDVK_
HP1BP3	HP1BP3;HP1BP3;HP1BP3	142	Phosphorylation	Q5SSJ5	ENSG00000127483	NA	NA	NA	NA	NA	NA	7.26233	0.976217	1.714	1	0.978862	0	+	+		KKVKKTIPSWATLSASQLARAQKQTPMASSP	_TIPSWATLSAS(ph)QLAR_
NUFIP2	NUFIP2;NUFIP2	608	Phosphorylation	A1L3A7	ENSG00000108256	NA	NA	NA	NA	0	NA	7.53714	0.962512	1.694	1	0.788791	0.019341	+	+		LEPSHIGDLQKADTSSQGALVFLSKDYEIES	_ADTSS(ph)QGALVFLSK_
CEP170B	KIAA0284;KIAA0284	907	Phosphorylation	Q9Y4F5	ENSG00000099814	NA	NA	NA	NA	NA	NA	7.56296	0.961994	1.693	1	0.993711	2.86e-09		+		LQDLAATRAARMDFHSQDTHLILKETETALA	_MDFHS(ph)QDTHLILK_
RIF1	RIF1;RIF1	1873	Phosphorylation	Q5UIP0	ENSG00000080345	8.08454	1.79913	2.712	4	0.999709	3.06e-07	8.57519	0.950916	1.678	9	1	9.3e-08	+	+		NFKTVGPCLGDSKNVSQESLETKEEKPEETP	_NVS(ph)QESLETKEEKPEETPK_
ZNF711	ZNF711;ZNF711	299	Phosphorylation	Q9Y462	ENSG00000147180	6.16322	1.06067	1.721	2	0	NA	8.23578	0.950916	1.678	2	0.960041	0.000110269		+		RMQREKMVYMAVKDSSQEEDDIRDERRVSRR	_DSS(ph)QEEDDIRDER_
NRARP	NRARP	2	Phosphorylation	Q7Z6K4	ENSG00000198435	NA	NA	NA	NA	NA	NA	7.17484	0.945832	1.67	4	0.999966	0.000109403		+		______________MSQAELSTCSAPQTQRI	_(ac)S(ph)QAELSTCSAPQTQR_
ACIN1	ACIN1;ACIN1	328	Phosphorylation	Q9UKV3	ENSG00000100813	5.86974	0.381062	0.809	1	0	NA	8.81762	0.944559	1.668	10	1	0.00190808	+	+		RVKPEEMMDERPKTRSQEQEVLERGGRFTRS	_S(ph)QEQEVLER_
HNRNPLL	HNRPLL;HNRPLL;HNRPLL;HNRPLL;HNRPLL;HNRPLL	61	Phosphorylation	D6W592	ENSG00000143889	NA	NA	NA	NA	NA	NA	8.26869	0.938323	1.66	3	0.999551	0.000345152	+	+		TPRGGGDGGGGGRSFSQPEAGGSHHKVSVSP	_SFS(ph)QPEAGGSHHK_
PNN	PNN	381	Phosphorylation	A8K964	ENSG00000100941	8.72701	1.03851	1.691	10	1	0	9.36299	0.934328	1.654	18	1	0	+	+		MEEETEVRESEKQQDSQPEEVMDVLEMVENV	_QQDS(ph)QPEEVM(ox)DVLEM(ox)VENVK_
TNIK	TNIK;TNIK;TNIK;AD 2;TNIK	954	Phosphorylation	Q9UKE5	ENSG00000154310	NA	NA	NA	NA	NA	NA	8.23363	0.928958	1.646	4	0.99803	0		+		PAGTPTEGLGRVSTHSQEMDSGTEYGMGSST	_VSTHS(ph)QEMDSGTEYGMGSSTK_
KHSRP	KHSRP;KHSRP	274	Phosphorylation	Q92945	ENSG00000088247	5.94414	-0.293129	-0.095	1	0	NA	8.75792	0.927365	1.644	5	0.999996	4.56e-07	+	+		LQERAGVKMILIQDGSQNTNVDKPLRIIGDP	_MILIQDGS(ph)QNTNVDKPLR_
TIPIN	TIPIN;TIPIN;TIPIN	222	Phosphorylation	Q9BVW5	ENSG00000075131	NA	NA	NA	NA	NA	NA	6.36354	0.926075	1.642	2	0.730723	1.31e-09	+	+		KQLALERRQAKLLSNSQTLGNDMLMNTPRAH	_LLSNS(ph)QTLGNDMLMNTPR_
BATF3	BATF3	2	Phosphorylation	Q9NR55	ENSG00000123685	6.94119	0.574538	1.069	4	0.999998	0.0136703	7.41036	0.909581	1.618	4	1	0.000992743	+	+		______________MSQGLPAAGSVLQRSVA	_(ac)S(ph)QGLPAAGSVLQR_
CHCHD3	CHCHD3;CHCHD3;CHCHD3;CHCHD3;CHCHD3	46	Phosphorylation	F8WAR4	ENSG00000106554	NA	NA	NA	NA	0	NA	5.59883	0.900876	1.606	1	0.604684	0.00444358	+	+		NVIDRMKESSPSGSKSQRYSGAYGASVSDEE	_S(ph)QRYSGAYGASVSDEELKR_
DBN1	DBN1;DBN1;DBN1;DBN1	645	Phosphorylation	A8MV58	ENSG00000113758	NA	NA	NA	NA	NA	NA	6.49821	0.862114	1.551	2	0.601415	1e-15	+	+		ETTQKEGTQASEGYFSQSQEEEFAQSEELCA	_EGTQASEGYFS(ph)QSQEEEFAQSEELCAK_
TACC1	TACC1;TACC1;TACC1;TACC1	91	Phosphorylation	O75410	ENSG00000147526	6.05896	-0.00557957	0.291	1	0.859484	7.05e-09	7.51001	0.862511	1.551	2	0.65928	0		+		ESCDPSLGLAGPGAKSQESQEADEQLVAEVV	_S(ph)QESQEADEQLVAEVVEK_
TACC1	TACC1;TACC1;TACC1;TACC1	94	Phosphorylation	O75410	ENSG00000147526	NA	NA	NA	NA	0	NA	7.84658	0.847837	1.53	2	0.908842	0	+	+		DPSLGLAGPGAKSQESQEADEQLVAEVVEKC	_SQES(ph)QEADEQLVAEVVEK_
LIMA1	LIMA1;LIMA1;LIMA1;LIMA1	736	Phosphorylation	Q59FE8	ENSG00000050405	NA	NA	NA	NA	NA	NA	7.71177	0.84535	1.527	5	1	0.000100206	+	+		VDNTFAEEFTTQNQKSQDVELWEGEVVKELS	_S(ph)QDVELWEGEVVK_
TMPO	TMPO	224	Phosphorylation	P42167	ENSG00000120802	NA	NA	NA	NA	NA	NA	7.31748	0.836813	1.514	1	0.853422	0	+	+		PVTLKQRRVEHNQSYSQAGITETEWTSGSSK	_RVEHNQSYS(ph)QAGITETEWTSGSSK_
ARHGEF11	ARHGEF11	216	Phosphorylation	O15085	ENSG00000132694	NA	NA	NA	NA	NA	NA	7.84623	0.835035	1.512	5	0.999332	0		+		GDTSQRPSEGRLSLDSQEGDSGLDSGTERFP	_LSLDS(ph)QEGDSGLDSGTER_
NUP107	NUP107;NUP107	37	Phosphorylation	P57740	ENSG00000111581	6.41606	0.564622	1.056	1	0	NA	6.88027	0.826843	1.5	2	1	7.43e-13	+	+		TARKQSAQKRVLLQASQDENFGNTTPRNQVI	_VLLQAS(ph)QDENFGNTTPR_
MAGED2	MAGED2;MAGED2;MAGED2;MAGED2	265	Phosphorylation	Q9UNF1	ENSG00000102316	8.10058	0.968275	1.597	2	0.956613	0.000429386	8.36067	0.81926	1.489	3	0.947492	0.000338824	+	+		ARRGKARRRAAKLQSSQEPEAPPPRDVALLQ	_LQSS(ph)QEPEAPPPR_
ATE1	ATE1;ATE1;ATE1;ATE1;ATE1;ATE1;ATE1	169	Phosphorylation	O95260	ENSG00000107669	6.26133	-0.141748	0.108	2	0	NA	8.50564	0.819341	1.489	10	1	6.68e-12	+	+		EGKNSKKEEPQELLQSQDFVGEKLGSGEPSH	_KEEPQELLQS(ph)QDFVGEK_
CCAR2	KIAA1967;KIAA1967;KIAA1967	454	Phosphorylation	B3KTJ9	ENSG00000158941	NA	NA	NA	NA	NA	NA	5.92856	0.809991	1.476	1	0.999997	9.9e-14	+	+		WEALCQQKAAEAAPPTQEAQGETEPTEQAPD	_AAEAAPPT(ph)QEAQGETEPTEQAPDALEQAADTSR_
DBN1	DBN1;DBN1;DBN1;DBN1	637	Phosphorylation	A8MV58	ENSG00000113758	NA	NA	NA	NA	NA	NA	7.92233	0.806448	1.471	2	0.909215	4.98e-11		+		EPHLLTNGETTQKEGTQASEGYFSQSQEEEF	_EGT(ph)QASEGYFSQSQEEEFAQSEELCAK_
NBN	NBN;NBN;NBN;NBN	397	Phosphorylation	A6H8Y5	ENSG00000104320	8.52099	1.80476	2.719	4	1	8e-15	8.32877	0.797428	1.458	1	1	1.22e-10	+	+		KEIKVSKMEQKFRMLSQDAPTVKESCKTSSN	_MLS(ph)QDAPTVK_
PEX1	PEX1;PEX1	1181	Phosphorylation	O43933	ENSG00000127980	7.87193	1.13468	1.82	2	0.997683	0	8.32062	0.797345	1.458	4	0.997629	0	+	+		GKDQLFSQPPVLRTASQEGCQELTQEQRDQL	_TAS(ph)QEGCQELTQEQR_
SNAP23	SNAP23;SNAP23;SNAP23;SNAP23;SNAP23;SNAP23	34	Phosphorylation	A8K287	ENSG00000092531	NA	NA	NA	NA	NA	NA	7.74106	0.787098	1.443	2	1	2e-15	+	+		ESLESTRRILGLAIESQDAGIKTITMLDEQK	_ILGLAIES(ph)QDAGIK_
UBE2C	UBE2C;UBE2C;UBE2C;UBE2C	3	Phosphorylation	B2R4U3	ENSG00000175063	7.52052	-0.726353	-0.676	2	0.999843	6.68e-08	8.46186	0.786596	1.443	7	1	4.62e-07	+	+		_____________MASQNRDPAATSVAAARK	_(ac)AS(ph)QNRDPAATSVAAAR_
ATP6V1G1;ATP6V1G2;ATP6V1G2;ATP6V1G2;ATP6V1G2;ATP6V1G2;ATP6V1G2;ATP6V1G2;ATP6V1G2-DDX39B	ATP6V1G2-DDX39B;ATP6V1G1;ATP6V1G2;ATP6V1G2;ATP6V1G1;ATP6V1G2-DDX39B;ATP6V1G2;ATP6V1G2	3	Phosphorylation	C9JRT2	ENSG00000136888;ENSG00000206445;ENSG00000213760;ENSG00000226850;ENSG00000227587;ENSG00000230900;ENSG00000234668;ENSG00000234920;ENSG00000254870	NA	NA	NA	NA	NA	NA	7.03411	0.784671	1.44	2	0.882906	7.19e-10	+	+		_____________MASQSQGIQQLLQAEKRA	_(ac)AS(ph)QSQGIQQLLQAEK_
UBE4B	Ube4B;UBE4B;UBE4B	23	Phosphorylation	G0ZJH6	ENSG00000130939	NA	NA	NA	NA	0	NA	7.12001	0.778881	1.432	1	0.528727	2.89e-06	+	+	+	EIRRRRLARLAGGQTSQPTTPLTSPQRENPP	_LAGGQTS(ph)QPTTPLTS(ph)PQR_
NUCB1	NUCB1	369	Phosphorylation	A8K7Q1	ENSG00000104805	7.68068	0.916171	1.527	1	0	NA	7.97956	0.77011	1.419	2	0.999952	5.59e-06	+	+		LAAREAELNAKAQRLSQETEALGRSQGRLEA	_AQRLS(ph)QETEALGR_
NUDCD3	NUDCD3	146	Phosphorylation	B0FTY2	ENSG00000015676	NA	NA	NA	NA	NA	NA	8.51556	0.768163	1.416	6	1	0	+	+		EKVQPPGPVKEMAHGSQEAEAPGAVAGAAEV	_EMAHGS(ph)QEAEAPGAVAGAAEVPREPPILPR_
ENSA	ENSA;ENSA;ENSA;ENSA;ENSA;ENSA	2	Phosphorylation	Q5T5H1	ENSG00000143420	9.84875	0.143916	0.491	36	1	0	9.98267	0.757194	1.401	40	1	0	+	+		______________MSQKQEEENPAEETGEE	_(ac)S(ph)QKQEEENPAEETGEEKQDTQEK_
TPR	TPR;tpr	2050	Phosphorylation	P12270	ENSG00000047410	5.87052	0.347099	0.764	1	0	NA	7.67192	0.751721	1.393	2	0.985103	0	+	+		QNSGEGNTGAAESSFSQEVSREQQPSSASER	_AADSQNSGEGNTGAAESSFS(ph)QEVSR_
TRAFD1	TRAFD1	409	Phosphorylation	O14545	ENSG00000135148	8.37707	3.75745	5.339	2	1	0	8.54895	0.751549	1.392	5	1	1.35e-09	+	+	+	ATATNHVTEGIPRLDSQPQETSPELPRRRVR	_LDS(ph)QPQETS(ph)PELPR_
UBXN4	UBXN4;UBXN4	180	Phosphorylation	Q92575	ENSG00000144224	6.22238	-0.0238417	0.266	1	0	NA	8.03778	0.746829	1.386	1	0.758698	0		+		SDTATGGESAGHATSSQEPSGCSDQRPAEDL	_SDTATGGESAGHATSS(ph)QEPSGCSDQRPAEDLNIR_
MLLT4	MLLT4;MLLT4;MLLT4;MLLT4;MLLT4;MLLT4;MLLT4	1275	Phosphorylation	A8MQ02	ENSG00000130396	7.92019	0.286053	0.682	4	1	0.00293886	8.2823	0.733701	1.367	3	1	8.57e-09	+	+		TDSNHSSIAIQRVTRSQEELREDKAYQLERH	_S(ph)QEELREDK_
TAGLN3;TAGLN2	TAGLN2;TAGLN3;TAGLN3	185	Phosphorylation	P37802	ENSG00000144834;ENSG00000158710	7.77586	-0.701013	-0.642	2	1	0	8.36553	0.732399	1.365	4	1	0.000191935	+	+		GKNVIGLQMGTNRGASQAGMTGYGMPRQIL_	_GAS(ph)QAGMTGYGMPR_
ACIN1	ACIN1;ACIN1	243	Phosphorylation	Q9UKV3	ENSG00000100813	8.53428	0.987103	1.622	4	0.855084	0	8.77801	0.718877	1.346	6	0.980482	0	+	+		SSRVRQARAAKLSEGSQPAEEEEDQETPSRN	_LSEGS(ph)QPAEEEEDQETPSR_
ZC3HAV1	ZC3HAV1;ZC3HAV1;ZC3HAV1	302	Phosphorylation	C9J6P4	ENSG00000105939	NA	NA	NA	NA	NA	NA	6.21846	0.715981	1.342	4	0.9995	0.00054584	+	+		DAPVDDLTRKFTYLGSQDRARPPSGSSKATD	_KFTYLGS(ph)QDR_
COPS3	COPS3;COPS3	410	Phosphorylation	Q9UNS2	ENSG00000141030	7.15658	0.288063	0.685	6	0.999978	0	7.41785	0.710966	1.334	7	0.99989	5.48e-12	+	+		QEITVNPQFVQKSMGSQEDDSGNKPSSYS__	_SM(ox)GS(ph)QEDDSGNKPSSYS_
PJA2	PJA2	253	Phosphorylation	O43164	ENSG00000198961	NA	NA	NA	NA	NA	NA	8.01528	0.703101	1.323	2	0.999981	4.55e-07	+	+		LVKSSAGDTEFVHQNSQEIQRSSQDEMVSTK	_SSAGDTEFVHQNS(ph)QEIQR_
NUDT5	NUDT5;NUDT5;NUDT5;NUDT5;NUDT5;NUDT5	3	Phosphorylation	A6NFX8	ENSG00000165609	7.20946	-0.00317744	0.294	5	0.999994	0	8.27193	0.687419	1.301	9	1	0	+	+		_____________MESQEPTESSQNGKQYII	_MES(ph)QEPTESSQNGK_
TOP2B	TOP2B;TOP2B;TOP2B	1454	Phosphorylation	Q02880	ENSG00000077097	NA	NA	NA	NA	NA	NA	7.44364	0.680414	1.291	1	0.926162	6.33e-12	+	+		KKSQDFGNLFSFPSYSQKSEDDSAKFDSNEE	_KSQDFGNLFSFPSYS(ph)QK_
LIG1	LIG1;LIG1;LIG1;LIG1;LIG1;LIG1	88	Phosphorylation	P18858	ENSG00000105486	NA	NA	NA	NA	NA	NA	8.14026	0.667847	1.273	1	0.504946	0		+		EALSPAKGQKPALDCSQVSPPRPATSPENNA	_GQKPALDCS(ph)QVSPPRPATSPENNASLSDTSPMDSSPSGIPK_
SNRNP27	hCG_1994066;SNRNP27	132	Phosphorylation	A8K513	ENSG00000124380	6.99302	0.594166	1.095	1	0	NA	7.34066	0.664301	1.268	1	0.999898	0.000116414	+	+		GKKVDGSVNAYAINVSQKRKYRQYMNRKGGF	_KVDGSVNAYAINVS(ph)QKR_
CPSF1	CPSF1;CPSF1	766	Phosphorylation	Q10570	ENSG00000071894;ENSG00000261230	7.78031	0.706199	1.246	5	0.898914	5.35e-05	8.38425	0.663846	1.267	4	0.972612	3.48e-06	+	+		SGSLFSPSKEEARRSSQPPADRDPAPFRAEP	_RSS(ph)QPPADRDPAPFR_
PDLIM5	PDLIM5;LIM;PDLIM5;PDLIM5;PDLIM5	309	Phosphorylation	Q96HC4	ENSG00000163110	NA	NA	NA	NA	NA	NA	8.41402	0.648189	1.245	4	0.999582	5.19e-11	+	+		HLKESEADNTKKANNSQEPSPQLASSVASTR	_KANNS(ph)QEPSPQLASSVASTR_
DLGAP5	DLGAP5;DLGAP5	774	Phosphorylation	A8K732	ENSG00000126787	NA	NA	NA	NA	NA	NA	7.34492	0.64284	1.237	3	0.998687	5.08e-06	+	+		TSQDVLMSSPEKNTASQNSILEEGETKISQS	_NTAS(ph)QNSILEEGETK_
TNKS1BP1	TNKS1BP1	836	Phosphorylation	Q9C0C2	ENSG00000149115	7.75515	1.02439	1.672	5	1	1.54e-10	8.57005	0.638584	1.231	12	1	0.000260145	+	+		QDRVVGKPAQLGTQRSQEADVQDWEFRKRDS	_S(ph)QEADVQDWEFRK_
USP20	USP20	305	Phosphorylation	Q9Y2K6	ENSG00000136878	5.50966	-0.191442	0.041	1	0.43333	0.0837343	6.57002	0.638491	1.231	2	0.790842	4.51e-05	+	+		SDRGEGDGQGRGGGSSQAETELLIPDEAGRA	_GGGSS(ph)QAETELLIPDEAGR_
SMC3	SMC3;SMC3	1067	Phosphorylation	B0AZQ4	ENSG00000108055	8.49077	0.670206	1.197	8	0.999947	0	8.48705	0.621618	1.207	10	0.998962	0	+	+		KATLVMKKGDVEGSQSQDEGEGSGESERGSG	_KGDVEGSQS(ph)QDEGEGSGESER_
H2AFX	H2AFX	140	Phosphorylation	P16104	ENSG00000188486	6.25782	1.13251	1.817	2	0	NA	6.5759	0.62068	1.205	2	0.799739	0.0113137	+	+		VGPKAPSGGKKATQASQEY____________	_KATQAS(ph)QEY_
GTF2B	GTF2B;GTF2B;GTF2B	70	Phosphorylation	Q00403	ENSG00000137947	5.40943	-0.204383	0.024	1	0	NA	8.12714	0.61617	1.199	5	1	0	+	+		FSNDKATKDPSRVGDSQNPLLSDGDLSTMIG	_VGDS(ph)QNPLLSDGDLSTMIGK_
RALY	RALY;RALY	295	Phosphorylation	Q9UKM9	ENSG00000125970	NA	NA	NA	NA	0.310283	1.74e-05	7.73402	0.586885	1.157	1	0.90308	0.000117777	+	+		DEEGLLTHSEEELEHSQDTDADDGALQ____	_TRDDGDEEGLLTHSEEELEHS(ph)QDTDADDGALQ_
UBXN7	UBXN7;UBXN7;UBXN7	288	Phosphorylation	O94888	ENSG00000163960	7.4228	0.283211	0.678	1	0.998669	0	7.10425	0.580242	1.148	1	0.998894	8e-15	+	+		KKCARSESLIDASEDSQLEAAIRASLQETHF	_SES(ph)LIDASEDS(ph)QLEAAIR_
TP53I11	TP53I11;TP53I11;TP53I11;TP53I11;TP53I11;TP53I11;TP53I11;TP53I11;TP53I11;TP53I11;TP53I11;TP53I11	162	Phosphorylation	Q99785	ENSG00000175274	6.38254	0.710878	1.252	2	0.499794	0.0562739	8.04155	0.569394	1.132	7	0.999883	0.000145188	+	+		EKMAAKQPPPLMKKHSQTDLVSRLKTRKILG	_KHS(ph)QTDLVSR_
SMC1A	SMC1A	951	Phosphorylation	Q14683	ENSG00000072501;ENSG00000269384	NA	NA	NA	NA	0.332781	1.61e-06	5.9394	0.562865	1.123	2	0.81634	7.63e-07	+	+		QDIKLPLSKGTMDDISQEEGSSQGEDSVSGS	_GTMDDIS(ph)QEEGSSQGEDSVSGSQR_
TRRAP	TRRAP;TRRAP;TRRAP	2075	Phosphorylation	Q9Y4A5	ENSG00000196367;ENSG00000261023	NA	NA	NA	NA	0.483928	0.00493559	6.45641	0.541614	1.092	1	0.5	8.83e-09	+	+		RFRTATGAISAVFGRSQSLPGADSLLAKPID	_S(ph)QSLPGADSLLAKPIDK_
ITFG3;	ITFG3;ITFG3;ITFG3;ITFG3;ITFG3;ITFG3;ITFG3;ITFG3;ITFG3;ITFG3;ITFG3	21	Phosphorylation	Q9H0X4	ENSG00000167930;ENSG00000269881	NA	NA	NA	NA	NA	NA	7.70679	0.535655	1.084	1	0.999999	1.47e-06	+	+		DLEAEIHPLKNEERKSQENLGNPSKNEDNVK	_KS(ph)QENLGNPSKNEDNVK_
APC	APC variant protein;APC;APC;APC	1046	Phosphorylation	Q4LE70	ENSG00000134982	6.84912	0.0851526	0.412	2	0.519946	0.000535714	6.80123	0.535456	1.084	1	0.499994	0.000317569	+	+		LKYSDEQLNSGRQSPSQNERWARPKHIIEDE	_YSDEQLNSGRQSPS(ph)QNER_
DBN1	DBN1;DBN1;DBN1;DBN1	647	Phosphorylation	A8MV58	ENSG00000113758	5.81732	0.06226	0.382	1	0.776242	5.23e-05	6.34086	0.527771	1.073	1	0.962987	0.000933488	+	+		TQKEGTQASEGYFSQSQEEEFAQSEELCAKA	_EGTQASEGYFSQS(ph)QEEEFAQSEELCAK_
HOXB6	HOXB6	211	Phosphorylation	P17509	ENSG00000108511	NA	NA	NA	NA	NA	NA	7.19601	0.523562	1.067	1	0.736354	1.33e-06	+	+		NRRMKWKKESKLLSASQLSAEEEEEKQAE__	_LLSAS(ph)QLSAEEEEEKQAE_
CCDC88A	CCDC88A;CCDC88A;KIAA1212;CCDC88A;CCDC88A;KIAA1212;CCDC88A;CCDC88A;CCDC88A	1702	Phosphorylation	Q3V6T2	ENSG00000115355	5.53024	0.0659858	0.387	1	0.663798	0.000656121	7.38623	0.522558	1.065	3	0.984369	0.000540776	+	+		LEESNKLTSVQIKSSSQENLLDEVMKSLSVS	_SSS(ph)QENLLDEVMK_
TIPRL	TIPRL	265	Phosphorylation	O75663	ENSG00000143155	NA	NA	NA	NA	NA	NA	7.52984	0.520548	1.062	3	0.970061	9e-07	+	+		EKLIFPERIDPNPADSQKSTQVE________	_IDPNPADS(ph)QKSTQVE_
EDC4	EDC4	741	Phosphorylation	Q6P2E9	ENSG00000038358	5.89202	-0.0419962	0.242	2	0.919586	7.62e-05	8.23111	0.515612	1.055	3	0.998205	0	+	+		RTRSPDVISSASTALSQDIPEIASEALSRGF	_T(ph)RSPDVISSASTALS(ph)QDIPEIASEALSR_
EPB41L3	EPB41L3;EPB41L3;EPB41L3;EPB41L3	88	Phosphorylation	F5GX05	ENSG00000082397	8.30365	0.403595	0.84	5	1	4.76e-05	8.56203	0.507008	1.043	7	0.999999	9.1e-06	+	+		AAKQLEYQQLEDDKLSQKSSSSKLSRSPLKI	_QLEYQQLEDDKLS(ph)QK_
MAP1B	MAP1B;MAP1B;DKFZp686F1345	1503	Phosphorylation	P46821	ENSG00000131711	7.1765	0.519542	0.995	1	0.835122	3.88e-07	7.63	0.495695	1.027	2	0.888275	0	+	+		PALALDERKLGDVSPTQIDVSQFGSFKEDTK	_KLGDVSPT(ph)QIDVSQFGSFK_
ACIN1	ACIN1;ACIN1;DKFZp667N107	710	Phosphorylation	Q9UKV3	ENSG00000100813	9.52914	1.37334	2.14	15	1	9.07e-06	9.96114	0.494159	1.025	12	1	0	+	+		ERTSTSSSSVQARRLSQPESAEKHVTQRLQP	_RLS(ph)QPESAEK_
KAT6A	KAT6A;MYST3;KAT6A;MOZ/CBP;MOZ/CBP	1090	Phosphorylation	Q92794	ENSG00000083168	7.29957	0.329066	0.74	2	0.616533	0.00346239	6.16882	0.494057	1.024	2	0.792038	0.0162251	+	+		DENELFPREYFRRLSSQDVLRCQSSSKRKSK	_RLSS(ph)QDVLR_
NDRG3	NDRG3;NDRG3;NDRG3;NDRG3;NDRG3	368	Phosphorylation	Q5TH30	ENSG00000101079	NA	NA	NA	NA	0	NA	6.38421	0.489337	1.018	2	0.999586	0	+	+		ESPFSRSVTSNQSDGTQESCESPDVLDRHQT	_SVTSNQSDGT(ph)QESCESPDVLDR_
SLC3A2	SLC3A2;SLC3A2;SLC3A2;SLC3A2;SLC3A2	106	Phosphorylation	P08195	ENSG00000168003	NA	NA	NA	NA	NA	NA	6.94967	0.488618	1.017	1	0.5	4.61e-07	+	+		LASKNAEVTGTMSQDTEVDMKEVELNELEPE	_(ac)S(ph)QDTEVDMKEVELNELEPEKQPMNAASGAAMSLAGAEK_
CTNNB1	CTNNB1;CTNNB1;CTNNB1	556	Phosphorylation	B5BU28	ENSG00000168036	7.97537	0.728487	1.275	2	0.939058	0.000642992	6.67773	0.473735	0.995	3	0.958745	0.00049343	+	+		VRAHQDTQRRTSMGGTQQQFVEGVRMEEIVE	_RTSM(ox)GGT(ph)QQQFVEGVR_
PJA2	PJA2	2	Phosphorylation	O43164	ENSG00000198961	NA	NA	NA	NA	NA	NA	7.41422	0.46069	0.977	2	0.983068	3.98e-06		+		______________MSQYTEKEPAAMDQESG	_(ac)S(ph)QYTEKEPAAMDQESGK_
PTPN1	PTPN1;PTPN1;PTPN1	365	Phosphorylation	A8K3M3	ENSG00000196396	7.42594	-0.406178	-0.247	3	0.915817	0	8.69332	0.446362	0.956	6	0.99736	0	+	+		KGSPLNAAPYGIESMSQDTEVRSRVVGGSLR	_GSPLNAAPYGIESMS(ph)QDTEVR_
TRMT2A	TRMT2A;TRMT2A	378	Phosphorylation	F2Z2W7	ENSG00000099899	NA	NA	NA	NA	NA	NA	5.75698	0.443925	0.953	1	0.998912	0.00352617	+	+		VTCLYFVEEGQRKTPSQEGLPLEHVAGDRCI	_KTPS(ph)QEGLPLEHVAGDR_
CTTN	CTTN;EMS1;CTTN	150	Phosphorylation	Q14247	ENSG00000085733	5.65105	-0.126832	0.128	2	0	NA	6.58749	0.444137	0.953	3	0.995642	0.00678517	+	+		SAVGFEYQGKTEKHASQKDYSSGFGGKYGVQ	_HAS(ph)QKDYSSGFGGK_
SLC3A2	SLC3A2;SLC3A2;SLC3A2;SLC3A2;SLC3A2	103	Phosphorylation	P08195	ENSG00000168003	NA	NA	NA	NA	NA	NA	7.04017	0.439783	0.947	2	0.985205	0	+	+		PPALASKNAEVTGTMSQDTEVDMKEVELNEL	_(ac)S(ph)QDTEVDMKEVELNELEPEK_
KIAA1462	KIAA1462	1281	Phosphorylation	Q9P266	ENSG00000165757	7.9235	0.17031	0.527	9	1	3e-15	7.89755	0.434668	0.939	6	0.999994	0.000253304	+	+		SSVSRMRVLSFRNADSQEDAEELKATTRGQA	_NADS(ph)QEDAEELK_
ABLIM1	ABLIM1;ABLIM1;ABLIM1;ABLIM1;ABLIM1;ABLIM1;ABLIM1;ABLIM1;ABLIM1;ABLIM1;ABLIM1;ABLIM1;ABLIM1;ABLIM1;ABLIM1;ABLIM1	452	Phosphorylation	O14639	ENSG00000099204	8.80239	0.216858	0.589	4	0.96854	3.05e-07	8.70811	0.424277	0.925	3	0.987151	1.64e-06	+	+		EGYQDVRDRMIHRSTSQGSINSPVYSRHSYT	_STS(ph)QGSINSPVYSR_
HIVEP1	HIVEP1	1180	Phosphorylation	P15822	ENSG00000095951	6.38844	-0.135871	0.116	2	0	NA	8.07555	0.401521	0.892	3	0.999852	2.5e-09	+	+		LNRTGKSGSLKVIGISQEESHPSRDGSHPHQ	_VIGIS(ph)QEESHPSR_
WDR26	WDR26;WDR26	121	Phosphorylation	Q9H7D7	ENSG00000162923	8.32777	0.400538	0.836	10	0.999984	7.25e-05	8.61652	0.387252	0.872	12	0.999982	0.000188282	+	+		ATPELGSSLKKKKRLSQSDEDVIRLIGQHLN	_RLS(ph)QSDEDVIR_
SLC4A1AP	SLC4A1AP	532	Phosphorylation	Q9BWU0	ENSG00000163798	NA	NA	NA	NA	NA	NA	7.65605	0.383055	0.866	3	0.976617	1.07e-07	+	+		SERLKASSQVLSESPSQDSLDAFMSEMKSGS	_ASSQVLSESPS(ph)QDSLDAFMSEMK_
TBC1D15	TBC1D15	211	Phosphorylation	B4DMT9	ENSG00000121749	8.40461	0.224781	0.6	3	0.806464	7.32e-11	8.28735	0.379288	0.86	2	0.857591	8.02e-09		+		QDKRTLLVNCQNKSLSQSFENLLDEPAYGLI	_SLS(ph)QSFENLLDEPAYGLIQK_
TSC2	TSC2;TSC2;TSC2;TSC2	1362	Phosphorylation	H3BMQ0	ENSG00000103197	NA	NA	NA	NA	0.465214	0	6.73867	0.378512	0.859	2	0.49998	0	+	+		DKADVGRLSPEVKARSQSGTLDGESAAWSAS	_S(ph)QSGTLDGESAAWSASGEDSR_
HNRNPA1;HNRNPA1L2	HNRNPA1;HNRNPA1;HNRNPA1;HNRPA1;HNRNPA1;HNRNPA1;HNRNPA1;HNRNPA1;HNRPA1;HNRNPA1L2;HNRNPA1;HNRNPA1	95	Phosphorylation	P09651	ENSG00000135486;ENSG00000139675	NA	NA	NA	NA	NA	NA	7.78848	0.371057	0.849	1	0.99574	0.0104929	+	+		DGRVVEPKRAVSREDSQRPGAHLTVKKIFVG	_EDS(ph)QRPGAHLTVK_
CACNB2	CACNB2;CACNB2;CACNB2;CACNB2;CACNB2;CACNB2;CACNB2;CACNB2;CACNB2;CAVB2F;CAVB2G	428	Phosphorylation	B7Z1U5	ENSG00000165995	7.43853	0.986884	1.622	3	0.987477	0	7.91415	0.360758	0.834	6	0.986572	3.9e-06		+		QGDQRTDRSAPIRSASQAEEEPSVEPVKKSQ	_SAS(ph)QAEEEPSVEPVK_
SLK	SLK	569	Phosphorylation	Q9H2G2	ENSG00000065613	7.95928	0.352081	0.771	1	0.499996	0	8.05584	0.35682	0.828	2	0	NA	+	+		AADVAQKVDEDSAEDTQSNDGKEVVEVGQKL	_VDEDSAEDT(ph)QSNDGKEVVEVGQK_
EPB41L3	EPB41L3;EPB41L3;EPB41L3	478	Phosphorylation	F5GX05	ENSG00000082397	8.72951	0.470511	0.929	6	0.999941	0	8.72146	0.354452	0.825	7	0.999885	0	+	+	+	AAEVGTGQYATTKGISQTNLITTVTPEKKAE	_GIS(ph)QTNLITTVT(ph)PEKK_
ATP13A1	ATP13A1;ATP13A1;ATP13A1	935	Phosphorylation	Q9HD20	ENSG00000105726	NA	NA	NA	NA	NA	NA	8.03671	0.350497	0.819	8	1	0.00460925	+	+		LPPSEEQPTSQRDRLSQVLRDLEDESTPIVK	_DRLS(ph)QVLR_
DDX47	DDX47;E4-DBP;DDX47;DDX47	14	Phosphorylation	Q9H0S4	ENSG00000213782	8.2882	0.624241	1.136	3	0.99804	0	8.72742	0.348346	0.816	4	0.999939	0	+	+		__MAAPEEHDSPTEASQPIVEEEETKTFKDL	_(ac)AAPEEHDSPTEAS(ph)QPIVEEEETK_
GPS1	GPS1	514	Phosphorylation	A8K070	ENSG00000169727	8.72501	0.135009	0.479	7	0.999591	1.93e-05	7.03527	0.346985	0.814	2	0.999998	2.28e-05	+	+	+	IHVKSPPREGSQGELTPANSQSRMSTNM___	_EGSQGELT(ph)PANS(ph)QSR_
LRRC41	LRRC41;LRRC41;LRRC41;LRRC41	327	Phosphorylation	Q15345	ENSG00000132128	8.60797	0.31603	0.722	10	0.986875	3e-15	8.97795	0.33411	0.796	14	0.987316	0	+	+		QMPRAAPATRVTRRSTQESLTAGGTDLKREL	_RST(ph)QESLTAGGTDLK_
UTP14A	UTP14A;UTP14A;UTP14A	437	Phosphorylation	Q9BVJ6	ENSG00000156697	NA	NA	NA	NA	0	NA	8.16829	0.326767	0.785	4	0.99623	1.93e-05	+	+		REFEERRSLRKRSELSQDAEPAGSQETKDSG	_SELS(ph)QDAEPAGS(ph)QETK_
BCLAF1	BCLAF1;BCLAF1;BCLAF1;BCLAF1;BCLAF1;BCLAF1;BCLAF1;BCLAF1	287	Phosphorylation	Q9NYF8	ENSG00000029363	8.20512	-0.286621	-0.086	2	0.500521	1.59e-05	7.95246	0.324004	0.781	2	0.934694	0.00296502	+	+	+	SGSGSVGNGSSRYSPSQNSPIHHIPSRRSPA	_YS(ph)PS(ph)QNSPIHHIPSR_
UBR5	UBR5;UBR5	1549	Phosphorylation	O95071	ENSG00000104517	9.03407	0.947554	1.569	8	0.999989	2e-09	9.37438	0.316725	0.771	8	0.999973	2e-09	+	+		SQSSYIIRNPQQRRISQSQPVRGRDEEQDDI	_RIS(ph)QSQPVR_
HUWE1	HUWE1;HUWE1;HUWE1	2377	Phosphorylation	Q7Z6Z7	ENSG00000086758	NA	NA	NA	NA	NA	NA	5.65179	0.314755	0.768	1	0.82327	3.69e-09	+	+		SGNSTIIVSRSGEDESQEDVLMDEAPSNLSQ	_SGEDES(ph)QEDVLMDEAPSNLSQASTLQANR_
UPF1	UPF1	1107	Phosphorylation	Q92900	ENSG00000005007	6.7306	-0.148161	0.1	2	0.98107	1.78e-11	6.50596	0.311154	0.763	2	0.999119	9.34e-12	+	+		SYLGDEFKSQIDVALSQDSTYQGERAYQHGG	_SQIDVALS(ph)QDSTYQGER_
2009-09-01	SEPT9;SEPT9	238	Phosphorylation	Q9UHD8	ENSG00000184640;ENSG00000261843	5.81343	-0.838151	-0.826	2	0.999849	0	7.53553	0.305095	0.754	6	0.999999	0	+	+		LEPKPQPPVAEATPRSQEATEAAPSCVGDMA	_S(ph)QEATEAAPSCVGDMADTPR_
PRKD1	PRKD1;PRKD1;PRKD1	251	Phosphorylation	Q1KKQ2	ENSG00000184304	5.96797	0.130931	0.474	2	0.994531	0.0133664	7.84685	0.302641	0.751	5	0.99902	0.00175792	+	+		KSPSESFIGREKRSNSQSYIGRPIHLDKILM	_SNS(ph)QSYIGRPIHLDK_
MRPS27	MRPS27;MRPS27;MRPS27;MRPS27;MRPS27	315	Phosphorylation	B4DRT2	ENSG00000113048	5.17225	0.0568609	0.375	1	0	NA	6.22209	0.301822	0.75	2	0.999993	6e-15	+	+		VLKALTSADGASEEQSQNDEDNQGSEKLVEQ	_ALTSADGASEEQS(ph)QNDEDNQGSEK_
SLBP	SLBP;SLBP;SLBP;SLBP;SLBP;SLBP;SLBP	254	Phosphorylation	F8W8D3	ENSG00000163950	NA	NA	NA	NA	NA	NA	8.29303	0.288181	0.73	5	1	6.26e-05	+	+		FDVYSGTPTKVRHMDSQVEDEFDLEACLTEP	_HMDS(ph)QVEDEFDLEACLTEPLRDFSAMS_
PHAX	PHAX	368	Phosphorylation	Q9H814	ENSG00000164902	6.93126	0.614663	1.123	2	0.889654	0.000481238	6.60561	0.287709	0.729	1	0.793265	0.000423809	+	+		TFASDTNEALASLDESQEGHAEAKLEAEEAI	_ETFASDTNEALASLDES(ph)QEGHAEAK_
NEXN	NEXN;NEXN;NEXN;NEXN;NEXN	365	Phosphorylation	Q0ZGT2	ENSG00000162614	7.4766	-0.152468	0.094	3	0.999722	0	7.76527	0.281194	0.72	2	0.999994	0	+	+		NMVVDDDSPEMYKTISQEFLTPGKLEINFEE	_TIS(ph)QEFLTPGK_
RIF1	RIF1	1542	Phosphorylation	Q5UIP0	ENSG00000080345	6.70394	-0.161347	0.082	3	0.999817	0	7.03439	0.271426	0.706	4	1	0	+	+		EKLVRGRTRYQTRRASQGLLSSIENSESDSS	_RAS(ph)QGLLSSIENSESDSSEAKEEGSR_
ACTN1	ACTN1;ACTN1	6	Phosphorylation	B7TY16	ENSG00000072110	5.98294	-0.728527	-0.679	2	0.729483	0.00199409	8.70302	0.267476	0.7	2	0.993549	4.89e-09	+	+		__________MDHYDSQQTNDYMQPEEDWDR	_(ac)MDHYDS(ph)QQTNDYMQPEEDWDRDLLLDPAWEK_
EPS15L1	EPS15L1;EPS15L1;DKFZp586A0524	612	Phosphorylation	Q9UBC2	ENSG00000127527	NA	NA	NA	NA	NA	NA	6.57252	0.265797	0.698	2	0.89552	0.000178279	+	+		MDDPFKNKALLFSNNTQELHPDPFQTEDPFK	_ALLFSNNT(ph)QELHPDPFQTEDPFK_
FAM118B	FAM118B;FAM118B;FAM118B;FAM118B;FAM118B	6	Phosphorylation	Q9BPY3	ENSG00000197798	NA	NA	NA	NA	NA	NA	5.31637	0.26111	0.691	1	0.741146	0.00285799		+		__________MASTGSQASDIDEIFGFFNDG	_AS(ph)TGS(ph)QASDIDEIFGFFNDGEPPTK_
FAM118B	FAM118B;FAM118B;FAM118B;FAM118B;FAM118B	3	Phosphorylation	Q9BPY3	ENSG00000197798	NA	NA	NA	NA	NA	NA	5.31637	0.26111	0.691	1	0.528488	0.00285799		+		_____________MASTGSQASDIDEIFGFF	_AS(ph)TGS(ph)QASDIDEIFGFFNDGEPPTK_
FAM118B	FAM118B;FAM118B;FAM118B;FAM118B;FAM118B	4	Phosphorylation	Q9BPY3	ENSG00000197798	NA	NA	NA	NA	NA	NA	5.31637	0.26111	0.691	1	0.528488	0.00285799		+		____________MASTGSQASDIDEIFGFFN	_AS(ph)TGS(ph)QASDIDEIFGFFNDGEPPTK_
R3HDM1;R3HDM2	R3HDM1;R3HDM1;R3HDM1;R3HDM1;R3HDM;R3HDM1;R3HDM1;R3HDM2;R3HDM2;R3HDM2;R3HDM2	143	Phosphorylation	B5MCU0	ENSG00000048991;ENSG00000179912	8.46301	0.117961	0.456	4	0.984506	0	8.86539	0.260267	0.69	5	0.996078	0	+	+		KASDKLPRKMLSRDSSQEYTDSTGIDLHEFL;KNKEKIPRKMLSRDSSQEYTDSTGIDLHEFL	_DSS(ph)QEYTDSTGIDLHEFLVNTLK_
OSBPL8	DKFZp686C0249;OSBPL8;OSBPL8;OSBPL8;OSBPL8;OSBPL8;DKFZp686A11164;OSBPL8;OSBPL8;OSBPL8	71	Phosphorylation	Q5HYM3	ENSG00000091039	NA	NA	NA	NA	NA	NA	8.07929	0.259423	0.689	2	0.999988	2.83e-06	+	+		TKDLHQPSLSPASPHSQGFERGKEDISQNKD	_DLHQPSLSPASPHS(ph)QGFER_
BCLAF1	BCLAF1;BCLAF1;BCLAF1;BCLAF1;BCLAF1;BCLAF1	494	Phosphorylation	Q9NYF8	ENSG00000029363	7.83648	0.226262	0.602	1	0.803789	0	7.5137	0.253021	0.68	3	0.534913	0.00207415	+	+		KEEDKNSERITVKKETQSPEQVKSEKLKDLF	_ET(ph)QSPEQVKSEK_
SPAG9	SPAG9;SPAG9;SPAG9;SPAG9;SPAG9	730	Phosphorylation	O60271	ENSG00000008294	8.7263	-0.100484	0.163	7	0.999394	3.79e-08	9.04364	0.251083	0.677	11	0.999773	3.64e-07	+	+		DVAGLDTEGSKQRSASQSSLDKLDQELKEQQ	_SAS(ph)QSSLDKLDQELK_
CEP170	CEP170;CEP170;CEP170;CEP170;CEP170	664	Phosphorylation	Q5SW79	ENSG00000143702	7.77146	0.301002	0.702	2	0.72497	4.71e-05	7.36451	0.250598	0.676	1	0.5	0.000323913	+	+		PNEEKSLESHRAKVVTQRSEIGEKQDTELQE	_VVT(ph)QRSEIGEK_
SUPT20H	FAM48A;FAM48A;FAM48A;FAM48A;FAM48A	378	Phosphorylation	E7ER46	ENSG00000102710	NA	NA	NA	NA	NA	NA	8.31779	0.24987	0.675	4	0.704327	0		+		YYGKIQPCKADEESDSQMSPSHSSTDDHSNW	_ADEESDS(ph)QMSPSHSSTDDHSNWFIIGSK_
POLR3E	POLR3E;POLR3E;POLR3E	162	Phosphorylation	Q53GZ2	ENSG00000058600	7.41039	-0.219791	0.003	1	0.939428	0	7.44119	0.248049	0.673	3	0.67372	0	+	+		AKHREREAANEAGDSSQDEAEDDVKQITVRF	_EAANEAGDSS(ph)QDEAEDDVK_
HP1BP3	HP1BP3;HP1BP3;HP1BP3	6	Phosphorylation	Q5SSJ5	ENSG00000127483	7.60546	1.13567	1.822	1	0.95757	0.00225155	8.11049	0.239887	0.661	2	0.990915	0.000824077	+	+		__________MATDTSQGELVHPKALPLIVG	_(ac)ATDTS(ph)QGELVHPK_
MAP1B	MAP1B;MAP1B;DKFZp686F1345	1156	Phosphorylation	P46821	ENSG00000131711	NA	NA	NA	NA	0.4989	7.95e-07	6.91996	0.230203	0.647	3	0.999091	7.72e-07	+	+		DVMSDETNNEETESPSQEFVNITKYESSLYS	_DVMSDETNNEETESPS(ph)QEFVNITK_
RCOR1	RCOR1	124	Phosphorylation	Q9UKL0	ENSG00000089902	NA	NA	NA	NA	NA	NA	6.83115	0.225769	0.641	2	1	3.26e-06	+	+		QAVVPDFDPAKLARRSQERDNLGMLVWSPNQ	_S(ph)QERDNLGMLVWSPNQNLSEAK_
INPP5E	INPP5E;INPP5E	99	Phosphorylation	Q9NRR6	ENSG00000148384	6.09896	0.262313	0.65	2	1	0.0220765	6.16292	0.223175	0.637	2	1	0.000209604	+	+		LSLDDKGWRRRRFRGSQEDLEARNGTSPSRG	_FRGS(ph)QEDLEAR_
CLASP1	CLASP1;CLASP1;CLASP1;DKFZp686D1968;CLASP1;CLASP1;CLASP1;CLASP1;CLASP1	1196	Phosphorylation	Q7Z460	ENSG00000074054	7.87142	0.25689	0.643	5	1	2.03e-06	8.15256	0.22132	0.634	2	1	4.45e-05	+	+		SLRGVTEAIEKFSFRSQEDLNEPIKRDGKKE	_S(ph)QEDLNEPIKR_
GAB1	GAB1;GAB1	402	Phosphorylation	Q13480	ENSG00000109458	5.9129	0.0223323	0.328	2	0	NA	6.28348	0.220082	0.633	1	0.794122	0.00172348	+	+		TISTVDLNKLRKDASSQDCYDIPRAFPSDRS	_DASS(ph)QDCYDIPR_
CEP72	CEP72	382	Phosphorylation	Q9P209	ENSG00000112877	7.83423	-0.0083485	0.287	4	0.998166	6.56e-06	7.67246	0.217479	0.629	3	0.998101	4.02e-07	+	+		LSRQDSSESRNGRTLSQPEASETEEQRSRGV	_TLS(ph)QPEASETEEQR_
VAMP3;VAMP2	VAMP3;VAMP3;VAMP3;VAMP2;VAMP2	58	Phosphorylation	Q15836	ENSG00000049245;ENSG00000220205	7.31708	-0.525497	-0.407	2	0.981287	0.00537465	7.1873	0.205643	0.612	2	0.927478	0.000860673	+	+		LSELDDRADALQAGASQFETSAAKLKRKYWW	_ADALQAGAS(ph)QFETSAAK_
TMEM173	TMEM173	358	Phosphorylation	Q86WV6	ENSG00000184584	NA	NA	NA	NA	NA	NA	6.86477	0.203264	0.609	2	0.681508	0.000119531	+	+		VGSLKTSAVPSTSTMSQEPELLISGMEKPLP	_TSAVPSTSTMS(ph)QEPELLISGMEKPLPLR_
WDR7	WDR7;WDR7	1154	Phosphorylation	Q9Y4E6	ENSG00000091157	NA	NA	NA	NA	NA	NA	7.0633	0.201885	0.607	1	0.745873	0.000622627	+	+		AEIEPPKLLTRPRSSSQIPEGFGLTSGGSNY	_SSS(ph)QIPEGFGLTSGGSNYSLAR_
SFSWAP	SFRS8;SFSWAP;SFSWAP	961	Phosphorylation	B7ZM97	ENSG00000061936	8.5396	0.293606	0.692	8	1	1.62e-13	8.51954	0.198117	0.601	10	1	0	+	+		PVESRGSSQERSRGVSQEKEAQISSAIVSSV	_GVS(ph)QEKEAQISSAIVSSVQSK_
CAST	CAST;CAST;CAST;CAST	2	Phosphorylation	E7ESM9	ENSG00000153113	7.59222	-1.06019	-1.124	1	0.551888	0.0173961	7.58647	0.195977	0.598	1	1	0.00290424		+	+	______________MSQPGQKPAASPRPRRA	_(ac)S(ph)QPGQKPAAS(ph)PRPR_
ELMSAN1	C14orf43;C14orf43;C14orf43;C14orf43	461	Phosphorylation	Q6PJG2	ENSG00000156030	8.36955	0.381062	0.809	9	1	8.13e-07	8.68171	0.195221	0.597	25	1	1.51e-06	+	+		LRGGVIQSTRRRRRASQEANLLTLAQKAVEL	_RAS(ph)QEANLLTLAQK_
CIC	CIC/DUX4 fusion;CIC	1080	Phosphorylation	I3L2J0	ENSG00000079432	NA	NA	NA	NA	0.46938	0.0206492	6.42622	0.191563	0.592	1	0.693045	0.000802057	+	+		MSPEIQLPLPPGKRRTQSLSALPKERDSSSE	_RT(ph)QSLSALPK_
RASA3	RASA3;RASA3	809	Phosphorylation	Q14644	ENSG00000185989	7.56946	0.258941	0.646	1	0	NA	7.97063	0.189666	0.589	2	0.999992	1.96e-05	+	+		HAQYKRDKFKKTKYGSQEHPIGDKSFQNYIR	_YGS(ph)QEHPIGDK_
EPB41L3	EPB41L3;EPB41L3;EPB41L3	487	Phosphorylation	F5GX05	ENSG00000082397	9.16599	0.0139266	0.317	12	0.999993	1.4e-05	9.22657	0.185486	0.583	14	0.999954	2.6e-14	+	+	+	ATTKGISQTNLITTVTPEKKAEEERDEEEDK	_GIS(ph)QTNLITTVT(ph)PEK_
ARHGAP21	ARHGAP21;ARHGAP21;ARHGAP21;ARHGAP21;ARHGAP21	458	Phosphorylation	Q5T5U3	ENSG00000107863	NA	NA	NA	NA	NA	NA	7.84187	0.179001	0.574	1	0.966071	3.74e-06	+	+		HDRVPQSVQIRQRSVSQERLEDSVLMKYCPR	_SVS(ph)QERLEDSVLMK_
ARHGAP21	ARHGAP21;ARHGAP21;ARHGAP21;ARHGAP21;ARHGAP21	476	Phosphorylation	Q5T5U3	ENSG00000107863	NA	NA	NA	NA	NA	NA	7.56284	0.176578	0.57	1	0.758487	9.38e-08	+	+		RLEDSVLMKYCPRSASQGALTSPSVSFSNHR	_SAS(ph)QGALTSPSVSFSNHR_
ATP11C	ATP11C;ATP11C	445	Phosphorylation	Q8NB49	ENSG00000101974	7.56185	0.405775	0.843	3	0.999745	0	7.66623	0.175045	0.568	3	0.999249	0	+	+		DGHKYKGVTQEVDGLSQTDGTLTYFDKVDKN	_GVTQEVDGLS(ph)QTDGTLTYFDK_
KAT7	KAT7;KAT7	50	Phosphorylation	O95251	ENSG00000136504	NA	NA	NA	NA	NA	NA	5.90304	0.170822	0.562	3	0.995898	0.00166368	+	+		TSRRSARVTRSSARLSQSSQDSSPVRNLQSF	_LS(ph)QSSQDS(ph)SPVR_
KAT7	KAT7;KAT7	53	Phosphorylation	O95251	ENSG00000136504	NA	NA	NA	NA	NA	NA	5.50543	0.167101	0.557	1	0.903287	0.0053021	+	+	+	RSARVTRSSARLSQSSQDSSPVRNLQSFGTE	_LSQSS(ph)QDSS(ph)PVR_
SRRM2	SRRM2;SRRM2	387	Phosphorylation	Q9UQ35	ENSG00000167978	NA	NA	NA	NA	0	NA	5.65644	0.159629	0.546	1	0.692869	2.91e-11	+	+	+	ERHGGSPQPLATTPLSQEPVNPPSEASPTRD	_HGGS(ph)PQPLATTPLS(ph)QEPVNPPSEAS(ph)PTR_
PCDH7	PCDH7;PCDH7	1185	Phosphorylation	F5GWJ1	ENSG00000169851	7.43519	0.413702	0.853	1	0	NA	7.88934	0.153805	0.538	2	0.999962	0.0177564	+	+		SQPKLSTFMPVDERGSQEKLANGEAAIMGDR	_LSTFMPVDERGS(ph)QEK_
TNKS1BP1	TNKS1BP1;TNKS1BP1	221	Phosphorylation	Q9C0C2	ENSG00000149115	5.68893	0.250355	0.634	1	0	NA	7.70486	0.138814	0.517	3	1	0.00979561	+	+		TAPRDEDGSTLFRGWSQEGPVKSPAECREEH	_GWS(ph)QEGPVK_
MARCKSL1	MARCKSL1	151	Phosphorylation	P49006	ENSG00000175130	NA	NA	NA	NA	NA	NA	8.07889	0.13014	0.504	2	0.999193	1.91e-07	+	+		DEGTAQEGKAAATPESQEPQAKGAEASAASE	_AAATPES(ph)QEPQAK_
ACD	ACD	407	Phosphorylation	Q96AP0	ENSG00000102977	NA	NA	NA	NA	0	NA	7.01687	0.126444	0.499	3	0.981303	8.69e-05	+	+		DPGQRSSSQPSPAICSAPATLTPRSPHASRT	_SSS(ph)QPSPAICS(ph)APATLTPR_
SMG9	SMG9	7	Phosphorylation	Q9H0W8	ENSG00000105771	8.02898	-0.208428	0.019	5	0.999512	3.87e-08	8.26614	0.116232	0.484	6	0.999929	2.29e-08	+	+		_________MSESGHSQPGLYGIERRRRWKE	_(ac)SESGHS(ph)QPGLYGIER_
UHRF1BP1	UHRF1BP1;UHRF1BP1;UHRF1BP1	1103	Phosphorylation	Q6BDS2	ENSG00000065060	7.04277	-0.865069	-0.862	1	0.900087	4.95e-07	6.31752	0.115699	0.483	2	0.616596	3.59e-07	+	+		GGAARLRFFSMKRTVSQQSFDGVSLDSSGPE	_TVS(ph)QQSFDGVSLDSSGPEDR_
CLSPN	CLSPN;CLSPN;CLSPN	950	Phosphorylation	Q1RMC5	ENSG00000092853	7.09837	-0.562985	-0.457	2	0.964422	0.00559593	7.28874	0.108759	0.474	3	0.978978	1.58e-07	+	+		ENMEELLNLCSGKFTSQDASTPASSELNKQE	_FTS(ph)QDASTPASSELNK_
TRIM24	TRIM24;TRIM24	808	Phosphorylation	O15164	ENSG00000122779	NA	NA	NA	NA	NA	NA	9.05918	0.105812	0.469	3	0.58777	0	+	+		HQDNSSNGKSEWLDPSQKSPLHVGETRKEDD	_SEWLDPS(ph)QKSPLHVGETR_
DNM1L	DNM1L;DNM1L;DNM1L;DNM1L	610	Phosphorylation	F8W8D1	ENSG00000087470	NA	NA	NA	NA	NA	NA	7.92946	0.104471	0.467	4	0.999672	0	+	+		SRDKSSKVPSALAPASQEPSPAASAEADGKV	_VPSALAPAS(ph)QEPSPAASAEADGK_
TBC1D1	TBC1D1;TBC1D1;TBC1D1;TBC1D1	237	Phosphorylation	B9A6J6	ENSG00000065882	8.13402	-0.167296	0.074	5	0.99993	0.00705092	7.98847	0.0985544	0.459	4	0.999956	0.0162162	+	+		TGSQEPVRRPMRKSFSQPGLRSLAFRKELQD	_SFS(ph)QPGLR_
FAM53C	FAM53C	273	Phosphorylation	Q9NYF3	ENSG00000120709	8.15537	-0.0741676	0.199	7	0.999973	0.00025595	8.46434	0.0897694	0.446	10	0.999466	0.000195348	+	+		LPWRPRGLRNLPRSRSQPCDLDARKTGVKRR	_SRS(ph)QPCDLDAR_
SERF1A;SERF1B	SERF1A;SERF1B;SERF1A;SERF1A;SERF1B;SERF1A	34	Phosphorylation	O75920	ENSG00000172058;ENSG00000205572;ENSG00000262305	NA	NA	NA	NA	NA	NA	7.82734	0.0878702	0.444	2	0.92879	0.00441084	+	+		QEISKGKRKEDSLTASQRKQSSGGQKSESKM	_RKEDSLTAS(ph)QR_
WDR44	WDR44;WDR44;WDR44;WDR44;DKFZp761M142	158	Phosphorylation	Q5JSH3	ENSG00000131725	NA	NA	NA	NA	0	NA	5.18792	0.0842003	0.438	1	0.612854	1e-15	+	+		SDETCEKPVDETTKLTQTSSTEQLNVLETET	_LT(ph)QTSSTEQLNVLETETEVLNK_
GPS1	GPS1	509	Phosphorylation	A8K070	ENSG00000169727	8.38789	-0.0792951	0.192	9	1	3e-15	8.61295	0.0806577	0.433	14	1	8.07e-07	+	+		VLRNQIHVKSPPREGSQGELTPANSQSRMST	_EGS(ph)QGELTPANSQSR_
FARSA	FARSLA;FARSA;FARSA	301	Phosphorylation	Q6IBR2	ENSG00000179115	NA	NA	NA	NA	NA	NA	7.44812	0.0777899	0.429	1	0.999006	1.78e-07	+	+		LQLPMDYVQRVKRTHSQGGYGSQGYKYNWKL	_THS(ph)QGGYGSQGYK_
SMCR8	SMCR8	498	Phosphorylation	Q8TEV9	ENSG00000176994	7.50327	-0.015418	0.278	4	0.999825	1.77e-05	7.67199	0.0773797	0.429	4	0.999991	0.0004054	+	+	+	VLSKSDSQASLTVPLSPQVVRSKAVSHRTIS	_SDS(ph)QASLTVPLS(ph)PQVVR_
PKP4	PKP4;PKP4;PKP4	276	Phosphorylation	Q99569	ENSG00000144283	8.084	-0.393975	-0.23	1	0.792256	3.88e-06	7.66197	0.0777899	0.429	1	0.560178	0.00553978	+	+	+	YSSTTLPAARAASPYSQRPASPTAIRRIGSV	_AAS(ph)PYS(ph)QRPASPTAIR_
TXLNG	TXLNG	102	Phosphorylation	Q9NUQ3	ENSG00000086712	8.61683	1.13126	1.816	2	0.526223	2.63e-13	8.40724	0.0732718	0.423	3	0.707194	1.2e-14	+	+		DFITENRNLVSPAYCTQESREEIPGGEARTD	_NLVSPAYCT(ph)QESREEIPGGEAR_
PPIL1	PPIL1	149	Phosphorylation	Q9Y3C6	ENSG00000137168	7.7736	-0.278899	-0.076	3	0.784971	0.00539284	6.73144	0.064469	0.41	2	0.901922	0.00035853	+	+		QGIGMVNRVGMVETNSQDRPVDDVKIIKAYP	_VGMVETNS(ph)QDRPVDDVK_
LSM14A;LSM14A	LSM14A	178	Phosphorylation	Q8ND56	ENSG00000257103;ENSG00000262860	7.81377	0.492417	0.959	5	0.984244	0.019644	8.89224	0.0529723	0.394	11	0.988505	0.000855043	+	+	+	GSAFTQDTRSLKTQLSQGRSSPQLDPLRKSP	_TQLS(ph)QGRSS(ph)PQLDPLRK_
ATAD5	ATAD5	817	Phosphorylation	Q96QE3	ENSG00000176208	NA	NA	NA	NA	0	NA	6.18067	0.0311129	0.363	1	0.837756	7.06e-05	+	+		KAQKAADPVPSFDESSQDTSEKSQDCDVQCK	_AADPVPSFDESS(ph)QDTSEK_
ANK3	ANK3;DKFZp686I225;DKFZp686P17114;ANK3;ANK3;ANK3;ANK3;ANK3;DKFZp566P0524;ANK3;ANK3;ANK3;ANK3;ANK3	1405	Phosphorylation	Q12955	ENSG00000151150	7.3548	0.101381	0.434	1	0.946036	3.69e-07	8.10212	0.0316775	0.363	2	0.968763	1.91e-06	+	+		FKENRLPFSIKIRDTSQEPCGRLSFLKEPKT	_IRDTS(ph)QEPCGR_
CANX	CANX;CANX	599	Phosphorylation	B4DGP8	ENSG00000127022	9.58474	0.0719	0.395	26	0.999992	0	9.68808	0.024036	0.352	23	0.999996	0	+	+		EEKQKSDAEEDGGTVSQEEEDRKPKAEEDEI	_SDAEEDGGTVS(ph)QEEEDR_
RMDN3	FAM82A2;FAM82A2;FAM82A2	44	Phosphorylation	Q96TC7	ENSG00000137824	6.6821	0.0201999	0.325	3	0.633536	5.66e-06	6.78271	0.0187766	0.345	2	0.921254	4e-15	+	+		LLYSQRWKRTQRHGRSQSLPNSLDYTQTSDP	_S(ph)QSLPNSLDYTQTSDPGR_
PRPF38B	PRPF38B	527	Phosphorylation	Q5VTL8	ENSG00000134186	7.96086	0.533663	1.014	1	0.997073	0	7.44152	0.014641	0.339	1	0.499954	0.000318736	+	+		HSDSKDQSDKHDRRRSQSIEQESQEKQHKNK	_S(ph)QSIEQESQEK_
PRKCA	PRKCA;PRKCA;PRKCA	13	Phosphorylation	P17252	ENSG00000154229	5.41607	-0.99588	-1.038	1	0.822592	0.00108083	6.89438	0.0117819	0.335	1	0.936984	0.00368615		+		___MADVFPGNDSTASQDVANRFARKGALRQ	_(ac)ADVFPGNDSTAS(ph)QDVANR_
PLEKHG3	PLEKHG3	433	Phosphorylation	A1L390	ENSG00000126822	NA	NA	NA	NA	NA	NA	7.84217	0.0102069	0.333	1	0.823507	0.00483504	+	+		NRYRCSPERLKKAWSSQDEVSTNVRQGRRQS	_AWSS(ph)QDEVSTNVR_
CLASP2	CLASP2;CLASP2;CLASP2;CLASP2;CLASP2;CLASP2;CLASP2;CLASP2;CLASP2	758	Phosphorylation	F5H604	ENSG00000163539	7.67701	-0.379038	-0.21	2	0.911841	0.00253238	7.64633	0.00848693	0.33	1	0.744275	0.00657069	+	+		RLSVARSSRIPRPSVSQGCSREASRESSRDT	_IPRPSVS(ph)QGCSR_
DYNC1I2	DYNC1I2;DYNC1I2;DYNC1I2;DYNC1I2;DYNC1I2;DYNC1I2;DYNC1I2;DYNC1I2;DYNC1I2;DYNC1I2;DYNC1I2;DYNC1I2;DYNC1I2;DYNC1I2	101	Phosphorylation	Q13409	ENSG00000077380	NA	NA	NA	NA	0	NA	7.86844	-0.00613	0.309	2	0.857976	1.5e-14	+	+		MSPSSKSVSTPSEAGSQDSGDGAVGSRRGPI;MSPSSKSVSTPSEAGSQDSGDGAVGSRTLHW	_SVSTPSEAGS(ph)QDSGDGAVGSR_
CLASP2	CLASP2;CLASP2;CLASP2;CLASP2;CLASP2;CLASP2;CLASP2;CLASP2;CLASP2;CLASP2	560	Phosphorylation	F5H604	ENSG00000163539	8.48269	0.263155	0.651	3	0.870351	1.59e-07	8.26844	-0.0156805	0.296	2	0.723812	3.23e-05	+	+		GSVASLPQSDRSSSSSQESLNRPFSSKWSTA	_SSSSS(ph)QESLNRPFSSK_
ZMYM4	ZMYM4	118	Phosphorylation	Q5VZL5	ENSG00000146463	7.10544	0.237809	0.617	5	0.603541	2.76e-12	7.40929	-0.0212479	0.288	2	0.834718	6.42e-09	+	+		SSIHTDDSLEVERRVTQHESDNENEIQIQNK	_VT(ph)QHESDNENEIQIQNK_
TCEA1	TCEA1;TCEA1	97	Phosphorylation	P23193	ENSG00000187735	6.67429	0.138814	0.484	1	0.834954	0.000139113	6.53069	-0.0256322	0.281	1	0.765606	3.12e-11	+	+		TEKDLDEKKKEPAITSQNSPEAREESTSSGN	_EPAITS(ph)QNSPEAR_
FAM21A;FAM21C	FAM21C;FAM21C;FAM21C;FAM21C;FAM21B;DKFZp434O171;FAM21D;FAM21A;FAM21A;FAM21A;FAM21A;FAM21A;FAM21B;FAM21B	1142	Phosphorylation	Q641Q2	ENSG00000099290;ENSG00000152726;ENSG00000172661;ENSG00000174196;ENSG00000265551	5.49976	-0.704253	-0.646	1	0.6202	4.2e-14	5.46796	-0.0323444	0.272	1	0.849272	5.76e-06	+	+		ADLFDSGDIFSTGTGSQSVERTKPKAKIAEN	_GEADLFDSGDIFSTGTGS(ph)QSVER_
AMPD2	AMPD2;AMPD2;AMPD2;AMPD2;AMPD2;AMPD2;AMPD2	168	Phosphorylation	Q5T694	ENSG00000116337	8.02518	0.225892	0.601	4	1	0.000413823	8.40147	-0.0352982	0.268	5	1	0	+	+		IEQLEERRQRLERQISQDVKLEPDILLRAKQ	_QIS(ph)QDVKLEPDILLR_
C2CD2L	C2CD2L;C2CD2L;C2CD2L	660	Phosphorylation	O14523	ENSG00000172375	6.793	0.384713	0.814	2	0.575125	6.75e-10	6.7332	-0.05291	0.242	2	0.842411	5.53e-10	+	+		KLIFRRRPRQKEAGLSQSHDDLSNATATPSV	_EAGLS(ph)QSHDDLSNATATPSVR_
SMCR8	SMCR8	489	Phosphorylation	Q8TEV9	ENSG00000176994	7.68459	-0.0307372	0.257	2	0.775216	1.77e-05	7.8525	-0.0687557	0.22	1	0.932635	0.0004054	+	+	+	VLGTEKSTSVLSKSDSQASLTVPLSPQVVRS	_SDS(ph)QASLTVPLS(ph)PQVVR_
TBC1D30	TBC1D30	30	Phosphorylation	Q9Y2I9	ENSG00000111490	NA	NA	NA	NA	NA	NA	7.47606	-0.087902	0.192	3	0.999996	1.92e-05		+		TELEFRGGGGEARLESQEEETIPAAPPAPRL	_LES(ph)QEEETIPAAPPAPR_
TAOK3	TAOK3	324	Phosphorylation	A8K0J3	ENSG00000135090	6.52773	-0.104108	0.159	2	0.999999	0.00019276	6.65039	-0.0902346	0.189	2	0	NA	+	+		KKILFQETRNGPLNESQEDEEDSEHGTSLNR	_NGPLNES(ph)QEDEEDSEHGTSLNR_
PHACTR2	PHACTR2	522	Phosphorylation	O75167	ENSG00000112419	7.92911	0.0381553	0.349	4	0.999235	3.35e-05	8.45295	-0.0979959	0.178	6	0.999996	0	+	+		QEIRQQIGTKLVRRLSQRPTTEELEQRNILK	_RLS(ph)QRPTTEELEQR_
ADIG	ADIG;ADIG;RP5-1100H13.2	133	Phosphorylation	F5GXV4	ENSG00000182035	5.68202	-0.287501	-0.087	1	0.379142	0.0012857	6.25571	-0.101707	0.173	1	0.911521	0.00325833		+		DRHVKASRGPSPSPASQMTSSPAGSRSSLGG	_GPSPSPAS(ph)QM(ox)TSSPAGSR_
KCTD12	KCTD12	198	Phosphorylation	B3KY04	ENSG00000178695	5.54335	1.27316	2.006	1	0.981909	0	8.43903	-0.102419	0.172	2	0.842173	0	+	+		SRSPSGGAAGPLLTPSQSLDGSRRSGYITIG	_SPS(ph)GGAAGPLLTPS(ph)QSLDGSR_
OSBPL11	OSBPL11	189	Phosphorylation	Q9BXB4	ENSG00000144909	7.08343	0.313246	0.718	4	1	4.5e-07	8.34829	-0.105085	0.168	51	1	4.48e-12	+	+		SLASSSNSPISQRRPSQNAISFFNVGHSKLQ	_RPS(ph)QNAISFFNVGHSK_
APBA2	APBA2;APBA2;APBA2;APBA2	483	Phosphorylation	Q59G28	ENSG00000034053	7.54403	-0.242857	-0.028	4	0.996083	6.65e-13	7.75445	-0.107601	0.164	3	0.963056	0	+	+		NIVVLMARRRMPRSASQDCIETTPGAQEGKK	_SAS(ph)QDCIETTPGAQEGK_
ARHGEF12	ARHGEF12;ARHGEF12	1288	Phosphorylation	Q9NZN5	ENSG00000196914	8.05277	0.0304067	0.339	3	0.983142	0	8.15311	-0.115629	0.153	4	0.999791	0	+	+		SVQEDWQHFPRYRTASQGPQTDSVIQNSENI	_TAS(ph)QGPQTDSVIQNSENIK_
NSUN2	NSUN2;NSUN2	453	Phosphorylation	A8K529	ENSG00000037474	8.31135	-0.107213	0.154	1	0.874772	2.18e-09	8.07889	-0.11904	0.148	1	0.776744	0	+	+		RQPKLQGKSAETRESTQLSPADLTEGKPTDP	_EST(ph)QLSPADLTEGKPTDPSK_
LRRFIP1	LRRFIP1	735	Phosphorylation	Q32MZ4	ENSG00000124831	6.72089	-0.47688	-0.341	1	0.570064	0	6.49041	-0.119432	0.147	1	0.957016	0	+	+		SEDADRCTLPEHESPSQDISDACEAESTERC	_CTLPEHESPS(ph)QDISDACEAESTER_
PCBP1	PCBP1;PCBP1	171	Phosphorylation	Q15365	ENSG00000169564	6.68941	0.153286	0.504	1	0.525683	5e-10	7.13133	-0.121032	0.145	1	0.529928	1.45e-10	+	+		TECVKQICLVMLETLSQSPQGRVMTIPYQPM	_QICLVMLETLS(ph)QSPQGR_
HMGA1	HMGA1;HMGA1	44	Phosphorylation	P17096	ENSG00000137309	9.10884	-0.248708	-0.035	7	0.999996	0	9.345	-0.144951	0.111	10	0.999805	9.29e-13	+	+		PRKQPPVSPGTALVGSQKEPSEVPTPKRPRG	_KQPPVSPGTALVGS(ph)QKEPSEVPTPK_
MLLT4	MLLT4;MLLT4;MLLT4;MLLT4;MLLT4;MLLT4;MLLT4;MLLT4	1799	Phosphorylation	A8MQ02	ENSG00000130396	8.79468	0.217231	0.59	8	1	0.000534633	8.63893	-0.149857	0.104	7	1	0.000547204	+	+		GAPENLTFKERQRLFSQGQDVSNKVKASRKL	_LFS(ph)QGQDVSNK_
C2CD5	KIAA0528;KIAA0528;KIAA0528;KIAA0528;KIAA0528;KIAA0528;KIAA0528;KIAA0528	657	Phosphorylation	Q86YS7	ENSG00000111731	NA	NA	NA	NA	0	NA	6.48707	-0.154217	0.098	1	0.499994	3.08e-13	+	+		GSPIPEPRQRSRLLRSQSESSDEVTELDLSH	_S(ph)QSESSDEVTELDLSHGK_
RAPGEF6;FNIP1	FNIP1;RAPGEF6;RAPGEF6;RAPGEF6;RAPGEF6;RAPGEF6	1120	Phosphorylation	E9PCH4	ENSG00000158987;ENSG00000217128	NA	NA	NA	NA	NA	NA	7.51077	-0.170784	0.074	1	0.915675	0.00212924	+	+		SANMDPAMMFRQRSLSQGSTNSNMLDVQGGA	_SLS(ph)QGSTNSNM(ox)LDVQGGAHKK_
PHACTR4	PHACTR4	628	Phosphorylation	Q8IZ21	ENSG00000204138	8.16265	-0.0216433	0.269	7	0.995797	2.15e-08	8.52749	-0.174328	0.069	8	0.998575	0	+	+		QAEKREIKRRLTRKLSQRPTVAELLARKILR	_KLS(ph)QRPTVAELLAR_
LASP1	LASP1;LASP1;LASP1	146	Phosphorylation	A8K1D2	ENSG00000002834	NA	NA	NA	NA	NA	NA	8.49101	-0.175077	0.068	3	0.999936	0	+	+		MGPSGGEGMEPERRDSQDGSSYRRPLEQQQP	_MGPSGGEGMEPERRDS(ph)QDGSSYR_
MTMR7	MTMR7;MTMR7;MTMR7	595	Phosphorylation	B7Z9Q7	ENSG00000003987	6.01313	0.0928839	0.423	2	0.893049	0	6.36912	-0.176675	0.065	2	0.5	0		+		QDYSGNMKSFPSRSPSQGDEDSALILTQDNL	_SPS(ph)QGDEDSALILTQDNLK_
RAB3IP	RAB3IP;RAB3IP	268	Phosphorylation	Q96QF0	ENSG00000127328	NA	NA	NA	NA	0	NA	6.45071	-0.179498	0.061	1	0.916118	4.35e-11	+	+		AALKTLVLSSSPTSPTQEPLPGGKTPFKKGH	_TLVLSSSPTSPT(ph)QEPLPGGK_
PDCD11	PDCD11	1357	Phosphorylation	Q14690	ENSG00000148843	NA	NA	NA	NA	NA	NA	5.12395	-0.183032	0.056	1	0.880985	0.00357308	+	+		RLGPSVVGLARYSHVSQHSPSKKALYNKHLP	_YSHVS(ph)QHSPSK_
SPEN	SPEN	1797	Phosphorylation	Q96T58	ENSG00000065526	NA	NA	NA	NA	NA	NA	7.67971	-0.188496	0.049	3	0.999001	0.00050054	+	+		DAEPDANQKAEAAPESQPPASEDLEVDPPVA	_AEAAPES(ph)QPPASEDLEVDPPVAAK_
TTC1	TTC1	23	Phosphorylation	Q53GE7	ENSG00000113312	NA	NA	NA	NA	NA	NA	6.3647	-0.196624	0.037	1	0.844719	1e-14	+	+		CGVPEDLLNGLKVTDTQEAECAGPPVPDPKN	_VTDT(ph)QEAECAGPPVPDPK_
SSFA2	SSFA2;SSFA2;SSFA2;SSFA2	737	Phosphorylation	P28290	ENSG00000138434	7.83683	-0.221842	0.001	6	0.998311	0.000501432	7.64817	-0.22048	0.003	4	0.994034	0.000325177	+	+		KQRYLFAKAGYPLRRSQSLPTTLLSPVRVVS	_S(ph)QSLPTTLLSPVR_
SMG5	SMG5;SMG5	2	Phosphorylation	Q9UPR3	ENSG00000198952	7.3641	-0.7051	-0.648	4	1	1.03e-07	7.58279	-0.221573	0.001	6	0.999999	4.66e-07	+	+		______________MSQGPPTGESSEPEAKV	_(ac)S(ph)QGPPTGESSEPEAK_
ACD	ACD	399	Phosphorylation	Q96AP0	ENSG00000102977	6.95989	-0.644848	-0.567	1	0.748516	0.000373929	7.71254	-0.230753	-0.012	1	0.954518	9.97e-08		+		PALSLAAPDPGQRSSSQPSPAICSAPATLTP	_SSS(ph)QPSPAICSAPATLTPR_
FANCD2	FANCD2	1401	Phosphorylation	Q9BXW9	ENSG00000144554	NA	NA	NA	NA	NA	NA	6.10397	-0.233125	-0.015	1	0.898	0		+		LGNLKNRDLQGEEIKSQNSQESTADESEDDM	_S(ph)QNSQESTADESEDDMSSQASK_
ZNF318	ZNF318	207	Phosphorylation	Q5VUA4	ENSG00000171467	5.37849	0.217603	0.59	2	0.999994	0.00010204	7.20077	-0.244412	-0.031	3	1	1.3e-14	+	+		FTRSSQCSRGLERYISQEEGPLSPFLGQLDE	_YIS(ph)QEEGPLSPFLGQLDEDYR_
TACC1	TACC1;TACC1;TACC1	44	Phosphorylation	O75410	ENSG00000147526	7.33844	-0.440577	-0.293	3	0.9806	0	7.56595	-0.244873	-0.032	3	0.928977	1.51e-11	+	+		EDEAGGPEGDPEEEDSQAETKSLSFSSDSEG	_GGAAGEDEAGGPEGDPEEEDS(ph)QAETK_
FKBP15	FKBP15	956	Phosphorylation	Q5T1M5	ENSG00000119321	8.66753	-0.36125	-0.186	5	0.999865	1.55e-13	8.73116	-0.256735	-0.049	5	0.999859	1.5e-13	+	+		SEEEEEKAEERPRRPSQEQSASASSGQPQAP	_RPS(ph)QEQSASASSGQPQAPLNR_
ESCO1	ESCO1	409	Phosphorylation	Q5FWF5	ENSG00000141446	7.12863	-0.140508	0.11	2	0.895192	0.00169957	5.94354	-0.261345	-0.056	1	0.588552	0.0346641	+	+		IKLSKFNSVQHNKLDSQVSPKLGLLRTSFSP	_LDS(ph)QVSPK_
CGN	CGN;CGN;CGN;CGN	137	Phosphorylation	B9EK46	ENSG00000143375	8.45106	-0.0943872	0.172	2	0	NA	8.55121	-0.262296	-0.057	2	0.824678	2.22e-09	+	+		EEPGAYWNGKLLRSHSQASLAGPGPVDPSNR	_SHS(ph)QASLAGPGPVDPSNR_
RPRD2	RPRD2;RPRD2	734	Phosphorylation	Q5VT52	ENSG00000163125;ENSG00000266562	NA	NA	NA	NA	0.371139	0.000510025	6.2399	-0.295677	-0.105	1	0.775816	2e-15	+	+		NIDGTPVRDERSGTPTQDEMMDKPTSSSVDT	_SGTPT(ph)QDEM(ox)MDKPTSSSVDTMSLLSK_
FNBP1L	FNBP1L;FNBP1L	496	Phosphorylation	Q5T0N5	ENSG00000137942	NA	NA	NA	NA	NA	NA	6.97107	-0.326914	-0.149	2	0.744742	1.5e-05	+	+		GRGDRRHSSDINHLVTQGRESPEGSYTDDAN	_HSSDINHLVT(ph)QGRESPEGSYTDDANQEVR_
DBNL	DBNL;DBNL;DBNL;DBNL;DBNL;DBNL;DBNL	291	Phosphorylation	Q9UJU6	ENSG00000136279	7.68648	0.390888	0.823	1	0.998347	0.0891863	8.19064	-0.327728	-0.15	2	1	4.8e-05	+	+		PQPGKLRSPFLQKQLTQPETHFGREPAAAIS	_QLT(ph)QPETHFGR_
HID1	C17orf28	593	Phosphorylation	Q8IV36	ENSG00000167861	6.5258	-0.422192	-0.268	1	0.499991	0.000138458	8.43838	-0.331354	-0.156	3	0.996657	0	+	+		LQRRRRTPEPLSRTGSQEGTSMEGSRPAAPA	_TGS(ph)QEGTSMEGSRPAAPAEPGTLK_
RALGAPA1	RALGAPA1;GARNL1;RALGAPA1	773	Phosphorylation	E7EQJ8	ENSG00000174373	8.16358	-0.326534	-0.14	3	0.983581	0	8.42488	-0.349934	-0.182	3	0.988726	0	+	+		DDAQILPRSTRVRHFSQSEETGNEVFGALNE	_HFS(ph)QSEETGNEVFGALNEEQPLPR_
EPN2	EPN2;EPN2;EPN2;EPN2;EPN2	173	Phosphorylation	E9PBC2	ENSG00000072134	8.20461	-0.0204136	0.271	2	0.979775	6.32e-11	8.25871	-0.364682	-0.203	3	0.904402	0	+	+		ATGMGSNQITFGRGSSQPNLSTSHSEQEYGK	_GSS(ph)QPNLSTSHSEQEYGK_
ERC1	ERC1;ERC1;ERC1;ERC1;ERC1	15	Phosphorylation	Q8IUD2	ENSG00000082805	NA	NA	NA	NA	0.755303	0.000287327	7.53101	-0.376302	-0.22	1	0.622275	0.00180186	+	+		_MYGSARSVGKVEPSSQSPGRSPRLPRSPRL	_VEPSS(ph)QSPGRSPR_
KIAA1462	KIAA1462	691	Phosphorylation	Q9P266	ENSG00000165757	NA	NA	NA	NA	0	NA	6.44176	-0.385827	-0.234	1	0.569161	0.0193033		+		KHSGSWPGHRYRDQQTQTSFSEEPQSSQLLP	_DQQT(ph)QTSFSEEPQSSQLLPGAK_
DOCK7	DOCK7;DOCK7;DOCK7	1438	Phosphorylation	Q96N67	ENSG00000116641	7.75481	-0.261189	-0.052	3	0.999997	2.14e-06	7.99143	-0.387072	-0.235	4	0	NA	+	+		IASPPERSPSGSAFGSQENLRWRKDMTHWRQ	_SPSGSAFGS(ph)QENLR_
SRRM2	SRRM2;SRRM2;KIAA0324	1550	Phosphorylation	Q9UQ35	ENSG00000167978	NA	NA	NA	NA	0	NA	7.69519	-0.388979	-0.238	2	0.605779	0.0032984	+	+		QRSRSGSSQELDVKPSASPQERSESDSSPDS	_SGSS(ph)QELDVKPS(ph)ASPQER_
NUMA1	NUMA1;NUMA1;NUMA1 variant protein;NUMA1;NUMA1	1766	Phosphorylation	Q4LE64	ENSG00000137497	NA	NA	NA	NA	0	NA	5.67678	-0.39534	-0.247	1	0.518926	1.54e-07	+	+		QPDGTSVPGEPASPISQRLPPKVESLESLYF	_TQPDGTSVPGEPASPIS(ph)QR_
DHX40	DHX40;DHX40	78	Phosphorylation	Q8IX18	ENSG00000108406	5.77211	0.024887	0.332	1	0	NA	6.02007	-0.444969	-0.318	1	0.79021	0.00147112		+		IQAVRDNSFLIVTGNTGSGKTTQLPKYLYEA	_DNSFLIVTGNT(ph)GSGKT(ph)T(ph)QLPK_
DHX40	DHX40;DHX40	84	Phosphorylation	Q8IX18	ENSG00000108406	5.77211	0.024887	0.332	1	0	NA	6.02007	-0.444969	-0.318	1	0.999965	0.00147112		+		NSFLIVTGNTGSGKTTQLPKYLYEAGFSQHG	_DNSFLIVTGNT(ph)GSGKT(ph)T(ph)QLPK_
DHX40	DHX40;DHX40	83	Phosphorylation	Q8IX18	ENSG00000108406	5.77211	0.024887	0.332	1	0	NA	6.02007	-0.444969	-0.318	1	0.999969	0.00147112		+		DNSFLIVTGNTGSGKTTQLPKYLYEAGFSQH	_DNSFLIVTGNT(ph)GSGKT(ph)T(ph)QLPK_
FANCD2	FANCD2	1404	Phosphorylation	Q9BXW9	ENSG00000144554	NA	NA	NA	NA	NA	NA	5.46605	-0.466217	-0.348	1	0.499998	0	+	+		LKNRDLQGEEIKSQNSQESTADESEDDMSSQ	_S(ph)QNSQESTADESEDDMSSQASK_
SASH1	SASH1;SASH1;SASH1;SASH1	90	Phosphorylation	O94885	ENSG00000111961	NA	NA	NA	NA	NA	NA	8.11912	-0.495939	-0.391	2	0.999996	7.74e-13	+	+		SDVCERMEELRKRRVSQDLEVEKPDASPTSL	_RVS(ph)QDLEVEKPDASPTSLQLR_
EPB41L2	EPB41L2;EPB41L2;EPB41L2;EPB41L2;DKFZp781H1755;EPB41L2;EPB41L2;EPB41L2;EPB41L2;EPB41L2;EPB41L2	55	Phosphorylation	O43491	ENSG00000079819	6.53666	-0.426315	-0.274	1	0.395723	0	6.84738	-0.503466	-0.402	1	0.710441	0	+	+		DPEEEKGSQPPPAAESQSSLRRQKREKETSE	_GSQPPPAAES(ph)QSSLRR_
RNF20	RNF20;RNF20;RNF20	522	Phosphorylation	Q5VTR2	ENSG00000155827	NA	NA	NA	NA	0.441482	2.88e-06	7.28576	-0.511711	-0.414	1	0.931765	0	+	+		DLNKTRLRSGSALLQSQSSTEDPKDEPAELK	_SGSALLQS(ph)QSSTEDPKDEPAELKPDSEDLSSQSSASK_
SPEN	SPEN	2412	Phosphorylation	Q96T58	ENSG00000065526	NA	NA	NA	NA	NA	NA	7.92368	-0.567618	-0.493	1	0.785618	4.23e-12	+	+		SCTSDLSKIPSTENSSQEISVEERTPTKASV	_IPSTENSS(ph)QEISVEER_
TBC1D15	TBC1D15;TBC1D15;DKFZp761D0223	668	Phosphorylation	B4DMT9	ENSG00000121749	NA	NA	NA	NA	0	NA	5.59554	-0.570079	-0.497	1	0.837862	0.00404908	+	+	+	ALPTLSASGARNDSPTQIPVSSDVCRLTPA_	_NDSPT(ph)QIPVSSDVCRLT(ph)PA_
SRRM2	SRRM2;SRRM2;KIAA0324	1542	Phosphorylation	Q9UQ35	ENSG00000167978	8.35549	-0.695442	-0.635	1	0.88302	0	8.37813	-0.570636	-0.498	1	0.812659	2e-15	+	+		TVARTPLGQRSRSGSSQELDVKPSASPQERS	_SGSS(ph)QELDVKPSASPQER_
IRS2	IRS2;IRS2;IRS2	308	Phosphorylation	Q96RG5	ENSG00000185950	8.14866	-0.281001	-0.079	4	0.990967	6.46e-06	8.54424	-0.579124	-0.51	5	0.995626	6.39e-05	+	+		MKALKELFEFRPRSKSQSSGSSATHPISVPG	_SKS(ph)QSSGSSATHPISVPGAR_
ARHGEF26	ARHGEF26;ARHGEF26	222	Phosphorylation	B3KXG0	ENSG00000114790	7.97174	-0.740432	-0.695	3	1	0	8.47734	-0.583636	-0.516	4	1	0	+	+		QKSSSEQKLPLQRLPSQENELLENPSVVLST	_LPS(ph)QENELLENPSVVLSTNSPAALK_
CAST	CAST;CAST;CAST;CAST	11	Phosphorylation	E7ESM9	ENSG00000153113	9.54163	-0.709764	-0.654	20	1	1.22e-07	9.47563	-0.591201	-0.527	15	1	1.4e-05		+	+	_____MSQPGQKPAASPRPRRAAAARRTHEH	_(ac)S(ph)QPGQKPAAS(ph)PRPR_
DVL3	DVL3;DVL3;DVL3;DVL3	125	Phosphorylation	F5GWR8	ENSG00000161202	5.62418	-0.858881	-0.854	1	0.909269	1.93e-05	6.00381	-0.594008	-0.531	1	0.901709	2.08e-05	+	+		GDSRPPSFHPHAGGGSQENLDNDTETDSLVS	_TGGIGDSRPPSFHPHAGGGS(ph)QENLDNDTETDSLVSAQR_
TRAFD1	TRAFD1	415	Phosphorylation	O14545	ENSG00000135148	9.37612	-0.560175	-0.453	12	0.999389	0	9.35955	-0.597343	-0.536	12	0.999905	0	+	+	+	VTEGIPRLDSQPQETSPELPRRRVRHQGDLS	_LDS(ph)QPQETS(ph)PELPR_
PHACTR4	PHACTR4;PHACTR4	590	Phosphorylation	Q8IZ21	ENSG00000204138	7.89192	-0.66763	-0.597	4	0.999273	0.00249845	8.31616	-0.644465	-0.603	4	0.999964	1.11e-06	+	+		NEIRHQIGNTLIRRLSQRPTPEELEQRNILQ	_RLS(ph)QRPTPEELEQR_
ATAD2	ATAD2	1302	Phosphorylation	Q6PL18	ENSG00000156802	NA	NA	NA	NA	NA	NA	7.34038	-0.658629	-0.624	4	1	0.000251411	+	+		EGKEMCVLRMTRARRSQVEQQQLITVEKALA	_S(ph)QVEQQQLITVEK_
MAP1B	MAP1B;MAP1B;DKFZp686F1345	1302	Phosphorylation	P46821	ENSG00000131711	7.22701	-0.780612	-0.749	2	0.999877	2.55e-11	7.15363	-0.696915	-0.678	2	0.789988	0.00230759	+	+	+	KVSAEAEVAPVSPEVTQEVVEEHCASPEDKT	_VSAEAEVAPVS(ph)PEVT(ph)QEVVEEHCASPEDK_
NDNL2	NDNL2	60	Phosphorylation	Q96MG7	ENSG00000185115	NA	NA	NA	NA	NA	NA	7.67321	-0.708019	-0.694	1	0.79345	0	+	+		EEAPSTSRGPGGSQGSQGPSPQGARRAQAAP	_GPGGSQGS(ph)QGPSPQGAR_
MAP1B	MAP1B;MAP1B;DKFZp686F1345	1298	Phosphorylation	P46821	ENSG00000131711	8.97012	-0.506599	-0.381	2	0.999991	0	8.70045	-0.716813	-0.707	7	0.997299	1.2e-13	+	+	+	PNEIKVSAEAEVAPVSPEVTQEVVEEHCASP	_VSAEAEVAPVS(ph)PEVT(ph)QEVVEEHCASPEDK_
LRRFIP1	LRRFIP1	711	Phosphorylation	Q32MZ4	ENSG00000124831	NA	NA	NA	NA	NA	NA	7.07642	-0.718426	-0.709	1	0.828557	0.00212984	+	+		LDEGVAKDNAKIDGATQSSPAEPKSEDADRC	_IDGAT(ph)QSSPAEPK_
TTC28	TTC28	2224	Phosphorylation	Q96AY4	ENSG00000100154	7.67522	-0.605749	-0.514	2	0.999665	1.74e-06	8.17791	-0.719828	-0.711	4	0.999081	3.26e-06	+	+		SETSAFSRPVLSHQKSQPSPVTVKPKPPARS	_S(ph)QPSPVTVKPKPPAR_
MAPRE1	MAPRE1;MAPRE1	166	Phosphorylation	Q15691	ENSG00000101367	6.67801	-1.06691	-1.133	3	0	NA	6.37627	-0.734467	-0.732	2	0.930263	0.0153374	+	+		KPLTSSSAAPQRPISTQRTAAAPKAGPGVVR	_KPLTSSSAAPQRPIST(ph)QR_
ZFPM1	ZFPM1	666	Phosphorylation	Q8IX07	ENSG00000179588	NA	NA	NA	NA	0.488677	5.87e-06	6.95022	-0.77816	-0.794	1	0.848254	2.5e-10	+	+		AATPEDGAGGRGSEGSQSPGSSVDDAEDDPS	_GSEGS(ph)QSPGSSVDDAEDDPSR_
MAP7D1	MAP7D1;RPRC1;MAP7D1;MAP7D1	113	Phosphorylation	Q3KQU3	ENSG00000116871	NA	NA	NA	NA	0	NA	8.13395	-0.795033	-0.819	2	0.845032	0.000100805	+	+	+	PPAMGPRDARPPRRSSQPSPTAVPASDSPPT	_RSS(ph)QPS(ph)PTAVPASDSPPTK_
PABPN1	PABPN1	95	Phosphorylation	Q86U42	ENSG00000100836	7.98229	-0.167717	0.073	4	0.987912	0	8.98468	-0.800274	-0.826	2	0.940607	0	+	+		PPGAPGPGPGSGAPGSQEEEEEPGLVEGDPG	_APPGAPGPGPGSGAPGS(ph)QEEEEEPGLVEGDPGDGAIEDPELEAIK_
SRCAP	SRCAP	3020	Phosphorylation	Q6ZRS2	ENSG00000080603	7.15975	-1.14669	-1.24	2	0.996827	0.000177817	6.35788	-0.816291	-0.849	1	0.814198	0.00303539		+		RKRGRPPKNPPSPRPSQLPVLDRDSTSVLES	_NPPSPRPS(ph)QLPVLDR_
GLCCI1	GLCCI1	76	Phosphorylation	Q86VQ1	ENSG00000106415	5.40362	-1.40553	-1.587	1	0.680057	9.75e-10	7.21195	-0.890385	-0.955	1	0.813856	0	+	+		LQPIRATVPYQLLRGSQHSPTRPPVAAAAAS	_GS(ph)QHSPTRPPVAAAAASLGSLPGPGAAR_
ICE1	KIAA0947	252	Phosphorylation	Q9Y2F5	ENSG00000164151	NA	NA	NA	NA	0.499883	1.88e-09	7.37577	-0.896576	-0.964	2	0.582838	0.000569803	+	+		ITSSRVPGEDGTLPPTQGSPLRTSNVQTCLT	_VPGEDGTLPPT(ph)QGSPLR_
TMEM163	TMEM163	12	Phosphorylation	Q8TC26	ENSG00000152128	8.10558	-0.937574	-0.959	5	0.997638	9.43e-08	8.19304	-0.95235	-1.043	4	0.998472	1.03e-07	+	+		____MEPAAGIQRRSSQGPTVPPPPRGHAPP	_RSS(ph)QGPTVPPPPR_
ABI1	ABI1;ABI1;ABI1;ABI1;SSH3BP;ABI1;ABI1	179	Phosphorylation	A6NFN2	ENSG00000136754	NA	NA	NA	NA	0	NA	6.46995	-1.05197	-1.186	1	0.714584	0.00147438	+	+		NQPARTGTLSRTNPPTQKPPSPPMSGRGTLG	_TNPPT(ph)QKPPSPPMSGR_
ATP5B	ATP5B;ATP5B;ATP5B;ATP5B	465	Phosphorylation	P06576	ENSG00000110955	NA	NA	NA	NA	NA	NA	7.33135	-1.07817	-1.223	1	1	8.67e-12	+	+		DKLTVSRARKIQRFLSQPFQVAEVFTGHMGK	_FLS(ph)QPFQVAEVFTGHMGK_
CSTF2	CSTF2;CSTF2;CSTF2;CSTF2	538	Phosphorylation	B3V096	ENSG00000101811	NA	NA	NA	NA	NA	NA	6.3064	-1.22607	-1.435	1	0.658122	1.91e-05	+	+		VMQGTGMQGASIQGGSQPGGFSPGQNQVTPQ	_QVPVMQGTGMQGASIQGGS(ph)QPGGFSPGQNQVTPQDHEK_
CTTN	CTTN;CTTN;CTTN;CTTN	399	Phosphorylation	Q14247	ENSG00000085733	6.97219	-0.381818	-0.214	7	0.924812	0.000754947	7.51822	-1.23023	-1.441	1	0.823158	4.46e-09	+	+	+	QEEARRKLEEQARAKTQTPPVSPAPQPTEER	_AKT(ph)QTPPVS(ph)PAPQPTEER_
GPRC5A	GPRC5A	301	Phosphorylation	A8K556	ENSG00000013588	6.4868	-0.292935	-0.095	2	0.523957	0.000872183	6.53254	-1.23576	-1.449	1	0	NA	+	+		PQLVKKSYGVENRAYSQEEITQGFEETGDTL	_AYS(ph)QEEITQGFEETGDTLYAPYSTHFQLQNQPPQK_
JMJD1C	JMJD1C;JMJD1C;JMJD1C;JMJD1C	2005	Phosphorylation	Q15652	ENSG00000171988	7.64101	-0.892205	-0.899	1	0.499976	0	7.8878	-1.24011	-1.455	1	0.577976	0	+	+		PESDVGTDNKLTPPESQSPLHWLADLAEQKA	_LTPPES(ph)QSPLHWLADLAEQK_
FMN2	FMN2	404	Phosphorylation	Q9NZ56	ENSG00000155816	NA	NA	NA	NA	NA	NA	6.43093	-1.25463	-1.476	1	0.860103	0	+	+		PDAPAAASLPGSPAPSQRCFKPYPLITPCYI	_LGEEPEEEAQGPDAPAAASLPGSPAPS(ph)QR_
CTTN	CTTN;CTTN;CTTN;CTTN	421	Phosphorylation	Q14247	ENSG00000085733	NA	NA	NA	NA	0.473696	0.00010726	6.83013	-1.28114	-1.514	1	0.767585	0.00010726	+	+		PAPQPTEERLPSSPVYEDAASFKAELSYRGP	_T(ph)QTPPVSPAPQPTEERLPSSPVY(ph)EDAASFK_
CTBP2	CTBP2;CTBP2;CTBP2	492	Phosphorylation	Q5SQP8	ENSG00000175029	NA	NA	NA	NA	NA	NA	6.85925	-1.30525	-1.548	1	0.681562	0.00305538		+		GGIPVTHNLPTVAHPSQAPSPNQPTKHGDNR	_YPPGIVGVAPGGLPAAM(ox)EGIIPGGIPVTHNLPTVAHPS(ph)QAPSPNQPTK_
SRRM1	SRRM1;SRRM1;SRRM1	785	Phosphorylation	B7Z7U0	ENSG00000133226	7.66222	-1.38349	-1.558	1	0.625956	2.13e-06	7.54683	-1.30925	-1.554	1	0.810186	0	+	+	+	EPAAKKPPAPPSPVQSQSPSTNWSPAVPVKK	_KPPAPPS(ph)PVQS(ph)QSPSTNWSPAVPVK_
ATXN2L	ATXN2L;ATXN2L;ATXN2L;ATXN2L	630	Phosphorylation	Q8WWM7	ENSG00000168488	NA	NA	NA	NA	0.373413	0	7.30229	-1.76778	-2.209	1	0.693002	0	+	+		SGGTEGPEQPPPPCPSQTGSPPVGLIKGEDK	_TESVSDKEDKPPLAPSGGTEGPEQPPPPCPS(ph)QTGSPPVGLIK_
HUWE1	HUWE1;HUWE1;HUWE1;HUWE1;HUWE1	3906	Phosphorylation	Q7Z6Z7	ENSG00000086758	6.74407	-1.51268	-1.731	1	0.933041	0.00021684	7.28847	-1.88284	-2.374	1	0.856306	0.00146755	+	+		ATERESKPPVRDTRESQLAHIKDEPPPLSPA	_ES(ph)QLAHIKDEPPPLSPAPLTPATPSSLDPFFSR_
KHDRBS1	KHDRBS1	58	Phosphorylation	B2R7B5	ENSG00000121774	8.77945	6.50251	9.021	1	0.722853	5.47e-06	NA	NA	NA	NA	NA	NA	+		+	RSRGGGGGSRGGARASPATQPPPLLPPSATG	_AS(ph)PATQPPPLLPPSATGPDATVGGPAPTPLLPPSATASVK_
SLC22A1	SLC22A1	4	Phosphorylation	F5GY86	ENSG00000175003	6.83191	4.5128	6.352	1	0.999193	0.00873499	NA	NA	NA	NA	NA	NA			+	____________MAFSPNYMSMLLFRLLQGL	_(ac)MAFS(ph)PNYMSMLLFR_
SUPT5H	SUPT5H;SUPT5H;SUPT5H	1036	Phosphorylation	O00267	ENSG00000196235	7.27282	3.90593	5.538	1	0.656587	0.00731304	NA	NA	NA	NA	NA	NA	+			KVVSISSEHLEPITPTKNNKVKVILGEDREA	_VVSISSEHLEPITPT(ph)K_
HERC1	HERC1;HERC1	4393	Phosphorylation	Q15751	ENSG00000103657	7.64793	3.75007	5.329	2	0.998751	0.0133082	NA	NA	NA	NA	NA	NA				LPDTVPPQYGALREVSIHTVRARLRLLYHFS	_EVS(ph)IHTVRAR_
MDC1;MDC1;MDC1;MDC1;MDC1;MDC1;MDC1;MDC1	MDC1;MDC1;MDC1;MDC1;MDC1;MDC1;MDC1	1466	Phosphorylation	Q14676	ENSG00000137337;ENSG00000206481;ENSG00000224587;ENSG00000225589;ENSG00000228575;ENSG00000231135;ENSG00000234012;ENSG00000237095	6.06251	3.57337	5.092	1	0.582313	0.0055776	NA	NA	NA	NA	0.388777	0.00352083	+		+	TAPELQPSTSTDQPVTPEPTSQATRGRTDRS	_SSVKT(ph)PETVVPTAPELQPSTSTDQPVT(ph)PEPTSQATR_
FLOT1;FLOT1;FLOT1;FLOT1;FLOT1;FLOT1;FLOT1	FLOT1;FLOT1;FLOT1;FLOT1;FLOT1;FLOT1;FLOT1;FLOT1;FLOT1;FLOT1	385	Phosphorylation	O75955	ENSG00000137312;ENSG00000206379;ENSG00000206480;ENSG00000224740;ENSG00000230143;ENSG00000232280;ENSG00000236271	8.52834	3.23332	4.635	2	0.696151	0.00564305	NA	NA	NA	NA	0.482772	0.000229699	+			GPLTSANKITLVSSGSGTMGAAKVTGEVLDI	_ITLVSSGS(ph)GTM(ox)GAAK_
CHL1	CHL1;CHL1;CHL1	91	Phosphorylation	O00533	ENSG00000134121	7.32176	2.90321	4.193	1	0.499959	0.0147328	NA	NA	NA	NA	NA	NA				FYFTDHRIIPSNNSGTFRIPNEGHISHFQGK	_IIPSNNS(ph)GTFR_
THRAP3	THRAP3;THRAP3;THRAP3;THRAP3;THRAP3	210	Phosphorylation	Q9Y2W1	ENSG00000054118	6.68243	2.62847	3.824	1	0.878339	0.00308403	NA	NA	NA	NA	0	NA	+			DNQGDEAKEQTFSGGTSQDTKASESSKPWPD;DNQGDEVKEQTFSGGTSQDTKASESSKPWPD	_EQTFSGGT(ph)SQDTK_
HNRNPM	HNRNPM;HNRNPM;ORF;HNRNPM	452	Phosphorylation	P52272	ENSG00000099783	7.86302	2.54444	3.711	4	1	0.0346916	NA	NA	NA	NA	NA	NA	+			MGLVMDRMGSVERMGSGIERMGPLGLDHMAS	_MGS(ph)GIER_
HMGN3	HMGN3	78	Phosphorylation	Q15651	ENSG00000118418	7.78244	2.36801	3.475	1	0.999191	5.55e-11	NA	NA	NA	NA	NA	NA	+			KKEEKQEAGKEGTAPSENGETKAEEAQKTES	_EGTAPS(ph)ENGETKAEEAQK_
MYBBP1A	MYBBP1A	1314	Phosphorylation	Q9BQG0	ENSG00000132382	6.23782	2.30185	3.386	1	0.999613	0.0189161	NA	NA	NA	NA	1	0.000328638	+			KARLSLVIRSPSLLQSGAKKKAQVRKAGKP_	_SPSLLQS(ph)GAK_
ZSCAN5A;ZSCAN5B	ZSCAN5A;ZSCAN5B	296	Phosphorylation	Q9BUG6	ENSG00000131848;ENSG00000197213	7.19365	2.28523	3.364	1	0.804823	0.0101769	NA	NA	NA	NA	NA	NA	+		+	ASTHSGNRGDALNLSSPKRSKPDASSISQEE	_GDALNLSS(ph)PKR_
OXSR1	OXSR1;OXSR1	425	Phosphorylation	O95747	ENSG00000172939	6.01883	2.14714	3.178	1	0.946683	9.73e-11	NA	NA	NA	NA	NA	NA	+			PTAEPAKTAQALSSGSGSQETKIPISLVLRL	_TAQALSSGS(ph)GSQETK_
NBN	NBN;NBN;NBN;NBN	341	Phosphorylation	A6H8Y5	ENSG00000104320	6.08778	2.07776	3.085	1	0.673553	0.00209541	NA	NA	NA	NA	0	NA	+			QGHPSTGLKTTTPGPSLSQGVSVDEKLMPSA	_TTTPGPS(ph)LSQGVSVDEK_
SMC1A	SMC1A	962	Phosphorylation	Q14683	ENSG00000072501;ENSG00000269384	5.59824	2.07522	3.082	1	0.58056	0	NA	NA	NA	NA	0	NA	+			MDDISQEEGSSQGEDSVSGSQRISSIYAREA	_GTMDDISQEEGSSQGEDS(ph)VSGSQR_
TRIM24	TRIM24;TRIM24	771	Phosphorylation	O15164	ENSG00000122779	7.41338	2.06392	3.067	2	0.702856	1.34e-05	NA	NA	NA	NA	NA	NA	+			PRSILTSLLLNSSQSSTSEETVLRSDAPDST	_SILTSLLLNSSQSS(ph)TSEETVLR_
RPS6	RPS6;RPS6;RPS6;RPS6	235	Phosphorylation	A2A3R6	ENSG00000137154	6.18227	1.99019	2.968	1	0.5	0.00129215	NA	NA	NA	NA	0	NA	+			AKEKRQEQIAKRRRLSSLRASTSKSESSQK_	_LS(ph)SLRAS(ph)TSK_
TOP2B	TOP2B;TOP2B;TOP2B	1552	Phosphorylation	Q02880	ENSG00000077097	7.46459	1.8707	2.808	1	0.996015	2.48e-07	NA	NA	NA	NA	NA	NA	+			PKGKGRGAKKRKASGSENEGDYNPGRKTSKT	_ASGS(ph)ENEGDYNPGRK_
NCAM1	NCAM1;NCAM1;NCAM1	780	Phosphorylation	P13591	ENSG00000149294;ENSG00000262279	5.97381	1.80896	2.725	1	0.547778	0.000736269	NA	NA	NA	NA	0	NA	+			PGAKGKDMEEGKAAFSKDESKEPIVEVRTEE	_AAFS(ph)KDESKEPIVEVR_
STRN3	STRN3;STRN3	335	Phosphorylation	Q13033	ENSG00000196792	5.80423	1.78048	2.687	1	0.942342	1.76e-06	NA	NA	NA	NA	0.386203	0.000304212			+	ARSSGDGTEWDKDDLSPTAEVWDVDQGLISK	_SSGDGTEWDKDDLS(ph)PTAEVWDVDQGLISK_
KDM2B	KDM2B;KDM2B;KDM2B;KDM2B;FBXL10;FBXL10;KDM2B	443	Phosphorylation	Q8NHM5	ENSG00000089094	6.81972	1.75026	2.646	1	0.516386	1.24e-06	NA	NA	NA	NA	NA	NA	+			EGEGRDRAPKPPTDGSTSPTSTPSEDQEALG	_APKPPTDGS(ph)TSPTSTPSEDQEALGK_
RICTOR	RICTOR	1284	Phosphorylation	Q6R327	ENSG00000164327	8.15161	1.73444	2.625	2	0.968911	3e-10	NA	NA	NA	NA	0.496267	0.00050217	+			YLTPQSNHLSLSKSNSVSLVPPGSSHTLPRR	_SNS(ph)VSLVPPGSSHTLPR_
		27	Phosphorylation	H3BU20	ENSG00000260259	5.80586	1.69946	2.578	1	NA	NA	NA	NA	NA	NA	0.36246	0.0033909				IGAASMSSNLASLLKSSRASRAQTTARPARS	_IGAASMSSNLAS(ph)LLKSSR_
CACNB2	CACNB2;CACNB2;CACNB2;CACNB2;CACNB2;CACNB2;CACNB2;CACNB2;CACNB2;CAVB2F;CAVB2G	426	Phosphorylation	B7Z1U5	ENSG00000165995	5.92849	1.64376	2.503	1	0.5	9.38e-06	NA	NA	NA	NA	0	NA				GSQGDQRTDRSAPIRSASQAEEEPSVEPVKK	_S(ph)ASQAEEEPSVEPVK_
STAMBPL1	STAMBPL1;STAMBPL1	240	Phosphorylation	B3KS69	ENSG00000138134	8.15186	1.6072	2.454	1	0.608124	0	NA	NA	NA	NA	0	NA				VFADQPNKSDATNYASHSPPVNRALTPAATL	_SDATNYAS(ph)HSPPVNR_
MED24	MED24;MED24;MED24;MED24	863	Phosphorylation	O75448	ENSG00000008838	6.7941	1.57642	2.413	1	0.549811	0.00256542	NA	NA	NA	NA	0	NA	+		+	PLDDVQPSKLMRLLSSNEDDANILSSPTDRS	_LLSS(ph)NEDDANILSS(ph)PTDR_
TCEB3	TCEB3	541	Phosphorylation	Q14241	ENSG00000011007	6.00582	1.57274	2.408	1	0.567779	0.000783966	NA	NA	NA	NA	NA	NA	+			SLELISSFQPKRKAFSSPQEEEEAGFTGRRM	_AFS(ph)SPQEEEEAGFTGR_
NADK	NADK;NADK	64	Phosphorylation	Q5QPS4	ENSG00000008130	5.57382	1.55851	2.389	1	0.993703	0.00154564	NA	NA	NA	NA	NA	NA	+			ASPALGSTKEFRRTRSLHGPCPVTTFGPKAC	_TRS(ph)LHGPCPVTTFGPK_
LARP7	LARP7;LARP7	350	Phosphorylation	Q4G0J3	ENSG00000174720	8.26595	1.52572	2.345	2	0.586256	0	NA	NA	NA	NA	0.497684	9.9e-14	+			EISTEEEKDTGDLKDSSLLKTKRKHKKKHKE	_DIEISTEEEKDTGDLKDS(ph)SLLK_
GRAMD1A	GRAMD1A;GRAMD1A	103	Phosphorylation	B3KUH3	ENSG00000089351	8.17099	1.4352	2.223	1	0.7856	7.71e-05	NA	NA	NA	NA	0.702026	0.00601237	+		+	QDSTTPHSGRSTPSSSPSLRKRLQLLPPSRP	_STPSSS(ph)PSLRK_
ZNF148	ZNF148;ZNF148	665	Phosphorylation	B2RAI2	ENSG00000163848	5.78939	1.43296	2.22	1	1	0.0137888	NA	NA	NA	NA	NA	NA	+		+	VYATMPINSFRSGMNSPLRTTPDKSHFGLIV	_SGMNS(ph)PLR_
SNIP1	SNIP1;SNIP1;SNIP1	200	Phosphorylation	B1AK66	ENSG00000163877	7.54892	1.42175	2.205	1	0.5	0.000944226	NA	NA	NA	NA	NA	NA	+			RRREHRQRNDVGGGGSESQELVPRPGGNNKE	_NDVGGGGS(ph)ESQELVPRPGGNNK_
SNIP1	SNIP1;SNIP1;SNIP1	202	Phosphorylation	B1AK66	ENSG00000163877	7.54892	1.42175	2.205	1	0.5	0.000944226	NA	NA	NA	NA	NA	NA	+			REHRQRNDVGGGGSESQELVPRPGGNNKEKE	_NDVGGGGS(ph)ESQELVPRPGGNNK_
SMG1	SMG1	3574	Phosphorylation	I3L0C1	ENSG00000157106	7.49069	1.36435	2.128	1	0.732803	0.00123587	NA	NA	NA	NA	NA	NA	+		+	NARKLIQKNLATSADTPPSTVPGTGKSVACS	_NLATSADT(ph)PPSTVPGTGK_
ZNF148	ZNF148;ZNF148;ZNF148;ZNF148	306	Phosphorylation	B2RAI2	ENSG00000163848	6.37727	1.3301	2.082	1	0.765036	2.71e-08	NA	NA	NA	NA	0.232735	0.00115934	+		+	KGGLLTSEEDSGFSTSPKDNSLPKKKRQKTE	_GGLLTSEEDSGFSTS(ph)PK_
AKAP11	AKAP11	1580	Phosphorylation	Q9UKA4	ENSG00000023516	7.66206	1.31359	2.06	1	0.977388	0.00806419	NA	NA	NA	NA	NA	NA	+		+	ETTKSADRVTYAEKLSPLTGQACRYCDLKEL	_VTYAEKLS(ph)PLTGQACR_
DDX59	DDX59;DDX59	160	Phosphorylation	Q5T1V6	ENSG00000118197	7.90502	1.2353	1.955	4	0.999999	0	NA	NA	NA	NA	NA	NA	+		+	KSKLSNPQKADSEPESPLNASYVYKEHPFIL	_ADSEPES(ph)PLNASYVYK_
PPFIA1	PPFIA1;PPFIA1;PPFIA1	238	Phosphorylation	Q13136	ENSG00000131626	7.50414	1.19988	1.908	1	0.561999	6.06e-06	NA	NA	NA	NA	0	NA	+			INHEQENTPSTSGKRSSDGSLSHEEDLAKVI	_RS(ph)SDGSLSHEEDLAK_
FARP2	FARP2;FARP2;FARP2	425	Phosphorylation	O94887	ENSG00000006607	6.13874	1.17249	1.871	1	0.909509	1.1e-07	NA	NA	NA	NA	0.497591	1.73e-06	+			SPSTLVPSGLPEFKDSSSSLTDPQVSYVKSP	_DS(ph)SSSLTDPQVSYVK_
WDR62	WDR62;DKFZp434J046;MAFK	1268	Phosphorylation	O43379	ENSG00000075702	5.93551	1.1503	1.841	1	0.783231	0.00575795	NA	NA	NA	NA	0.429053	0	+		+	LASLGQELQAITTATTPSLDSEGQEPALRSW	_RPS(ph)SVGELASLGQELQAITTATT(ph)PSLDSEGQEPALR_
ATAD2	ATAD2	61	Phosphorylation	Q6PL18	ENSG00000156802	7.41323	1.14607	1.836	1	0.864302	0.000427208	NA	NA	NA	NA	NA	NA	+			QKKPAATTAKAGDGSSVKEVETYHRTRALRS	_AGDGSS(ph)VKEVETYHR_
EIF4A3	EIF4A3	10	Phosphorylation	P38919	ENSG00000141543	6.81818	1.13238	1.817	1	0.829795	7.11e-05	NA	NA	NA	NA	0.422554	0.00091547	+			______MATTATMATSGSARKRLLKEEDMTK	_(ac)ATTATM(ox)ATS(ph)GSARK_
LGALSL	LGALSL;LGALSL;LGALSL	24	Phosphorylation	Q3ZCW2	ENSG00000119862	8.28578	1.10909	1.786	2	0.692621	0	NA	NA	NA	NA	NA	NA				DAVVKLDDGHLNNSLSSPVQADVYFPRLIVP	_LDDGHLNNSLS(ph)SPVQADVYFPR_
TMEM230	TMEM230;C20orf30	25	Phosphorylation	Q96A57	ENSG00000089063	4.55303	1.10595	1.782	1	0.788936	5.04e-05	NA	NA	NA	NA	0.824366	1.69e-06	+			TGIPSSKVKYSRLSSTDDGYIDLQFKKTPPK	_LSST(ph)DDGYIDLQFK_
PACSIN3	PACSIN3;PACSIN3	348	Phosphorylation	D3DQR0	ENSG00000165912	6.73689	1.10279	1.778	1	0.544	0.0095832	NA	NA	NA	NA	NA	NA	+			RDGTAPPPQSPGSPGTGQDEEWSDEESPRKA	_DGTAPPPQSPGSPGT(ph)GQDEEWSDEESPRK_
CHEK1	CHEK1;CHEK1;CHEK1	302	Phosphorylation	B4DT73	ENSG00000149554	6.47831	1.0825	1.75	1	0.924566	5.1e-06	NA	NA	NA	NA	NA	NA	+		+	KGAKRPRVTSGGVSESPSGFSKHIQSNLDFS	_VTSGGVSES(ph)PSGFSK_
CCDC117	CCDC117;CCDC117;CCDC117;CCDC117;CCDC117	53	Phosphorylation	Q8IWD4	ENSG00000159873	7.81487	1.06357	1.725	1	0.943988	0.00403946	NA	NA	NA	NA	NA	NA	+		+	GAELAPRPGPRAVPSSPAGSAARGRVSVHCK	_AVPSS(ph)PAGSAAR_
HSPA4	HSPA4;HS24/p52;HSPA4;HS24/P52;HSPA4	76	Phosphorylation	B4DH02	ENSG00000170606	6.61119	1.04838	1.705	1	1	0.000335535	NA	NA	NA	NA	NA	NA	+			KNTVQGFKRFHGRAFSDPFVEAEKSNLAYDI	_AFS(ph)DPFVEAEK_
FOXJ3	FOXJ3;FOXJ3;FOXJ3	223	Phosphorylation	Q9UPW0	ENSG00000198815	8.18526	1.04593	1.701	2	0.675872	0.00434993	NA	NA	NA	NA	0	NA	+		+	TNKVTLYNTDQDGSDSPRSSLNNSLSDQSLA	_VTLYNTDQDGSDS(ph)PR_
GOLM1	GOLM1;GOLPH2;GOLM1	369	Phosphorylation	Q5VZE3	ENSG00000135052	8.5387	1.04334	1.698	2	0.975587	0	NA	NA	NA	NA	NA	NA				LRGEDDYNMDENEAESETDKQAALAGNDRNI	_LRGEDDYNMDENEAES(ph)ETDKQAALAGNDR_
CLASP2	CLASP2;CLASP2;CLASP2;CLASP2;CLASP2;CLASP2;CLASP2;CLASP2;CLASP2;CLASP2	601	Phosphorylation	F5H604	ENSG00000163539	7.23414	1.03591	1.688	4	0.568033	0.00103836	NA	NA	NA	NA	NA	NA	+			AGSSKASSLPGSLQRSRSDIDVNAAAGAKAH	_S(ph)RSDIDVNAAAGAK_
BRIP1	BRIP1	113	Phosphorylation	Q9BX63	ENSG00000136492	7.55733	1.02666	1.675	1	0.874261	0	NA	NA	NA	NA	0.499586	0.00165944	+		+	NDMNQGTSRHFNYPSTPPSERNGTSSTCQDS	_HFNYPST(ph)PPSER_
TP53BP1	TP53BP1;TP53BP1;TP53BP1;TP53BP1	922	Phosphorylation	Q12888	ENSG00000067369	7.66252	0.995955	1.634	1	0.997901	4.24e-08	NA	NA	NA	NA	NA	NA	+		+	TLPKEGDIIPPLTGATPPLIGHLKLEPKRHS	_EGDIIPPLTGAT(ph)PPLIGHLK_
AP4M1	AP4M1;AP4M1;AP4M1;AP4M1;AP4M1	128	Phosphorylation	Q6ZNF7	ENSG00000221838	6.9579	0.994	1.632	1	0.91074	6.68e-05	NA	NA	NA	NA	0.497489	0.0541673				QSQKNEVFLDVVERLSVLIASNGSLLKVDVQ	_LS(ph)VLIASNGSLLK_
MED26	MED26	361	Phosphorylation	B2R9G9	ENSG00000105085	7.58299	0.982364	1.616	2	1	4.65e-08	NA	NA	NA	NA	0.999986	0.00610141	+		+	ESHQRLAGPGCKAGLSPAEPLLSRAGFSPDS	_AGLS(ph)PAEPLLSR_
L3MBTL2	L3MBTL2;L3MBTL2	85	Phosphorylation	B3KPJ8	ENSG00000100395	5.86417	0.944933	1.566	1	0.523285	0.00224214	NA	NA	NA	NA	NA	NA				HLLSPGTPRSLDGSGSEPAVCEMCGIVGTRE	_SLDGSGS(ph)EPAVCEM(ox)CGIVGTR_
MKL2	MKL2;MKL2	552	Phosphorylation	B4DGT8	ENSG00000186260	6.20884	0.908736	1.517	1	0.513398	0.000843033	NA	NA	NA	NA	0	NA	+			QFLSSSPLRMTNNEDSLSPTSSTLSNLELDA	_M(ox)TNNEDS(ph)LSPTSSTLSNLELDAAEKDR_
UTP14A	UTP14A;UTP14A;UTP14A	434	Phosphorylation	Q9BVJ6	ENSG00000156697	7.53221	0.905505	1.513	1	0.640619	0.00364968	NA	NA	NA	NA	0	NA	+			ILLREFEERRSLRKRSELSQDAEPAGSQETK	_RS(ph)ELSQDAEPAGSQETK_
CCDC130	CCDC130	286	Phosphorylation	B3KUZ1	ENSG00000104957	6.59689	0.885809	1.486	1	0.836192	1.95e-06	NA	NA	NA	NA	NA	NA	+		+	VLKKLAQSRRTALATSPITVGDLGIVRRRSR	_TALATS(ph)PITVGDLGIVR_
AFF4	AFF4	679	Phosphorylation	Q9UHB7	ENSG00000072364	6.3561	0.875937	1.473	1	0.794678	2.51e-06	NA	NA	NA	NA	NA	NA	+			QTPKYPESNRTPVKPSSVEEEDSFFRQRMFS	_YPESNRTPVKPS(ph)SVEEEDSFFR_
LRRFIP1	LRRFIP1;LRRFIP1;LRRFIP1;LRRFIP1;LRRFIP1;LRRFIP1	115	Phosphorylation	Q32MZ4	ENSG00000124831	7.84669	0.874915	1.472	1	0.550475	0	NA	NA	NA	NA	0.491964	0	+			MPGLSAATLASLGGTSSRRGSGDTSISIDTE	_NMPGLSAATLASLGGTS(ph)SR_
CDC23	CDC23	564	Phosphorylation	Q9UJX2	ENSG00000094880	5.7996	0.868529	1.463	1	0.655176	0.00389137	NA	NA	NA	NA	NA	NA	+			LLRQILQLRNQGETPTTEVPAPFFLPASLSA	_NQGETPT(ph)TEVPAPFFLPASLSANNTPTR_
MAP3K1	MAP3K1	506	Phosphorylation	Q13233	ENSG00000095015	5.28711	0.841732	1.427	1	0.561921	0.000614592	NA	NA	NA	NA	0	NA				CRSKWRSHDFYSHELSSPVDSPSSLRAAQQQ	_SHDFYSHELS(ph)SPVDSPSSLR_
PPEF2	PPEF2	487	Phosphorylation	O14830	ENSG00000156194	5.52527	0.839879	1.425	1	0.999914	0.00374582	NA	NA	NA	NA	NA	NA				TQQLLQKYNMQFLIRSHECKPEGYEFCHNRK	_GGGCY(ph)FGPDVTQQLLQKYNMQFLIRS(ph)HECK_
PPEF2	PPEF2	466	Phosphorylation	O14830	ENSG00000156194	5.52527	0.839879	1.425	1	0.964472	0.00374582	NA	NA	NA	NA	NA	NA				AQEGCKANTIRGGGCYFGPDVTQQLLQKYNM	_GGGCY(ph)FGPDVTQQLLQKYNMQFLIRS(ph)HECK_
TACC3	TACC3;TACC3	315	Phosphorylation	Q2NKK4	ENSG00000013810	7.8632	0.839476	1.424	4	0.62364	0	NA	NA	NA	NA	0.531991	1.56e-05	+			ESTAPTNHLVAGRAMTLSPQEEVAAGQMASS	_AM(ox)T(ph)LSPQEEVAAGQMASSSR_
MNX1	MNX1	77	Phosphorylation	P50219	ENSG00000130675	8.27662	0.834307	1.417	2	0.991194	6.81e-05	NA	NA	NA	NA	NA	NA	+		+	SSEPPAAPADRLRAESPSPPRLLAAHCALLP	_LRAES(ph)PSPPR_
NR3C2	NR3C2;NR3C2;NR3C2;NR3C2;NR3C2;NR3C2;NR3C2	129	Phosphorylation	B0ZBF7	ENSG00000151623	5.52241	0.832283	1.415	1	0.999997	0	NA	NA	NA	NA	NA	NA	+		+	DADYSYEQQNQQGSMSPAKIYQNVEQLVKFY	_DADYSYEQQNQQGSM(ox)S(ph)PAK_
TMEM230	TMEM230;C20orf30	23	Phosphorylation	Q96A57	ENSG00000089063	6.56859	0.774165	1.337	1	0.967888	0.00739452	NA	NA	NA	NA	0.48989	0.0734068	+			LATGIPSSKVKYSRLSSTDDGYIDLQFKKTP	_LS(ph)STDDGYIDLQFK_
RALGAPB	RALGAPB;RP5-1100H13.1;RP5-1100H13.1	734	Phosphorylation	Q86X10	ENSG00000170471	6.29774	0.768587	1.329	1	0.801793	0	NA	NA	NA	NA	0.498507	0	+		+	NSGISSASGGSTEPTTPDSERPAQALLRDYA	_TNSGISSASGGSTEPTT(ph)PDSERPAQALLR_
WRNIP1	WRNIP1;WRNIP1	77	Phosphorylation	Q96S55	ENSG00000124535	8.4323	0.752834	1.308	1	0.769431	0.000317611	NA	NA	NA	NA	NA	NA	+			KGPSPPGAKRRRLSESSALKQPATPTAAESS	_RLSES(ph)SALK_
GTF2I;GTF2I;GTF2I	GTF2I;GTF2I;GTF2I	830	Phosphorylation	P78347	ENSG00000077809	6.87281	0.751806	1.307	1	0.501511	0.000115925	NA	NA	NA	NA	0.463546	0.00221156	+			IKESTSSKSPPRKINSSPNVNTTASGVEDLN	_KINS(ph)SPNVNTTASGVEDLNIIQVTIPDDDNER_
EIF4EBP1	EIF4EBP1	82	Phosphorylation	Q13541	ENSG00000187840	6.95277	0.711407	1.253	1	0.782386	5.62e-06	NA	NA	NA	NA	0.496767	0	+			VTKTPPRDLPTIPGVTSPSSDEPPMEASQSH	_DLPTIPGVT(ph)SPSSDEPPMEASQSHLR_
LARP7	LARP7;LARP7	299	Phosphorylation	Q4G0J3	ENSG00000174720	6.51065	0.69323	1.228	1	0.959108	0.000152786	NA	NA	NA	NA	0.497869	1.31e-10	+			ASSLPEVRTGKRKRSSSEDAESLAPRSKVKK	_SS(ph)SEDAESLAPR_
MAP7D1	MAP7D1;RPRC1;MAP7D1;MAP7D1	452	Phosphorylation	Q3KQU3	ENSG00000116871	7.32962	0.658189	1.181	1	0.874166	0.00606752	NA	NA	NA	NA	NA	NA	+			LKKRQSLPASPRARLSASTASELSPKSKARP	_ARLS(ph)ASTASELSPK_
CMTR1	FTSJD2;FTSJD2	28	Phosphorylation	Q8N1G2	ENSG00000137200	6.3236	0.649845	1.17	1	0.648273	0.000128032	NA	NA	NA	NA	NA	NA				IKKQKKRVAELALSLSSTSDDEPPSSVSHGA	_VAELALSLS(ph)STSDDEPPSSVSHGAK_
PI4K2A;	PI4K2A;PI4K2A	460	Phosphorylation	Q9BTU6	ENSG00000155252;ENSG00000249967	6.55024	0.637842	1.154	1	0.550936	0.000327414	NA	NA	NA	NA	0.357962	0.00157457	+			QMPPVIVETARSHQRSSSESYTQSFQSRKPF	_S(ph)SSESYTQSFQSR_
KIF4A	KIF4A;KIF4A	802	Phosphorylation	Q59HG1	ENSG00000090889	7.37853	0.637564	1.153	2	0.723572	0.00223767	NA	NA	NA	NA	0	NA	+			KKESGENPPPKLRRRTFSLTEVRGQVSESED	_RT(ph)FSLTEVR_
RPRD2	RPRD2;RPRD2	667	Phosphorylation	Q5VT52	ENSG00000163125;ENSG00000266562	6.88558	0.626112	1.138	3	0.614651	8.22e-05	NA	NA	NA	NA	0.491594	0.000397707	+			SEVSKPKLESESTSPSLEMKIHNFLKGNPGF	_LESESTSPS(ph)LEM(ox)K_
ARHGAP21	ARHGAP21;ARHGAP21	1674	Phosphorylation	Q5T5U3	ENSG00000107863	6.59572	0.624803	1.136	1	0.598129	1.22e-10	NA	NA	NA	NA	0.329501	0.000556695	+			EVTKSSRRNSEGSELSCTEGSLTSSLDSRRQ	_RNSEGSELS(ph)CTEGSLTSSLDSR_
CRYGS	CRYGS	11	Phosphorylation	P22914	ENSG00000213139	5.3784	0.610228	1.117	1	0.881007	0.000942462	NA	NA	NA	NA	NA	NA				_____MSKTGTKITFYEDKNFQGRRYDCDCD	_(ac)MSKTGT(ph)KITFY(ph)EDK_
NOP58	NOP58	510	Phosphorylation	Q9Y2X3	ENSG00000055044	8.21211	0.601697	1.105	2	0.526523	0	NA	NA	NA	NA	0.389416	0.00252993	+			HIKEEPLSEEEPCTSTAIASPEKKKKKKKKR	_HIKEEPLSEEEPCTST(ph)AIASPEKK_
LMNB2	LMNB2	404	Phosphorylation	Q03252	ENSG00000176619	6.48448	0.599794	1.103	1	0.867412	0.000151136	NA	NA	NA	NA	0	NA	+			SSRVTVSRATSSSSGSLSATGRLGRSKRKRL	_ATSSSSGS(ph)LSATGR_
AFF4	AFF4	668	Phosphorylation	Q9UHB7	ENSG00000072364	6.7561	0.589955	1.09	1	0.768953	1.12e-06	NA	NA	NA	NA	NA	NA	+			SDESESLPPSSQTPKYPESNRTPVKPSSVEE	_Y(ph)PESNRTPVKPSSVEEEDSFFR_
EIF2B4	EIF2B4	21	Phosphorylation	E7ERK9	ENSG00000115211	5.28865	0.567059	1.059	1	0.949074	3.63e-08	NA	NA	NA	NA	0.495337	0				PAAPSTRAPKPSRSLSGSLCALFSDADSGSG	_SLS(ph)GSLCALFSDADSGSGM(ox)K_
RBMXL1	RBMXL1;RBMXL1	85	Phosphorylation	Q96E39	ENSG00000213516	8.09132	0.562572	1.053	1	0.637494	2.93e-05	NA	NA	NA	NA	0	NA				NGKSLDGKAIKVEQATKPSFERGRHGPPPPP	_VEQAT(ph)KPSFER_
CDCA2	CDCA2;CDCA2	291	Phosphorylation	Q69YH5	ENSG00000184661	5.78528	0.551885	1.039	1	0.559044	6.48e-07	NA	NA	NA	NA	0.48825	0	+		+	KVADCVVGKGSSDAVSPDTFTAEVSSDAVPD	_GSSDAVS(ph)PDTFTAEVSSDAVPDVR_
PPFIBP1	PPFIBP1;PPFIBP1;PPFIBP1;PPFIBP1;PPFIBP1	268	Phosphorylation	Q86W92	ENSG00000110841	6.45828	0.516822	0.992	3	1	0.00956903	NA	NA	NA	NA	NA	NA				QRMEQKWESLKDELASLKEQLEEKESEVKRL	_DELAS(ph)LKEQLEEK_
EHMT2;EHMT2;EHMT2;EHMT2;EHMT2;EHMT2	EHMT2;EHMT2;EHMT2;EHMT2;EHMT2;EHMT2;EHMT2;EHMT2	289	Phosphorylation	A2ABF9	ENSG00000204371;ENSG00000206376;ENSG00000227333;ENSG00000232045;ENSG00000236759;ENSG00000238134	7.51328	0.508936	0.981	1	0.999954	0.00013627	NA	NA	NA	NA	1	0	+			LGKVTSDLAKRRKLNSGGGLSEELGSARRSG	_LNS(ph)GGGLSEELGSAR_
PARG	PARG;PARG	139	Phosphorylation	Q0MQR4	ENSG00000227345	6.69023	0.505992	0.977	1	0.606042	0.00234699	NA	NA	NA	NA	0	NA	+			EKLENVSQLSLDKSPTEKSTQYLNQHQTAAM	_LENVSQLSLDKSPT(ph)EK_
AGTPBP1	AGTPBP1	1167	Phosphorylation	Q9UPW5	ENSG00000135049	6.54289	0.50518	0.976	1	0.988002	1.38e-05	NA	NA	NA	NA	NA	NA	+			LLDFENDLIESSCKVTSPTTYVLDEDEPRFL	_VT(ph)SPTTYVLDEDEPR_
TTC7B	TTC7B;TTC7B;TTC7B	678	Phosphorylation	Q86TV6	ENSG00000165914	8.05717	0.494569	0.962	2	0.952393	0	NA	NA	NA	NA	0.75676	2.22e-05	+			VAASRVEQALSEVASSLQSSAPKQGPLHPWM	_VEQALSEVASS(ph)LQSSAPK_
CCDC88A	CCDC88A;CCDC88A;KIAA1212;CCDC88A;CCDC88A;KIAA1212;CCDC88A;CCDC88A;CCDC88A	1700	Phosphorylation	Q3V6T2	ENSG00000115355	6.04813	0.483983	0.947	1	0.713298	0.000658499	NA	NA	NA	NA	0.350531	0.00643191				QFLEESNKLTSVQIKSSSQENLLDEVMKSLS	_S(ph)SSQENLLDEVM(ox)K_
BCLAF1	BCLAF1;BCLAF1;BCLAF1;BCLAF1;BCLAF1;BCLAF1	383	Phosphorylation	Q9NYF8	ENSG00000029363	7.93447	0.481919	0.945	1	0.675054	1.12e-06	NA	NA	NA	NA	0	NA	+			KGRAEGEWEDQEALDYFSDKESGKQKFNDSE	_AEGEWEDQEALDY(ph)FSDKESGK_
ATRX	ATRX;ATRX;ATRX	889	Phosphorylation	A4LAA3	ENSG00000085224	7.4264	0.479955	0.942	1	0.865825	0	NA	NA	NA	NA	0.703233	2e-08	+			GSSDDAERKQERETFSSAEGTVDKDTTIMEL	_ETFS(ph)SAEGTVDKDTTIMELR_
MAP1A	MAP1A;MAP1A	1838	Phosphorylation	E9PGC8	ENSG00000166963	7.36177	0.480058	0.942	1	1	0.00166649	NA	NA	NA	NA	NA	NA	+		+	VQEDKTRKPKMLEEKSPEKVKAMEEKLEALL	_MLEEKS(ph)PEK_
AJUBA	AJUBA	119	Phosphorylation	Q96IF1	ENSG00000129474	8.11906	0.471135	0.93	2	0.999361	0.00177087	NA	NA	NA	NA	NA	NA	+		+	SLPPDFRLEPTAPALSPRSSFASSSASDASK	_LEPTAPALS(ph)PR_
PARD3B	PARD3B;ALS2CR19	746	Phosphorylation	Q8TEW8	ENSG00000116117	7.3437	0.463622	0.92	1	0.709703	4.61e-06	NA	NA	NA	NA	0.333296	1.01e-05	+			PSKDFGPTLGLKKSSSLESLQTAVAEVRKND	_SSS(ph)LESLQTAVAEVR_
GMPS	GMPS;GMPS;GMPS;GMPS	331	Phosphorylation	A8K639	ENSG00000163655	7.8804	0.461633	0.917	1	0.528534	0.0105125	NA	NA	NA	NA	0.487896	0.00147509	+			DRTPRKRISKTLNMTTSPEEKRKIIGDTFVK	_TLNMTT(ph)SPEEK_
RALGAPB	RALGAPB;RP5-1100H13.1;RP5-1100H13.1	733	Phosphorylation	Q86X10	ENSG00000170471	6.67792	0.449958	0.902	1	0.732735	0	NA	NA	NA	NA	0.498507	0	+			TNSGISSASGGSTEPTTPDSERPAQALLRDY	_TNSGISSASGGSTEPT(ph)TPDSERPAQALLR_
MDC1;MDC1;MDC1;MDC1;MDC1;MDC1;MDC1;MDC1	MDC1;MDC1;MDC1;MDC1;MDC1;MDC1;MDC1	1198	Phosphorylation	Q14676	ENSG00000137337;ENSG00000206481;ENSG00000224587;ENSG00000225589;ENSG00000228575;ENSG00000231135;ENSG00000234012;ENSG00000237095	8.0154	0.446997	0.898	1	0.641839	0	NA	NA	NA	NA	0.457451	0.0677398	+		+	TSQVTRGRKSRSSVKTPETVVPTALELQPST	_SSVKT(ph)PETVVPTALELQPSTSTDRPVTSEPTSQATR_
LARP7	LARP7;LARP7	351	Phosphorylation	Q4G0J3	ENSG00000174720	6.97933	0.437867	0.886	1	0.758564	0.0252561	NA	NA	NA	NA	0.497684	9.9e-14	+			ISTEEEKDTGDLKDSSLLKTKRKHKKKHKER	_DIEISTEEEKDTGDLKDSS(ph)LLK_
DENND4A	DENND4A;DENND4A	1630	Phosphorylation	E7EPL3	ENSG00000174485	6.30086	0.435629	0.883	1	0.810112	0.000119493	NA	NA	NA	NA	0.499883	2.87e-06	+			SKTAMSKCPIFPMARSISTSGPLDKEDTGRQ	_S(ph)ISTSGPLDKEDTGR_
NBAS	NBAS;NBAS	475	Phosphorylation	A2RRP1	ENSG00000151779	5.60577	0.435522	0.882	1	0.604046	0.000196418	NA	NA	NA	NA	0	NA	+			ETRAGEEDEGEEDSDSDYEISAKARYFGYIK	_AGEEDEGEEDSDS(ph)DYEISAK_
PTBP1	PTBP1	140	Phosphorylation	P26599	ENSG00000011304	8.12205	0.432959	0.879	1	0.961256	0	NA	NA	NA	NA	0.491341	1.13e-11	+			PIYIQFSNHKELKTDSSPNQARAQAALQAVN	_ELKTDS(ph)SPNQAR_
RANBP2	RANBP2;RANBP2	2804	Phosphorylation	P49792	ENSG00000153201	6.52321	0.429214	0.874	1	0.732312	1.53e-09	NA	NA	NA	NA	0.441972	0.000777979	+			SFCKSEEPDSITKSISSPSVSSETMDKPVDL	_SIS(ph)SPSVSSETM(ox)DKPVDLSTR_
NIPBL	NIPBL;NIPBL	2672	Phosphorylation	Q6KC79	ENSG00000164190	6.55763	0.424922	0.868	2	0.967871	4.66e-05	NA	NA	NA	NA	NA	NA	+			GSPKNNTAAETEDDESDGEDRGGGTSGSLRR	_NNTAAETEDDES(ph)DGEDRGGGTSGSLR_
LRRC41	LRRC41;LRRC41;LRRC41;LRRC41	330	Phosphorylation	Q15345	ENSG00000132128	6.52542	0.423417	0.866	2	0.994635	3.02e-12	NA	NA	NA	NA	0	NA	+			RAAPATRVTRRSTQESLTAGGTDLKRELHPP	_RSTQES(ph)LTAGGTDLKR_
SON	SON;SON	1691	Phosphorylation	P18583	ENSG00000159140	4.76462	0.420186	0.862	1	0.679921	0.0161622	NA	NA	NA	NA	0	NA				SKDTEEPLPVKESDQTLAALLSPKESSGGEK	_ESDQT(ph)LAALLSPK_
KCTD10	KCTD10;KCTD10;KCTD10;KCTD10;KCTD10	23	Phosphorylation	Q9H3F6	ENSG00000110906	7.47595	0.402831	0.839	1	0.991868	3.18e-05	NA	NA	NA	NA	0.997079	4.91e-06	+			SVVSSAVPAAATRTTSFKGTSPSSKYVKLNV	_TTS(ph)FKGTSPSSK_
DDHD1	DDHD1;DDHD1;DDHD1;PA-PLA1	8	Phosphorylation	Q8NEL9	ENSG00000100523	6.92496	0.396598	0.83	1	0.980974	0.00998556	NA	NA	NA	NA	NA	NA	+		+	________MNYPGRGSPRSPEHNGRGGGGGA	_(ac)MNYPGRGS(ph)PR_
TAF2	TAF2;TAF2	1185	Phosphorylation	Q6P1X5	ENSG00000064313	5.52428	0.380729	0.809	1	0.499969	1.31e-05	NA	NA	NA	NA	0	NA	+			KHDSKEKDKEPFTFSSPASGRSIRSPSLSD_	_EKDKEPFTFS(ph)SPASGR_
SZRD1	C1orf144;C1orf144;C1orf144;C1orf144	85	Phosphorylation	F8WEE8	ENSG00000055070	7.22318	0.379177	0.807	2	0.499995	7.16e-05	NA	NA	NA	NA	0	NA	+			QREAEYAEARKRILGSASPEEEQEKPILDRP	_ILGS(ph)ASPEEEQEKPILDRPTR_
HNRNPA1	HNRNPA1;HNRNPA1;HNRPA1;HNRNPA1;HNRNPA1;HNRNPA1;HNRPA1	361	Phosphorylation	P09651	ENSG00000135486	7.7062	0.374733	0.801	1	0.905314	9.28e-07	NA	NA	NA	NA	0	NA	+			QYFAKPRNQGGYGGSSSSSSYGSGRRF____	_NQGGYGGSS(ph)SSSSYGSGR_
RFFL	RFFL;RFFL	242	Phosphorylation	Q8WZ73	ENSG00000092871	6.12998	0.371503	0.797	1	0.554005	2.82e-05	NA	NA	NA	NA	0.482508	1.23e-07	+			IDSEDSFVPGRRASLSDLTDLEDIEGLTVRQ	_RASLS(ph)DLTDLEDIEGLTVR_
TRPS1	TRPS1;TRPS1;TRPS1;TRPS1	178	Phosphorylation	Q9UHF7	ENSG00000104447	5.53916	0.366364	0.79	1	0.742259	6.87e-05	NA	NA	NA	NA	NA	NA	+		+	ETGQAQSGQANCQGLSPVSVASKNPQVPSDG	_ATEETGQAQSGQANCQGLS(ph)PVSVASK_
RAB11FIP1	RAB11FIP1;RAB11FIP1;RAB11FIP1	356	Phosphorylation	Q6WKZ4	ENSG00000156675	6.47845	0.363227	0.785	1	0.514634	0.0416308	NA	NA	NA	NA	0.458732	6.52e-11	+			SSSPSPKGFRKKHLFSSTENLAAGSWKEPAE	_HLFS(ph)STENLAAGSWKEPAEGGGLSSDR_
DOCK5	DOCK5;DOCK5	1834	Phosphorylation	Q9H7D0	ENSG00000147459	7.37793	0.361544	0.783	1	0.948995	1e-15	NA	NA	NA	NA	NA	NA	+			PPPPKSKPYEGSQRNSTELAPPLPVRREAKA	_NS(ph)TELAPPLPVR_
MDC1;MDC1;MDC1;MDC1;MDC1;MDC1;MDC1;MDC1	MDC1;MDC1;MDC1;MDC1;MDC1;MDC1;MDC1	1194	Phosphorylation	Q14676	ENSG00000137337;ENSG00000206481;ENSG00000224587;ENSG00000225589;ENSG00000228575;ENSG00000231135;ENSG00000234012;ENSG00000237095	6.5205	0.351515	0.77	1	0.757643	0.000246125	NA	NA	NA	NA	0.427993	0.000170772				TSEPTSQVTRGRKSRSSVKTPETVVPTALEL	_S(ph)SVKTPETVVPTALELQPSTSTDRPVTSEPTSQATR_
CLASP2	CLASP2;CLASP2;CLASP2;CLASP2	806	Phosphorylation	F5H604	ENSG00000163539	6.98185	0.345737	0.762	1	0.5	6.69e-06	NA	NA	NA	NA	0	NA	+			SSRLSSSVSAMRVLNTGSDVEEAVADALKKP	_VLNT(ph)GSDVEEAVADALK_
CUL4B	CUL4B	146	Phosphorylation	Q13620	ENSG00000158290	6.238	0.34551	0.762	1	0.622995	3.98e-10	NA	NA	NA	NA	0	NA	+		+	DAKMAEESSSSSSSSSPTAATSQQQQLKNKS	_MAEESSSSSSSSS(ph)PTAATSQQQQLK_
DMTN	EPB49;EPB49;EPB49;EPB49;EPB49;EPB49	29	Phosphorylation	Q08495	ENSG00000158856	5.79102	0.345396	0.762	1	0.843759	0.00121922	NA	NA	NA	NA	0.333333	0.000311337				SVSPSRDSSVPGSPSSIVAKMDNQVLGYKDL	_DSSVPGSPSS(ph)IVAK_
DOCK4	DOCK4;DOCK4;DOCK4;DOCK4;DOCK4;DOCK4;DOCK4;DOCK4;DOCK4;DOCK4	1850	Phosphorylation	Q149N5	ENSG00000128512	7.86355	0.342668	0.758	2	0.591237	0.00353887	NA	NA	NA	NA	NA	NA				VPPRPTQTASPARHTTSVSPSPAGRSPLKGS	_HTT(ph)SVSPSPAGR_
KDM6A	UTX;UTX;UTX;KDM6A;KDM6A;UTX;UTX;KDM6A;UTX;KDM6A;UTX;KDM6A;KDM6A;DKFZp451J023;KDM6A;UTX	872	Phosphorylation	B7ZKN5	ENSG00000147050	5.78247	0.341644	0.757	1	0.640936	0.000787352	NA	NA	NA	NA	0	NA				PAVHTKTDNSVASSPSSAISTATPSPKSTEQ	_TDNSVASSPS(ph)SAISTATPSPK_
SOX13	SOX13	386	Phosphorylation	Q9UN79	ENSG00000143842	6.65966	0.339936	0.754	1	0.852613	0.00072442	NA	NA	NA	NA	NA	NA	+		+	SPNTPFRKDLISLDSSPAKERLEDGCVHPLE	_DLISLDSS(ph)PAK_
RBMX;RBMXL1	RBMX;RBMX;RBMX;RBMX;RBMX;RBMXL1	250	Phosphorylation	P38159	ENSG00000147274;ENSG00000213516	6.7269	0.335255	0.748	1	0.614478	3.59e-07	NA	NA	NA	NA	0.473787	3.69e-05	+			APPPRDYTYRDYGHSSSRDDYPSRGYGDRDG;APPPRDYTYRDYGHSSSRDDYPSRGYSDRDG	_DYGHSS(ph)SRDDYPSR_
TRAF3IP2	TRAF3IP2;TRAF3IP2	402	Phosphorylation	O43734	ENSG00000056972	5.76919	0.33411	0.746	1	0.815024	0.0115716	NA	NA	NA	NA	NA	NA	+			VPRPPSNPPARGTLKTSNLPEELRKVFITYS	_T(ph)SNLPEELR_
FAM169A	FAM169A;FAM169A	447	Phosphorylation	Q9Y6X4	ENSG00000198780	6.28228	0.330902	0.742	1	0.942018	0	NA	NA	NA	NA	0.462201	0	+			MDDSLKTSLITEEEDSTSEVLDEELKLQPFN	_TSLITEEEDS(ph)TSEVLDEELK_
FARP1	FARP1;FARP1	23	Phosphorylation	C9JME2	ENSG00000152767	6.64928	0.327228	0.737	1	0.92063	1.11e-05	NA	NA	NA	NA	NA	NA	+			PTPGSRLGAPENSGISTLERGQKPPPTPSGK	_LGAPENSGIS(ph)TLER_
SRSF11	SRSF11;SFRS11;DKFZp686P22142;DKFZp686D02116;DKFZp686M13204	432	Phosphorylation	Q05519	ENSG00000116754	7.17926	0.325732	0.735	1	0.868967	0.0327648	NA	NA	NA	NA	0	NA	+			DVKQVTRDYDEEEQGYDSEKEKKEEKKPIET	_DYDEEEQGY(ph)DSEKEK_
LMNA	LMNA;LMNA;LMNA;LMNA;LMNA	632	Phosphorylation	P02545	ENSG00000160789	5.90927	0.321697	0.73	1	0.592195	0.00764088	NA	NA	NA	NA	NA	NA	+			ASSVTVTRSYRSVGGSGGGSFGDNLVTRSYL	_SVGGS(ph)GGGSFGDNLVTR_
NUFIP2	NUFIP2;NUFIP2	633	Phosphorylation	A1L3A7	ENSG00000108256	5.66525	0.318577	0.726	1	0.517687	0.0215184	NA	NA	NA	NA	0	NA	+			DYEIESQNPLASPTNTLLGSAKEQRYQRGLE	_DYEIESQNPLASPTNT(ph)LLGSAK_
PUM1	PUM1;PUM1;PUM1;PUM1;PUM1;PUM1;PUM1;PUM1;PUM1;PUM1	747	Phosphorylation	Q5T1Z8	ENSG00000134644	6.12343	0.312549	0.718	1	0.567322	0.00136562	NA	NA	NA	NA	0.262715	0.061667	+			VANSNTGSGSRRDSLTGSSDLYKRTSSSLTP	_RDSLT(ph)GSSDLYK_
MAP1A	MAP1A;MAP1A	1134	Phosphorylation	E9PGC8	ENSG00000166963	6.02999	0.312433	0.717	1	0.983447	1e-15	NA	NA	NA	NA	NA	NA	+		+	EATQGLDYVPSAGTISPTSSLEEDKGFKSPP	_TEATQGLDYVPSAGTIS(ph)PTSSLEEDKGFK_
SMCR8	SMCR8	492	Phosphorylation	Q8TEV9	ENSG00000176994	5.69096	0.308244	0.712	1	0.559127	0.000581432	NA	NA	NA	NA	0	NA	+		+	TEKSTSVLSKSDSQASLTVPLSPQVVRSKAV	_SDSQAS(ph)LTVPLS(ph)PQVVR_
NIPBL	NIPBL;NIPBL;NIPBL	305	Phosphorylation	Q6KC79	ENSG00000164190	8.39224	0.301705	0.703	5	0.680595	4.44e-07	NA	NA	NA	NA	NA	NA	+			GSRPPLILQSQSLPCSSPRDVPPDILLDSPE	_GSRPPLILQSQSLPCS(ph)SPR_
TPR	TPR;tpr	2048	Phosphorylation	P12270	ENSG00000047410	5.59084	0.300182	0.701	1	0.748722	0.000271865	NA	NA	NA	NA	NA	NA	+			DSQNSGEGNTGAAESSFSQEVSREQQPSSAS	_AADSQNSGEGNTGAAESS(ph)FSQEVSR_
DLG1	DLG1;DLG1;DLG1;DLG1;DLG1	573	Phosphorylation	Q12959	ENSG00000075711	6.45205	0.29725	0.697	1	0.50411	0.000309588	NA	NA	NA	NA	NA	NA	+			HDLREQMMNSSISSGSGSLRTSQKRSLYVRA	_EQM(ox)M(ox)NSSISSGS(ph)GSLR_
KBTBD11	KBTBD11	316	Phosphorylation	O94819	ENSG00000176595	7.09968	0.297602	0.697	1	0.576884	0.0076503	NA	NA	NA	NA	0	NA	+			LGPAGERAGSRPQSPSGDADARGDAAVYCFH	_AGSRPQSPS(ph)GDADAR_
MED1	MED1	1155	Phosphorylation	Q15648	ENSG00000125686	7.77095	0.291604	0.689	1	0.644197	9.5e-05	NA	NA	NA	NA	0.456301	0.00466688	+			SSQSKNSSQSGGKPGSSPITKHGLSSGSSST	_NSSQSGGKPGS(ph)SPITK_
HNRNPK	HNRPK;HNRPK;HNRNPK;HNRNPK;HNRNPK	118	Phosphorylation	Q5EC54	ENSG00000165119	8.65552	0.283922	0.679	1	0.69509	0	NA	NA	NA	NA	0.469325	0	+			KIIPTLEEGLQLPSPTATSQLPLESDAVECL	_KIIPTLEEGLQLPSPT(ph)ATSQLPLESDAVECLNYQHYK_
LMO7	LMO7;LMO7;LMO7;LMO7;LMO7;LMO7	1424	Phosphorylation	Q8WWI1	ENSG00000136153	5.87077	0.281787	0.676	1	0.711525	0.00322508	NA	NA	NA	NA	0.499683	0.00093925	+			ASSGFLPGDRNKSRSTTELDDYSTNKNGNNK	_ST(ph)TELDDYSTNK_
BOD1L1	BOD1L1	1529	Phosphorylation	Q8NFC6	ENSG00000038219	7.21987	0.276556	0.669	1	0.909101	0.00123461	NA	NA	NA	NA	0.485944	0.0142296	+			KTSVATSTEGKDKDVTLSPVKAGPATTTSSE	_DKDVT(ph)LSPVK_
TCOF1	TCOF1;TCOF1;TCOF1	230	Phosphorylation	E9PHK9	ENSG00000070814	6.51342	0.275126	0.667	1	0.804616	0.00059248	NA	NA	NA	NA	0	NA	+			KPSVKPAQVKASSVSTKESPARKAAPAPGKV	_ASSVST(ph)KESPARK_
TJP1	TJP1;TJP1;TJP1;TJP1;TJP1;DKFZp686A1195;DKFZp686M05161	1617	Phosphorylation	G3V1L9	ENSG00000104067	8.91184	0.273456	0.665	2	0.997325	0	NA	NA	NA	NA	NA	NA	+		+	YQINNISTVPKAIPVSPSAVEEDEDEDGHTV	_AIPVS(ph)PSAVEEDEDEDGHTVVATAR_
BCLAF1	BCLAF1;BCLAF1;BCLAF1;BCLAF1;BCLAF1;BCLAF1	660	Phosphorylation	Q9NYF8	ENSG00000029363	6.87383	0.270828	0.662	1	0.771278	0.0008814	NA	NA	NA	NA	0.576311	0.000250802	+			RQKSPEIHRRIDISPSTLRKHTRLAGEERVF	_RIDISPS(ph)TLR_
ESF1	ESF1	693	Phosphorylation	Q9H501	ENSG00000089048	6.5437	0.270708	0.661	1	0.764567	0.00194466	NA	NA	NA	NA	0.5	0.00169883	+			QIGINKKSVKSAKDGTSPEEEIEIERQKAEM	_DGT(ph)SPEEEIEIER_
KIAA1522	KIAA1522	971	Phosphorylation	Q9P206	ENSG00000162522	7.53666	0.269991	0.66	1	0.99998	0.00626332	NA	NA	NA	NA	0	NA	+		+	PKKSPKAPPPVARKPSVGVPPPASPSYPRAE	_KPS(ph)VGVPPPAS(ph)PSYPR_
NRD1	NRD1;NRD1;NRD1;NRD1	86	Phosphorylation	B1AKJ5	ENSG00000078618	8.00932	0.262433	0.65	1	0.509612	5.47e-07	NA	NA	NA	NA	0.485612	1.3e-06	+			DLGENSRVARLGADESEEEGRRGSLSNAGDP	_LGADES(ph)EEEGRRGSLSNAGDPEIVK_
DHX16;DHX16;DHX16;DHX16;DHX16;DHX16;DHX16;DHX16	DHX16;DHX16;DHX16;DHX16;DHX16;DHX16	107	Phosphorylation	O60231	ENSG00000204560;ENSG00000206486;ENSG00000226171;ENSG00000227222;ENSG00000231377;ENSG00000233049;ENSG00000233418;ENSG00000233561	7.12169	0.257735	0.644	2	0.55794	1.9e-06	NA	NA	NA	NA	0	NA	+			EKNRSYRLLEDSEESSEETVSRAGSSLQKKR	_LLEDS(ph)EESS(ph)EETVSR_
ESYT2	ESYT2;ESYT2;ESYT2;ESYT2	753	Phosphorylation	A0FGR8	ENSG00000117868	8.13669	0.256045	0.642	1	0.5123	3.25e-08	NA	NA	NA	NA	0	NA	+		+	SSLLASPGHISVKEPTPSIASDISLPIATQE	_EPT(ph)PSIASDISLPIATQELR_
NUDT5	NUDT5;NUDT5;NUDT5;NUDT5;NUDT5;NUDT5	7	Phosphorylation	A6NFX8	ENSG00000165609	5.814	0.253747	0.639	1	0.998348	1.43e-08	NA	NA	NA	NA	0	NA	+			_________MESQEPTESSQNGKQYIISEEL	_(ac)M(ox)ESQEPT(ph)ESSQNGK_
SYNRG;SYNRG	SYNRG;SYNRG	935	Phosphorylation	Q9UMZ2	ENSG00000006114	7.78529	0.245617	0.628	2	0.981708	4.75e-07	NA	NA	NA	NA	NA	NA	+			PSATSILQKKETSFGSSENITMTSLSKVTTF	_KETSFGS(ph)SENITMTSLSK_
DOCK4	DOCK4;DOCK4;DOCK4;DOCK4;DOCK4;DOCK4;DOCK4;DOCK4;DOCK4	1669	Phosphorylation	Q149N5	ENSG00000128512	6.48156	0.243669	0.625	1	0.499966	0.00712826	NA	NA	NA	NA	NA	NA			+	RVCRNSAPASVSPDGTRVIPRRSPLSYPAVN	_NSAPASVS(ph)PDGTR_
PIP5K1A	PIP5K1A;PIP5K1A	476	Phosphorylation	Q99755	ENSG00000143398	7.24566	0.24062	0.621	1	0.523671	0.00110308	NA	NA	NA	NA	0	NA	+			KKFRSGSSFSRRAGSSGNSCITYQPSVSGEH	_RAGSS(ph)GNSCITYQPSVSGEHK_
TNKS1BP1	TNKS1BP1	979	Phosphorylation	Q9C0C2	ENSG00000149115	6.51647	0.239765	0.62	1	0.737623	0	NA	NA	NA	NA	NA	NA	+			GGSSRTLDAQDRSFGTRPLSSGFSPEEAQQQ	_SFGT(ph)RPLSSGFSPEEAQQQDEEFEK_
KHSRP	KHSRP;KHSRP	100	Phosphorylation	Q92945	ENSG00000088247	6.48293	0.239154	0.619	1	0.849675	1.09e-10	NA	NA	NA	NA	NA	NA	+		+	AAKIGGDAATTVNNSTPDFGFGGQKRQLEDG	_IGGDAATTVNNST(ph)PDFGFGGQK_
LMNB2	LMNB2	406	Phosphorylation	Q03252	ENSG00000176619	7.37652	0.237319	0.617	1	0.552858	0.00241375	NA	NA	NA	NA	0	NA	+			RVTVSRATSSSSGSLSATGRLGRSKRKRLEV	_ATSSSSGSLS(ph)ATGR_
EML4	EML4;EML4;EML4-ALK variant 7;EML4-ALK variant 6;EML4;EML4;EML4/ALK fusion	16	Phosphorylation	B5MBZ0	ENSG00000143924	7.4812	0.236585	0.616	1	0.968721	1e-15	NA	NA	NA	NA	NA	NA	+			MDGFAGSLDDSISAASTSDVQDRLSALESRV	_(ac)MDGFAGSLDDSISAAS(ph)TSDVQDR_
TRUB1	TRUB1	10	Phosphorylation	Q8WWH5	ENSG00000165832	7.16935	0.228726	0.605	1	0.689927	9.25e-08	NA	NA	NA	NA	NA	NA				______MAASEAAVVSSPSLKTDTSPVLETA	_(ac)AASEAAVVS(ph)SPSLK_
APEH	APEH;APEH;APEH;APEH;APEH	187	Phosphorylation	C9JIF9	ENSG00000164062	7.67289	0.223917	0.599	1	0.840133	0.000163663	NA	NA	NA	NA	NA	NA	+			KAESFFQTKALDVSASDDEIARLKKPDQAIK	_ALDVSAS(ph)DDEIAR_
SUB1	SUB1;PC4	125	Phosphorylation	Q59G24	ENSG00000113387	7.91341	0.224287	0.599	2	1	0.000333754	NA	NA	NA	NA	NA	NA	+			ISLNPEQWSQLKEQISDIDDAVRKL______	_EQIS(ph)DIDDAVR_
TSC2	TSC2;TSC2;TSC2;TSC2	1743	Phosphorylation	H3BMQ0	ENSG00000103197	7.48214	0.221815	0.596	2	0.927307	0	NA	NA	NA	NA	NA	NA	+			PTPGYEVGQRKRLISSVEDFTEFV_______	_RLISS(ph)VEDFTEFV_
C11orf30	C11orf30;C11orf30;C11orf30;EMSY;C11orf30;C11orf30;C11orf30	224	Phosphorylation	B7ZKU0	ENSG00000158636	6.5834	0.217975	0.591	2	0.981373	0.00233554	NA	NA	NA	NA	NA	NA	+			CSDEDEKPRKRRRTNSSSSSPVVLKEVPKAV	_TNS(ph)SSSSPVVLK_
HNRNPA1	HNRNPA1;HNRNPA1;HNRPA1;HNRNPA1;HNRNPA1;HNRNPA1;HNRPA1	360	Phosphorylation	P09651	ENSG00000135486	7.6866	0.208767	0.578	1	0.914212	0	NA	NA	NA	NA	0	NA	+			GQYFAKPRNQGGYGGSSSSSSYGSGRRF___	_NQGGYGGS(ph)SSSSSYGSGR_
SUGP2	SUGP2	284	Phosphorylation	A8K5G0	ENSG00000064607	7.44317	0.208892	0.578	1	0.60754	0.00319948	NA	NA	NA	NA	NA	NA	+			NQIQKNTPSPDVTLGTNPGTEDIQFPIQKIP	_NTPSPDVTLGT(ph)NPGTEDIQFPIQK_
MAP7	MAP7;MAP7;MAP7;MAP7	231	Phosphorylation	E9PCP3	ENSG00000135525	7.12655	0.207393	0.576	1	0.999772	0.000206017	NA	NA	NA	NA	0.993668	0.0307203	+		+	VISKRLSSSSATLLNSPDRARRLQLSPWESS	_LSSSSATLLNS(ph)PDR_
DSG2	DSG2	782	Phosphorylation	Q14126	ENSG00000046604	6.63184	0.203013	0.571	1	0.999943	0.000145537	NA	NA	NA	NA	NA	NA	+			LNEEFLRNYFTDKAASYTEEDENHTAKDCLL	_AAS(ph)YTEEDENHTAK_
FARP2	FARP2;FARP2;FARP2	427	Phosphorylation	O94887	ENSG00000006607	7.37847	0.202261	0.57	1	0.766923	3.93e-06	NA	NA	NA	NA	0	NA				STLVPSGLPEFKDSSSSLTDPQVSYVKSPAA	_DSSS(ph)SLTDPQVSYVK_
ERICH1	ERICH1;ERICH1;ERICH1	243	Phosphorylation	Q86X53	ENSG00000104714	6.78335	0.201508	0.569	1	0.896896	5.73e-05	NA	NA	NA	NA	0	NA				DTREEDGADASEEDLTRARQEEGADASEEDP	_EEDGADASEEDLT(ph)R_
LRRFIP2	LRRFIP2;LRRFIP2;LRRFIP2	333	Phosphorylation	Q9Y608	ENSG00000093167	5.14158	0.196229	0.561	1	0.615901	1.14e-10	NA	NA	NA	NA	0	NA	+			PLSGNSSRRGSGDTSSLIDPDTSLSELRDIY	_RGSGDTSS(ph)LIDPDTSLSELR_
LRFN1	LRFN1;LRFN1	632	Phosphorylation	Q9P244	ENSG00000128011	6.88582	0.194717	0.559	1	0.977698	2.87e-10	NA	NA	NA	NA	NA	NA				PAVAVEAKAMEAETASAEPEVVLGRSLGGSA	_AM(ox)EAETAS(ph)AEPEVVLGR_
IQSEC1	IQSEC1	925	Phosphorylation	H7C107	ENSG00000144711	6.29686	0.185867	0.548	1	0.642726	0.0618981	NA	NA	NA	NA	0.48741	2.57e-10				DSYASGEGLKRSALSSSLRDLSEAGVHH___	_SALSS(ph)SLRDLSEAGVHH_
PPP1R7	PPP1R7;PPP1R7;PPP1R7;PPP1R7;PPP1R7;PPP1R7	27	Phosphorylation	Q15435	ENSG00000115685	6.79599	0.184852	0.546	1	0.575076	0.00041196	NA	NA	NA	NA	NA	NA	+			SQEMMEVDRRVESEESGDEEGKKHSSGIVAD	_RVESEES(ph)GDEEGK_
GPATCH8	GPATCH8	1087	Phosphorylation	Q9UKJ3	ENSG00000186566	6.72843	0.184217	0.545	1	0.675289	0.00190009	NA	NA	NA	NA	0	NA				TGRGSEGDCSPEDKNSVTAKLLLEKIQSRKV	_GSEGDCSPEDKNS(ph)VTAK_
ATF7IP	ATF7IP;ATF7IP;ATF7IP;ATF7IP	482	Phosphorylation	F5GX74	ENSG00000171681	8.05824	0.182819	0.543	1	0.7684	0.000444662	NA	NA	NA	NA	0	NA	+			PIDETNPDLEEKMESSFGSPSKQESSESLPK	_MESS(ph)FGSPSKQESSESLPK_
PLEKHA1	PLEKHA1	332	Phosphorylation	B2RBH1	ENSG00000107679	8.11244	0.180148	0.54	5	0.993293	0.00113396	NA	NA	NA	NA	0.991632	0.000281808	+			NAAAATSHSTASRSNSLVSTFTMEKRGFYES	_SNS(ph)LVSTFTM(ox)EK_
PPP1R9A	PPP1R9A;PPP1R9A;PPP1R9A;hCG_1741805;PPP1R9A;PPP1R9A;PPP1R9A;PPP1R9A;PPP1R9A	201	Phosphorylation	B2RWQ1	ENSG00000158528	5.97061	0.180148	0.54	1	0.791257	6.37e-07	NA	NA	NA	NA	0.452218	6.95e-05	+			DSLDSLSSRTEAVSPTVSQLSAVFENTDSPS	_TEAVSPT(ph)VSQLSAVFENTDSPSAIISEK_
MAP1B	MAP1B;MAP1B;DKFZp686F1345	1919	Phosphorylation	P46821	ENSG00000131711	4.55189	0.178364	0.538	1	0.936659	0.0319025	NA	NA	NA	NA	0.353615	0.00807508	+			YYYEKIERTTKSPSDSGYSYETIGKTTKTPE	_TTKSPSDS(ph)GYSYETIGK_
KMT2A	MLL;MLL	2103	Phosphorylation	E9PQG7	ENSG00000118058;ENSG00000267910	6.69532	0.177854	0.537	1	0.955633	0.00349956	NA	NA	NA	NA	0	NA				STVEHDENRTIAHSPTSFTESSSKESQNTAE	_TIAHSPT(ph)SFTESSSK_
NEK1	NEK1;NEK1	664	Phosphorylation	Q96PY6	ENSG00000137601	7.47038	0.176195	0.535	1	0.86693	1.11e-07	NA	NA	NA	NA	NA	NA	+		+	SSDVSPPLGQHETGGSPSKQQMRSVISVTSA	_SSDVSPPLGQHETGGS(ph)PSK_
TLE4	TLE4;TLE4;TLE4;TLE4;TLE4;TLE4	206	Phosphorylation	Q04727	ENSG00000106829	8.13833	0.172743	0.53	1	0.786872	0	NA	NA	NA	NA	NA	NA	+			HDNDHQRDRDSIKSSSVSPSASFRGAEKHRN	_SSS(ph)VSPSASFR_
SNAPC4	SNAPC4	1398	Phosphorylation	Q5SXM2	ENSG00000165684	6.8709	0.168	0.524	1	0.499955	7.76e-05	NA	NA	NA	NA	0	NA	+			PQGVRTTLSVPSRVGSESEDEDLLSELELAD	_VGS(ph)ESEDEDLLSELELADR_
KMT2D	MLL2	2239	Phosphorylation	O14686	ENSG00000167548	6.97839	0.162339	0.516	1	0.879771	0.00270049	NA	NA	NA	NA	0	NA	+			GEFHTTPPGTPRHQPSTPDPFLKPRCPSLDN	_HQPS(ph)TPDPFLKPR_
RICTOR	RICTOR	1388	Phosphorylation	Q6R327	ENSG00000164327	7.59359	0.15549	0.507	1	0.960452	1.38e-13	NA	NA	NA	NA	NA	NA	+			SRLTPSRFMKALSYASLDKEDLLSPINQNTL	_ALSYAS(ph)LDKEDLLSPINQNTLQR_
H2AFY	H2AFY	170	Phosphorylation	O75367	ENSG00000113648	7.72215	0.151859	0.502	1	0.798301	0.0301469	NA	NA	NA	NA	0.381314	1.63e-08	+			ARKSKKKQGEVSKAASADSTTEGTPADGFTV	_AAS(ph)ADSTTEGTPADGFTVLSTK_
TKT	TKT;TKT;TKT;TKT;TKT	295	Phosphorylation	B4DE31	ENSG00000163931	6.66305	0.147567	0.496	1	0.999834	0.000829658	NA	NA	NA	NA	NA	NA	+		+	QEIYSQIQSKKKILATPPQEDAPSVDIANIR	_ILAT(ph)PPQEDAPSVDIANIR_
PAWR	PAWR	230	Phosphorylation	Q96IZ0	ENSG00000177425	7.70736	0.145873	0.494	3	0.546519	0.00229648	NA	NA	NA	NA	0.315199	0.000938915	+			LQEPPRTVSGRYKSTTSVSEEDVSSRYSRTD	_STT(ph)SVSEEDVSSR_
EEF2	EEF2;EEF2;EEF2;EEF2;EEF2	59	Phosphorylation	P13639	ENSG00000167658	7.44562	0.143263	0.49	1	0.851535	0.00760901	NA	NA	NA	NA	0	NA	+			GIIASARAGETRFTDTRKDEQERCITIKSTA	_AGETRFTDT(ph)R_
SIPA1L2	SIPA1L2	148	Phosphorylation	Q9P2F8	ENSG00000116991	7.15752	0.140909	0.487	1	0.999533	0.0242802	NA	NA	NA	NA	0.999997	7.83e-06	+		+	DFVEAKYTIGDIFVHSPQRGLHPIRQRSNSD	_YTIGDIFVHS(ph)PQR_
CHAMP1	CHAMP1	443	Phosphorylation	Q96JM3	ENSG00000198824;ENSG00000260117	4.57586	0.138945	0.485	1	0.909033	0.0027663	NA	NA	NA	NA	NA	NA	+			PEIRSPAGSPELRKPSGSPDLWKLSPDQRKT	_KPS(ph)GSPDLWK_
SLC35C2	SLC35C2;SLC35C2;SLC35C2;SLC35C2	365	Phosphorylation	B7Z6V6	ENSG00000080189	6.2933	0.137635	0.483	2	0.5	0.00507999	NA	NA	NA	NA	0	NA	+			SRGDGGPKALKGLGSSPDLELLLRSSQREEG	_GLGS(ph)SPDLELLLR_
PBX2;PBX2;PBX2;PBX2;PBX2;PBX2;PBX2	PBX2;PBX2;PBX2;PBX2;PBX2	155	Phosphorylation	F8VNW9	ENSG00000204304;ENSG00000206315;ENSG00000224952;ENSG00000225987;ENSG00000232005;ENSG00000236353;ENSG00000237344	6.88294	0.136848	0.482	1	0.517204	0.000129687	NA	NA	NA	NA	NA	NA				AAAAAASGGGVSPDNSIEHSDYRSKLAQIRH	_GGGSAAAAAAAAASGGGVSPDNS(ph)IEHSDYR_
MACF1	MACF1;MACF1;MACF1;MACF1;MACF1;MACF1;MACF1;MACF1;MACF1	4527	Phosphorylation	H3BQK9	ENSG00000127603	7.50389	0.134615	0.479	1	0.555941	6.68e-06	NA	NA	NA	NA	0.433525	0.054812	+			WLESKEEVLKSMDAMSSPTKTETVKAQAESN	_SMDAM(ox)S(ph)SPTKTETVK_
RPRD2	RPRD2;RPRD2	730	Phosphorylation	Q5VT52	ENSG00000163125;ENSG00000266562	6.65124	0.135009	0.479	2	0.675612	1e-15	NA	NA	NA	NA	0.45056	2.67e-05	+			TSIDNIDGTPVRDERSGTPTQDEMMDKPTSS	_S(ph)GTPTQDEMMDKPTSSSVDTM(ox)SLLSK_
PALM3	PALM3	303	Phosphorylation	A6NDB9	ENSG00000187867	7.621	0.134352	0.478	1	0.807191	0	NA	NA	NA	NA	0.489931	0	+		+	AMGEIGRVPEVVQTSSPRLQERLEAAASIEG	_VPEVVQTSS(ph)PR_
ZNF326	ZNF326	268	Phosphorylation	Q5BKZ1	ENSG00000162664	7.14467	0.130404	0.473	1	0.526914	0.00415805	NA	NA	NA	NA	0.43668	0.0187001				IKKPKLAKPMEKISLSKSPTKTDPKNEEEEK	_ISLS(ph)KSPTKTDPK_
KIF21A	KIF21A;KIF21A;KIF21A;KIF21A;KIF21A;KIF21A;KIF21A;KIF21A	862	Phosphorylation	F8WCP6	ENSG00000139116	7.1625	0.127501	0.469	1	0.623799	6.39e-10	NA	NA	NA	NA	0.344628	2.7e-14	+			KVTRKLSSSDAPAQDTGSSAAAVETDASRTG	_KLSSSDAPAQDT(ph)GSSAAAVETDASR_
MTX3	MTX3;MTX3;MTX3	244	Phosphorylation	Q5HYI7	ENSG00000177034	6.93433	0.126841	0.468	1	0.522596	0.000572606	NA	NA	NA	NA	0	NA				LCRFCDDILSSYFRLSLGGISPAGQETVDAN	_LS(ph)LGGISPAGQETVDANLQK_
CENPU	MLF1IP;MLF1IP;MLF1IP;MLF1IP;MLF1IP;MLF1IP	97	Phosphorylation	A5D8X7	ENSG00000151725	5.6712	0.123534	0.464	1	0.570051	0.000521615	NA	NA	NA	NA	NA	NA	+			ADEEEFYKHCGLSLSSTPPGKEAKRSSDTSG	_HCGLSLSS(ph)TPPGK_
PLEKHA7	PLEKHA7;PLEKHA7;PLEKHA7	117	Phosphorylation	E9PKC0	ENSG00000166689	7.06904	0.113567	0.451	1	0.505783	7.8e-12	NA	NA	NA	NA	0.470795	0	+			EPNPHMSKQDRNQRPSSMVSETSTAGTASTL	_NQRPS(ph)SM(ox)VSETSTAGTASTLEAKPGPK_
CAMK2D	CAMK2D;CAMK2D;CAMK2D;CAMK2D;CAMK2D	337	Phosphorylation	Q13557	ENSG00000145349	7.38124	0.113434	0.45	2	0.851485	1.06e-08	NA	NA	NA	NA	0	NA	+			KKPDGVKESTESSNTTIEDEDVKARKQEIIK	_ESTESSNTT(ph)IEDEDVK_
NAMPTP1	NAMPTL	11	Phosphorylation	F5H246	ENSG00000229644	8.25761	0.110764	0.447	2	0.967727	0.00480584	NA	NA	NA	NA	NA	NA				_____MWSIENIAFGSGGGLLQKLTRDLLNC	_(ac)WSIENIAFGS(ph)GGGLLQK_
CEP112	CEP112	241	Phosphorylation	B4DR29	ENSG00000154240	5.56457	0.109829	0.446	1	0.858618	0.0199947	NA	NA	NA	NA	0.467138	0.00973787				IPVSLMTPKFSLRKSSSFHDDHFLSRIREKE	_SS(ph)SFHDDHFLSR_
SIN3B	SIN3B	1003	Phosphorylation	O75182	ENSG00000127511	6.01258	0.0997664	0.432	1	0.766292	3.6e-08	NA	NA	NA	NA	0.420376	1.35e-05	+		+	ARYVEQYVGTEGASSSPTEGFLLKPVFLQRN	_YVEQYVGTEGASSS(ph)PTEGFLLKPVFLQR_
CDK2;CDK1;CDK3	CDK2;CDK3;DKFZp686L20222;CDK2;CDK1;CDK2;CDK1;CDK2	14	Phosphorylation	G3V5T9	ENSG00000123374;ENSG00000170312;ENSG00000250506	6.44237	0.0976109	0.429	1	0.65569	0.00189059	NA	NA	NA	NA	NA	NA	+			__MENFQKVEKIGEGTYGVVYKARNKLTGEV	_IGEGT(ph)YGVVYK_
LMO7	LMO7;LMO7;LMO7;LMO7;LMO7;LMO7	1421	Phosphorylation	Q8WWI1	ENSG00000136153	7.94635	0.0976109	0.429	1	0.559645	0	NA	NA	NA	NA	0	NA				TEEASSGFLPGDRNKSRSTTELDDYSTNKNG	_S(ph)RSTTELDDYSTNK_
VDAC2	VDAC2;VDAC2;VDAC2;VDAC2	112	Phosphorylation	P45880	ENSG00000165637	5.59793	0.0977456	0.429	1	0.800291	0.013395	NA	NA	NA	NA	0	NA	+			AIEDQICQGLKLTFDTTFSPNTGKKSGKIKS	_LTFDT(ph)TFSPNTGKK_
SRRM2	SRRM2;SRRM2;KIAA0324	1101	Phosphorylation	Q9UQ35	ENSG00000167978	7.44601	0.0947765	0.425	1	0.837063	0.000624457	NA	NA	NA	NA	0.448325	0.000795025	+			LQSKSQTSPKGGRSRSSSPVTELASRSPIRQ	_S(ph)SSPVTELASR_
SRRM2	SRRM2;SRRM2;KIAA0324	2394	Phosphorylation	Q9UQ35	ENSG00000167978	7.03981	0.0919367	0.422	1	0.842112	0.00369908	NA	NA	NA	NA	0.475652	0.00487418	+			NLTSPRVPLSAYERVSGRTSPPLLDRARSRT	_VS(ph)GRTSPPLLDR_
ABL2	ABL2;ABL2	781	Phosphorylation	P42684	ENSG00000143322	6.97892	0.0912598	0.421	2	0.997575	8.7e-10	NA	NA	NA	NA	0.422154	0.00473832				GKPTASDDTSKPFPRSNSTSSMSSGLPEQDR	_S(ph)NSTSSM(ox)SSGLPEQDR_
ARHGAP21	ARHGAP21;ARHGAP21	1671	Phosphorylation	Q5T5U3	ENSG00000107863	5.04403	0.0846086	0.412	1	0.785933	0	NA	NA	NA	NA	0.496586	6e-15	+			KLQEVTKSSRRNSEGSELSCTEGSLTSSLDS	_RNSEGS(ph)ELSCTEGSLTSSLDSR_
C2orf44	C2orf44	466	Phosphorylation	Q9H6R7	ENSG00000163026	5.34543	0.0824301	0.409	1	0.5	0.00680586	NA	NA	NA	NA	NA	NA	+			FSAPLNKANRKKLIESLSPDFCHQNKGLLLT	_KLIES(ph)LSPDFCHQNK_
IRS2	IRS2;IRS2;IRS2	681	Phosphorylation	Q96RG5	ENSG00000185950	6.9335	0.0824301	0.409	3	0.9997	2.05e-09	NA	NA	NA	NA	NA	NA	+		+	GSGSGSCRSDDYMPMSPASVSAPKQILQPRA	_SDDYM(ox)PM(ox)S(ph)PASVSAPK_
SETD2	SETD2;SETD2;SETD2;SETD2;SETD2;SETD2;SETD2	708	Phosphorylation	F2Z317	ENSG00000181555	5.66931	0.0745054	0.398	1	0.999329	0.00124651	NA	NA	NA	NA	NA	NA	+		+	AVLMTSDDSVTGSELSPLVKACMLSSNGFQN	_TDAVLM(ox)TSDDSVTGSELS(ph)PLVK_
PRRC2A;PRRC2A;PRRC2A;PRRC2A;PRRC2A;PRRC2A;PRRC2A	PRRC2A;PRRC2A;PRRC2A;PRRC2A;PRRC2A	1083	Phosphorylation	P48634	ENSG00000204469;ENSG00000206427;ENSG00000225164;ENSG00000225748;ENSG00000226618;ENSG00000231370;ENSG00000231825	6.15033	0.0739573	0.397	1	0	NA	NA	NA	NA	NA	0.509498	2.73e-07	+			GGTGGPNHPPAPRGRTASETRSEGSEYEEIP	_T(ph)ASETRSEGSEYEEIPK_
PTBP1	PTBP1	138	Phosphorylation	P26599	ENSG00000011304	8.05227	0.0687396	0.39	2	0.8216	3.5e-11	NA	NA	NA	NA	0.373229	0.0343977	+			GQPIYIQFSNHKELKTDSSPNQARAQAALQA	_ELKT(ph)DSSPNQAR_
EPB41L2	EPB41L2;EPB41L2;EPB41L2	676	Phosphorylation	O43491	ENSG00000079819	7.06092	0.0646069	0.385	1	0.549513	0.00462836	NA	NA	NA	NA	NA	NA	+			EPRPNEWEKRRITPLSLQTQGSSHETLNIVE	_ITPLS(ph)LQTQGSSHETLNIVEEK_
CCNY	CCNY;CCNY	324	Phosphorylation	B2RBH6	ENSG00000108100	8.39686	0.0569996	0.375	4	0.676616	0.000644235	NA	NA	NA	NA	0	NA	+			CEDKYKDLRRSARKRSASADNLTLPRWSPAI	_S(ph)ASADNLTLPR_
PPP1R12A	PPP1R12A;PPP1R12A;PPP1R12A;PPP1R12A;PPP1R12A;PPP1R12A;PPP1R12A;PPP1R12A	908	Phosphorylation	B2RAH5	ENSG00000058272	6.70879	0.0574155	0.375	1	0.807876	0.00226057	NA	NA	NA	NA	0	NA	+			SSTSAGDRYDSLLGRSGSYSYLEERKPYSSR	_S(ph)GSYSYLEER_
DYNC1H1	DYNC1H1;DYNC1H1	4366	Phosphorylation	Q14204	ENSG00000197102	8.31237	0.054779	0.372	1	0.643173	1.8e-05	NA	NA	NA	NA	0	NA	+			DEDDLAYAETEKKTRTDSTSDGRPAWMRTLH	_T(ph)DSTSDGRPAWMR_
IRF2BPL	IRF2BPL	657	Phosphorylation	Q9H1B7	ENSG00000119669	5.84001	0.0533895	0.37	1	0.878521	0	NA	NA	NA	NA	0.395431	0.0083401	+			DGSSVHSTTASARRNSSSPVSPASVPGQRRL	_RNS(ph)SSPVSPASVPGQR_
SLU7	SLU7	215	Phosphorylation	B2RBA0	ENSG00000164609	7.30559	0.0441843	0.358	1	1	0.00222141	NA	NA	NA	NA	NA	NA	+		+	LQEELASGKLVEQANSPKHQWGEEEPNSQME	_LVEQANS(ph)PK_
MDC1;MDC1;MDC1;MDC1;MDC1;MDC1;MDC1;MDC1	MDC1;MDC1;MDC1;MDC1;MDC1;MDC1;MDC1	453	Phosphorylation	Q14676	ENSG00000137337;ENSG00000206481;ENSG00000224587;ENSG00000225589;ENSG00000228575;ENSG00000231135;ENSG00000234012;ENSG00000237095	5.98229	0.0356239	0.346	1	0.996773	4.44e-05	NA	NA	NA	NA	NA	NA	+			RVVLLQRSQTTTERDSDTDVEEEELPVENRE	_SQTTTERDS(ph)DTDVEEEELPVENR_
JMY	JMY;JMY	115	Phosphorylation	Q8N9B5	ENSG00000152409	7.81608	0.0339339	0.344	2	1	1.34e-06	NA	NA	NA	NA	NA	NA	+		+	RSPGPRRSSAWAEGGSPRSTRSLLGDPRLRS	_SSAWAEGGS(ph)PR_
QRICH1	QRICH1;QRICH1	343	Phosphorylation	A1L3Z9	ENSG00000198218	8.31509	0.0313951	0.34	1	0.545258	0	NA	NA	NA	NA	0.478795	8e-15	+			THIAIPQEAYNAVHVSGSPTALAAVKLEDDK	_GDPQQQSITHIAIPQEAYNAVHVS(ph)GSPTALAAVK_
IRS4	IRS4	457	Phosphorylation	O14654	ENSG00000133124	5.47468	0.0289935	0.337	1	0.948252	0	NA	NA	NA	NA	0.499593	2.8e-14				RPRHPAEAPNNGARLSSEVSGSGSGNFGEEG	_LS(ph)SEVSGSGSGNFGEEGNPQGK_
SLC12A6	SLC12A6;SLC12A6;DKFZp686O1827;SLC12A6;SLC12A6	31	Phosphorylation	A8K935	ENSG00000140199	5.57263	0.028852	0.337	1	0.519778	1.19e-05	NA	NA	NA	NA	0	NA	+			MVTPTKIDDIPGLSDTSPDLSSRSSSRVRFS	_IDDIPGLSDT(ph)SPDLSSR_
UBAP2L	UBAP2L;UBAP2L	470	Phosphorylation	Q14157	ENSG00000143569	6.06778	0.0263043	0.334	1	0.734392	0	NA	NA	NA	NA	0.338316	0.00844187	+			PLPSKSTSAPQMSPGSSDNQSSSPQPAQQKL	_STSAPQM(ox)SPGS(ph)SDNQSSSPQPAQQK_
TNKS1BP1	TNKS1BP1;TNKS1BP1	1473	Phosphorylation	Q9C0C2	ENSG00000149115	6.19712	0.0200577	0.325	1	0.800154	2.13e-05	NA	NA	NA	NA	NA	NA	+			EMLAASSSKAVARRESAASGLGGLLEEEGAG	_RES(ph)AASGLGGLLEEEGAGAGAAQEEVLEPGR_
SACS	SACS	4263	Phosphorylation	Q9NZJ4	ENSG00000151835	6.69942	0.0186342	0.323	2	0.567255	2.58e-07	NA	NA	NA	NA	NA	NA	+			PEESSQSRDSAPSTPTSPTEFLTPGLRSIPP	_DSAPSTPT(ph)SPTEFLTPGLR_
ABL2	ABL2;ABL2	634	Phosphorylation	P42684	ENSG00000143322	5.38405	0.0174944	0.322	1	0.876224	0.0120291	NA	NA	NA	NA	0	NA	+			GSPALPRKQRDKSPSSLLEDAKETCFTRDRK	_DKSPSS(ph)LLEDAK_
MCM3AP	MCM3AP	423	Phosphorylation	O60318	ENSG00000160294	6.20153	0.016211	0.32	1	0.758429	2.54e-08	NA	NA	NA	NA	0.313492	1.43e-08				SLRGTPARQSNRSESTDSLGGLSPSEVTAIQ	_SEST(ph)DSLGGLSPSEVTAIQCK_
RPS6KA6;RPS6KA1;RPS6KA3	RPS6KA3;RPS6KA3;RPS6KA3;RPS6KA3;RPS6KA6;RPS6KA6;RPS6KA3;RPS6KA1;RPS6KA1;RPS6KA1	231	Phosphorylation	P51812	ENSG00000072133;ENSG00000117676;ENSG00000177189	7.38037	0.0122111	0.315	1	0.598476	0.000265222	NA	NA	NA	NA	0.374828	0.000113722	+			KEAIDHEKKAYSFCGTVEYMAPEVVNRQGHS;KESIDHEKKAYSFCGTVEYMAPEVVNRRGHT	_KAYSFCGT(ph)VEYMAPEVVNR_
SAMD4B	SAMD4B;SAMD4B;SAMD4B	606	Phosphorylation	A5Z0M6	ENSG00000179134	7.67639	0.0122111	0.315	2	0.55539	0.000668885	NA	NA	NA	NA	NA	NA	+			LSPSGIGGVSPRHALTSPSLGGQGRQNLWFA	_HALT(ph)SPSLGGQGR_
RTKN	RTKN;RTKN	220	Phosphorylation	Q9BST9	ENSG00000114993	8.03011	0.0117819	0.314	2	0.996245	0.0487171	NA	NA	NA	NA	NA	NA	+			ALTGGPKRLATKLSSSLGRSSGRRVRASLDS	_LSSS(ph)LGR_
ATL2	ATL2;ATL2	24	Phosphorylation	Q8NHH9	ENSG00000119787	5.91532	0.00733906	0.308	1	0.611778	0.000251759	NA	NA	NA	NA	0.332466	2.28e-10	+			RGQQPHQGLWRRRRTSDPSAAVNHVSSTTSL	_RRTS(ph)DPSAAVNHVSSTTSLGENYEDDDLVNSDEVM(ox)K_
NIPBL	NIPBL;NIPBL;NIPBL	599	Phosphorylation	Q6KC79	ENSG00000164190	7.2	0.00748262	0.308	1	0.999984	0.0109104	NA	NA	NA	NA	NA	NA	+		+	DIVGSLKSTPENHPETPKKKSDPELSKSEMK	_STPENHPET(ph)PKKK_
MAST3	MAST3	711	Phosphorylation	O60307	ENSG00000099308	5.44431	0.0054719	0.306	1	0.776552	3.19e-05	NA	NA	NA	NA	0.321653	0.000229746	+			QFSSCSHRFSKVYSSSEFLAVQPTPTFAERS	_VYSSS(ph)EFLAVQPTPTFAER_
TCOF1	TCOF1;TCOF1;TCOF1;DKFZp434G1035	1413	Phosphorylation	E9PHK9	ENSG00000070814	5.66455	-0.00996002	0.285	1	0.589508	0.00158413	NA	NA	NA	NA	0.382864	0.01475	+			SKKKKKLGAGEGGEASVSPEKTSTTSKGKAK	_LGAGEGGEAS(ph)VSPEKTSTTSK_
CRTC3	CRTC3;CRTC3;FLJ00243	368	Phosphorylation	Q6UUV7	ENSG00000140577	7.66735	-0.0129266	0.281	2	0.543061	0.00648265	NA	NA	NA	NA	0	NA	+			SVPNASALHPSLRLFSLSNPSLSTTNLSGPS	_LFS(ph)LSNPSLSTTNLSGPSR_
SOS1	SOS1;SOS1;SOS1;SOS1	1082	Phosphorylation	Q07889	ENSG00000115904	7.51335	-0.0151555	0.278	1	0.974285	0	NA	NA	NA	NA	NA	NA	+		+	RIPESETESTASAPNSPRTPLTPPPASGASS	_IPESETESTASAPNS(ph)PR_
DCBLD1	DCBLD1;DCBLD1	640	Phosphorylation	Q8N8Z6	ENSG00000164465	5.52768	-0.0164974	0.276	1	0.537788	0.00998349	NA	NA	NA	NA	NA	NA	+		+	GPQPGHKHSLSSGGFSPVAGVGAQDGDYQRP	_HSLSSGGFS(ph)PVAGVGAQDGDYQRPHSAQPADR_
SUPT6H	SUPT6H	1535	Phosphorylation	Q7KZ85	ENSG00000109111	6.1514	-0.0196529	0.272	1	0.628281	8.73e-08	NA	NA	NA	NA	0	NA	+			PGITPSSSSRTRTPASINATPANINLADLTR	_TRTPAS(ph)INATPANINLADLTR_
MIER3	MIER3	156	Phosphorylation	Q7Z3K6	ENSG00000155545	6.03591	-0.0201356	0.271	1	0.764703	1.57e-05	NA	NA	NA	NA	NA	NA	+			PRPLRSNTACDGDKESEVEDVETDSGNSPED	_SNTACDGDKES(ph)EVEDVETDSGNSPEDLRK_
FXR2	FXR2	598	Phosphorylation	P51116	ENSG00000129245	6.25648	-0.0207941	0.27	1	0.59819	0.0108826	NA	NA	NA	NA	0	NA	+			QRRNRSRRRRNRGNRTDGSISGDRQPVTVAD	_T(ph)DGSISGDRQPVTVADYISR_
CDK17	CDK17;CDK17;CDK17;CDK17	122	Phosphorylation	Q00537	ENSG00000059758	6.08192	-0.0220827	0.269	1	0.772311	4.33e-05	NA	NA	NA	NA	NA	NA	+		+	GESDQASGTSSDEVQSPTGVCLRNRIHRRIS	_M(ox)GSDGESDQASGTSSDEVQS(ph)PTGVCLR_
TIAM1	TIAM1;TIAM1;TIAM1;TIAM1;TIAM1	1405	Phosphorylation	Q13009	ENSG00000156299	5.9545	-0.0236657	0.267	1	0.499902	0.00336823	NA	NA	NA	NA	0	NA				VHSILRDKHRRQLLKTESLPSSQQYVPFGGK	_T(ph)ESLPSSQQYVPFGGK_
FAS	FAS;TNFRSF6;FAS;TNFRSF6;FAS	239	Phosphorylation	Q59FU8	ENSG00000026103	6.27066	-0.0241498	0.266	1	0.863095	0	NA	NA	NA	NA	0.496623	0	+		+	KTCRKHRKENQGSHESPTLNPETVAINLSDV	_ENQGSHES(ph)PTLNPETVAINLSDVDLSK_
GLCCI1	GLCCI1;GLCCI1;GLCCI1	172	Phosphorylation	Q86VQ1	ENSG00000106415	7.50433	-0.0297795	0.258	1	0.753879	4.24e-05	NA	NA	NA	NA	0.484838	5.47e-06	+			KSQQVRTSSTIRRTSSLDTITGPYLTGQWPR	_TSS(ph)LDTITGPYLTGQWPR_
IGF2BP1	IGF2BP1;IGF2BP1;IGF2BP1	314	Phosphorylation	Q9NZI8	ENSG00000159217	7.00647	-0.0325215	0.255	2	0.721142	0.0321012	NA	NA	NA	NA	NA	NA				LKKVEQDTETKITISSLQDLTLYNPERTITV	_ITISS(ph)LQDLTLYNPER_
SLC35F6	C2orf18;C2orf18	363	Phosphorylation	Q8N357	ENSG00000213699	8.28834	-0.0323149	0.255	3	0.600531	0.0133789	NA	NA	NA	NA	NA	NA	+			RPLAEESEQERLLGGTRTPINDAS_______	_LLGGT(ph)RTPINDAS_
ARFGEF2	ARFGEF2;ARFGEF2;ARFGEF2	214	Phosphorylation	Q9Y6D5	ENSG00000124198	6.21259	-0.0356679	0.25	1	0.71029	3.9e-08	NA	NA	NA	NA	NA	NA	+		+	NQVLQEARELEKPIQSKPQSPVIQAAAVSPK	_ELEKPIQS(ph)KPQSPVIQAAAVS(ph)PK_
NAV1	NAV1;NAV1;NAV1	652	Phosphorylation	Q8NEY1	ENSG00000134369	5.75847	-0.0360968	0.25	1	0.995115	1.83e-05	NA	NA	NA	NA	0	NA				IPVKPVNGRKTSLDVSNSAEPGFLAPGARSN	_TSLDVS(ph)NSAEPGFLAPGAR_
NRD1	NRD1;NRD1;NRD1;NRD1	96	Phosphorylation	B1AKJ5	ENSG00000078618	6.55314	-0.0359637	0.25	1	0.879093	0.0168025	NA	NA	NA	NA	NA	NA	+			LGADESEEEGRRGSLSNAGDPEIVKSPSDPK	_LGADESEEEGRRGSLS(ph)NAGDPEIVK_
NDRG1	TRG14;NDRG1;NDRG1;NDRG1;NDRG1;NDRG1;NDRG1;NDRG1;NDRG1	332	Phosphorylation	Q53EU7	ENSG00000104419	6.98628	-0.0379915	0.247	2	0.597628	0.000216056	NA	NA	NA	NA	0.557914	0.000212417	+			SASMTRLMRSRTASGSSVTSLDGTRSRSHTS	_TASGS(ph)SVTSLDGTR_
ARAF	ARAF;ARAF	260	Phosphorylation	Q96II5	ENSG00000078061	7.93269	-0.0395032	0.245	3	0.980572	0.0297567	NA	NA	NA	NA	NA	NA	+		+	DAAGSRGGSDGTPRGSPSPASVSSGRKSPHS	_GS(ph)PSPASVSSGR_
MAP1B	MAP1B;MAP1B;DKFZp686F1345	1917	Phosphorylation	P46821	ENSG00000131711	6.78828	-0.0415062	0.243	1	0.506655	0.00187545	NA	NA	NA	NA	0	NA	+			GGYYYEKIERTTKSPSDSGYSYETIGKTTKT	_SPS(ph)DSGYSYETIGK_
PAWR	PAWR	233	Phosphorylation	Q96IZ0	ENSG00000177425	6.06356	-0.0426351	0.241	1	0.797259	0.000496169	NA	NA	NA	NA	NA	NA	+			PPRTVSGRYKSTTSVSEEDVSSRYSRTDRSG	_STTSVS(ph)EEDVSSR_
IRS4	IRS4	458	Phosphorylation	O14654	ENSG00000133124	5.92879	-0.0465932	0.236	1	0.961554	0	NA	NA	NA	NA	0.499593	2.8e-14				PRHPAEAPNNGARLSSEVSGSGSGNFGEEGN	_LSS(ph)EVSGSGSGNFGEEGNPQGK_
C11orf96	C11orf96	428	Phosphorylation	Q7Z7L8	ENSG00000187479	6.21701	-0.0482183	0.234	1	0.601188	5.91e-06	NA	NA	NA	NA	NA	NA	+			QREQLSSCKLRNSLDSSDSDSAL________	_LRNSLDS(ph)SDSDSAL_
TRAFD1	TRAFD1;TRAFD1	326	Phosphorylation	O14545	ENSG00000135148	7.58664	-0.0496959	0.232	2	0.693628	0	NA	NA	NA	NA	0.457587	0	+			SCNPSRALPSLNTGSSSPRGVEEPDVIFQNF	_ALPSLNTGSS(ph)SPR_
LEMD3	LEMD3	144	Phosphorylation	Q9Y2U8	ENSG00000174106	7.60437	-0.0516534	0.229	1	0.999777	0	NA	NA	NA	NA	NA	NA	+			PAAGSKVLLGFSSDESDVEASPRDQAGGGGR	_VLLGFSSDES(ph)DVEASPR_
NCKIPSD	NCKIPSD;NCKIPSD;NCKIPSD	121	Phosphorylation	Q9NZQ3	ENSG00000213672	6.05896	-0.0527603	0.227	1	0.547441	0.0914859	NA	NA	NA	NA	0.239513	0.000100275				RRGPSASSVAVMTSSTSDHHLDAAAARQPNG	_RGPSASSVAVM(ox)TSST(ph)SDHHLDAAAAR_
NUMA1	NUMA1;NUMA1;NUMA1 variant protein;NUMA1;NUMA1	1756	Phosphorylation	Q4LE64	ENSG00000137497	7.25293	-0.0555463	0.224	1	0.500109	0.000364044	NA	NA	NA	NA	NA	NA	+			LSITSKLPRTQPDGTSVPGEPASPISQRLPP;NNPLSKLPRTQPDGTSVPGEPASPISQRLPP	_TQPDGTS(ph)VPGEPASPISQR_
USP10	USP10;USP10	76	Phosphorylation	Q14694	ENSG00000103194	7.65393	-0.0581726	0.22	1	0.799571	1.83e-06	NA	NA	NA	NA	0.486285	0.000121291	+			VDEVIEPSDTLPRTPSYSISSTLNPQAPEFI	_TPS(ph)YSISSTLNPQAPEFILGCTASK_
ZC3H13	ZC3H13;ZC3H13;ZC3H13	209	Phosphorylation	Q5T200	ENSG00000123200	7.10951	-0.0583828	0.22	1	0.633744	0.00300756	NA	NA	NA	NA	0.387015	0.00492303	+		+	KKEVSPEVVRSKLSPSPSLRKSSKSPKRKSS	_SKLSPS(ph)PSLR_
ZFYVE19	ZFYVE19;ZFYVE19;ZFYVE19;ZFYVE19	460	Phosphorylation	Q96K21	ENSG00000166140	7.80723	-0.0638917	0.213	2	0.89465	0	NA	NA	NA	NA	NA	NA	+			FREGHDAFELKEHQTSAYSPPRAGQEH____	_EHQTS(ph)AYSPPR_
MSH6	MSH6;GTBP;MSH6;MSH6;MSH6;MSH6;MSH6;MSH6;MSH6	139	Phosphorylation	P52701	ENSG00000116062	7.36603	-0.0668806	0.209	2	0.625477	0.0658508	NA	NA	NA	NA	0	NA	+			GKSVRVHVQFFDDSPTRGWVSKRLLKPYTGS	_VHVQFFDDSPT(ph)R_
RBM17	RBM17;RBM17;RBM17;RBM17;RBM17	224	Phosphorylation	Q5W009	ENSG00000134453	8.54167	-0.0725586	0.201	1	0.914593	5.39e-09	NA	NA	NA	NA	0.496929	0.000402305	+			IPPPVYEEQDRPRSPTGPSNSFLANMGGTVA	_SPT(ph)GPSNSFLANMGGTVAHK_
PBRM1	PBRM1;PBRM1;PBRM1;PBRM1	177	Phosphorylation	Q86U86	ENSG00000163939	6.46882	-0.0731959	0.2	1	0.569787	1.2e-11	NA	NA	NA	NA	0.424251	1.83e-11				DDEDGQDNQGTVTEGSSPAYLKEILEQLLEA	_GEADDEDDDEDGQDNQGTVTEGS(ph)SPAYLK_
ZYX	ZYX;ZYX;ZYX;ZYX;ZYX;ZYX;ZYX	258	Phosphorylation	Q15942	ENSG00000159840	7.48833	-0.0740461	0.199	1	0.593359	0.00133731	NA	NA	NA	NA	NA	NA	+			QPVSLANTQPRGPPASSPAPAPKFSPVTPKF	_GPPAS(ph)SPAPAPK_
MASTL	MASTL	611	Phosphorylation	Q96GX5	ENSG00000120539	6.64145	-0.076828	0.195	1	0.59576	1.33e-06	NA	NA	NA	NA	NA	NA	+		+	ESSFEESNIEDPLIVTPDCQEKTSPKGVENP	_ESSFEESNIEDPLIVT(ph)PDCQEKTSPK_
UBE2E2	UBE2E2;UBE2E2;UBE2E2;UBE2E2	19	Phosphorylation	Q96LR5	ENSG00000182247	6.11684	-0.0767823	0.195	1	0.806826	0	NA	NA	NA	NA	0	NA	+			EAQRVDDSPSTSGGSSDGDQRESVQQEPERE	_VDDSPSTSGGSS(ph)DGDQR_
OXR1	OXR1;OXR1;OXR1	203	Phosphorylation	Q8N573	ENSG00000164830	7.38285	-0.0826828	0.187	1	0.535825	3.32e-07	NA	NA	NA	NA	0.468979	1.56e-07	+			SSTFTGIRPARVVSSTSEEEEAFTEKFLKIN	_VVSST(ph)SEEEEAFTEK_
MDN1	MDN1;DKFZp686H16106	5017	Phosphorylation	Q9NU22	ENSG00000112159	6.14217	-0.0836457	0.186	1	0.5	0.00698322	NA	NA	NA	NA	NA	NA				QGFQPQEEEEREDSDTEEQVPEALERKEHAS	_DKEADEEGGENGPADQGFQPQEEEEREDS(ph)DTEEQVPEALER_
RING1;RING1;RING1;RING1;RING1;RING1	RING1	38	Phosphorylation	Q06587	ENSG00000204227;ENSG00000206287;ENSG00000226788;ENSG00000228520;ENSG00000231115;ENSG00000235107	7.33317	-0.0851447	0.184	1	0.995528	2.93e-10	NA	NA	NA	NA	0.858494	0.0123245	+		+	RTPQEAIMDGTEIAVSPRSLHSELMCPICLD	_TPQEAIMDGTEIAVS(ph)PR_
DDX3X	DDX3X;DDX3X;DDX3X;DDX3X;DDX3X	94	Phosphorylation	Q59GX6	ENSG00000215301	6.98286	-0.0938482	0.172	1	0.586602	0.00610602	NA	NA	NA	NA	0	NA	+			DAYSSFGSRSDSRGKSSFFSDRGSGSRGRFD	_S(ph)SFFSDRGSGSR_
TSHZ3	TSHZ3;TSHZ3	333	Phosphorylation	A8K601	ENSG00000121297	7.58735	-0.0951113	0.171	1	0.901273	1.3e-08	NA	NA	NA	NA	NA	NA	+		+	PATRKKASLELELPSSPDSTGGTPKATISDT	_KASLELELPSS(ph)PDSTGGTPK_
SMTN	SMTN;SMTN;SMTN;SMTN;SMTN;SMTN	792	Phosphorylation	P53814	ENSG00000183963	7.49788	-0.096468	0.169	1	0.86847	0.00848266	NA	NA	NA	NA	NA	NA	+			AGSPGGPRAAVQRSTSFGVPNANSIKQMLLD	_STS(ph)FGVPNANSIK_
DSN1	DSN1;DSN1;C20orf172;C20orf172;DSN1	77	Phosphorylation	A8K3X3	ENSG00000149636	7.40274	-0.100391	0.164	2	0.618489	0.0143527	NA	NA	NA	NA	0	NA	+			GGNCDLSHQERLQSKSLHLSPQEQSASYQDR	_S(ph)LHLSPQEQSASYQDRR_
EPN1	EPN1;EPN1	417	Phosphorylation	Q9Y6I3	ENSG00000063245	5.53913	-0.100051	0.164	1	0.555972	5.59e-06	NA	NA	NA	NA	0.280606	1.84e-10	+			DEFSDFDRLRTALPTSGSSAGELELLAGEVP	_TALPTS(ph)GSSAGELELLAGEVPAR_
AKTIP	AKTIP;AKTIP;AKTIP;AKTIP;AKTIP;AKTIP	29	Phosphorylation	Q9H8T0	ENSG00000166971	8.14888	-0.105194	0.157	2	0.499991	0.000129077	NA	NA	NA	NA	NA	NA				KRSEGEEKTLTGDVKTSPPRTAPKKQLPSIP	_TLTGDVKT(ph)SPPR_
ARID1A	ARID1A;ARID1A variant protein	705	Phosphorylation	O14497	ENSG00000117713	5.86509	-0.105085	0.157	1	0.767896	1.28e-12	NA	NA	NA	NA	0	NA	+		+	PGIRGPSPSPVGSPASVAQSRSGPLSPAAVP	_GPS(ph)PSPVGSPAS(ph)VAQSR_
WIPI2	WIPI2	415	Phosphorylation	B3KMZ0	ENSG00000157954	6.96538	-0.105628	0.157	1	0.792294	0.00124886	NA	NA	NA	NA	0.454807	0.000250757	+			YGAAAGKGTYVPSSPTRLAYTDDLGAVGGAC	_GTYVPSSPT(ph)R_
PEAK1	PEAK1;PEAK1;PEAK1	281	Phosphorylation	Q9H792	ENSG00000173517	7.78776	-0.108519	0.153	2	0.999868	0.00216933	NA	NA	NA	NA	NA	NA	+		+	MRGQPRFANFRANTLSPVRFFVDKKWNTIPL	_ANTLS(ph)PVR_
PRRC2A;PRRC2A;PRRC2A;PRRC2A;PRRC2A;PRRC2A;PRRC2A	PRRC2A;PRRC2A;PRRC2A;PRRC2A;PRRC2A	1110	Phosphorylation	P48634	ENSG00000204469;ENSG00000206427;ENSG00000225164;ENSG00000225748;ENSG00000226618;ENSG00000231370;ENSG00000231825	7.65931	-0.119354	0.138	1	0.547955	1.11e-06	NA	NA	NA	NA	NA	NA	+			EEIPKRRRQRGSETGSETHESDLAPSDKEAP	_GSETGS(ph)ETHESDLAPSDKEAPTPK_
TSC2	TSC2;TSC2;TSC2;TSC2	1366	Phosphorylation	H3BMQ0	ENSG00000103197	7.28335	-0.120435	0.137	1	0.548834	8.92e-09	NA	NA	NA	NA	NA	NA	+			VGRLSPEVKARSQSGTLDGESAAWSASGEDS	_SQSGT(ph)LDGESAAWSASGEDSR_
PPAN;PPAN-P2RY11	PPAN-P2RY11;PPAN;PPAN;PPAN;PPAN	233	Phosphorylation	C9J3F9	ENSG00000130810;ENSG00000243207	8.60704	-0.121769	0.135	1	0.576195	8.43e-10	NA	NA	NA	NA	0	NA	+			FPNMSRLQDISELLATGAGLSESEAEPDGDH	_LQDISELLAT(ph)GAGLSESEAEPDGDHNITELPQAVAGR_
RPS10	RPS10;RPS10P5	157	Phosphorylation	Q59GE4	ENSG00000124614	5.42557	-0.126549	0.129	1	0.60924	0.0107601	NA	NA	NA	NA	0	NA	+			PPGADKKAEAGAGSATEFQFRGGFGRGRGQP	_KAEAGAGSAT(ph)EFQFR_
PAWR	PAWR	231	Phosphorylation	Q96IZ0	ENSG00000177425	8.07904	-0.128172	0.126	2	0.889482	0.0256891	NA	NA	NA	NA	0.387069	0.0985187	+			QEPPRTVSGRYKSTTSVSEEDVSSRYSRTDR	_STTS(ph)VSEEDVSSR_
SF3A3	SF3A3;SF3A3	295	Phosphorylation	A8K566	ENSG00000183431	6.9907	-0.128834	0.125	2	0.997061	0.000100903	NA	NA	NA	NA	NA	NA	+			ERAQRLFSTKGKSLESLDTSLFAKNPKSKGT	_SLES(ph)LDTSLFAK_
LUZP1	LUZP1	441	Phosphorylation	Q86V48	ENSG00000169641	7.4643	-0.13272	0.12	1	0.520021	1e-15	NA	NA	NA	NA	0.449588	7.56e-08				FTNRRAAKASHMGVSTDSGTQETKKTEDRFV	_ASHMGVST(ph)DSGTQETK_
DYNLT1	DYNLT1;DYNLT1;DYNLT1	4	Phosphorylation	P63172	ENSG00000146425	7.17806	-0.135317	0.117	1	0.850981	0.00997606	NA	NA	NA	NA	NA	NA	+			____________MEDYQAAEETAFVVDEVSN	_M(ox)EDY(ph)QAAEETAFVVDEVSNIVK_
ZNHIT6	ZNHIT6	17	Phosphorylation	Q9NWK9	ENSG00000117174	7.05808	-0.138426	0.113	1	0.839481	0.0109753	NA	NA	NA	NA	NA	NA				EFAAENEGKSGGGLHSVAEGVRLSPEPGREG	_SGGGLHS(ph)VAEGVRLSPEPGR_
ATP13A3	ATP13A3;ATP13A3	97	Phosphorylation	Q9H7F0	ENSG00000133657	7.49638	-0.141987	0.108	1	0.706238	1.68e-07	NA	NA	NA	NA	NA	NA	+			FCAKIRVLSLETYPVSSPKSMSNKLSNGHAV	_VLSLETYPVS(ph)SPK_
C1orf198	C1orf198;C1orf198;C1orf198;C1orf198	174	Phosphorylation	Q9H425	ENSG00000119280	6.36393	-0.142672	0.107	1	0.677005	0.00681792	NA	NA	NA	NA	0.446576	0.0021183				SQGSQALKSSQGSRSSSLDALGPTRKEEEAS	_SS(ph)SLDALGPTR_
CCDC6	CCDC6	417	Phosphorylation	Q16204	ENSG00000108091	6.91672	-0.143245	0.106	1	0.5	0.0121606	NA	NA	NA	NA	0	NA				HMGTSHGITRPSPRRSNSPDKFKRPTPPPSP	_RS(ph)NSPDKFK_
ISL2	ISL2	279	Phosphorylation	Q96A47	ENSG00000159556	7.28035	-0.146787	0.101	1	0.997636	0	NA	NA	NA	NA	NA	NA	+		+	KTSLQGLTGTPLVAGSPIRHENAVQGSAVEV	_TSLQGLTGTPLVAGS(ph)PIR_
SRPK2	SRPK2;SRPK2	496	Phosphorylation	P78362	ENSG00000135250	7.94076	-0.150817	0.096	1	0.576548	3.76e-05	NA	NA	NA	NA	0	NA	+			EESSPSHDRSRTVSASSTGDLPKAKTRAADL	_TVSAS(ph)STGDLPK_
DOT1L	DOT1L;DOT1L	772	Phosphorylation	Q8TEK3	ENSG00000104885	7.86661	-0.151763	0.095	1	0.577399	2.01e-07	NA	NA	NA	NA	0	NA	+			RPRLEKLSGLAAPDYTRLSPAKIVLRRHLSQ	_LSGLAAPDYT(ph)RLSPAK_
EDC4	EDC4	734	Phosphorylation	Q6P2E9	ENSG00000038358	7.94362	-0.151795	0.095	1	0.775205	0	NA	NA	NA	NA	0.457443	0	+		+	LPQASPSRTRSPDVISSASTALSQDIPEIAS	_TRS(ph)PDVIS(ph)SASTALSQDIPEIASEALSR_
BCOR	BCOR-RARA;BCOR;BCOR;BCOR;BCOR	1142	Phosphorylation	H9A532	ENSG00000183337	5.18021	-0.153703	0.092	1	0.761819	0	NA	NA	NA	NA	0.408509	2.08e-10				SPTLRVDRKRKVSGDSSHTETTAEEVPEDPL	_RKVSGDS(ph)SHTETTAEEVPEDPLLK_
ANKS3	ANKS3;ANKS3;ANKS3;ANKS3	320	Phosphorylation	Q6ZW76	ENSG00000168096	7.80856	-0.154361	0.091	1	0.999009	0.00710258	NA	NA	NA	NA	NA	NA	+		+	ENPLEEEGLCCRDVTSPINERDVESSSSSSS	_DVTS(ph)PINER_
WDR3	WDR3;WDR3	247	Phosphorylation	Q5TDG3	ENSG00000065183	6.74521	-0.156418	0.088	1	0.915611	7.94e-05	NA	NA	NA	NA	0.333333	7.28e-05	+			PDPKKIKGSSPGIQDTLEAEDGAFETDEAPE	_GSSPGIQDT(ph)LEAEDGAFETDEAPEDR_
TBC1D4	TBC1D4;TBC1D4	787	Phosphorylation	O60343	ENSG00000136111	7.74003	-0.165289	0.077	1	0.680916	0.000253437	NA	NA	NA	NA	NA	NA	+		+	WRQRIFLRVASPMNKSPSAMQQQDGLDRNEL	_VASPMNKS(ph)PSAMQQQDGLDR_
SYMPK	SYMPK	1237	Phosphorylation	B7Z6F7	ENSG00000125755	7.82695	-0.166017	0.076	1	0.734403	1.08e-11	NA	NA	NA	NA	NA	NA	+			SLEGPLPKETAAGGLTLKEERSPQTLAPVGE	_ETAAGGLT(ph)LKEERSPQTLAPVGEDAM(ox)K_
GPATCH8	GPATCH8	655	Phosphorylation	Q9UKJ3	ENSG00000186566	6.96327	-0.166697	0.075	1	0.815519	0.00814294	NA	NA	NA	NA	NA	NA	+			SGLNKQEPGGSHGSETEDTGRSLPSKKERSG	_QEPGGSHGSET(ph)EDTGR_
SFSWAP	SFRS8;SFSWAP;SFSWAP;SFSWAP;SFSWAP;SFRS8	279	Phosphorylation	B7ZM97	ENSG00000061936	7.01945	-0.166519	0.075	1	0.714174	3.58e-05	NA	NA	NA	NA	NA	NA	+			RYTVLAENKSDEKKKSGVSSDNEDDDDEEDG	_S(ph)GVSSDNEDDDDEEDGNYLHPSLFASK_
STIM1	STIM1;STIM1;STIM1	774	Phosphorylation	G0XQ39	ENSG00000167323	7.47284	-0.172246	0.067	1	0.708436	4.61e-08	NA	NA	NA	NA	0.499736	5.36e-08	+		+	VAEEDNGSIGEETDSSPGRKKFPLKIFKKPL	_KAVAEEDNGSIGEETDSS(ph)PGRK_
MET	MET;MET	988	Phosphorylation	P08581	ENSG00000105976	5.95798	-0.174638	0.064	1	0.805923	2.29e-11	NA	NA	NA	NA	0.49937	4.4e-11	+			ARVHTPHLDRLVSARSVSPTTEMVSNESVDY	_S(ph)VSPTTEM(ox)VSNESVDYR_
NUP50	NUP50;NUP50	294	Phosphorylation	Q9UKX7	ENSG00000093000	5.59281	-0.175941	0.062	1	0.55844	6.09e-06	NA	NA	NA	NA	NA	NA	+			SSVLGSLSSVPLTGFSFSPGNSSLFGKDTTQ	_KVDSSVLGSLSSVPLTGFS(ph)FSPGNSSLFGK_
SCAPER	SCAPER;SCAPER;SCAPER;SCAPER;SCAPER;SCAPER;SCAPER;SCAPER	185	Phosphorylation	H3BNR7	ENSG00000140386	6.81301	-0.177914	0.06	1	0.967906	0.0070512	NA	NA	NA	NA	0.878624	0.00105905	+		+	AWEVKKMSPGRHVIPSPSTDRINVTSNARRS	_HVIPS(ph)PSTDR_
TAF1D	TAF1D	204	Phosphorylation	Q9H5J8	ENSG00000166012	5.97225	-0.1794	0.058	1	0.527147	2.91e-11	NA	NA	NA	NA	NA	NA	+			EDFDSRRYKFLDDDGSISPIEESTAEDEDAT	_FLDDDGS(ph)ISPIEESTAEDEDATHLEDNECDIK_
ILF3	ILF3;ILF3;ILF3;ILF3	384	Phosphorylation	Q12906	ENSG00000129351	6.30348	-0.181918	0.054	1	0.5	2.94e-06	NA	NA	NA	NA	0.5	5.64e-13	+		+	PMKRPMEEDGEEKSPSKKKKKIQKKEEKAEP	_RPM(ox)EEDGEEKS(ph)PSK_
CCDC85C	CCDC85C	178	Phosphorylation	A6NKD9	ENSG00000205476	6.75153	-0.191145	0.042	1	0.499994	0	NA	NA	NA	NA	0.499111	0	+			AASGGGGGGGGAGSRSSIDSQASLSGPLSGG	_S(ph)SIDSQASLSGPLSGGAPGAGAR_
CCDC85C	CCDC85C	179	Phosphorylation	A6NKD9	ENSG00000205476	6.75153	-0.191145	0.042	1	0.499994	0	NA	NA	NA	NA	0.499111	0	+			ASGGGGGGGGAGSRSSIDSQASLSGPLSGGA	_S(ph)SIDSQASLSGPLSGGAPGAGAR_
IWS1	IWS1;IWS1;IWS1	313	Phosphorylation	Q96ST2	ENSG00000163166	5.36581	-0.190931	0.042	1	0.991982	2.97e-06	NA	NA	NA	NA	NA	NA	+			RVSDSESEGPQKGPASDSETEDASRHKQKPE	_GPAS(ph)DSETEDASR_
OSBPL8	DKFZp686C0249;OSBPL8;OSBPL8;OSBPL8;OSBPL8;OSBPL8;OSBPL8	13	Phosphorylation	Q5HYM3	ENSG00000091039	7.75242	-0.192645	0.04	2	0.680332	1.55e-09	NA	NA	NA	NA	NA	NA				___MEGGLADGEPDRTSLLGDSKDVLGPSTV	_(ac)M(ox)EGGLADGEPDRT(ph)SLLGDSKDVLGPSTVVANSDESQLLTPGK_
SERBP1	SERBP1;SERBP1;DKFZp686P17171;SERBP1;SERBP1	388	Phosphorylation	Q8NC51	ENSG00000142864	5.4421	-0.196938	0.034	1	0.600953	1.7e-09	NA	NA	NA	NA	0.309801	0.0162048	+			RGGRGRGGRPNRGSRTDKSSASAPDVDDPEA	_T(ph)DKSSASAPDVDDPEAFPALA_
ZC3HC1	ZC3HC1;ZC3HC1	352	Phosphorylation	Q86WB0	ENSG00000091732	6.57689	-0.197021	0.034	1	0.589447	7.03e-06	NA	NA	NA	NA	NA	NA	+			GSEQAEKSPGPIVSRTRSWDSSSPVDRPEPE	_T(ph)RSWDSSSPVDRPEPEAASPTTR_
EIF2AK1	EIF2AK1;EIF2AK1;HRI	253	Phosphorylation	Q9BQI3	ENSG00000086232	6.22706	-0.202605	0.026	1	0.861011	0.00686504	NA	NA	NA	NA	NA	NA				HVIQPRADRAAIELPSLEVLSDQEEDREQCG	_AAIELPS(ph)LEVLSDQEEDREQCGVK_
PPM1H	PPM1H	123	Phosphorylation	Q9ULR3	ENSG00000111110	7.00864	-0.202705	0.026	1	0.542723	0.00212494	NA	NA	NA	NA	NA	NA	+			GAVTSTPNRNSSKRRSSLPNGEGLQLKENSE	_RS(ph)SLPNGEGLQLK_
PAK4	PAK4;PAK4;PAK4;PAK4	478	Phosphorylation	A8K724	ENSG00000130669	6.88513	-0.204399	0.024	1	0.510128	0.00712851	NA	NA	NA	NA	0.358623	0.123394	+		+	AQVSKEVPRRKSLVGTPYWMAPELISRLPYG	_RKSLVGT(ph)PYWM(ox)APELISR_
ZNF106	ZFP106;ZFP106;ZFP106;ZFP106	1372	Phosphorylation	Q9H2Y7	ENSG00000103994	5.84741	-0.205547	0.023	1	0.554998	0.00955592	NA	NA	NA	NA	0	NA	+			KKKSLRAAHVPENSDTEQDVLTVKPVRKVKA	_AAHVPENSDT(ph)EQDVLTVKPVR_
RALGAPA1	RALGAPA1;GARNL1;RALGAPA1	1002	Phosphorylation	E7EQJ8	ENSG00000174373	7.52853	-0.206345	0.021	1	0.992341	2.14e-05	NA	NA	NA	NA	NA	NA	+		+	ESASPVHSPLGSRSQTPSPSTLNIDHMEQKD	_SQT(ph)PSPSTLNIDHMEQK_
AKAP12	AKAP12	1328	Phosphorylation	Q02952	ENSG00000131016	7.93197	-0.207661	0.02	1	0.990888	0.00620381	NA	NA	NA	NA	NA	NA	+		+	ECKKDDALELQSHAKSPPSPVEREMVVQVER	_S(ph)PPSPVER_
ASF1B	ASF1B	179	Phosphorylation	Q9NVP2	ENSG00000105011	5.65244	-0.208711	0.018	1	1	4.47e-05	NA	NA	NA	NA	NA	NA	+		+	ETQDPSLGCGLPLNCTPIKGLGLPGCIPGLL	_LEAIETQDPSLGCGLPLNCT(ph)PIK_
ATF7	ATF7	51	Phosphorylation	P17544	ENSG00000170653	7.55703	-0.210563	0.016	1	0.80793	0	NA	NA	NA	NA	0	NA	+		+	KFGPARTDSVIIADQTPTPTRFLKNCEEVGL	_TDSVIIADQT(ph)PTPTR_
TRIM28	TRIM28	43	Phosphorylation	Q13263	ENSG00000130726	7.15628	-0.214742	0.01	1	0.520002	0	NA	NA	NA	NA	0	NA				GGEKRSTAPSAAASASASAAASSPAGGGAEA	_RSTAPSAAASAS(ph)ASAAASSPAGGGAEALELLEHCGVCR_
HMGN1	HMGN1;HMGN1;hCG_17955;HMGN1;HMGN1;HMGN1	89	Phosphorylation	P05114	ENSG00000205581	6.63408	-0.215446	0.009	1	0.998999	0.0913716	NA	NA	NA	NA	0	NA	+			LPAENGETKTEESPASDEAGEKEAKSD____	_TEESPAS(ph)DEAGEKEAK_
PBRM1	PBRM1;PBRM1;PBRM1;PBRM1;PBRM1;PBRM1;PBRM1	14	Phosphorylation	Q86U86	ENSG00000163939	6.64331	-0.217944	0.006	1	0.54499	0.00745683	NA	NA	NA	NA	0.203764	5.8e-14	+			__MGSKRRRATSPSSSVSGDFDDGHHSVSTP	_ATSPSSS(ph)VSGDFDDGHHSVSTPGPSR_
BCLAF1	BCLAF1;BCLAF1;BCLAF1;BCLAF1;BCLAF1;BCLAF1	511	Phosphorylation	Q9NYF8	ENSG00000029363	4.68846	-0.2188	0.005	1	0.5	0.0166332	NA	NA	NA	NA	0	NA	+			SPEQVKSEKLKDLFDYSPPLHKNLDAREKST	_DLFDY(ph)SPPLHK_
CHD1L	CHD1L;CHD1L	424	Phosphorylation	B4DLS6	ENSG00000131778;ENSG00000264980	7.55417	-0.2227	0	2	0.499985	0.00394293	NA	NA	NA	NA	NA	NA	+			LRNKGSVLIPGLVEGSTKRKRVLSPEELEDR	_GSVLIPGLVEGS(ph)TK_
CHD1L	CHD1L;CHD1L	425	Phosphorylation	B4DLS6	ENSG00000131778;ENSG00000264980	7.55417	-0.2227	0	2	0.499985	0.00394293	NA	NA	NA	NA	NA	NA	+			RNKGSVLIPGLVEGSTKRKRVLSPEELEDRQ	_GSVLIPGLVEGS(ph)TK_
KDM6A	UTX;UTX;UTX;KDM6A;KDM6A;UTX;UTX;KDM6A;UTX;KDM6A;UTX;KDM6A;KDM6A;DKFZp451J023;KDM6A;UTX	876	Phosphorylation	B7ZKN5	ENSG00000147050	5.61671	-0.22297	-0.001	1	0.778508	0.000787352	NA	NA	NA	NA	0	NA				TKTDNSVASSPSSAISTATPSPKSTEQTTTN	_TDNSVAS(ph)SPSSAIS(ph)TATPSPK_
MLIP	MLIP;MLIP	517	Phosphorylation	D6RE05	ENSG00000146147	7.86464	-0.224587	-0.003	1	0.999464	0.000590829	NA	NA	NA	NA	NA	NA			+	QASSSLASMNVERTPSPTLKSNTMLSLLQTS	_TPS(ph)PTLK_
CGN	CGN;CGN;CGN	168	Phosphorylation	B9EK46	ENSG00000143375	8.0607	-0.231515	-0.012	1	0.594243	1.12e-10	NA	NA	NA	NA	NA	NA	+			SNSMLELAPKVASPGSTIDTAPLSSVDSLIN	_VASPGS(ph)TIDTAPLSSVDSLINK_
BRPF1	BRPF1	860	Phosphorylation	P55201	ENSG00000156983	5.79807	-0.231922	-0.013	1	0.999992	0	NA	NA	NA	NA	NA	NA	+			LTPHPAACDKDGQTDSAAEESSSQETSKGLG	_DGQTDS(ph)AAEESSSQETSK_
GMPS	GMPS;GMPS;GMPS;GMPS	330	Phosphorylation	A8K639	ENSG00000163655	7.03767	-0.234958	-0.017	1	0.539371	0.00286833	NA	NA	NA	NA	NA	NA				EDRTPRKRISKTLNMTTSPEEKRKIIGDTFV	_TLNM(ox)T(ph)TSPEEK_
USP14	USP14;USP14;USP14;USP14	389	Phosphorylation	P54578	ENSG00000101557	5.17354	-0.235484	-0.018	1	0.644755	0.009083	NA	NA	NA	NA	NA	NA				FKDLEDKKVNQQPNTSDKKSSPQKEVKYEPF	_VNQQPNTS(ph)DKKSSPQK_
NDRG3	NDRG3;NDRG3;NDRG3;NDRG3;NDRG3	346	Phosphorylation	Q5TH30	ENSG00000101079	4.69289	-0.236724	-0.019	1	0.749434	4.73e-11	NA	NA	NA	NA	0.289318	3.41e-06	+			SASMTRLARSRTHSTSSSLGSGESPFSRSVT	_THSTS(ph)SSLGSGESPFSR_
PRKAA2	PRKAA2;PRKAA2	377	Phosphorylation	A0MZF5	ENSG00000162409	7.20488	-0.237166	-0.02	1	1	7.71e-05	NA	NA	NA	NA	1	3.39e-10	+		+	GLKPHPERMPPLIADSPKARCPLDALNTTKP	_MPPLIADS(ph)PK_
PACRGL	PACRGL;PACRGL;PACRGL;PACRGL;PACRGL;PACRGL;PACRGL;PACRGL;PACRGL;PACRGL;PACRGL;PACRGL;PACRGL;PACRGL;PACRGL;PACRGL;PACRGL;PACRGL	47	Phosphorylation	A8K679	ENSG00000163138	7.09205	-0.238715	-0.022	1	0.786049	0.000100524	NA	NA	NA	NA	NA	NA	+		+	HRNAVQGSKSSLSTSSPESARKLHPRPSDKL	_SSLSTSS(ph)PESARK_
RGPD5;RGPD3;RANBP2;RGPD8;RGPD6;RGPD4	RANBP2;RANBP2;RGPD4;RGPD3;RGPD8;RGPD5	2251	Phosphorylation	P49792	ENSG00000015568;ENSG00000153165;ENSG00000153201;ENSG00000169629;ENSG00000183054;ENSG00000196862	6.27928	-0.239208	-0.023	1	0.80694	1.12e-10	NA	NA	NA	NA	0.499464	1.69e-10	+		+	DSVSSSSVHASPLASSPVRKNLFRFGESTTG	_EDALDDSVSSSSVHASPLASS(ph)PVRK_
ZNF148	ZNF148;ZNF148;ZNF148;ZNF148	305	Phosphorylation	B2RAI2	ENSG00000163848	6.12998	-0.239379	-0.023	1	0.882757	1.18e-13	NA	NA	NA	NA	0.399695	0.00198612	+			IKGGLLTSEEDSGFSTSPKDNSLPKKKRQKT	_GGLLTSEEDSGFST(ph)SPKDNSLPK_
KLC4	KLC4;KLC4	593	Phosphorylation	Q9NSK0	ENSG00000137171	6.49857	-0.241168	-0.025	1	0.562675	9.64e-07	NA	NA	NA	NA	0	NA	+			PRPSSSNMKRAASLNYLNQPSAAPLQVSRGL	_RAASLNY(ph)LNQPSAAPLQVSR_
FAS	FAS;TNFRSF6;FAS;TNFRSF6;FAS	236	Phosphorylation	Q59FU8	ENSG00000026103	6.63943	-0.242772	-0.027	1	0.751546	9.24e-11	NA	NA	NA	NA	0.496623	0	+			EVQKTCRKHRKENQGSHESPTLNPETVAINL	_ENQGS(ph)HESPTLNPETVAINLSDVDLSK_
VIM	VIM;VIM;VIM	25	Phosphorylation	P08670	ENSG00000026025	7.84754	-0.244206	-0.029	2	0.704837	4.69e-06	NA	NA	NA	NA	0.458428	2.06e-06	+			SYRRMFGGPGTASRPSSSRSYVTTSTRTYSL	_M(ox)FGGPGTASRPS(ph)SSR_
KMT2D	MLL2	373	Phosphorylation	O14686	ENSG00000167548	6.91495	-0.245215	-0.031	2	0.991682	3.01e-05	NA	NA	NA	NA	NA	NA	+		+	IRSVAEQHTPVCSRFSPPEPGDTPTDEPDAL	_FS(ph)PPEPGDTPTDEPDALYVACQGQPK_
PHKB	PHKB	702	Phosphorylation	Q93100	ENSG00000102893	5.34145	-0.25257	-0.041	1	0.705392	0.0367593	NA	NA	NA	NA	0.413185	8.45e-10	+		+	ELEPPKHSKVKRQSSTPSAPELGQQPDVNIS	_QSST(ph)PSAPELGQQPDVNISEWK_
ADD3	ADD3;ADD3	673	Phosphorylation	Q5VU08	ENSG00000148700	5.4765	-0.256408	-0.046	1	0.861428	0.00201128	NA	NA	NA	NA	0	NA	+		+	IEITIKSPEKIEEVLSPEGSPSKSPSKKKKK	_IEEVLS(ph)PEGSPSKSPSK_
DAXX;DAXX;DAXX;DAXX;DAXX	DAXX;DAXX	690	Phosphorylation	A8K822	ENSG00000204209;ENSG00000206206;ENSG00000206279;ENSG00000227046;ENSG00000231617	7.92953	-0.258115	-0.048	1	0.5	0	NA	NA	NA	NA	0.49949	0	+		+	SLAPVADSSTRVDSPSHGLVTSSLCIPSPAR	_VDS(ph)PSHGLVTSSLCIPSPAR_
KIAA0355	KIAA0355	951	Phosphorylation	O15063	ENSG00000166398;ENSG00000262924	6.25806	-0.258028	-0.048	1	0.673593	1.24e-11	NA	NA	NA	NA	NA	NA				AAVKQRRKHSSGEQDTSTLPSPPLLTTVEDV	_HSSGEQDT(ph)STLPSPPLLTTVEDVNQDNK_
TRIM9	TRIM9	49	Phosphorylation	Q9C026	ENSG00000100505	6.44523	-0.259029	-0.049	1	0.689403	0.0381904	NA	NA	NA	NA	0.498335	0.0115693	+			ARNILVQTPESESPQSHRAAGSGVSDYDYLD	_NILVQTPESESPQS(ph)HR_
UBQLN1	UBQLN1	4	Phosphorylation	B3KNI2	ENSG00000135018	8.1086	-0.258805	-0.049	1	0.580594	4e-15	NA	NA	NA	NA	NA	NA	+			____________MAESGESGGPPGSQDSAAG	_AES(ph)GES(ph)GGPPGSQDSAAGAEGAGAPAAAASAEPK_
UBQLN1	UBQLN1	7	Phosphorylation	B3KNI2	ENSG00000135018	8.1086	-0.258805	-0.049	1	0.632454	4e-15	NA	NA	NA	NA	NA	NA				_________MAESGESGGPPGSQDSAAGAEG	_AES(ph)GES(ph)GGPPGSQDSAAGAEGAGAPAAAASAEPK_
DYNC1LI1	DYNC1LI1;DYNC1LI1	412	Phosphorylation	Q9Y6G9	ENSG00000144635	6.33177	-0.263594	-0.055	1	0.727497	1.56e-12	NA	NA	NA	NA	NA	NA	+			ASPRVPGGSPRTPNRSVSSNVASVSPIPAGS	_S(ph)VSSNVASVSPIPAGSK_
DENND1A	DENND1A;KIAA1608	399	Phosphorylation	Q9HCG4	ENSG00000119522	6.97447	-0.268087	-0.061	1	0.69637	7.83e-05	NA	NA	NA	NA	0	NA	+			SAPFEWPQPYRTLRESDSAEGDEAESPEQQV;VPSPEQPQPYRTLRESDSAEGDEAESPEQQV	_ES(ph)DSAEGDEAESPEQQVR_
BEND3	BEND3	489	Phosphorylation	Q5T5X7	ENSG00000178409	5.94583	-0.272733	-0.068	1	0.957636	0.00103611	NA	NA	NA	NA	NA	NA	+			QRINDELEGLGLDAGSEGDPPRDDCYDSSSL	_INDELEGLGLDAGS(ph)EGDPPRDDCYDSSSLPDDISVVK_
ESCO1	ESCO1	412	Phosphorylation	Q5FWF5	ENSG00000141446	6.97744	-0.272785	-0.068	1	0.645784	0.00450505	NA	NA	NA	NA	0	NA	+		+	SKFNSVQHNKLDSQVSPKLGLLRTSFSPPAL	_LDSQVS(ph)PK_
MAP3K3	MAP3K3;MAP3K3	250	Phosphorylation	Q99759	ENSG00000198909	7.81139	-0.274407	-0.07	2	1	0.00991296	NA	NA	NA	NA	NA	NA	+			ADSPSFRKSRMSRAQSFPDNRQEYSDRETQL	_AQS(ph)FPDNR_
MAPK1IP1L	MAPK1IP1L	6	Phosphorylation	Q8NDC0	ENSG00000168175	7.5708	-0.274267	-0.07	1	0.923959	0.000155576	NA	NA	NA	NA	0	NA	+			__________MSDEFSLADALPEHSPAKTSA	_(ac)SDEFS(ph)LADALPEHSPAK_
SUGP2	SUGP2;SUGP2	772	Phosphorylation	A8K5G0	ENSG00000064607	5.37431	-0.279616	-0.077	1	0.692857	0.0132536	NA	NA	NA	NA	0.443262	1.57e-10				SPKPAGVDISEAPQTSSPCPSADIDMKTMET	_PAGVDISEAPQTS(ph)SPCPSADIDMK_
IRS1	IRS1	1101	Phosphorylation	P35568	ENSG00000169047	5.39289	-0.280843	-0.078	1	0.999167	0.00329515	NA	NA	NA	NA	0.98238	2.25e-13	+			KVIRADPQGCRRRHSSETFSSTPSATRVGNT	_HSS(ph)ETFSSTPSATR_
GGA3	GGA3;GGA3;GGA3	425	Phosphorylation	Q9NZ52	ENSG00000125447	7.2086	-0.281579	-0.079	1	0.999982	0.00224147	NA	NA	NA	NA	NA	NA	+			ESAGNSQWHLLQREQSDLDFFSPRPGTAACG	_EQS(ph)DLDFFSPR_
STRIP2	FAM40B;FAM40B	377	Phosphorylation	A4D1K4	ENSG00000128578	6.29052	-0.285266	-0.084	1	0.787825	1.5e-05	NA	NA	NA	NA	0.484599	8.29e-05	+		+	LAEDSIQVVKSMRAASPPSYTLDLGESQLAP	_AAS(ph)PPSYTLDLGESQLAPPPSK_
HIVEP1	HIVEP1	536	Phosphorylation	P15822	ENSG00000095951	5.56528	-0.285618	-0.085	1	0.867703	0.000695341	NA	NA	NA	NA	0.49667	3.87e-10	+			RMSNAETLLKSSFTPSSPENVIGDFLLQDRS	_SSFTPS(ph)SPENVIGDFLLQDR_
THRAP3	THRAP3	953	Phosphorylation	Q9Y2W1	ENSG00000054118	8.97955	-0.286023	-0.085	1	0.746156	0	NA	NA	NA	NA	0	NA	+			ESGTENREEKDNIQPTTE_____________	_FSGEEGEIEDDESGTENREEKDNIQPT(ph)TE_
ITGA5	ITGA5	128	Phosphorylation	A8K6A5	ENSG00000161638	5.79162	-0.286973	-0.087	1	0.764944	7.14e-05	NA	NA	NA	NA	0.199987	0.00795076	+			FDSKGSRLLESSLSSSEGEEPVEYKSLQWFG	_LLESSLSSS(ph)EGEEPVEYK_
SCAF8	SCAF8;SCAF8	697	Phosphorylation	B7Z3A4	ENSG00000213079	8.6231	-0.287501	-0.087	1	0.834345	1.5e-14	NA	NA	NA	NA	0.485516	1.19e-06	+		+	SSEPVKETVQTTQSPTPVEKETVVTTQAEVF	_SSEPVKETVQTTQSPT(ph)PVEK_
TP53BP1	TP53BP1;TP53BP1;TP53BP1;TP53BP1	1618	Phosphorylation	Q12888	ENSG00000067369	6.58873	-0.289122	-0.09	1	1	0.0138565	NA	NA	NA	NA	NA	NA	+			GPYEAVTPLTKAADISLDNLVEGKRKRRSNV	_AADIS(ph)LDNLVEGK_
HECTD4	C12orf51;C12orf51	1381	Phosphorylation	F8VWT9	ENSG00000173064	6.11394	-0.290815	-0.092	2	0.843472	0.000273125	NA	NA	NA	NA	0.497685	5.64e-06	+			TKVISHAVRQPVFLRSMSAPSDLEMIGNEDL	_S(ph)M(ox)SAPSDLEM(ox)IGNEDLEFTR_
USP32	USP32;USP32;USP32	1422	Phosphorylation	Q8NFA0	ENSG00000170832	6.73097	-0.292175	-0.094	1	0.787046	0.0148528	NA	NA	NA	NA	0.486362	0.000569149				GRLRLPQIGSKNKLSSSKENLDASKENGAGQ	_LSS(ph)SKENLDASK_
BCL11B	BCL11B	129	Phosphorylation	Q9C0K0	ENSG00000127152	7.81462	-0.292899	-0.095	2	0.788282	4.81e-10	NA	NA	NA	NA	0.474891	0.00726742	+		+	EIGIQVTPDEDDHLLSPTKGICPKQENIAGP	_VSEPVEIGIQVTPDEDDHLLS(ph)PTK_
PRKDC	PRKDC;PRKDC	2671	Phosphorylation	P78527	ENSG00000253729	6.75173	-0.294367	-0.097	1	0.825968	0	NA	NA	NA	NA	0.443632	0	+			FDWLTGSSTDPLVDHTSPSSDSLLFAHKRSE	_SSFDWLTGSSTDPLVDHT(ph)SPSSDSLLFAHK_
RBM10	DKFZp686E2459;RBM10	783	Phosphorylation	Q7Z3D7	ENSG00000182872	9.32315	-0.295146	-0.098	1	0.911009	2.54e-08	NA	NA	NA	NA	0.672712	5.54e-13	+			LAERQHTSMDLPKLASDDRPSPPRGLVAAYS	_LAS(ph)DDRPSPPR_
DOCK4	DOCK4;DOCK4;DOCK4;DOCK4;DOCK4;DOCK4;DOCK4;DOCK4;DOCK4	1665	Phosphorylation	Q149N5	ENSG00000128512	8.01064	-0.298087	-0.102	2	0.961733	3.7e-08	NA	NA	NA	NA	NA	NA	+		+	NGSPRVCRNSAPASVSPDGTRVIPRRSPLSY	_NSAPASVS(ph)PDGTR_
GZF1	GZF1;GZF1;GZF1	613	Phosphorylation	Q9H116	ENSG00000125812	7.38548	-0.298726	-0.102	2	1	0	NA	NA	NA	NA	1	0	+		+	DKNTPWKSFLVIVDGSPKNDDGHKTEQPDEE	_SFLVIVDGS(ph)PK_
KIF4A	KIF4A;KIF4A	818	Phosphorylation	Q59HG1	ENSG00000090889	6.51243	-0.299152	-0.103	1	0.932352	0.000562299	NA	NA	NA	NA	0	NA	+			FSLTEVRGQVSESEDSITKQIESLETEMEFR	_GQVSESEDS(ph)ITK_
SLTM	SLTM;SLTM;SLTM;SLTM	999	Phosphorylation	Q9NWH9	ENSG00000137776	6.51104	-0.299649	-0.104	1	0.578488	0.00277302	NA	NA	NA	NA	NA	NA	+			MGDGRAGAGMITQHSSNASPINRIVQISGNS	_AGAGMITQHSS(ph)NASPINR_
SCML2	SCML2;SCML2	255	Phosphorylation	Q9UQR0	ENSG00000102098	7.19548	-0.302119	-0.107	1	0.895252	5.24e-06	NA	NA	NA	NA	0.499182	4e-15	+			PGTSVPIVKNIAKTESSPSEASQHSMQSPQK	_TES(ph)SPSEASQHSM(ox)QSPQK_
PBRM1	PBRM1;PBRM1;PBRM1;PBRM1;PBRM1;PBRM1;PBRM1	9	Phosphorylation	Q86U86	ENSG00000163939	8.43289	-0.307626	-0.114	2	0.550244	0	NA	NA	NA	NA	0.484541	3.97e-06	+			_______MGSKRRRATSPSSSVSGDFDDGHH	_AT(ph)SPSSSVSGDFDDGHHSVSTPGPSR_
ZZEF1	ZZEF1	1518	Phosphorylation	O43149	ENSG00000074755	7.87422	-0.310075	-0.118	1	0.956069	0	8.2413	NA	NA	NA	0	NA	+		+	LPAADVSPATAEEPLSPSTPTRRPPFTRGRL	_LPSSSGLPAADVSPATAEEPLS(ph)PSTPTR_
TSC2	TSC2;TSC2;TSC2;TSC2	1329	Phosphorylation	H3BMQ0	ENSG00000103197	7.50389	-0.311936	-0.12	1	0.569953	2.92e-12	NA	NA	NA	NA	0.327687	0	+			PSVDLSFQPSQPLSKSSSSPELQTLQDILGD	_S(ph)SSSPELQTLQDILGDPGDK_
KIAA0930	C22orf9;KIAA0930;KIAA0930;C22orf9	342	Phosphorylation	Q8IUY4	ENSG00000100364	6.20328	-0.313083	-0.122	1	0.965027	9.18e-05	NA	NA	NA	NA	NA	NA	+			MAVSRVSTGDTSPCGTEEDSSPASPMHERVT	_VSTGDTSPCGT(ph)EEDSSPASPMHER_
TNKS1BP1	TNKS1BP1;TNKS1BP1	1476	Phosphorylation	Q9C0C2	ENSG00000149115	5.98747	-0.31811	-0.128	1	0.813197	0	NA	NA	NA	NA	NA	NA	+			AASSSKAVARRESAASGLGGLLEEEGAGAGA	_RESAAS(ph)GLGGLLEEEGAGAGAAQEEVLEPGR_
YLPM1	YLPM1;FLJ00353;YLPM1	632	Phosphorylation	P49750	ENSG00000119596	7.9294	-0.319928	-0.131	2	0.604492	0.000187045	NA	NA	NA	NA	0.243779	0.000896039	+			IPRGPASQFYITPSTSLSPRQSGPQWKGPKP	_GPASQFYITPSTS(ph)LSPR_
GIGYF1	GIGYF1;GIGYF1;PERQ1	406	Phosphorylation	O75420	ENSG00000146830	6.4956	-0.322253	-0.134	2	0.999728	6.78e-05	NA	NA	NA	NA	NA	NA	+		+	KEPPAAEDDIRGIQLSPGVGSSAGPPGDLED	_GIQLS(ph)PGVGSSAGPPGDLEDDEGLK_
EPB41	EPB41;EPB41;EPB41;EPB41;EPB41;EPB41;EPB41;EPB41;EPB41	551	Phosphorylation	P11171	ENSG00000159023	8.39681	-0.3261	-0.139	1	0.544588	0	NA	NA	NA	NA	0.485349	0	+			SKRASRSLDGAAAVDSADRSPRPTSAPAITQ	_SLDGAAAVDS(ph)ADRSPRPTSAPAITQGQVAEGGVLDASAK_
GATAD2B;GATAD2B	GATAD2B	333	Phosphorylation	B3KSZ4	ENSG00000143614;ENSG00000261992	7.7368	-0.326064	-0.139	2	0.539747	0	NA	NA	NA	NA	0.499816	3.83e-06				MNLASHIQPGAVNRVSSPLPSPSAMTDAANS	_VS(ph)SPLPSPSAMTDAANSQAAAK_
ARID1A	ARID1A;ARID1A variant protein	367	Phosphorylation	O14497	ENSG00000117713	5.38421	-0.327873	-0.142	1	0.524776	0.00114798	NA	NA	NA	NA	0	NA	+			GAQQRSHHAPMSPGSSGGGGQPLARTPQPSS	_SHHAPMSPGSS(ph)GGGGQPLAR_
CEP170	CEP170;CEP170;CEP170;CEP170;CEP170;CEP170;CEP170;CEP170	1280	Phosphorylation	Q5SW79	ENSG00000143702	5.73269	-0.3313	-0.146	1	0.701457	0.0989402	NA	NA	NA	NA	0.421857	0.000143156	+			TTRLQSAGSAMPTSSSFKHRIKEQEDYIRDW	_LQSAGSAMPTSSS(ph)FK_
CENPC	CENPC1;CENPC1;CENPC1;CENPC1	130	Phosphorylation	Q8IW27	ENSG00000145241	7.59576	-0.332626	-0.148	1	0.786466	2.09e-07	NA	NA	NA	NA	0	NA	+		+	EVHQKILATDVSSKNTPDSKKISSRNINDHH	_ILATDVSSKNT(ph)PDSK_
PROSER2	C10orf47;C10orf47	312	Phosphorylation	Q86WR7	ENSG00000148426	5.10785	-0.334844	-0.151	1	0.738805	0.0707612	NA	NA	NA	NA	0.5	0	+		+	PAAGDAGEGAPGGGSSPERVARGRGLPGPAE	_AQVLATIHGHAGAFPAAGDAGEGAPGGGSS(ph)PER_
TRIM28	TRIM28	14	Phosphorylation	Q13263	ENSG00000130726	5.79938	-0.337357	-0.154	1	0.531782	0	NA	NA	NA	NA	0.368308	0	+			__MAASAAAASAAAASAASGSPGPGEGSAGG	_(ac)AASAAAASAAAAS(ph)AASGSPGPGEGSAGGEK_
PXN	PXN;PXN;PXN	302	Phosphorylation	P49023	ENSG00000089159	7.29137	-0.346958	-0.167	1	0.5	1.61e-05	NA	NA	NA	NA	NA	NA	+			GERCWAAGWPRDGGRSSPGGQDEGGFMAQGK	_S(ph)SPGGQDEGGFMAQGK_
PXN	PXN;PXN;PXN	303	Phosphorylation	P49023	ENSG00000089159	7.29137	-0.346958	-0.167	1	0.5	1.61e-05	NA	NA	NA	NA	NA	NA	+			ERCWAAGWPRDGGRSSPGGQDEGGFMAQGKT	_S(ph)SPGGQDEGGFMAQGK_
TP53BP1	TP53BP1;TP53BP1;TP53BP1;TP53BP1	382	Phosphorylation	Q12888	ENSG00000067369	7.36726	-0.346647	-0.167	1	0.665412	7.06e-07	NA	NA	NA	NA	0	NA	+			PDAFRSTPFIVPSSPTEQEGRQDKPMDTSVL	_STPFIVPSSPT(ph)EQEGR_
SON	SON;SON	1783	Phosphorylation	P18583	ENSG00000159140	7.77439	-0.348078	-0.169	1	0.513403	0	NA	NA	NA	NA	0.494511	1.49e-06	+			ASPVVSSMPERASESSSEEKDDYEIFVKVKD	_ASESS(ph)SEEKDDYEIFVK_
NR2C2	NR2C2;NR2C2;NR2C2	370	Phosphorylation	F2YGU2	ENSG00000177463	6.27049	-0.348905	-0.17	1	0.591642	2.67e-09	NA	NA	NA	NA	NA	NA	+			DTSGGGSIHVISRDQSTPIIEVEGPLLSDTH	_DQS(ph)TPIIEVEGPLLSDTHVTFK_
ABL2	ABL2;ABL2	783	Phosphorylation	P42684	ENSG00000143322	7.05273	-0.349805	-0.171	2	0.654945	0.00047738	NA	NA	NA	NA	0.422154	0.00473832	+			PTASDDTSKPFPRSNSTSSMSSGLPEQDRMA	_SNS(ph)TSSMSSGLPEQDR_
MYSM1	MYSM1	110	Phosphorylation	Q5VVJ2	ENSG00000162601	7.65761	-0.351185	-0.173	1	0.922045	0.000555507	NA	NA	NA	NA	NA	NA	+		+	KYMKSLQKTAKIMVHSPTKPASYSVKWTIEE	_IM(ox)VHS(ph)PTKPASYSVK_
PRKAR2A	PRKAR2A;PRKAR2A	104	Phosphorylation	A8KAH7	ENSG00000114302	5.54941	-0.35299	-0.175	1	0.816114	0.000699531	NA	NA	NA	NA	0	NA	+			PVPSRFNRRVSVCAETYNPDEEEEDTDPRVI	_RVSVCAET(ph)YNPDEEEEDTDPR_
ATG9A	ATG9A;ATG9A;ATG9A	654	Phosphorylation	A8K140	ENSG00000198925	8.14517	-0.35716	-0.181	2	0.549336	0.000519847	NA	NA	NA	NA	NA	NA	+			LRGSRHRAEVASALRSFSPLQPGQAPTGRAH	_S(ph)FSPLQPGQAPTGR_
RABL6	PARF;C9orf86;C9orf86	640	Phosphorylation	Q3YEC7	ENSG00000196642	6.06281	-0.357215	-0.181	1	0.499996	0.00152632	NA	NA	NA	NA	NA	NA	+			SDLFGLGLEEAGPKESSEEGKEGKTPSKEKK	_NDSDLFGLGLEEAGPKES(ph)SEEGKEGK_
RABL6	PARF;C9orf86;C9orf86	641	Phosphorylation	Q3YEC7	ENSG00000196642	6.06281	-0.357215	-0.181	1	0.499996	0.00152632	NA	NA	NA	NA	NA	NA	+			DLFGLGLEEAGPKESSEEGKEGKTPSKEKKK	_NDSDLFGLGLEEAGPKES(ph)SEEGKEGK_
APPL1	APPL1	399	Phosphorylation	Q9UKG1	ENSG00000157500	6.83174	-0.360397	-0.185	1	0.824133	1.4e-12	NA	NA	NA	NA	NA	NA	+		+	EETAARVNQSALEAVTPSPSFQQRHESLRPA	_VNQSALEAVT(ph)PSPSFQQR_
SRSF11	SRSF11;SFRS11;DKFZp686P22142;DKFZp686D02116;DKFZp686M13204	447	Phosphorylation	Q05519	ENSG00000116754	7.11588	-0.362362	-0.188	1	0.912053	0.0160924	NA	NA	NA	NA	NA	NA	+			YDSEKEKKEEKKPIETGSPKTKECSVEKGTG	_KPIET(ph)GSPK_
BRD3	BRD3	250	Phosphorylation	Q15059	ENSG00000169925	7.10551	-0.362881	-0.189	2	0.860539	0.000355795	NA	NA	NA	NA	NA	NA	+		+	PVVKKKGVKRKADTTTPTTSAITASRSESPP	_ADTTT(ph)PTTSAITASR_
EPB41L3	EPB41L3;EPB41L3	2	Phosphorylation	F5GX05	ENSG00000082397	5.90596	-0.363438	-0.189	1	0.688798	8.62e-05	NA	NA	NA	NA	0.448266	2.09e-07	+			______________MTTESGSDSESKPDQEA	_(ac)M(ox)T(ph)TESGSDSESKPDQEAEPQEAAGAQGR_
CEP250	CEP250	2322	Phosphorylation	Q9BV73	ENSG00000126001	7.36509	-0.363661	-0.19	1	0.999717	0.000414096	NA	NA	NA	NA	NA	NA	+			RRKLKREAMRAAQAGSLEISKATASSPTQQD	_AAQAGS(ph)LEISK_
LARP1	LARP1	849	Phosphorylation	Q6PKG0	ENSG00000155506	5.65729	-0.364385	-0.191	1	0.611026	0.000888583	NA	NA	NA	NA	0.271209	0.0016378	+			WVMDSREHRPRTASISSSPSEGTPTVGSYGC	_T(ph)ASIS(ph)SSPSEGTPTVGSYGCTPQSLPK_
LARP1	LARP1	845	Phosphorylation	Q6PKG0	ENSG00000155506	5.65729	-0.364385	-0.191	1	0.507596	0	NA	NA	NA	NA	0.490587	1e-15	+			SHVGWVMDSREHRPRTASISSSPSEGTPTVG	_T(ph)ASIS(ph)SSPSEGTPTVGSYGCTPQSLPK_
MED1	MED1	1433	Phosphorylation	Q15648	ENSG00000125686	7.49069	-0.364886	-0.191	1	0.999352	0.00021805	NA	NA	NA	NA	NA	NA	+		+	GEGLRPQMASSKNYGSPLISGSTPKHERGSP	_NYGS(ph)PLISGSTPK_
SRRM2	SRRM2;SRRM2	348	Phosphorylation	Q9UQ35	ENSG00000167978	7.54305	-0.365834	-0.192	1	0.725595	5.71e-05	NA	NA	NA	NA	0	NA	+			SPYEDKDKDKKEKSATRPSPSPERSSTGPEP	_SAT(ph)RPSPSPER_
PRR12	PRR12;PRR12	44	Phosphorylation	Q9ULL5	ENSG00000126464	7.58136	-0.366411	-0.193	2	1	0.000124253	NA	NA	NA	NA	1	4.12e-11			+	LEAHLRSHGLEPAAPSPRLRPEESLDPPGAM	_SHGLEPAAPS(ph)PR_
IRS2	IRS2;IRS2;IRS2	622	Phosphorylation	Q96RG5	ENSG00000185950	8.16376	-0.367508	-0.195	1	0.754228	2.49e-05	NA	NA	NA	NA	NA	NA	+		+	FSGSAGRLCPSCPASSPKVAYHPYPEDYGDI	_LCPSCPASS(ph)PK_
RNF214	RNF214;RNF214	47	Phosphorylation	Q8ND24	ENSG00000167257	7.28646	-0.368514	-0.196	2	0.999983	0.00159538	NA	NA	NA	NA	NA	NA	+		+	PDGLSTKDSAQKQKNSPLLSVSSQTITKENN	_NS(ph)PLLSVSSQTITK_
MTA1	MTA1;MTA1;MTA1;MTA1;MTA1	446	Phosphorylation	Q13330	ENSG00000182979	7.04076	-0.370471	-0.199	2	0.935451	0.0130676	NA	NA	NA	NA	0	NA	+			KMPTRLDGERPGPNRSNMSPHGLPARSSGSP	_S(ph)NM(ox)SPHGLPAR_
YAP1	YAP;YAP1;YAP1;YAP;YAP1;YAP1;DKFZp451O0517;YAP1;YAP1	397	Phosphorylation	E3WEB6	ENSG00000137693	7.36031	-0.37131	-0.2	4	0.995332	0	NA	NA	NA	NA	NA	NA	+			SDPFLNSGTYHSRDESTDSGLSMSSYSVPRT	_DES(ph)TDSGLSM(ox)SSYSVPR_
CDK13	CDK13	494	Phosphorylation	Q14004	ENSG00000065883	7.70615	-0.376657	-0.207	1	0.682571	0	NA	NA	NA	NA	NA	NA	+		+	AAEAAAKAAKASNTSTPTKGNTETSASASQT	_ASNTST(ph)PTKGNTETSASASQTNHVK_
STT3B	STT3B	499	Phosphorylation	Q8TCJ2	ENSG00000163527	7.96486	-0.378157	-0.209	2	0.610202	0	NA	NA	NA	NA	0	NA	+			LGDDMKRENPPVEDSSDEDDKRNQGNLYDKA	_ENPPVEDSS(ph)DEDDKR_
DUT	DUT;DUT	16	Phosphorylation	H0YNW5	ENSG00000128951	6.82902	-0.380596	-0.212	1	0.654754	1.11e-06	NA	NA	NA	NA	NA	NA				MAAGGAAPETPAISPSKRARPAEVGGMQLRF	_(ac)AAGGAAPETPAISPS(ph)K_
PACS1	PACS1;PACS1	495	Phosphorylation	Q6VY07	ENSG00000175115	5.88306	-0.38645	-0.22	1	0.869244	0.00761067	NA	NA	NA	NA	NA	NA	+		+	KTPMKSSKTDLQGSASPSKVEGVHTPRQKRS	_TDLQGSAS(ph)PSKVEGVHTPR_
SH2D5	SH2D5	233	Phosphorylation	Q6ZV89	ENSG00000189410	6.39609	-0.386883	-0.221	1	0.668178	0.00369759	NA	NA	NA	NA	0	NA	+			GRARHARLGNPYCSPTLVRKKAIRSKVIRSG	_LGNPYCSPT(ph)LVR_
UTRN	UTRN;UTRN	3297	Phosphorylation	P46939	ENSG00000152818	7.30423	-0.387657	-0.222	1	0.965475	6.46e-10	NA	NA	NA	NA	NA	NA	+		+	EQLKDQHLRRGLPVGSPPESIISPHHTSEDS	_GLPVGS(ph)PPESIISPHHTSEDSELIAEAK_
VPS13D	VPS13D;VPS13D	1765	Phosphorylation	Q5THJ4	ENSG00000048707	7.66665	-0.387959	-0.222	1	0.846325	8.21e-05	NA	NA	NA	NA	NA	NA	+		+	QKEVQDKDYPLTPPPSPTVDEPKILVGKSKF	_EVQDKDYPLT(ph)PPPS(ph)PTVDEPK_
VPS13D	VPS13D;VPS13D	1761	Phosphorylation	Q5THJ4	ENSG00000048707	7.66665	-0.387959	-0.222	1	0.997976	8.21e-05	NA	NA	NA	NA	NA	NA	+		+	SRKKQKEVQDKDYPLTPPPSPTVDEPKILVG	_EVQDKDYPLT(ph)PPPS(ph)PTVDEPK_
RIF1	RIF1;RIF1	2196	Phosphorylation	Q5UIP0	ENSG00000080345	7.75428	-0.388336	-0.223	2	0.997693	0	7.18873	NA	NA	NA	0.854796	0.00165245	+		+	ILKRGLKRSQEDEISSPVNKVRRVSFADPIY	_RSQEDEISS(ph)PVNK_
EMD	EMD;EMD;EMD	163	Phosphorylation	P50402	ENSG00000102119;ENSG00000268557	7.22536	-0.39174	-0.227	1	0.955095	0.00520328	NA	NA	NA	NA	0	NA	+			KDRERPMYGRDSAYQSITHYRPVSASRSSLD	_DSAYQS(ph)ITHYRPVSASR_
DPYSL3	DPYSL3;DPYSL3;DPYSL3;DPYSL3;DPYSL3	622	Phosphorylation	Q6DEN2	ENSG00000113657	7.55754	-0.392024	-0.228	2	0.548105	6.23e-05	NA	NA	NA	NA	NA	NA	+			AVPRGMYDGPVFDLTTTPKGGTPAGSARGSP	_GM(ox)YDGPVFDLTT(ph)TPK_
MSANTD3	MSANTD3	98	Phosphorylation	B2RC35	ENSG00000066697	7.26961	-0.392516	-0.228	1	0.818354	0.000175768	NA	NA	NA	NA	NA	NA	+		+	KIMAHERREKVKRSVSPLLSTHVLGKEKIAS	_SVS(ph)PLLSTHVLGK_
TNKS1BP1	TNKS1BP1;TNKS1BP1	178	Phosphorylation	Q9C0C2	ENSG00000149115	7.65662	-0.39297	-0.229	2	1	0.00267894	NA	NA	NA	NA	1	1.89e-09	+		+	EILAKMEQPRKEVLASPDRLWGSRLTFNHDG	_KEVLAS(ph)PDR_
MYH10	MYH10 variant protein;MYH10;MYH10;MYH10;MYH10;MYH10;MYH10	1980	Phosphorylation	Q4LE45	ENSG00000133026	6.36126	-0.394752	-0.231	1	0.542269	0.00398786	NA	NA	NA	NA	0	NA	+			TLKNRLRRGGPISFSSSRSGRRQLHLEGASL	_GGPISFSS(ph)SR_
AKT1	AKT1;AKT1;AKT1;AKT1	126	Phosphorylation	B0LPE5	ENSG00000142208	5.83567	-0.402302	-0.241	1	0.790082	7.29e-06	NA	NA	NA	NA	0.333333	1.1e-14	+			KKQEEEEMDFRSGSPSDNSGAEEMEVSLAKP	_SGSPS(ph)DNSGAEEM(ox)EVSLAK_
SRRM2	SRRM2;SRRM2;KIAA0324	1102	Phosphorylation	Q9UQ35	ENSG00000167978	5.17073	-0.401978	-0.241	1	0.757525	0.00553751	NA	NA	NA	NA	0.451135	0.000795025	+			QSKSQTSPKGGRSRSSSPVTELASRSPIRQD	_SS(ph)SPVTELASR_
PHF2	PHF2;PHF2;PHF2;PHF2	905	Phosphorylation	O75151	ENSG00000197724	7.96515	-0.402893	-0.242	2	0.949334	2.61e-06	NA	NA	NA	NA	NA	NA	+		+	KSRSKKRKGSDDAPYSPTARVGPSVPRQDRP	_GSDDAPYS(ph)PTAR_
ZMYND8	ZMYND8;ZMYND8;ZMYND8;ZMYND8;ZMYND8;PRKCBP1;ZMYND8;ZMYND8;ZMYND8;ZMYND8;DKFZp564P1772	515	Phosphorylation	B7Z3E0	ENSG00000101040	8.45197	-0.407421	-0.248	1	0.659	0	NA	NA	NA	NA	NA	NA	+			TASPASTKTGQAGSLSGSPKPFSPQLSAPIT	_TGQAGSLS(ph)GSPKPFSPQLSAPITTK_
RREB1	RREB1;RREB1	1116	Phosphorylation	Q92766	ENSG00000124782	6.53295	-0.40855	-0.25	1	0.792981	0.00565383	NA	NA	NA	NA	0	NA			+	SDSLGGSVPKAATTATPAATTSPKESSEPPA	_AATTAT(ph)PAATTSPK_
ANKS1A	ANKS1A	628	Phosphorylation	Q92625	ENSG00000064999	6.44847	-0.409336	-0.251	1	0.664433	4.3e-14	NA	NA	NA	NA	0.462503	0	+			PKAELKLSRSLSKSDSDLLTCSPTEDATMGS	_SLSKSDS(ph)DLLTCSPTEDATM(ox)GSR_
SIRT6	SIRT6;SIRT6	305	Phosphorylation	Q8N6T7	ENSG00000077463	7.12905	-0.415788	-0.259	1	0.5	0.00667458	NA	NA	NA	NA	0	NA	+		+	PRPPTPKLEPKEESPTRINGSIPAGPKQEPC	_LEPKEES(ph)PTR_
TSC2	TSC2;TSC2;TSC2;TSC2	1331	Phosphorylation	H3BMQ0	ENSG00000103197	8.26498	-0.417579	-0.262	1	0.890401	2.92e-12	NA	NA	NA	NA	0.395785	0	+			VDLSFQPSQPLSKSSSSPELQTLQDILGDPG	_SSS(ph)SPELQTLQDILGDPGDKADVGR_
TWISTNB	TWISTNB	297	Phosphorylation	Q3B726	ENSG00000105849	5.91436	-0.418427	-0.263	2	0.527916	1.3e-05	NA	NA	NA	NA	0.302004	7.96e-05	+			KKHQEVQDQDPVFQGSDSSGYQSDHKKKKKK	_HQEVQDQDPVFQGS(ph)DSSGYQSDHKK_
NBEA	NBEA;NBEA;NBEA;NBEA;DKFZp686I03263	1529	Phosphorylation	F5GXV7	ENSG00000172915	7.80286	-0.419044	-0.264	2	1	1e-10	NA	NA	NA	NA	NA	NA	+		+	TAASKTPLENVPGNLSPIKDPDRLLQDVDIN	_TPLENVPGNLS(ph)PIKDPDR_
CTPS1	CTPS;CTPS	578	Phosphorylation	P17812	ENSG00000171793	7.23172	-0.422559	-0.269	1	0.60401	1.68e-06	NA	NA	NA	NA	0.316624	3e-15	+			PRDTYSDRSGSSSPDSEITELKFPSINHD__	_SGSSSPDS(ph)EITELKFPSINHD_
RFX5	RFX5;RFX5;RFX5;RFX5;RFX5;RFX5;RFX5;RFX5	183	Phosphorylation	B2R5R9	ENSG00000143390	5.78836	-0.425501	-0.273	1	0.5	0	NA	NA	NA	NA	0	NA				TLVSMPPLPGLDLKGSESPEMGPEVTPAPRD	_GS(ph)ESPEM(ox)GPEVTPAPR_
G3BP1	G3BP;G3BP1;G3BP1;G3BP	143	Phosphorylation	Q6FI03	ENSG00000145907	8.67079	-0.428896	-0.277	1	0.499903	1.49e-10	NA	NA	NA	NA	0.498439	1e-15	+			NDIFRYQDEVFGGFVTEPQEESEEEVEEPEE	_YQDEVFGGFVT(ph)EPQEESEEEVEEPEER_
PRKD2	PRKD2;PRKD2	714	Phosphorylation	B4DTS2	ENSG00000105287	6.16391	-0.430353	-0.279	1	0.5	0	NA	NA	NA	NA	NA	NA	+			ARIIGEKSFRRSVVGTPAYLAPEVLLNQGYN	_S(ph)VVGTPAYLAPEVLLNQGYNR_
FGD1	FGD1	48	Phosphorylation	P98174	ENSG00000102302	6.58673	-0.43376	-0.284	3	0.5	4.6e-08	NA	NA	NA	NA	0	NA	+			SDPGASEPGLLARRGSGSALGGPLDPQFVGP	_RGS(ph)GSALGGPLDPQFVGPSDTSLGAAPGHR_
UBXN2B	UBXN2B	235	Phosphorylation	Q14CS0	ENSG00000215114	5.11939	-0.437389	-0.288	1	0.617406	7.25e-05	NA	NA	NA	NA	0.242809	0.0504572	+		+	QKLGSLTPEIVSTPSSPEEEDKSILNAVVLI	_LGSLTPEIVSTPSS(ph)PEEEDKSILNAVVLIDDSVPTTK_
IRS2	IRS2;IRS2;IRS2	1205	Phosphorylation	Q96RG5	ENSG00000185950	8.35799	-0.439539	-0.291	3	0.712133	6.78e-06	NA	NA	NA	NA	NA	NA	+		+	GGVGVGPGGGDEPPTSPRQLQPAPPLAPQGR	_SSEGGVGVGPGGGDEPPTS(ph)PR_
NDUFV3	NDUFV3;NDUFV3	449	Phosphorylation	Q96DP0	ENSG00000160194	5.95939	-0.440185	-0.292	1	0.837314	0.00234454	NA	NA	NA	NA	0.489753	0.00331944	+			DLNLELSKFRMPQPSSGRESPRH________	_M(ox)PQPSS(ph)GRESPRH_
SF3B2	SF3B2;SF3B2;DKFZp781L0540	778	Phosphorylation	Q13435	ENSG00000087365	5.32779	-0.442183	-0.295	1	0.801181	4.12e-06	NA	NA	NA	NA	NA	NA	+			LIELRKKKIEEAMDGSETPQLFTVLPEKRTA	_KKIEEAM(ox)DGS(ph)ETPQLFTVLPEK_
MAP1B	MAP1B;MAP1B;DKFZp686F1345	1817	Phosphorylation	P46821	ENSG00000131711	6.80604	-0.44334	-0.296	1	0.784281	0	NA	NA	NA	NA	0.194833	0.00459718	+			DSTSAVKEKTATCHSSSSPPIDAASAEPYGF	_TATCHSS(ph)SSPPIDAASAEPYGFR_
PPP1R2	PPP1R2;PPP1R2	92	Phosphorylation	P41236	ENSG00000184203	6.68097	-0.443105	-0.296	1	0.796552	0.0152637	NA	NA	NA	NA	0	NA	+			SMMGDDEDACSDTEATEAMAPDILARKLAAA	_IDEPSTPYHSM(ox)MGDDEDACSDTEAT(ph)EAMAPDILAR_
WDR44	WDR44;WDR44;WDR44;WDR44;DKFZp761M142;WDR44	563	Phosphorylation	Q5JSH3	ENSG00000131725	6.11514	-0.443575	-0.297	1	0.746228	0	NA	NA	NA	NA	0	NA	+		+	NNMRMKYNTEGRVSPSPSQESLSSSKSDTDT	_YNTEGRVSPS(ph)PSQESLSSSK_
DENND4C	DENND4C;DENND4C;DENND4C	1041	Phosphorylation	Q5VZ89	ENSG00000137145	6.77192	-0.444694	-0.298	1	0.536353	0.0101178	NA	NA	NA	NA	NA	NA	+			ESGMTTAFIHALERRSSLPLDHGSPAQENPE	_RS(ph)SLPLDHGSPAQENPESEK_
ADD1	ADD1;ADD1;ADD1;ADD1;ADD1;ADD1;LA04NC01-25A3.2-001	429	Phosphorylation	P35611	ENSG00000087274	5.88738	-0.448272	-0.303	1	0.708482	1.41e-06	NA	NA	NA	NA	0.44385	1.61e-06	+			ASVTGYSFASDGDSGTCSPLRHSFQKQQREK	_YSDVEVPASVTGYSFASDGDSGT(ph)CSPLR_
KIAA0355	KIAA0355	945	Phosphorylation	O15063	ENSG00000166398;ENSG00000262924	7.60324	-0.450636	-0.306	1	0.522683	5.99e-05	NA	NA	NA	NA	0.461246	0.00290768	+			SGPDLVAAVKQRRKHSSGEQDTSTLPSPPLL	_HS(ph)SGEQDTSTLPSPPLLTTVEDVNQDNK_
MCPH1	MCPH1;MCPH1;MCPH1;MCPH1;MCPH1;MCPH1;MCPH1;MCPH1;MCPH1;MCPH1;MCPH1;MCPH1;MCPH1;MCPH1;MCPH1	335	Phosphorylation	Q8NEM0	ENSG00000147316	5.91323	-0.450321	-0.306	1	0.555301	0.00100019	NA	NA	NA	NA	NA	NA	+			GMSQETFEEKYRLSPTLSSTKGHLLIHSRPR	_YRLSPT(ph)LSSTK_
NOSIP	NOSIP	135	Phosphorylation	A8K670	ENSG00000142546	7.22141	-0.450656	-0.306	1	0.569788	1.27e-05	NA	NA	NA	NA	0.490094	1.5e-14	+			AIVSRPLNPFTAKALSGTSPDDVQPGPSVGP	_ALS(ph)GTSPDDVQPGPSVGPPSK_
RASAL2	RASAL2;RASAL2;RASAL2;RASAL2;RASAL2	761	Phosphorylation	F8W755	ENSG00000075391	7.94998	-0.451386	-0.307	2	0.986879	4.36e-09	NA	NA	NA	NA	NA	NA	+		+	LPRVLADITKSLTNPTPIQQQLRRFTEHNSS	_SLTNPT(ph)PIQQQLR_
RPP38	RPP38	235	Phosphorylation	P78345	ENSG00000152464	7.53786	-0.451406	-0.307	1	0.887685	4.68e-10	NA	NA	NA	NA	NA	NA	+			ETEPLESQDRELLDTSFEDLSKPKRKLADGR	_ELLDTS(ph)FEDLSKPK_
FAM169A	FAM169A;FAM169A	371	Phosphorylation	Q9Y6X4	ENSG00000198780	6.47031	-0.454743	-0.312	1	0.691061	0.00221794	NA	NA	NA	NA	0.41477	0.00890011	+			KTSQTSLTASINKLESTARPSESSEEFLEEE	_LES(ph)TARPSESSEEFLEEEPEQR_
NCOR2	NCOR2;NCOR2;NCOR2;NCOR2;NCOR2;NCOR2;NCOR2;NCOR2	1970	Phosphorylation	C9JFD3	ENSG00000196498	6.63359	-0.461521	-0.321	1	0.531178	0.000635446	NA	NA	NA	NA	0.438312	1.35e-05	+			AFLAKPPARSGLEPASSPSKGSEPRPLVPPV	_SGLEPAS(ph)SPSK_
SH3BP1	SH3BP1;SH3BP1;SH3BP1	548	Phosphorylation	Q9Y3L3	ENSG00000100092	7.69237	-0.464007	-0.324	1	0.543309	3.1e-10	NA	NA	NA	NA	NA	NA				RTESEVPPRPASPKVTRSPPETAAPVEDMAR	_VT(ph)RSPPETAAPVEDMAR_
CEP170B	KIAA0284;KIAA0284	597	Phosphorylation	Q9Y4F5	ENSG00000099814	7.51595	-0.464942	-0.325	1	0.958369	1.59e-05	NA	NA	NA	NA	NA	NA	+		+	EEARKMIDQVFGVLESPELSRASSATFRPVI	_MIDQVFGVLES(ph)PELSR_
SYMPK	SYMPK	1170	Phosphorylation	B7Z6F7	ENSG00000125755	8.77254	-0.464644	-0.325	3	0.520905	1e-15	NA	NA	NA	NA	0.496218	1.05e-13				EEQKLKPGGVGAPSSSSPSPSPSARPGPPPS	_LKPGGVGAPSSS(ph)SPSPSPSAR_
GTSE1	GTSE1	715	Phosphorylation	Q9NYZ3	ENSG00000075218	5.84721	-0.465361	-0.326	1	0.616474	0.00141982	NA	NA	NA	NA	NA	NA	+		+	PLIQLSPEADKENVDSPLLKF__________	_NVAKPSPVVGQLIDLSSPLIQLSPEADKENVDS(ph)PLLK_
SRRM2	SRRM2;SRRM2;KIAA0324	1383	Phosphorylation	Q9UQ35	ENSG00000167978	7.62001	-0.465759	-0.327	1	0.66217	5.23e-05	NA	NA	NA	NA	0	NA	+			SLDMKEQSTRSSGHSSSELSPDAVEKAGMSS	_SSGHSS(ph)SELSPDAVEK_
CAMSAP3	CAMSAP3;hCG_2004001	431	Phosphorylation	Q9P1Y5	ENSG00000076826	8.12133	-0.46951	-0.332	1	0.753052	0.0352034	NA	NA	NA	NA	0.463164	0.00169574	+			DVDVVMGDPVLLRSVSSDSLGPPRPAPARTP	_SVS(ph)SDSLGPPRPAPAR_
NDRG1	TRG14;NDRG1;NDRG1;NDRG1;NDRG1;NDRG1;NDRG1;NDRG1;NDRG1	367	Phosphorylation	Q53EU7	ENSG00000104419	7.92409	-0.470349	-0.333	1	0.528642	0	NA	NA	NA	NA	0.493726	0	+			SRSHTSEGTRSRSHTSEGAHLDITPNSGAAG	_SHTS(ph)EGAHLDITPNSGAAGNSAGPK_
RPRD1B	RPRD1B	132	Phosphorylation	Q9NQG5	ENSG00000101413	7.25486	-0.471409	-0.334	1	0.561472	0.0142365	NA	NA	NA	NA	0	NA	+			YGGEFIQQLKLSMEDSKSPPPKATEEKKSLK	_LSM(ox)EDS(ph)KSPPPK_
CGN	CGN;CGN;CGN;CGN	140	Phosphorylation	B9EK46	ENSG00000143375	6.96828	-0.47327	-0.337	2	0.629761	3.28e-05	NA	NA	NA	NA	0	NA	+			GAYWNGKLLRSHSQASLAGPGPVDPSNRSNS	_SHSQAS(ph)LAGPGPVDPSNR_
PDS5B	PDS5B	1369	Phosphorylation	Q9NTI5	ENSG00000083642	6.93982	-0.474552	-0.338	1	0.499989	0	NA	NA	NA	NA	0	NA	+		+	QRAESPESSAIESTQSTPQKGRGRPSKTPSP	_AES(ph)PESSAIESTQS(ph)TPQK_
GAPVD1	GAPVD1;GAPVD1;GAPVD1;GAPVD1;GAPVD1;GAPVD1;GAPVD1	745	Phosphorylation	F8W9S7	ENSG00000165219	6.6136	-0.474953	-0.339	1	0.661443	0.000155463	NA	NA	NA	NA	0	NA	+			TDVREVSSRPSTPGLSVVSGISATSEDIPNK	_EVS(ph)SRPSTPGLS(ph)VVSGISATSEDIPNKIEDLR_
HCFC1	HCFC1;HCFC1;HCFC1	2019	Phosphorylation	P51610	ENSG00000172534;ENSG00000268768	5.85091	-0.47702	-0.342	2	0.5	0.00357862	NA	NA	NA	NA	NA	NA	+			SKDSSGTKPANKRPMSSPEMKSAPKKSKADG	_RPMS(ph)SPEMK_
HCFC1	HCFC1;HCFC1;HCFC1	2020	Phosphorylation	P51610	ENSG00000172534;ENSG00000268768	5.85091	-0.47702	-0.342	2	0.5	0.00357862	NA	NA	NA	NA	NA	NA	+			KDSSGTKPANKRPMSSPEMKSAPKKSKADGQ	_RPMS(ph)SPEMK_
RABL6	PARF;C9orf86;C9orf86;C9orf86	492	Phosphorylation	Q3YEC7	ENSG00000196642	8.03571	-0.477542	-0.342	2	0.998279	3e-15	NA	NA	NA	NA	NA	NA	+			VAAPTKGPAPAPQQCSEPETKWSSIPASKPR	_GPAPAPQQCS(ph)EPETK_
FAF1	FAF1;FAF1;FAF1;FAF1;FAF1;FAF1	580	Phosphorylation	A8K9X5	ENSG00000185104	7.05614	-0.47913	-0.344	2	0.582157	0.00596429	NA	NA	NA	NA	0	NA	+		+	PKEENAEPVSKLRIRTPSGEFLERRFLASNK	_IRT(ph)PSGEFLER_
WNK1	WNK1;WNK1;WNK1;WNK1;WNK1;WNK1;WNK1	2527	Phosphorylation	F5H2M7	ENSG00000060237	7.62387	-0.48223	-0.349	1	0.847124	0	NA	NA	NA	NA	0.343571	0.00829716	+		+	PEAAFLSRDVDDGSGSPHSPHQLSSKSLPSQ	_DVDDGSGS(ph)PHSPHQLSSK_
SPRTN	C1orf124;C1orf124	268	Phosphorylation	Q9H040	ENSG00000010072	7.84788	-0.485135	-0.353	3	0.999849	4.63e-05	NA	NA	NA	NA	NA	NA	+		+	FSGKGYVLGETSNLPSPGKLITSHAINKTQD	_GYVLGETSNLPS(ph)PGK_
BICD1	BICD1;BICD1;BICD1	546	Phosphorylation	Q96G01	ENSG00000151746	7.95361	-0.487379	-0.356	3	0.54535	0.00915316	NA	NA	NA	NA	0.529648	0.0406481	+			NRVMLDYYRQSRVTRSGSLKGPDDPRGLLSP	_S(ph)GSLKGPDDPR_
NFIX	NFIX;NFIX;NFIX;DKFZp686I05275	273	Phosphorylation	B4DHW2	ENSG00000008441	6.96503	-0.487581	-0.356	2	0.99485	0.000138182	NA	NA	NA	NA	NA	NA	+			SPSYYNINQVTLGRRSITSPPSTSTTKRPKS	_S(ph)ITSPPSTSTTK_
SATB2	SATB2;SATB2;SATB2;SATB2	50	Phosphorylation	Q59FT3	ENSG00000119042	7.48282	-0.488593	-0.357	1	0.96824	6.38e-06	NA	NA	NA	NA	0.853818	0.00028047	+		+	SESPCLRDSPDRRSGSPDVKGPPPVKVARLE	_SGS(ph)PDVKGPPPVK_
PPP1R2	PPP1R2;PPP1R2P3;PPP1R2;PPP1R2;PPP1R2	20	Phosphorylation	P41236	ENSG00000184203	7.87062	-0.490071	-0.359	1	0.578693	0.0326918	NA	NA	NA	NA	0.958543	0.00526434	+			TASHRPIKGILKNKTSTTSSMVASAEQPRGN	_NKTS(ph)TTSSMVASAEQPR_
TOP2B	TOP2B;TOP2B;TOP2B	1422	Phosphorylation	Q02880	ENSG00000077097	6.6238	-0.492302	-0.362	1	0.550082	0.00578787	NA	NA	NA	NA	NA	NA	+		+	EDEFVPSDGLDKDEYTFSPGKSKATPEKSLH	_VKAS(ph)PITNDGEDEFVPSDGLDKDEYT(ph)FSPGK_
BRWD1	BRWD1;BRWD1;BRWD1;WDR9	1475	Phosphorylation	Q9NSI6	ENSG00000185658	7.86289	-0.493561	-0.364	2	0.972911	0	NA	NA	NA	NA	0.63209	0.0156188			+	KRLKSQTKIIPELVGSPTQSTSSRTAYLGTH	_IIPELVGS(ph)PTQSTSSR_
WDHD1	WDHD1;WDHD1;WDHD1	333	Phosphorylation	A8KAE0	ENSG00000198554	5.40458	-0.494333	-0.365	1	0.988496	0.000737624	NA	NA	NA	NA	NA	NA	+			RVEKDYNDLFDGDDMSNAGDFLNDNAVEIPS	_VEKDYNDLFDGDDM(ox)S(ph)NAGDFLNDNAVEIPSFSK_
SREK1IP1	SREK1IP1	145	Phosphorylation	Q8N9Q2	ENSG00000153006	7.63148	-0.496651	-0.368	2	0.957288	8.61e-12	NA	NA	NA	NA	NA	NA	+			HHKKEKKKRKKEKHSSTPNSSEFSRK_____	_HSS(ph)TPNSSEFSR_
SVIL	DKFZp586H1823;SVIL;SVIL;SVIL	1122	Phosphorylation	O95425	ENSG00000197321	6.15993	-0.496407	-0.368	1	0.983999	0.0101985	NA	NA	NA	NA	NA	NA				GEIKTPTGEGLLDSPSKTMSIKERLALLKKS	_TPTGEGLLDSPS(ph)K_
ACOX1	ACOX1	26	Phosphorylation	Q15067	ENSG00000161533	7.73891	-0.499504	-0.372	2	1	0	NA	NA	NA	NA	NA	NA	+		+	SASFNPELLTHILDGSPEKTRRRREIENMIL	_DSASFNPELLTHILDGS(ph)PEK_
TP53RK	TP53RK;TP53RK	7	Phosphorylation	B2RCM6	ENSG00000172315	6.13716	-0.50271	-0.376	1	0.5	0	NA	NA	NA	NA	NA	NA	+			_________MAAARATTPADGEEPAPEAEAL	_AT(ph)TPADGEEPAPEAEALAAAR_
SRRM2	SRRM2;SRRM2;SRRM2	864	Phosphorylation	Q9UQ35	ENSG00000167978	6.70583	-0.505001	-0.379	1	0.704505	0.0013629	NA	NA	NA	NA	0	NA	+			PPRQGSITSPQANEQSVTPQRRSCFESSPDP	_QGSITSPQANEQS(ph)VTPQRR_
ELMSAN1	C14orf43;C14orf43;C14orf43	698	Phosphorylation	Q6PJG2	ENSG00000156030	7.03961	-0.507931	-0.383	1	0.523796	0.000107085	NA	NA	NA	NA	NA	NA	+		+	PPPITPKSAHRTLLRTNSAEVTPPVLSVMGE	_T(ph)NSAEVT(ph)PPVLSVMGEATPVSIEPR_
DUT	DUT;DUT	13	Phosphorylation	H0YNJ9	ENSG00000128951	6.99454	-0.515996	-0.394	1	0.739558	0.000325278	NA	NA	NA	NA	0.499999	0				___MPCSEETPAISPSKRARPAEVGGMQLRF	_PCSEETPAISPS(ph)KR_
BAZ1A	BAZ1A;BAZ1A	1546	Phosphorylation	Q9NRL2	ENSG00000198604	7.96696	-0.517833	-0.396	1	0.5	2.79e-11	NA	NA	NA	NA	NA	NA				QKLGLHVTPSNVDQVSTPPAAKKSRI_____	_LGLHVTPSNVDQVS(ph)TPPAAK_
C11orf84	C11orf84;C11orf84	248	Phosphorylation	Q9BUA3	ENSG00000168005	7.67961	-0.518929	-0.398	2	0.802974	9.01e-05	NA	NA	NA	NA	NA	NA	+		+	GRPMTKNLDPDPEPPSPDSPTETFAAPAEVR	_NLDPDPEPPS(ph)PDSPTETFAAPAEVR_
ATF7IP	ATF7IP;ATF7IP;ATF7IP;ATF7IP	481	Phosphorylation	F5GX74	ENSG00000171681	6.48909	-0.520521	-0.4	1	0.744404	0.00515633	NA	NA	NA	NA	0	NA	+			LPIDETNPDLEEKMESSFGSPSKQESSESLP	_M(ox)ES(ph)SFGSPSKQESSESLPK_
PLEKHA7	PLEKHA7;PLEKHA7;PLEKHA7;PLEKHA7	986	Phosphorylation	E9PKC0	ENSG00000166689	5.66134	-0.520583	-0.4	1	0.780811	0.000429191	NA	NA	NA	NA	NA	NA	+			QCVNGDSRVELRSYVSEPELATLSGDMAQPS	_SYVS(ph)EPELATLSGDM(ox)AQPSLGLVGPESR_
MDC1;MDC1;MDC1;MDC1;MDC1;MDC1;MDC1;MDC1	MDC1;MDC1;MDC1;MDC1;MDC1;MDC1;MDC1	378	Phosphorylation	Q14676	ENSG00000137337;ENSG00000206481;ENSG00000224587;ENSG00000225589;ENSG00000228575;ENSG00000231135;ENSG00000234012;ENSG00000237095	7.43989	-0.521453	-0.401	2	0.555106	0	NA	NA	NA	NA	0.403784	0.000680609	+			APGLAHLQESQAGSDTDVEEGKAPQAVPLEK	_GPGAPGLAHLQESQAGSDT(ph)DVEEGK_
LATS1	LATS1	462	Phosphorylation	O95835	ENSG00000131023	6.85562	-0.526868	-0.408	1	0.878645	0.000369042	NA	NA	NA	NA	0.554533	0.0373282	+			SGHEIPTWQPNIPVRSNSFNNPLGNRASHSA	_S(ph)NSFNNPLGNR_
TRIM28	TRIM28	756	Phosphorylation	Q13263	ENSG00000130726	7.64767	-0.526203	-0.408	2	0.780221	0.000472242	NA	NA	NA	NA	NA	NA	+			TLIRARLQEKLSPPYSSPQEFAQDVGRMFKQ	_LSPPYS(ph)SPQEFAQDVGR_
POLR2A	POLR2A	1877	Phosphorylation	P24928	ENSG00000181222	6.36314	-0.527824	-0.41	1	0.598708	1.18e-06	NA	NA	NA	NA	NA	NA	+		+	PTSPKYSPTSPKYSPTSPTYSPTTPKYSPTS	_YSPT(ph)SPTYS(ph)PTTPK_
ZNF219	ZNF219	257	Phosphorylation	A8K3T5	ENSG00000165804	5.79318	-0.530031	-0.413	1	0.499945	0.000271115	NA	NA	NA	NA	NA	NA			+	SVPQPEPEPEPEREATPTPAPAAPEEPPAPP	_SVPQPEPEPEPEREAT(ph)PTPAPAAPEEPPAPPEFR_
ZNF219	ZNF219	259	Phosphorylation	A8K3T5	ENSG00000165804	5.79318	-0.530031	-0.413	1	0.499945	0.000271115	NA	NA	NA	NA	NA	NA			+	PQPEPEPEPEREATPTPAPAAPEEPPAPPEF	_SVPQPEPEPEPEREAT(ph)PTPAPAAPEEPPAPPEFR_
ANKS1A	ANKS1A	626	Phosphorylation	Q92625	ENSG00000064999	6.89023	-0.531865	-0.415	2	0.854107	0	NA	NA	NA	NA	0.462503	0	+			SKPKAELKLSRSLSKSDSDLLTCSPTEDATM	_SLSKS(ph)DSDLLTCSPTEDATMGSR_
INTS1	DKFZP586J0619;DKFZP586J0619;INTS1	210	Phosphorylation	A4D213	ENSG00000164880	7.44696	-0.532658	-0.416	1	0.561688	1.3e-05	NA	NA	NA	NA	NA	NA	+			SASALTGLTKRPKLSSTPPLSALGRLAEAAV	_LSS(ph)TPPLSALGR_
CCNT2	CCNT2;CCNT2	480	Phosphorylation	O60583	ENSG00000082258	7.47711	-0.535687	-0.42	1	0.706409	1.03e-06	NA	NA	NA	NA	NA	NA	+		+	HKQGQSQAASSSSVTSPIKMKIPIANTEKYM	_QGQSQAASSSSVTS(ph)PIK_
ARHGEF12	ARHGEF12;ARHGEF12	635	Phosphorylation	Q9NZN5	ENSG00000196914	6.35409	-0.538031	-0.423	1	0.728249	0	NA	NA	NA	NA	0.31397	5.01e-05	+			ELQKARHPKHLSTPSSVSPEPQDSAKLRQSG	_HLSTPSS(ph)VSPEPQDSAK_
MAPKAPK2	MAPKAPK2	222	Phosphorylation	P49137	ENSG00000162889;ENSG00000266641	6.53974	-0.537927	-0.423	1	0.623304	0.00782866	NA	NA	NA	NA	0.438735	2.76e-06	+		+	DFGFAKETTSHNSLTTPCYTPYYVAPEVLGP	_ETTSHNSLTT(ph)PCYTPYYVAPEVLGPEK_
NFIB	NFIB;NFIB;NFIB;NFIB;NFIB;NFIB;NFIB;NFIB;DKFZp686E13259;NFIB	333	Phosphorylation	Q5VW26	ENSG00000147862	5.1717	-0.54145	-0.428	1	0.5	0.000316348	NA	NA	NA	NA	NA	NA	+			KPEKPLFSSASPQDSSPRLSTFPQHHHPGIP	_KPEKPLFSSASPQDS(ph)SPR_
SEC16A	SEC16A;SEC16A;SEC16A;SEC16A;SEC16A;SEC16A;SEC16A;SEC16A	2083	Phosphorylation	F1T0I1	ENSG00000148396	8.11959	-0.541576	-0.428	2	0.942595	0.0042258	NA	NA	NA	NA	NA	NA	+		+	WDRADSGPTQPPLSLSPAPETKRPGQAAKKE	_ADSGPTQPPLSLS(ph)PAPETK_
CLASP1	CLASP1;CLASP1;CLASP1;CLASP1;CLASP1	636	Phosphorylation	Q7Z460	ENSG00000074054	5.75425	-0.545845	-0.434	1	0.875111	0.00453083	NA	NA	NA	NA	NA	NA	+			TPFSSAAALPPGSYASLGRIRTRRQSSGSAT	_VSSSSGTTPFSSAAALPPGSYAS(ph)LGR_
BABAM1	BABAM1	65	Phosphorylation	Q9NWV8	ENSG00000105393	6.16005	-0.549895	-0.439	2	0.736235	0	NA	NA	NA	NA	0	NA	+			EGEGEAASADDGSLNTSGAGPKSWQVPPPAP	_SEGEGEAASADDGSLNT(ph)SGAGPK_
SETD2	SETD2;SETD2;SETD2;SETD2	130	Phosphorylation	F2Z317	ENSG00000181555	7.27226	-0.552939	-0.443	1	0.618015	4.11e-05	NA	NA	NA	NA	NA	NA				KMKMEIGDTLSTAEESSPPKSRVELGKIHFK	_M(ox)EIGDTLSTAEES(ph)SPPK_
ANKS6	ANKS6;ANKS6;ANKS6	734	Phosphorylation	Q68DC2	ENSG00000165138	7.52742	-0.554104	-0.445	1	0.959646	0.000222626	NA	NA	NA	NA	NA	NA	+		+	SKRPPSGTSTTSKSTSPTLTPSPSPKGHTAE	_STS(ph)PTLTPSPSPK_
G3BP1	G3BP;G3BP1;G3BP1;G3BP;G3BP1	230	Phosphorylation	Q6FI03	ENSG00000145907	7.31698	-0.554125	-0.445	2	0.889357	0	NA	NA	NA	NA	0.485271	0	+			PEPVLEETAPEDAQKSSSPAPADIAQTVQED	_S(ph)SSPAPADIAQTVQEDLR_
ACIN1	ACIN1;ACIN1	481	Phosphorylation	Q9UKV3	ENSG00000100813	6.47497	-0.560536	-0.454	1	0.648432	1.5e-06	NA	NA	NA	NA	0.426204	0	+		+	VSQHTVQLVGGLSPLSSPSDTKAESPAEKVP	_ELLVSQHTVQLVGGLS(ph)PLS(ph)SPSDTKAESPAEKVPEESVLPLVQK_
KMT2A	MLL;MLL	3041	Phosphorylation	E9PQG7	ENSG00000118058;ENSG00000267910	5.68262	-0.564329	-0.459	1	0.5	5.87e-05	NA	NA	NA	NA	0	NA	+		+	TRNSSTPGLQVPVSPTVPIQNQKYVPNSTDS	_NSST(ph)PGLQVPVS(ph)PTVPIQNQK_
BRD3	BRD3	249	Phosphorylation	Q15059	ENSG00000169925	7.12277	-0.565695	-0.461	2	0.632137	3.51e-05	NA	NA	NA	NA	NA	NA				PPVVKKKGVKRKADTTTPTTSAITASRSESP	_ADTT(ph)TPTTSAITASR_
OSBPL3	OSBPL3	249	Phosphorylation	Q9H4L5	ENSG00000070882	5.60116	-0.569265	-0.465	1	0.499967	5.49e-07	NA	NA	NA	NA	NA	NA	+			VEMSQLLQSMDVLHRTYSAPAINAIQGGSFE	_T(ph)YSAPAINAIQGGSFESPK_
RALBP1	RALBP1;RALBP1	13	Phosphorylation	Q15311	ENSG00000017797	6.59185	-0.568816	-0.465	2	0.711515	8.82e-11	NA	NA	NA	NA	0.253197	0.0646444	+			___MTECFLPPTSSPSEHRRVEHGSGLTRTP	_(ac)TECFLPPTSSPS(ph)EHR_
ELF1	ELF1;ELF1	163	Phosphorylation	P32519	ENSG00000120690	7.34704	-0.569608	-0.466	1	0.997386	0.000749544	NA	NA	NA	NA	NA	NA	+		+	PEVMETQQVQEKYADSPGASSPEQPKRKKGR	_YADS(ph)PGASSPEQPK_
PRKCH	PRKCH;PRKCH;PRKCH	656	Phosphorylation	B5BU77	ENSG00000027075	6.32858	-0.57381	-0.471	2	0.999992	2.55e-05	NA	NA	NA	NA	NA	NA	+		+	VSNFDPDFIKEEPVLTPIDEGHLPMINQDEF	_SREDVSNFDPDFIKEEPVLT(ph)PIDEGHLPM(ox)INQDEFR_
SH3RF3	SH3RF3	797	Phosphorylation	Q8TEJ3	ENSG00000172985	7.84459	-0.574971	-0.473	4	1	5.1e-14	NA	NA	NA	NA	NA	NA	+			MQGAMGMEPLHRKAGSLDLNFTSPSRQAPLS	_AGS(ph)LDLNFTSPSR_
HPRT1	HPRT1;HPRT1;HPRT1	5	Phosphorylation	H7BY78	ENSG00000165704	6.06852	-0.575336	-0.474	1	0.999907	8.94e-13	NA	NA	NA	NA	NA	NA	+		+	___________MATRSPGVVISDDEPGYDLD	_S(ph)PGVVISDDEPGYDLDLFCIPNHYAEDLER_
WDR44	WDR44;WDR44	5	Phosphorylation	Q5JSH3	ENSG00000131725	5.79516	-0.579232	-0.479	1	0.815236	1.54e-11	NA	NA	NA	NA	0.4978	0	+			___________MASESDTEEFYDAPEDVHLG	_(ac)ASES(ph)DTEEFYDAPEDVHLGGGYPVGSPGK_
NCOR2	NCOR2;NCOR2;NCOR2;NCOR2;NCOR2;NCOR2;NCOR2;NCOR2	1971	Phosphorylation	C9JFD3	ENSG00000196498	7.63365	-0.580418	-0.48	1	0.837044	0.000635446	NA	NA	NA	NA	0.640231	1.35e-05	+		+	FLAKPPARSGLEPASSPSKGSEPRPLVPPVS	_SGLEPASS(ph)PSK_
BICC1	BICC1;BICC1	679	Phosphorylation	Q9H694	ENSG00000122870	6.81849	-0.582296	-0.483	1	0.999861	0.000107972	NA	NA	NA	NA	NA	NA	+			QGTKNSHLHSTDRLLSDPELSATESPLADKK	_LLS(ph)DPELSATESPLADK_
AKAP12	AKAP12	1391	Phosphorylation	Q02952	ENSG00000131016	7.70399	-0.583355	-0.484	1	0.857257	0	NA	NA	NA	NA	0.35395	6.2e-14	+			QTVNVPIIDGAKEVSSLEGSPPPCLGQEEAV	_EVSS(ph)LEGSPPPCLGQEEAVCTK_
MPZL1	MPZL1;MPZL1	208	Phosphorylation	A8K5D4	ENSG00000197965	7.3328	-0.583333	-0.484	1	0.814287	4.62e-05	NA	NA	NA	NA	0	NA	+			RKNSKRDYTGCSTSESLSPVKQAPRKSPSDT	_DYTGCSTSES(ph)LSPVK_
SMARCD2	SMARCD2;SMARCD2	199	Phosphorylation	Q92925	ENSG00000108604	6.70877	-0.583593	-0.485	2	0.738327	5e-06	NA	NA	NA	NA	0.290053	5.84e-05	+			IKKPLTQKRKLRIYISNTFSPSKAEGDSAGT	_IYIS(ph)NTFSPSKAEGDSAGTAGTPGGTPAGDK_
TANC1	TANC1	1665	Phosphorylation	Q9C0D5	ENSG00000115183	7.25375	-0.588227	-0.491	1	0.768731	5.53e-05	NA	NA	NA	NA	0.285281	0	+			TCSDVRHPASLTSSGSSGSPSSSIKMSSSTS	_HPASLTSSGS(ph)SGSPSSSIK_
ARHGEF5	ARHGEF5;ARHGEF5;DKFZp686N1969;ARHGEF5;ARHGEF5	1121	Phosphorylation	B9EGR7	ENSG00000050327	6.28526	-0.588986	-0.492	1	0.883882	8.65e-06	NA	NA	NA	NA	NA	NA	+		+	NKEIQSQQRLESLSETPGPSSPRQPRKALVS	_LESLSET(ph)PGPSSPR_
VIM	VIM;VIM	419	Phosphorylation	P08670	ENSG00000026025	5.52188	-0.589073	-0.492	1	0.5	4.81e-06	NA	NA	NA	NA	NA	NA	+			LEGEESRISLPLPNFSSLNLRETNLDSLPLV	_ISLPLPNFS(ph)SLNLR_
PLCB1	PLCB1;PLCB1	1199	Phosphorylation	Q9NQ66	ENSG00000182621	6.99113	-0.590658	-0.494	1	0.707905	0.00239673	NA	NA	NA	NA	0.439388	0.0172184				LSLSSDPGKVNHKTPSSEELGGDIPGKEFDT	_TPS(ph)SEELGGDIPGKEFDTPL_
SCML1	SCML1	236	Phosphorylation	Q9UN30	ENSG00000047634	6.75765	-0.590875	-0.494	1	0.523367	0	NA	NA	NA	NA	0.445521	0				NTYSTDHASAAPPSVTRSPVENDGYIEEGSI	_ADSIHNTYSTDHASAAPPSVT(ph)RSPVENDGYIEEGSITK_
DOCK4	DOCK4;DOCK4;DOCK4;DOCK4;DOCK4;DOCK4;DOCK4;DOCK4;DOCK4	1745	Phosphorylation	Q149N5	ENSG00000128512	8.0089	-0.593289	-0.498	2	0.999743	0.00682851	NA	NA	NA	NA	NA	NA	+		+	ASPNVTSSAPSSARASPLLSDKHKHSRENSC	_AS(ph)PLLSDK_
FAM171A2	FAM171A2	422	Phosphorylation	A8MVW0	ENSG00000161682	7.38598	-0.596121	-0.501	2	0.528892	0.00671591	NA	NA	NA	NA	0.49978	0.0491859				DLASSRDDFFRTKPRSASRPAAEPSGARGGE	_S(ph)ASRPAAEPSGAR_
BRAF	BRAF;BRAF	401	Phosphorylation	P15056	ENSG00000157764	5.83371	-0.613388	-0.525	1	0.994028	4e-15	NA	NA	NA	NA	NA	NA	+		+	QGFRGDGGSTTGLSATPPASLPGSLTNVKAL	_GDGGSTTGLSAT(ph)PPASLPGSLTNVK_
SMAP1	SMAP1;SMAP1;SMAP1;SMAP1;SMAP1	152	Phosphorylation	A8K333	ENSG00000112305	8.02321	-0.615	-0.527	2	0.7204	0	NA	NA	NA	NA	NA	NA			+	TNISSSDAPLQPLVSSPSLQAAVDKNKLEKE	_NAIAITNISSSDAPLQPLVSS(ph)PSLQAAVDK_
ARHGEF40	FLJ10357;ARHGEF40;FLJ10357;ARHGEF40;ARHGEF40;ARHGEF40	262	Phosphorylation	D3DS14	ENSG00000165801	7.90565	-0.618074	-0.531	2	0.947241	0.000889909	NA	NA	NA	NA	NA	NA	+		+	EVTLPVRGSPTDAEGSPGLSRVRTVPTRKGA	_GSPTDAEGS(ph)PGLSR_
KLF16	KLF16;KLF16	109	Phosphorylation	Q9BXK1	ENSG00000129911	7.98161	-0.6214	-0.535	2	0.668198	0	NA	NA	NA	NA	NA	NA	+		+	APGGASPASSSSAASSPSSGRAPGAAPSAAA	_GGPGAAPGGASPASSSSAASS(ph)PSSGR_
TRMT1	TRMT1	623	Phosphorylation	A8K8L2	ENSG00000104907	7.63801	-0.621577	-0.536	1	0.601765	6e-15	NA	NA	NA	NA	0	NA	+			RFKEGTCQRGDQCCYSHSPPTPRVSADAAPD	_GDQCCYS(ph)HSPPTPR_
MKI67	MKI67;MKI67	1629	Phosphorylation	P46013	ENSG00000148773	6.76049	-0.627115	-0.543	1	0.567538	0.005232	NA	NA	NA	NA	NA	NA	+			ACKSSQPDPDKNPASSKRRLKTSLGKVGVKE	_SSQPDPDKNPASS(ph)K_
MGA	MGA;MGA;MGA;MGA	2910	Phosphorylation	E7ENI0	ENSG00000174197	6.08732	-0.629189	-0.546	2	0.99903	0.00515117	NA	NA	NA	NA	0	NA	+			DSISPLLLHLEDDDFSENEKQLAEPASEPDV	_ELPDVQGESDSISPLLLHLEDDDFS(ph)ENEK_
TP53BP1	TP53BP1;TP53BP1;TP53BP1;TP53BP1	525	Phosphorylation	Q12888	ENSG00000067369	8.27866	-0.62988	-0.547	5	0.998758	2.53e-07	NA	NA	NA	NA	NA	NA	+		+	GDSCKLMLSTSEYSQSPKMESLSSHRIDEDG	_LM(ox)LSTSEYSQS(ph)PK_
SCAF1	SCAF1	453	Phosphorylation	Q9H7N4	ENSG00000126461	6.31773	-0.633614	-0.552	1	0.966002	4.31e-05	NA	NA	NA	NA	NA	NA	+			PRAPEGDDFLSLHAESDGEGALQVDLGEPAP	_APEGDDFLSLHAES(ph)DGEGALQVDLGEPAPAPPAADSR_
HAUS6	HAUS6;FAM29A	459	Phosphorylation	Q7Z4H7	ENSG00000147874	5.56552	-0.634263	-0.553	1	0.799548	0.000307297	NA	NA	NA	NA	NA	NA	+		+	RGDSDTLGALHDLANSPASFLSQSVSSSDRN	_GDSDTLGALHDLANS(ph)PASFLSQSVSSSDR_
SLC12A4	SLC12A4;SLC12A4;SLC12A4	47	Phosphorylation	Q9UP95	ENSG00000124067	7.3686	-0.636795	-0.556	1	0.841676	0.000300412	NA	NA	NA	NA	NA	NA	+		+	AELDDSDGHGNHRESSPFLSPLEASRGIDYY	_ESS(ph)PFLSPLEASR_
SETD2	SETD2;SETD2;SETD2;SETD2;SETD2;SETD2;SETD2	744	Phosphorylation	F2Z317	ENSG00000181555	7.63694	-0.637872	-0.557	1	0.804249	0.00036506	NA	NA	NA	NA	0.490349	3.18e-11	+		+	EKDLDDTCMLHKKSESPFRETEPLVSPHQDK	_SES(ph)PFRETEPLVSPHQDK_
PDLIM7	PDLIM7;PDLIM7;PDLIM7;PDLIM7	111	Phosphorylation	Q9NR12	ENSG00000196923	7.66347	-0.649593	-0.573	2	0.977069	4.43e-06	NA	NA	NA	NA	NA	NA	+			APAADPPRYTFAPSVSLNKTARPFGAPPPAD	_YTFAPSVS(ph)LNK_
MDC1;MDC1;MDC1;MDC1;MDC1;MDC1;MDC1;MDC1	MDC1;MDC1;MDC1;MDC1;MDC1;MDC1;MDC1	455	Phosphorylation	Q14676	ENSG00000137337;ENSG00000206481;ENSG00000224587;ENSG00000225589;ENSG00000228575;ENSG00000231135;ENSG00000234012;ENSG00000237095	6.59798	-0.650046	-0.574	1	0.719808	0	NA	NA	NA	NA	0.445021	3e-15	+			VLLQRSQTTTERDSDTDVEEEELPVENREAV	_SQTTTERDSDT(ph)DVEEEELPVENR_
LARP1	LARP1	850	Phosphorylation	Q6PKG0	ENSG00000155506	7.63666	-0.652334	-0.577	1	0.553775	0.0103864	NA	NA	NA	NA	0.280467	0.0016378	+			VMDSREHRPRTASISSSPSEGTPTVGSYGCT	_T(ph)ASISS(ph)SPSEGTPTVGSYGCTPQSLPK_
CIC		776	Phosphorylation	I3L2J0	ENSG00000079432	7.47397	-0.654604	-0.58	2	0.5	0.00225925	NA	NA	NA	NA	NA	NA				PAGFRAVSPAVPFSRSRQPSPLLLLPPPAGL	_S(ph)RQPSPLLLLPPPAGLTSDPGPSVR_
WDR44	WDR44;WDR44;WDR44;WDR44;DKFZp761M142;WDR44	568	Phosphorylation	Q5JSH3	ENSG00000131725	6.21192	-0.658857	-0.586	1	0.627313	5.97e-12	NA	NA	NA	NA	0	NA	+			KYNTEGRVSPSPSQESLSSSKSDTDTGVCSG	_YNTEGRVSPSPSQES(ph)LSSSK_
MAPT	MAPT;MAPT;MAPT;MAPT;MAPT	516	Phosphorylation	C9JSN6	ENSG00000186868	8.43228	-0.661501	-0.589	1	0.86399	9.22e-10	NA	NA	NA	NA	NA	NA	+		+	SSGEPPKSGDRSGYSSPGSPGTPGSRSRTPS	_SGYSS(ph)PGSPGTPGSR_
MAST2	MAST2;MAST2	66	Phosphorylation	Q6P0Q8	ENSG00000086015	7.68639	-0.663922	-0.592	1	0.997645	4.47e-10	NA	NA	NA	NA	NA	NA	+		+	PAGPEGKEQDVVTGVSPLLFRKLSNPDIFSS	_EQDVVTGVS(ph)PLLFR_
GATAD2A	GATAD2A;GATAD2A;GATAD2A;GATAD2A;GATAD2A;GATAD2A;GATAD2A	68	Phosphorylation	B5MC40	ENSG00000167491	6.28896	-0.666187	-0.595	1	0.954083	2.02e-11	NA	NA	NA	NA	NA	NA	+		+	GLLASDLNTDGDMRVTPEPGAGPTQGLLRAT	_GLLASDLNTDGDM(ox)RVT(ph)PEPGAGPTQGLLR_
CENPC	CENPC1;CENPC1;CENPC1	538	Phosphorylation	Q8IW27	ENSG00000145241	7.48487	-0.667997	-0.598	1	0.99965	0.000376501	NA	NA	NA	NA	NA	NA	+		+	ISRRPSDWWVVKSEESPVYSNSSVRNELPMH	_SEES(ph)PVYSNSSVR_
ZMYM3	ZMYM3;ZMYM3;ZMYM3	776	Phosphorylation	A6NHB5	ENSG00000147130	6.15109	-0.671784	-0.603	1	0.726062	1.53e-05	NA	NA	NA	NA	0.495032	1.81e-12	+		+	NLDTQSGPESLLNSQSPESKPQTPSQTKVEN	_FYSQQNQPNLDTQSGPESLLNSQS(ph)PESKPQTPSQTK_
PPHLN1	PPHLN1;PPHLN1;PPHLN1;PPHLN1;PPHLN1;PPHLN1;PPHLN1	128	Phosphorylation	Q8NEY8	ENSG00000134283	6.85051	-0.678557	-0.612	1	0.730491	0.0212377	NA	NA	NA	NA	0	NA				SSHYARERSPYKRDNTFFRESPVGRKDSPHS	_DNT(ph)FFRESPVGR_
RAPGEF2	RAPGEF2;RAPGEF2;PDZGEF1;RAPGEF2	1080	Phosphorylation	Q9Y4G8	ENSG00000109756	6.60957	-0.678534	-0.612	1	1	0.00535885	NA	NA	NA	NA	NA	NA	+		+	RKKVPVKDLPPFGINSPQALKKILSLSEEGS	_DLPPFGINS(ph)PQALK_
EPB41L2	EPB41L2;EPB41L2;EPB41L2;EPB41L2;DKFZp781H1755;EPB41L2;EPB41L2;EPB41L2;EPB41L2;EPB41L2;EPB41L2	57	Phosphorylation	O43491	ENSG00000079819	7.64227	-0.680868	-0.615	1	0.503832	0	NA	NA	NA	NA	0.466747	0	+			EEEKGSQPPPAAESQSSLRRQKREKETSESR	_EVAENQQNQSSDPEEEKGSQPPPAAESQS(ph)SLRR_
MCM3	MCM3;MCM3;MCM3;MCM3	758	Phosphorylation	B4DWW4	ENSG00000112118	8.49918	-0.685918	-0.622	1	0.49992	0	NA	NA	NA	NA	0.499764	7e-15	+			DAKDGDSYDPYDFSDTEEEMPQVHTPKTADS	_DGDSYDPYDFS(ph)DTEEEM(ox)PQVHTPK_
APC	APC variant protein;APC	2260	Phosphorylation	Q4LE70	ENSG00000134982	7.4937	-0.687753	-0.624	1	0.533937	1.35e-10	NA	NA	NA	NA	NA	NA				TSPVSKKGPPLKTPASKSPSEGQTATTSPRG	_TPAS(ph)KSPSEGQTATTSPR_
SMG9	SMG9	450	Phosphorylation	Q9H0W8	ENSG00000105771	7.63371	-0.688288	-0.625	1	0.499921	3.45e-06	NA	NA	NA	NA	NA	NA				DSEAESENPPRAGPGSSPLFSLLPGYRGHPS	_AGPGS(ph)SPLFSLLPGYR_
TRMT13	CCDC76;CCDC76	6	Phosphorylation	Q9NUP7	ENSG00000122435	5.99843	-0.689543	-0.627	1	0.914633	0.00188552	NA	NA	NA	NA	NA	NA				__________MATSATSPHAPGFPAEGRCGY	_(ac)ATSAT(ph)SPHAPGFPAEGR_
CEP131	AZI1;AZI1	381	Phosphorylation	B2RN10	ENSG00000141577	7.72151	-0.690661	-0.628	1	0.897763	0.0011387	NA	NA	NA	NA	NA	NA	+		+	RETRVPGMRQPAQELSPTPGGTAHQALKANN	_QPAQELS(ph)PTPGGTAHQALK_
NCOR2	NCOR2;NCOR2;NCOR2;NCOR2;NCOR2;NCOR2;NCOR2;NCOR2	939	Phosphorylation	C9JFD3	ENSG00000196498	7.7463	-0.697546	-0.637	1	0.967603	2.6e-08	NA	NA	NA	NA	NA	NA	+		+	DEVDEAEGGDKNRLLSPRPSLLTPTGDPRAN	_LLS(ph)PRPSLLTPTGDPR_
KIAA0930	C22orf9;KIAA0930;KIAA0930;C22orf9	377	Phosphorylation	Q8IUY4	ENSG00000100364	5.62349	-0.699021	-0.639	1	0.6543	0.000509656	NA	NA	NA	NA	0	NA	+			PPTPERNNRPAFFSPSLKRKVPRNRIAEMKK	_NNRPAFFSPS(ph)LK_
CDK13	CDK13	664	Phosphorylation	Q14004	ENSG00000065883	5.89494	-0.700427	-0.641	1	0.72994	4.07e-10	NA	NA	NA	NA	NA	NA	+		+	LPLPPELPGGDDLSKSPEEKKTATQLHSKRR	_CLLADLPLPPELPGGDDLSKS(ph)PEEK_
TLN2	TLN2;TLN2;TLN2;TLN2	1843	Phosphorylation	Q9Y4G6	ENSG00000171914	7.76203	-0.704747	-0.647	2	1	0.000103652	NA	NA	NA	NA	NA	NA	+		+	MVDAIAEAMSKLDEGTPPEPKGTFVDYQTTV	_LDEGT(ph)PPEPK_
KIAA1522	KIAA1522	669	Phosphorylation	Q9P206	ENSG00000162522	7.58522	-0.706418	-0.649	1	0.9989	0.01078	NA	NA	NA	NA	NA	NA	+		+	TLTPLQESPVISKDQSPPPSPPPSYHPPPPP	_DQS(ph)PPPS(ph)PPPSYHPPPPPTK_
KIAA1522	KIAA1522	673	Phosphorylation	Q9P206	ENSG00000162522	7.58522	-0.706418	-0.649	1	0.955763	0.01078	NA	NA	NA	NA	NA	NA	+		+	LQESPVISKDQSPPPSPPPSYHPPPPPTKKP	_DQS(ph)PPPS(ph)PPPSYHPPPPPTK_
FKBP5	FKBP5;FKBP5;FKBP5;FKBP5;FKBP5	443	Phosphorylation	Q13451	ENSG00000096060	7.38133	-0.708915	-0.653	3	0.652673	1.69e-06	NA	NA	NA	NA	0	NA	+			AMGKKTSEGVTNEKGTDSQAMEEEKPEGHV_	_GT(ph)DSQAMEEEKPEGHV_
ZYX	ZYX;ZYX;ZYX;ZYX;ZYX;ZYX;ZYX	259	Phosphorylation	Q15942	ENSG00000159840	7.40628	-0.709316	-0.653	2	0.795155	0.0345216	NA	NA	NA	NA	NA	NA	+		+	PVSLANTQPRGPPASSPAPAPKFSPVTPKFT	_GPPASS(ph)PAPAPK_
DAXX;DAXX;DAXX;DAXX;DAXX	DAXX;DAXX	675	Phosphorylation	A8K822	ENSG00000204209;ENSG00000206206;ENSG00000206279;ENSG00000227046;ENSG00000231617	4.7096	-0.710142	-0.654	1	0.747783	0.000818849	NA	NA	NA	NA	NA	NA	+			GKKICTLPSPPSPLASLAPVADSSTRVDSPS	_KICTLPSPPSPLAS(ph)LAPVADSSTR_
CCAR2	KIAA1967;KIAA1967;KIAA1967	484	Phosphorylation	B3KTJ9	ENSG00000158941	6.01666	-0.713947	-0.659	1	0.598757	2.55e-06	NA	NA	NA	NA	0	NA	+		+	DALEQAADTSRRNAETPEATTQQETDTDLPE	_RNAET(ph)PEATTQQETDTDLPEAPPPPLEPAVIAR_
SEC61B	SEC61B	7	Phosphorylation	P60468	ENSG00000106803	6.1036	-0.714349	-0.66	1	0.844731	0	NA	NA	NA	NA	0	NA	+			_________MPGPTPSGTNVGSSGRSPSKAV	_PGPTPS(ph)GTNVGSSGRSPSK_
UBN1	UBN1	660	Phosphorylation	Q9NPG3	ENSG00000118900	6.02596	-0.715368	-0.661	1	0.96812	0.000781539	NA	NA	NA	NA	0.409675	0.000556266	+			ASGGLANPPPVNLEDSLDEDLIRNPASSVEA	_ELPSQASGGLANPPPVNLEDS(ph)LDEDLIRNPASSVEAVSK_
RANBP2	RANBP2	1399	Phosphorylation	P49792	ENSG00000153201	6.62822	-0.718379	-0.665	2	0.613748	2.09e-06	NA	NA	NA	NA	0.49773	0.00207346	+		+	ELVGPPLAETVFTPKTSPENVQDRFALVTPK	_ELVGPPLAETVFT(ph)PKT(ph)SPENVQDR_
CHCHD10	CHCHD10	14	Phosphorylation	E5RGN4	ENSG00000250479	6.80131	-0.718474	-0.666	1	0.99873	0.0131569	NA	NA	NA	NA	0.996858	0.11721				__MPRGSRSAASRPASRPSPRPFGPAGAHGS	_PAS(ph)RPSPR_
C11orf30	C11orf30;C11orf30;C11orf30;EMSY;C11orf30;C11orf30	188	Phosphorylation	B7ZKU0	ENSG00000158636	6.87879	-0.721944	-0.67	1	0.937859	0.00255245	NA	NA	NA	NA	NA	NA	+		+	VPSGSIATVKSPRPASPASNVVVLPSGSTVY	_PAS(ph)PASNVVVLPSGSTVYVK_
TCOF1	TCOF1;TCOF1;TCOF1	178	Phosphorylation	E9PHK9	ENSG00000070814	7.2097	-0.72373	-0.673	1	0.612327	0.000482878	NA	NA	NA	NA	0	NA	+			PSANTTLVSETEEEGSVPAFGAAAKPGMVSA	_KSAEPSANTTLVSETEEEGS(ph)VPAFGAAAK_
HEATR6	HEATR6;HEATR6;HEATR6	672	Phosphorylation	Q6AI08	ENSG00000068097	5.38193	-0.725327	-0.675	1	0.70482	0.0114903	NA	NA	NA	NA	NA	NA				CISIVVLPKEDSCSGSDAGSAAGSTYEPSPM	_EDSCSGS(ph)DAGSAAGSTYEPSPM(ox)R_
LRIG1	LRIG1;LRIG1;LRIG1	1069	Phosphorylation	Q5XWD3	ENSG00000144749	7.11224	-0.730751	-0.682	1	0.98945	0.000870732	NA	NA	NA	NA	NA	NA			+	YLLVSNGHLPKACDASPESTPLTGQLPGKQR	_ACDAS(ph)PESTPLTGQLPGK_
BCL11B	BCL11B	131	Phosphorylation	Q9C0K0	ENSG00000127152	7.79516	-0.735956	-0.689	1	0.609543	9.8e-08	NA	NA	NA	NA	0.474891	0.00726742	+			GIQVTPDEDDHLLSPTKGICPKQENIAGPCR	_VSEPVEIGIQVTPDEDDHLLSPT(ph)K_
CEP170	CEP170;CEP170;CEP170;CEP170	1247	Phosphorylation	Q5SW79	ENSG00000143702	5.49962	-0.74282	-0.698	1	0.499992	0.0115227	NA	NA	NA	NA	0	NA	+			RFPTDYASTSEDEFGSNRNSPKHTRLRTSPA	_RFPTDYASTSEDEFGS(ph)NRNSPK_
FOXK1	FOXK1;FOXK1	239	Phosphorylation	P85037	ENSG00000164916	5.50308	-0.745067	-0.701	1	0.503648	0.00852542	NA	NA	NA	NA	NA	NA	+		+	PLKIHIPEPDLRSMVSPVPSPTGTISVPNSC	_SM(ox)VS(ph)PVPSPTGTISVPNSCPAS(ph)PR_
PHLDB1	PHLDB1;KIAA0638	461	Phosphorylation	Q86UU1	ENSG00000019144	7.25626	-0.752073	-0.711	1	0.972455	4.66e-13	NA	NA	NA	NA	0.362085	0.0683958	+		+	LGRRGLDSMRELPPLSPSLSRRALSPLPTRT	_ELPPLS(ph)PSLSR_
PITPNC1	PITPNC1	299	Phosphorylation	Q9UKF7	ENSG00000154217	6.58254	-0.757892	-0.718	1	0.999981	3.6e-14	NA	NA	NA	NA	0.999498	0.000277591	+			APEFLSVPKDRPRKKSAPETLTLPDPEKKAT	_S(ph)APETLTLPDPEK_
RBMXL1	RBMXL1	351	Phosphorylation	Q96E39	ENSG00000213516	8.03475	-0.758087	-0.719	4	1	0.00723732	NA	NA	NA	NA	NA	NA	+			SSCDRVGRQERGLPPSVERGYPSSRDSYSSS	_GLPPS(ph)VER_
STRIP2	FAM40B;FAM40B	380	Phosphorylation	A4D1K4	ENSG00000128578	5.9652	-0.760651	-0.722	1	0.601133	1.91e-10	NA	NA	NA	NA	0.484599	8.29e-05	+			DSIQVVKSMRAASPPSYTLDLGESQLAPPPS	_AASPPS(ph)YTLDLGESQLAPPPSK_
MARK2	MARK2;MARK2;Par1b;MARK2	571	Phosphorylation	Q7KZI7	ENSG00000072518	7.48831	-0.762167	-0.724	1	0.932398	7.6e-06	NA	NA	NA	NA	NA	NA	+			PRPSTAPQRVPVASPSAHNISSSGGAPDRTN	_VPVASPS(ph)AHNISSSGGAPDR_
FAM129A	FAM129A	646	Phosphorylation	Q9BZQ8	ENSG00000135842	7.28335	-0.766922	-0.73	1	0.689768	0.000514869	NA	NA	NA	NA	NA	NA	+		+	PSSLAKGESLSLPGPSPPPDGTEQVIISRVD	_GESLSLPGPS(ph)PPPDGTEQVIISR_
ABL2	ABL2;ABL2	618	Phosphorylation	P42684	ENSG00000143322	6.27648	-0.768838	-0.733	1	0.890692	0.000501432	NA	NA	NA	NA	NA	NA	+			ASSLAPGFIRGAQASSGSPALPRKQRDKSPS	_GAQASS(ph)GSPALPR_
TJP2	TJP2;TJP2	992	Phosphorylation	B7Z2R8	ENSG00000119139	8.2039	-0.769108	-0.733	1	0.5	5.85e-12	NA	NA	NA	NA	0	NA	+			VSSITRSSEPVQHEESIRKPSPEPRAQMRRA	_SSEPVQHEES(ph)IRKPSPEPR_
MKI67	MKI67;MKI67	1329	Phosphorylation	P46013	ENSG00000148773	7.20352	-0.771594	-0.737	1	0.896808	6.46e-09	NA	NA	NA	NA	0.499441	0.0340701	+			GTPVQKLDLTENLTGSKRRPQTPKEEAQALE	_LDLTENLTGS(ph)KR_
LRRFIP1	LRRFIP1	714	Phosphorylation	Q32MZ4	ENSG00000124831	7.18435	-0.773664	-0.74	1	0.950529	0.000383865	NA	NA	NA	NA	0.499577	0.000447149	+		+	GVAKDNAKIDGATQSSPAEPKSEDADRCTLP	_IDGATQSS(ph)PAEPK_
BOD1L1	BOD1L1;BOD1L1	2907	Phosphorylation	Q8NFC6	ENSG00000038219	7.44144	-0.774429	-0.741	1	0.591129	0.000237385	NA	NA	NA	NA	0	NA	+			DSKTDTGIVTVEQSPSSSKLKVMQTDESNKE;USKTDTGIVTVEQSPSSSKLKVMQTDESNKE	_TDTGIVTVEQSPS(ph)SSK_
ZNF318	ZNF318	39	Phosphorylation	Q5VUA4	ENSG00000171467	8.32432	-0.777072	-0.744	4	0.5	2.65e-07	NA	NA	NA	NA	0	NA				RSGRSSGSSSGPARRSSPPPPPSGSSSRTPA	_RS(ph)SPPPPPSGSSSR_
SHKBP1	SHKBP1;SHKBP1	161	Phosphorylation	B2R6W9	ENSG00000160410	6.17225	-0.778482	-0.746	2	0.5	4.49e-12	NA	NA	NA	NA	NA	NA	+			VGPQQLGGRPAPVRRSNTMPPNLGNAGLLGR	_S(ph)NTM(ox)PPNLGNAGLLGR_
CTTNBP2NL	CTTNBP2NL;DKFZp547A023	557	Phosphorylation	B3KMS5	ENSG00000143079	6.99311	-0.791732	-0.764	1	0.52384	0.000496297	NA	NA	NA	NA	NA	NA	+		+	PRGDTSHSPTPGKVSSPLSPLSPGIKSPTIP	_VSS(ph)PLSPLSPGIKS(ph)PTIPR_
PIEZO1	PIEZO1	1396	Phosphorylation	Q92508	ENSG00000103335	5.29223	-0.792582	-0.765	1	0.805898	1.11e-07	NA	NA	NA	NA	0.49931	0.000398197	+		+	KDPGLEPGPDSPGGSSPPRRQWWRPWLDHAT	_DPGLEPGPDSPGGSS(ph)PPR_
POGZ	POGZ;POGZ;POGZ;POGZ	1340	Phosphorylation	Q7Z3K3	ENSG00000143442	5.93366	-0.797589	-0.772	1	0.499999	3.64e-05	NA	NA	NA	NA	0	NA	+		+	VASVLPGPDGNINSPTRNADMQEELIASLEE	_SFLVASVLPGPDGNINS(ph)PTR_
NACC1	NACC1	145	Phosphorylation	Q96RE7	ENSG00000160877	6.11314	-0.798291	-0.773	1	0.723598	0.0028179	NA	NA	NA	NA	NA	NA	+		+	SQGLHAEEAPSSEPQSPVAQTSGWPACSTPL	_VSSPSCDSQGLHAEEAPSSEPQS(ph)PVAQTSGWPACSTPLPLVSR_
TJP1	TJP1;TJP1;TJP1	968	Phosphorylation	G3V1L9	ENSG00000104067	7.04009	-0.80221	-0.778	1	0.942632	0.00019626	NA	NA	NA	NA	NA	NA	+		+	NVRLEEPTPAPSTSYSPQADSLRTPSTEAAH	_LEEPTPAPSTSYS(ph)PQADSLR_
SPEN	SPEN	2359	Phosphorylation	Q96T58	ENSG00000065526	5.31808	-0.804451	-0.781	1	0.851616	0.000474898	NA	NA	NA	NA	NA	NA				TNKKVVAPVESHVPESNQAQGESPAANEGTT	_KVVAPVESHVPES(ph)NQAQGESPAANEGTTVQHPEAPQEEK_
METTL10	METTL10;METTL10;METTL10;METTL10	17	Phosphorylation	Q5JPI9	ENSG00000203791	7.41039	-0.807023	-0.784	1	0.522266	0.00357522	NA	NA	NA	NA	NA	NA	+			SSGADGGGGAAVAARSDKGSPGEDGFVPSAL	_S(ph)DKGSPGEDGFVPSALGTR_
DVL3	DVL3;DVL3;DVL3;DVL3	112	Phosphorylation	F5GWR8	ENSG00000161202	6.41577	-0.809347	-0.787	1	0.665709	0.00447754	NA	NA	NA	NA	NA	NA				SELPPPMERTGGIGDSRPPSFHPHAGGGSQE	_TGGIGDS(ph)RPPSFHPHAGGGSQENLDNDTETDSLVSAQR_
CSNK1D	CSNK1D;CSNK1D;CSNK1D;CSNK1D	350	Phosphorylation	P48730	ENSG00000141551	5.24132	-0.811371	-0.79	1	0.638421	0.0125471	NA	NA	NA	NA	0.194087	1.94e-08	+			RGTQEVAPPTPLTPTSHTANTSPRPVSGMER	_LRGTQEVAPPTPLTPTS(ph)HTANTSPRPVSGM(ox)ER_
SLC1A4	SLC1A4;SLC1A4	506	Phosphorylation	B2R7N6	ENSG00000115902	6.80908	-0.813601	-0.793	1	0.929496	0	NA	NA	NA	NA	0.477775	1.62e-06	+			EVKVEAIPNCKSEEETSPLVTHQNPAGPVAS	_SEEET(ph)SPLVTHQNPAGPVASAPELESK_
MKI67	MKI67;MKI67	1375	Phosphorylation	P46013	ENSG00000148773	8.03655	-0.81685	-0.797	1	0.499993	4.43e-06	NA	NA	NA	NA	0	NA	+			EEAVAAGKTTKMPCESSPPESADTPTSTRRQ	_MPCES(ph)SPPESADTPTSTR_
PHACTR4	PHACTR4;PHACTR4	291	Phosphorylation	Q8IZ21	ENSG00000204138	5.76358	-0.820948	-0.803	1	0.900127	7.55e-06	NA	NA	NA	NA	NA	NA	+		+	ELSQAINSGTLLSKPSPPLPPKRGIPSTSVP	_NSNPVIAELSQAINSGTLLSKPS(ph)PPLPPK_
AHCTF1	AHCTF1	1218	Phosphorylation	Q8WYP5	ENSG00000153207	8.21429	-0.821381	-0.804	1	0.611187	3.2e-07	NA	NA	NA	NA	0	NA	+		+	LRSTLRSTPLASPSPSPGRSPQRLKETRISF	_STPLASPSPS(ph)PGRSPQR_
RB1CC1	RB1CC1	257	Phosphorylation	A8K6N4	ENSG00000023287	7.17612	-0.832848	-0.819	1	0.829927	0	NA	NA	NA	NA	NA	NA	+			LSPDMPRTTNESLLTSFPKSVEHVSPDTADA	_TTNESLLTS(ph)FPK_
SRRM2	SRRM2;SRRM2	400	Phosphorylation	Q9UQ35	ENSG00000167978	4.75061	-0.83385	-0.82	1	0.558703	7e-15	NA	NA	NA	NA	0.446124	0	+			PLSQEPVNPPSEASPTRDRSPPKSPEKLPQS	_HGGSPQPLATTPLSQEPVNPPSEASPT(ph)R_
CCDC6	CCDC6	351	Phosphorylation	Q16204	ENSG00000108091	7.05679	-0.835162	-0.822	1	0.841898	8.16e-06	NA	NA	NA	NA	NA	NA	+			YFNEMSAQGLRPRTVSSPIPYTPSPSSSRPI	_TVS(ph)SPIPYTPSPSSSR_
SIRT2	SIRT2	366	Phosphorylation	Q8IXJ6	ENSG00000068903	6.33728	-0.838254	-0.826	1	0.549363	0	NA	NA	NA	NA	0.413552	1.42e-10	+			SIDAQSGAGVPNPSTSASPKKSPPPAKDEAR	_EHASIDAQSGAGVPNPSTS(ph)ASPK_
MTBP	MTBP	639	Phosphorylation	Q96DY7	ENSG00000172167	7.0472	-0.840965	-0.83	1	1	0	7.14451	NA	NA	NA	0.999996	0	+		+	PIQKGEKTFVLTPELSPGKLQVLPFEKASVC	_TFVLTPELS(ph)PGK_
ERICH1	ERICH1;ERICH1;ERICH1;ERICH1	254	Phosphorylation	Q86X53	ENSG00000104714	6.4396	-0.845106	-0.835	1	0.999777	6.45e-06	NA	NA	NA	NA	NA	NA	+			EEDLTRARQEEGADASEEDPTPAGEEDVKDA	_ARQEEGADAS(ph)EEDPTPAGEEDVKDAR_
MTHFSD	MTHFSD;FLJ12998	296	Phosphorylation	B7ZLC2	ENSG00000103248	5.84486	-0.845028	-0.835	1	0.999332	4.21e-13	NA	NA	NA	NA	NA	NA			+	DTPGPETNSMEAAPGSPPGEGAPLAADVYVG	_RPPDTPGPETNSMEAAPGS(ph)PPGEGAPLAADVYVGNLPR_
USP15	USP15;USP15	225	Phosphorylation	Q2NL66	ENSG00000135655	7.68003	-0.846558	-0.837	1	0.499998	0.000849592	NA	NA	NA	NA	NA	NA				VIEQKNEDGTWPRGPSTPKKPLEQSC_____	_GPS(ph)TPKKPLEQSC_
UNC5B	UNC5B	528	Phosphorylation	Q8IZJ1	ENSG00000107731	7.29697	-0.84731	-0.838	1	0.885725	0	NA	NA	NA	NA	NA	NA				SDFARDTHFLHLRSASLGSQQLLGLPRDPGS	_SAS(ph)LGSQQLLGLPR_
RACGAP1	RACGAP1	580	Phosphorylation	B2RE34	ENSG00000161800	7.259	-0.847985	-0.839	1	0.837699	9.29e-05	NA	NA	NA	NA	NA	NA	+		+	PQTPDIKVSLLGPVTTPEHQLLKTPSSSSLS	_VSLLGPVTT(ph)PEHQLLK_
VPS51	FFR;C11orf2;C11orf2;C11orf2;C11orf2	18	Phosphorylation	Q9UID3	ENSG00000149823	7.40026	-0.848167	-0.839	2	0.999425	0	NA	NA	NA	NA	NA	NA	+		+	AAAAAGPSPGSGPGDSPEGPEGEAPERRRKA	_(ac)AAAAAAGPSPGSGPGDS(ph)PEGPEGEAPER_
WHSC1	WHSC1;WHSC1;WHSC1	483	Phosphorylation	Q05CW4	ENSG00000109685	8.18941	-0.847804	-0.839	4	1	0	NA	NA	NA	NA	NA	NA	+		+	TKRIQDPTEDAEAEDTPRKRLRTDKHSLRKR	_RIQDPTEDAEAEDT(ph)PRK_
PKN1	PKN1	914	Phosphorylation	Q16512	ENSG00000123143	6.00143	-0.860059	-0.855	1	0.796229	2e-15	NA	NA	NA	NA	NA	NA	+			TDVSNFDEEFTGEAPTLSPPRDARPLTAAEQ	_TDVSNFDEEFTGEAPT(ph)LSPPRDAR_
NASP	NASP;NASP;NASP;NASP	428	Phosphorylation	P49321	ENSG00000132780	6.7928	-0.864439	-0.861	1	0.884037	1.57e-05	NA	NA	NA	NA	0.45213	0.000189844	+			KVRAKLVPSQEETKLSVEESEAAGDGVDTKV	_LVPSQEETKLS(ph)VEESEAAGDGVDTK_
DDX24	DDX24;DDX24;DDX24;DDX24;DDX24	302	Phosphorylation	Q9GZR7	ENSG00000089737	7.15549	-0.866621	-0.864	1	0.502982	0.0315676	NA	NA	NA	NA	NA	NA	+			SPGKAEAESDALPDDTVIESEALPSDIAAEA	_SPGKAEAESDALPDDT(ph)VIESEALPSDIAAEAR_
MXRA7	MXRA7;MXRA7	183	Phosphorylation	Q6ZR64	ENSG00000182534	6.87562	-0.866805	-0.864	2	0.848345	0.000770207	NA	NA	NA	NA	0.443061	0.00171482	+			GPSSEGPEEEDGEGFSFKYSPGKLRGNQYKK	_QEEEQDLDGEKGPSSEGPEEEDGEGFS(ph)FKYSPGK_
RABGAP1L	RABGAP1L;TBC1D18;RABGAP1L	118	Phosphorylation	F8W752	ENSG00000152061	6.04821	-0.867542	-0.865	1	0.5	8.33e-12	NA	NA	NA	NA	NA	NA	+			LILDPSNTEISTPRPSSPGGLPEEDSVLFNK	_PS(ph)SPGGLPEEDSVLFNK_
SNAPIN	SNAPIN	133	Phosphorylation	O95295	ENSG00000143553	8.44127	-0.86928	-0.868	8	0.999999	4e-15	NA	NA	NA	NA	0.993464	0.0735372	+		+	ARRRAMLDSGIYPPGSPGK____________	_AM(ox)LDSGIYPPGS(ph)PGK_
GLI4	DKFZp761O1618;GLI4	383	Phosphorylation	Q69YS5	ENSG00000250571	5.76308	-0.869965	-0.869	2	0.998636	0	NA	NA	NA	NA	NA	NA	+		+	TFWPDSEPKPEQAPRSPGSQAPDEGAGGALR	_S(ph)PGSQAPDEGAGGALR_
FAM208A	FAM208A	1103	Phosphorylation	Q9UK61	ENSG00000163946	8.14176	-0.87168	-0.871	1	0.980381	0.00221274	NA	NA	NA	NA	NA	NA	+		+	IIIKASAKGGNLPPVSPNDSGAKIASNPLER	_GGNLPPVS(ph)PNDSGAK_
SSBP3	SSBP3;SSBP3;SSBP3;LOC401327;SSBP3;SSBP3	347	Phosphorylation	Q9BWW4	ENSG00000157216	7.96163	-0.872684	-0.872	2	1	0	NA	NA	NA	NA	NA	NA	+		+	NGSLGSGDIDGLPKNSPNNISGISNPPGTPR	_NS(ph)PNNISGISNPPGTPR_
NCKAP5L	NCKAP5L;NCKAP5L;NCKAP5L	473	Phosphorylation	Q9HCH0	ENSG00000167566	7.21529	-0.874957	-0.875	1	1	0	NA	NA	NA	NA	NA	NA	+		+	PPTSEKSPSPGGPQLSPQLPRNSRIPCRNSG	_SPSPGGPQLS(ph)PQLPR_
STRN	STRN;STRN	369	Phosphorylation	O43815	ENSG00000115808	6.31576	-0.879409	-0.881	1	0.67667	0.00112149	NA	NA	NA	NA	NA	NA				LQDMLANLRDVDELPSLQPSVGSPSRPSSSR	_DVDELPS(ph)LQPSVGSPSRPSSSR_
LARP1	LARP1;LARP1;LARP1	770	Phosphorylation	Q6PKG0	ENSG00000155506	7.20178	-0.880099	-0.882	1	0.872483	0.0010003	NA	NA	NA	NA	0	NA	+			FGAPEPSTIARSLPTTVPESPNYRNTRTPRT	_S(ph)LPTT(ph)VPESPNYR_
SPEN	SPEN	2156	Phosphorylation	Q96T58	ENSG00000065526	6.69898	-0.891643	-0.898	1	0.651016	0.000202783	NA	NA	NA	NA	NA	NA	+			PVDPDKEPEKEDVSASGPSPEATQLAKQMEL	_SDPVDPDKEPEKEDVSAS(ph)GPSPEATQLAK_
BCL9	BCL9;BCL9	315	Phosphorylation	O00512	ENSG00000116128;ENSG00000266095	5.71219	-0.894322	-0.901	2	0.999997	3.12e-05	NA	NA	NA	NA	NA	NA	+		+	PDGTGPNSTPNNRAVTPVSQGSNSSSADPKA	_AVT(ph)PVSQGSNSSSADPK_
ZNF687	ZNF687;ZNF687;ZNF687;ZNF687	519	Phosphorylation	Q8N1G0	ENSG00000143373	7.72246	-0.906818	-0.918	1	0.932328	0.00539334	NA	NA	NA	NA	0	NA	+		+	ILNSKNLLPAYRPNLSPPAEAGLALPPTGYR	_NLLPAYRPNLS(ph)PPAEAGLALPPTGYR_
GATAD2A	GATAD2A;GATAD2A;GATAD2A;GATAD2A;GATAD2A;GATAD2A	132	Phosphorylation	B5MC40	ENSG00000167491	6.09947	-0.907793	-0.919	1	0.500079	0.00020194	NA	NA	NA	NA	NA	NA	+		+	PPSPDVIVLSDNEQPSSPRVNGLTTVALKET	_RPPS(ph)PDVIVLSDNEQPS(ph)SPR_
PTPN14	PTPN14;PTPN14	312	Phosphorylation	A8K6H6	ENSG00000152104	6.01916	-0.921691	-0.938	1	0.620341	0.00232483	NA	NA	NA	NA	0	NA	+			TRHKFYKQNKICTEQSNSPPPIRRQPTWSRS	_ICTEQS(ph)NSPPPIR_
TBC1D10B	TBC1D10B	661	Phosphorylation	Q4KMP7	ENSG00000169221	6.31156	-0.92366	-0.941	2	0.722326	0.00114581	NA	NA	NA	NA	NA	NA	+			RRRQQPPLGPSSSLLSLPGLKSRGSRAAGGA	_QQPPLGPSSSLLS(ph)LPGLK_
EHMT2;EHMT2;EHMT2;EHMT2;EHMT2;EHMT2	EHMT2;EHMT2;EHMT2;EHMT2;EHMT2;EHMT2	228	Phosphorylation	A2ABF9	ENSG00000204371;ENSG00000206376;ENSG00000227333;ENSG00000232045;ENSG00000236759;ENSG00000238134	5.80492	-0.934069	-0.955	1	0.632606	7.76e-12	NA	NA	NA	NA	0.330339	0.0117999	+			GAQGAAAAGSEPPPATTSPEGQPKVHRARKT	_LLSM(ox)PGAQGAAAAGSEPPPAT(ph)TSPEGQPK_
ZMYND8	ZMYND8;ZMYND8;ZMYND8;ZMYND8;ZMYND8;PRKCBP1;ZMYND8;ZMYND8;ZMYND8;DKFZp564P1772	781	Phosphorylation	B7Z3E0	ENSG00000101040	8.61224	-0.936828	-0.958	2	0.693443	1.34e-09	NA	NA	NA	NA	0	NA	+			KQDVVGKTPPSTTVGSHSPPETPVLTRSSAQ	_TPPSTTVGS(ph)HSPPETPVLTR_
MRGBP	URCC4;MRGBP	194	Phosphorylation	A8C4L5	ENSG00000101189	6.88288	-0.937906	-0.96	1	0.618199	0.000283916	NA	NA	NA	NA	NA	NA	+			RSRVTDKVLTANSNPSSPSAAKRRRT_____	_VLTANSNPS(ph)SPSAAK_
EEF1D	EEF1D	2	Phosphorylation	H0YE58	ENSG00000104529	7.52286	-0.940562	-0.963	1	1	0.000191956	NA	NA	NA	NA	NA	NA				______________GSDNEEEDKEAAQLREE	_GS(ph)DNEEEDKEAAQLR_
KIF2C	KIF2C;KIF2C;KIF2C	187	Phosphorylation	A8K3S3	ENSG00000142945	6.60587	-0.943611	-0.968	2	0.999951	0.000123711	NA	NA	NA	NA	NA	NA	+			QVHSIRGSSSANPVNSVRRKSCLVKEVEKMK	_GSSSANPVNS(ph)VR_
MORC4	MORC4;MORC4;MORC4;MORC4	620	Phosphorylation	Q8TE76	ENSG00000133131	5.62805	-0.952238	-0.979	1	0.5	0	NA	NA	NA	NA	0.499998	0.0422776	+			YPEGENSHDKSSSERSTPPYLFPEYPEASKN	_S(ph)TPPYLFPEYPEASK_
MORC4	MORC4;MORC4;MORC4;MORC4	621	Phosphorylation	Q8TE76	ENSG00000133131	5.62805	-0.952238	-0.979	1	0.5	0	NA	NA	NA	NA	0.499998	0.0422776	+			PEGENSHDKSSSERSTPPYLFPEYPEASKNT	_S(ph)TPPYLFPEYPEASK_
MDC1;MDC1;MDC1;MDC1;MDC1;MDC1;MDC1;MDC1	MDC1;MDC1;MDC1;MDC1;MDC1;MDC1;MDC1	1444	Phosphorylation	Q14676	ENSG00000137337;ENSG00000206481;ENSG00000224587;ENSG00000225589;ENSG00000228575;ENSG00000231135;ENSG00000234012;ENSG00000237095	6.49428	-0.959599	-0.989	1	0.575746	0.0055776	NA	NA	NA	NA	NA	NA	+		+	TSQATRGRTNRSSVKTPETVVPTAPELQPST	_SSVKT(ph)PETVVPTAPELQPSTSTDQPVTPEPTSQATR_
GATAD2A	GATAD2A;GATAD2A;GATAD2A;GATAD2A;GATAD2A;GATAD2A	133	Phosphorylation	B5MC40	ENSG00000167491	8.11965	-0.961564	-0.992	3	0.647287	0.00020194	NA	NA	NA	NA	NA	NA	+		+	PSPDVIVLSDNEQPSSPRVNGLTTVALKETS	_RPPS(ph)PDVIVLSDNEQPSS(ph)PR_
LSR	LSR;LSR;LSR;LSR;LSR;LSR	321	Phosphorylation	Q86X29	ENSG00000105699	7.16566	-0.973271	-1.007	1	0.678691	0.00282613	NA	NA	NA	NA	NA	NA	+			EALYAAGKAATSGVPSIYAPSTYAHLSPAKT	_AATSGVPS(ph)IYAPSTYAHLSPAK_
PPP1R12C	PPP1R12C;PPP1R12C;PPP1R12C	509	Phosphorylation	Q9BZL4	ENSG00000125503	7.62324	-0.975737	-1.011	1	0.999964	1.04e-06	NA	NA	NA	NA	0	NA	+		+	CLENSSPPSRIPEPESPAKPNVPTASTAPPA	_IPEPES(ph)PAKPNVPTASTAPPADSR_
PHACTR4	PHACTR4;PHACTR4	270	Phosphorylation	Q8IZ21	ENSG00000204138	5.39387	-0.976617	-1.012	1	0.999999	0.000463586	NA	NA	NA	NA	NA	NA	+		+	AKQPPIPPPKPAHRNSNPVIAELSQAINSGT	_NS(ph)NPVIAELSQAINSGTLLSKPS(ph)PPLPPK_
ZNF511	ZNF511;ZNF511	120	Phosphorylation	E1U340	ENSG00000198546	5.53015	-0.979686	-1.016	2	0.99998	2.1e-05	NA	NA	NA	NA	NA	NA	+		+	LYPADFRFDKPKKSRSPASAEAPGDSGERSE	_S(ph)PASAEAPGDSGER_
HPS5	HPS5	534	Phosphorylation	Q9UPZ3	ENSG00000110756	7.32127	-0.991657	-1.032	1	0.997582	1.43e-05	NA	NA	NA	NA	NA	NA	+		+	ETFLPFGIPLPFRSPSPLVSLQAVKESVSSF	_SPS(ph)PLVSLQAVK_
SEC16A	SEC16A;SEC16A;SEC16A;SEC16A	1440	Phosphorylation	F1T0I1	ENSG00000148396	6.12959	-0.992604	-1.033	1	0.571443	1.85e-07	NA	NA	NA	NA	0.476912	1.87e-11	+			ADTVWPAMEQVSSRPTSPEKFSVPHVCARFG	_SNFSSGPGFPEYGYPADTVWPAMEQVSSRPT(ph)SPEK_
FKBP15	FKBP15	984	Phosphorylation	Q5T1M5	ENSG00000119321	6.56597	-0.995822	-1.038	1	0.945498	1.69e-06	NA	NA	NA	NA	NA	NA	+			QAPLNRERPESPMVPSEQVVEEAVPLPPQAL	_ERPESPM(ox)VPS(ph)EQVVEEAVPLPPQALTTSQDGHR_
MCC	DKFZp686J1286;MCC;MCC	293	Phosphorylation	Q7Z3E9	ENSG00000171444	8.05953	-0.998126	-1.041	1	0.49999	0	NA	NA	NA	NA	0	NA				RELQTRLQSVQATGPSSPGRLTSTNRPINPS	_LQSVQATGPS(ph)SPGR_
SPECC1	SPECC1;SPECC1;SPECC1	912	Phosphorylation	Q5M775	ENSG00000128487	5.55408	-1.00063	-1.044	1	0.58234	0.00584288	NA	NA	NA	NA	NA	NA	+		+	KGRTETLKPDPHLRKSPSLESLSRPPSLGFG	_KS(ph)PSLESLSRPPSLGFGDTR_
WHSC1	WHSC1;WHSC1;WHSC1;WHSC1	49	Phosphorylation	Q05CW4	ENSG00000109685	6.65293	-1.00419	-1.049	1	0.999972	0.00227518	NA	NA	NA	NA	NA	NA	+		+	DAKLRFESQEMKGIGTPPNTTPIKNGSPEIK	_GIGT(ph)PPNT(ph)TPIK_
WHSC1	WHSC1;WHSC1;WHSC1;WHSC1	54	Phosphorylation	Q05CW4	ENSG00000109685	6.65293	-1.00419	-1.049	1	0.81681	0.00809745	NA	NA	NA	NA	NA	NA	+		+	FESQEMKGIGTPPNTTPIKNGSPEIKLKITK	_GIGT(ph)PPNTT(ph)PIK_
DOCK6	DOCK6;DOCK6	884	Phosphorylation	Q96HP0	ENSG00000130158	5.83317	-1.01089	-1.058	1	0.692763	0.000229	NA	NA	NA	NA	0.426755	7.64e-06				RPASLYLARSKSISSSNPDLAVAPGSVDDEV	_SISSS(ph)NPDLAVAPGSVDDEVSR_
EIF4EBP1	EIF4EBP1	34	Phosphorylation	Q13541	ENSG00000187840	5.36775	-1.01281	-1.06	1	0.660502	0	NA	NA	NA	NA	0.400134	5.33e-07	+			RRVVLGDGVQLPPGDYSTTPGGTLFSTTPGG	_RVVLGDGVQLPPGDY(ph)STTPGGTLFS(ph)TTPGGTR_
VCPIP1	VCPIP1	756	Phosphorylation	Q96JH7	ENSG00000175073	5.87849	-1.01263	-1.06	1	0.738816	0.00163911	NA	NA	NA	NA	NA	NA	+			GQPRTVSPSTIRDGPSSAPATPTKAPYSPTT	_DGPS(ph)SAPATPTK_
SKP2	SKP2	8	Phosphorylation	H0Y9I9	ENSG00000145604	7.35858	-1.01412	-1.062	1	0.999988	0.00388305	NA	NA	NA	NA	NA	NA			+	________SNLGHPESPPRKRLKSKGSDKDF	_SNLGHPES(ph)PPRK_
PDE12	PDE12;PDE12	219	Phosphorylation	Q6L8Q7	ENSG00000174840	7.01549	-1.01797	-1.067	2	0.56189	1.82e-11	NA	NA	NA	NA	0.469922	0	+			GAAEPEVGVPSSLSPSSPSSSWTETDVEERV	_EAKPGAAEPEVGVPSSLSPS(ph)SPSSSWTETDVEER_
PRRC2A;PRRC2A;PRRC2A;PRRC2A;PRRC2A;PRRC2A;PRRC2A	PRRC2A;PRRC2A;PRRC2A;PRRC2A;PRRC2A;PRRC2A;PRRC2A;PRRC2A;PRRC2A;PRRC2A;PRRC2A;PRRC2A;PRRC2A;PRRC2A;PRRC2A	2113	Phosphorylation	P48634	ENSG00000204469;ENSG00000206427;ENSG00000225164;ENSG00000225748;ENSG00000226618;ENSG00000231370;ENSG00000231825	7.65983	-1.01891	-1.069	2	0.999996	2.75e-06	NA	NA	NA	NA	0.999991	3.68e-05			+	SGVFRTQRVDLYQQASPPDALRWIPKPWERT	_VDLYQQAS(ph)PPDALR_
RTN3	RTN3;RTN3;RTN3;RTN3;RTN3;RTN3;RTN3;RTN3	23	Phosphorylation	B7Z8W8	ENSG00000133318	6.49748	-1.01929	-1.069	1	0.769098	4.87e-05	6.64643	NA	NA	NA	0.439334	0.0304016	+			TQSHSISSSSFGAEPSAPGGGGSPGACPALG	_(ac)AEPSAATQSHSISSSSFGAEPS(ph)APGGGGSPGACPALGTK_
ADD3	ADD3;ADD3	11	Phosphorylation	Q5VU08	ENSG00000148700	6.38408	-1.01993	-1.07	1	0.654449	0	NA	NA	NA	NA	NA	NA				_____MSSDASQGVITTPPPPSMPHKERYFD	_(ac)SSDASQGVIT(ph)TPPPPSM(ox)PHK_
OTUD4	OTUD4;OTUD4	545	Phosphorylation	G3V0I6	ENSG00000164164	6.31484	-1.02145	-1.072	1	0.644971	0	NA	NA	NA	NA	0.464522	8.45e-06	+			PSTLENITDDKYATVSSPSKSKKLECPSPAE	_RPEPSTLENITDDKYATVS(ph)SPSK_
ESYT2	ESYT2;ESYT2;ESYT2;ESYT2	761	Phosphorylation	A0FGR8	ENSG00000117868	7.27722	-1.02283	-1.074	1	0.838764	0.00143719	NA	NA	NA	NA	0	NA	+			HISVKEPTPSIASDISLPIATQELRQRLRQL	_EPTPSIASDIS(ph)LPIATQELR_
LARP6	LARP6	450	Phosphorylation	Q9BRS8	ENSG00000166173	8.02011	-1.02841	-1.081	2	0.999302	4e-15	NA	NA	NA	NA	0.84275	0	+			RRRQAEMGTQEKSPGTSPLLSRKMQTADGLP	_SPGT(ph)SPLLSR_
STIM1	STIM1;STIM1;STIM1	773	Phosphorylation	G0XQ39	ENSG00000167323	5.33025	-1.02888	-1.082	1	0.815611	0.000530025	NA	NA	NA	NA	0.499736	5.36e-08				AVAEEDNGSIGEETDSSPGRKKFPLKIFKKP	_AVAEEDNGSIGEETDS(ph)SPGR_
BAZ2A	BAZ2A;BAZ2A;BAZ2A	509	Phosphorylation	Q9UIF9	ENSG00000076108	6.74338	-1.03265	-1.087	1	0.799831	0.00702859	NA	NA	NA	NA	NA	NA	+		+	KASPVTSPAAAFPTASPANKDVSSFLETTAD	_ASPVTSPAAAFPTAS(ph)PANK_
IRS2	IRS2;IRS2;IRS2	732	Phosphorylation	Q96RG5	ENSG00000185950	5.98648	-1.03392	-1.089	2	0.855106	0.0044528	NA	NA	NA	NA	NA	NA	+			AAGRTFPASGGGYKASSPAESSPEDSGYMRM	_AS(ph)SPAESSPEDSGYM(ox)R_
EHMT2;EHMT2;EHMT2;EHMT2;EHMT2;EHMT2	EHMT2;EHMT2;EHMT2;EHMT2;EHMT2;EHMT2	229	Phosphorylation	A2ABF9	ENSG00000204371;ENSG00000206376;ENSG00000227333;ENSG00000232045;ENSG00000236759;ENSG00000238134	6.07635	-1.03484	-1.09	1	0.569532	0.0123944	NA	NA	NA	NA	0.330339	0.0117999				AQGAAAAGSEPPPATTSPEGQPKVHRARKTM	_LLSM(ox)PGAQGAAAAGSEPPPATT(ph)SPEGQPK_
TMEM51	TMEM51	182	Phosphorylation	Q9NW97	ENSG00000171729	7.25962	-1.04692	-1.106	1	1	0.00529839	NA	NA	NA	NA	NA	NA	+		+	LDETTPTSTRADVEASPGNPPDRQNSKLAKR	_ADVEAS(ph)PGNPPDR_
NUP210	NUP210	1855	Phosphorylation	Q8TEM1	ENSG00000132182	5.24137	-1.054	-1.116	1	0.803014	0.00590855	NA	NA	NA	NA	NA	NA	+			PAALTPRASPGHSPHYFAASSPTSPNALPPA	_ASPGHSPHY(ph)FAASSPTSPNALPPAR_
SNTB2;SNTB2	SNTB2;SNTB2;SNTB2;SNTB2	226	Phosphorylation	Q13425	ENSG00000168807;ENSG00000260873	4.6775	-1.05463	-1.116	1	0.630541	0.00306382	NA	NA	NA	NA	NA	NA	+			SDLPWEGAAPQSPSFSGSEDSGSPKHQNSTK	_KPSLVSDLPWEGAAPQSPSFS(ph)GSEDSGSPK_
RSL1D1	RSL1D1;RSL1D1;RSL1D1;RSL1D1	427	Phosphorylation	O76021	ENSG00000171490	6.35788	-1.05595	-1.118	1	0.999994	0	NA	NA	NA	NA	NA	NA	+		+	ASETPKAAESETPGKSPEKKPKIKEEAVKEK	_AAESETPGKS(ph)PEK_
WDR62	WDR62;DKFZp434J046;MAFK	1255	Phosphorylation	O43379	ENSG00000075702	7.19106	-1.05874	-1.122	2	0.986086	0	NA	NA	NA	NA	NA	NA	+			LAQPLRRPSSVGELASLGQELQAITTATTPS	_RPSSVGELAS(ph)LGQELQAITTATTPSLDSEGQEPALR_
2005-09-01	SEPT5;SEPT5;SEPT5;SEPT5;SEPT5	375	Phosphorylation	Q99648	ENSG00000184702	5.68233	-1.07722	-1.147	1	1	0.000258314	NA	NA	NA	NA	NA	NA	+		+	IQQMTSKLTQDSRMESPIPILPLPTPDAETE	_M(ox)ES(ph)PIPILPLPTPDAETEK_
MON2	MON2;MON2;MON2;MON2;MON2;MON2;MON2;MON2	207	Phosphorylation	Q7Z3U7	ENSG00000061987	7.38821	-1.08195	-1.153	1	0.771522	0.000146178	NA	NA	NA	NA	0	NA				EQPVLVQGNSNRRSVSTLKPCAKDAYMLFQD	_SVS(ph)TLKPCAK_
KDM2A	KDM2A;KDM2A;kdm2a	1095	Phosphorylation	I3VM53	ENSG00000173120	8.04941	-1.08476	-1.157	1	0.86058	0.0099993	NA	NA	NA	NA	NA	NA				QSSNLLTAVGSSTRYSLTELNMAGCNKLTDQ	_YS(ph)LTELNMAGCNK_
LMF2	LMF2;LMF2	704	Phosphorylation	H0Y9R0	ENSG00000100258	5.54251	-1.08666	-1.159	1	0.535449	0.00024021	NA	NA	NA	NA	0.271711	1.55e-13				SGAASEQATAAPNPCSSSSRTTRRKK_____	_DSGAASEQATAAPNPCS(ph)SSSR_
SAMD1	SAMD1;SAMD1;SAMD1	427	Phosphorylation	Q6SPF0	ENSG00000141858	6.22966	-1.09077	-1.165	1	0.830029	8.47e-08	NA	NA	NA	NA	NA	NA	+		+	KEGGTASVATGPDSPSPVPLPPGKPALPGAD	_EGGTASVATGPDSPS(ph)PVPLPPGKPALPGADGTPFGCPPGR_
RALY	RALY;RALY	286	Phosphorylation	Q9UKM9	ENSG00000125970	7.59604	-1.09351	-1.169	1	0.773913	1.74e-05	NA	NA	NA	NA	0.483264	0.0321517	+			GEARTRDDGDEEGLLTHSEEELEHSQDTDAD	_TRDDGDEEGLLT(ph)HSEEELEHSQDTDADDGALQ_
OIP5	OIP5;OIP5	47	Phosphorylation	O43482	ENSG00000104147	7.65051	-1.09585	-1.172	2	0.5	0.000268415	NA	NA	NA	NA	NA	NA	+			SFTTSMEWDTQVVKGSSPLGPAGLGAEEPAA	_GS(ph)SPLGPAGLGAEEPAAGPQLPSWLQPER_
OIP5	OIP5;OIP5	48	Phosphorylation	O43482	ENSG00000104147	7.65051	-1.09585	-1.172	2	0.5	0.000268415	NA	NA	NA	NA	NA	NA	+			FTTSMEWDTQVVKGSSPLGPAGLGAEEPAAG	_GS(ph)SPLGPAGLGAEEPAAGPQLPSWLQPER_
ZNF185	ZNF185;ZNF185;ZNF185;ZNF185;ZNF185;ZNF185;ZNF185;ZNF185;DKFZp686B22130;ZNF185;ZNF185;ZNF185;DKFZp686O1389;ZNF185	478	Phosphorylation	B8K2M1	ENSG00000147394;ENSG00000267825	7.15625	-1.10194	-1.18	1	0.5	0.00177836	NA	NA	NA	NA	NA	NA	+			GQGDPAVPAQQPADPSTPERQSSPSGSEQLV	_GGQGDPAVPAQQPADPS(ph)TPER_
ZNF185	ZNF185;ZNF185;ZNF185;ZNF185;ZNF185;ZNF185;ZNF185;ZNF185;DKFZp686B22130;ZNF185;ZNF185;ZNF185;DKFZp686O1389;ZNF185	479	Phosphorylation	B8K2M1	ENSG00000147394;ENSG00000267825	7.15625	-1.10194	-1.18	1	0.5	0.00177836	NA	NA	NA	NA	NA	NA	+			QGDPAVPAQQPADPSTPERQSSPSGSEQLVR	_GGQGDPAVPAQQPADPS(ph)TPER_
PSMC4	PSMC4;PSMC4	25	Phosphorylation	A8K2M0	ENSG00000013275	6.46761	-1.1151	-1.198	2	0.761759	5.51e-13	NA	NA	NA	NA	NA	NA	+			KAQDEIPALSVSRPQTGLSFLGPEPEDLEDL	_AQDEIPALSVSRPQT(ph)GLSFLGPEPEDLEDLYSR_
SUPT5H	SUPT5H	32	Phosphorylation	O00267	ENSG00000196235	6.22996	-1.11547	-1.198	1	0.774199	9.46e-05	NA	NA	NA	NA	NA	NA	+			RSSDGEEAEVDEERRSAAGSEKEEEPEDEEE	_S(ph)AAGSEKEEEPEDEEEEEEEEEYDEEEEEEDDDRPPK_
PHF10	PHF10;PHF10	234	Phosphorylation	Q5T069	ENSG00000130024	7.89866	-1.11766	-1.201	1	0.526109	0	NA	NA	NA	NA	NA	NA				GRGDEKRKNKGTSDSSSGNVSEGESPPDSQE	_GTSDSS(ph)SGNVSEGESPPDSQEDSFQGR_
TNKS1BP1	TNKS1BP1;TNKS1BP1	1621	Phosphorylation	Q9C0C2	ENSG00000149115	6.60896	-1.12202	-1.207	1	0.49998	0.00312539	NA	NA	NA	NA	NA	NA	+			LFQDSTEPRASRVPSSDEEVVEEPQSRRTRM	_VPS(ph)SDEEVVEEPQSR_
PXN	PXN;PXN;PXN;PXN;PXN	322	Phosphorylation	P49023	ENSG00000089159	8.42047	-1.14223	-1.234	2	0.691404	0	NA	NA	NA	NA	0.266479	0	+		+	PPCPQFMAQGKTGSSSPPGGPPKPGSQLDSM;QDEGGFMAQGKTGSSSPPGGPPKPGSQLDSM	_TGSSS(ph)PPGGPPKPGSQLDSMLGSLQSDLNK_
ABCF1;ABCF1;ABCF1;ABCF1;ABCF1;ABCF1;ABCF1	ABCF1;ABCF1;ABCF1;ABCF1;ABCF1;ABCF1;ABCF1	20	Phosphorylation	Q8NE71	ENSG00000204574;ENSG00000206490;ENSG00000225989;ENSG00000231129;ENSG00000232169;ENSG00000236149;ENSG00000236342	5.63842	-1.1481	-1.242	1	0.780112	1.06e-05	NA	NA	NA	NA	0.305147	0.0092831	+			PKQQPPEPEWIGDGESTSPSDKVVKKGKKDK	_QQPPEPEWIGDGES(ph)TSPSDK_
STIM1	STIM1;STIM1;STIM1;STIM1	722	Phosphorylation	G0XQ39	ENSG00000167323	4.73188	-1.15637	-1.253	1	0.741646	0.000394094	NA	NA	NA	NA	0	NA	+			PSAPPGGSPHLDSSRSHSPSSPDPDTPSPVG	_S(ph)HSPSSPDPDTPSPVGDSR_
SPEN	SPEN	2460	Phosphorylation	Q96T58	ENSG00000065526	8.11551	-1.16201	-1.26	3	0.990388	3.6e-06	6.82977	NA	NA	NA	0.665315	0.0422242	+		+	QARFRVHSIIESDPVTPPSDPSIPIPTLPSV	_VHSIIESDPVT(ph)PPSDPSIPIPTLPSVTAAK_
BAZ1B	BAZ1B	347	Phosphorylation	Q9UIG0	ENSG00000009954;ENSG00000262694	7.63454	-1.16757	-1.268	2	0.663292	0.0079223	NA	NA	NA	NA	0	NA	+			LNPKLWCHVHLKKSLSGSPLKVKNSKNSKSP	_KSLS(ph)GSPLK_
IRF2BP2	IRF2BP2	323	Phosphorylation	Q7Z5L9	ENSG00000168264	7.25653	-1.17004	-1.271	1	0.926722	0.000342802	NA	NA	NA	NA	NA	NA	+			TLLALHQHGHSGPFESKFKKEPALTAGRLLG	_DTLLALHQHGHSGPFES(ph)K_
SPIRE1	SPIRE1	509	Phosphorylation	Q08AE8	ENSG00000134278	7.64372	-1.17166	-1.273	1	0.82855	8.3e-05	NA	NA	NA	NA	0.825805	2.5e-05	+		+	VSTRKKPPKFLPISSTPQPERRQPPQRRHSI	_FLPISST(ph)PQPER_
PAK1	PAK1;PAK1;PAK1;PAK1	225	Phosphorylation	A8KAN3	ENSG00000149269	8.07773	-1.17472	-1.278	1	0.570643	0	NA	NA	NA	NA	0	NA	+			PVTPTRDVATSPISPTENNTTPPDALTRNTE	_DVATSPISPT(ph)ENNTTPPDALTR_
NFIB	NFIB;NFIB;NFIB;NFIB;NFIB;NFIB;NFIB;NFIB;DKFZp686E13259;NFIB	295	Phosphorylation	Q5VW26	ENSG00000147862	7.04104	-1.17664	-1.28	1	0.690334	0.00580741	NA	NA	NA	NA	NA	NA	+		+	NMEPSPTGDFYPSPSSPAAGSRTWHERDQDM	_TISIDENMEPSPTGDFYPSPSS(ph)PAAGSR_
INPPL1	INPPL1	1003	Phosphorylation	O15357	ENSG00000165458	6.2743	-1.18439	-1.29	2	1	0	NA	NA	NA	NA	NA	NA	+		+	VLEGVPHQLLPPEPPSPARAPVPSATKNKVA	_NSFNNPAYYVLEGVPHQLLPPEPPS(ph)PAR_
DBN1	DBN1;DBN1;DBN1;DBN1;DBN1	381	Phosphorylation	A8MV58	ENSG00000113758	7.45722	-1.20746	-1.321	1	0.807071	0	NA	NA	NA	NA	0.488469	2.43e-09	+			SHLDSHRRMAPTPIPTRSPSDSSTASTPVAE	_MAPTPIPT(ph)RSPSDSSTASTPVAEQIER_
KIF1B	KIF1Bbeta;KIF1B;KIF1B;KIF1Bbeta;KIF1Bbeta	1644	Phosphorylation	Q4R9M9	ENSG00000054523	5.49933	-1.22705	-1.348	1	0.5	3.53e-05	5.79085	NA	NA	NA	0.49989	0.000940772	+			SNSLDQKTPEANSRASSPCPEFEQFQIVPAV	_AS(ph)SPCPEFEQFQIVPAVETPYLAR_
TOP2A	TOP2A;TOP2A;TOP2A;TOP2A	1434	Phosphorylation	C9J5P2	ENSG00000131747	7.93891	-1.22698	-1.348	1	0.913965	0.000481126	NA	NA	NA	NA	0.295263	0	+			DDVKGSVPLSSSPPATHFPDETEITNPVPKK	_GSVPLSSSPPAT(ph)HFPDETEITNPVPK_
WRNIP1	WRNIP1;WRNIP1	92	Phosphorylation	Q96S55	ENSG00000124535	5.08397	-1.23189	-1.354	1	0.890891	0.000630494	NA	NA	NA	NA	NA	NA	+			SSALKQPATPTAAESSEGEGEEGDDGGETES	_QPATPTAAESS(ph)EGEGEEGDDGGETESR_
CUL4B	CUL4B	52	Phosphorylation	Q13620	ENSG00000158290	5.56028	-1.23511	-1.359	2	0.561018	0.00311528	NA	NA	NA	NA	NA	NA	+		+	EVRSATDGNTSTTPPTSAKKRKLNSSSSSSS	_SATDGNTSTT(ph)PPT(ph)SAK_
MLLT4	MLLT4;MLLT4;MLLT4;MLLT4;MLLT4;MLLT4;MLLT4	1083	Phosphorylation	A8MQ02	ENSG00000130396	6.99035	-1.23576	-1.359	2	0.982013	0.003806	NA	NA	NA	NA	NA	NA	+			GLSQERAAELMTRTSSVVTLEVAKQGAIYHG	_TSS(ph)VVTLEVAK_
TBC1D10A	TBC1D10A;TBC1D10A;dJ130H16.2;TBC1D10A;TBC1D10A	407	Phosphorylation	A7E244	ENSG00000099992	7.88048	-1.23569	-1.359	2	0.901589	0	NA	NA	NA	NA	NA	NA	+		+	AILDAEPGPRPALQPSPSIRLPLDAPLPGSK	_AILDAEPGPRPALQPS(ph)PSIR_
ZC3H7B	ZC3H7B	233	Phosphorylation	Q9UGR2	ENSG00000100403	7.19016	-1.2382	-1.363	1	0.955688	2.02e-05	NA	NA	NA	NA	0.806046	1.52e-11	+		+	VEIGAPRDCYVDPRGSPALLPSTPTMPLFPH	_GS(ph)PALLPSTPTM(ox)PLFPHVLDLLAPLDSSR_
SH3BP1	SH3BP1;SH3BP1	586	Phosphorylation	Q9Y3L3	ENSG00000100092	7.23452	-1.23957	-1.365	1	0.537391	0.00962225	NA	NA	NA	NA	0.497019	0.0203048	+		+	ARPTMPPPQVSGSRSSPPAPPLPPGSGSPGT	_SS(ph)PPAPPLPPGS(ph)GSPGTPQALPR_
SH3BP1	SH3BP1;SH3BP1	585	Phosphorylation	Q9Y3L3	ENSG00000100092	7.22943	-1.23957	-1.365	1	0.499959	0.000506128	NA	NA	NA	NA	0.497019	0.0203048	+			PARPTMPPPQVSGSRSSPPAPPLPPGSGSPG	_S(ph)SPPAPPLPPGSGSPGTPQALPR_
RLTPR	RLTPR;RLTPR;RLTPR;RLTPR	991	Phosphorylation	Q6F5E8	ENSG00000159753	7.20159	-1.25302	-1.383	2	0.984441	4.93e-07	NA	NA	NA	NA	NA	NA	+		+	PGEDAEPQAGPSARGSPSPAAPGPPAGPLPR	_GS(ph)PSPAAPGPPAGPLPR_
PHF10	PHF10;PHF10	239	Phosphorylation	Q5T069	ENSG00000130024	7.87491	-1.2566	-1.387	2	0.99317	0	NA	NA	NA	NA	NA	NA	+			KRKNKGTSDSSSGNVSEGESPPDSQEDSFQG	_GTSDSSSGNVS(ph)EGESPPDSQEDSFQGR_
FAM193A	FAM193A;C4orf8;FAM193A;C4orf8;FAM193A;FAM193A	666	Phosphorylation	P78312	ENSG00000125386	5.44696	-1.25718	-1.388	1	0.499987	7.35e-08	NA	NA	NA	NA	NA	NA			+	SKEDHRHSAPAAPRNSPTGLAPLPALSPAAL	_NS(ph)PTGLAPLPALSPAALSPAALSPASTPHLANLAAPSFPK_
FAM193A	FAM193A;C4orf8;FAM193A;C4orf8;FAM193A;FAM193A	668	Phosphorylation	P78312	ENSG00000125386	5.44696	-1.25718	-1.388	1	0.499987	7.35e-08	NA	NA	NA	NA	NA	NA			+	EDHRHSAPAAPRNSPTGLAPLPALSPAALSP	_NS(ph)PTGLAPLPALSPAALSPAALSPASTPHLANLAAPSFPK_
FBXO42	FBXO42	365	Phosphorylation	Q6P3S6	ENSG00000037637	7.6504	-1.26282	-1.396	1	0.99369	0	NA	NA	NA	NA	NA	NA	+		+	CVVVFSQAPSGRAPLSPSLNSRPSPISATPP	_APLS(ph)PSLNSRPSPISATPPALVPETR_
ASXL2	ASXL2;ASXL2	1701	Phosphorylation	B8XCX8	ENSG00000143970	5.63233	-1.27258	-1.409	1	0.499994	1.28e-06	NA	NA	NA	NA	0.498284	0.00257419	+			AQKQMAHAVRGKAIRSSPELFSSTVLPLPAD	_S(ph)SPELFSSTVLPLPADSPTHQPLLLPPLQTPK_
ASXL2	ASXL2;ASXL2	1702	Phosphorylation	B8XCX8	ENSG00000143970	5.63233	-1.27258	-1.409	1	0.499994	1.28e-06	NA	NA	NA	NA	0.498284	0.00257419				QKQMAHAVRGKAIRSSPELFSSTVLPLPADS	_S(ph)SPELFSSTVLPLPADSPTHQPLLLPPLQTPK_
DUT	DUT;DUT	101	Phosphorylation	P33316	ENSG00000128951	7.0633	-1.27415	-1.411	1	0.594359	0.00157854	NA	NA	NA	NA	0	NA				GGSPAPGPETPAISPSKRARPAEVGGMQLRF	_AGGSPAPGPETPAISPS(ph)K_
TNKS1BP1	TNKS1BP1;TNKS1BP1	1652	Phosphorylation	Q9C0C2	ENSG00000149115	7.35679	-1.27683	-1.414	1	0.806833	0.00126182	NA	NA	NA	NA	NA	NA	+		+	SLGTKGLKVNLFPGLSPSALKAKLRPRNRSA	_VNLFPGLS(ph)PSALK_
MED1	MED1	771	Phosphorylation	Q15648	ENSG00000125686	7.54946	-1.28265	-1.422	1	0.539262	9.41e-06	NA	NA	NA	NA	0	NA	+			VPHPQPSIQRMVRLSSSDSIGPDVTDILSDI	_LSS(ph)SDSIGPDVTDILSDIAEEASKLPSTSDDCPAIGTPLR_
XRN2	XRN2;XRN2	499	Phosphorylation	B3KMC9	ENSG00000088930	5.17061	-1.29889	-1.444	1	0.99958	0.000114985	NA	NA	NA	NA	NA	NA	+			GSPSPLGGIKRKAEDSDSEPEPEDNVRLWEA	_AEDS(ph)DSEPEPEDNVR_
CDC25B	CDC25B;CDC25B;CDC25B;CDC25B;CDC25B;DKFZp686G14213	243	Phosphorylation	B3KS38	ENSG00000101224	7.25758	-1.2997	-1.445	1	0.854867	2.7e-14	NA	NA	NA	NA	NA	NA	+		+	QDRDTPVQNKRRRSVTPPEEQQEAEEPKARV	_SVT(ph)PPEEQQEAEEPK_
DLG1	DLG1;DLG1;DLG1;DLG1;DLG1;DLG1;DLG1;DLG1;DLG1	102	Phosphorylation	Q12959	ENSG00000075711	6.23618	-1.30682	-1.455	1	0.720029	0.000899351	NA	NA	NA	NA	0.489749	0.008758	+		+	LPSSTVTSETLPSSLSPSVEKYRYQDEDTPP	_SKPSEPIQPVNTWEISSLPSSTVTSETLPSSLS(ph)PSVEK_
PHRF1	PHRF1;PHRF1;PHRF1;PHRF1;PHRF1	845	Phosphorylation	Q9P1Y6	ENSG00000070047	5.96497	-1.30722	-1.455	1	0.941984	0	NA	NA	NA	NA	NA	NA	+			YDPSDPTGSDSSAPGSSPERSGPGLLPSEIT	_SEVYDPSDPTGSDSSAPGS(ph)SPER_
CIC	CIC/DUX4 fusion;CIC	2152	Phosphorylation	I3L2J0	ENSG00000079432	7.27397	-1.30972	-1.459	3	0.5	1.53e-06	NA	NA	NA	NA	NA	NA				PAPPPLPETWTPTARSSPPLPPPAEERTSAK	_S(ph)SPPLPPPAEER_
CIC	CIC/DUX4 fusion;CIC	2153	Phosphorylation	I3L2J0	ENSG00000079432	7.27397	-1.30972	-1.459	3	0.5	1.53e-06	NA	NA	NA	NA	NA	NA				APPPLPETWTPTARSSPPLPPPAEERTSAKG	_S(ph)SPPLPPPAEER_
FANCD2	FANCD2	1412	Phosphorylation	Q9BXW9	ENSG00000144554	5.83295	-1.31876	-1.471	1	0.848018	9.84e-05	NA	NA	NA	NA	NA	NA	+			EEIKSQNSQESTADESEDDMSSQASKSKATE	_SQNSQESTADES(ph)EDDM(ox)SSQASK_
ZC3HC1	ZC3HC1;ZC3HC1	359	Phosphorylation	Q86WB0	ENSG00000091732	6.14678	-1.3198	-1.472	1	0.86666	6.3e-06	NA	NA	NA	NA	0	NA	+		+	SPGPIVSRTRSWDSSSPVDRPEPEAASPTTR	_SWDSSS(ph)PVDRPEPEAASPTTR_
PHF8	PHF8;PHF8;PHF8	969	Phosphorylation	Q9UPP1	ENSG00000172943;ENSG00000268312	6.20436	-1.32359	-1.477	1	0.585289	0.00867559	NA	NA	NA	NA	NA	NA			+	PAPTVAATPQLVTSSSPLPPPEPKQEALSGS	_EVEQPRPQDSNLSLTVPAPTVAATPQLVTSSS(ph)PLPPPEPK_
USP24	USP24	63	Phosphorylation	Q9UPU5	ENSG00000162402	6.00126	-1.3254	-1.48	1	0.977801	1.07e-07	NA	NA	NA	NA	NA	NA	+		+	LDYGGYEPMDSGGGPSPGPGGGPRGDGGGDG	_NDINEAVALLTNERPGLDYGGYEPM(ox)DSGGGPS(ph)PGPGGGPR_
MAP1A	MAP1A;MAP1A	2260	Phosphorylation	E9PGC8	ENSG00000166963	7.82756	-1.33105	-1.487	2	0.999999	3.9e-08	NA	NA	NA	NA	NA	NA	+		+	AGRNTSAEKELSSPISPKSLQSDTPTFSYAA	_ELSSPIS(ph)PK_
CCNL1	CCNL1;CCNL1	342	Phosphorylation	Q9UK58	ENSG00000163660	7.97593	-1.33902	-1.498	1	0.821	0	7.25174	NA	NA	NA	0.510616	0	+		+	ALSTLGGFSPASKPSSPREVKAEEKSPISIN	_GLNPDGTPALSTLGGFS(ph)PASKPSS(ph)PR_
NCKAP5L	NCKAP5L;NCKAP5L;NCKAP5L	494	Phosphorylation	Q9HCH0	ENSG00000167566	7.57079	-1.34263	-1.503	1	0.967907	0.00126107	NA	NA	NA	NA	NA	NA	+		+	NSRIPCRNSGSDGSPSPLLARRGLGGGELSP	_NSGSDGSPS(ph)PLLAR_
PRR12	PRR12;PRR12	884	Phosphorylation	Q9ULL5	ENSG00000126464	7.29208	-1.35535	-1.52	1	1	0.00849003	NA	NA	NA	NA	NA	NA			+	SAPPPKAPAPPPKPETPEKTTSEKPPEQTPE	_APAPPPKPET(ph)PEK_
HCFC1	HCFC1;HCFC1;HCFC1	410	Phosphorylation	P51610	ENSG00000172534;ENSG00000268768	6.14283	-1.35609	-1.521	1	0.524115	0.0290806	NA	NA	NA	NA	0.458718	0				LQLQKYDIPATAATATSPTPNPVPSVPANPP	_YDIPATAATAT(ph)SPTPNPVPSVPANPPK_
WIPF3	WIPF3;WIPF3	149	Phosphorylation	A6NGB9	ENSG00000122574	7.59584	-1.36323	-1.53	1	0.999955	2.45e-06	NA	NA	NA	NA	NA	NA	+		+	RLPNKTISGPLIPPASPRLGNTSEAHGAART	_TISGPLIPPAS(ph)PR_
SASH1	SASH1;SASH1;SASH1;SASH1;DKFZp686I1750	837	Phosphorylation	O94885	ENSG00000111961	6.15966	-1.39722	-1.576	1	0.5	0	NA	NA	NA	NA	0.486186	0.00997293	+			CETLEGPQTVDTWPRSHSLDDLQVEPGAEQD	_S(ph)HSLDDLQVEPGAEQDVPTEVTEPPPQIVPEVPQK_
SASH1	SASH1;SASH1;SASH1;SASH1;DKFZp686I1750	839	Phosphorylation	O94885	ENSG00000111961	6.15966	-1.39722	-1.576	1	0.5	0	NA	NA	NA	NA	0.486186	0.00997293	+			TLEGPQTVDTWPRSHSLDDLQVEPGAEQDVP	_S(ph)HSLDDLQVEPGAEQDVPTEVTEPPPQIVPEVPQK_
PDZD8	PDZD8	967	Phosphorylation	Q8NEN9	ENSG00000165650	6.54207	-1.40045	-1.58	1	0.99868	0.00562657	NA	NA	NA	NA	NA	NA	+		+	SKTRLSEPGTDLVEPSPKHTPNTSDNEGSDT	_LSEPGTDLVEPS(ph)PK_
NOLC1	NOLC1	188	Phosphorylation	B2RAU8	ENSG00000166197	7.5537	-1.40538	-1.587	1	0.999889	0.00254725	NA	NA	NA	NA	0.999915	0.000162884	+		+	SSSEDEPPKNQKPKITPVTVKAQTKAPPKPA	_IT(ph)PVTVK_
PSRC1	PSRC1	212	Phosphorylation	A8K0M8	ENSG00000134222	7.53938	-1.42504	-1.613	1	0.999983	0.000261831	NA	NA	NA	NA	0.999881	0.00205776	+		+	PPVRGRAGPSGRAAASPPTPIRSVLAPQPST	_AAAS(ph)PPTPIR_
CHAMP1	CHAMP1	217	Phosphorylation	Q96JM3	ENSG00000198824;ENSG00000260117	4.80292	-1.4267	-1.616	1	0.869334	0.00157743	NA	NA	NA	NA	0	NA	+		+	VPSPEPQKPAPVSPESVKATLSNPKPQKQSH	_LAPVPS(ph)PEPQKPAPVSPES(ph)VK_
CCNL1	CCNL1;CCNL1	329	Phosphorylation	Q9UK58	ENSG00000163660	6.47362	-1.43288	-1.624	1	0.837617	6.63e-05	NA	NA	NA	NA	NA	NA	+			KLKAKGLNPDGTPALSTLGGFSPASKPSSPR	_GLNPDGTPALS(ph)TLGGFSPAS(ph)KPSSPR_
ZSCAN18	ZSCAN18;FLJ00320	14	Phosphorylation	Q8TBC5	ENSG00000121413	5.97021	-1.43534	-1.627	1	0.499991	1.39e-06	NA	NA	NA	NA	0.499759	4.74e-08	+			__MLPLEKAFASPRSSPAPPDLPTPGSAAGV	_S(ph)SPAPPDLPTPGSAAGVQQEEPETIPER_
ZSCAN18	ZSCAN18;FLJ00320	13	Phosphorylation	Q8TBC5	ENSG00000121413	5.97021	-1.43534	-1.627	1	0.499991	1.39e-06	NA	NA	NA	NA	0.499759	4.74e-08				___MLPLEKAFASPRSSPAPPDLPTPGSAAG	_S(ph)SPAPPDLPTPGSAAGVQQEEPETIPER_
HOMEZ	HOMEZ	439	Phosphorylation	F8WCA3	ENSG00000215271;ENSG00000260175	7.34276	-1.4369	-1.629	3	0.999639	0.00122068	NA	NA	NA	NA	NA	NA	+		+	NAVPGAPSFQDPAIPTPPPSTRSLNERAETP	_DNAVPGAPSFQDPAIPT(ph)PPPSTR_
EPS15L1	EPS15L1	804	Phosphorylation	Q9UBC2	ENSG00000127527	5.17519	-1.43948	-1.633	1	0.572728	0.000843447	NA	NA	NA	NA	NA	NA				PKPPSGKSTPVSQLGSADFPEAPDPFQPLGA	_STPVSQLGS(ph)ADFPEAPDPFQPLGADSGDPFQSK_
SRPK2	SRPK2;SRPK2	483	Phosphorylation	P78362	ENSG00000135250	5.7169	-1.44356	-1.638	1	0.576323	0.00431698	NA	NA	NA	NA	NA	NA	+			GSVLSEGSPLTEQEESSPSHDRSRTVSASST	_IPESQFPEFSTSLFSGSLEPVACGSVLSEGSPLTEQEES(ph)SPSHDR_
AKAP2	AKAP2;AKAP2	868	Phosphorylation	B1ALY1	ENSG00000241978	6.73703	-1.45621	-1.655	1	0.691486	0.00333009	NA	NA	NA	NA	0.333189	0	+		+	YKTAPGKIEKVKPPPSPTTEGPSLQPDLAPE	_VKPPPS(ph)PTTEGPSLQPDLAPEEAAGTQRPK_
ATXN2L	ATXN2L;ATXN2L;ATXN2L	423	Phosphorylation	Q8WWM7	ENSG00000168488	8.18537	-1.45866	-1.658	1	0.504687	0.000204614	NA	NA	NA	NA	0.414315	0.00478692	+			MSPKAQRPLRGAKTLSSPSNRPSGETSVPPP	_TLS(ph)SPSNRPSGETSVPPPPAVGR_
XRCC1	XRCC1;XRCC1;XRCC1	471	Phosphorylation	H7BZR0	ENSG00000073050	8.33889	-1.46037	-1.661	1	0.500053	1e-14	NA	NA	NA	NA	0	NA	+		+	AAGPSSPQKPPTPEETKAASPVLQEDIDIEG	_TKPTQAAGPSS(ph)PQKPPT(ph)PEETK_
POLR2A	POLR2A	1853	Phosphorylation	P24928	ENSG00000181222	5.62772	-1.46331	-1.665	1	0.922184	0	NA	NA	NA	NA	0	NA	+			KYTPTSPSYSPSSPEYTPTSPKYSPTSPKYS	_YTPTSPSYSPSSPEY(ph)TPT(ph)SPK_
XRCC1	XRCC1;XRCC1;XRCC1;XRCC1	240	Phosphorylation	H7BZR0	ENSG00000073050	6.12746	-1.47177	-1.676	2	0.774284	0	NA	NA	NA	NA	NA	NA	+		+	YAAATLQASSAASSASPVSRAIGSTSKPQES	_TSPVTASDPAGPSYAAATLQASSAASSAS(ph)PVSR_
PRR36	FLJ22184	173	Phosphorylation	F5H1R7	ENSG00000183248	7.34897	-1.47289	-1.677	2	0.989202	0.00228629	NA	NA	NA	NA	NA	NA	+		+	AGARRDTSGPTPGTPSPAMARRSRAAGTEVG	_DTSGPTPGTPS(ph)PAM(ox)AR_
MMACHC	MMACHC	247	Phosphorylation	Q9Y4U1	ENSG00000132763	6.56324	-1.47895	-1.686	1	0.86729	0	NA	NA	NA	NA	NA	NA	+		+	ALLGLAQPSEKPSSPSPDLPFTTPAPKKPGN	_LALLGLAQPSEKPSSPS(ph)PDLPFTTPAPK_
NFIB	NFIB;NFIB;NFIB;NFIB;NFIB;NFIB;NFIB;NFIB;DKFZp686E13259;NFIB	300	Phosphorylation	Q5VW26	ENSG00000147862	5.62934	-1.51029	-1.728	1	0.750319	0.00337921	NA	NA	NA	NA	0.429376	0.000638089				PTGDFYPSPSSPAAGSRTWHERDQDMSSPTT	_TISIDENM(ox)EPSPTGDFYPSPSSPAAGS(ph)R_
ZNF358	ZNF358	146	Phosphorylation	Q9NW07	ENSG00000198816	5.84995	-1.51128	-1.729	1	0.900267	0	NA	NA	NA	NA	0.491893	0.00175211			+	PQVLATSPAVLPAPASPPRPFSCPDCGRAFR	_VDPISSGLTATPQVLATSPAVLPAPAS(ph)PPRPFSCPDCGR_
TACC2	TACC2;TACC2;TACC2;TACC2;TACC2;TACC2;TACC2;TACC2;TACC2;TACC2;TACC2;TACC2	2569	Phosphorylation	O95359	ENSG00000138162	7.08625	-1.5121	-1.73	1	0.640074	1.37e-06	NA	NA	NA	NA	0.496947	9.11e-07	+		+	SQESPVKSSPVRMSESPTPCSGSSFEETEAL	_M(ox)SES(ph)PTPCSGSSFEETEALVNTAAK_
RAD23A	RAD23A;RAD23A	219	Phosphorylation	P54725	ENSG00000179262	7.39108	-1.51606	-1.735	1	0.689403	0	NA	NA	NA	NA	0.237005	0				GSPEPEHGSVQESQVSEQPATEAAGENPLEF	_AVEYLLTGIPGSPEPEHGSVQESQVS(ph)EQPATEAAGENPLEFLR_
DDX50	DDX50;DDX50	20	Phosphorylation	Q9BQ39	ENSG00000107625	7.20871	-1.53091	-1.755	1	0.5	0.0118855	NA	NA	NA	NA	NA	NA				LLWGDIMELEAPLEESESQKKERQKSDRRKS	_LLWGDIMELEAPLEES(ph)ESQK_
DDX50	DDX50;DDX50	22	Phosphorylation	Q9BQ39	ENSG00000107625	7.20871	-1.53091	-1.755	1	0.5	0.0118855	NA	NA	NA	NA	NA	NA				WGDIMELEAPLEESESQKKERQKSDRRKSRH	_LLWGDIMELEAPLEES(ph)ESQK_
OGFR	OGFR;OGFR;OGFR	539	Phosphorylation	Q9NZT2	ENSG00000060491	6.29208	-1.53295	-1.758	1	0.502466	0.000424041	NA	NA	NA	NA	0	NA				PSPAGPAGDEPAESPSETPGPRPAGPAGDEP	_DEPAESPS(ph)ETPGPRPAGPAGDEPAESPSETPGPR_
FCHO2	FCHO2;FCHO2	492	Phosphorylation	Q0JRZ9	ENSG00000157107	6.08583	-1.55309	-1.785	1	0.513162	5.14e-07	NA	NA	NA	NA	0.317522	0.000409581				LSGINEIPRPFSPPVTSNTSPPPAAPLARAE	_LTSGKLSGINEIPRPFSPPVT(ph)S(ph)NTSPPPAAPLAR_
DCLK1	DCLK1;DCLK1;DCAMKL1	336	Phosphorylation	Q5VZY9	ENSG00000133083	5.61372	-1.55932	-1.793	1	0.594023	8.94e-11	NA	NA	NA	NA	0	NA	+			QLSTPRSGKSPSPSPTSPGSLRKQRDLYRPL;QLSTPRSGKSPSPSPTSPGSLRKQRSSQHGG	_SPSPSPT(ph)SPGSLR_
OGFR	OGFR;OGFR;OGFR	581	Phosphorylation	Q9NZT2	ENSG00000060491	7.38337	-1.57605	-1.816	1	0.503894	2.9e-14	NA	NA	NA	NA	0	NA	+		+	PAGPAGDEPAESPSETPGPSPAGPTRDEPAE	_PAGPAGDEPAESPSET(ph)PGPSPAGPTR_
KDM1A	KDM1A;KDM1A	88	Phosphorylation	O60341	ENSG00000004487	6.29277	-1.58784	-1.832	1	0.715775	0.00094854	NA	NA	NA	NA	0.478371	1.03e-06				GLAEPPGSAGPQAGPTVVPGSATPMETGIAE	_KEPPRASPPGGLAEPPGSAGPQAGPT(ph)VVPGSATPM(ox)ETGIAETPEGR_
FAM120A;C9orf129	FAM120A;FAM120A;C9orf129	393	Phosphorylation	Q9NZB2	ENSG00000048828;ENSG00000204352	5.22105	-1.59951	-1.847	1	0.602827	0.0030236	NA	NA	NA	NA	NA	NA	+			APQVPSPGGAPGQGPYPYSLSEPAPLTLDTS	_PVAPQVPSPGGAPGQGPY(ph)PYSLSEPAPLTLDTSGK_
PELP1	PELP1	1187	Phosphorylation	C9JFV4	ENSG00000141456	7.35034	-1.60261	-1.852	1	0.990148	3.46e-08	NA	NA	NA	NA	NA	NA	+		+	PEALPSQGEVEREGESPAAGPPPQELVEEEP	_EGES(ph)PAAGPPPQELVEEEPSAPPTLLEEETEDGSDK_
IRF2BP2	IRF2BP2	404	Phosphorylation	Q7Z5L9	ENSG00000168264	6.45346	-1.6148	-1.868	1	0.820111	6.54e-10	NA	NA	NA	NA	0.429099	3.22e-05				IPMTPTSSFVSPPPPTASPHSNRTTPPEAAQ	_IPM(ox)TPTSSFVSPPPPT(ph)ASPHSNR_
SVIL	DKFZp586H1823;SVIL;SVIL;SVIL	1120	Phosphorylation	O95425	ENSG00000197321	7.61957	-1.62025	-1.875	1	0.856928	0	NA	NA	NA	NA	NA	NA	+		+	AAGEIKTPTGEGLLDSPSKTMSIKERLALLK	_TPTGEGLLDS(ph)PSK_
STAU2	STAU2;STAU2 variant protein;STAU2;STAU2;STAU2;STAU2;STAU2;STAU2;STAU2;STAU2;STAU2;STAU2;STAU2	453	Phosphorylation	E9PH62	ENSG00000040341	7.11982	-1.62318	-1.879	1	0.562184	2.04e-06	NA	NA	NA	NA	0.499153	0.00319688	+			MNGTSSTAEAIGLKGSSPTPPCSPVQPSKQL	_GS(ph)SPTPPCSPVQPSK_
RANGAP1	RANGAP1;RANGAP1	380	Phosphorylation	B4DY16	ENSG00000100401	6.30801	-1.63855	-1.9	2	0.805798	9.43e-05	NA	NA	NA	NA	NA	NA	+			GEPAPVLSSPPPADVSTFLAFPSPEKLLRLG	_ILDPNTGEPAPVLSSPPPADVS(ph)TFLAFPSPEK_
AFF1	AFF1;AFF1;AF-4;AFF1;AFF1;AFF1;AFF1;AF-4;AFF1	213	Phosphorylation	B4DTU1	ENSG00000172493	7.84742	-1.63963	-1.901	4	0.999059	1.45e-05	NA	NA	NA	NA	NA	NA	+		+	DSAPERELSPLISLPSPVPPLSPIHSNQQTL	_ELSPLISLPS(ph)PVPPLSPIHS(ph)NQQTLPR_
EP400;EP400NL	EP400;EP400;EP400;EP400NL;EP400NL;EP400NL;EP400NL	321	Phosphorylation	Q96L91	ENSG00000183495;ENSG00000185684	6.44949	-1.65222	-1.918	1	0.648313	7.27e-05	NA	NA	NA	NA	0.486724	6.42e-07	+		+	GGAAGFGMTSPPPPTSPSRTAVPPGLSSLPL	_TPGVLLPGAGGAAGFGM(ox)TSPPPPTS(ph)PSR_
MDC1;MDC1;MDC1;MDC1;MDC1;MDC1;MDC1;MDC1	MDC1;MDC1;MDC1	986	Phosphorylation	Q14676	ENSG00000137337;ENSG00000206481;ENSG00000224587;ENSG00000225589;ENSG00000228575;ENSG00000231135;ENSG00000234012;ENSG00000237095	6.62232	-1.66059	-1.929	1	0.751821	4.41e-09	NA	NA	NA	NA	NA	NA	+			VGAGDLPGPTSAPVPSGSQSGGRGSPVSPRR	_GQASSPTPEPGVGAGDLPGPTSAPVPS(ph)GSQSGGRGSPVSPR_
HCFC1	HCFC1;HCFC1	1497	Phosphorylation	P51610	ENSG00000172534;ENSG00000268768	7.98726	-1.66415	-1.934	1	0.565654	0	NA	NA	NA	NA	0	NA	+			RAVTTVTQSTPVPGPSVPPPEELQVSPGPRQ	_AVTTVTQSTPVPGPS(ph)VPPPEELQVSPGPR_
OGFR	OGFR;OGFR;OGFR	557	Phosphorylation	Q9NZT2	ENSG00000060491	6.17759	-1.69194	-1.971	1	0.946581	6.74e-09	NA	NA	NA	NA	NA	NA	+		+	PGPRPAGPAGDEPAESPSETPGPRPAGPAGD	_DEPAESPSETPGPRPAGPAGDEPAES(ph)PSETPGPR_
DCAF5	DCAF5;DCAF5;DKFZp434A035	794	Phosphorylation	Q96JK2	ENSG00000139990	7.64327	-1.70261	-1.986	1	1	0.00104076	NA	NA	NA	NA	1	0.00246277	+		+	KLNGKALSSRAEEPPSPPVPKASGSTLNSGS	_AEEPPS(ph)PPVPK_
MSX2	MSX2;MSX2	5	Phosphorylation	P35548	ENSG00000120149	7.05786	-1.70313	-1.986	1	0.714681	2.22e-06	NA	NA	NA	NA	0.498712	0.00772446			+	___________MASPSKGNDLFSPDEEGPAV	_AS(ph)PS(ph)KGNDLFSPDEEGPAVVAGPGPGPGGAEGAAEER_
MAP1B	MAP1B;MAP1B;DKFZp686F1345	891	Phosphorylation	P46821	ENSG00000131711	5.6671	-1.70849	-1.994	1	0.999708	3.7e-05	NA	NA	NA	NA	NA	NA	+		+	YVIQKEREVTKGPAESPDEGITTTEGEGECE	_GPAES(ph)PDEGITTTEGEGECEQTPEELEPVEK_
TBC1D9B	TBC1D9B;TBC1D9B;TBC1D9B	432	Phosphorylation	B9A6K8	ENSG00000197226	6.35292	-1.71203	-1.998	1	0.553027	4.19e-05	NA	NA	NA	NA	0	NA	+		+	TESSPAPQEGSEQPASPASPLSSRQSFCAQE	_ASVVDPSTESSPAPQEGSEQPAS(ph)PASPLSSR_
UBAP2L	UBAP2L;UBAP2L	476	Phosphorylation	Q14157	ENSG00000143569	5.83573	-1.71534	-2.003	2	0.889256	0.000778673	NA	NA	NA	NA	0.366156	1.19e-09	+		+	TSAPQMSPGSSDNQSSSPQPAQQKLKQQKKK	_STSAPQM(ox)S(ph)PGSSDNQSS(ph)SPQPAQQK_
CEP170B	KIAA0284;KIAA0284	1545	Phosphorylation	Q9Y4F5	ENSG00000099814	7.65233	-1.7373	-2.032	4	0.999989	0	NA	NA	NA	NA	0.499417	1.04e-05	+		+	SSAQPGLGKGRVAAQSPPSPASAEALLPALP	_VAAQS(ph)PPSPASAEALLPALPLR_
ZNHIT2	ZNHIT2;ZNHIT2	149	Phosphorylation	Q53FD1	ENSG00000174276	6.36568	-1.74386	-2.041	1	0.961572	2.38e-05	NA	NA	NA	NA	NA	NA	+			GAGPQLLEELDNAPGSDAAELELAPARTPPD	_GAGPQLLEELDNAPGS(ph)DAAELELAPARTPPDSVKDASAAEPAAAER_
POGZ	POGZ;POGZ;POGZ	448	Phosphorylation	Q7Z3K3	ENSG00000143442	6.80934	-1.74758	-2.046	1	0.736397	0.000240966	NA	NA	NA	NA	0.400131	0.000182715	+			ASTPSSTPIPALSPPTKVPEPNENVGDAVQT	_TAPVASTPSSTPIPALSPPT(ph)KVPEPNENVGDAVQTK_
POLR2A	POLR2A	1842	Phosphorylation	P24928	ENSG00000181222	5.60749	-1.76513	-2.07	1	0.835723	1.3e-14	NA	NA	NA	NA	0.484668	8.8e-14	+		+	PSSPSYSPASPKYTPTSPSYSPSSPEYTPTS	_YTPT(ph)SPSYS(ph)PSSPEYTPTSPK_
TBC1D4	TBC1D4	262	Phosphorylation	O60343	ENSG00000136111	6.34341	-1.7693	-2.075	1	0.987701	0.00821863	NA	NA	NA	NA	NA	NA	+		+	DPGEDLADLEVVVPGSPGDCLPEEADGTDTH	_GPDPGEDLADLEVVVPGS(ph)PGDCLPEEADGTDTHLGLPAGASQPALTSSR_
AFF1	AFF1;AFF1;AF-4;AFF1;AFF1;AFF1;AFF1;AF-4;AFF1	223	Phosphorylation	B4DTU1	ENSG00000172493	5.57194	-1.78051	-2.09	1	0.720379	1.45e-05	NA	NA	NA	NA	NA	NA	+		+	LISLPSPVPPLSPIHSNQQTLPRTQGSSKVH	_ELSPLISLPS(ph)PVPPLSPIHS(ph)NQQTLPR_
LARP4B	LARP4B;LARP4B;LARP5	516	Phosphorylation	Q92615	ENSG00000107929	5.79657	-1.79917	-2.115	1	0.538284	0.00139131	NA	NA	NA	NA	0.362496	2.17e-09	+		+	YRKKREEKFTSSQTQSPTPPKPPSPSFELGL	_FTSSQTQS(ph)PT(ph)PPKPPSPSFELGLSSFPPLPGAAGNLK_
SMEK1	SMEK1	780	Phosphorylation	Q6IN85	ENSG00000100796	5.64815	-1.88321	-2.228	1	0.553058	0.00211868	NA	NA	NA	NA	NA	NA	+		+	LPGSPGSPGSPGSPGSPGSVPKNTSQTAAIT	_TNLTSQSSTTNLPGSPGSPGSPGSPGS(ph)PGSVPK_
AFF1	AFF1;AFF1;AF-4;AFF1;AFF1;AFF1;AFF1;AF-4;AFF1	219	Phosphorylation	B4DTU1	ENSG00000172493	7.84512	-1.97755	-2.354	2	0.979553	1.52e-06	NA	NA	NA	NA	NA	NA	+		+	ELSPLISLPSPVPPLSPIHSNQQTLPRTQGS	_ELSPLISLPS(ph)PVPPLS(ph)PIHSNQQTLPR_
TMEM245	TMEM245;TMEM245;TMEM245	330	Phosphorylation	Q9H330	ENSG00000106771	6.50192	-2.01176	-2.4	1	0.895241	0	NA	NA	NA	NA	0	NA	+		+	PTLSTSPSPSSPSPTSPSPTLGRRRPEIGTF	_GESAPTLSTSPSPSSPSPTS(ph)PSPTLGR_
EHBP1	EHBP1	378	Phosphorylation	Q8NDI1	ENSG00000115504	6.88185	-2.04841	-2.449	1	0.499983	0.00586631	NA	NA	NA	NA	NA	NA	+			EEELDESNPFYEPKSTPPPNNLVNPVQELET	_S(ph)TPPPNNLVNPVQELETER_
EHBP1	EHBP1	377	Phosphorylation	Q8NDI1	ENSG00000115504	6.88185	-2.04841	-2.449	1	0.499983	0.00586631	NA	NA	NA	NA	NA	NA				EEEELDESNPFYEPKSTPPPNNLVNPVQELE	_S(ph)TPPPNNLVNPVQELETER_
ARHGAP17	ARHGAP17	682	Phosphorylation	Q68EM7	ENSG00000140750	6.96522	-2.05781	-2.462	1	0.715444	0.00034528	NA	NA	NA	NA	0	NA	+			SPKPPTRSPSPPTQHTGQPPGQPSAPSQLSA	_SPSPPTQHT(ph)GQPPGQPSAPSQLSAPR_
ZMYM3	ZMYM3;ZMYM3;ZMYM3	816	Phosphorylation	A6NHB5	ENSG00000147130	7.00651	-2.10079	-2.52	1	0.522245	2.02e-06	NA	NA	NA	NA	0	NA			+	NGNLGKIPVKTRSAPTAPTPPPPPPPATPRK	_SAPT(ph)APTPPPPPPPAT(ph)PR_
MAP4	MAP4;MAP4;MAP4;MAP4;MAP4;MAP4;MAP4;MAP4;MAP4;MAP4	2061	Phosphorylation	E7EVA0	ENSG00000047849	5.25547	-2.12513	-2.552	1	0.746887	3.11e-10	NA	NA	NA	NA	0.423492	0.000183425				TPFIDKKPTSAKPSSTTPRLSRLATNTSAPD	_KPTSAKPSST(ph)TPR_
PRRC2A;PRRC2A;PRRC2A;PRRC2A;PRRC2A;PRRC2A;PRRC2A	PRRC2A;PRRC2A;PRRC2A;PRRC2A;PRRC2A;PRRC2A;PRRC2A;PRRC2A;PRRC2A;PRRC2A;PRRC2A	609	Phosphorylation	P48634	ENSG00000204469;ENSG00000206427;ENSG00000225164;ENSG00000225748;ENSG00000226618;ENSG00000231370;ENSG00000231825	7.64303	-2.13949	-2.572	1	0.911132	0.0040932	NA	NA	NA	NA	NA	NA				PSKEGPEPPEEVPPPTTPPVPKVEPKGDGIG	_EGPEPPEEVPPPT(ph)TPPVPK_
POLR2A	POLR2A	1915	Phosphorylation	P24928	ENSG00000181222	6.96242	-2.16968	-2.612	1	0.58779	1.57e-06	NA	NA	NA	NA	0	NA	+			PVYTPTSPKYSPTSPTYSPTSPKYSPTSPTY	_YSPTSPT(ph)YSPTSPK_
SH3BP1	SH3BP1;SH3BP1	596	Phosphorylation	Q9Y3L3	ENSG00000100092	5.3006	-2.40951	-2.934	1	0.567462	0.00962225	NA	NA	NA	NA	NA	NA	+		+	SGSRSSPPAPPLPPGSGSPGTPQALPRRLVG	_SS(ph)PPAPPLPPGS(ph)GSPGTPQALPR_
PDE8A	PDE8A;PDE8A	457	Phosphorylation	O60658	ENSG00000073417	5.97848	-2.67983	-3.296	1	0.99995	0.00123208	NA	NA	NA	NA	NA	NA	+			NDLVGGLMSDGLRRLSGNEYVLSTKNTQMVS	_RLS(ph)GNEYVLSTK_
AGAP3	AGAP3;CENTG3;AGAP3;AGAP3;AGAP3;AGAP3	443	Phosphorylation	Q96P47	ENSG00000133612	8.2858	-2.94675	-3.655	1	0.49999	0	NA	NA	NA	NA	NA	NA	+			GKRLPRATPATAPGTSPRANGLSVERSNTQL	_ATPATAPGT(ph)SPR_
AGAP3	AGAP3;CENTG3;AGAP3;AGAP3;AGAP3;AGAP3	442	Phosphorylation	Q96P47	ENSG00000133612	8.2858	-2.94675	-3.655	1	0.49999	0	NA	NA	NA	NA	NA	NA	+			PGKRLPRATPATAPGTSPRANGLSVERSNTQ	_ATPATAPGT(ph)SPR_
TRMT1L	TRMT1L	66	Phosphorylation	B2R713	ENSG00000121486	8.30162	-3.02797	-3.763	1	0.735733	3.18e-07	NA	NA	NA	NA	NA	NA	+		+	SAPAPAPALAQAPALSPSLASAPEEAKSKRH	_DSAGVPAPAPDSALDSAPTPASAPAPAPALAQAPALS(ph)PSLASAPEEAK_
EIF3B	EIF3B;EIF3B;EIF3S9	85	Phosphorylation	F8W8C8	ENSG00000106263	7.79092	-3.17267	-3.958	1	0.610948	1.47e-07	NA	NA	NA	NA	0.429603	1.66e-07	+		+	PAAEAEAASGPSESPSPPAAEELPGSHAEPP	_TEPAAEAEAASGPSESPS(ph)PPAAEELPGSHAEPPVPAQGEAPGEQAR_
ANK1	ANK1;ANK1	1686	Phosphorylation	P16157	ENSG00000029534	8.31777	-3.30657	-4.137	1	0.975215	5.12e-06	NA	NA	NA	NA	NA	NA	+		+	SLVSGHQRGQARITHSPTVSQVTERSQDRLQ	_ITHS(ph)PTVSQVTER_
C3orf35	APRG1	41	Phosphorylation	Q8IVJ8	ENSG00000198590	8.3146	6.16776	8.572	1	1	0.0150857	8.8224	6.71287	9.915	2	1	0.0495896				LLCARTFHTRIGGDLTHGIINRGRRANAEQM	_IGGDLT(ph)HGIINRGRR_
MKL1	MKL1;MKL1;MKL1	156	Phosphorylation	Q969V6	ENSG00000196588	NA	NA	NA	NA	NA	NA	7.10058	6.70777	9.908	1	0.981637	2.45e-07	+		+	LEARVSEPLLSATSASPTQVVSQLPMGRDSR	_VSEPLLSATSAS(ph)PTQVVSQLPMGR_
		44	Phosphorylation	Q6ZUI3	ENSG00000269011	NA	NA	NA	NA	NA	NA	7.61549	5.06639	7.561	2	0.546	0.0112093				EDPAPRILDYGSRGPSLPASWTKAPEDPAPS	_GPS(ph)LPASWTK_
		48	Phosphorylation	Q6ZUI3	ENSG00000269011	NA	NA	NA	NA	NA	NA	7.41534	5.00036	7.467	1	0.499979	0.0112093				PRILDYGSRGPSLPASWTKAPEDPAPSGPGL	_GPS(ph)LPASWTK_
CARNS1	CARNS1;CARNS1;CARNS1;CARNS1	35	Phosphorylation	F5H427	ENSG00000172508	7.13389	5.48681	7.658	1	0.939125	0.0177362	7.36003	4.77795	7.149	2	0.923555	0.00236812				LEEEGPWGGGSGLPPTGCFPGSWRQDVGLDC	_DLEEEGPWGGGSGLPPT(ph)GCFPGSWR_
PADI2	PADI2;PADI2;PADI2	103	Phosphorylation	Q9Y2J8	ENSG00000117115	NA	NA	NA	NA	NA	NA	6.28454	4.69538	7.031	1	0.6283	0.0104165				ASSDKVTVNYYDEEGSIPIDQAGLFLTAIEI	_VT(ph)VNYYDEEGS(ph)IPIDQAGLFLT(ph)AIEIS(ph)LDVDADR_
FOXO3	FOXO3;FOXO3;DKFZp781A0677;FOXO3	284	Phosphorylation	O43524	ENSG00000118689	6.86789	2.86259	4.138	1	0.932142	0	8.3242	3.98194	6.011	1	0.727476	0.00156791	+		+	KKKAALQTAPESADDSPSQLSKWPGSPTSRS	_AALQTAPESADDS(ph)PSQLSK_
CTTNBP2	CTTNBP2;CTTNBP2;CTTNBP2;CTTNBP2;CTTNBP2	1524	Phosphorylation	Q20BG9	ENSG00000077063	8.53595	3.86523	5.483	5	0.999983	0.00033195	8.33945	3.92315	5.927	4	0.999998	1.7e-07	+			DLSLTLNLDQRLSLGSDDEADLVKELQSMCS	_LSLGS(ph)DDEADLVK_
PADI2	PADI2;PADI2;PADI2	119	Phosphorylation	Q9Y2J8	ENSG00000117115	NA	NA	NA	NA	NA	NA	6.34461	3.67412	5.571	2	0.999259	0.0104165				IPIDQAGLFLTAIEISLDVDADRDGVVEKNN	_VT(ph)VNYYDEEGS(ph)IPIDQAGLFLT(ph)AIEIS(ph)LDVDADR_
PADI2	PADI2;PADI2;PADI2	94	Phosphorylation	Q9Y2J8	ENSG00000117115	NA	NA	NA	NA	NA	NA	6.34461	3.67412	5.571	2	0.897981	0.0104165				VTMSQASTEASSDKVTVNYYDEEGSIPIDQA	_VT(ph)VNY(ph)YDEEGSIPIDQAGLFLT(ph)AIEIS(ph)LDVDADR_
PADI2	PADI2;PADI2;PADI2	114	Phosphorylation	Q9Y2J8	ENSG00000117115	NA	NA	NA	NA	NA	NA	6.34461	3.67412	5.571	2	0.996594	0.0104165				DEEGSIPIDQAGLFLTAIEISLDVDADRDGV	_VT(ph)VNYYDEEGS(ph)IPIDQAGLFLT(ph)AIEIS(ph)LDVDADR_
PHF12	PHF12;PHF12;PHF12;PHF12	133	Phosphorylation	A8K5V5	ENSG00000109118	NA	NA	NA	NA	NA	NA	6.42885	3.65524	5.544	1	0.917381	0.0121364	+			VNGLVDKSGKRTTSPSSDTDLLDRSASKTEL	_RT(ph)T(ph)SPS(ph)SDTDLLDRS(ph)ASK_
PHF12	PHF12;PHF12;PHF12;PHF12	142	Phosphorylation	A8K5V5	ENSG00000109118	NA	NA	NA	NA	NA	NA	6.42885	3.65524	5.544	1	0.851427	0.0121364	+			KRTTSPSSDTDLLDRSASKTELKAIAHARIL	_RT(ph)T(ph)SPS(ph)SDTDLLDRS(ph)ASK_
PHF12	PHF12;PHF12;PHF12;PHF12	129	Phosphorylation	A8K5V5	ENSG00000109118	NA	NA	NA	NA	NA	NA	6.42885	3.65524	5.544	1	0.68854	0.0121364	+			ELGHVNGLVDKSGKRTTSPSSDTDLLDRSAS	_RT(ph)T(ph)SPS(ph)SDTDLLDRS(ph)ASK_
PHF12	PHF12;PHF12;PHF12;PHF12	130	Phosphorylation	A8K5V5	ENSG00000109118	NA	NA	NA	NA	NA	NA	6.42885	3.65524	5.544	1	0.693936	0.0121364	+			LGHVNGLVDKSGKRTTSPSSDTDLLDRSASK	_RT(ph)T(ph)SPS(ph)SDTDLLDRS(ph)ASK_
ZNF736	ZNF736	168	Phosphorylation	B4DX44	ENSG00000234444	6.81583	5.06738	7.096	1	1	0.0523541	7.47477	3.51147	5.338	3	1	0.0405316				GFQLCSIFTEHKDIFSREKCHKCEECGKDCR	_DIFS(ph)REKCHK_
PEAK1	PEAK1;PEAK1	1036	Phosphorylation	Q9H792	ENSG00000173517	NA	NA	NA	NA	NA	NA	8.62554	3.43229	5.225	2	0.920589	0.00103181	+		+	ENALLQDSEKKRSHSSPSQIPKKILSHMTHE	_SHSS(ph)PSQIPK_
REXO4	REXO4	111	Phosphorylation	Q9GZR2	ENSG00000148300;ENSG00000261493	NA	NA	NA	NA	NA	NA	8.43323	3.43176	5.224	1	0.754457	0.00165275	+		+	SKKKPKIIQQNKKETSPQVKGEEMPAGKDQE	_ETS(ph)PQVKGEEMPAGK_
MARK2	MARK2;MARK2;Par1b;MARK2	390	Phosphorylation	Q7KZI7	ENSG00000072518	8.06179	3.61624	5.149	1	0.936159	0	8.08296	3.22713	4.932	1	0.959239	0	+		+	LKPRPSADLTNSSAPSPSHKVQRSVSANPKQ	_PSADLTNSSAPS(ph)PSHK_
TSC22D1	TSC22D1;TSC22D1	415	Phosphorylation	Q15714	ENSG00000102804	6.18147	5.487	7.659	1	0.998255	0.082465	8.32699	3.21649	4.916	2	0.866494	0.0141298				PTVNTSRFRVVKLDSSSEPFKKGRWTCTEFY	_LDSS(ph)SEPFKKGR_
ZNF24	ZNF24	16	Phosphorylation	P17028	ENSG00000172466	6.82278	3.25544	4.665	1	0.949464	1.81e-05	7.02535	2.9478	4.532	1	0.998388	2.04e-05			+	MSAQSVEEDSILIIPTPDEEEKILRVKLEED	_(ac)SAQSVEEDSILIIPT(ph)PDEEEK_
PHF14	PHF14	530	Phosphorylation	O94880	ENSG00000106443	NA	NA	NA	NA	NA	NA	8.10992	2.94347	4.526	1	1	0.000647656	+		+	QSYCKMSLQEREKQLSPEAQARINARLQQYR	_EKQLS(ph)PEAQAR_
BCLAF1	BCLAF1;BCLAF1;BCLAF1;BCLAF1;BCLAF1;BCLAF1;BCLAF1	341	Phosphorylation	Q9NYF8	ENSG00000029363	6.98189	2.86709	4.144	5	1	0.00473145	6.04305	2.86586	4.415	1	0.999828	0.019442	+			GDQETAKTGKFLKRFTDEESRVFLLDRGNTR	_RFT(ph)DEESR_
PIF1	PIF1;PIF1	151	Phosphorylation	B2RPL7	ENSG00000140451	NA	NA	NA	NA	NA	NA	7.38823	2.82218	4.353	1	0.860513	0.000304694	+		+	RAQLLGPRPRDFVTISPVQPEERRLRAATRV	_DFVTIS(ph)PVQPEER_
GEMIN8	GEMIN8	185	Phosphorylation	Q9NWZ8	ENSG00000046647	NA	NA	NA	NA	NA	NA	8.30222	2.76577	4.272	2	0.999979	0.00197715	+			SYVNADHDLYCNTRRSVEAPTERPGERRQAE	_S(ph)VEAPTERPGER_
BRCA1	BRCA1;BRCA1;BRCA1;BRCA1;BRCA1;BRCA1;BRCA1;BRCA1;BRCA1;BRCA1;BRCA1;BRCA1	753	Phosphorylation	E9PFC7	ENSG00000012048	7.30991	1.76239	2.662	2	1	8.88e-07	8.00087	2.62952	4.077	3	1	0.000366368	+			VKVSNNAEDPKDLMLSGERVLQTERSVESSS	_VSNNAEDPKDLMLS(ph)GER_
UTP14A	UTP14A;UTP14A;UTP14A	451	Phosphorylation	Q9BVJ6	ENSG00000156697	6.70212	2.50871	3.663	1	0.952292	3.08e-06	6.48676	2.61105	4.051	2	0.941218	5.72e-10	+			LSQDAEPAGSQETKDSGSQEVLSELRVLSQK	_DS(ph)GSQEVLSELR_
NRCAM	NRCAM;NRCAM;NRCAM;NRCAM;NRCAM;NRCAM;NRCAM;NRCAM	1299	Phosphorylation	F8W774	ENSG00000091129	NA	NA	NA	NA	NA	NA	7.68282	2.58813	4.018	2	0.999741	4.51e-06			+	KEKEPAEGNESSEAPSPVNAMNSFV______	_KEKEPAEGNESSEAPS(ph)PVNAMNSFV_
ARHGEF10	ARHGEF10;ARHGEF10;ARHGEF10	379	Phosphorylation	O15013	ENSG00000104728	NA	NA	NA	NA	NA	NA	8.48232	2.55925	3.977	2	0.953205	0.000302299	+			TRAAVKRGRSFIRTKSLIAQDHRSSLEEEQN	_TKS(ph)LIAQDHR_
PEX14	PEX14;PEX14	234	Phosphorylation	O75381	ENSG00000142655	NA	NA	NA	NA	NA	NA	7.39712	2.54092	3.951	1	0.634593	0.00613818	+			LKGLLLNRRQFPPSPSAPKIPSWQIPVKSPS	_RQFPPSPS(ph)APK_
HGD	HGD;HGD;HGD	244	Phosphorylation	A8K417	ENSG00000113924	7.3583	3.11367	4.475	2	0.999382	0.0146132	7.03092	2.52752	3.931	1	0.942066	0.106831				IPIAWYEDRQVPGGYTVINKYQGKLFAAKQD	_QVPGGYT(ph)VINK_
SMC3	SMC3;SMC3	1081	Phosphorylation	B0AZQ4	ENSG00000108055	8.23666	2.74444	3.98	3	0.953334	0	7.13261	2.52735	3.931	3	0.849177	0	+			QSQDEGEGSGESERGSGSQSSVPSVDQFTGV	_GS(ph)GSQSSVPSVDQFTGVGIR_
NASP	NASP;NASP;NASP;NASP	425	Phosphorylation	P49321	ENSG00000132780	NA	NA	NA	NA	0.494711	0.00694744	8.54274	2.51528	3.914	1	0.853971	5.3e-14	+			LEEKVRAKLVPSQEETKLSVEESEAAGDGVD	_LVPSQEET(ph)KLSVEESEAAGDGVDTK_
DCK	DCK;DCK;DCK;DCK	15	Phosphorylation	D6RFG8	ENSG00000156136	NA	NA	NA	NA	0.32477	0.0204924	7.45678	2.45347	3.826	1	0.815181	0.000648696	+			_MATPPKRSCPSFSASSEGTRIKKISIEGNI	_RSCPSFSAS(ph)SEGTR_
PHF14	PHF14	292	Phosphorylation	O94880	ENSG00000106443	NA	NA	NA	NA	NA	NA	6.55376	2.43397	3.798	1	0.963237	0	+			SRNSADDEELTNDSLTLSQSKSNEDSLILEK	_NSADDEELTNDSLT(ph)LSQSK_
MARK2	MARK2;MARK2;Par1b;MARK2	387	Phosphorylation	Q7KZI7	ENSG00000072518	NA	NA	NA	NA	NA	NA	8.09468	2.43117	3.794	1	0.809506	0				TITLKPRPSADLTNSSAPSPSHKVQRSVSAN	_PSADLTNSS(ph)APSPSHK_
TBC1D5	TBC1D5;TBC1D5;TBC1D5;TBC1D5	561	Phosphorylation	C9JP52	ENSG00000131374	NA	NA	NA	NA	NA	NA	6.58595	2.42678	3.787	1	0.78447	0.00172662	+		+	TLTDLQGLSSKNISSSPSVESLPGGREFTGS	_NISSS(ph)PSVESLPGGR_
SMC3	SMC3;SMC3	1086	Phosphorylation	B0AZQ4	ENSG00000108055	NA	NA	NA	NA	0	NA	6.93251	2.3724	3.71	1	0.668221	0	+			GEGSGESERGSGSQSSVPSVDQFTGVGIRVS	_GSGSQSS(ph)VPSVDQFTGVGIR_
C1orf167	C1orf167;C1orf167;C1orf167;C1orf167;C1orf167;C1orf167;C1orf167	1083	Phosphorylation	Q5SNV9	ENSG00000215910	8.35976	2.8536	4.126	4	1	0.0708364	7.94363	2.35783	3.689	2	1	0.0760926				QEVAAGAQEQRVAQASLARWRSCGQQGQEDG	_VAQAS(ph)LARWR_
CHEK2	CHEK2;CHEK2;CHEK2;CHEK2;CHEK2;CHEK2;CHEK2	260	Phosphorylation	A8JZZ5	ENSG00000183765	7.55709	2.51374	3.67	2	1	0.00734114	7.71795	2.31794	3.632	4	1	0.00157186	+			KVAIKIISKRKFAIGSAREADPALNVETEIE	_KFAIGS(ph)AR_
MAPK9	MAPK9;MAPK9;MAPK9;MAPK9;MAPK9	185	Phosphorylation	B5BUJ7	ENSG00000050748	NA	NA	NA	NA	NA	NA	7.26888	2.24878	3.533	1	0.971269	1.2e-14	+			FGLARTACTNFMMTPYVVTRYYRAPEVILGM	_TACTNFMMTPY(ph)VVTR_
MGA	MGA;MGA;MGA;MGA;MGA;MGA	449	Phosphorylation	E7ENI0	ENSG00000174197	8.47043	1.50807	2.321	2	0.917648	8.8e-05	8.55705	2.23315	3.511	1	0.876586	0.000422056	+		+	DNPEADHLSSKWLPSSPSGVAKAKMFKLDTG	_WLPSS(ph)PSGVAK_
REEP2	REEP2;REEP2;REEP2;REEP2	210	Phosphorylation	A8K3D2	ENSG00000132563	NA	NA	NA	NA	NA	NA	6.90151	2.20774	3.474	2	0.999982	0	+			SLRSSTNPADSRTEASEDDMGDKAPKRAKPI	_TEAS(ph)EDDMGDKAPK_
LARP7	LARP7;LARP7	338	Phosphorylation	Q4G0J3	ENSG00000174720	7.98655	1.83451	2.759	1	0.948702	5.42e-09	8.29152	2.1723	3.424	2	0.97049	0	+			EASEASKENRDIEISTEEEKDTGDLKDSSLL	_DIEIST(ph)EEEKDTGDLKDSSLLK_
CDC27	CDC27;CDC27;CDC27;CDC27;CDC27	432	Phosphorylation	G3V1C4	ENSG00000004897	NA	NA	NA	NA	NA	NA	8.10158	2.15445	3.398	2	0.999888	2.56e-08	+			SKTNKGGITQPNINDSLEITKLDSSIISEGK	_GGITQPNINDS(ph)LEITK_
MED1	MED1	664	Phosphorylation	Q15648	ENSG00000125686	NA	NA	NA	NA	NA	NA	6.29312	2.13363	3.368	1	0.973202	0.00339176	+		+	LKDNPAQDFSTLYGSSPLERQNSSSGSPRME	_DNPAQDFSTLYGSS(ph)PLER_
MSX2	MSX2;MSX2	63	Phosphorylation	P35548	ENSG00000120149	NA	NA	NA	NA	NA	NA	7.94022	2.12141	3.351	1	1	0			+	SVEALMSDKKPPKEASPLPAESASAGATLRP	_EAS(ph)PLPAESASAGATLRPLLLSGHGAR_
SMC3	SMC3;SMC3	1085	Phosphorylation	B0AZQ4	ENSG00000108055	NA	NA	NA	NA	0	NA	4.3778	2.0971	3.316	1	0.856916	0.0120462	+			EGEGSGESERGSGSQSSVPSVDQFTGVGIRV	_GSGSQS(ph)SVPSVDQFTGVGIR_
ZNF516	ZNF516;ZNF516	930	Phosphorylation	Q92618	ENSG00000101493	8.4484	2.17846	3.22	2	0.9991	4.55e-12	8.14373	2.09576	3.314	2	0.983919	0.0873079	+		+	KPVPAPGGGGFSRSATPTPTVIARAGAQPSA	_SAT(ph)PTPTVIAR_
RBM7	RBM7;RBM7;RBM7	204	Phosphorylation	Q6IRX3	ENSG00000076053	NA	NA	NA	NA	NA	NA	6.49031	2.0653	3.271	2	0.999992	0.00169582	+			WRQGTPSSQRKVRMNSYPYLADRHYSREQRY	_MNS(ph)YPYLADR_
MYBL2	MYBL2;MYBL2	421	Phosphorylation	P10244	ENSG00000101057	NA	NA	NA	NA	NA	NA	6.58622	2.05402	3.255	1	0.928508	4.7e-05	+		+	PPSVLKRQRKRRVALSPVTENSTSLSFLDSC	_VALS(ph)PVTENSTSLSFLDSCNSLTPK_
RRP15	RRP15;RRP15	8	Phosphorylation	Q9Y3B9	ENSG00000067533	NA	NA	NA	NA	NA	NA	8.29343	2.02116	3.208	1	0.5	0.00205181				________MAAAAPDSRVSEEENLKKTPKKK	_(ac)AAAAPDS(ph)RVSEEENLKK_
RPS6	RPS6;RPS6;RPS6;RPS6	236	Phosphorylation	A2A3R6	ENSG00000137154	8.43359	1.51652	2.333	1	0.951635	0.00129215	8.43843	1.99802	3.174	10	0.979372	0.000460127	+			KEKRQEQIAKRRRLSSLRASTSKSESSQK__	_LSS(ph)LRAS(ph)TSK_
RPS6	RPS6;RPS6;RPS6;RPS6	241	Phosphorylation	A2A3R6	ENSG00000137154	6.9387	2.20204	3.252	1	0.585271	0.00129215	6.37491	1.99037	3.164	1	0.575555	0.000460127	+			EQIAKRRRLSSLRASTSKSESSQK_______	_LSS(ph)LRAST(ph)SK_
LARP7	LARP7;LARP7	337	Phosphorylation	Q4G0J3	ENSG00000174720	NA	NA	NA	NA	NA	NA	7.19819	1.9879	3.16	1	0.830822	0.00427635	+			KEASEASKENRDIEISTEEEKDTGDLKDSSL	_DIEIS(ph)TEEEKDTGDLKDSSLLK_
PML	PML;PML;PML;PML;PML;PML;PML;PML;promyelocytic leukemia protein	403	Phosphorylation	P29590	ENSG00000140464	NA	NA	NA	NA	0	NA	8.16578	1.97427	3.141	1	0.999996	0	+		+	SCITQGKDAAVSKKASPEAASTPRDPIDVDL	_KAS(ph)PEAASTPRDPIDVDLPEEAER_
SMC1A	SMC1A	956	Phosphorylation	Q14683	ENSG00000072501;ENSG00000269384	5.41714	0.4246	0.868	1	0.60092	3.12e-12	8.00617	1.96768	3.131	1	0.889613	0	+			PLSKGTMDDISQEEGSSQGEDSVSGSQRISS	_GTMDDISQEEGS(ph)SQGEDSVSGSQR_
PJA2	PJA2	308	Phosphorylation	O43164	ENSG00000198961	7.48676	2.65299	3.857	1	0.5	0.0848002	8.41989	1.95066	3.107	1	0.5	2.08e-09	+			ICSEQNTNDREKNHGSSPEQVVRPKVRKLIS	_NHGS(ph)SPEQVVRPK_
BRCA1	BRCA1;BRCA1;BRCA1;BRCA1;BRCA1;BRCA1;BRCA1;BRCA1;BRCA1;BRCA1;BRCA1;BRCA1;BRCA1;BRCA1;BRCA1	1564	Phosphorylation	E9PFC7	ENSG00000012048	NA	NA	NA	NA	NA	NA	6.75781	1.92132	3.065	1	0.901978	0.00702591	+			ELIKVVDVEEQQLEESGPHDLTETSYLPRQD	_VVDVEEQQLEES(ph)GPHDLTETSYLPR_
MDFIC	MDFIC	15	Phosphorylation	H7BZY3	ENSG00000135272	NA	NA	NA	NA	NA	NA	5.42169	1.87884	3.004	1	1	0.0171217				_PQRVAEAGGGQLGSTAQGKCDKDNTEKDIT	_PQRVAEAGGGQLGS(ph)T(ph)AQGK_
MATR3	MATR3;MATR3;MATR3;DKFZp686K23100;MATR3;DKFZp686K0542	612	Phosphorylation	A8MXP9	ENSG00000015479	5.98728	1.94733	2.91	1	0.562385	3.34e-05	6.33995	1.84844	2.961	2	0.866376	0.0124124	+			YSPDGKESPSDKKSKTDGSQKTESSTEGKEQ	_T(ph)DGSQKTESSTEGKEQEEK_
USP32	USP32;USP32;USP32	1423	Phosphorylation	Q8NFA0	ENSG00000170832	8.16444	-1.67581	-1.95	2	0.8747	1.4e-08	8.4394	1.79913	2.89	2	0.897301	0	+			RLRLPQIGSKNKLSSSKENLDASKENGAGQI	_LSSS(ph)KENLDASK_
SPAG9	SPAG9;SPAG9;SPAG9;SPAG9	276	Phosphorylation	O60271	ENSG00000008294	8.09681	1.65356	2.516	1	0.932444	0	8.22835	1.75189	2.823	1	0.965808	0	+		+	EDELSDVSQGGSKATTPASTANSDVATIPTD	_ATT(ph)PASTANSDVATIPTDTPLKEENEGFVK_
FAM134C	FAM134C	26	Phosphorylation	Q86VR2	ENSG00000141699	NA	NA	NA	NA	NA	NA	7.22453	1.74382	2.811	2	0.999995	0.00995803	+			PGPASGSTFRGRRDVSGSWERDQQVEAAQRA	_DVS(ph)GSWER_
PRSS22		42	Phosphorylation	I3L147	ENSG00000005001	NA	NA	NA	NA	0.896949	0.00553616	7.42213	1.74257	2.809	1	0.997786	0.00488424				DETENAASTQRASVSSYRRRRHRLLPLASVF	_ASVSS(ph)YRR_
TRIM9	TRIM9	41	Phosphorylation	Q9C026	ENSG00000100505	7.94	1.91054	2.861	2	0.999865	3e-15	7.90637	1.73842	2.803	1	0.997606	1.15e-07	+		+	SHNLCQACARNILVQTPESESPQSHRAAGSG	_NILVQT(ph)PESESPQSHR_
ZMYM4	ZMYM4;ZMYM4	1062	Phosphorylation	Q5VZL5	ENSG00000146463	NA	NA	NA	NA	0	NA	7.58864	1.73518	2.799	2	0.5502	0	+			LLEMAEMIAEDEEKKTLSQGESQTSEHELFL	_KT(ph)LSQGESQTSEHELFLDTK_
TP53BP1	TP53BP1;TP53BP1;TP53BP1	1067	Phosphorylation	Q12888	ENSG00000067369	6.51091	2.04061	3.036	1	0.5	0.0091428	8.20648	1.72605	2.786	5	0.5	0.000194165	+			DPPTTPIRGNLLHFPSSQGEEEKEKLEGDHT	_GNLLHFPS(ph)SQGEEEKEK_
BCLAF1	BCLAF1;BCLAF1;BCLAF1;BCLAF1;BCLAF1;BCLAF1;BCLAF1	190	Phosphorylation	Q9NYF8	ENSG00000029363	NA	NA	NA	NA	0.496281	1.83e-05	6.44521	1.70253	2.752	1	0.626805	0.00105707	+			EESPLKSKSQEEPKDTFEHDPSESIDEFNKS	_SKSQEEPKDT(ph)FEHDPSESIDEFNK_
SPAG9	SPAG9;SPAG9;SPAG9;SPAG9	275	Phosphorylation	O60271	ENSG00000008294	NA	NA	NA	NA	0.480996	0.020725	6.54336	1.70217	2.752	1	0.499977	0	+			QEDELSDVSQGGSKATTPASTANSDVATIPT	_AT(ph)TPASTANSDVATIPTDTPLKEENEGFVK_
PPP1R12A	PPP1R12A;PPP1R12A;PPP1R12A;PPP1R12A;PPP1R12A;PPP1R12A;PPP1R12A	299	Phosphorylation	B2RAH5	ENSG00000058272	8.69574	1.47483	2.277	10	1	7.84e-07	8.87314	1.69902	2.747	8	1	0	+		+	QKKQNLLHSEKRDKKSPLIESTANMDNNQSQ	_KS(ph)PLIESTANMDNNQSQK_
CHD2	CHD2	1365	Phosphorylation	O14647	ENSG00000173575	NA	NA	NA	NA	0	NA	6.47676	1.685	2.727	2	0.5	0.0359068	+			NKVPRLKEEHGIELSSPRHSDNPSEEGEVKD	_LKEEHGIELS(ph)SPR_
ANKZF1	ANKZF1;ANKZF1	675	Phosphorylation	Q9H8Y5	ENSG00000163516	7.89832	1.23045	1.949	4	0.943921	0	8.01385	1.68518	2.727	2	0.838199	0	+		+	LAAERRLAAQLGAPTSPIPDSAIVNTRRCWS	_LAAQLGAPTS(ph)PIPDSAIVNTR_
SACS	SACS	1779	Phosphorylation	Q9NZJ4	ENSG00000151835	NA	NA	NA	NA	NA	NA	7.66554	1.6819	2.723	2	1	1.48e-10	+		+	VEEFHHVFRRIADLQSPLFRGPDDDPAALFE	_IADLQS(ph)PLFR_
TACC2	TACC2;TACC2;TACC2;TACC2;TACC2;TACC2;TACC2;TACC2;TACC2;TACC2;TACC2;TACC2;TACC2	2226	Phosphorylation	O95359	ENSG00000138162	7.63077	0.969307	1.598	1	1	0.000620561	7.61125	1.68001	2.72	1	1	0.00494809	+		+	EGVVPPASGGGRVQNSPPVGRKTLPLTTAPE	_VQNS(ph)PPVGR_
MCM6	MCM6;MCM6	758	Phosphorylation	Q14566	ENSG00000076003	6.80566	0.171591	0.528	1	0.971575	0.0191315	6.05584	1.66598	2.7	1	0.999982	7.03e-08	+			LKRSELVNWYLKEIESEIDSEEELINKKRII	_EIES(ph)EIDSEEELINK_
RPS6	RPS6;RPS6;RPS6;RPS6	240	Phosphorylation	A2A3R6	ENSG00000137154	8.36892	1.55493	2.384	5	0.966199	0.000168637	8.99867	1.64662	2.672	5	0.982537	0.00025284	+			QEQIAKRRRLSSLRASTSKSESSQK______	_LSSLRAS(ph)TSK_
CCDC88A	CCDC88A;CCDC88A;KIAA1212;CCDC88A;CCDC88A;KIAA1212;CCDC88A	1587	Phosphorylation	Q3V6T2	ENSG00000115355	NA	NA	NA	NA	NA	NA	7.48323	1.62134	2.636	1	0.976033	0.00102232	+			DDSSTGSRVHASRPASLDSGRTSTSNSNNNA	_VHASRPAS(ph)LDSGR_
CLSPN	CLSPN;CLSPN	720	Phosphorylation	Q1RMC5	ENSG00000092853	5.51871	1.78885	2.698	1	0.9963	0.000794697	7.81983	1.60549	2.613	4	0.998144	0.000689456	+			EIGKAVGFLSVPKSLSSDSTLLLFKDSSSKM	_SLS(ph)SDSTLLLFK_
PBX2;PBX2;PBX2;PBX2;PBX2;PBX2;PBX2	PBX2;PBX2;PBX2;PBX2;PBX2	104	Phosphorylation	F8VNW9	ENSG00000204304;ENSG00000206315;ENSG00000224952;ENSG00000225987;ENSG00000232005;ENSG00000236353;ENSG00000237344	7.74553	1.74713	2.642	6	0.5	2.29e-05	7.6637	1.60379	2.611	6	0.5	2.69e-06				SVLCEIKEKTGLSIRSSQEEEPVDPQLMRLD	_S(ph)SQEEEPVDPQLMR_
ARHGEF11	ARHGEF11;ARHGEF11	1458	Phosphorylation	O15085	ENSG00000132694	7.89353	0.535854	1.017	2	0.703219	0.00207511	6.88541	1.59034	2.592	1	0.47108	0.00015378	+			ELAHRELLKSLGGESSGGTTPVGSFHTEAAR	_SLGGESS(ph)GGTTPVGSFHTEAAR_
SCYL3	SCYL3	707	Phosphorylation	Q8IZE3	ENSG00000000457	6.07893	1.47975	2.283	2	0	NA	8.03015	1.58212	2.58	3	1	9.07e-06	+		+	LPELRTEMVPKKDDVSPVMQFSSKFAAAEIT	_KDDVS(ph)PVMQFSSK_
TSPYL1	TSPYL;TSPYL1;TSPYL1	140	Phosphorylation	Q6FI91	ENSG00000189241	NA	NA	NA	NA	NA	NA	6.89492	1.56047	2.549	1	0.530382	0.00180873				VQGGEKALEICGAQRSASELTAGAEAEAEEV	_S(ph)ASELTAGAEAEAEEVK_
VAPB	VAPB;VAPB	158	Phosphorylation	O95292	ENSG00000124164	8.69713	1.39094	2.164	8	0.999466	9.77e-05	8.79343	1.5511	2.536	12	0.999118	7.71e-05	+			TTASKTETPIVSKSLSSSLDDTEVKKVMEEC	_SLS(ph)SSLDDTEVKK_
GSK3B	GSK3B;GSK3B;GSK3B	390	Phosphorylation	B5BUC0	ENSG00000082701	6.14142	1.86469	2.8	2	0.916256	1.6e-14	6.68985	1.54518	2.527	4	0.991702	0	+		+	TILIPPHARIQAAASTPTNATAASDANTGDR	_IQAAAST(ph)PTNATAASDANTGDR_
FOXO3	FOXO3;FOXO3;DKFZp781A0677;FOXO3	253	Phosphorylation	O43524	ENSG00000118689	NA	NA	NA	NA	NA	NA	8.02942	1.53316	2.51	1	0.999997	0.000272756	+			PDGGKSGKAPRRRAVSMDNSNKYTKSRGRAA	_AVS(ph)MDNSNKYTK_
HTATSF1	HTATSF1;HTATSF1;HTATSF1;HTATSF1	2	Phosphorylation	O43719	ENSG00000102241	5.84223	1.42761	2.213	1	0.5	0.00247684	6.81782	1.52527	2.499	2	0.913771	0	+			______________MSGTNLDGNDEFDEQLR	_(ac)S(ph)GTNLDGNDEFDEQLR_
HTATSF1	HTATSF1;HTATSF1;HTATSF1;HTATSF1	4	Phosphorylation	O43719	ENSG00000102241	5.64317	1.82717	2.749	1	0.5	0.00247684	5.41162	1.52361	2.496	1	0.5	0.021333	+			____________MSGTNLDGNDEFDEQLRMQ	_(ac)S(ph)GTNLDGNDEFDEQLR_
SRRM2	SRRM2;SRRM2;KIAA0324	1231	Phosphorylation	Q9UQ35	ENSG00000167978	8.24371	1.93987	2.9	4	0.666263	1.05e-09	7.20276	1.51202	2.48	1	0.58896	1.02e-07	+			AGSSPETKEQNSALPTSSQDEELMEVVEKSE	_EQNSALPT(ph)SSQDEELM(ox)EVVEK_
TRIM28	TRIM28	473	Phosphorylation	Q13263	ENSG00000130726	9.62997	2.05078	3.049	65	1	2.77e-06	9.98145	1.5097	2.476	65	1	3.6e-13	+			YSSAEPHVSGVKRSRSGEGEVSGLMRKVPRV	_S(ph)GEGEVSGLMR_
PUM2	PUM2;PUM2;PUM2;PUM2	182	Phosphorylation	Q8TB72	ENSG00000055917	8.13672	1.00123	1.641	1	0.989164	0.0204236	8.42455	1.49262	2.452	2	0.999389	0.000324098	+		+	ADCKDFNRTPGSRQASPTEVVERLGPNTNPS	_QAS(ph)PTEVVER_
THRAP3	THRAP3	377	Phosphorylation	Q9Y2W1	ENSG00000054118	5.83361	1.73747	2.629	1	0	NA	6.70792	1.49206	2.451	3	0.930925	0.0112429	+			QKQTNTDKEKIKEKGSFSDTGLGDGKMKSDS	_IKEKGS(ph)FSDTGLGDGK_
RBM7;	RBM7;RBM7;RBM7;RBM7;RBM7	136	Phosphorylation	Q6IRX3	ENSG00000076053;ENSG00000255663	8.32461	2.30822	3.395	6	0.99935	1.21e-05	8.41878	1.47202	2.423	7	0.998808	0.000914396	+			MDNMTSSAQIIQRSFSSPENFQRQAVMNSAL	_SFS(ph)SPENFQR_
FBXO4	FBXO4;FBXO4;FBXO4;FBXO4	48	Phosphorylation	B3KNA0	ENSG00000151876	7.78868	1.83851	2.764	2	0.760956	0.000191551	7.95215	1.46723	2.416	3	0.85221	5.38e-05	+			TFWQSVSKERVARTTSREEVDEAASTLTRLP	_TTS(ph)REEVDEAASTLTR_
LRWD1	LRWD1	245	Phosphorylation	Q9UFC0	ENSG00000161036	NA	NA	NA	NA	NA	NA	6.35027	1.46163	2.408	1	0.734645	5.67e-12	+			AALKRPDDVPLSLSPSKRACASPSAQVEGSP	_RPDDVPLSLSPS(ph)KR_
STIM1	STIM1;STIM1;STIM1;STIM1	627	Phosphorylation	G0XQ39	ENSG00000167323	NA	NA	NA	NA	0	NA	6.68075	1.45481	2.398	2	0.72734	0.0109645	+			MPGHSESLGDLTHSDSESSLHMSDRQRVAPK	_DLTHSDS(ph)ESSLHMSDR_
NUMA1	NUMA1;NUMA1	706	Phosphorylation	F5H2L0	ENSG00000137497	NA	NA	NA	NA	NA	NA	6.77308	1.45418	2.397	1	0.968914	0.00230593			+	SITRHKALMTIIPDLSPNNPLSKLPRTQPDG	_ALMTIIPDLS(ph)PNNPLSK_
SPEN	SPEN	2411	Phosphorylation	Q96T58	ENSG00000065526	NA	NA	NA	NA	NA	NA	6.45602	1.45181	2.394	2	0.5	4.23e-12	+			QSCTSDLSKIPSTENSSQEISVEERTPTKAS	_IPSTENS(ph)SQEISVEER_
ATF2	ATF2;ATF2;ATF2;ATF2;ATF2;ATF2;ATF2;ATF2;ATF2;ATF2;ATF2;ATF2;ATF2;ATF2	90	Phosphorylation	P15336	ENSG00000115966	7.44649	1.73375	2.624	5	1	0	8.05911	1.44848	2.389	6	1	0	+		+	FLKNCEEVGLFNELASPFENEFKKASEDDIK	_NCEEVGLFNELAS(ph)PFENEFKK_
KMT2D	MLL2	4849	Phosphorylation	O14686	ENSG00000167548	7.93864	-0.323299	-0.135	2	0	NA	8.40941	1.44122	2.378	2	0.999971	0	+		+	EAEGPGGKEKGLEGKSPDTGPDWLKQFDAVL	_GLEGKS(ph)PDTGPDWLK_
ASCC3	ASCC3	2195	Phosphorylation	Q8N3C0	ENSG00000112249	7.73179	2.00601	2.989	7	0.99988	0.000576261	7.95607	1.43536	2.37	6	0.984444	6.03e-09	+			TQASLSAQVNTKVSDSLTDLALK________	_VSDS(ph)LTDLALK_
BBS2	BBS2;BBS2	365	Phosphorylation	A8K0N9	ENSG00000125124	NA	NA	NA	NA	NA	NA	7.52381	1.43232	2.366	1	1	2.41e-06	+		+	LELRNYEENAKAELASPLNEADGHRGIIPAN	_AELAS(ph)PLNEADGHR_
NEDD1	NEDD1;NEDD1;NEDD1	418	Phosphorylation	G3V3F1	ENSG00000139350	7.56785	1.69341	2.57	5	1	0	8.55522	1.40866	2.332	8	1	6.64e-06	+		+	SSFDDTGKSSLGDMFSPIRDDAVVNKGSDES	_SSLGDMFS(ph)PIRDDAVVNK_
ZNF318	ZNF318	1856	Phosphorylation	Q5VUA4	ENSG00000171467	7.51917	0.978488	1.611	1	0	NA	8.08913	1.40283	2.324	2	0.999979	6.46e-06	+		+	LMTGSETPSKVVIKLSPQACSFTKAKLDSFL	_VVIKLS(ph)PQACSFTK_
USP47	USP47;USP47;USP47	910	Phosphorylation	Q96K76	ENSG00000170242	8.11291	1.0371	1.689	4	1	0	7.89191	1.40212	2.323	3	1	0	+		+	DSSKSTETSDFENIESPLNERDSSASVDNRE	_STETSDFENIES(ph)PLNER_
MFAP1	MFAP1	81	Phosphorylation	P55081	ENSG00000140259	NA	NA	NA	NA	0.447126	0	6.21117	1.39512	2.313	1	0.575675	0				AKEQEAEPEEQEEDSSSDPRLRRLQNRISED	_EQEAEPEEQEEDSS(ph)SDPR_
ANKS1A	ANKS1A	632	Phosphorylation	Q92625	ENSG00000064999	NA	NA	NA	NA	NA	NA	6.98143	1.37829	2.289	1	0.525346	8.11e-05				LKLSRSLSKSDSDLLTCSPTEDATMGSRSES	_SDSDLLT(ph)CSPTEDATM(ox)GSR_
TCEB3	TCEB3	542	Phosphorylation	Q14241	ENSG00000011007	8.01343	1.87452	2.813	2	0.910935	2.88e-05	8.22149	1.37373	2.282	3	0.9468	4.66e-05	+		+	LELISSFQPKRKAFSSPQEEEEAGFTGRRMN	_AFSS(ph)PQEEEEAGFTGR_
UBE4B	Ube4B;UBE4B;UBE4B	31	Phosphorylation	G0ZJH6	ENSG00000130939	8.03205	1.4489	2.242	4	0.958224	0	8.02305	1.3739	2.282	2	0.944582	3.24e-13	+		+	RLAGGQTSQPTTPLTSPQRENPPGPPIAASA	_LAGGQTSQPTTPLTS(ph)PQR_
TP53BP1	TP53BP1;TP53BP1;TP53BP1;TP53BP1	993	Phosphorylation	Q12888	ENSG00000067369	NA	NA	NA	NA	NA	NA	6.5229	1.37228	2.28	1	0.999641	8.61e-09	+		+	APDVDDKLCLRMKLVSPETEASEESLQFNLE	_LVS(ph)PETEASEESLQFNLEKPATGER_
PJA2	PJA2	309	Phosphorylation	O43164	ENSG00000198961	7.48676	2.65299	3.857	1	0.5	0.0848002	8.44012	1.36154	2.265	1	0.771307	2.08e-09	+		+	CSEQNTNDREKNHGSSPEQVVRPKVRKLISS	_NHGSS(ph)PEQVVRPK_
SEC61B	SEC61B	49	Phosphorylation	P60468	ENSG00000106803	7.44078	0.846473	1.434	2	0	NA	8.41251	1.35918	2.261	4	0.999996	0.000399146	+			RKNASCGTRSAGRTTSAGTGGMWRFYTEDSP	_TTS(ph)AGTGGMWR_
GOLGB1	GOLGB1;GOLGB1;GOLGB1;GOLGB1;GOLGB1;GOLGB1;GOLGB1	542	Phosphorylation	B2ZZ91	ENSG00000173230	NA	NA	NA	NA	0.463618	7.99e-05	5.8257	1.35586	2.256	1	0.764138	0				REVSEISIVDIANKRSSSAEESGQDVLENTF	_S(ph)SSAEESGQDVLENTFSQK_
SRRM2	SRRM2;SRRM2	315	Phosphorylation	Q9UQ35	ENSG00000167978	6.26354	0.234011	0.612	2	0.714187	5.57e-10	5.99929	1.3488	2.246	1	0.388947	2.07e-06	+			SGRRGEGDAPFSEPGTTSTQRPSSPETATKQ	_GEGDAPFSEPGT(ph)TSTQRPSSPETATK_
HMGA1;C2orf81	HMGA1;HMGA1;C2orf81;HMGA1;HMGA1	8	Phosphorylation	P17096	ENSG00000137309;ENSG00000159239	7.44431	1.41592	2.198	2	0.708727	5.27e-11	6.79669	1.3446	2.24	1	0.915163	1e-15				________MSESSSKSSQPLASKQEKDGTEK	_(ac)SESSSKS(ph)SQPLASK_
MTDH	MTDH;MTDH;MTDH	298	Phosphorylation	Q86UE4	ENSG00000147649	7.90789	2.17431	3.215	4	0.999941	0.000545811	8.39848	1.33657	2.229	6	0.999744	0.000633754	+			GGGWNEKSVKLSSQISAGEEKWNSVSPASAG	_LSSQIS(ph)AGEEK_
ZNF318	ZNF318	143	Phosphorylation	Q5VUA4	ENSG00000171467	NA	NA	NA	NA	0	NA	6.03993	1.33451	2.226	1	0.642898	0.00520702				GDSGSRRRSPGLCSDSLEKSLRITVGNDHFC	_RRSPGLCSDS(ph)LEK_
KIFAP3	KIFAP3;KIFAP3;KIFAP3	60	Phosphorylation	Q92845	ENSG00000075945	7.27969	1.37496	2.143	2	0.99983	3.88e-13	8.43899	1.33125	2.221	8	1	5.34e-05	+			MLGERKECQKIIRLKSLNANTDITSLARKVV	_LKS(ph)LNANTDITSLAR_
CLSPN	CLSPN;CLSPN;CLSPN;CLSPN;CLSPN	260	Phosphorylation	Q1RMC5	ENSG00000092853	5.79236	1.64238	2.501	2	0.990642	0.000110705	6.10034	1.32878	2.218	1	0.931611	3.5e-06	+			KKHKKKEPSLESGVHSFEEGSELSKGTTRKE	_KEPSLESGVHS(ph)FEEGSELSK_
TRIM28	TRIM28	471	Phosphorylation	Q13263	ENSG00000130726	7.62198	2.17469	3.215	2	0.900042	2.17e-05	7.62874	1.32671	2.215	2	0.698149	1.04e-07	+			DPYSSAEPHVSGVKRSRSGEGEVSGLMRKVP	_S(ph)RSGEGEVSGLM(ox)R_
AKAP12	AKAP12	1760	Phosphorylation	Q02952	ENSG00000131016	NA	NA	NA	NA	NA	NA	6.38491	1.32504	2.212	2	0.999969	0.00222511	+		+	ELQEGKVHSESDKAITPQAQEELQKQERESA	_VHSESDKAIT(ph)PQAQEELQK_
STIM1	STIM1;STIM1;STIM1;STIM1	257	Phosphorylation	G0XQ39	ENSG00000167323	8.13424	1.70301	2.583	1	1	3.59e-05	8.14479	1.31551	2.199	1	1	0.0630365	+			KKMMKDLEGLHRAEQSLHDLQERLHKAQEEH	_AEQS(ph)LHDLQER_
MARCKS;MARCKS	MARCKS;MARCKS	120	Phosphorylation	P29966	ENSG00000155130	NA	NA	NA	NA	0.499815	0	9.18267	1.29525	2.17	1	0.846727	0	+			KEAPAEGEAAEPGSPTAAEGEAASAASSTSS	_EAPAEGEAAEPGSPT(ph)AAEGEAASAASSTSSPK_
SP4	SP4;SP4	37	Phosphorylation	Q02446	ENSG00000105866	5.46966	1.10293	1.778	1	0	NA	6.12943	1.29337	2.167	2	0.578941	9.45e-10	+			GGKTSEPENNNKKPKTSGSQDSQPSPLALLA	_T(ph)SGSQDSQPSPLALLAATCSK_
EI24	EI24	330	Phosphorylation	O14681	ENSG00000149547	7.90946	2.55807	3.73	1	0.889816	0.0775626	8.07936	1.2909	2.164	2	0.999941	0.00146173	+		+	LSSSTSAEKFPSPHPSPAKLKATAGH_____	_FPSPHPS(ph)PAK_
MCM2	MCM2;MCM2;MCM2;MCM2;MCM2;MCM2	106	Phosphorylation	P49736	ENSG00000073111	6.43458	1.29484	2.035	2	0.5	1.18e-06	6.7263	1.29001	2.162	1	0.5	2.54e-05	+			EAEGLALDDEDVEELTASQREAAERAMRQRD	_AIPELDAYEAEGLALDDEDVEELT(ph)ASQR_
PHF14	PHF14	835	Phosphorylation	O94880	ENSG00000106443	NA	NA	NA	NA	NA	NA	8.14214	1.28635	2.157	7	1	0.0304602	+			KKIPIRNTRTRGRKRSFVPEEEKHEERVPRE	_S(ph)FVPEEEKHEER_
CCND2	CCND2	271	Phosphorylation	P30279	ENSG00000118971	NA	NA	NA	NA	NA	NA	6.52644	1.28481	2.155	1	0.994006	0	+			NSLQQYRQDQRDGSKSEDELDQASTPTDVRD	_DGSKS(ph)EDELDQASTPTDVR_
NUMA1	NUMA1 variant protein;NUMA1;NUMA1;NUMA1;NUMA1;NUMA1;NUMA1;NUMA1;NUMA1;NUMA1;NUMA1;NUMA1;NUMA1;NUMA1	82	Phosphorylation	Q4LE64	ENSG00000137497	NA	NA	NA	NA	NA	NA	5.84592	1.28487	2.155	1	0.691467	7.44e-05	+			LDFVCSFLQKNRKHPSSPECLVSAQKVLEGS	_KHPS(ph)SPECLVSAQK_
RLF	RLF;RLF	632	Phosphorylation	Q13129	ENSG00000117000	8.37577	1.55513	2.384	4	0.951844	3e-15	8.54899	1.28481	2.155	3	0	NA	+		+	KKLLLKGSQKGICPKSPSAIPEQNHSLNDQA	_S(ph)PSAIPEQNHSLNDQAK_
SPAG9	SPAG9;SPAG9;SPAG9	226	Phosphorylation	O60271	ENSG00000008294	7.57482	1.42616	2.211	2	0.99999	0.0163251	7.88583	1.27513	2.141	3	1	0.00259918	+		+	AGDGLLTPDAQKGGETPGSEQWKFQELSQPR	_GGET(ph)PGSEQWK_
ADRM1	ADRM1;ADRM1;DKFZp686G2045	213	Phosphorylation	Q16186	ENSG00000130706	6.81614	1.58395	2.423	1	0.837371	0.00345236	7.45797	1.27053	2.134	1	0	NA	+			SGPPGSSSSSSSRSQSAAVTPSSTTSSTRAT	_SQS(ph)AAVTPSSTTSSTR_
OSBP	OSBP	379	Phosphorylation	P22059	ENSG00000110048	7.81012	1.19799	1.905	2	0.916341	0	8.22484	1.26652	2.129	2	0.869219	0	+			EIITMPENLGHKRTGSNISGASSDISLDEQY	_TGS(ph)NISGASSDISLDEQYK_
HJURP	HJURP;HJURP	473	Phosphorylation	Q8NCD3	ENSG00000123485	8.37874	-0.0621434	0.215	2	1	0.00189763	8.33582	1.2667	2.129	1	1	0.0688853	+		+	LPDSWAMNMYRGGPASPGGLQGLETRRLSLP	_GGPAS(ph)PGGLQGLETR_
PARD3	PARD3;PARD3;PARD3;PARD3;PARD3;PARD3;PARD3	579	Phosphorylation	Q8TEW0	ENSG00000148498	7.6527	1.30562	2.05	5	0.999735	0.00945579	7.38043	1.26568	2.128	3	0.99998	0.0605497	+		+	FHPRELKAEDEDIVLTPDGTREFLTFEVPLN;QIPKETKAEDEDIVLTPDGTREFLTFEVPLN	_AEDEDIVLT(ph)PDGTR_
HUWE1	HUWE1;HUWE1;HUWE1;HUWE1	1368	Phosphorylation	Q7Z6Z7	ENSG00000086758	8.01999	1.82404	2.745	27	0.999999	0.000209825	7.93418	1.26351	2.124	20	1	0.00140366	+			LTHPPPIMGGVVRDLSMSEEDQMMRAIAMSL	_DLS(ph)MSEEDQM(ox)M(ox)R_
AFF4	AFF4;AFF4	212	Phosphorylation	Q9UHB7	ENSG00000072364	NA	NA	NA	NA	NA	NA	7.46031	1.25616	2.114	1	0.996505	3.79e-07	+		+	SHGNDHHSKEHQRSKSPRDPDANWDSPSRVP	_SKS(ph)PRDPDANWDSPSR_
DSN1	DSN1;DSN1;C20orf172;C20orf172	30	Phosphorylation	A8K3X3	ENSG00000149636	5.83823	0.969381	1.599	2	0.999995	8.07e-06	7.95955	1.25623	2.114	4	0.999996	3e-15	+		+	PVMSKTHDHQLESSLSPVEVFAKTSASLEMN	_THDHQLESSLS(ph)PVEVFAK_
UBXN7	UBXN7;UBXN7;UBXN7	285	Phosphorylation	O94888	ENSG00000163960	7.5854	-0.139299	0.111	1	0.940578	0	6.05888	1.25344	2.11	1	0.802787	0	+			SPPKKCARSESLIDASEDSQLEAAIRASLQE	_SESLIDAS(ph)EDSQLEAAIR_
KAT2B	KAT2B	117	Phosphorylation	Q92831	ENSG00000114166	NA	NA	NA	NA	0.938067	0.00126352	8.05812	1.23781	2.088	2	0.974064	0.000153688			+	AEESCKCNGWKNPNPSPTPPRADLQQIIVSL	_NPNPS(ph)PTPPR_
TP53BP1	TP53BP1;TP53BP1;TP53BP1;TP53BP1	119	Phosphorylation	Q12888	ENSG00000067369	6.53718	1.45728	2.253	1	0.729419	2.33e-06	8.06926	1.23462	2.083	1	0.767233	0	+			ISQVIEQLPQPNRTSSVLGMSVESAPAVEEE	_TSS(ph)VLGMSVESAPAVEEEKGEELEQK_
RPS20	RPS20;RPS20;RPS20	9	Phosphorylation	P60866	ENSG00000008988	NA	NA	NA	NA	NA	NA	8.10188	1.23297	2.081	2	0.95655	9.35e-05	+		+	_______MAFKDTGKTPVEPEVAIHRIRITL	_DTGKT(ph)PVEPEVAIHR_
DFFA	DFFA;DFFA	28	Phosphorylation	O00273	ENSG00000160049	5.30324	1.78839	2.697	1	0.525247	0.0719314	6.07033	1.22805	2.074	1	0.934911	0.0043363	+			GEIRTLKPCLLRRNYSREQHGVAASCLEDLR	_NYS(ph)REQHGVAASCLEDLR_
KIF4A;KIF4B	KIF4A;KIF4A;KIF4B	1228	Phosphorylation	Q59HG1	ENSG00000090889;ENSG00000226650	8.30149	1.06005	1.72	5	1	0	8.30709	1.22694	2.072	5	0.999998	0	+		+	KKRALASNTSFFSGCSPIEEEAH________	_RALASNTSFFSGCS(ph)PIEEEAH_
TIPIN	TIPIN;TIPIN;TIPIN	224	Phosphorylation	Q9BVW5	ENSG00000075131	NA	NA	NA	NA	NA	NA	7.75154	1.22503	2.069	2	0.91735	1.23e-06	+			LALERRQAKLLSNSQTLGNDMLMNTPRAHTV	_LLSNSQT(ph)LGNDMLMNTPR_
SLC25A46	SLC25A46;SLC25A46	44	Phosphorylation	Q96AG3	ENSG00000164209	NA	NA	NA	NA	NA	NA	7.65135	1.22367	2.067	1	0.549062	0.00308099	+			PARSFSTGSDLGHWVTTPPDIPGSRNLHWGE	_SFSTGSDLGHWVT(ph)TPPDIPGSR_
HERC1	HERC1;HERC1;HERC1	1428	Phosphorylation	Q15751	ENSG00000103657	5.23447	0.224164	0.599	1	0.886927	1.39e-07	6.03181	1.22336	2.067	2	0.949706	6e-15	+			RADDPPPQSQQERRVSTDLPEGQDVYTAACN	_RVS(ph)TDLPEGQDVYTAACNSVIHR_
MATR3	MATR3;MATR3;MATR3;MATR3	206	Phosphorylation	A8MXP9	ENSG00000015479	7.52776	-0.526784	-0.408	4	1	6.87e-07	8.15458	1.20989	2.048	5	0.99986	0	+			DRGPSLNPVLDYDHGSRSQESGYYDRMDYED	_GPSLNPVLDYDHGS(ph)R_
ATF7IP	ATF7IP;ATF7IP;ATF7IP	565	Phosphorylation	F5GX74	ENSG00000171681	6.64519	1.47887	2.282	1	0.607418	0.00152182	7.77804	1.18606	2.014	1	0.768499	0.000169968	+			DERPSEKNEFSRRKRSKSEDMDNVQSKRRRY	_S(ph)KSEDMDNVQSK_
SLC25A46	SLC25A46;SLC25A46	45	Phosphorylation	Q96AG3	ENSG00000164209	NA	NA	NA	NA	NA	NA	7.62423	1.18047	2.006	1	0.545065	0.00508978	+		+	ARSFSTGSDLGHWVTTPPDIPGSRNLHWGEK	_SFSTGSDLGHWVTT(ph)PPDIPGSR_
RSF1	RSF1;RSF1;RSF1	408	Phosphorylation	Q96T23	ENSG00000048649	7.44866	1.07759	1.744	1	0.999703	0	7.80847	1.17683	2	1	0.998203	0	+		+	DDFDSPVKGPLCKSVTPTKEFLKDEIKQEEE	_SVT(ph)PTKEFLKDEIK_
DHX36	DHX36;DHX36	2	Phosphorylation	Q9H2U1	ENSG00000174953	6.03201	-0.0885922	0.179	1	0	NA	8.43894	1.17479	1.998	4	0.999983	0.000108375	+			______________MSYDYHQNWGRDGGPRS	_(ac)S(ph)YDYHQNWGR_
PPP1R18;PPP1R18;PPP1R18;PPP1R18;PPP1R18;PPP1R18;PPP1R18	PPP1R18;PPP1R18	224	Phosphorylation	G8JLJ4	ENSG00000146112;ENSG00000206485;ENSG00000225060;ENSG00000229998;ENSG00000230341;ENSG00000231247;ENSG00000234000	7.84377	1.33548	2.09	2	0.999811	0.00958488	7.88567	1.16935	1.99	2	0.999927	0.00976319	+		+	SREQSPRRKEVESRLSPGESAYQKLGLTEAH	_LS(ph)PGESAYQK_
EIF4ENIF1	EIF4ENIF1;EIF4ENIF1;EIF4ENIF1;EIF4ENIF1;EIF4ENIF1	670	Phosphorylation	Q9NRA8	ENSG00000184708	NA	NA	NA	NA	NA	NA	7.28303	1.16903	1.989	2	0.999288	0.0111424	+		+	RTRDGFRNRQQRVTKSPAPVHRGNSSSPAPA	_VTKS(ph)PAPVHR_
NCOR2	NCOR2;NCOR2	1025	Phosphorylation	C9JFD3	ENSG00000196498	NA	NA	NA	NA	NA	NA	6.17044	1.1413	1.95	1	0.986278	2.38e-07			+	DAPQQPGSSPRGKSRSPAPPADKEAFAAEAQ	_SRS(ph)PAPPADKEAFAAEAQK_
NCL	NCL;NCL;NCL;NCL;NCL	619	Phosphorylation	P19338	ENSG00000115053	7.87329	0.91265	1.522	4	1	3.36e-06	7.51614	1.13573	1.942	3	1	5.06e-06	+			RETGSSKGFGFVDFNSEEDAKAAKEAMEDGE	_GFGFVDFNS(ph)EEDAK_
INPP5F	INPP5F;INPP5F	940	Phosphorylation	Q9Y2H2	ENSG00000198825	NA	NA	NA	NA	0.571473	0.00161563	7.47952	1.13001	1.934	1	0.881648	0	+		+	HGSGLGKGQESPLKKSPSAGDVHILTGFAKP	_S(ph)PSAGDVHILTGFAK_
EP400	EP400	1547	Phosphorylation	Q96L91	ENSG00000183495	7.25479	1.31185	2.058	1	0	NA	7.88954	1.12869	1.932	2	0.998633	1.32e-06	+		+	SAPRHQPASASSTAASPAHPAKLRAQTTAQA	_HQPASASSTAAS(ph)PAHPAK_
ZNRF2	ZNRF2;ZNRF2	82	Phosphorylation	Q8NHG8	ENSG00000180233	8.21746	0.594549	1.096	8	1	8.82e-06	8.3079	1.12525	1.927	7	1	1.17e-09	+			AAAAAPAAPAAPRSRSLGGAVGSVASGARAA	_S(ph)LGGAVGSVASGAR_
UBE4B	Ube4B;UBE4B;UBE4B	30	Phosphorylation	G0ZJH6	ENSG00000130939	NA	NA	NA	NA	0	NA	7.85062	1.11976	1.919	1	0.570487	1.98e-10	+			ARLAGGQTSQPTTPLTSPQRENPPGPPIAAS	_LAGGQTSQPTTPLT(ph)SPQR_
TOPBP1	TOPBP1;TOPBP1;TOPBP1	888	Phosphorylation	Q92547	ENSG00000163781	8.35038	1.95319	2.918	3	0.999921	0.000496367	8.12808	1.11863	1.917	4	0.99778	0.000738123	+		+	LALANSSRNAVALSASPQLKEAQSEKEEAPK	_NAVALSAS(ph)PQLK_
CAMSAP2	CAMSAP2	1148	Phosphorylation	Q08AD1	ENSG00000118200	6.20922	1.78056	2.687	1	1	3.45e-06	6.67549	1.11736	1.915	2	0.999991	0.000112563	+			PPEKADVPVEKYDGESDKEQFDDDQKVCCGF	_YDGES(ph)DKEQFDDDQK_
ANP32A	ANP32A;ANP32A;ANP32A;ANP32A;ANP32A;ANP32A;ANP32A	17	Phosphorylation	P39687	ENSG00000140350	5.73807	1.66485	2.531	2	0.985238	0.0136855	6.37548	1.11503	1.912	1	0.824442	0.0055601	+			EMGRRIHLELRNRTPSDVKELVLDNSRSNEG	_NRTPS(ph)DVKELVLDNSR_
CHEK1	CHEK1;CHEK1;CHEK1	317	Phosphorylation	B4DT73	ENSG00000149554	NA	NA	NA	NA	NA	NA	7.79038	1.10836	1.903	2	0.996167	0.00315459	+		+	SPSGFSKHIQSNLDFSPVNSASSEENVKYSS	_HIQSNLDFS(ph)PVNSASSEENVK_
COBLL1	COBLL1;COBLL1	1016	Phosphorylation	B7Z2P5	ENSG00000082438	NA	NA	NA	NA	NA	NA	7.35732	1.09909	1.889	2	0.994634	6.83e-05	+		+	PKELTDKEAERDMLPSPEQTLSPLSKMPHSV	_DMLPS(ph)PEQTLSPLSK_
NPAT	NPAT;NPAT;NPAT	1151	Phosphorylation	B9EG70	ENSG00000149308	6.94262	1.13599	1.822	4	0.969638	9.21e-05	7.74214	1.09214	1.879	3	0.970891	8.04e-06	+		+	SRHTTIRETQSEKKVSPTEIVLESFHKATAN	_KVS(ph)PTEIVLESFHK_
VPS26B	VPS26B;VPS26B	304	Phosphorylation	Q4G0F5	ENSG00000151502	NA	NA	NA	NA	NA	NA	7.87078	1.08502	1.869	1	0.962567	0.00043099	+			EVVLWRKGDIVRKSMSHQAAIASQRFEGTTS	_SMS(ph)HQAAIASQR_
PTRF	PTRF;PTRF	300	Phosphorylation	Q6NZI2	ENSG00000177469	7.96279	1.13881	1.826	2	0.905784	0.00531879	7.8191	1.08441	1.868	1	0.789305	0.0915982	+			ERREKLKTSRDKLRKSFTPDHVVYARSKTAV	_S(ph)FTPDHVVYAR_
RPL19	RPL19	189	Phosphorylation	P84098	ENSG00000108298	7.93181	1.09146	1.762	4	0.998003	0.00353337	8.53409	1.08073	1.863	8	0.999998	1.63e-11	+			EERLQAKKEEIIKTLSKEEETKK________	_TLS(ph)KEEETKK_
BRD4	BRD4	1117	Phosphorylation	O60885	ENSG00000141867	8.51988	1.8894	2.833	9	1	0.00869544	8.44507	1.07656	1.857	8	1	0.020502	+		+	VQPQPLVVVKEEKIHSPIIRSEPFSPSLRPE	_IHS(ph)PIIR_
TAB3	TAB3;DKFZp313L0918;TAB3	5	Phosphorylation	Q8N5C8	ENSG00000157625	7.88018	2.02102	3.009	2	0.5	2.05e-06	8.09015	1.07272	1.852	2	0.5	1.41e-07	+			___________MAQSSPQLDIQVLHDLRQRF	_(ac)AQS(ph)SPQLDIQVLHDLR_
TAB3	TAB3;DKFZp313L0918;TAB3	4	Phosphorylation	Q8N5C8	ENSG00000157625	7.88018	2.02102	3.009	2	0.5	2.05e-06	8.09015	1.07272	1.852	2	0.5	1.41e-07				____________MAQSSPQLDIQVLHDLRQR	_(ac)AQS(ph)SPQLDIQVLHDLR_
NCAM1	NCAM1;NCAM1;NCAM1	784	Phosphorylation	P13591	ENSG00000149294;ENSG00000262279	7.85924	1.03259	1.683	2	0.960335	0.0372644	8.40135	1.06888	1.846	6	0.999546	0.000115647	+			GKDMEEGKAAFSKDESKEPIVEVRTEEERTP	_AAFSKDES(ph)KEPIVEVR_
CEP131	AZI1;AZI1	728	Phosphorylation	B2RN10	ENSG00000141577	NA	NA	NA	NA	NA	NA	5.4687	1.06681	1.843	1	0.999999	0.00114131	+			QKLIARHKQEVRRLKSLHEAELLQSDERASQ	_LKS(ph)LHEAELLQSDER_
MPHOSPH8	MPHOSPH8;MPHOSPH8	85	Phosphorylation	Q99549	ENSG00000196199	NA	NA	NA	NA	NA	NA	6.92296	1.06371	1.839	2	0.982951	0	+			EGGKVLYKVRWKGYTSDDDTWEPEIHLEDCK	_GYTS(ph)DDDTWEPEIHLEDCK_
HAUS6	HAUS6;FAM29A;FAM29A	584	Phosphorylation	Q7Z4H7	ENSG00000147874	8.46947	1.97085	2.942	6	1	3.46e-10	8.70728	1.06295	1.838	8	1	0	+		+	SLGSNPFLTRNQIPRTPENLITEIRSSWRKA	_T(ph)PENLITEIR_
FRYL	FRYL;FRYL;FRYL	2272	Phosphorylation	F5GX82	ENSG00000075539	6.08906	0.535058	1.016	1	0.961815	0.0025306	8.31647	1.06295	1.838	4	0.988659	6.9e-06	+		+	VVPSDIPKTYGGDTGSPEISFTKIFNNVSKE	_TYGGDTGS(ph)PEISFTK_
PPP1R9A	PPP1R9A;PPP1R9A;PPP1R9A;hCG_1741805;PPP1R9A;PPP1R9A;PPP1R9A;PPP1R9A;PPP1R9A	187	Phosphorylation	B2RWQ1	ENSG00000158528	6.40144	0.200002	0.567	2	0.993622	0.00716954	7.65622	1.05735	1.83	1	0.914839	0.00443455	+			QDEWGGSKSNRGSTDSLDSLSSRTEAVSPTV	_GSTDS(ph)LDSLSSR_
BOD1L1	BOD1L1	659	Phosphorylation	Q8NFC6	ENSG00000038219	NA	NA	NA	NA	0.333333	9.37e-06	6.77135	1.05651	1.828	1	0.706154	1e-15	+			NKNESKLEREHKRRTSTPVIMEGVQEETDTR	_RTS(ph)TPVIMEGVQEETDTR_
ANP32A	ANP32A;ANP32A;ANP32A;ANP32A;ANP32A;ANP32A;ANP32A	15	Phosphorylation	P39687	ENSG00000140350	NA	NA	NA	NA	NA	NA	7.60874	1.05582	1.827	2	0.584098	1.77e-05	+		+	_MEMGRRIHLELRNRTPSDVKELVLDNSRSN	_NRT(ph)PSDVKELVLDNSR_
GEMIN4	GEMIN4;GEMIN4	205	Phosphorylation	P57678	ENSG00000179409	NA	NA	NA	NA	NA	NA	8.22881	1.05311	1.824	4	1	0	+			LPALDEFPHPPKRLRSDPDACPTMPLLAMLL	_LRS(ph)DPDACPTMPLLAMLLR_
TNRC18	TNRC18;TNRC18;TNRC18	1540	Phosphorylation	H9KVB4	ENSG00000182095	NA	NA	NA	NA	NA	NA	7.4394	1.05221	1.822	1	0.999593	9.83e-05	+		+	GPGRPRKRTHAPSALSPPRKRGKSGHSSGKL	_THAPSALS(ph)PPRK_
MOCS2	MOCS2;MOCS2	2	Phosphorylation	O96007	ENSG00000164172	6.93472	-0.259116	-0.049	3	0.499998	0.000151459	7.58569	1.04299	1.809	4	0.5	1.06e-11				______________MSSLEISSSCFSLETKL	_(ac)S(ph)SLEISSSCFSLETK_
MOCS2	MOCS2;MOCS2	3	Phosphorylation	O96007	ENSG00000164172	6.93472	-0.259116	-0.049	3	0.499998	0.000151459	7.58569	1.04299	1.809	4	0.5	1.06e-11				_____________MSSLEISSSCFSLETKLP	_(ac)S(ph)SLEISSSCFSLETK_
NAA30	NAA30	196	Phosphorylation	B3KS28	ENSG00000139977	NA	NA	NA	NA	0	NA	7.91774	1.0383	1.802	1	0.605936	7.73e-06	+			DEQVRLLSSSLTADCSLRSPSGREVEPGEDR	_LLSSSLTADCS(ph)LRSPSGR_
C11orf30	C11orf30;C11orf30;C11orf30;EMSY;C11orf30;C11orf30;C11orf30	1145	Phosphorylation	B7ZKU0	ENSG00000158636	6.93318	1.54508	2.371	1	0.527152	0.0111979	7.74594	1.03815	1.802	3	0.96167	2.63e-08	+		+	TVTKITGGSSVPKLTSPVTSISPIQASEKTA	_LTS(ph)PVTSISPIQASEK_
EEPD1	EEPD1	21	Phosphorylation	Q7L9B9	ENSG00000122547	NA	NA	NA	NA	NA	NA	7.84535	1.03393	1.796	2	0.96684	0.000163539	+			GCHRSIPRDPSDLSHSRKFSAACNFSNILVN	_SIPRDPSDLSHS(ph)R_
DBN1	DBN1;DBN1;DBN1;DBN1;DBN1	391	Phosphorylation	A8MV58	ENSG00000113758	NA	NA	NA	NA	0	NA	7.99323	1.02949	1.79	1	0.532887	0	+			PTPIPTRSPSDSSTASTPVAEQIERALDEVT	_SPSDSSTAS(ph)TPVAEQIER_
FAM208B	FAM208B	1172	Phosphorylation	Q5VWN6	ENSG00000108021	8.15806	0.86576	1.46	5	0.98663	0.0214673	8.43098	1.02892	1.789	7	0.977964	0.000623532	+		+	MVMEALSLAKSSSHLSPSEEVRCTQDFLSQT	_SSSHLS(ph)PSEEVR_
NPAT	NPAT;NPAT;NPAT	1153	Phosphorylation	B9EG70	ENSG00000149308	NA	NA	NA	NA	0.570963	0.00646591	5.57701	1.02304	1.781	1	0.821477	4.96e-06				HTTIRETQSEKKVSPTEIVLESFHKATANKE	_KVSPT(ph)EIVLESFHK_
GATAD2B;GATAD2B	GATAD2B	120	Phosphorylation	B3KSZ4	ENSG00000143614;ENSG00000261992	6.357	-1.04365	-1.102	1	0.499968	0.000552939	7.89984	1.02347	1.781	1	1	1e-15	+		+	VDMSARRSEPERGRLTPSPDIIVLSDNEASS	_GRLT(ph)PS(ph)PDIIVLSDNEASSPR_
INTS1	DKFZP586J0619;DKFZP586J0619;INTS1;INT1	1531	Phosphorylation	A4D213	ENSG00000164880	8.34171	0.593019	1.094	4	0.5	0.000166155	8.01216	1.02077	1.777	2	0.5	0.000866106	+			SLPPRRDSTEAPKPKSSPEQPIGQGRIRVGT	_S(ph)SPEQPIGQGR_
INTS1	DKFZP586J0619;DKFZP586J0619;INTS1;INT1	1532	Phosphorylation	A4D213	ENSG00000164880	8.34171	0.593019	1.094	4	0.5	0.000166155	8.01216	1.02077	1.777	2	0.5	0.000866106	+			LPPRRDSTEAPKPKSSPEQPIGQGRIRVGTQ	_S(ph)SPEQPIGQGR_
TIMELESS	TIMELESS;TIMELESS	1149	Phosphorylation	Q9UNS1	ENSG00000111602	8.69358	0.937646	1.556	13	1	2.01e-12	9.0149	1.01991	1.776	17	1	1e-15	+		+	LRALLLAHKKKAGLASPEEEDAVGKEPLKAA	_KAGLAS(ph)PEEEDAVGKEPLK_
XAB2	XAB2;XAB2;DKFZp762C1015	851	Phosphorylation	Q9HCS7	ENSG00000076924	7.27786	-0.139903	0.111	3	1	6.93e-12	7.82655	1.0192	1.775	8	1	7.07e-12	+			EVRLEQQSVPAAVFGSLKED___________	_LEQQSVPAAVFGS(ph)LKED_
TP53BP2	TP53BP2;TP53BP2	569	Phosphorylation	Q13625	ENSG00000143514	NA	NA	NA	NA	NA	NA	7.49954	1.01806	1.774	2	0.583667	0.0106523	+		+	LLSPSIPSVGQDQTLSPGSKQESPPAAAVRP	_VLLS(ph)PSIPSVGQDQTLS(ph)PGSK_
FAM208B	FAM208B;C10orf18	2009	Phosphorylation	Q5VWN6	ENSG00000108021	6.88858	0.818196	1.396	1	0.612164	0.0756574	7.54067	1.0125	1.766	1	0.781541	4.6e-05	+		+	DSQHSASSANVFPKESPTQISIGAFPSTKIS	_ES(ph)PTQISIGAFPSTK_
ANO8	ANO8	669	Phosphorylation	Q9HCE9	ENSG00000074855	NA	NA	NA	NA	NA	NA	6.62542	1.00956	1.761	2	0.999979	9.53e-05			+	FTLAEEDDEAEGAPGSPEREPPAILFRRAGG	_GLEPGVFTLAEEDDEAEGAPGS(ph)PEREPPAILFR_
BCL2L12	BCL2L12	242	Phosphorylation	Q9HB09	ENSG00000126453	NA	NA	NA	NA	NA	NA	7.86977	1.00949	1.761	2	0.908778	0.0087565	+			KLASDPALRSKLVRLSSDSFARLVELFCSRD	_LVRLS(ph)SDSFAR_
MATR3	MATR3;MATR3;MATR3;DKFZp686K23100;MATR3;DKFZp686L22104;MATR3;MATR3;MATR3;MATR3;MATR3;MATR3	9	Phosphorylation	A8MXP9	ENSG00000015479	7.95999	0.569199	1.062	3	0.992795	0.000216662	7.63332	1.00705	1.758	3	0.970136	0.00140649	+			_______MSKSFQQSSLSRDSQGHGRDLSAA	_SFQQSS(ph)LSR_
CD276	CD276;CD276;CD276	525	Phosphorylation	A8K6Q6	ENSG00000103855	7.55962	0.983313	1.617	6	0.999982	0.000221428	7.80415	1.00187	1.75	6	0.999978	0.0002429	+			GEGSKTALQPLKHSDSKEDDGQEIA______	_HSDS(ph)KEDDGQEIA_
MYO9B	MYO9B;MYO9B variant protein	1405	Phosphorylation	B0I1T6	ENSG00000099331	7.89607	1.18688	1.89	4	0.994371	0	8.50825	0.997834	1.745	5	0.999806	0	+		+	KKKPGDASSLPDAGLSPGSQVDSKSTFKRLF	_KKPGDASSLPDAGLS(ph)PGSQVDSK_
SLC30A1	SLC30A1	506	Phosphorylation	Q9Y6M5	ENSG00000170385	NA	NA	NA	NA	NA	NA	8.14236	0.994218	1.739	1	0.774132	0.00061824	+			VVIEIKNMPNKQPESSL______________	_NMPNKQPESS(ph)L_
SRRM2	SRRM2;SRRM2;KIAA0324	1257	Phosphorylation	Q9UQ35	ENSG00000167978	8.14289	0.986375	1.621	4	0.973271	0	8.21909	0.992623	1.737	3	0.979645	8.54e-06	+			VEKSEEPAGQILSHLSSELKEMSTSNFESSP	_SEEPAGQILSHLS(ph)SELK_
TRIM28	TRIM28	681	Phosphorylation	Q13263	ENSG00000130726	NA	NA	NA	NA	NA	NA	6.29818	0.991463	1.735	2	0.969101	2.03e-07	+			CSLCHVLPDLKEEDGSLSLDGADSTGVVAKL	_EEDGS(ph)LSLDGADSTGVVAK_
NSUN2	NSUN2;NSUN2	593	Phosphorylation	A8K529	ENSG00000037474	6.41527	0.677711	1.207	2	1	0.000986572	7.7455	0.981999	1.722	4	1	0.000766384	+			MKVINTGIKVWCRNNSGEEFDCAFRLAQEGI	_NNS(ph)GEEFDCAFR_
BPTF	BPTF	2370	Phosphorylation	Q12830	ENSG00000171634;ENSG00000262858	8.31178	2.08838	3.1	2	1	9.95e-07	8.3824	0.980172	1.719	4	1	5.42e-09	+		+	STTAAGTGEQRQSKLSPQMQVHQDKTLPPAQ	_LS(ph)PQMQVHQDK_
FGFR1OP	FGFR1OP;FGFR1OP	326	Phosphorylation	O95684	ENSG00000213066	NA	NA	NA	NA	NA	NA	8.31139	0.974823	1.712	4	1	0	+			NTVLKDLKLISDKIGSLGLGTGEDDDYVDDF	_IGS(ph)LGLGTGEDDDYVDDFNSTSHR_
NUFIP2	NUFIP2;NUFIP2	607	Phosphorylation	A1L3A7	ENSG00000108256	5.3774	-0.302262	-0.107	1	0	NA	6.16524	0.970559	1.706	2	0.599252	0.00104481				SLEPSHIGDLQKADTSSQGALVFLSKDYEIE	_ADTS(ph)SQGALVFLSK_
CNBP	CNBP;CNBP;ZNF9	49	Phosphorylation	P62633	ENSG00000169714	7.83079	0.00460933	0.304	4	0.966098	2.1e-06	8.65819	0.967169	1.701	5	0.953794	2.01e-08	+			RGGFTSDRGFQFVSSSLPDICYRCGESGHLA;RGMRSRGRGFQFVSSSLPDICYRCGESGHLA	_GFQFVSSS(ph)LPDICYR_
PCNT	PCNT	2192	Phosphorylation	O95613	ENSG00000160299	NA	NA	NA	NA	0	NA	8.36156	0.961327	1.692	2	0.938991	2.64e-10	+		+	SPIQEKSECQDMSLSSPTSVLGGSRHQSHTA	_SECQDMSLSS(ph)PTSVLGGSR_
DBN1	DBN1;DBN1;DBN1;DBN1;DBN1	392	Phosphorylation	A8MV58	ENSG00000113758	7.79757	0.760945	1.319	3	0.968846	1e-15	7.95931	0.96066	1.691	3	0.964468	5.7e-14	+		+	TPIPTRSPSDSSTASTPVAEQIERALDEVTS	_SPSDSSTAST(ph)PVAEQIER_
MATR3	MATR3;MATR3;MATR3;DKFZp686K23100;MATR3	211	Phosphorylation	A8MXP9	ENSG00000015479	NA	NA	NA	NA	0	NA	6.9279	0.955462	1.684	1	0.643888	0	+			LNPVLDYDHGSRSQESGYYDRMDYEDDRLRD	_DSFDDRGPSLNPVLDYDHGSRSQES(ph)GYYDR_
XRCC4	XRCC4;XRCC4	320	Phosphorylation	Q13426	ENSG00000152422	6.01456	0.104873	0.439	1	0.99983	3.96e-06	6.64834	0.95442	1.683	3	0.999888	0.000163056	+			LPETSKKEHISAENMSLETLRNSSPEDLFDE	_KEHISAENM(ox)S(ph)LETLR_
BOD1L1	BOD1L1	482	Phosphorylation	Q8NFC6	ENSG00000038219	7.08066	0.301119	0.702	3	0.778613	0.000111979	7.48896	0.954196	1.682	4	0.999205	0	+			RHAYVHKPYLYSKYYSDSDDELTVEQRRQSI	_YYS(ph)DSDDELTVEQR_
JUN	JUN;JUN	62	Phosphorylation	P05412	ENSG00000177606	7.50545	1.67491	2.545	2	0.988585	0	9.04544	0.948451	1.674	5	0.989351	0	+			GSLKPHLRAKNSDLLTSPDVGLLKLASPELE	_NSDLLT(ph)SPDVGLLK_
NOL6	NOL6;NOL6;NOL6	811	Phosphorylation	Q9H6R4	ENSG00000165271	NA	NA	NA	NA	NA	NA	7.77108	0.948077	1.673	2	0.999999	7.23e-05	+		+	RVAYQREPQILKEVQSPEGMISLRDTAASLR	_EVQS(ph)PEGMISLR_
MATR3	MATR3;MATR3;MATR3;DKFZp686K23100;MATR3;DKFZp686K0542	621	Phosphorylation	A8MXP9	ENSG00000015479	5.48015	1.74507	2.639	1	0.812243	0.0081352	6.78968	0.947105	1.672	1	0	NA	+			SDKKSKTDGSQKTESSTEGKEQEEKSGEDGE	_TDGSQKTESS(ph)TEGKEQEEK_
ARID4B	ARID4B;ARID4B	1153	Phosphorylation	Q4LE39	ENSG00000054267	NA	NA	NA	NA	NA	NA	5.99944	0.945458	1.67	1	0.604317	0.00476602	+			ATVVNNKKKGKGTNSSDSEELSAGESITKSQ	_GTNSS(ph)DSEELSAGESITK_
SPAG9	SPAG9;SPAG9;SPAG9;SPAG9	292	Phosphorylation	O60271	ENSG00000008294	6.58496	1.32533	2.076	2	0.846172	0.00164838	6.60169	0.943359	1.667	1	0.896034	8.83e-05	+		+	PASTANSDVATIPTDTPLKEENEGFVKVTDA	_ATTPASTANSDVATIPTDT(ph)PLKEENEGFVK_
MSH6	MSH6;MSH6;GTBP;MSH6;MSH6	830	Phosphorylation	P52701	ENSG00000116062	7.97823	-0.125384	0.13	3	1	0.00119389	7.99699	0.942833	1.666	2	1	0	+		+	LPDLERLLSKIHNVGSPLKSQNHPDSRAIMY	_IHNVGS(ph)PLK_
RBM17	RBM17;RBM17;RBM17;RBM17	2	Phosphorylation	Q5W009	ENSG00000134453	NA	NA	NA	NA	NA	NA	6.27759	0.942458	1.665	2	0.999989	3.52e-06	+			______________MSLYDDLGVETSDSKTE	_(ac)S(ph)LYDDLGVETSDSK_
CAAP1	CAAP1	89	Phosphorylation	Q9H8G2	ENSG00000120159	8.09286	1.70013	2.579	6	0.499999	0	8.25751	0.939904	1.662	2	0.832461	0	+			WGGSSVERSERRKRRSTDSSSVSGSLQQETK	_RRS(ph)TDSSSVSGSLQQETK_
PAM	PAM;PAM;PAM	918	Phosphorylation	P19021	ENSG00000145730	4.52726	0.213627	0.585	1	0	NA	4.87313	0.934554	1.654	1	1	0.00172384	+			ETSSGRVLGRFRGKGSGGLNLGNFFASRKGY	_GKGS(ph)GGLNLGNFFASR_
EPB41	EPB41;EPB41;EPB41;EPB41;EPB41;EPB41;EPB41;EPB41	95	Phosphorylation	P11171	ENSG00000159023	7.9716	1.31185	2.058	3	0.999988	0	8.30529	0.934101	1.653	4	0.999966	9.3e-06	+			SRLFSSFLKRPKSQVSEEEGKEVESDKEKGE	_SQVS(ph)EEEGKEVESDKEK_
LMNB1	LMNB1;LMNB1;LMNB1	20	Phosphorylation	P20700	ENSG00000113368	7.3822	1.07847	1.745	2	0.999971	0.00267325	8.54239	0.933648	1.653	3	0.999997	9.61e-06	+		+	TPVPPRMGSRAGGPTTPLSPTRLSRLQEKEE	_AGGPTT(ph)PLS(ph)PTR_
TFIP11	TFIP11;TFIP11;TFIP11;TFIP11;TFIP11;TFIP11;TFIP11;TFIP11;TFIP11;TFIP11;TFIP11	2	Phosphorylation	Q9UBB9	ENSG00000100109	7.23616	-0.338834	-0.156	1	0.99629	0.000382557	8.11866	0.932968	1.652	2	0.999703	7.91e-07	+			______________MSLSHLYRDGEGRIDDD	_(ac)S(ph)LSHLYR_
ANAPC2	ANAPC2	534	Phosphorylation	Q9UJX6	ENSG00000176248	5.04297	-0.0839821	0.186	1	0.792072	0.0679414	7.70647	0.930094	1.648	3	0.953226	0.00173974	+		+	YRSLLADRLLHQFSFSPEREIRNVELLKLRF	_LLHQFSFS(ph)PER_
ATAD2	ATAD2	1243	Phosphorylation	Q6PL18	ENSG00000156802	6.45211	1.60369	2.449	2	0.996863	0.0036312	6.72608	0.929261	1.647	4	0.999211	0.00143185	+			KQQNASESKLELRNNSNTCNIENELEDSRKT	_NNS(ph)NTCNIENELEDSRK_
MAP7D1	MAP7D1;RPRC1;MAP7D1;MAP7D1	809	Phosphorylation	Q3KQU3	ENSG00000116871	NA	NA	NA	NA	0.33277	2.19e-05	6.2865	0.928427	1.645	1	0.877724	1.32e-06	+			HQENGFSTNGPSGDKSLSRTPETLLPFAEAE	_S(ph)LSRTPETLLPFAEAEAFLK_
MAP4	MAP4;MAP4	524	Phosphorylation	E7EVA0	ENSG00000047849	8.80452	0.944409	1.565	26	1	0	9.05805	0.923644	1.639	33	1	0	+		+	VAPSTVKEVGLLKDMSPLSETEMALGKDVTP	_DMS(ph)PLSETEMALGK_
XRCC4	XRCC4	259	Phosphorylation	Q13426	ENSG00000152422	7.5064	-0.634128	-0.552	1	0.936275	2.07e-13	8.36629	0.920827	1.634	2	0.694323	0.000171501	+			SGLASAAVSKDDSIISSLDVTDIAPSRKRRQ	_DDSIIS(ph)SLDVTDIAPSR_
EIF1	EIF1;SUI1	2	Phosphorylation	P41567	ENSG00000173812	5.89458	-0.591136	-0.495	1	0	NA	7.28199	0.919378	1.632	1	0.999851	8.7e-14	+			______________MSAIQNLHSFDPFADAS	_S(ph)AIQNLHS(ph)FDPFADASK_
EIF1	EIF1;SUI1	9	Phosphorylation	P41567	ENSG00000173812	7.40095	0.148479	0.497	3	0.991902	0.000162766	9.2493	0.918539	1.631	8	1	0	+			_______MSAIQNLHSFDPFADASKGDDLLP	_(ac)SAIQNLHS(ph)FDPFADASK_
LRBA	LRBA;LRBA;LRBA;LRBA;LRBA	1488	Phosphorylation	P50851	ENSG00000198589	7.17044	1.99664	2.977	1	0.984652	0.000326597	7.7788	0.91747	1.63	1	0.813033	0.000747489	+		+	KPMHSLIPLGKSAAKSPVDIVTGGISPVRDL	_SAAKS(ph)PVDIVTGGISPVR_
MATR3	MATR3;MATR3;MATR3;DKFZp686K23100;MATR3;DKFZp686K0542	604	Phosphorylation	A8MXP9	ENSG00000015479	7.92267	0.690104	1.224	3	0.977886	0	8.06251	0.917164	1.629	3	0.999997	0.000336407	+		+	KDKSRKRSYSPDGKESPSDKKSKTDGSQKTE	_SYS(ph)PDGKES(ph)PSDK_
MAP1B	MAP1B;MAP1B;DKFZp686F1345	1485	Phosphorylation	P46821	ENSG00000131711	NA	NA	NA	NA	NA	NA	6.55134	0.915712	1.627	1	0.786507	0.000281974				EDFGQEKKTDDVEAMSSQPALALDERKLGDV	_KTDDVEAMS(ph)SQPALALDER_
PEX14	PEX14;PEX14	232	Phosphorylation	O75381	ENSG00000142655	NA	NA	NA	NA	NA	NA	8.03427	0.914871	1.626	3	0.971804	0.00553731	+		+	NSLKGLLLNRRQFPPSPSAPKIPSWQIPVKS	_RQFPPS(ph)PSAPK_
KLC2	KLC2;KLC2	581	Phosphorylation	Q9H0B6	ENSG00000174996	8.16322	0.263515	0.652	6	0.83002	0.000103934	8.37409	0.91127	1.621	1	0.808103	0.00114538	+			GGTPQEPPNPRMKRASSLNFLNKSVEEPTQP	_RAS(ph)SLNFLNK_
RALY	RALY;RALY	298	Phosphorylation	Q9UKM9	ENSG00000125970	NA	NA	NA	NA	0.25	1.74e-05	6.55136	0.907506	1.615	1	0.61546	0.00997533	+			GLLTHSEEELEHSQDTDADDGALQ_______	_TRDDGDEEGLLTHS(ph)EEELEHSQDT(ph)DADDGALQ_
MAP1B	MAP1B;MAP1B;DKFZp686F1345	1932	Phosphorylation	P46821	ENSG00000131711	8.36871	0.688852	1.222	4	0.999984	1.13e-11	8.53973	0.905736	1.613	4	0.999991	9.33e-12	+		+	SDSGYSYETIGKTTKTPEDGDYSYEIIEKTT	_TTKT(ph)PEDGDYSYEIIEK_
SRSF12	SRSF12;SRrp35	146	Phosphorylation	Q8WXF0	ENSG00000154548	7.78244	1.33319	2.087	4	0.989983	0.00206537	8.14987	0.904735	1.611	5	0.996969	0.00742037	+			RRRSDSLKESRHRRFSYSQSKSRSKSLPRRS	_RFS(ph)YSQSK_
MKL2	MKL2;MKL2	554	Phosphorylation	B4DGT8	ENSG00000186260	7.79058	0.690194	1.224	4	0.947257	1.01e-10	8.4746	0.901263	1.607	5	0.959335	0	+		+	LSSSPLRMTNNEDSLSPTSSTLSNLELDAAE	_MTNNEDSLS(ph)PTSSTLSNLELDAAEKDR_
FARP2	FARP2;FARP2;FARP2	428	Phosphorylation	O94887	ENSG00000006607	5.65072	0.739157	1.29	1	0.718385	1.32e-06	6.30468	0.900026	1.605	1	0.756537	2.53e-06	+			TLVPSGLPEFKDSSSSLTDPQVSYVKSPAAE	_DSSSS(ph)LTDPQVSYVK_
AGAP1	AGAP1;AGAP1;AGAP1;AGAP1;AGAP1;AGAP1;CENTG2	733	Phosphorylation	E7EUN2	ENSG00000157985	8.02735	1.59698	2.44	2	1	0.0102773	8.00945	0.898711	1.603	2	1	0.000316542	+		+	PSISSTTSPKLDPPPSPHANRKKHRRKKSTS	_LDPPPS(ph)PHANR_
OXR1	OXR1;OXR1;OXR1	346	Phosphorylation	Q8N573	ENSG00000164830	NA	NA	NA	NA	NA	NA	6.31702	0.895923	1.599	1	0.981169	0.000986762	+		+	TEESLSEDVFTESELSPIREELVSSDELRQD	_STEESLSEDVFTESELS(ph)PIREELVSSDELR_
CLTA	CLTA;CLTA	105	Phosphorylation	F8WF69	ENSG00000122705	7.87595	0.718088	1.262	2	1	5.5e-05	8.15749	0.896078	1.599	2	1	5.66e-06	+			PTDSYAAISQVDRLQSEPESIRKWREEQMER	_LQS(ph)EPESIRK_
ALYREF	ALYREF;ALYREF	246	Phosphorylation	E9PB61	ENSG00000183684	5.98318	1.38819	2.16	2	1	0.00498163	7.75601	0.894992	1.598	5	1	0.000787117	+			RGRGRGAGRNSKQQLSAEELDAQLDAYNARM	_QQLS(ph)AEELDAQLDAYNAR_
FNBP4	FNBP4;FNBP4	516	Phosphorylation	D3DQS4	ENSG00000109920	6.87434	1.06247	1.723	1	0.94663	0.00014712	7.13504	0.889474	1.59	1	0.996979	5.14e-06	+			KEMEVEESPEKIKVQTTPKVEEEQDLKFQIG	_VQT(ph)TPKVEEEQDLK_
RFC1	RFC1;LLDBP	161	Phosphorylation	P35251	ENSG00000035928	7.80916	1.36592	2.131	3	0.996883	2.03e-06	6.88624	0.887057	1.586	2	0.988772	2.16e-07	+		+	ENTKTKNKPLSPIKLTPTSVLDYFGTGSVQR	_NKPLS(ph)PIKLT(ph)PTSVLDYFGTGSVQR_
SNX27	SNX27;SNX27	51	Phosphorylation	Q96L92	ENSG00000143376	NA	NA	NA	NA	NA	NA	7.4758	0.886511	1.585	1	0.960569	0.00884232	+			GGGGGPRVVRIVKSESGYGFNVRGQVSEGGQ	_SES(ph)GYGFNVR_
CBX8	CBX8	268	Phosphorylation	Q9HC52	ENSG00000141570;ENSG00000262572	6.27035	0.978122	1.61	2	0	NA	6.70621	0.885809	1.584	2	0.865534	5e-15	+			RQDSDLVQCGVTSPSSAEATGKLAVDTFPAR	_RQDSDLVQCGVTSPSS(ph)AEATGK_
BCAS3	BCAS3;BCAS3	871	Phosphorylation	Q9H6U6	ENSG00000141376	NA	NA	NA	NA	0	NA	6.09202	0.884793	1.583	1	0.5	1.54e-10	+		+	EGLRERLADAMAESPSRDVVGSGTELQREGS	_LADAMAES(ph)PSRDVVGSGTELQR_
TAF7	TAF7	171	Phosphorylation	Q15545	ENSG00000178913	NA	NA	NA	NA	NA	NA	7.40465	0.878372	1.574	1	0.842434	0.000212391	+			YIESPDVEKEVKRLLSTDAEAVSTRWEIIAE	_LLS(ph)TDAEAVSTR_
PRKDC	PRKDC;PRKDC	3205	Phosphorylation	P78527	ENSG00000253729	8.28085	1.34056	2.096	6	1	0	8.65336	0.877273	1.572	7	1	6.22e-13	+			LSKIEEKLTPLPEDNSMNVDQDGDPSDRMEV	_LTPLPEDNS(ph)M(ox)NVDQDGDPSDR_
DCLRE1A	DCLRE1A	238	Phosphorylation	Q6PJP8	ENSG00000198924	7.59727	1.24385	1.967	3	0.997697	4.07e-06	6.56796	0.876802	1.572	2	0.99999	0.0011496	+		+	SVSNDPLLMTQYFKKSPSLTEASEKISTHIQ	_KS(ph)PSLTEASEK_
RIF1	RIF1;RIF1	2393	Phosphorylation	Q5UIP0	ENSG00000080345	8.12297	0.846072	1.433	5	0.999992	9e-15	8.49332	0.876487	1.571	4	0.964959	0	+		+	DISEKTVNGIENKSLSPDEERLVSDIIDPVA	_SLS(ph)PDEER_
SMARCAD1	SMARCAD1;SMARCAD1;SMARCAD1;SMARCAD1	152	Phosphorylation	Q9H4L7	ENSG00000163104	8.24485	0.807932	1.382	4	1	0	8.47007	0.874915	1.569	5	1	7.1e-14	+			TMARRNDDISELEDLSELEDLKDAKLQTLKE	_RNDDISELEDLS(ph)ELEDLKDAK_
MGA	MGA;MGA;MGA;MGA	1208	Phosphorylation	E7ENI0	ENSG00000174197	7.50742	1.00504	1.646	2	0.999999	0.000468072	8.01423	0.872789	1.566	4	0.999998	6.42e-06	+		+	VLSPTVKGKLLTGIKSPRSYTPKPNPVIREE	_LLTGIKS(ph)PR_
RBL1	RBL1	749	Phosphorylation	P28749	ENSG00000080839	5.0216	0.47467	0.935	1	0	NA	5.63959	0.873183	1.566	1	0.998486	0.00125827	+		+	LIPLSMNTNQESKVKSPVSLTAHSLIGASPK	_VKS(ph)PVSLTAHSLIGASPK_
TUSC2	TUSC2	50	Phosphorylation	O75896	ENSG00000114383;ENSG00000262485	NA	NA	NA	NA	NA	NA	6.64437	0.871607	1.564	1	0.995861	1.7e-07	+			PRGRAVPPFVFTRRGSMFYDEDGDLAHEFYE	_RGS(ph)MFYDEDGDLAHEFYEETIVTK_
POU2F3;POU2F1	POU2F1;POU2F1;POU2F3;POU2F3;POU2F3;POU2F3	408	Phosphorylation	H0YLB5	ENSG00000137709;ENSG00000143190	7.56171	0.472696	0.932	2	0.70933	0.0420998	8.17964	0.870424	1.562	3	0.992036	0.0275371	+			SPGIEGLSRRRKKRTSIETNIRVALEKSFLE	_RTS(ph)IETNIR_
ATRIP	ATRIP;ATRIP	518	Phosphorylation	Q8WXE1	ENSG00000164053	5.78102	0.932364	1.549	1	0.99104	0.0234368	6.65817	0.86924	1.561	2	0.984181	0.0125559	+			DSAAGEGNRSLVHRLSDGDMTSALRGVADDQ	_SLVHRLS(ph)DGDM(ox)TSALR_
ITPR3	ITPR3	2670	Phosphorylation	Q14573	ENSG00000096433	8.29866	0.6219	1.132	5	1	3.37e-11	8.48147	0.864889	1.555	5	1	0.000343744	+			KRRQRLGFVDVQNCISR______________	_LGFVDVQNCIS(ph)R_
ZNF711	ZNF711;ZNF711	298	Phosphorylation	Q9Y462	ENSG00000147180	NA	NA	NA	NA	0	NA	6.69759	0.864493	1.554	3	0.5	0.000245931				SRMQREKMVYMAVKDSSQEEDDIRDERRVSR	_DS(ph)SQEEDDIRDER_
ZC3HC1	ZC3HC1;ZC3HC1;NIPA	335	Phosphorylation	Q86WB0	ENSG00000091732	8.57643	0.885965	1.487	4	0.999751	1.72e-10	8.33327	0.864731	1.554	4	0.990979	9.29e-11	+		+	ESPRRMMTRSQDATFSPGSEQAEKSPGPIVS	_SQDATFS(ph)PGSEQAEK_
PFKL	PFKL;PFKL;PFKL;PFKL	775	Phosphorylation	P17858	ENSG00000141959	7.32838	0.861479	1.454	2	0	NA	8.22199	0.863859	1.553	5	0.961587	0.00142358	+			AYVSGELEHVTRRTLSMDKGF__________	_RTLS(ph)MDKGF_
RFC1	RFC1;LLDBP	163	Phosphorylation	P35251	ENSG00000035928	NA	NA	NA	NA	NA	NA	8.26879	0.86259	1.551	1	0.540353	4.12e-13	+		+	TKTKNKPLSPIKLTPTSVLDYFGTGSVQRSN	_NKPLS(ph)PIKLTPT(ph)SVLDYFGTGSVQR_
ALDOA	ALDOA;ALDOA;ALDOA;ALDOA;ALDOA;ALDOA	46	Phosphorylation	P04075	ENSG00000149925	8.25242	0.738119	1.288	6	0.999996	0.000810075	8.27891	0.861955	1.55	8	1	0	+			LAADESTGSIAKRLQSIGTENTEENRRFYRQ	_LQS(ph)IGTENTEENR_
HTATSF1	HTATSF1;HTATSF1	479	Phosphorylation	O43719	ENSG00000102241	7.97221	2.43328	3.562	2	0.633176	3.91e-11	6.8467	0.855352	1.541	1	0.527962	0.00402143	+			EKESEEGCPKRGFEGSCSQKESEEGNPVRGS	_GFEGS(ph)CSQKESEEGNPVR_
SLC6A15	SLC6A15;DKFZp761I0921;SLC6A15;SLC6A15	25	Phosphorylation	Q9H2J7	ENSG00000072041	NA	NA	NA	NA	NA	NA	7.08789	0.854235	1.539	1	1	0.000687311	+			RELDDDVTESVKDLLSNEDAADDAFKTSELI	_DLLS(ph)NEDAADDAFK_
TCF20;TCF20	TCF20	1418	Phosphorylation	Q9UGU0	ENSG00000100207;ENSG00000262024	NA	NA	NA	NA	NA	NA	7.64504	0.853597	1.538	3	0.995631	2.7e-06	+		+	ADIEKRKGEVASDLVSPANQELHVEKPLPRS	_KGEVASDLVS(ph)PANQELHVEKPLPR_
TRAF3IP1	TRAF3IP1;TRAF3IP1;TRAF3IP1	476	Phosphorylation	A8MTK4	ENSG00000204104	NA	NA	NA	NA	NA	NA	8.13011	0.853197	1.538	3	1	0.000307149	+			PGSARPAPPRVKRQDSMEALQMDRSGSGKTV	_RQDS(ph)MEALQMDR_
USP36	USP36;USP36	713	Phosphorylation	Q9P275	ENSG00000055483	NA	NA	NA	NA	NA	NA	6.59817	0.851519	1.535	1	0.677618	0.00123825	+		+	TLWRATGNDLRPPPPSPSSDLTHPMKTSHPV	_ATGNDLRPPPPS(ph)PSSDLTHPMK_
WDR62	WDR62;DKFZp434J046	1123	Phosphorylation	O43379	ENSG00000075702	8.79682	0.787349	1.354	11	1	9.15e-07	9.00294	0.849599	1.533	15	1	0.000413698	+		+	FTHTFPPRATQCLVKSPEVKLMDRGGSQPRA	_ATQCLVKS(ph)PEVK_
PARD3	PARD3;PARD3;PARD3;PARD3;PARD3;PARD3	809	Phosphorylation	Q8TEW0	ENSG00000148498	7.24657	1.37384	2.141	3	0.981471	2.61e-07	8.19742	0.847917	1.53	4	0.999985	0	+		+	TWAKAAISDSADCSLSPDVDPVLAFQREGFG	_AAISDSADCSLS(ph)PDVDPVLAFQR_
MARCKSL1	MARCKSL1	148	Phosphorylation	P49006	ENSG00000175130	8.89755	1.01963	1.666	4	1	3.76e-11	8.66421	0.847837	1.53	4	1	0	+		+	ACSDEGTAQEGKAAATPESQEPQAKGAEASA	_AAAT(ph)PESQEPQAK_
KMT2D	MLL2	2640	Phosphorylation	O14686	ENSG00000167548	7.72787	0.918157	1.53	2	0.976585	0.00642494	8.22105	0.846233	1.528	3	0.872161	0.000341302	+		+	LPYLSHGASQRSGITSPVEKREDPGTGMGSS	_SGITS(ph)PVEKR_
PI4K2A;	PI4K2A;PI4K2A	462	Phosphorylation	Q9BTU6	ENSG00000155252;ENSG00000249967	8.01682	0.914641	1.525	2	0.964243	0.000327414	8.12467	0.843502	1.524	2	0.976934	0.000313436	+			PPVIVETARSHQRSSSESYTQSFQSRKPFFS	_SSS(ph)ESYTQSFQSR_
MEX3A	MEX3A	462	Phosphorylation	A1L020	ENSG00000254726	NA	NA	NA	NA	NA	NA	7.90055	0.842697	1.523	2	1	0.00889852	+		+	EPLQGFSKLGGGGLRSPGGGRDCMVCFESEV	_LGGGGLRS(ph)PGGGR_
FAM169A	FAM169A;FAM169A	526	Phosphorylation	Q9Y6X4	ENSG00000198780	6.60308	0.332164	0.744	3	0	NA	8.11541	0.841329	1.521	2	0.977481	0.000191892	+			EEKLSLLPRKKAHLGSSDNVATMSNEERSDG	_AHLGS(ph)SDNVATMSNEER_
CIAPIN1	CIAPIN1	209	Phosphorylation	Q6FI81	ENSG00000005194	NA	NA	NA	NA	NA	NA	6.5765	0.839879	1.519	1	0.82451	4e-15	+			AAKLWTLSANDMEDDSMDLIDSDELLDPEDL	_LWTLSANDMEDDS(ph)MDLIDSDELLDPEDLKKPDPASLR_
PKP4	PKP4;PKP4	776	Phosphorylation	Q99569	ENSG00000144283	NA	NA	NA	NA	NA	NA	6.19529	0.840282	1.519	1	0.809325	0.00163839	+		+	RLLGLNELDDLLGKESPSKDSEPSCWGKKKK	_LLGLNELDDLLGKES(ph)PSKDSEPSCWGK_
PSMD11	PSMD11	14	Phosphorylation	Q53FT5	ENSG00000108671	7.95125	0.970265	1.6	3	0.999891	0.00336628	7.94131	0.838992	1.518	4	1	0.00136289	+			__MAAAAVVEFQRAQSLLSTDREASIDILHS	_AQS(ph)LLSTDR_
SKA3	SKA3	248	Phosphorylation	Q8IX90	ENSG00000165480	7.40741	0.802566	1.375	1	0.999996	0.000164985	7.55616	0.839234	1.518	2	1	1.94e-08	+			NEDYTMGLKNARNNKSEEAIDTESRLNDNVF	_NNKS(ph)EEAIDTESR_
SH2D4A	SH2D4A	315	Phosphorylation	Q9H788	ENSG00000104611	8.44553	1.01114	1.655	4	0.998492	0.0002514	8.58242	0.833416	1.51	6	0.999611	0.000266798	+			YPQKPLRNQGVVRTLSSSAQEDIIRWFKEEQ	_TLS(ph)SSAQEDIIR_
CEP170	CEP170;CEP170;CEP170;CEP170;CEP170;CEP170P1;DKFZp564B0982;CEP170;CEP170	1529	Phosphorylation	Q5SW79	ENSG00000143702	7.4102	-0.350743	-0.172	1	0.815092	3.16e-10	7.05827	0.833497	1.51	1	0.999832	9.55e-06	+		+	PSPPKQKSSPVNNHHSPGQTPTLGQPEARAL	_SSPVNNHHS(ph)PGQTPTLGQPEAR_
DDX20	DDX20;DDX20;DDX20;DDX20	268	Phosphorylation	Q8IYV2	ENSG00000064703	NA	NA	NA	NA	0.493756	0.00780941	7.51934	0.832769	1.509	2	0.988683	1.19e-10	+			ALTKYMRDPTFVRLNSSDPSLIGLKQYYKVV	_LNS(ph)SDPSLIGLK_
HAUS6	HAUS6;FAM29A	908	Phosphorylation	Q7Z4H7	ENSG00000147874	6.83928	-0.314051	-0.123	1	0.838456	0.0113044	7.51767	0.832769	1.509	2	0.999909	0.00672377	+		+	KPSLRTSIGERKRSLSPLIKFSPVEQRLRTT	_SLS(ph)PLIK_
FNBP4	FNBP4;FNBP4	517	Phosphorylation	D3DQS4	ENSG00000109920	8.66378	0.935535	1.553	3	0.998948	8.09e-06	8.80398	0.830255	1.505	3	0.987959	3.04e-07	+		+	EMEVEESPEKIKVQTTPKVEEEQDLKFQIGE	_VQTT(ph)PKVEEEQDLK_
PANK4	PANK4;PANK4;PANK4;PANK4	404	Phosphorylation	Q9NVE7	ENSG00000157881	7.2229	0.940881	1.56	2	0.553171	5.15e-06	7.35499	0.827087	1.5	3	0.565298	0.000844935	+			LMSASPELGPAQRARSGTFDLLEMDRLERPL	_S(ph)GTFDLLEM(ox)DR_
ACIN1	ACIN1	125	Phosphorylation	G3V3T3	ENSG00000100813	7.30869	0.452174	0.905	2	0.959568	9.86e-05	7.60576	0.827087	1.5	2	0.972611	4.3e-10				TESLKEAVVDLHADDSRISEDETERNGDDGT	_EAVVDLHADDS(ph)RISEDETER_
GORASP2	GORASP2;GORASP2;GORASP2	234	Phosphorylation	B4DKT0	ENSG00000115806	NA	NA	NA	NA	NA	NA	7.89204	0.825379	1.498	2	0.982388	3.72e-09	+		+	FEEGKKISLPGQMAGTPITPLKDGFTEVQLS	_ISLPGQMAGT(ph)PITPLK_
LRRC16A	LRRC16A;LRRC16A;LRRC16A	1331	Phosphorylation	B8X1J0	ENSG00000079691	NA	NA	NA	NA	NA	NA	7.55182	0.825053	1.498	1	1	0	+			PQPSPRTFSQEVSRRSWGQQAQEYQEQKQRS	_S(ph)WGQQAQEYQEQK_
TBC1D4	TBC1D4;TBC1D4	591	Phosphorylation	O60343	ENSG00000136111	8.22691	0.439251	0.887	4	1	9.35e-13	8.10565	0.825541	1.498	4	0.999998	0.00144744	+			SRGANRMRGRLGSVDSFERSNSLASEKDYSP	_LGSVDS(ph)FER_
LMNA	LMNA;LMNA;LMNA;LMNA;LMNA	636	Phosphorylation	P02545	ENSG00000160789	7.94905	0.178109	0.537	3	0.999445	1.12e-08	8.20858	0.825216	1.498	4	0.999978	3.58e-09	+			TVTRSYRSVGGSGGGSFGDNLVTRSYLLGNS	_SVGGSGGGS(ph)FGDNLVTR_
MKI67	MKI67;MKI67	859	Phosphorylation	P46013	ENSG00000148773	NA	NA	NA	NA	0.475067	0.00046336	7.94931	0.823505	1.495	1	0.659298	9.5e-05	+			TPRNTYKMTSLETKTSDTETEPSKTVSTANR	_MTSLETKTS(ph)DTETEPSK_
BOD1L1	BOD1L1	658	Phosphorylation	Q8NFC6	ENSG00000038219	NA	NA	NA	NA	0.333333	9.37e-06	8.43377	0.81975	1.49	3	0.551171	2.27e-08	+			ENKNESKLEREHKRRTSTPVIMEGVQEETDT	_RT(ph)STPVIMEGVQEETDTR_
HCFC1	HCFC1;HCFC1	666	Phosphorylation	P51610	ENSG00000172534;ENSG00000268768	8.57909	1.64349	2.503	14	1	0	8.98385	0.818523	1.488	12	0.999999	0	+		+	TTVVGGVTKTITLVKSPISVPGGSALISNLG	_S(ph)PISVPGGSALISNLGK_
NUP153	NUP153;NUP153;NUP153;NUP153 variant protein	547	Phosphorylation	B4DIK2	ENSG00000124789	8.55825	0.919912	1.532	5	0.994024	1.04e-07	8.96186	0.812457	1.48	5	0.999084	1.19e-11	+		+	PINSSQALTNKVQMTSPSSTGSPMFKFSSPI	_VQMTS(ph)PSSTGSPMFK_
TXLNB	DKFZp451B226;DKFZp451H216;TXLNB;TXLNB	554	Phosphorylation	B2RBM1	ENSG00000164440	5.65611	-1.25584	-1.386	2	0.499984	3.32e-09	7.4486	0.81106	1.478	1	0.861376	0	+		+	KEPEQPPLIPSRDSESPLPPLTPQAEAEGGS	_DSES(ph)PLPPLTPQAEAEGGSDAEPPSK_
DENND4C	DENND4C;DENND4C;DENND4C	989	Phosphorylation	Q5VZ89	ENSG00000137145	NA	NA	NA	NA	NA	NA	7.98843	0.809332	1.475	2	0.999993	6.1e-06	+		+	ECTGGKTPDSEDKLFSPVIARNLADEIESYM	_TPDSEDKLFS(ph)PVIAR_
GIT1	GIT1;DKFZp686G1540	374	Phosphorylation	Q59FC3	ENSG00000108262	7.20232	0.536451	1.018	2	0.745861	0.000192492	7.22264	0.809497	1.475	1	0.714785	0.000258925	+			DILSEAKRRQQGKSLSSPTDNLELSLRSQSD	_SLS(ph)SPTDNLELSLR_
ANKS1A	ANKS1A	634	Phosphorylation	Q92625	ENSG00000064999	5.78898	1.36339	2.127	1	0.857268	0.093624	6.56023	0.808426	1.474	2	0.807453	0	+		+	LSRSLSKSDSDLLTCSPTEDATMGSRSESLS	_SDSDLLTCS(ph)PTEDATM(ox)GSR_
FOXO3	FOXO3;FOXO3;DKFZp781A0677;FOXO3	425	Phosphorylation	O43524	ENSG00000118689	NA	NA	NA	NA	NA	NA	5.91425	0.806283	1.471	1	0.859301	0	+		+	RSSSFPYTTKGSGLGSPTSSFNSTVFGPSSL	_GSGLGS(ph)PTSSFNSTVFGPSSLNSLR_
MAP1B	MAP1B;MAP1B;DKFZp686F1345	1799	Phosphorylation	P46821	ENSG00000131711	6.34139	0.295723	0.695	1	0.570402	6.93e-13	6.62883	0.80521	1.469	1	0.73499	2.12e-11	+			ISPLTPRESSPLYSPTFSDSTSAVKEKTATC	_ESSPLYSPT(ph)FSDSTSAVK_
MICAL3	MICAL3;MICAL3	1310	Phosphorylation	Q7RTP6	ENSG00000243156	7.8713	0.992333	1.629	5	1	0.00077792	7.94252	0.801821	1.464	4	1	0.000657525	+		+	PLPVQSQSDTKDRLGSPLAVDEALRRSDLVE	_LGS(ph)PLAVDEALR_
DHX16;DHX16;DHX16;DHX16;DHX16;DHX16;DHX16;DHX16	DHX16;DHX16;DHX16;DHX16;DHX16;DHX16	103	Phosphorylation	O60231	ENSG00000204560;ENSG00000206486;ENSG00000226171;ENSG00000227222;ENSG00000231377;ENSG00000233049;ENSG00000233418;ENSG00000233561	8.13152	0.16877	0.525	5	0.999999	1.93e-10	8.30481	0.799999	1.462	5	1	0	+			RALLEKNRSYRLLEDSEESSEETVSRAGSSL	_LLEDS(ph)EESSEETVSR_
ZNF711	ZNF711;ZNF711	3	Phosphorylation	Q9Y462	ENSG00000147180	5.39784	-0.462277	-0.322	1	0	NA	6.14839	0.800165	1.462	2	0.930988	0	+			_____________MDSGGGSLGLHTPDSRMA	_(ac)MDS(ph)GGGSLGLHTPDSR_
TP53BP1	TP53BP1;TP53BP1;TP53BP1	1317	Phosphorylation	Q12888	ENSG00000067369	8.82259	0.639603	1.156	6	0.998941	1.6e-05	8.85205	0.799585	1.461	4	0.995395	1.58e-05	+			ISSFSSKASSLHRTSSGTSLSAMHSSGSSGK	_TSS(ph)GTSLSAMHSSGSSGK_
THUMPD1	THUMPD1;THUMPD1;THUMPD1	172	Phosphorylation	Q6MZT3	ENSG00000066654	NA	NA	NA	NA	NA	NA	7.85696	0.79776	1.459	1	0.499956	1.48e-08	+			DMYGPEKFTDKDQQPSGSEGEDDDAEAALKK	_FTDKDQQPS(ph)GSEGEDDDAEAALKK_
BRIP1	BRIP1	112	Phosphorylation	Q9BX63	ENSG00000136492	6.07994	0.379399	0.807	2	0.907035	0.000800236	8.09972	0.79776	1.459	3	0.84414	0.00052325	+			NNDMNQGTSRHFNYPSTPPSERNGTSSTCQD	_HFNYPS(ph)TPPSER_
JUN	JUN;JUN	63	Phosphorylation	P05412	ENSG00000177606	9.11005	1.2909	2.03	11	0.999584	3.31e-07	9.03627	0.797677	1.458	9	0.999969	0	+		+	SLKPHLRAKNSDLLTSPDVGLLKLASPELER	_NSDLLTS(ph)PDVGLLK_
AKAP2	AKAP2;AKAP2;AKAP2	555	Phosphorylation	B1ALY1	ENSG00000241978	NA	NA	NA	NA	NA	NA	5.36433	0.795601	1.455	1	0.551651	0.00099044	+			DDHGILDQFSRSVNVSLTQEELDSGLDELSV	_SVNVS(ph)LTQEELDSGLDELSVR_
KRT18	KRT18;KRT18	51	Phosphorylation	B2RA03	ENSG00000111057	NA	NA	NA	NA	0.258475	1.28e-13	6.58394	0.792439	1.451	1	0.55637	0	+			YAGAGGSGSRISVSRSTSFRGGMGSGGLATG	_S(ph)TSFRGGMGSGGLATGIAGGLAGMGGIQNEKETMQSLNDR_
KHSRP	KHSRP;KHSRP	277	Phosphorylation	Q92945	ENSG00000088247	6.33568	-0.128282	0.126	1	0.862895	0.0206073	7.77104	0.792022	1.45	1	0.536873	7.43e-07	+			RAGVKMILIQDGSQNTNVDKPLRIIGDPYKV	_MILIQDGSQNT(ph)NVDKPLR_
JUND	JUND	90	Phosphorylation	P17535	ENSG00000130522	8.25588	1.33445	2.088	3	1	7.63e-11	8.13027	0.790605	1.448	2	1	3.69e-10	+		+	ADGAPSAAPPDGLLASPDLGLLKLASPELER	_ADGAPSAAPPDGLLAS(ph)PDLGLLK_
RBBP7	RBBP7;RBBP7;RBBP7	3	Phosphorylation	Q16576	ENSG00000102054	8.4928	0.550014	1.036	14	1	6.75e-05	8.90616	0.789604	1.447	16	1	9.58e-12	+			_____________MASKEMFEDTVEERVINE	_(ac)AS(ph)KEMFEDTVEER_
KIF23	KIF23;KIF23;KIF23;KIF23	20	Phosphorylation	Q02241	ENSG00000137807	5.44697	1.0812	1.749	1	0.793047	0.00454924	7.41437	0.788017	1.445	1	0.499994	0.00415768	+			RAKTPRKPTVKKGSQTNLKDPVGVYCRVRPL	_KGSQT(ph)NLKDPVGVYCR_
MAP3K7	MAP3K7;DKFZp586F0420;MAP3K7	389	Phosphorylation	O43318	ENSG00000135341	5.58703	0.576861	1.072	1	0	NA	8.34735	0.788268	1.445	4	1	0.0001632	+			SSVESLPPTSEGKRMSADMSEIEARIAATTA	_RMS(ph)ADMSEIEAR_
WAC	WAC;WAC	293	Phosphorylation	Q9BTA9	ENSG00000095787	8.1611	1.56754	2.401	4	0.998466	0.0116539	8.39078	0.786178	1.442	4	0.999878	0.00228509	+		+	KSFDANGASTLSKLPTPTSSVPAQKTERKES	_LPT(ph)PTSSVPAQK_
EPB41L2	EPB41L2;EPB41L2;EPB41L2;EPB41L2;DKFZp781H1755;EPB41L2;EPB41L2;EPB41L2;EPB41L2;EPB41L2;EPB41L2	87	Phosphorylation	O43491	ENSG00000079819	8.48571	0.502738	0.973	8	0.99674	0.0152511	8.82252	0.786262	1.442	11	0.994973	0.000197584	+			RGISRFIPPWLKKQKSYTLVVAKDGGDKKEP	_QKS(ph)YTLVVAK_
BET1L	BET1L;BET1L;BET1L;BET1L	37	Phosphorylation	B8ZZS0	ENSG00000177951	6.40447	0.831229	1.413	3	0	NA	6.37989	0.782576	1.437	1	1	0.0010998	+			KRMADSLASKVTRLKSLALDIDRDAEDQNRY	_LKS(ph)LALDIDRDAEDQNR_
MAP3K1	MAP3K1	507	Phosphorylation	Q13233	ENSG00000095015	NA	NA	NA	NA	NA	NA	7.28885	0.782073	1.436	3	0.884182	1.07e-11	+		+	RSKWRSHDFYSHELSSPVDSPSSLRAAQQQT	_SHDFYSHELSS(ph)PVDSPSSLR_
MARK3	MARK3;MARK3;MARK3;MARK3	601	Phosphorylation	P27448	ENSG00000075413	6.15818	2.12559	3.15	1	0.848154	0.0312515	8.05369	0.78031	1.434	4	0.958055	0.00308017	+			LSHEATPLSQTRSRGSTNLFSKLTSKLTRRN	_SRGS(ph)TNLFSK_
TP53BP2	TP53BP2;TP53BP2	556	Phosphorylation	Q13625	ENSG00000143514	7.92732	0.853597	1.443	4	0.978036	3.22e-10	8.40943	0.779554	1.433	4	0.997692	0	+		+	GTKPKPAGQQPRVLLSPSIPSVGQDQTLSPG	_VLLS(ph)PSIPSVGQDQTLSPGSK_
RRP15	RRP15;RRP15	11	Phosphorylation	Q9Y3B9	ENSG00000067533	7.79116	0.579759	1.076	4	0.999776	3.9e-14	8.45624	0.779218	1.432	4	0.999998	7.41e-12	+			_____MAAAAPDSRVSEEENLKKTPKKKMKM	_(ac)AAAAPDSRVS(ph)EEENLK_
CHFR	CHFR;CHFR	10	Phosphorylation	Q96EP1	ENSG00000072609	NA	NA	NA	NA	NA	NA	6.79133	0.778293	1.431	2	1	0.00202228	+		+	______MERPEEGKQSPPPQPWGRLLRLGAE	_(ac)MERPEEGKQS(ph)PPPQPWGR_
SLC39A10	SLC39A10;SLC39A10	591	Phosphorylation	Q9ULF5	ENSG00000196950	6.71007	0.903347	1.51	2	0.991759	3.55e-10	6.50524	0.777788	1.43	1	0.993371	7.92e-10	+		+	RLNETELTDLEGQQESPPKNYLCIEEEKIID	_LNETELTDLEGQQES(ph)PPKNYLCIEEEK_
GJA1	GJA1;GJA1	372	Phosphorylation	P17302	ENSG00000152661	8.16131	0.478506	0.94	1	0.545516	0.0104524	8.276	0.777451	1.43	1	0.563459	0.000286012	+			AIVDQRPSSRASSRASSRPRPDDLEI_____	_AS(ph)SRPRPDDLEI_
PHIP	PHIP;PHIP;PHIP	1315	Phosphorylation	A7J992	ENSG00000146247	8.30237	1.82224	2.743	4	1	0.000497325	8.99981	0.777367	1.429	7	1	2.77e-05	+			RKDHQPRRRLRNRAQSYDIQAWKKQCEELLN	_AQS(ph)YDIQAWKK_
LRRC16A	LRRC16A;LRRC16A;LRRC16A	967	Phosphorylation	B8X1J0	ENSG00000079691	7.14947	0.327112	0.737	1	0.558799	0.000127373	7.59364	0.775261	1.426	1	0.799398	5.34e-08	+			HIEDPPFPSLRQEKRSSGFISELPSEEGKKL	_RS(ph)SGFISELPSEEGK_
ARHGEF7	ARHGEF7;ARHGEF7;KIAA0142;ARHGEF7;ARHGEF7	50	Phosphorylation	B7Z6G2	ENSG00000102606	5.4375	0.802152	1.374	1	0	NA	6.02719	0.773912	1.424	2	0.88921	0.00174118	+			GSDSVCARPSSHRIKSFDSLGSQSLHTRTSK	_IKS(ph)FDSLGSQSLHTR_
SLC39A6	SLC39A6;SLC39A6	478	Phosphorylation	Q13433	ENSG00000141424	6.17173	2.03415	3.027	1	0	NA	8.49849	0.771463	1.421	3	0.819445	0	+			DVEIKKQLSKYESQLSTNEEKVDTDDRTEGY	_YESQLS(ph)TNEEKVDTDDRTEGYLR_
ATRX	ATRX;ATRX;ATRX	887	Phosphorylation	A4LAA3	ENSG00000085224	7.46193	0.674189	1.203	1	0.590034	2.15e-10	7.98255	0.771378	1.421	2	0	NA				QEGSSDDAERKQERETFSSAEGTVDKDTTIM	_ET(ph)FSSAEGTVDKDTTIMELR_
SRRM2	SRRM2;SRRM2;KIAA0324	1326	Phosphorylation	Q9UQ35	ENSG00000167978	7.70443	0.479541	0.942	2	0.99986	2.57e-07	7.81052	0.771548	1.421	1	0.999979	2.08e-05	+			SPEHKELSNSPLRENSFGSPLEFRNSGPLGT	_ENS(ph)FGSPLEFR_
SPTAN1	SPTAN1;SPTAN1;SPTAN1;DKFZp564P0562;SPTAN1	1029	Phosphorylation	A6NG51	ENSG00000197694	6.68219	0.649478	1.169	2	0.5	2.23e-06	6.39266	0.768417	1.417	1	0	NA	+			GFVPAAYVKKLDPAQSASRENLLEEQGSIAL	_LDPAQS(ph)ASRENLLEEQGSIALR_
HOXB6	HOXB6	214	Phosphorylation	P17509	ENSG00000108511	8.4647	0.968865	1.598	8	0.999997	0	8.48736	0.767994	1.416	8	0.999981	0	+			MKWKKESKLLSASQLSAEEEEEKQAE_____	_LLSASQLS(ph)AEEEEEKQAE_
SET	SET;SET	5	Phosphorylation	A6NGV1	ENSG00000119335	6.98327	0.503959	0.974	1	NA	NA	8.45987	0.767909	1.416	4	1	3.1e-14				___________MMPRSHQPPPPPHEKEQQEA	_(ac)M(ox)PRS(ph)HQPPPPPHEKEQQEAIEHIDEVQNEIDR_
CAAP1	CAAP1	90	Phosphorylation	Q9H8G2	ENSG00000120159	8.09286	1.70013	2.579	6	0.499999	0	8.25047	0.766977	1.415	7	0.5	0	+			GGSSVERSERRKRRSTDSSSVSGSLQQETKY	_S(ph)TDSSSVSGSLQQETK_
FAM21A;FAM21C	FAM21C;FAM21C;FAM21C;FAM21C;FAM21A;FAM21A;FAM21A;FAM21A;FAM21A;FAM21B;FAM21B	352	Phosphorylation	Q641Q2	ENSG00000099290;ENSG00000152726;ENSG00000172661;ENSG00000265551	7.84602	0.81836	1.396	7	1	0	7.90341	0.764091	1.41	7	0.999996	0	+		+	EDNLFAPPKLTDEDFSPFGSGGGLFSGGKGL	_LTDEDFS(ph)PFGSGGGLFSGGK_
OCLN	OCLN	408	Phosphorylation	I3L291	ENSG00000197822	NA	NA	NA	NA	NA	NA	6.77518	0.760519	1.405	2	0.883617	1.72e-05	+			TEQDHYETDYTTGGESCDELEEDWIREYPPI	_RTEQDHYETDYTTGGES(ph)CDELEEDWIR_
PRPF4B	PRPF4B;PRPF4B	280	Phosphorylation	B4DZQ5	ENSG00000112739	6.11012	0.7554	1.312	1	0.925357	0.0426678	7.13887	0.758389	1.402	1	0.868897	0.0100082	+		+	IINESRSRDRGKKSRSPVDLRGKSKDRRSRS	_SRS(ph)PVDLR_
RNH1	RNH1;RNH1;RNH1;RNH1;RNH1;RNH1;RNH1;RNH1;RNH1	2	Phosphorylation	P13489	ENSG00000023191	8.51188	0.112767	0.45	6	1	0	8.79989	0.758474	1.402	8	1	0				______________MSLDIQSLDIQCEELSD	_(ac)S(ph)LDIQSLDIQCEELSDAR_
ARVCF	ARVCF;ARVCF;ARVCF;ARVCF	864	Phosphorylation	B9EH95	ENSG00000099889	NA	NA	NA	NA	NA	NA	7.38392	0.757535	1.401	2	0.999996	5.28e-10	+		+	FQSAAATAKGPKGALSPGGFDDSTLPLVDKS	_GALS(ph)PGGFDDSTLPLVDK_
RIF1	RIF1	1616	Phosphorylation	Q5UIP0	ENSG00000080345	8.5627	0.898711	1.504	7	0.998205	0.00822905	8.86974	0.757023	1.4	7	0.999943	0	+		+	SHDYKATSEEDVSIKSPICEKQDESNTVICQ	_ATSEEDVSIKS(ph)PICEK_
MAP7D1	MAP7D1;RPRC1;MAP7D1;MAP7D1	811	Phosphorylation	Q3KQU3	ENSG00000116871	NA	NA	NA	NA	0.33277	2.19e-05	8.32272	0.755913	1.399	2	0.591155	4.06e-11	+			ENGFSTNGPSGDKSLSRTPETLLPFAEAEAF	_SLS(ph)RTPETLLPFAEAEAFLK_
NR2C1	NR2C1;NR2C1;NR2C1	218	Phosphorylation	H9NIM2	ENSG00000120798	6.07791	0.679604	1.21	1	0	NA	6.80444	0.755999	1.399	2	0.985781	9.82e-12	+			STEKIYIRKDLRSPLTATPTFVTDSESTRST	_DLRSPLT(ph)ATPTFVTDSESTR_
NAA30	NAA30	199	Phosphorylation	B3KS28	ENSG00000139977	8.00208	0.660016	1.184	1	0.621481	9.79e-08	8.0859	0.755229	1.398	1	0.852666	1.79e-08	+		+	VRLLSSSLTADCSLRSPSGREVEPGEDRTIR	_LLSSSLTADCSLRS(ph)PSGR_
SPTAN1	SPTAN1;SPTAN1;SPTAN1;DKFZp564P0562;SPTAN1	1031	Phosphorylation	A6NG51	ENSG00000197694	6.68219	0.649478	1.169	2	0.5	2.23e-06	6.88777	0.754802	1.397	1	0.758005	0.000901291	+			VPAAYVKKLDPAQSASRENLLEEQGSIALRQ	_LDPAQSAS(ph)RENLLEEQGSIALR_
AAK1	AAK1;AAK1;AAK1	652	Phosphorylation	Q2M2I8	ENSG00000115977	6.44699	0.350724	0.769	1	0	NA	7.36112	0.75446	1.397	3	0.5	6.05e-08	+			SDVTHSAVFGVPASKSTQLLQAAAAEASLNK	_S(ph)TQLLQAAAAEASLNK_
AAK1	AAK1;AAK1;AAK1	653	Phosphorylation	Q2M2I8	ENSG00000115977	6.44699	0.350724	0.769	1	0	NA	7.36112	0.75446	1.397	3	0.5	6.05e-08	+			DVTHSAVFGVPASKSTQLLQAAAAEASLNKS	_S(ph)TQLLQAAAAEASLNK_
FOXD2	FOXD2	96	Phosphorylation	O60548	ENSG00000186564	NA	NA	NA	NA	NA	NA	7.53854	0.753605	1.395	1	1	0.00227144	+		+	EPRALASRGAAAAAGSPGPGAAAARGAAGPG	_GAAAAAGS(ph)PGPGAAAAR_
ABLIM1	ABLIM1;ABLIM1;ABLIM1;ABLIM1;ABLIM1;ABLIM1;ABLIM1;ABLIM1;ABLIM1;ABLIM1;ABLIM1;ABLIM1	587	Phosphorylation	O14639	ENSG00000099204	5.76373	0.492315	0.959	1	0	NA	6.68289	0.752663	1.394	3	0.932157	0.00118028	+			PPSFAVVGPDMKRRSSGREEDDEELLRRRQL	_RSS(ph)GREEDDEELLR_
BCL10	BCL10;BCL10;BCL10	138	Phosphorylation	O95999	ENSG00000142867	5.53101	0.906737	1.515	2	0	NA	5.65624	0.752235	1.393	1	0.999075	0.00214354	+			EPFPDGATNNLSRSNSDESNFSEKLRASTVM	_SNS(ph)DESNFSEK_
SYNE2	SYNE2;TROPH;SYNE2;SYNE2	4108	Phosphorylation	Q8WXH0	ENSG00000054654	NA	NA	NA	NA	NA	NA	6.64738	0.748633	1.388	2	0.933797	7.73e-05	+			VAERDASERKLNRRGSMSYLAAVEEEVEESS	_RGS(ph)MSYLAAVEEEVEESSVK_
CLN6	CLN6;CLN6;CLN6;CLN6;CLN6	63	Phosphorylation	B4DDH6	ENSG00000128973	8.09321	1.02807	1.677	3	0.999976	2.8e-06	7.87612	0.74373	1.381	3	0.999997	0				ETSLRKLKFKGKKHGSVSADEAARTAPFHLD	_HGS(ph)VSADEAAR_
NCBP1	NCBP1;NCBP1	22	Phosphorylation	Q09161	ENSG00000136937	8.38913	0.590913	1.091	10	0.882803	4.33e-05	8.86933	0.743386	1.381	9	0.98555	2.72e-07	+			SDENDGGQPHKRRKTSDANETEDHLESLICK	_KTS(ph)DANETEDHLESLICK_
SDCCAG8	SDCCAG8;SDCCAG8	4	Phosphorylation	B4DRD9	ENSG00000054282	7.93899	0.595599	1.097	4	0.999999	0	8.27882	0.743127	1.38	4	1	0	+		+	____________MAKSPENSTLEEILGQYQR	_(ac)AKS(ph)PENSTLEEILGQYQR_
RASAL2	RASAL2;RASAL2;RASAL2;RASAL2;RASAL2	237	Phosphorylation	F8W755	ENSG00000075391	8.06707	0.322966	0.731	4	0.939469	0.000544355	8.31125	0.742869	1.38	8	0.9982	0.000724246	+			TDDRSRGLPKLKESRSHESLLSPCSTVECLD	_S(ph)HESLLSPCSTVECLDLGR_
ZC3H15	ZC3H15;ZC3H15;ZC3H15	351	Phosphorylation	Q8WU90	ENSG00000065548	7.2959	-0.597933	-0.504	4	0.999996	2.04e-07	8.00147	0.742437	1.379	4	1	2.98e-10	+			LYIPRDVDETGITVASLERFSTYTSDKDENK	_DVDETGITVAS(ph)LER_
EML4	EML4;EML4;EML4-ALK variant 7;EML4-ALK variant 6;EML4;EML4;EML4/ALK fusion	7	Phosphorylation	B5MBZ0	ENSG00000143924	6.71103	-0.707124	-0.65	1	0.453424	0	7.45373	0.741575	1.378	1	0.87638	0	+			_________MDGFAGSLDDSISAASTSDVQD	_(ac)MDGFAGS(ph)LDDSISAASTSDVQDR_
PDAP1	PDAP1	176	Phosphorylation	Q13442	ENSG00000106244	7.926	0.29443	0.693	7	0	NA	8.81552	0.740453	1.377	14	0.99999	1.73e-05	+			RKAKDDATLSGKRMQSLSLNK__________	_MQS(ph)LSLNK_
MAPK14	MAPK14;MAPK14;MAPK14;MAPK14	182	Phosphorylation	Q16539	ENSG00000112062	8.63515	0.812539	1.388	12	0.999921	1.96e-06	8.98362	0.738725	1.374	10	0.999972	0	+			LDFGLARHTDDEMTGYVATRWYRAPEIMLNW	_HTDDEM(ox)TGY(ph)VATR_
SPEN	SPEN	623	Phosphorylation	Q96T58	ENSG00000065526	7.45335	1.60564	2.452	5	1	0.00164622	8.08525	0.737254	1.372	6	1	0.000123804	+			DFYEMLAERREERRASYDYNQDRTYYESVRT	_RAS(ph)YDYNQDR_
BRAT1	BRAT1	582	Phosphorylation	Q6PJG6	ENSG00000106009	NA	NA	NA	NA	NA	NA	6.86068	0.736129	1.37	2	0.825103	0.0159261	+		+	TAMGQLSSQGLHAPTSPEHAEARQSLFLELL	_ASAVTAMGQLSSQGLHAPTS(ph)PEHAEAR_
PHF14	PHF14	84	Phosphorylation	O94880	ENSG00000106443	7.30773	0.450485	0.903	4	0.999988	0.000580191	7.93755	0.735955	1.37	4	1	1.2e-06	+			ELNEDIKVKEEQLKNSAEEEVLSSEKQLIKM	_VKEEQLKNS(ph)AEEEVLSSEK_
ZMYM4	ZMYM4;ZMYM4	1071	Phosphorylation	Q5VZL5	ENSG00000146463	5.54752	0.576958	1.072	1	0	NA	6.11002	0.735002	1.369	2	0.836707	0.00183277	+			EDEEKKTLSQGESQTSEHELFLDTKIFEKDQ	_KTLSQGESQTS(ph)EHELFLDTK_
ACIN1	ACIN1;ACIN1;ACIN1;DKFZp667N107;ACIN1	838	Phosphorylation	Q9UKV3	ENSG00000100813	7.36303	0.434348	0.881	1	0.986382	6.41e-05	6.96828	0.734569	1.368	1	0.937191	0.000320038	+			KISVVSATKGVPAGNSDTEGGQPGRKRRWGA;RKISVVSTKGVPAGNSDTEGGQPGRKRRWGA	_GVPAGNS(ph)DTEGGQPGRK_
PTMS	PTMS;PTMS;PTMS	2	Phosphorylation	P20962	ENSG00000159335	7.72685	0.529271	1.008	4	0.999999	2.56e-10	7.8392	0.733962	1.367	4	1	8.38e-08	+			______________MSEKSVEAAAELSAKDL	_(ac)S(ph)EKS(ph)VEAAAELSAK_
KRT18	KRT18;KRT18	65	Phosphorylation	B2RA03	ENSG00000111057	NA	NA	NA	NA	0.258598	2.68e-08	7.1087	0.731531	1.364	2	0.581427	2.58e-05	+			RSTSFRGGMGSGGLATGIAGGLAGMGGIQNE	_STSFRGGMGSGGLAT(ph)GIAGGLAGMGGIQNEKETMQSLNDR_
GTF3C2	GTF3C2;GTF3C2;GTF3C2	901	Phosphorylation	Q8WUA4	ENSG00000115207	NA	NA	NA	NA	NA	NA	7.26914	0.727005	1.357	1	0.996007	0.000229193	+		+	NAMFQPSSPTRRPGFSPTSHRLLPTP_____	_RPGFS(ph)PTSHR_
TRIM24	TRIM24;TRIM24;TRIM24	1042	Phosphorylation	O15164	ENSG00000122779	8.25854	1.54127	2.366	6	1	0.0229046	8.77939	0.721766	1.35	6	1	0.0216523	+			DSDDDFVQPRKKRLKSIEERQLLK_______	_LKS(ph)IEER_
FANCD2	FANCD2;FANCD2	592	Phosphorylation	Q9BXW9	ENSG00000144554	8.41524	0.755058	1.311	4	0.999905	0.000292606	8.51536	0.722116	1.35	5	0.999963	0.00047685	+		+	GAVTMAGIMAADRSESPSLTQERANLSDEQC	_SES(ph)PSLTQER_
MAP4	MAP4;MAP4;MAP4;MAP4;MAP4;MAP4;MAP4;MAP4;MAP4;DKFZp547H1810;MAP4	2073	Phosphorylation	E7EVA0	ENSG00000047849	8.46367	0.23952	0.62	4	0.98653	0.000292036	8.45998	0.721941	1.35	4	0.999858	0.000448903	+			PSSTTPRLSRLATNTSAPDLKNVRSKVGSTE	_LATNTS(ph)APDLK_
KDM2B	KDM2B;KDM2B;KDM2B;KDM2B	394	Phosphorylation	B4DSN4	ENSG00000089094	7.41457	0.611928	1.119	5	1	0.000302356	8.17944	0.719578	1.347	4	1	2.12e-05	+			RRKRRLPNKELSRELSKELNHEIQRTENSLA	_ELS(ph)KELNHEIQR_
DPM1	DPM1;DPM1;DPM1;DPM1;DPM1;DPM1	3	Phosphorylation	E9PBD4	ENSG00000000419	7.51693	-0.321279	-0.133	5	1	1.09e-05	8.36074	0.71984	1.347	18	1	0.000298624	+		+	_____________MASLEVSRSPRRSRRELE	_(ac)AS(ph)LEVSRS(ph)PR_
UBE4B	Ube4B;UBE4B;UBE4B	22	Phosphorylation	G0ZJH6	ENSG00000130939	NA	NA	NA	NA	0	NA	7.02608	0.718088	1.345	1	0.727437	0.000835661			+	DEIRRRRLARLAGGQTSQPTTPLTSPQRENP	_LAGGQT(ph)SQPTTPLTS(ph)PQR_
BOD1L1	BOD1L1	537	Phosphorylation	Q8NFC6	ENSG00000038219	7.11618	1.32556	2.076	4	0.5	0.000543622	7.19385	0.718088	1.345	3	0.499999	0.00128418				KAEKTKSSKTKGQGRSSVDLEESSTKSLEPK	_S(ph)SVDLEESSTK_
RPRD2	RPRD2;RPRD2	665	Phosphorylation	Q5VT52	ENSG00000163125;ENSG00000266562	8.82411	0.801821	1.374	6	0.974722	2.8e-05	8.85506	0.718351	1.345	4	0.996916	0	+		+	QSSEVSKPKLESESTSPSLEMKIHNFLKGNP	_LESESTS(ph)PSLEMK_
MPZL1	MPZL1;MPZL1	221	Phosphorylation	A8K5D4	ENSG00000197965	NA	NA	NA	NA	0	NA	7.6812	0.716947	1.343	1	0.976566	0.00150245	+			SESLSPVKQAPRKSPSDTEGLVKSLPSGSHQ	_KSPS(ph)DTEGLVK_
BCKDK	BCKDK;BCKDK;BCKDK;BCKDK;BCKDK;BCKDK;BCKDK	32	Phosphorylation	O14874	ENSG00000103507	8.08586	0.586212	1.085	2	0.656991	3.13e-05	7.31097	0.716596	1.343	1	0.576211	1.23e-05	+			LRPLLGPALALRARSTSATDTHHVEMARERS	_ST(ph)SATDTHHVEM(ox)AR_
CLCC1	CLCC1	434	Phosphorylation	Q96S66	ENSG00000121940	7.88164	0.609188	1.115	1	0.981919	0.00203593	8.48704	0.715981	1.342	3	0.985561	7.7e-09				RREILRERDVDLRFQTGNKSPEVLRAFDVPD	_FQT(ph)GNKSPEVLR_
TMPO	TMPO	247	Phosphorylation	P42167	ENSG00000120802	NA	NA	NA	NA	NA	NA	8.00165	0.715015	1.34	3	0.604755	0.0074847	+			EWTSGSSKGGPLQALTRESTRGSRRTPRKRV	_GGPLQALT(ph)RESTR_
AFTPH	AFTPH;Nbla10388;AFTPH	382	Phosphorylation	Q6ULP2	ENSG00000119844	8.02321	0.804549	1.377	3	0.9999	0	7.89049	0.714136	1.339	3	0.99988	0	+		+	HLCMDSVKTSDDEVGSPKEESRKFTNFQSPN	_TSDDEVGS(ph)PKEESR_
UBE2C	UBE2C;UBE2C;UBE2C;UBE2C	11	Phosphorylation	B2R4U3	ENSG00000175063	NA	NA	NA	NA	NA	NA	6.1815	0.712904	1.337	1	0.661029	0.00144081				_____MASQNRDPAATSVAAARKGAEPSGGA	_(ac)ASQNRDPAAT(ph)SVAAAR_
APBB2	APBB2;APBB2;APBB2;APBB2;APBB2	123	Phosphorylation	E9PG87	ENSG00000163697	7.43331	0.912037	1.522	2	0.999998	6.08e-06	7.48362	0.711759	1.336	2	0.999998	1.09e-05	+		+	RKAAEQGQQDPNKNLSPTAVINITSEKLEGK	_NLS(ph)PTAVINITSEK_
HNRNPM	HNRNPM;HNRNPM;ORF;HNRNPM;HNRPM	575	Phosphorylation	P52272	ENSG00000099783	8.30546	0.399773	0.835	4	1	0.0096363	8.34325	0.708849	1.331	4	1	0.006416	+			ANNLERMGLERMGANSLERMGLERMGANSLE	_MGANS(ph)LER_
SURF2	SURF2	234	Phosphorylation	Q15527	ENSG00000148291;ENSG00000261361	6.89104	-0.0221706	0.269	2	1	0.0327695	8.13242	0.707436	1.329	2	1	0.00243205	+			VYRGLVQKRGKKQLGSLKKKFKSHHRKPKSF	_KQLGS(ph)LKK_
MAP1B	MAP1B;MAP1B;DKFZp686F1345	1443	Phosphorylation	P46821	ENSG00000131711	7.07929	0.721679	1.266	1	0.87464	0.000971442	8.20726	0.70558	1.327	4	0.999584	3.92e-10	+		+	PFEEKSGKQGSPDQVSPVSEMTSTSLYQDKQ	_QGSPDQVS(ph)PVSEMTSTSLYQDK_
NELFE;NELFE;NELFE;NELFE;NELFE;NELFE	RDBP;RDBP;NELF-E;RDBP;RDBP;RDBP;RDBP;RDBP;RDBP;RDBP	58	Phosphorylation	B4DYX9	ENSG00000204356;ENSG00000206268;ENSG00000206357;ENSG00000229363;ENSG00000231044;ENSG00000233801	8.73741	1.39698	2.172	6	0.9623	0	8.96424	0.705137	1.326	8	0.999628	0	+			SSSSTTSQGGVKRSLSEQPVMDTATATEQAK	_RSLS(ph)EQPVMDTATATEQAK_
MCM6	MCM6;MCM6	762	Phosphorylation	Q14566	ENSG00000076003	7.487	0.941106	1.561	3	1	0	8.03543	0.704429	1.325	3	0.999998	0	+			ELVNWYLKEIESEIDSEEELINKKRIIEKVI	_EIESEIDS(ph)EEELINK_
MECP2	MECP2;MECP2;MECP2;MECP2;MECP2;MECP2;MECP2;MECP2	423	Phosphorylation	E9LUH4	ENSG00000169057;ENSG00000268563	NA	NA	NA	NA	NA	NA	7.99047	0.703367	1.324	2	0.999981	0	+			LSSSVCKEEKMPRGGSLESDGCPKEPAKTQP	_GGS(ph)LESDGCPKEPAK_
TRUB1	TRUB1	16	Phosphorylation	Q8WWH5	ENSG00000165832	6.09569	0.287354	0.684	1	0.751415	4.2e-13	6.24628	0.703455	1.324	1	0.333252	0.000329592				MAASEAAVVSSPSLKTDTSPVLETAGTVAAM	_T(ph)DTSPVLETAGTVAAM(ox)AATPSAR_
FKBP15	FKBP15	14	Phosphorylation	Q5T1M5	ENSG00000119321	NA	NA	NA	NA	NA	NA	7.42846	0.702746	1.323	3	0.995918	9.68e-10	+		+	__MFGAGDEDDTDFLSPSGGARLASLFGLDQ	_(ac)MFGAGDEDDTDFLS(ph)PSGGAR_
TNKS1BP1	TNKS1BP1	1031	Phosphorylation	Q9C0C2	ENSG00000149115	NA	NA	NA	NA	0.341117	0.00895555	6.75805	0.702658	1.323	1	0.734548	0.000284303				AGRPGERGSGGLFSPSTAHVPDGALGQRDQS	_GSGGLFSPS(ph)TAHVPDGALGQR_
PXN	PXN;PXN;PXN	136	Phosphorylation	P49023	ENSG00000089159	NA	NA	NA	NA	NA	NA	6.08386	0.702303	1.322	1	0.516808	6.02e-05	+			PNKQKSAEPSPTVMSTSLGSNLSELDRLLLE	_SAEPSPTVMST(ph)SLGSNLSELDR_
RSF1	RSF1;RSF1;RSF1	475	Phosphorylation	Q96T23	ENSG00000048649	NA	NA	NA	NA	0	NA	7.41009	0.697863	1.316	1	0.644139	3.33e-06				IETKFYETKEESYSPSKDRNIITEGNGTESL	_FYETKEESYSPS(ph)KDR_
COPS3	COPS3;COPS3	407	Phosphorylation	Q9UNS2	ENSG00000141030	NA	NA	NA	NA	0	NA	5.81493	0.694747	1.311	1	0.590575	0.00728429	+			AMDQEITVNPQFVQKSMGSQEDDSGNKPSSY	_S(ph)MGSQEDDSGNKPSSYS_
EVL	EVL;EVL;EVL	349	Phosphorylation	Q9UI08	ENSG00000196405	7.67527	-0.156	0.089	2	1	0	7.67777	0.69439	1.311	2	1	0	+		+	KPVSSILSRTPSVAKSPEAKSPLQSQPHSRM	_TPSVAKS(ph)PEAK_
FLNB	FLNB;FLNB;DKFZp686A1668	2478	Phosphorylation	O75369	ENSG00000136068	7.65513	0.823179	1.402	4	0.999986	0	7.86876	0.692874	1.309	4	0.999993	0	+		+	VGSPFKAKVTGQRLVSPGSANETSSILVESV	_LVS(ph)PGSANETSSILVESVTR_
IER2	IER2	124	Phosphorylation	Q9BTL4	ENSG00000160888	NA	NA	NA	NA	NA	NA	6.32554	0.691713	1.307	1	0.843929	1.23e-05				ACCAPRPAKVSRKRRSSSLSDGGDAGLVPSK	_S(ph)SSLSDGGDAGLVPSK_
MED8	MED8	82	Phosphorylation	Q96G25	ENSG00000159479	7.89832	0.93742	1.556	2	1	0	6.77092	0.691177	1.306	2	1	0.00251303	+		+	KTPLFRNQVIIPLVLSPDRDEDLMRQTEGRV	_NQVIIPLVLS(ph)PDRDEDLM(ox)R_
CPSF6	CPSF6;CPSF6	407	Phosphorylation	Q16630	ENSG00000111605	8.21712	0.810813	1.386	1	0.829655	0	8.55745	0.691266	1.306	1	0.830834	0	+		+	RGDYGPPGREMDTARTPLSEAEFEEIMNRNR	_EMDTART(ph)PLSEAEFEEIMNR_
KIAA0319L	KIAA0319L;KIAA0319L;KIAA0319L;KIAA0319L	978	Phosphorylation	B2RBC8	ENSG00000142687	7.7338	-0.0665935	0.209	2	0.9977	2.8e-06	7.63198	0.688673	1.303	2	0	NA	+			KRKSKYKILDATDQESLELKPTSRAGIKQKG	_ILDATDQES(ph)LELKPTSR_
MORC3	MORC3;MORC3;MORC3	560	Phosphorylation	Q14149	ENSG00000159256	5.46679	1.49559	2.304	2	0	NA	5.9179	0.687688	1.301	2	0.98557	0.000966329	+			LSTRSSILNAKNRRLSSQFENSVYKGDDDDE	_RLS(ph)SQFENSVYK_
MAP4	MAP4;MAP4;MAP4;MAP4;MAP4;MAP4	14	Phosphorylation	E7EVA0	ENSG00000047849	8.02251	0.782325	1.348	4	0.997016	4e-15	8.43146	0.686523	1.3	4	0.996663	0	+		+	__MADLSLADALTEPSPDIEGEIKRDFIATL	_(ac)ADLSLADALTEPS(ph)PDIEGEIKR_
XRCC4	XRCC4	260	Phosphorylation	Q13426	ENSG00000152422	7.71867	-0.628475	-0.545	2	0.978758	0	6.69986	0.685985	1.299	2	0.962	0	+			GLASAAVSKDDSIISSLDVTDIAPSRKRRQR	_DDSIISS(ph)LDVTDIAPSR_
FOXO3	FOXO3;FOXO3;DKFZp781A0677;FOXO3	421	Phosphorylation	O43524	ENSG00000118689	NA	NA	NA	NA	NA	NA	6.44949	0.683382	1.295	1	0.867557	0	+			GLMQRSSSFPYTTKGSGLGSPTSSFNSTVFG	_GS(ph)GLGSPTSSFNSTVFGPSSLNSLR_
RPS10	RPS10;RPS10P5	155	Phosphorylation	Q59GE4	ENSG00000124614	6.94965	-0.221741	0.001	2	0.978489	0.00172548	5.74688	0.683382	1.295	3	0.935187	0.00169034	+			AVPPGADKKAEAGAGSATEFQFRGGFGRGRG	_KAEAGAGS(ph)ATEFQFR_
TRIM28	TRIM28	541	Phosphorylation	Q13263	ENSG00000130726	7.75872	2.01489	3.001	4	1	1e-15	8.32416	0.681224	1.292	7	1	0	+		+	AAAAATGQPGTAPAGTPGAPPLAGMAIVKEE	_GAAAAATGQPGTAPAGT(ph)PGAPPLAGMAIVK_
GCOM1;POLR2M	GCOM1;POLR2M;GCOM2	575	Phosphorylation	H8Y6P7	ENSG00000137878;ENSG00000255529	NA	NA	NA	NA	NA	NA	7.24517	0.680054	1.29	2	0.534008	0.0290332	+			PPSSEASEHHPRHRVSSQAEDTSSSFDNLFI	_VS(ph)SQAEDTSSSFDNLFIDR_
GRAMD1A	GRAMD1A;GRAMD1A	368	Phosphorylation	B3KUH3	ENSG00000089351	NA	NA	NA	NA	0	NA	6.68577	0.678072	1.287	1	0.571011	0.00270954	+			PSPVGSRRGHVTPNLSRASSDADHGAEEDKE	_GHVTPNLS(ph)R_
FAM169A	FAM169A;FAM169A	527	Phosphorylation	Q9Y6X4	ENSG00000198780	6.60308	0.332164	0.744	3	0	NA	6.95417	0.67717	1.286	1	0.868613	0.00892051				EKLSLLPRKKAHLGSSDNVATMSNEERSDGG	_KAHLGSS(ph)DNVATMSNEER_
CENPF	CENPF	834	Phosphorylation	P49454	ENSG00000117724	NA	NA	NA	NA	NA	NA	6.86035	0.674009	1.282	1	0.999847	0.00165945	+			DQSPKNSAILQNRVDSLEFSLESQKQMNSDL	_VDS(ph)LEFSLESQK_
SRRM2	SRRM2;SRRM2;DKFZp667L0421	2694	Phosphorylation	Q9UQ35	ENSG00000167978	NA	NA	NA	NA	NA	NA	8.19598	0.671203	1.278	1	0.999723	0.00249246	+		+	RKPIDSLRDSRSLSYSPVERRRPSPQPSPRD	_SLSYS(ph)PVER_
ZNF507	ZNF507;ZNF507	404	Phosphorylation	B9EGE7	ENSG00000168813	7.8063	1.56803	2.402	2	0.9994	0.000145705	8.01452	0.67084	1.277	3	0.998016	2.71e-05	+			PNKKGHVNVIVERLPSAEETLSQKRFLMNTE	_LPS(ph)AEETLSQK_
C2CD5	KIAA0528;KIAA0528;KIAA0528;KIAA0528;KIAA0528;KIAA0528;KIAA0528;KIAA0528;KIAA0528;KIAA0528	260	Phosphorylation	Q86YS7	ENSG00000111731	8.79182	1.05388	1.712	2	0.805511	0.000305292	9.03117	0.669843	1.276	2	0.80675	0.000567178	+		+	LDKLSSPAAFLPACNSPSKEMKEIPFNEDPN	_LSSPAAFLPACNS(ph)PSK_
TRAPPC12	TRAPPC12;TRAPPC12;CGI-87;TRAPPC12	184	Phosphorylation	Q8WVT3	ENSG00000171853	8.19618	0.696617	1.233	4	0.998427	0	8.28283	0.669299	1.275	4	0.999814	0	+			PASGDGFEPQMVKSPSFGGASEASARTPPQV	_SPS(ph)FGGASEASAR_
BRAT1	BRAT1	581	Phosphorylation	Q6PJG6	ENSG00000106009	NA	NA	NA	NA	NA	NA	8.50935	0.668482	1.274	2	0.591141	0	+			VTAMGQLSSQGLHAPTSPEHAEARQSLFLEL	_ASAVTAMGQLSSQGLHAPT(ph)SPEHAEAR_
PCNT	PCNT	1653	Phosphorylation	O95613	ENSG00000160299	NA	NA	NA	NA	NA	NA	7.29438	0.668573	1.274	2	1	0.00120425	+			EIQLEVTQRALLRRESEVLDLKEQLEKMKGD	_RES(ph)EVLDLKEQLEK_
MATR3	MATR3;MATR3;MATR3;DKFZp686K23100;MATR3	150	Phosphorylation	A8MXP9	ENSG00000015479	NA	NA	NA	NA	NA	NA	8.24435	0.667665	1.273	4	1	0.000192106	+			PENLPQILLQLKRRRTEEGPTLSYGRDGRSA	_RRT(ph)EEGPTLSYGR_
SGPP1	SGPP1	114	Phosphorylation	Q9BX95	ENSG00000126821	6.47718	0.835035	1.418	1	0.944253	0.000888603	6.58524	0.664756	1.268	2	0.826556	0.000871405	+			PASPRRAGALRRNSLTGEEGQLARVSNWPLY	_RNSLT(ph)GEEGQLAR_
LGALSL	LGALSL;LGALSL;LGALSL	25	Phosphorylation	Q3ZCW2	ENSG00000119862	8.02098	1.00389	1.645	2	0.974829	2.88e-07	8.70355	0.664028	1.267	4	0.982373	4.97e-10	+		+	AVVKLDDGHLNNSLSSPVQADVYFPRLIVPF	_LDDGHLNNSLSS(ph)PVQADVYFPR_
NFAT5	NFAT5;NFAT5;NFAT5/TonEBP;NFAT5/TonEBP	578	Phosphorylation	E9PHR7	ENSG00000102908	7.7913	0.618521	1.128	1	0.775925	1.09e-06	8.02882	0.663846	1.267	1	0.499976	1.74e-09				PAAAGALNVNVKKEISSPARPCSFEEAMKAM	_KEIS(ph)SPARPCSFEEAM(ox)K_
RAB3GAP2	RAB3GAP2;RAB3GAP2	450	Phosphorylation	A6H8V0	ENSG00000118873	NA	NA	NA	NA	NA	NA	7.61094	0.663208	1.266	1	1	2.96e-08	+		+	TVEDLHERVPEKADFSPFGNSQGPSRVAQFL	_ADFS(ph)PFGNSQGPSR_
ZNF318	ZNF318	1420	Phosphorylation	Q5VUA4	ENSG00000171467	7.97352	0.68715	1.22	5	1	7.59e-08	7.99667	0.661567	1.264	4	1	0.0283826	+		+	IISKAFGGEEVILKGSPEEKVVLAEKSEPSH	_AFGGEEVILKGS(ph)PEEK_
NUFIP2	NUFIP2;NUFIP2	652	Phosphorylation	A1L3A7	ENSG00000108256	8.52329	0.576958	1.072	6	1	5.82e-07	9.03278	0.660929	1.263	7	1	5.82e-07	+			SAKEQRYQRGLERNDSWGSFDLRAAIVYHTK	_NDS(ph)WGSFDLR_
PTPN1	PTPN1;PTPN1;PTPN1	378	Phosphorylation	A8K3M3	ENSG00000196396	6.76932	0.867264	1.462	2	1	3.15e-09	7.75639	0.660381	1.262	5	1	0.000981267	+			SMSQDTEVRSRVVGGSLRGAQAASPAKGEPS	_VVGGS(ph)LR_
GIT1	GIT1;DKFZp686G1540	375	Phosphorylation	Q59FC3	ENSG00000108262	8.70267	0.455229	0.909	7	0.927787	8.91e-06	8.89099	0.660472	1.262	8	0.997406	6.57e-06	+		+	ILSEAKRRQQGKSLSSPTDNLELSLRSQSDL	_SLSS(ph)PTDNLELSLR_
FAM114A2	FAM114A2;FAM114A2;FAM114A2	145	Phosphorylation	Q9NRY5	ENSG00000055147	5.09409	0.602077	1.106	1	0	NA	5.65035	0.659559	1.261	1	0.5	5.63e-07	+			VKYVAGETNAKENENSSPVAGAFGVFSTIST	_ENENS(ph)SPVAGAFGVFSTISTAVQSTGK_
CIC		555	Phosphorylation	I3L2J0	ENSG00000079432	NA	NA	NA	NA	NA	NA	6.81535	0.658097	1.259	1	0.827043	0.00314978				PGGAGRPAAVAAREGSTEFDWGDETSRDSEA	_EGS(ph)TEFDWGDETSR_
NCBP1	NCBP1;NCBP1	21	Phosphorylation	Q09161	ENSG00000136937	8.06457	0.15043	0.5	3	0.515284	4.11e-06	8.36107	0.658371	1.259	1	0.855179	0.000711326	+			HSDENDGGQPHKRRKTSDANETEDHLESLIC	_KT(ph)SDANETEDHLESLICK_
MLLT1	MLLT1	475	Phosphorylation	Q03111	ENSG00000130382	NA	NA	NA	NA	NA	NA	5.85962	0.657274	1.258	1	0.843095	0.000912413	+		+	PQKPPPPNSKVSGRRSPESCSKPEKILKKGT	_RS(ph)PESCSKPEK_
SEC16A	SEC16A;SEC16A;SEC16A;SEC16A;SEC16A;SEC16A;SEC16A;SEC16A	2252	Phosphorylation	F1T0I1	ENSG00000148396	5.56741	1.19497	1.901	1	0.5	4.31e-10	7.83605	0.656542	1.257	2	0.499994	1.58e-10	+			RPQGRSGRNDGLLALSSPDAEEPQLPDGTGR	_NDGLLALS(ph)SPDAEEPQLPDGTGR_
VIPAS39	C14orf133;C14orf133;SPE39	147	Phosphorylation	G3V4K3	ENSG00000151445	8.20148	0.796515	1.367	5	0.974375	0	8.21698	0.657091	1.257	2	0.875019	0.000118875	+			TYSLSSFFRGRTRPGSFQSLSDALSDTPAKS	_TRPGS(ph)FQSLSDALSDTPAK_
SSFA2	SSFA2;SSFA2;SSFA2	352	Phosphorylation	P28290	ENSG00000138434	NA	NA	NA	NA	NA	NA	8.00204	0.655901	1.256	4	0.739991	0.000919733	+			NKNDQKSQKIMKKKESSSMLATVKEEVSGSS	_KKES(ph)SSM(ox)LATVK_
ARHGAP1	ARHGAP1;ARHGAP1;ARHGAP1;ARHGAP1	50	Phosphorylation	B4DPZ4	ENSG00000175220	5.82901	0.806613	1.38	1	0.560857	0.00891117	7.28966	0.655352	1.255	1	0.587441	0.000910845	+			SDEMPDFPKSDDSKSSSPELVTHLKWDDPYY	_SS(ph)SPELVTHLK_
IMPA1	IMPA1;IMPA1;IMPA1;IMPA1;IMPA1;IMPA1;IMPA1;IMPA1;IMPA1	97	Phosphorylation	B7Z6Q4	ENSG00000133731	7.04297	0.491289	0.957	2	0.499996	0.000754773	6.92079	0.655443	1.255	1	0.499996	0.000460059	+			VCEAIKNEMNVMLKSSPVDLVTATDQKVEKM	_S(ph)SPVDLVTATDQK_
IMPA1	IMPA1;IMPA1;IMPA1;IMPA1;IMPA1;IMPA1;IMPA1;IMPA1;IMPA1	96	Phosphorylation	B7Z6Q4	ENSG00000133731	7.04297	0.491289	0.957	2	0.499996	0.000754773	6.92079	0.655443	1.255	1	0.499996	0.000460059				VVCEAIKNEMNVMLKSSPVDLVTATDQKVEK	_S(ph)SPVDLVTATDQK_
MKI67	MKI67;MKI67	861	Phosphorylation	P46013	ENSG00000148773	NA	NA	NA	NA	0.371451	0.00020561	7.79123	0.654894	1.254	1	0.599928	2.61e-05				RNTYKMTSLETKTSDTETEPSKTVSTANRSG	_MTSLETKTSDT(ph)ETEPSK_
DAP	DAP;DAP	3	Phosphorylation	B2R4C9	ENSG00000112977	7.051	-0.523587	-0.404	2	0.5	0.00448906	8.58786	0.65471	1.254	1	0.826682	0.0110988	+		+	_____________MSSPPEGKLETKAGHPPA	_(ac)SS(ph)PPEGKLETK_
PPFIA1	PPFIA1;PPFIA1;PPFIA1	242	Phosphorylation	Q13136	ENSG00000131626	NA	NA	NA	NA	NA	NA	8.22891	0.654252	1.253	2	0.701223	6.75e-05	+			QENTPSTSGKRSSDGSLSHEEDLAKVIELQE	_RSSDGS(ph)LSHEEDLAK_
LTV1	LTV1	17	Phosphorylation	Q96GA3	ENSG00000135521	NA	NA	NA	NA	NA	NA	7.81731	0.653243	1.252	4	1	0.0210293	+			PHRKKKPFIEKKKAVSFHLVHRSQRDPLAAD	_AVS(ph)FHLVHR_
PI4K2A	PI4K2A	5	Phosphorylation	Q9BTU6	ENSG00000155252	NA	NA	NA	NA	NA	NA	6.10948	0.652968	1.252	1	0.995724	0.00630081	+		+	___________MDETSPLVSPERAQPPDYTF	_(ac)MDETS(ph)PLVSPER_
KRT18	KRT18;KRT18	60	Phosphorylation	B2RA03	ENSG00000111057	6.64741	1.04432	1.699	2	0.686887	0	5.45838	0.65306	1.252	1	0.580554	0	+			RISVSRSTSFRGGMGSGGLATGIAGGLAGMG	_STSFRGGM(ox)GS(ph)GGLATGIAGGLAGM(ox)GGIQNEK_
TNKS1BP1	TNKS1BP1	1029	Phosphorylation	Q9C0C2	ENSG00000149115	7.64593	0.657914	1.181	2	0.687584	0.00249096	8.31163	0.652418	1.251	3	0.95714	0	+		+	RDAGRPGERGSGGLFSPSTAHVPDGALGQRD	_GSGGLFS(ph)PSTAHVPDGALGQR_
VGLL4	VGLL4;VGLL4;VGLL4;VGLL4;VGLL4;VGLL4;VGLL4;VGLL4;VGLL4	155	Phosphorylation	G5E9M7	ENSG00000144560	8.09202	0.664483	1.19	3	0.97859	0	8.39361	0.651591	1.25	4	0.998524	0	+		+	ALTKNSLDASRPAGLSPTLTPGERQQNRPSV	_NSLDASRPAGLS(ph)PTLTPGER_
TACC2	TACC2;TACC2;TACC2;TACC2;TACC2;TACC2;TACC2;TACC2;TACC2;TACC2;TACC2;TACC2	2512	Phosphorylation	O95359	ENSG00000138162	8.04438	0.928276	1.543	3	0.990886	4.63e-08	8.42106	0.6515	1.249	5	0.999465	4.87e-12	+		+	QPSDLSTFVNETKFSSPTEELDYRNSYEIEY	_FSS(ph)PTEELDYR_
DOCK7	DOCK7;DOCK7	452	Phosphorylation	Q96N67	ENSG00000116641	8.7799	0.553655	1.041	6	0.993319	0	8.96216	0.6515	1.249	11	0.982907	0	+			RNSSIVGRRSLERTTSGDDACNLTSFRPATL	_TTS(ph)GDDACNLTSFR_
RBBP7;RBBP4	RBBP7;RBBP7;RBBP7;RBBP7;RBBP7;RBBP7;RBBP4;RBBP7;RBBP4	145	Phosphorylation	Q16576	ENSG00000102054;ENSG00000162521	7.44773	0.0154976	0.319	3	0.939038	0	7.57008	0.650765	1.248	2	0.882338	0.000110836	+			RYMPQNPCIIATKTPSSDVLVFDYTKHPSKP;RYMPQNPHIIATKTPSSDVLVFDYTKHPAKP	_TPS(ph)SDVLVFDYTK_
TMPO	TMPO	442	Phosphorylation	P42166	ENSG00000120802	NA	NA	NA	NA	NA	NA	5.79945	0.649753	1.247	2	0.5	4.98e-06	+			RKVPRLSEKSVEERDSGSFVAFQNIPGSELM	_DS(ph)GSFVAFQNIPGSELMSSFAK_
TMPO	TMPO	444	Phosphorylation	P42166	ENSG00000120802	NA	NA	NA	NA	NA	NA	5.79945	0.649753	1.247	2	0.5	4.98e-06	+			VPRLSEKSVEERDSGSFVAFQNIPGSELMSS	_DS(ph)GSFVAFQNIPGSELMSSFAK_
ATF7IP	ATF7IP;ATF7IP;ATF7IP	567	Phosphorylation	F5GX74	ENSG00000171681	NA	NA	NA	NA	NA	NA	7.70971	0.649018	1.246	1	0.947131	1.82e-05	+			RPSEKNEFSRRKRSKSEDMDNVQSKRRRYME	_SKS(ph)EDMDNVQSK_
HOXB6	HOXB6	209	Phosphorylation	P17509	ENSG00000108511	NA	NA	NA	NA	NA	NA	7.30901	0.649293	1.246	3	0.664416	3.15e-05				FQNRRMKWKKESKLLSASQLSAEEEEEKQAE	_LLS(ph)ASQLSAEEEEEKQAE_
CRYBG3	CRYBG3	931	Phosphorylation	B4DLE8	ENSG00000233280	NA	NA	NA	NA	NA	NA	7.54187	0.647453	1.244	1	0.999987	0.00222968			+	SKYEDKPEPEVDALGSPPALLKSNISWILPP	_YEDKPEPEVDALGS(ph)PPALLK_
TACC3	TACC3;TACC3	317	Phosphorylation	Q2NKK4	ENSG00000013810	8.35513	0.552771	1.04	13	0.999962	0	8.91711	0.646439	1.242	20	0.999898	0	+		+	TAPTNHLVAGRAMTLSPQEEVAAGQMASSSR	_AM(ox)TLS(ph)PQEEVAAGQM(ox)ASSSR_
SNAP23	SNAP23;SNAP23;SNAP23;SNAP23;SNAP23;SNAP23;SNAP23;SNAP23	5	Phosphorylation	A8K287	ENSG00000092531	7.73785	0.619554	1.129	8	0.996921	2.29e-10	8.01986	0.64524	1.241	8	0.989697	4.13e-08	+			___________MDNLSSEEIQQRAHQITDES	_(ac)M(ox)DNLS(ph)SEEIQQR_
BOD1L1	BOD1L1	637	Phosphorylation	Q8NFC6	ENSG00000038219	NA	NA	NA	NA	0	NA	7.88147	0.644595	1.24	1	0.526288	3.6e-09				HAKSEPSKPARRLSESLHVVDENKNESKLER	_RLSES(ph)LHVVDENKNESK_
TFAM	TFAM;TFAM;TFAM	193	Phosphorylation	E5KSU5	ENSG00000108064	8.11896	0.678523	1.208	7	0.999987	4.44e-07	8.5793	0.642286	1.236	9	0.99928	2.71e-07	+			PQEKLKTVKENWKNLSDSEKELYIQHAKEDE	_NLS(ph)DSEKELYIQHAK_
EPB41L3	EPB41L3;EPB41L3;EPB41L3;EPB41L3;EPB41L3	793	Phosphorylation	F5GX05	ENSG00000082397	8.87978	0.204642	0.573	5	0.999146	0	9.09188	0.641916	1.236	6	0.999462	4e-15	+		+	ESSTVKTETISFGSVSPGGVKLEISTKEVPV	_TETISFGSVS(ph)PGGVK_
THRAP3	THRAP3;THRAP3;THRAP3;THRAP3;THRAP3	253	Phosphorylation	Q9Y2W1	ENSG00000054118	8.46906	0.315334	0.721	5	0.999999	4.3e-06	9.10531	0.641361	1.235	8	1	3.07e-06	+		+	AVSELSPRERSPALKSPLQSVVVRRRSPRPS	_SPALKS(ph)PLQSVVVR_
BLM	BLM;BLM;BLM;BLM	144	Phosphorylation	P54132	ENSG00000197299	NA	NA	NA	NA	NA	NA	6.63538	0.640991	1.234	1	0.686193	7.77e-13	+		+	KKSRDTALKKLEFSSSPDSLSTINDWDDMDD	_KLEFSSS(ph)PDSLSTINDWDDMDDFDTSETSK_
EPB41L3	EPB41L3;EPB41L3;EPB41L3;EPB41L3;EPB41L3	592	Phosphorylation	F5GX05	ENSG00000082397	NA	NA	NA	NA	0.487768	0.0130587	5.92472	0.639788	1.233	1	0.968991	0.0117991	+			STDTAVTNEWEKRLSTSPVRLAARQEDAPMI	_RLS(ph)T(ph)SPVR_
PNN	PNN	375	Phosphorylation	A8K964	ENSG00000100941	6.87652	1.20714	1.918	3	0.997676	0	7.06722	0.637471	1.229	2	0.779755	0.00861144	+			QEMEVKMEEETEVRESEKQQDSQPEEVMDVL	_ES(ph)EKQQDSQPEEVMDVLEM(ox)VENVK_
NFX1	NFX1;NFX1;NFX1	150	Phosphorylation	Q12986	ENSG00000086102	6.1731	-0.199454	0.031	3	0	NA	7.84429	0.635615	1.227	2	0.852545	8.45e-11	+		+	ESSTRSESGTDLREHSPSESEKEVVGADPRG	_SESGTDLREHS(ph)PSESEK_
THUMPD1	THUMPD1;THUMPD1;THUMPD1	174	Phosphorylation	Q6MZT3	ENSG00000066654	6.12733	-0.287149	-0.087	1	0.514997	2.55e-05	7.89005	0.635615	1.227	2	0.94003	0	+			YGPEKFTDKDQQPSGSEGEDDDAEAALKKEV	_FTDKDQQPSGS(ph)EGEDDDAEAALKK_
EPPK1;EPPK1	EPPK1;EPPK1	34	Phosphorylation	P58107	ENSG00000227184	7.27054	0.387142	0.818	1	0.956354	0.00869755	8.11153	0.634965	1.226	2	0.974785	1.94e-06	+		+	QASVPRAMAATLGAGTPPRPQARSIAGVYVE	_AMAATLGAGT(ph)PPRPQAR_
CTNNB1	CTNNB1;CTNNB1;CTNNB1	552	Phosphorylation	B5BU28	ENSG00000168036	8.71287	0.696617	1.233	12	0.986144	1.25e-09	9.1959	0.633943	1.224	17	0.999198	8e-15	+			VQLLVRAHQDTQRRTSMGGTQQQFVEGVRME	_RTS(ph)MGGTQQQFVEGVR_
GPCPD1	GPCPD1	175	Phosphorylation	Q9NPB8	ENSG00000125772	NA	NA	NA	NA	NA	NA	8.23759	0.631524	1.221	3	0.873063	2.21e-05	+		+	KLTLEGLEEDDDDRVSPTVLHKMSNSLEISL	_LTLEGLEEDDDDRVS(ph)PTVLHK_
OSBPL8	DKFZp686C0249;OSBPL8;OSBPL8;OSBPL8;OSBPL8;OSBPL8;DKFZp686A11164;OSBPL8;OSBPL8;OSBPL8	120	Phosphorylation	Q5HYM3	ENSG00000091039	6.65506	0.893051	1.496	1	0	NA	8.10904	0.63171	1.221	4	1	0.00154516	+			SEKDSSTSSKLTKKESLKVQKKNYREEKKRA	_KES(ph)LKVQK_
BOD1L1	BOD1L1	635	Phosphorylation	Q8NFC6	ENSG00000038219	6.04481	1.52692	2.346	2	0.845114	0.0198604	8.22948	0.629939	1.219	5	0.994588	1.34e-06	+			HVHAKSEPSKPARRLSESLHVVDENKNESKL	_RLS(ph)ESLHVVDENKNESK_
ATF3	ATF3;ATF3;ATF3	162	Phosphorylation	P18847	ENSG00000162772	NA	NA	NA	NA	NA	NA	7.74615	0.629193	1.218	2	1	0.000632439	+		+	NLHRPTCIVRAQNGRTPEDERNLFIQQIKEG	_AQNGRT(ph)PEDERNLFIQQIK_
PARG	PARG;PARG	137	Phosphorylation	Q0MQR4	ENSG00000227345	8.86949	0.25411	0.639	8	0.999447	0	8.93954	0.629753	1.218	9	0.997793	0	+		+	NVEKLENVSQLSLDKSPTEKSTQYLNQHQTA	_LENVSQLSLDKS(ph)PTEK_
SEC16A	SEC16A;SEC16A;SEC16A;SEC16A;SEC16A;SEC16A;SEC16A;SEC16A	2253	Phosphorylation	F1T0I1	ENSG00000148396	6.03358	1.34108	2.097	1	0.769084	4.31e-10	7.86113	0.6291	1.217	1	0.98978	0	+		+	PQGRSGRNDGLLALSSPDAEEPQLPDGTGRE	_NDGLLALSS(ph)PDAEEPQLPDGTGR_
CDC42BPA	CDC42BPA;CDC42BPA;CDC42BPA;CDC42BPA;CDC42BPA;DKFZp686P1738;CDC42BPA;CDC42BPA	1721	Phosphorylation	Q5VT25	ENSG00000143776	8.08493	0.599603	1.103	5	0.99998	0.00748607	7.57918	0.62798	1.216	3	0.99873	0.0163673	+			SSPPSPASPRKTKSLSLESTDRGSWDP____	_SLS(ph)LESTDR_
EEA1	EEA1	354	Phosphorylation	Q15075	ENSG00000102189	7.40465	0.557974	1.047	1	0	NA	7.69161	0.626766	1.214	2	0.987701	0.0134329	+			LHQKDLDCQQLQSRLSASETSLHRIHVELSE	_LS(ph)ASETSLHR_
TMPO	TMPO	293	Phosphorylation	P42166	ENSG00000120802	9.00238	-0.173514	0.066	4	0.67523	4.1e-14	9.45056	0.626299	1.213	2	0.905367	0				ISCKSSHDRCLEKSSSSSSQPEHSAMLVSTA	_SSS(ph)SSSQPEHSAMLVSTAASPSLIK_
PSMA5	PSMA5	56	Phosphorylation	P28066	ENSG00000143106	8.21919	0.877194	1.475	7	0.998113	0.000444817	8.96709	0.625458	1.212	13	0.999409	0.000249515	+		+	QTSEGVCLAVEKRITSPLMEPSSIEKIVEID	_ITS(ph)PLMEPSSIEK_
OARD1	C6orf130;C6orf130;C6orf130;C6orf130;C6orf130	4	Phosphorylation	Q9Y530	ENSG00000124596	6.27388	-0.404535	-0.244	1	0.5	0.000743237	6.86165	0.624616	1.211	1	0.833709	0.000534894	+			____________MASSLNEDPEGSRITYVKG	_(ac)ASS(ph)LNEDPEGSR_
RAB3B	RAB3B	190	Phosphorylation	A8K6I8	ENSG00000169213	NA	NA	NA	NA	NA	NA	7.59606	0.623867	1.21	3	0.998796	4.83e-10	+			AFERLVDAICDKMSDSLDTDPSMLGSSKNTR	_MSDS(ph)LDTDPSMLGSSK_
MPDZ	MPDZ;MPDZ;MPDZ;MPDZ	483	Phosphorylation	F5H1U9	ENSG00000107186	7.33929	0.624803	1.136	3	1	0.000524699	8.10561	0.623867	1.21	4	1	0.000157698	+		+	AELMSREDVTKDADLSPVNASIIKENYEKDE	_DADLS(ph)PVNASIIK_
NMNAT1	NMNAT1;NMNAT1;NMNAT1	117	Phosphorylation	B1AN63	ENSG00000173614	8.44581	0.393416	0.826	6	0.836888	4.18e-10	8.77192	0.62293	1.209	9	0.997888	4.08e-09	+		+	HQEKLEASDCDHQQNSPTLERPGRKRKWTET	_LEASDCDHQQNS(ph)PTLERPGR_
RABGAP1	RABGAP1;RABGAP1	996	Phosphorylation	Q9Y3P9	ENSG00000011454	8.13252	0.370945	0.796	4	0.999992	3e-15	8.14132	0.622837	1.208	5	1	5.11e-06	+			RVKGISSTKEVLDEDTDEEKETLKNQLREME	_EVLDEDT(ph)DEEKETLK_
MARCKSL1	MARCKSL1	116	Phosphorylation	P49006	ENSG00000175130	6.16032	-0.268261	-0.062	1	0.490781	0.000223099	8.09489	0.6219	1.207	2	0.615916	0	+			SGLSFKRNRKEGGGDSSASSPTEEEQEQGEI	_EGGGDS(ph)SASSPTEEEQEQGEIGACSDEGTAQEGK_
WHSC1L1	WHSC1L1;WHSC1L1;WHSC1L1;WHSC1L1	561	Phosphorylation	Q9BZ95	ENSG00000147548	NA	NA	NA	NA	NA	NA	7.58426	0.620962	1.206	1	0.775644	1.36e-06	+		+	STPNQRNEKPTQSVSSPEATSGSTGSVEKKQ	_NEKPTQSVSS(ph)PEATSGSTGSVEK_
ARHGEF2	ARHGEF2;ARHGEF2;ARHGEF2	689	Phosphorylation	D3DVA5	ENSG00000116584	8.00856	1.64879	2.51	4	0.999951	0.0100736	7.80038	0.621055	1.206	4	0.999968	0.0108746	+			GMALPTLPRGLFRSESLESPRGERLLQDAIR	_SES(ph)LESPR_
STK3	STK3;STK3	413	Phosphorylation	B3KYA7	ENSG00000104375	6.16524	0.227125	0.603	2	0	NA	6.86633	0.620211	1.205	2	0.991211	0.000342742	+		+	EDEEEEDGTMKRNATSPQVQRPSFMDYFDKQ	_NATS(ph)PQVQRPSFMDYFDK_
AP4M1	AP4M1;AP4M1;AP4M1;AP4M1;AP4M1	133	Phosphorylation	Q6ZNF7	ENSG00000221838	NA	NA	NA	NA	NA	NA	7.21582	0.618521	1.202	1	0.562728	4.5e-07				EVFLDVVERLSVLIASNGSLLKVDVQGEIRL	_LSVLIAS(ph)NGSLLK_
ZC3H14	ZC3H14;ZC3H14;ZC3H14;ZC3H14;ZC3H14;ZC3H14;ZC3H14;ZC3H14	268	Phosphorylation	Q6PJT7	ENSG00000100722	NA	NA	NA	NA	NA	NA	8.18038	0.61711	1.2	4	0.999934	3.51e-11	+			WVYETGRLCEPEVLNSLEETYSPFFRNNSEK	_LCEPEVLNS(ph)LEETYSPFFR_
SP110	SP110;SP110;SP110;SP110	380	Phosphorylation	Q9HB58	ENSG00000135899	NA	NA	NA	NA	NA	NA	7.75361	0.616358	1.199	2	0.999353	1.3e-08	+		+	QKTPSTPRRVTQGAASPGHGIQEKLQVVDKV	_RVTQGAAS(ph)PGHGIQEK_
HTATSF1	HTATSF1;HTATSF1	616	Phosphorylation	O43719	ENSG00000102241	6.64805	1.10286	1.778	1	1	0.00170885	6.21476	0.614663	1.197	1	0.999792	0.0101842	+			EFEDDGSEKVLDEEGSEREFDEDSDEKEEEE	_VLDEEGS(ph)ER_
ZFYVE16	ZFYVE16	939	Phosphorylation	Q7Z3T8	ENSG00000039319	7.99215	0.889318	1.491	4	0.996356	6.9e-06	8.45725	0.614757	1.197	6	0.999151	1.3e-09	+		+	PNNETGDITRNEIIQSPISQVPSVEKLSMNT	_NEIIQS(ph)PISQVPSVEK_
HNRNPA1	HNRNPA1;HNRNPA1;HNRPA1;HNRNPA1;HNRNPA1;HNRNPA1;HNRPA1	368	Phosphorylation	P09651	ENSG00000135486	8.59804	0.427714	0.872	10	1	0	8.16104	0.614474	1.197	9	0.999957	0	+			NQGGYGGSSSSSSYGSGRRF___________	_NQGGYGGSSSSSSYGS(ph)GR_
RPTOR	RPTOR;RPTOR	722	Phosphorylation	Q8N122	ENSG00000141564	8.53455	0.0709388	0.393	6	0.999772	0.0013901	8.5475	0.614097	1.196	5	0.999829	0.00146459	+			PVRDSPCTPRLRSVSSYGNIRAVATARSLNK	_SVSS(ph)YGNIR_
STMN2;STMN1	STMN2;STMN2;STMN2;STMN2;STMN1;STMN1;STMN1;STMN1	46	Phosphorylation	P16949	ENSG00000104435;ENSG00000117632	8.43878	0.694212	1.229	14	1	1.99e-05	8.66371	0.613626	1.195	18	1	8.86e-06	+			SEAPRTLASPKKKDLSLEEIQKKLEAAEERR;SVPEFPLSPPKKKDLSLEEIQKKLEAAEERR	_KKDLS(ph)LEEIQK_
ADGRE5	CD97;CD97	831	Phosphorylation	P48960	ENSG00000123146	7.97467	0.0805212	0.406	3	0.999424	0.00346589	7.72244	0.61372	1.195	2	0.996234	0.00158716	+			TTSGTGHNQTRALRASESGI___________	_ALRAS(ph)ESGI_
LMNB2	LMNB2	402	Phosphorylation	Q03252	ENSG00000176619	NA	NA	NA	NA	NA	NA	7.59399	0.6124	1.194	1	0.822029	8.92e-05	+			SPSSRVTVSRATSSSSGSLSATGRLGRSKRK	_ATSSSS(ph)GSLSATGR_
AKAP1	AKAP1	192	Phosphorylation	B4DN86	ENSG00000121057	6.53147	0.47467	0.935	1	0.628093	0.00751782	6.44361	0.612305	1.193	1	0.776652	0.0032762				LTGGEAKSIPLECPLSSPKGILFSSKSAEVC	_SIPLECPLS(ph)SPK_
R3HDM2	R3HDM2;R3HDM2;R3HDM2;R3HDM2;R3HDM2;R3HDM2;R3HDM2;R3HDM2	362	Phosphorylation	B5MCU0	ENSG00000179912	6.76973	-1.33756	-1.496	1	0.50129	0.00146882	5.04056	0.612305	1.193	1	0.575376	0.0388223	+			SDGSVRSMRPPVTKASSFSGISILTRGDSIG	_AS(ph)SFSGISILTR_
SF3B2	SF3B2;SF3B2;DKFZp781L0540;SF3B2;SF3B2	307	Phosphorylation	Q13435	ENSG00000087365	7.36493	0.613437	1.121	3	0.999972	0	7.86485	0.610984	1.192	5	0.999595	0	+			EEEEMETDARSSLGQSASETEEDTVSVSKKE	_SSLGQS(ph)ASETEEDTVSVSK_
MCM5	MCM5;MCM5;MCM5;MCM5;MCM5;MCM5	14	Phosphorylation	A8K521	ENSG00000100297	NA	NA	NA	NA	0.339394	0.00522836	7.31838	0.610322	1.191	1	0.549956	1.38e-10	+			__MSGFDDPGIFYSDSFGGDAQADEGQARKS	_(ac)SGFDDPGIFYSDS(ph)FGGDAQADEGQAR_
OBSCN	OBSCN;OBSCN;OBSCN	1485	Phosphorylation	H3BPX2	ENSG00000154358	NA	NA	NA	NA	0.497796	0.00981576	7.87751	0.60985	1.19	3	0.566033	0.00987767				QTEVMWYKDGKKLSFSSKVRMEAVGCTRRLV	_LSFS(ph)SKVR_
PACS1	PACS1	430	Phosphorylation	Q6VY07	ENSG00000175115	NA	NA	NA	NA	0.496361	0.00424684	7.27554	0.609944	1.19	1	0.768179	0.000376947	+		+	IGSLNSKGSLGKDTTSPMELAALEKIKSTWI	_DTTS(ph)PMELAALEK_
WRNIP1	WRNIP1;WRNIP1	75	Phosphorylation	Q96S55	ENSG00000124535	7.42472	0.640714	1.158	4	0.996622	0.00084983	9.15725	0.610039	1.19	6	0.998637	1.52e-06	+			RAKGPSPPGAKRRRLSESSALKQPATPTAAE	_RLS(ph)ESSALK_
WDR62	WDR62;DKFZp434J046	1144	Phosphorylation	O43379	ENSG00000075702	8.36773	0.390998	0.823	4	0.984716	2e-15	8.86497	0.609188	1.189	6	0.979973	2e-15	+		+	MDRGGSQPRAGTGYASPDRTHVLAAGKAEET	_AGTGYAS(ph)PDRTHVLAAGK_
FAM83H	FAM83H	925	Phosphorylation	Q6ZRV2	ENSG00000180921;ENSG00000261380	8.31712	-0.898888	-0.908	3	0.997135	1.53e-08	8.4064	0.609282	1.189	4	0.997522	0.000404817	+		+	ERRGSPVPPVPERRSSPVPPVPERRGSLTLT	_RSS(ph)PVPPVPER_
ABI1	ABI1;ABI1;ABI1;ABI1;SSH3BP	324	Phosphorylation	A6NFN2	ENSG00000136754	NA	NA	NA	NA	NA	NA	7.27117	0.608526	1.188	1	0.920975	0.000128926	+			GSQYGTMTRQISRHNSTTSSTSSGGYRRTPS	_HNS(ph)TTSSTSSGGYRR_
LEO1	LEO1;LEO1	14	Phosphorylation	Q8WVC0	ENSG00000166477	NA	NA	NA	NA	NA	NA	5.11056	0.607011	1.186	1	0.988765	0.00257159	+			__MADMEDLFGSDADSEAERKDSDSGSDSDS	_(ac)ADMEDLFGSDADS(ph)EAER_
ERCC5	ERCC5;ERCC5	988	Phosphorylation	I3L0G8	ENSG00000134899	7.88879	0.223299	0.598	6	0.986706	3.4e-08	7.90878	0.6072	1.186	4	0.935039	0.000438176	+			ELCPYESKFDSSLLSSDDETKCKPNSASEVI	_FDSSLLSS(ph)DDETK_
PAPOLG	PAPOLG;PAPOLG;PAPOLG;PAPOLG	525	Phosphorylation	Q9BWT3	ENSG00000115421	NA	NA	NA	NA	NA	NA	7.9928	0.606537	1.185	2	0.998466	0.000159083	+			SDVNRSSGGLQSKRLSLDSSCLDSSRDTDNG	_RLS(ph)LDSSCLDSSR_
CRTC2	CRTC2;CRTC2;CRTC2	624	Phosphorylation	Q53ET0	ENSG00000160741	5.0571	0.466131	0.924	1	0.429451	0.00876058	5.49454	0.606442	1.185	1	0.9391	4.07e-05	+		+	SRHGSGPNIILTGDSSPGFSKEIAAALAGVP	_HGSGPNIILTGDSS(ph)PGFSK_
ABCF1;ABCF1;ABCF1;ABCF1;ABCF1;ABCF1;ABCF1	ABCF1;ABCF1;ABCF1;ABCF1;ABCF1;ABCF1;ABCF1	166	Phosphorylation	Q8NE71	ENSG00000204574;ENSG00000206490;ENSG00000225989;ENSG00000231129;ENSG00000232169;ENSG00000236149;ENSG00000236342	NA	NA	NA	NA	1	0.0488555	8.22298	0.605115	1.183	3	1	0	+			PKPAKPEKNRINKAVSEEQQPALKGKKGKEE	_AVS(ph)EEQQPALK_
HTATSF1	HTATSF1;HTATSF1	529	Phosphorylation	O43719	ENSG00000102241	7.38618	0.320311	0.728	1	0.908435	0.000444183	7.46598	0.604925	1.183	1	0.999459	4.67e-07	+			ENGLAKESEDDLNKESEEEVGPTKESEEDDS	_ESEDDLNKES(ph)EEEVGPTK_
HNRNPC	HNRNPC;HNRNPC;HNRNPC;HNRNPC;HNRNPC;HNRNPC;hCG_1641229;HNRNPC;HNRNPC;HNRNPC	219	Phosphorylation	G3V4C1	ENSG00000092199	7.47647	0.78115	1.346	7	1	0.000190182	7.67752	0.602647	1.18	8	0.999998	0.00188132	+			EKEQSKQAVEMKNDKSEEEQSSSSVKKDETN;IEKEQSKQAEMKNDKSEEEQSSSSVKKDETN	_NDKS(ph)EEEQSSSSVKK_
TFAM	TFAM;TFAM;TFAM	195	Phosphorylation	E5KSU5	ENSG00000108064	7.00424	0.374956	0.801	1	0.999727	3.2e-06	8.35116	0.602647	1.18	3	0.983341	2.77e-06	+			EKLKTVKENWKNLSDSEKELYIQHAKEDETR	_NLSDS(ph)EKELYIQHAK_
SHKBP1	SHKBP1;SHKBP1	144	Phosphorylation	B2R6W9	ENSG00000160410	NA	NA	NA	NA	NA	NA	7.10768	0.601602	1.178	2	1	0.00048403	+			YLPPPVFPVKRRNRHSLVGPQQLGGRPAPVR	_NRHS(ph)LVGPQQLGGR_
ZNF711	ZNF711;ZNF711	12	Phosphorylation	Q9Y462	ENSG00000147180	7.04976	2.21157	3.265	3	0.999998	3.73e-05	7.89186	0.601602	1.178	8	1	0	+		+	____MDSGGGSLGLHTPDSRMAHTMIMQDFV	_(ac)MDSGGGSLGLHT(ph)PDSR_
EPB41L1	EPB41L1;EPB41L1;EPB41L1;EPB41L1	475	Phosphorylation	Q9H4G0	ENSG00000088367	7.64	0.515712	0.99	1	0.944206	0.000269888	8.00852	0.601316	1.178	2	0.997693	0	+		+	ESGGQRSEAEEGEVRTPTKIKELKPEQETTP	_SEAEEGEVRT(ph)PTK_
VAPA	VAPA	214	Phosphorylation	Q9P0L0	ENSG00000101558	7.61309	0.334797	0.747	1	0.641809	0.000777121	8.01891	0.601602	1.178	2	0.789102	7.54e-08	+			EGLRLRKVAHSDKPGSTSTASFRDNVTSPLP	_VAHSDKPGS(ph)TSTASFR_
RPS7	RPS7;RPS7;RPS7	119	Phosphorylation	P62081	ENSG00000171863	NA	NA	NA	NA	NA	NA	6.64794	0.600936	1.177	1	0.852061	0	+			PTRKSRTKNKQKRPRSRTLTAVHDAILEDLV	_S(ph)RTLTAVHDAILEDLVFPSEIVGK_
RBM10	DKFZp686E2459;RBM10	862	Phosphorylation	Q7Z3D7	ENSG00000182872	NA	NA	NA	NA	1	0	8.28081	0.599413	1.175	4	1	2.09e-07	+			GLHKQNLEIHRRAHLSENELEALEKNDMEQM	_AHLS(ph)ENELEALEKNDMEQMK_
MAP1B	MAP1B;MAP1B;DKFZp686F1345	1154	Phosphorylation	P46821	ENSG00000131711	8.04025	0.538439	1.021	4	0.923636	7.95e-07	8.77791	0.59846	1.174	7	0.976491	0	+		+	PRDVMSDETNNEETESPSQEFVNITKYESSL	_DVMSDETNNEETES(ph)PSQEFVNITK_
ARHGEF16	ARHGEF16	6	Phosphorylation	B3KTS4	ENSG00000130762	NA	NA	NA	NA	NA	NA	7.42397	0.595695	1.17	1	0.955503	3.96e-05	+			__________MAQRHSDSSLEEKLLGHRFHS	_(ac)AQRHS(ph)DSSLEEK_
TRRAP	TRRAP;TRRAP;TRRAP	2077	Phosphorylation	Q9Y4A5	ENSG00000196367;ENSG00000261023	8.71135	1.51349	2.328	12	0.998745	0.000511007	9.05292	0.595504	1.169	16	0.998334	2.44e-09	+			RTATGAISAVFGRSQSLPGADSLLAKPIDKQ	_SQS(ph)LPGADSLLAK_
MAPKAP1	MAPKAP1;MAPKAP1;MAPKAP1;MAPKAP1	510	Phosphorylation	Q9BPZ7	ENSG00000119487	8.24704	0.556699	1.045	6	0.931217	0.00649281	8.29515	0.595122	1.169	3	0.946085	0.0099995	+			ADYFAQKQRKLNRRTSFSFQKEKKSGQQ___	_RTS(ph)FSFQK_
AHCTF1	AHCTF1	1283	Phosphorylation	Q8WYP5	ENSG00000153207	NA	NA	NA	NA	NA	NA	6.32822	0.593975	1.167	1	0.997395	1.55e-08	+		+	EWLKSKDRTTSFFLNSPEKEHQEMDEGSQSL	_TTSFFLNS(ph)PEKEHQEMDEGSQSLEK_
PDAP1	PDAP1	60	Phosphorylation	Q13442	ENSG00000106244	8.45908	-0.191524	0.041	4	0.999998	0	8.61458	0.593019	1.166	4	0.999954	0	+			DGAAGDPKKEKKSLDSDESEDEEDDYQQKRK	_SLDS(ph)DES(ph)EDEEDDYQQK_
PRRC2C	PRRC2C;PRRC2C;PRRC2C;PRRC2C	2105	Phosphorylation	Q9Y520	ENSG00000117523	8.80914	0.287	0.683	10	1	0	9.00945	0.592637	1.165	14	1	5.89e-05	+		+	QPRAGPIKAQKLPDLSPVENKEHKPGPIGKE	_LPDLS(ph)PVENKEHKPGPIGK_
NUP62	NUP62	408	Phosphorylation	P37198	ENSG00000213024	7.62829	0.573472	1.068	2	1	8.88e-07	8.0216	0.591105	1.163	3	1	5.57e-06	+		+	LDFILSQQKELEDLLSPLEELVKEQSGTIYL	_ELEDLLS(ph)PLEELVK_
LSR	LSR;LSR;LSR;LSR;LSR;LSR	501	Phosphorylation	Q86X29	ENSG00000105699	7.96305	-0.265414	-0.058	5	0.999286	0	8.14373	0.591009	1.163	4	0.999993	0	+		+	ARRPRARSVDALDDLTPPSTAESGSRSPTSN	_SVDALDDLT(ph)PPSTAESGSR_
NUMA1	NUMA1;NUMA1;NUMA1 variant protein;NUMA1	1231	Phosphorylation	Q4LE64	ENSG00000137497	5.82716	0.318114	0.725	1	0.689999	0.000432748	8.54413	0.5889	1.16	5	1	6e-10	+			KAQVARGRQEAERKNSLISSLEEEVSILNRQ	_KNS(ph)LISSLEEEVSILNR_
USP39	USP39;USP39;USP39;USP39;USP39	43	Phosphorylation	Q53GS9	ENSG00000168883	7.41762	-0.256304	-0.046	1	0.376575	3.34e-06	7.83671	0.588133	1.159	2	0.619744	9.54e-05				VKRERDREREPEAASSRGSPVRVKREFEPAS	_EPEAASS(ph)RGSPVR_
EIF1B	EIF1B;GC20	9	Phosphorylation	O60739	ENSG00000114784	NA	NA	NA	NA	NA	NA	8.82643	0.587269	1.158	3	0.995645	0	+			_______MSTIQNLQSFDPFADATKGDDLLP	_(ac)STIQNLQS(ph)FDPFADATKGDDLLPAGTEDYIHIR_
SLMAP	SLMAP;SLMAP;SLMAP;SLMAP;SLMAP;SLMAP	452	Phosphorylation	Q14BN4	ENSG00000163681	8.20664	0.632361	1.147	4	0.926963	0	8.39719	0.586981	1.157	4	0.95991	5.59e-07	+		+	ENQTRAKESDFSDTLSPSKEKSSDDTTDAQM	_AKESDFSDTLS(ph)PSKEK_
PDE3B	PDE3B;PDE3B;PDE3B	318	Phosphorylation	A7E2E5	ENSG00000152270;ENSG00000261923	NA	NA	NA	NA	0.99654	0.0306362	7.54022	0.585924	1.156	1	0.999899	0.00636807	+			TAASYYGSCKIFRRPSLPCISREQMILWDWD	_RPS(ph)LPCISR_
HMGA1;C2orf81	HMGA1;HMGA1;C2orf81;HMGA1;HMGA1	2	Phosphorylation	P17096	ENSG00000137309;ENSG00000159239	5.31869	-0.420917	-0.266	1	0	NA	5.86513	0.585732	1.155	1	0.997588	1.22e-05	+			______________MSESSSKSSQPLASKQE	_(ac)S(ph)ESSSKS(ph)SQPLASK_
DSP	DSP;DSP variant protein	2632	Phosphorylation	P15924	ENSG00000096696	NA	NA	NA	NA	NA	NA	5.59518	0.584963	1.154	1	0.866955	0.0114386	+		+	SPIAAIFDTENLEKISITEGIERGIVDSITG	_SSSFSDTLEESS(ph)PIAAIFDTENLEKIS(ph)ITEGIERGIVDSITGQR_
FAM169A	FAM169A;FAM169A	449	Phosphorylation	Q9Y6X4	ENSG00000198780	8.0167	0.0889556	0.418	4	0.921636	0	7.71917	0.583808	1.153	1	0.845564	0	+			DSLKTSLITEEEDSTSEVLDEELKLQPFNSS	_TSLITEEEDSTS(ph)EVLDEELK_
PPFIA1	PPFIA1;PPFIA1;PPFIA1	239	Phosphorylation	Q13136	ENSG00000131626	6.56486	0.623399	1.134	2	0.976893	2.23e-05	6.96869	0.583134	1.152	3	0.86667	0.00014209	+			NHEQENTPSTSGKRSSDGSLSHEEDLAKVIE	_RSS(ph)DGSLSHEEDLAK_
HIST1H4H;HIST1H4C;HIST1H4J;HIST4H4	HIST1H4L;HIST1H4A;HIST1H4H	48	Phosphorylation	B2R4R0	ENSG00000124529;ENSG00000158406;ENSG00000182217;ENSG00000183941;ENSG00000188987;ENSG00000196176;ENSG00000197061;ENSG00000197238;ENSG00000197837;ENSG00000197914;ENSG00000198327;ENSG00000198339;ENSG00000198518;ENSG00000198558	8.28242	0.352193	0.771	6	1	6.81e-09	8.51041	0.583326	1.152	8	1	0.000281594	+			PAIRRLARRGGVKRISGLIYEETRGVLKVFL	_RIS(ph)GLIYEETR_
H1FX	H1FX	2	Phosphorylation	Q92522	ENSG00000184897	8.18633	-0.159782	0.084	6	1	4e-06	8.88361	0.580628	1.148	8	1	2.42e-06	+			______________MSVELEEALPVTTAEGM	_(ac)S(ph)VELEEALPVTTAEGMAK_
SRRM2	SRRM2;SRRM2;KIAA0324;SRRM2	2272	Phosphorylation	Q9UQ35	ENSG00000167978	9.05873	1.13475	1.82	8	1	3.45e-10	9.00706	0.579083	1.146	7	1	0	+		+	ADSRTPAAAAAMNLASPRTAVAPSAVNLADP	_TPAAAAAMNLAS(ph)PR_
STMN1	STMN1;STMN1;STMN1;STMN1;STMN1	25	Phosphorylation	P16949	ENSG00000117632	9.33905	0.617487	1.127	38	1	3.24e-12	9.78333	0.579083	1.146	53	1	1.21e-11	+		+	ELEKRASGQAFELILSPRSKESVPEFPLSPP	_RAS(ph)GQAFELILS(ph)PR_
FNBP1	FNBP1;FNBP1;FNBP1;FNBP1;FNBP1;FNBP1;FNBP1;FNBP1	296	Phosphorylation	H7BY87	ENSG00000187239	8.3211	0.438719	0.887	8	0.999999	0.000291887	8.0778	0.578697	1.145	5	0.999997	0.000573683	+			DIEFEDYTQPMKRTVSDNSLSNSRGEGKPDL	_TVS(ph)DNSLSNSR_
MYO9A	MYO9A;MYO9A;MYO9A;MYO9A	1299	Phosphorylation	B2RTY4	ENSG00000066933	6.01102	0.343919	0.76	1	0	NA	7.68996	0.578697	1.145	3	0.905345	0.00525554	+		+	IFSLELLKVRSLGGISPSEDRRWSTELVPEG	_SLGGIS(ph)PSEDRR_
SAV1	SAV1;SAV1	27	Phosphorylation	Q9H4B6	ENSG00000151748	NA	NA	NA	NA	NA	NA	7.4574	0.577538	1.144	1	0.869211	0.00478312	+		+	SKPAEVQGKYVKKETSPLLRNLMPSFIRHGP	_KETS(ph)PLLR_
TRAPPC10	TRAPPC10	708	Phosphorylation	P48553	ENSG00000160218	NA	NA	NA	NA	NA	NA	5.44755	0.577924	1.144	1	0.730781	4.58e-05	+			GIICRNVHMLLRRQESSSSLEMPSGVALEEG	_RQES(ph)SSSLEM(ox)PSGVALEEGAHVLR_
HDAC1	HDAC1;HDAC1;HDAC1;HDAC1;DKFZp686H12203	409	Phosphorylation	B5BU61	ENSG00000116478	7.40374	0.766213	1.326	2	0	NA	7.83092	0.577731	1.144	1	0.831886	0.0129446	+			GDEDEDDPDKRISICSSDKRIACEEEFSDSE	_ISICS(ph)SDKR_
HDAC1	HDAC1;HDAC1;HDAC1;HDAC1;DKFZp686H12203	410	Phosphorylation	B5BU61	ENSG00000116478	7.40374	0.766213	1.326	2	0	NA	7.83092	0.577731	1.144	1	0.499976	0.0129446	+			DEDEDDPDKRISICSSDKRIACEEEFSDSEE	_ISICS(ph)SDKR_
SRRM2	SRRM2;SRRM2;SRRM2	954	Phosphorylation	Q9UQ35	ENSG00000167978	8.244	0.509442	0.982	4	0.999993	1.03e-09	8.38851	0.577731	1.144	4	0.999934	0.000456999	+		+	SRVTSRTTPRRSRSVSPCSNVESRLLPRYSH	_SVS(ph)PCSNVESR_
DNAJC9	DNAJC9;DNAJC9	109	Phosphorylation	B2RMW6	ENSG00000213551	NA	NA	NA	NA	1	0	8.00728	0.576958	1.143	2	1	0	+			DRDWEAYWRLLFKKISLEDIQAFEKTYKGSE	_KIS(ph)LEDIQAFEK_
CAMSAP2	CAMSAP2	1019	Phosphorylation	Q08AD1	ENSG00000118200	7.80553	0.629473	1.143	5	0.997415	0.00290845	8.2304	0.577054	1.143	6	0.999971	0.000331958	+		+	TPPRSVDSLPRLRRFSPSQVPIQTRSFVCFG	_RFS(ph)PSQVPIQTR_
WIZ	WIZ;WIZ;WIZ;WIZ	1006	Phosphorylation	O95785	ENSG00000011451	8.18056	0.431783	0.877	3	0.999863	0.00038351	8.18247	0.576184	1.142	3	0.992957	0.00177697	+		+	LALAGSPTPKNPEDKSPQLSLSPRPASPKAQ	_NPEDKS(ph)PQLSLSPR_
VCP	VCP	3	Phosphorylation	P55072	ENSG00000165280	7.55706	0.370388	0.795	4	0.999998	6.82e-13	7.85642	0.576377	1.142	4	1	0	+			_____________MASGADSKGDDLSTAILK	_(ac)AS(ph)GADSKGDDLSTAILK_
WASL	WASL;WASL;WASL	432	Phosphorylation	A1JUI9	ENSG00000106299	NA	NA	NA	NA	0	NA	6.92119	0.575796	1.141	1	0.880839	0.00437457				AQLKKVEQNSRPVSCSGRDALLDQIRQGIQL	_VEQNSRPVSCS(ph)GR_
TACC3	TACC3;TACC3;TACC3;TACC3;TACC3;ERIC-1s	71	Phosphorylation	Q2NKK4	ENSG00000013810	7.86367	0.430928	0.876	3	0.999958	8.56e-06	8.31794	0.573956	1.139	4	0.999995	0.00181921	+		+	TFQTPLRDPQTHRILSPSMASKLEAPFTQDD	_ILS(ph)PSMASK_
BCL2L13	BCL2L13;BCL2L13;BCL2L13;BCL2L13	426	Phosphorylation	Q9BXK5	ENSG00000099968	7.9601	0.556993	1.045	6	0.999964	1.63e-07	8.2503	0.572211	1.136	5	0.998942	7.74e-06	+		+	EKEINAREESLVEELSPASEKKPVPPSEGKS	_EESLVEELS(ph)PASEK_
DAP	DAP;DAP	2	Phosphorylation	B2R4C9	ENSG00000112977	7.051	-0.523587	-0.404	2	0.5	0.00448906	8.3386	0.572017	1.136	3	0.5	0.0110988	+			______________MSSPPEGKLETKAGHPP	_(ac)S(ph)SPPEGKLETK_
EPB41L3	EPB41L3;EPB41L3;EPB41L3;EPB41L3;EPB41L3	791	Phosphorylation	F5GX05	ENSG00000082397	7.15027	0.151989	0.502	1	0.880866	6.75e-07	7.39044	0.570754	1.134	1	0.977393	0	+			HFESSTVKTETISFGSVSPGGVKLEISTKEV	_TETISFGS(ph)VSPGGVK_
ARNT	ARNT;ARNT;ARNT;ARNT	81	Phosphorylation	Q59ED4	ENSG00000143437	NA	NA	NA	NA	NA	NA	7.68406	0.569783	1.133	1	0.999889	2.34e-05	+			CDDDQMSNDKERFARSDDEQSSADKERLARE	_FARS(ph)DDEQSSADKER_
FAM114A2	FAM114A2;FAM114A2;FAM114A2	146	Phosphorylation	Q9NRY5	ENSG00000055147	5.09409	0.602077	1.106	1	0	NA	6.2237	0.570366	1.133	2	0.55541	5.63e-07	+		+	KYVAGETNAKENENSSPVAGAFGVFSTISTA	_ENENSS(ph)PVAGAFGVFSTISTAVQSTGK_
CCNYL1	CCNYL1	344	Phosphorylation	Q8N7R7	ENSG00000163249	8.6874	0.435415	0.882	8	0.999986	0	8.83319	0.568616	1.131	8	0.999991	0	+			CEDKDLCRAAMRRSFSADNFIGIQRSKAILS	_SFS(ph)ADNFIGIQR_
CHD4	CHD4;CHD4;CHD4	1544	Phosphorylation	B3KY63	ENSG00000111642	6.45125	0.676989	1.206	3	0	NA	8.15646	0.568129	1.13	5	1	5.09e-10	+			APVPPAEDGIKIEENSLKEEESIEGEKEVKS	_IEENS(ph)LKEEESIEGEK_
CLCC1	CLCC1	438	Phosphorylation	Q96S66	ENSG00000121940	8.00771	0.501006	0.97	9	0.999992	0.00088148	8.68716	0.568129	1.13	16	1	0.000272209	+		+	LRERDVDLRFQTGNKSPEVLRAFDVPDAEAR	_FQTGNKS(ph)PEVLR_
OBSL1	OBSL1;OBSL1;OBSL1	10	Phosphorylation	O75147	ENSG00000124006	NA	NA	NA	NA	NA	NA	7.68061	0.567253	1.129	1	0.996331	1.33e-07	+		+	______MKASSGDQGSPPCFLRFPRPVRVVS	_ASSGDQGS(ph)PPCFLR_
MAP4	MAP4;MAP4;MAP4;MAP4;MAP4;MAP4	297	Phosphorylation	E7EVA0	ENSG00000047849	9.99083	0.466549	0.924	37	0.999911	0	10.0851	0.567448	1.129	23	0.999992	2e-10	+		+	ALATKTEVALAKDMESPTKLDVTLAKDMQPS	_DMES(ph)PTKLDVTLAK_
CTAGE5;CTAGE4;CTAGE9;CTAGE8;	CTAGE5;CTAGE9;CTAGE8;CTAGE4;CTAGE5;CTAGE5;CTAGE5;CTAGE5;CTAGE5;CTAGE5;LOC389592;LOC441294;CTAGE6P	674	Phosphorylation	G3V599	ENSG00000150527;ENSG00000225932;ENSG00000236761;ENSG00000244693;ENSG00000258941	7.72587	0.404903	0.841	3	0.949398	8.14e-06	7.94052	0.567156	1.129	1	0.952266	0	+			AQSLEATCEKLNRSNSELEDEILCLEKELKE;LVQKEATCEKLNRSNSELEDEILCLEKELKE	_SNS(ph)ELEDEILCLEK_
SSH3	SSH3;SSH3	37	Phosphorylation	Q8TE77	ENSG00000172830	NA	NA	NA	NA	NA	NA	7.1767	0.566474	1.128	1	1	0.011312	+			WDQAVQRRSRLQRRQSFAVLRGAVLGLQDGG	_RQS(ph)FAVLR_
DDX17	DDX17;DDX17;DDX17;DDX17;DDX17;DDX17;DDX17	675	Phosphorylation	Q59F66	ENSG00000100201	6.27356	1.21431	1.927	1	0.886139	0.000305387	6.8546	0.566377	1.128	2	0.49813	1.42e-06	+			GAGTYGASSTTSTGRSSQSSSQQFSGIGRSG	_S(ph)SQSSSQQFSGIGR_
PLEC	PLEC;PLEC1	4382	Phosphorylation	Q15149	ENSG00000178209;ENSG00000261109	7.29656	0.668664	1.195	3	0.964474	1e-15	8.56375	0.566279	1.128	4	0.999828	0	+			TEFADMLSGNAGGFRSRSSSVGSSSSYPISP	_AGTLSITEFADMLSGNAGGFRS(ph)R_
SLC35B2	SLC35B2;SLC35B2;SLC35B2	427	Phosphorylation	Q8TB61	ENSG00000157593	8.33997	0.558855	1.048	8	1	0.000192706	8.52766	0.56589	1.127	9	1	0.000256947	+		+	RGRLKQRGKKAVPVESPVQKV__________	_KAVPVES(ph)PVQKV_
NUP153	NUP153;NUP153;NUP153;NUP153 variant protein	192	Phosphorylation	B4DIK2	ENSG00000124789	8.25217	0.333309	0.745	8	0.999997	0.000158847	8.17522	0.565695	1.127	9	0.999922	0.00260904	+			DDDNISTTSGFSSRASDKDITVSKNTSLPPL	_AS(ph)DKDITVSK_
HSPBP1	HSPBP1;HSPBP1	397	Phosphorylation	B4DG11	ENSG00000133265	7.53715	-0.0642989	0.212	2	0.788514	1.58e-07	8.6148	0.566084	1.127	5	0.998303	2.47e-09	+		+	EELEFCEKLLQTCFSSPADDSMDR_______	_LLQTCFSS(ph)PADDSMDR_
WDR20	WDR20;WDR20;WDR20;DKFZp686P0251;WDR20;WDR20;WDR20;WDR20;WDR20	296	Phosphorylation	G3V2F8	ENSG00000140153	6.35129	-0.0755808	0.197	3	0.959729	0.00686142	8.23274	0.566182	1.127	6	0.984764	0.00665713	+			RDRANSTQSRLSKRNSTDSRPVSVTYRFGSV	_RNS(ph)TDSRPVSVTYR_
RPS27	RPS27;RPS27;RPS27	11	Phosphorylation	P42677	ENSG00000177954	6.60542	-0.378419	-0.209	1	1	0.000859242	8.34912	0.565207	1.126	4	1	0.000171318	+		+	_____MPLAKDLLHPSPEEEKRKHKKKRLVQ	_DLLHPS(ph)PEEEKRK_
BRCA1	BRCA1;BRCA1;BRCA1;BRCA1;BRCA1;BRCA1;BRCA1;BRCA1;BRCA1;BRCA1;BRCA1;BRCA1;BRCA1;BRCA1;BRCA1;BRCA1	1664	Phosphorylation	E9PFC7	ENSG00000012048	NA	NA	NA	NA	0.458299	0.00402399	7.64762	0.561106	1.12	1	0.71343	0.0131437	+			AMEESVSREKPELTASTERVNKRMSMVVSGL	_EKPELTAS(ph)TER_
RAD18	RAD18;RAD18	103	Phosphorylation	Q9NS91	ENSG00000070950	7.34555	0.860844	1.453	2	0.865456	7.35e-06	7.99501	0.560422	1.119	4	0.947591	3.7e-14	+		+	ARNHLLQFALESPAKSPASSSSKNLAVKVYT	_NHLLQFALESPAKS(ph)PASSSSK_
ATF2	ATF2;ATF2;ATF2;ATF2;ATF2;ATF2;ATF2;ATF2;ATF2;ATF2;ATF2;ATF2;ATF2;ATF2;ATF2;ATF2;ATF2	112	Phosphorylation	P15336	ENSG00000115966	7.85139	0.542109	1.025	2	0.99996	1.96e-06	8.11598	0.559247	1.118	2	0.999627	1.5e-07	+		+	KKASEDDIKKMPLDLSPLATPIIRSKIEEPS	_MPLDLS(ph)PLATPIIR_
EIF4G3	EIF4G3;EIF4G3;EIF4G3;EIF4G3;EIF4G3	436	Phosphorylation	H7BYW0	ENSG00000075151	NA	NA	NA	NA	NA	NA	7.87669	0.558659	1.117	2	1	0.00691036	+			DPVLKSPSPVLRLVLSGEKKEQEGQTSETTA	_LVLS(ph)GEKK_
ZKSCAN1	ZKSCAN1;ZKSCAN1	13	Phosphorylation	P17029	ENSG00000106261	8.55233	0.884871	1.485	4	0.999744	0	8.45599	0.558855	1.117	3	0.998643	1.66e-07	+		+	___MMTAESREATGLSPQAAQEKDGIVIVKV	_EATGLS(ph)PQAAQEK_
ADD1	ADD1;ADD1;ADD1;ADD1;ADD1;ADD1;ADDA;ADD1	586	Phosphorylation	P35611	ENSG00000087274	7.7649	-0.315271	-0.125	2	1	0.0236398	8.23482	0.558659	1.117	5	1	3.93e-08	+			ELEEYRREVERKQKGSEENLDEAREQKEKSP	_QKGS(ph)EENLDEAR_
MAP7D1	MAP7D1;RPRC1;MAP7D1;MAP7D1	813	Phosphorylation	Q3KQU3	ENSG00000116871	7.06993	0.967242	1.596	2	0.962559	2.19e-05	7.86807	0.558464	1.116	3	0.980145	0.00248681	+		+	GFSTNGPSGDKSLSRTPETLLPFAEAEAFLK	_T(ph)PETLLPFAEAEAFLK_
ABCF1;ABCF1;ABCF1;ABCF1;ABCF1;ABCF1;ABCF1	ABCF1;ABCF1;ABCF1;ABCF1;ABCF1;ABCF1;ABCF1	105	Phosphorylation	Q8NE71	ENSG00000204574;ENSG00000206490;ENSG00000225989;ENSG00000231129;ENSG00000232169;ENSG00000236149;ENSG00000236342	NA	NA	NA	NA	0.333333	0.00376876	6.68862	0.557582	1.115	1	0.727148	0.00876568	+			DDGEEKELMERLKKLSVPTSDEEDEVPAPKP	_KLS(ph)VPTSDEEDEVPAPKPR_
NF2	NF2;NF2	493	Phosphorylation	B7Z4B6	ENSG00000186575	6.57917	0.847837	1.436	2	1	0.0300464	8.28416	0.557582	1.115	10	1	0.0040233	+			DSLSFDFKDTDMKRLSMEIEKEKVEYMEKSK	_RLS(ph)MEIEK_
TMEM230	TMEM230;C20orf30	24	Phosphorylation	Q96A57	ENSG00000089063	8.8977	1.19112	1.896	13	0.986471	5.89e-06	9.23852	0.557091	1.114	16	0.989001	2.13e-08	+			ATGIPSSKVKYSRLSSTDDGYIDLQFKKTPP	_LSS(ph)TDDGYIDLQFKK_
ARID1A	ARID1A;ARID1A variant protein;ARID1A	1184	Phosphorylation	O14497	ENSG00000117713	8.3549	1.06881	1.732	4	0.974646	0	8.41602	0.556797	1.114	4	0.89409	0	+			PHSQIPPLPGMSRSNSVGIQDAFNDGSDSTF	_SNS(ph)VGIQDAFNDGSDSTFQK_
ELAVL3	ELAVL3;ELAVL3	358	Phosphorylation	Q14576	ENSG00000196361	6.08504	0.597603	1.1	2	0	NA	6.59392	0.556699	1.114	2	0.972897	0.0139539				ASLNGYRLGERVLQVSFKTSKQHKA______	_VLQVS(ph)FKTSK_
SP1	SP1;SP1;SP1	2	Phosphorylation	P08047	ENSG00000185591	7.67835	0.399226	0.834	6	0.999949	2.15e-07	8.15561	0.556797	1.114	12	1	0	+			______________MSDQDHSMDEMTAVVKI	_(ac)S(ph)DQDHSMDEMTAVVK_
HSPA4	HSPA4	647	Phosphorylation	B4DH02	ENSG00000170606	6.49868	0.330329	0.741	3	0.949057	0.0418057	7.89104	0.556699	1.114	5	0.991827	0.000260924	+			LSGEYEKFVSEDDRNSFTLKLEDTENWLYED	_FVSEDDRNS(ph)FTLK_
TAF1	N-TAF1;TAF1;TAF1	1176	Phosphorylation	B1Q2X3	ENSG00000147133	6.86568	0.270828	0.662	1	0	NA	7.22647	0.556993	1.114	2	0.81958	4.91e-07	+			ASGNNHRDDDTASVTSLNSSATGRCLKIYRT	_DDDTASVTS(ph)LNSSATGR_
ADRBK1	ADRBK1	676	Phosphorylation	P25098	ENSG00000173020	NA	NA	NA	NA	NA	NA	5.9491	0.555718	1.113	1	0.926461	0.000303916				VPKMKNKPRSPVVELSKVPLVQRGSANGL__	_NKPRSPVVELS(ph)K_
DOT1L	DOT1L;DOT1L	1246	Phosphorylation	Q8TEK3	ENSG00000104885	7.13485	0.968644	1.598	1	0.994039	4.64e-05	7.28028	0.555914	1.113	1	0.994629	2.39e-09	+		+	PAGEPVNSSKWKSTFSPISDIGLAKSADSPL	_STFS(ph)PISDIGLAK_
GPCPD1	GPCPD1	177	Phosphorylation	Q9NPB8	ENSG00000125772	NA	NA	NA	NA	NA	NA	8.16741	0.554933	1.111	2	0.570499	4.64e-09				TLEGLEEDDDDRVSPTVLHKMSNSLEISLIS	_LTLEGLEEDDDDRVSPT(ph)VLHK_
OSBPL3	OSBPL3	437	Phosphorylation	Q9H4L5	ENSG00000070882	7.74748	0.264476	0.653	3	0.998635	0.00153673	6.49031	0.554343	1.111	5	0.996014	0.00274735	+			EENSRDENRALVHQLSNESRLSITDSLSEFF	_ALVHQLS(ph)NESR_
AKAP13	AKAP13;AKAP13;AKAP13;AKAP13;AKAP13	2721	Phosphorylation	H7BYL5	ENSG00000170776	6.48701	0.745108	1.298	1	0.535481	0.00101076	7.32993	0.554147	1.11	2	0.54015	0.000342384				SPEEPPSPSAPSIAKSGSLDSELSVSPKRNS	_S(ph)GSLDSELSVSPK_
SSRP1	SSRP1	437	Phosphorylation	Q08945	ENSG00000149136	6.95137	0.0113525	0.313	1	0.650205	9.96e-05	6.49072	0.554147	1.11	2	0	NA	+			KLNIKNRGLKEGMNPSYDEYADSDEDQHDAY	_EGM(ox)NPS(ph)YDEYADSDEDQHDAYLER_
HMBOX1	HMBOX1;HMBOX1;HMBOX1;HMBOX1;HMBOX1;HMBOX1;HMBOX1	171	Phosphorylation	Q6NT76	ENSG00000147421	5.70866	0.558268	1.047	1	0.790689	0.00338902	5.92596	0.550901	1.106	2	0	NA				LDVDDKVEELMRRDSSVIKEEIKAFLANRRI	_RDSS(ph)VIKEEIK_
PAPOLA	PAPOLA;PAPOLA;PAPOLA;PAPOLA;PAPOLA	40	Phosphorylation	B4DYF4	ENSG00000090060	5.20485	-0.137378	0.114	1	0.942499	0.0250971	8.04352	0.551196	1.106	1	0.845963	0	+		+	GSQQTQPPQKHYGITSPISLAAPKETDCVLT	_HYGITS(ph)PISLAAPK_
CEP85	CEP85	17	Phosphorylation	Q6P2H3	ENSG00000130695	6.51583	0.575796	1.071	2	0	NA	6.89291	0.550605	1.105	2	0.97494	1.59e-11	+		+	AMQEKYPTEGISHVTSPSSDVIQKGSSLGTE	_YPTEGISHVTS(ph)PSSDVIQK_
PALB2	PALB2	190	Phosphorylation	Q86YC2	ENSG00000083093	7.4907	0.867738	1.462	2	0.996718	0.00655433	8.33264	0.549718	1.104	6	0.999857	1.49e-05	+		+	RLKEQEEISSKNPARSPVTEIRTHLLSLKSE	_NPARS(ph)PVTEIR_
NDC1	TMEM48;TMEM48;TMEM48	406	Phosphorylation	Q9BTX1	ENSG00000058804	8.09708	-0.132973	0.12	4	0.999997	4.07e-05	8.22652	0.549324	1.103	5	0.999869	0.000115135	+		+	GRVSSSYPVEPKKLNSPEETAFQTPKSSQMP	_KLNS(ph)PEETAFQTPK_
CDKAL1	CDKAL1	3	Phosphorylation	Q5VV42	ENSG00000145996	NA	NA	NA	NA	NA	NA	8.15168	0.548042	1.102	3	0.499997	0				_____________MPSASCDTLLDDIEDIVS	_PS(ph)ASCDTLLDDIEDIVSQEDSKPQDR_
PACS1	PACS1	429	Phosphorylation	Q6VY07	ENSG00000175115	NA	NA	NA	NA	0.496361	0.00424684	7.31813	0.548437	1.102	1	0.577698	0.00126804				EIGSLNSKGSLGKDTTSPMELAALEKIKSTW	_DTT(ph)SPMELAALEK_
UGDH	UGDH;UGDH;UGDH;UGDH;UGDH	72	Phosphorylation	O60701	ENSG00000109814	NA	NA	NA	NA	NA	NA	5.14882	0.546561	1.099	1	0.5	0.0115144				LKEVVESCRGKNLFFSTNIDDAIKEADLVFI	_NLFFS(ph)TNIDDAIK_
UGDH	UGDH;UGDH;UGDH;UGDH;UGDH	73	Phosphorylation	O60701	ENSG00000109814	NA	NA	NA	NA	NA	NA	5.14882	0.546561	1.099	1	0.5	0.0115144				KEVVESCRGKNLFFSTNIDDAIKEADLVFIS	_NLFFS(ph)TNIDDAIK_
AKAP13	AKAP13;AKAP13;AKAP13;AKAP13;AKAP13;AKAP13	1650	Phosphorylation	H7BYL5	ENSG00000170776	5.14129	1.23628	1.957	1	0	NA	6.32178	0.545474	1.098	2	0.994109	0.000303276	+			HPFSGEERVDSLVSLSEEDLESDQREHRMFD	_VDSLVSLS(ph)EEDLESDQR_
WFS1	WFS1	32	Phosphorylation	O76024	ENSG00000109501	8.04583	0.660381	1.184	2	0.997285	3.88e-08	8.10639	0.545277	1.098	2	0.994428	1.26e-05	+			PAPQPQARSRLNATASLEQERSERPRAPGPQ	_LNATAS(ph)LEQER_
AKT3	AKT3;AKT3	120	Phosphorylation	Q9Y243	ENSG00000117020	NA	NA	NA	NA	NA	NA	7.00273	0.545178	1.097	2	0.656814	2.5e-14	+		+	VADRLQRQEEERMNCSPTSQIDNIGEEEMDA	_MNCS(ph)PTSQIDNIGEEEMDASTTHHK_
AHNAK	AHNAK	490	Phosphorylation	Q09666	ENSG00000124942	NA	NA	NA	NA	NA	NA	7.67489	0.543496	1.095	2	1	0.000128893	+		+	ATGGLEGKMKGTKVKTPEMIIQKPKISMQDV	_VKT(ph)PEMIIQKPK_
SLC12A4	SLC12A4;SLC12A4;SLC12A4	46	Phosphorylation	Q9UP95	ENSG00000124067	NA	NA	NA	NA	NA	NA	7.66817	0.543595	1.095	1	0.556919	0.001094				RAELDDSDGHGNHRESSPFLSPLEASRGIDY	_ES(ph)SPFLSPLEASR_
CHEK1	CHEK1;CHEK1;CHEK1	300	Phosphorylation	B4DT73	ENSG00000149554	NA	NA	NA	NA	0	NA	6.40531	0.540821	1.091	1	0.566011	0.00844029	+			LKKGAKRPRVTSGGVSESPSGFSKHIQSNLD	_VTSGGVS(ph)ESPSGFSK_
NKTR	NKTR;DKFZp686J06106;DKFZp686N24126	463	Phosphorylation	P30414	ENSG00000114857	8.29374	0.654252	1.176	4	0.999862	6.82e-06	8.43178	0.540722	1.091	4	0.999462	0.000812777	+			CRRHKQTKKRRILIPSDIESSKSSTRRMKSS	_ILIPS(ph)DIESSK_
ADD2	ADD2;ADD2;ADD2	530	Phosphorylation	P35612	ENSG00000075340	7.84508	0.086512	0.414	2	0.899471	0.000233845	8.45268	0.540523	1.091	2	0.828727	7e-14	+		+	PQSQLLASVIAEKSRSPSTESQLMSKGDEDT	_SRS(ph)PSTESQLM(ox)SK_
ASXL2	ASXL2;ASXL2	1571	Phosphorylation	B8XCX8	ENSG00000143970	NA	NA	NA	NA	NA	NA	7.32701	0.540226	1.09	1	0.765048	0.00530529	+		+	RRTHSVNPEDRFCLSSPTEALKMGYTDCKNA	_FCLSS(ph)PTEALK_
FAM63B	FAM63B;FAM63B;Nbla00402	94	Phosphorylation	B4DM49	ENSG00000128923	7.39771	0.488926	0.954	5	0.973821	1.71e-05	7.82997	0.539928	1.09	4	1	5.99e-08	+		+	CSSSAGLDLKDSGLESPAAAEAPLRGQYKVT	_DSGLES(ph)PAAAEAPLR_
BAD	BAD;BAD;BAD;BAD	118	Phosphorylation	Q92934	ENSG00000002330	7.5178	0.729444	1.277	11	1	0.000371723	8.57477	0.539035	1.089	21	1	0.000147242	+			NLWAAQRYGRELRRMSDEFVDSFKKGLPRPK	_RM(ox)S(ph)DEFVDSFKK_
WDR44	WDR44;WDR44;WDR44;WDR44;DKFZp761M142;WDR44	342	Phosphorylation	Q5JSH3	ENSG00000131725	5.61307	0.557974	1.047	1	0.497589	3.78e-05	8.59575	0.539432	1.089	1	0.864285	0	+			GQTVAGEVMGPQRPRSNSGRELTDEEILASV	_S(ph)NSGRELTDEEILASVMIK_
TRRAP	TRRAP;TRRAP;TRRAP	2051	Phosphorylation	Q9Y4A5	ENSG00000196367;ENSG00000261023	6.95597	1.38929	2.162	5	1	0.000725247	8.21101	0.538737	1.088	7	0.999831	0.00332041	+			GEGVNSVSSSIKRGLSVDSAQEVKRFRTATG	_GLS(ph)VDSAQEVK_
DST	DST;DST;DST;DST;DST;DST;DST;DST;DST;DST;DST	1382	Phosphorylation	E7ERU2	ENSG00000151914	8.03084	-0.0678027	0.207	4	0.994103	0.000996384	8.45624	0.538439	1.088	5	0.997338	8.75e-06	+		+	LQTMTYRAMVDSQQKSPVKRRRMQSSADLII	_AMVDSQQKS(ph)PVK_
MAPK14	MAPK14;MAPK14;MAPK14;MAPK14	180	Phosphorylation	Q16539	ENSG00000112062	5.67742	0.491699	0.958	1	0.617685	0.00194096	7.02678	0.538141	1.087	2	0.639326	0.00141072	+			KILDFGLARHTDDEMTGYVATRWYRAPEIML	_HTDDEM(ox)T(ph)GYVATR_
TMPO	TMPO	301	Phosphorylation	P42166	ENSG00000120802	7.24625	0.325617	0.735	3	0.142854	0.00149224	5.31444	0.538041	1.087	1	0.933701	0.000273518				RCLEKSSSSSSQPEHSAMLVSTAASPSLIKE	_SSSSSSQPEHS(ph)AM(ox)LVSTAASPSLIK_
TSPYL2	TSPYL2	16	Phosphorylation	A8K8U7	ENSG00000184205;ENSG00000268269	NA	NA	NA	NA	NA	NA	8.53779	0.536351	1.085	4	0.973697	7.27e-05	+			MDRPDEGPPAKTRRLSSSESPQRDPPPPPPP	_RLS(ph)SSESPQR_
ACACA;ACACA	ACACA;ACACA	80	Phosphorylation	B2ZZ90	ENSG00000132142	8.17952	-0.0935557	0.173	10	0.999997	0.000631438	8.37707	0.536749	1.085	6	0.999909	0.000290685	+			SSLQDGLALHIRSSMSGLHLVKQGRDRKKID	_SSM(ox)S(ph)GLHLVK_
ARHGEF12	ARHGEF12;ARHGEF12	190	Phosphorylation	Q9NZN5	ENSG00000196914	NA	NA	NA	NA	NA	NA	8.35635	0.534858	1.083	4	0.998108	1.35e-05	+		+	SPHSPGASGNMERITSPVLMGEENNVVHNQK	_ITS(ph)PVLMGEENNVVHNQK_
CPSF6	CPSF6;CPSF6	404	Phosphorylation	Q16630	ENSG00000111605	8.25547	0.656451	1.179	1	0.919455	0	8.59072	0.534958	1.083	2	0.703453	0	+			PYDRGDYGPPGREMDTARTPLSEAEFEEIMN	_EMDT(ph)ARTPLSEAEFEEIMNR_
HDGFRP2	HDGFRP2	669	Phosphorylation	I3L080	ENSG00000167674	8.74479	0.454176	0.907	10	1	0.000281024	8.62053	0.534958	1.083	9	1	0.000425779	+			RPGSDRQERERARGDSEALDEES________	_ARGDS(ph)EALDEES_
ADAR	ADAR;ADAR;ADAR;ADAR	644	Phosphorylation	E7ENU4	ENSG00000160710	8.26841	1.37762	2.146	5	0.999838	1.2e-14	8.24087	0.534062	1.082	5	0.999924	0	+		+	HYSTEKESEKTAESQTPTPSATSFFSGKSPV	_TAESQT(ph)PTPSATSFFSGK_
PDHA1	PDHA1;PDHA1/LOC79064;PDHA1	231	Phosphorylation	B2R5P7	ENSG00000131828	7.10636	0.925164	1.539	1	0.5	0.00838837	7.41857	0.533464	1.081	1	0.674528	3.65e-09	+			LPCIFICENNRYGMGTSVERAAASTDYYKRG	_YGMGT(ph)SVER_
EPS15	EPS15;EPS15	324	Phosphorylation	Q7Z5V0	ENSG00000085832	8.19193	0.89507	1.499	4	0.980686	1.96e-06	8.55509	0.532666	1.08	7	0.987325	9.79e-07	+		+	PPSDRASLQKNIIGSSPVADFSAIKELDTLN	_NIIGSS(ph)PVADFSAIK_
NAV1	NAV1	140	Phosphorylation	Q8NEY1	ENSG00000134369	5.7569	0.0261627	0.333	2	0	NA	6.21362	0.532766	1.08	2	0.858502	0.00184506				VGSKGREAPLMSKTLSKSEHSLFQAKGSPAG	_TLS(ph)KSEHSLFQAK_
CENPF	CENPF	3150	Phosphorylation	P49454	ENSG00000117724	8.303	0.814263	1.391	10	0.999228	3.66e-05	9.08983	0.531369	1.078	20	1	2.88e-07	+		+	TAGGSRSQKVKVAQRSPVDSGTILREPTTKS	_VAQRS(ph)PVDSGTILR_
ZCCHC8	ZCCHC8;ZCCHC8	598	Phosphorylation	Q6NZY4	ENSG00000033030	8.69307	0.504468	0.975	8	0.999784	0	9.06187	0.53087	1.077	11	0.972312	0	+		+	VPEIFTKKSEAGHASSPDSEVTSLCQKEKAE	_SEAGHASS(ph)PDSEVTSLCQK_
CARHSP1	CARHSP1;CARHSP1;CARHSP1;CARHSP1;CARHSP1;CARHSP1	52	Phosphorylation	Q9Y2V2	ENSG00000153048	9.49579	0.495183	0.962	17	0.999996	0.000461226	9.42433	0.53067	1.077	15	0.999974	1.73e-05	+			NVVPSPLPTRRTRTFSATVRASQGPVYKGVC	_TFS(ph)ATVR_
TRA2B	TRA2B	2	Phosphorylation	B2RDQ3	ENSG00000136527	7.32106	0.381616	0.81	5	0.999971	2.13e-07	7.88263	0.53057	1.077	5	0.999933	5e-15	+			______________MSDSGEQNYGERESRSA	_(ac)S(ph)DSGEQNYGER_
STT3B	STT3B	29	Phosphorylation	Q8TCJ2	ENSG00000163527	7.70401	-0.162283	0.081	3	1	0	8.49266	0.530071	1.076	4	1	0	+			SLNSSPWSGLMALGNSRHGHHGPGAQCAHKA	_SSLNSSPWSGLMALGNS(ph)R_
MAPKAP1	MAPKAP1;MAPKAP1;MAPKAP1;MAPKAP1	509	Phosphorylation	Q9BPZ7	ENSG00000119487	NA	NA	NA	NA	0	NA	8.2955	0.529371	1.075	1	0.677055	0.00664955				RADYFAQKQRKLNRRTSFSFQKEKKSGQQ__	_RT(ph)SFSFQK_
ARHGAP5	ARHGAP5	765	Phosphorylation	Q13017	ENSG00000100852	NA	NA	NA	NA	NA	NA	7.62644	0.528071	1.073	1	1	0.000301095	+		+	LRGVLESVKHNLDVVSPIPANKDLSEADLRI	_HNLDVVS(ph)PIPANK_
CACYBP	CACYBP;CACYBP;CACYBP;CACYBP	3	Phosphorylation	Q5R371	ENSG00000116161	7.39921	0.679424	1.21	2	1	1.18e-07	7.71203	0.528271	1.073	3	1	0	+			_____________MASEELQKDLEEVKVLLE	_(ac)AS(ph)EELQKDLEEVK_
DNAJC1	DNAJC1;DNAJC1	430	Phosphorylation	Q96KC8	ENSG00000136770	6.6119	0.401521	0.837	1	0.902774	9.98e-12	6.6939	0.526369	1.071	2	0.974756	9.01e-08	+			EDAEGVAAEEEQEGDSGEQETGATDARPRRR	_EDAEGVAAEEEQEGDS(ph)GEQETGATDARPR_
USP24	USP24;USP24	2604	Phosphorylation	Q9UPU5	ENSG00000162402	NA	NA	NA	NA	NA	NA	7.65708	0.525668	1.07	1	0.945178	4.59e-10	+		+	PANENGDRHLQQGSESPMMIGELRSDLDDVD	_HLQQGSES(ph)PMMIGELR_
OBSCN	OBSCN;OBSCN;OBSCN	1486	Phosphorylation	H3BPX2	ENSG00000154358	7.95295	0.496104	0.964	1	0.841583	0.00981576	7.86581	0.526169	1.07	2	0.499986	0.00987767				TEVMWYKDGKKLSFSSKVRMEAVGCTRRLVV	_LSFSS(ph)KVR_
MDM2	MDM2;MDM2;MDM2;mdm2;mdm2;MDM2;MDM2;MDM2	166	Phosphorylation	Q00987	ENSG00000135679	7.16432	0.206768	0.576	3	0.997954	0	7.95166	0.524465	1.068	4	0.999944	0	+			HLVSRPSTSSRRRAISETEENSDELSGERQR	_AIS(ph)ETEENSDELSGER_
F2RL1	F2RL1	384	Phosphorylation	P55085	ENSG00000164251	7.38612	0.205142	0.573	1	0.711422	0.000289184	7.54269	0.524866	1.068	1	0.922098	0.000416152	+			QMQVSLTSKKHSRKSSSYSSSSTTVKTSY__	_KSS(ph)SYSSSSTTVK_
TMPO	TMPO	291	Phosphorylation	P42166	ENSG00000120802	NA	NA	NA	NA	0.312294	0.00149224	7.03439	0.523562	1.067	1	0.501891	1.02e-10				LFISCKSSHDRCLEKSSSSSSQPEHSAMLVS	_S(ph)SSSSSQPEHSAMLVSTAASPSLIK_
USP16	USP16;USP16	554	Phosphorylation	Q9Y5T5	ENSG00000156256	NA	NA	NA	NA	NA	NA	5.14158	0.524164	1.067	1	0.884816	6.14e-05	+			NINMDNDLEVLTSSPTRNLNGAYLTEGSNGE	_NINMDNDLEVLTSSPT(ph)R_
TNKS1BP1	TNKS1BP1	1297	Phosphorylation	Q9C0C2	ENSG00000149115	7.56756	0.523562	1.001	1	0	NA	8.12126	0.524164	1.067	1	0.923968	4.52e-05	+		+	TPDLGLRNMAPGAVCSPGESKELGVGQMDWG	_NMAPGAVCS(ph)PGESK_
KIAA1462	KIAA1462	1317	Phosphorylation	Q9P266	ENSG00000165757	NA	NA	NA	NA	0.499305	0.071006	6.07947	0.523361	1.066	1	0.499989	0.0102014	+			LVSPGSGDRAQRLGHSLSVSKDSISREEKEH	_LGHS(ph)LSVSK_
CHTF18	CHTF18;CHTF18;CHTF18;CHTF18	261	Phosphorylation	E7EXA6	ENSG00000127586	8.13938	-0.13016	0.124	3	0.723883	1.39e-05	7.92216	0.523261	1.066	1	0.880459	1.28e-05			+	PRTFEEALARGDAASSPAPAASVGSSQGGAR	_GDAASS(ph)PAPAASVGSSQGGAR_
ARHGAP1	ARHGAP1;ARHGAP1;ARHGAP1;ARHGAP1	51	Phosphorylation	B4DPZ4	ENSG00000175220	9.15552	0.687956	1.221	10	0.996253	0.000785132	9.35459	0.521654	1.064	13	0.998129	0.000550402	+		+	DEMPDFPKSDDSKSSSPELVTHLKWDDPYYD	_SSS(ph)PELVTHLK_
ARID1A	ARID1A;ARID1A variant protein;ARID1A	1182	Phosphorylation	O14497	ENSG00000117713	7.2664	0.958286	1.584	6	0.983938	0	7.33828	0.521151	1.063	5	0.888217	0	+			STPHSQIPPLPGMSRSNSVGIQDAFNDGSDS	_S(ph)NSVGIQDAFNDGSDSTFQK_
SPNS1	SPNS1;SPNS1;SPNS1	563	Phosphorylation	H3BMF4	ENSG00000169682	5.43592	0.0729976	0.396	2	0.94953	0.011494	5.81359	0.52085	1.063	2	0.812242	0.00588166	+			AGSTDDRIVVPQRGRSTRVPVASVLI_____	_GRS(ph)TRVPVASVLI_
EIF4G1	EIF4G1 variant protein;EIF4G1;EIF4G1;EIF4G1;EIF4G1;EIF4G1;EIF4G1;EIF4G1;EIF4G1;EIF4G1;EIF4G1	1210	Phosphorylation	Q4LE58	ENSG00000114867	8.24296	0.0886844	0.417	10	0.9988	0.000803265	8.84102	0.519643	1.061	14	0.999523	0.00065813	+			RGDRLDRARTPATKRSFSKEVEERSRERPSQ	_S(ph)FSKEVEER_
SRRM2	SRRM2;SRRM2;KIAA0324	1975	Phosphorylation	Q9UQ35	ENSG00000167978	8.66751	0.513289	0.987	6	0.999462	0.00114137	8.86043	0.518132	1.059	6	0.99641	0.00144341	+		+	SRTPPVTRRRSRSRTSPITRRRSRSRTSPVT	_SRTS(ph)PITR_
PALLD	PALLD;PALLD	893	Phosphorylation	Q8WX93	ENSG00000129116	7.79255	0.32435	0.733	2	0.999967	0.00180731	7.4477	0.518233	1.059	2	1	3.13e-05	+			PAGFPKKASRTARIASDEEIQGTKDAVIQDL	_IAS(ph)DEEIQGTK_
XPO4	XPO4;XPO4;XPO4;XPO4;XPO4;XPO4	521	Phosphorylation	F2Z2X4	ENSG00000132953	8.4035	0.642286	1.16	14	0.999895	0	8.88525	0.517124	1.057	19	0.999982	0	+		+	RLHGQLQRHQQQLLASPGSSTVDNKMLDDLY	_HQQQLLAS(ph)PGSSTVDNK_
AKAP1	AKAP1	193	Phosphorylation	B4DN86	ENSG00000121057	8.35191	0.540424	1.023	3	0.796282	4.49e-11	8.76358	0.51662	1.057	2	0.960811	0			+	TGGEAKSIPLECPLSSPKGILFSSKSAEVCK	_SIPLECPLSS(ph)PK_
DOCK7	DOCK7;DOCK7;DOCK7	1383	Phosphorylation	Q96N67	ENSG00000116641	8.51443	0.559639	1.049	14	0.999682	0.0436441	8.65132	0.51652	1.056	14	0.999978	1.73e-05	+			SCFEYKGKKVFERMNSLTFKKSKDMRAKLEE	_MNS(ph)LTFK_
ZFC3H1	ZFC3H1	354	Phosphorylation	O60293	ENSG00000133858	8.05038	1.18307	1.885	1	0.770876	6.64e-12	6.96426	0.515612	1.055	2	0.705955	0.00015404	+			GLQDKEQNLTRRISTSDILSEKKLGEDEEEL	_RISTS(ph)DILSEK_
BCR	BCR;BCR;BCR;BCR;BCR-ABL1 e19a2;BCR/ABL fusion;BCR/ABL fusion	1035	Phosphorylation	P11274	ENSG00000186716	8.27517	0.471968	0.931	5	1	0.00917714	8.26942	0.515511	1.055	5	1	0.0104254	+			IAMNGIEVKLSVKFNSREFSLKRMPSRKQTG	_LSVKFNS(ph)R_
MED1	MED1	1156	Phosphorylation	Q15648	ENSG00000125686	7.91121	0.395392	0.829	6	0.838811	4.3e-14	8.19128	0.515712	1.055	4	0.82469	1.14e-07	+		+	SQSKNSSQSGGKPGSSPITKHGLSSGSSSTK	_NSSQSGGKPGSS(ph)PITK_
DSP	DSP;DSP variant protein	2209	Phosphorylation	P15924	ENSG00000096696	8.98574	0.30229	0.704	24	1	2e-08	9.35085	0.515309	1.055	25	1	0.000669209	+			PHTGLLLLSVQKRSMSFQGIRQPVTVTELVD	_SMS(ph)FQGIR_
EIF4G1	EIF4G1 variant protein;EIF4G1;EIF4G1;EIF4G1;EIF4G1;EIF4G1;EIF4G1;EIF4G1;EIF4G1;EIF4G1;EIF4G1	1234	Phosphorylation	Q4LE58	ENSG00000114867	9.48955	0.281431	0.676	26	1	6.99e-05	9.74209	0.514804	1.054	35	1	0.000193029	+			SRERPSQPEGLRKAASLTEDRDRGRDAVKRE	_AAS(ph)LTEDRDR_
RPLP0	RPLP0P6;RPLP0;RPLP0;RPLP0;RPLP0;RPLP0;RPLP0	304	Phosphorylation	Q8NHW5	ENSG00000089157	8.04005	0.229588	0.606	4	1	0.0044882	8.41454	0.514703	1.054	1	1	0.0338941	+			PAAAAAPAKVEAKEESEESDEDMGFGLFD__	_VEAKEES(ph)EES(ph)DEDMGFGLFD_
PPP4R4	PPP4R4	775	Phosphorylation	Q6NUP7	ENSG00000119698	7.73914	0.80149	1.373	2	0.998589	9.58e-05	7.92129	0.513289	1.052	2	0.998841	0.000105067	+			STSKEIKKSKLIRSQSFNNQAFHAKYGNLEK	_SQS(ph)FNNQAFHAK_
BOD1L1	BOD1L1	538	Phosphorylation	Q8NFC6	ENSG00000038219	7.11618	1.32556	2.076	4	0.5	0.000543622	7.23022	0.51248	1.051	2	0.832978	0.000658028	+			AEKTKSSKTKGQGRSSVDLEESSTKSLEPKA	_SS(ph)VDLEESSTK_
FMN2	FMN2	482	Phosphorylation	Q9NZ56	ENSG00000155816	7.6108	0.43328	0.879	3	1	4.1e-08	7.90693	0.511974	1.05	4	1	0.000660237	+			KKHRADGGLAAGLSRSADWTEELGARTPRVG	_S(ph)ADWTEELGAR_
RFFL	RFFL;RFFL	240	Phosphorylation	Q8WZ73	ENSG00000092871	8.11351	0.17031	0.527	2	0.998621	1.62e-06	8.42562	0.512176	1.05	3	0.99934	6.6e-11	+			QSIDSEDSFVPGRRASLSDLTDLEDIEGLTV	_RAS(ph)LSDLTDLEDIEGLTVR_
KLF12	KLF12;KLF12	202	Phosphorylation	H0Y2X8	ENSG00000118922	5.88588	0.49375	0.961	2	0.999998	9.26e-05	6.13127	0.511063	1.049	2	1	3.5e-13	+		+	PVVVQSVPVVYTAVRSPGNVNNTIVVPLLED	_S(ph)PGNVNNTIVVPLLEDGR_
PRKD1	PRKD1;PRKD1;PRKD1	207	Phosphorylation	Q1KKQ2	ENSG00000184304	7.86224	0.478816	0.941	7	0.999998	0.000112983	8.45355	0.510253	1.048	11	1	3.74e-06	+			FKIPNNCSGVRRRRLSNVSLTGVSTIRTSSA	_RLS(ph)NVSLTGVSTIR_
ACTN1	ACTN1;ACTN1	12	Phosphorylation	B7TY16	ENSG00000072110	NA	NA	NA	NA	NA	NA	7.10329	0.509544	1.047	3	0.976562	6.93e-05	+			____MDHYDSQQTNDYMQPEEDWDRDLLLDP	_(ac)MDHYDSQQTNDY(ph)M(ox)QPEEDWDRDLLLDPAWEK_
SIPA1L3	SIPA1L3;SIPA1L3	1544	Phosphorylation	B2RWP0	ENSG00000105738	8.00677	0.511974	0.985	4	0.999959	0.000585378	8.11388	0.509949	1.047	4	0.999995	0.000539659	+			RDTGQSPQKGLQRTLSDESLCSGRREPSFAS	_TLS(ph)DESLCSGR_
BPTF	BPTF	1300	Phosphorylation	Q12830	ENSG00000171634;ENSG00000262858	8.4663	0.429857	0.875	5	0.999685	1.52e-05	8.55994	0.509544	1.047	7	0.99662	2.49e-05	+		+	KLYPKDRVLDDVSIRSPETKCPKQNSIENDI	_VLDDVSIRS(ph)PETK_
TRIM47	TRIM47;TRIM47	588	Phosphorylation	Q96LD4	ENSG00000132481	NA	NA	NA	NA	NA	NA	7.14582	0.509037	1.046	2	1	0.00167819	+		+	RRLKASRPRRGGIPASPIDPFQSRLDSHFAG	_RGGIPAS(ph)PIDPFQSR_
WDR62	WDR62;DKFZp434J046	1140	Phosphorylation	O43379	ENSG00000075702	5.77552	0.310805	0.715	2	0	NA	6.15915	0.508936	1.046	2	0.860104	0.000475392	+			EVKLMDRGGSQPRAGTGYASPDRTHVLAAGK	_AGT(ph)GYASPDRTHVLAAGK_
C18orf25	C18orf25	145	Phosphorylation	Q96B23	ENSG00000152242	8.06446	0.558562	1.048	2	0.984562	1.16e-09	8.26081	0.508632	1.045	2	0.995898	7.87e-10	+			GVSGATVGRKSRRSRSESETSTMAAKKNRQS	_SRS(ph)ESETSTMAAK_
KMT2A	MLL;MLL	2799	Phosphorylation	E9PQG7	ENSG00000118058;ENSG00000267910	NA	NA	NA	NA	NA	NA	6.77354	0.507516	1.044	1	0.861923	0.00032274	+			DNCHSVSRVKTQGQDSLEAQLSSLESSRRVH	_TQGQDS(ph)LEAQLSSLESSR_
OSBPL9	OSBPL9;OSBPL9;OSBPL9;OSBPL9;OSBPL9	342	Phosphorylation	B1AKJ7	ENSG00000117859	NA	NA	NA	NA	0.477199	0.00580172	8.05011	0.506399	1.042	2	0.807161	0	+			LIDSSGSASVLTHSSSGNSLKRPDTTESLNS	_RLIDSSGSASVLTHSSS(ph)GNSLK_
PPFIBP1	PPFIBP1;PPFIBP1;PPFIBP1	466	Phosphorylation	Q86W92	ENSG00000110841	6.55202	1.48939	2.296	2	0	NA	6.8831	0.506703	1.042	3	0.997034	0.00684625	+			QLCDKLLTSSLQKSSSLGNLKKETSDGEKET	_SSS(ph)LGNLKK_
MAP7D1	MAP7D1;RPRC1;MAP7D1;MAP7D1	816	Phosphorylation	Q3KQU3	ENSG00000116871	NA	NA	NA	NA	NA	NA	7.48892	0.505586	1.041	1	0.720489	2.3e-05	+			TNGPSGDKSLSRTPETLLPFAEAEAFLKKAV	_TPET(ph)LLPFAEAEAFLK_
PARD3	PARD3;PARD3;PARD3;PARD3	850	Phosphorylation	Q8TEW0	ENSG00000148498	6.46923	0.529671	1.009	1	0.615328	0.000198945	6.933	0.505383	1.041	1	0.671863	5.1e-05	+			QFSDASQLDFVKTRKSKSMDLGIADETKLNT	_S(ph)KSMDLGIADETK_
TPD52L2	TPD52L2;TPD52L2;TPD52L2;DKFZp686A1765;TPD52L2	189	Phosphorylation	Q5JWU6	ENSG00000101150	9.66453	0.367036	0.791	26	1	6e-15	9.94989	0.505281	1.04	19	1	0	+			HSISMPAMRNSATFKSFEDRVGTIKSKVVGD	_NSATFKS(ph)FEDR_
STEAP3	STEAP3;STEAP3	17	Phosphorylation	Q658P3	ENSG00000115107	NA	NA	NA	NA	NA	NA	6.19904	0.503959	1.039	1	0.883705	4.28e-06	+			PEEMDKPLISLHLVDSDSSLAKVPDEAPKVG	_PEEMDKPLISLHLVDS(ph)DSSLAK_
NIPBL	NIPBL	178	Phosphorylation	H0YAM2	ENSG00000164190	7.85159	0.349252	0.767	3	0.999914	0	8.04033	0.503959	1.039	4	0.999931	0				GSPKNNTAAETEDDESDGEDRGGGTSGVRRR	_NNTAAETEDDES(ph)DGEDRGGGTSGVR_
DDX10	DDX10;DDX10;DDX10;DDX10	539	Phosphorylation	Q13206	ENSG00000178105	NA	NA	NA	NA	NA	NA	7.30384	0.503247	1.038	1	0.998634	0.000225015	+			LVRSQADKVIEPRAPSLTNDEVEEFRAYFNE	_APS(ph)LTNDEVEEFR_
RPL34	RPL34	12	Phosphorylation	P49207	ENSG00000109475	NA	NA	NA	NA	NA	NA	7.95291	0.503043	1.037	2	0.99797	5.6e-05	+			____MVQRLTYRRRLSYNTASNKTRLSRTPG	_RLS(ph)YNTASNK_
RBBP6	RBBP6;RBBP6	772	Phosphorylation	Q7Z6E9	ENSG00000122257	7.47728	0.463727	0.92	1	0	NA	8.08257	0.502738	1.037	3	0.998294	0.0461098	+		+	RSRSPPYRRYHSRSRSPQAFRGQSPNKRNVP	_SRS(ph)PQAFR_
SRRM2	SRRM2;SRRM2;KIAA0324	1974	Phosphorylation	Q9UQ35	ENSG00000167978	7.66771	0.688404	1.222	1	0.973838	0	7.85089	0.502432	1.036	1	0.935915	0	+			RSRTPPVTRRRSRSRTSPITRRRSRSRTSPV	_SRT(ph)SPITR_
MACF1	MACF1;MACF1;MACF1;MACF1;MACF1;MACF1;MACF1;MACF1;MACF1	5733	Phosphorylation	H3BQK9	ENSG00000127603	NA	NA	NA	NA	0	NA	6.16879	0.501108	1.034	1	0.734371	3.6e-14	+		+	WLREVEEELATSGGQSPTGEQIPQFQQRQKE	_EVEEELATSGGQS(ph)PTGEQIPQFQQR_
TRIM28	TRIM28	594	Phosphorylation	Q13263	ENSG00000130726	NA	NA	NA	NA	0.165946	2.57e-10	7.76815	0.499782	1.033	2	0.667209	0	+		+	MALAEGPGAEGPRLASPSGSTSSGLEVVAPE	_LAS(ph)PSGSTSSGLEVVAPEGTSAPGGGPGTLDDSATICR_
BOD1L1	BOD1L1	800	Phosphorylation	Q8NFC6	ENSG00000038219	7.43911	1.59302	2.435	4	1	0.0205037	7.92658	0.500394	1.033	4	1	0.0211787	+			DKTERKSKHRNERKLSVLGKDGKPVSEYIIK	_KLS(ph)VLGK_
PPP1R9A	PPP1R9A;PPP1R9A;PPP1R9A;hCG_1741805;PPP1R9A;PPP1R9A;PPP1R9A;PPP1R9A;PPP1R9A	862	Phosphorylation	B2RWQ1	ENSG00000158528	8.04716	0.594549	1.096	2	0.868487	0.000123752	8.3248	0.500394	1.033	8	0.954378	0.0036578	+			GTQVNNNNNIFERRTSLGEVSKGDTMENLDG	_RTS(ph)LGEVSK_
RBM20	RBM20	1120	Phosphorylation	Q5T481	ENSG00000203867	8.23942	0.487384	0.952	5	0.999961	1.89e-05	8.32463	0.500292	1.033	6	0.999983	5.88e-05	+		+	PENSRYVEMKSLEVRSPEYTEVELKQPLSLP	_SLEVRS(ph)PEYTEVELK_
TSC22D4	TSC22D4;TSC22D4	229	Phosphorylation	Q9Y3Q8	ENSG00000166925	8.46857	0.0982848	0.43	1	0.992395	2.54e-09	7.8722	0.499884	1.033	1	0.84878	0.00869755	+		+	PSLRVEAEAGGSGARTPPLSRRKAVDMRLRM	_VEAEAGGSGART(ph)PPLSR_
PGM2	PGM2;PGM2	165	Phosphorylation	Q96G03	ENSG00000169299	NA	NA	NA	NA	NA	NA	6.24448	0.499476	1.032	1	0.65173	0.00925387	+			TVSHLKLCAGIMITASHNPKQDNGYKVYWDN	_LCAGIMITAS(ph)HNPK_
OSBP	OSBP	377	Phosphorylation	P22059	ENSG00000110048	7.96223	1.1696	1.867	2	0.539611	0	7.25782	0.498761	1.031	1	0.556114	0	+			APEIITMPENLGHKRTGSNISGASSDISLDE	_T(ph)GSNIS(ph)GASSDISLDEQYK_
EPB41L2	EPB41L2;EPB41L2;EPB41L2;EPB41L2;DKFZp781H1755;EPB41L2	600	Phosphorylation	O43491	ENSG00000079819	6.95791	-0.076037	0.196	1	0.5	0.00115757	8.54317	0.498864	1.031	1	0.782407	3.16e-07	+			AVVQDGDGRREVRSPTKAPHLQLIEGKKNSL;AVVQDGDGRREVRSPTKAPHLQLIEGKSSHE	_EVRSPT(ph)KAPHLQLIEGK_
CCDC6	CCDC6	323	Phosphorylation	Q16204	ENSG00000108091	NA	NA	NA	NA	NA	NA	6.77378	0.497842	1.03	2	0.990048	0.0345752	+			LQREMERREALCRQLSESESSLEMDDERYFN	_QLS(ph)ESESSLEMDDER_
KDM2B	KDM2B;KDM2B;KDM2B;KDM2B	458	Phosphorylation	B4DSN4	ENSG00000089094	NA	NA	NA	NA	NA	NA	7.17006	0.498149	1.03	2	0.5	0.00202455	+			GLNGTPRELRHQLGPSLRSPPRVISRPPPSV	_HQLGPS(ph)LRSPPR_
GOLGA5	GOLGA5	116	Phosphorylation	A8KAL2	ENSG00000066455	6.11724	0.335826	0.749	3	0.999997	0.00314624	6.84492	0.497842	1.03	3	1	0	+			ASVPRPSSHFVRRKKSEPDDELLFDFLNSSQ	_KKS(ph)EPDDELLFDFLNSSQK_
HTT	HTT;HD	1874	Phosphorylation	P42858	ENSG00000197386	8.31967	1.26394	1.994	8	1	0	8.7623	0.496616	1.028	10	1	0	+			KRHSLSSTKLLSPQMSGEEEDSDLAAKLGMC	_LLSPQMS(ph)GEEEDSDLAAK_
BRCA1	BRCA1;BRCA1;BRCA1;BRCA1;BRCA1;BRCA1;BRCA1;BRCA1;BRCA1;BRCA1;BRCA1	1009	Phosphorylation	E9PFC7	ENSG00000012048	5.27356	0.32435	0.733	1	0.867687	0.0133327	6.24704	0.496411	1.028	1	0.819214	0.0196269	+		+	CKKNLLEENFEEHSMSPEREMGNENIPSTVS	_KNLLEENFEEHSM(ox)S(ph)PER_
MCM2	MCM2;MCM2;MCM2;MCM2;MCM2	40	Phosphorylation	P49736	ENSG00000073111	7.17099	0.260989	0.648	1	0.543414	0.00063995	9.25909	0.496616	1.028	5	0.735529	0.00026386	+			TSSPGRSSRRTDALTSSPGRDLPPFEDESEG	_TDALTS(ph)SPGR_
SCAF1	SCAF1	965	Phosphorylation	Q9H7N4	ENSG00000126461	8.35968	0.518031	0.993	4	0.999873	0.000768811	8.51079	0.495695	1.027	4	0.99994	0.000151345	+			CSQAAGTKGAEETSWSGEERAAKVPSTPPPK	_GAEETSWS(ph)GEER_
BOD1L1	BOD1L1	1521	Phosphorylation	Q8NFC6	ENSG00000038219	NA	NA	NA	NA	0	NA	6.77119	0.495183	1.026	1	0.834107	0.00108361				ATGPRRAEKTSVATSTEGKDKDVTLSPVKAG	_TSVATST(ph)EGKDKDVTLSPVK_
R3HDM1;ARPP21;R3HDM2	R3HDM1;R3HDM1;R3HDM1;R3HDM1;R3HDM;R3HDM1;R3HDM1;ARPP21;R3HDM2;R3HDM2	283	Phosphorylation	B5MCU0	ENSG00000048991;ENSG00000172995;ENSG00000179912	7.99953	0.36233	0.784	6	0.999618	0.000878513	8.5919	0.494979	1.026	7	0.999869	0.00187585	+			DNQIRVPLQDGRRSKSIEEREEEYQRVRERI;DNQMRIRLKDDRRSKSIEEREEEYQRARDRI	_SKS(ph)IEEREEEYQR_
PROSER2	C10orf47;C10orf47;C10orf47	212	Phosphorylation	Q86WR7	ENSG00000148426	NA	NA	NA	NA	NA	NA	8.00199	0.494774	1.025	2	0.98627	0	+		+	MAQKISERMAGNEALSPTSPFREGRPGEWRT	_MAGNEALS(ph)PTSPFR_
EPB41L3	EPB41L3;EPB41L3;EPB41L3	485	Phosphorylation	F5GX05	ENSG00000082397	6.74815	0.0590784	0.378	1	0.744362	0.0031571	6.60403	0.494774	1.025	2	0.704139	0.00492699	+			QYATTKGISQTNLITTVTPEKKAEEERDEEE	_GISQTNLITT(ph)VTPEKK_
NUMA1	NUMA1;NUMA1;NUMA1 variant protein;NUMA1;NUMA1	1795	Phosphorylation	Q4LE64	ENSG00000137497	7.49694	-0.509841	-0.386	1	0.456341	2.98e-05	8.29221	0.494364	1.025	5	0.866309	2.8e-14	+			YFTPIPARSQAPLESSLDSLGDVFLDSGRKT	_SQAPLESS(ph)LDSLGDVFLDSGR_
THRAP3	THRAP3	379	Phosphorylation	Q9Y2W1	ENSG00000054118	8.54674	0.504265	0.975	9	0.999892	0.000316648	8.35222	0.493955	1.024	8	0.99998	1.43e-13	+			QTNTDKEKIKEKGSFSDTGLGDGKMKSDSFA	_GSFS(ph)DTGLGDGK_
PRRC2B	PRRC2B;BAT2L;PRRC2B	225	Phosphorylation	Q5JSZ5	ENSG00000130723	8.06911	0.0201999	0.325	2	0.68977	0	6.83004	0.493852	1.024	2	0.688397	0				REGGGRHIISATSLSTSPTELGSRNSSTGDG	_HIISATSLST(ph)SPTELGSR_
[truncated: 8,120 more rows]

## Sheet: Table S6B
gene_name	Gene.names	Position	PTM_type	uniprot	ENSG	lg10.Intensity.Phosphorylation_UV	lg2.SILAC.Ratio.UV	z_score_Phosphorylation_UV	Ratio.H.L.count.UV	Localization.prob.UV	PEP.UV	lg10.Intensity.Phosphorylation_UV_MG132	lg2.SILAC.Ratio.UV.MG132	z_score_Phosphorylation_UV_MG132	Ratio.H.L.count.UV_MG132	Localization.prob.UV_MG132	PEP.UV_MG132	known.PSP.site	SQ_or_TQ	SP_or_TP	Sequence.window	Modified.sequence
[truncated: 396 more rows]

[truncated: 2 more sheets: TableS6C, Table S6 Legend]
