# Supplementary material for: Multiomic Analysis of the UV-Induced DNA Damage Response
Source: Cell Rep. 2016 May 12;15(7):1597–610. doi: 10.1016/j.celrep.2016.04.047 (PMC4893159; doi:10.1016/j.celrep.2016.04.047)
Supplement: Table S7. RNAi Screen Results, Related to Figure 4 [file mmc8.xlsx]

## Sheet: Table S7
gene_name	ENSG	RNAi_high_score	RNAi_low_score	RNAi_valid_object_count	RNAi_high_scored	RNAi_low_scored
ACE	ENSG00000159640	-3.45	6.12	-0.27		+
OR5B2	ENSG00000172365	-2.57	6.09	0.26		+
SAMD4B	ENSG00000179134	-3.22	6.03	1		+
CWC22	ENSG00000163510	-2.87	5.92	-1.68		+
PKD1L2	ENSG00000166473	-2.54	5.89	0.91		+
CMPK1	ENSG00000162368	-2.7	5.83	-0.21		+
NA	ENSG00000251565	-2.83	5.81	-0.12		+
DUSP9	ENSG00000130829	-2.59	5.8	0.65		+
CHMP1A	ENSG00000131165	-2.38	5.78	0.1		+
DHX8	ENSG00000067596	-3.13	5.77	-1.33		+
TAS2R9	ENSG00000121381	-2.43	5.73	0.3		+
ESPNL	ENSG00000144488	-2.92	5.7	-0.54		+
MMAA	ENSG00000151611	-2.32	5.6	-1.16		+
WNK1	ENSG00000060237	-2.39	5.6	1		+
NA	ENSG00000198374	-2.43	5.51	-1.13		+
C1QTNF1	ENSG00000173918	-2.64	5.49	-0.67		+
UBD	ENSG00000213886	-2.94	5.49	0.58		+
ACADVL	ENSG00000072778	-2.84	5.47	0.34		+
TMPRSS11D	ENSG00000153802	-2.48	5.45	0.94		+
HVCN1	ENSG00000122986	-2.68	5.45	0.14		+
ERCC5	ENSG00000134899	-2.41	5.42	1.62		+
FAM26E	ENSG00000178033	-3.05	5.36	0.27		+
KLHDC2	ENSG00000165516	-2.52	5.33	-1.15		+
ENPP5	ENSG00000112796	-2.43	5.32	-0.95		+
RUVBL1	ENSG00000175792	-2.28	5.28	-1.56		+
CSNK2A2	ENSG00000070770	-2.45	5.26	-1.76		+
CTAGE1	ENSG00000212710	-3.12	5.24	0.07		+
HYLS1	ENSG00000198331	-2.53	5.22	-1.2		+
MPV17L	ENSG00000156968	-3.35	5.22	-1.39		+
SF3B3	ENSG00000189091	-2.59	5.21	-0.59		+
XAB2	ENSG00000076924	-2.71	5.19	-1.55		+
SI	ENSG00000090402	-3.04	5.18	0.11		+
DHRS1	ENSG00000157379	-2.69	5.17	0.03		+
MFSD12	ENSG00000161091	-2.86	5.17	-0.06		+
C2orf66	ENSG00000187944	-2.5	5.16	0.36		+
BDP1	ENSG00000145734	-2.51	5.16	-1.03		+
C22orf29	ENSG00000215012	-2.6	5.15	-0.84		+
TAS2R14	ENSG00000212127	-2.11	5.13	-0.35		+
ERP44	ENSG00000023318	-2.43	5.12	-0.55		+
FAM111A	ENSG00000166801	-2.71	5.12	-2		+
ADRB2	ENSG00000169252	-2.39	5.11	-0.16		+
TINCR	ENSG00000223573	-2.83	5.11	-1.3		+
RUVBL2	ENSG00000183207	-2.21	5.08	-1.66		+
WSB1	ENSG00000109046	-2.23	5.08	-0.55		+
IFI27L2	ENSG00000119632	-2.25	5.07	0.32		+
ISY1	ENSG00000240682	-2.43	5.04	-0.69		+
STK19	ENSG00000204344	-2.52	5.04	-0.37		+
AS3MT	ENSG00000214435	-2.2	5.03	-0.84		+
TNIK	ENSG00000154310	-2.25	5.03	0.93		+
ARMC6	ENSG00000105676	-2.71	5.03	1.13		+
XYLT2	ENSG00000015532	-3.16	4.99	-0.2		+
NDUFAF5	ENSG00000101247	-2.47	4.98	0.1		+
HDAC2	ENSG00000196591	-2.39	4.97	-1.24		+
CFAP43	ENSG00000197748	-2.27	4.96	-0.34		+
COMT	ENSG00000093010	-2.31	4.96	-1.39		+
CCRN4L	ENSG00000151014	-2.49	4.96	-0.25		+
TAOK1	ENSG00000160551	-2.36	4.94	0.88		+
KRTAP10-5	ENSG00000241123	-2.39	4.94	-0.88		+
TMED8	ENSG00000100580	-2.34	4.93	-0.24		+
ILF3	ENSG00000129351	-2.4	4.92	1.06		+
CCR3	ENSG00000183625	-2.83	4.92	0.95		+
WIPF1	ENSG00000115935	-2.21	4.88	-1.07		+
MAP3K13	ENSG00000073803	-2.25	4.88	0.82		+
HMGN2P46	ENSG00000179362	-2.44	4.86	0.41		+
HRNR	ENSG00000197915	-2.61	4.84	0.69		+
PPP1R3B	ENSG00000173281	-2.23	4.83	-1.34		+
COX16	ENSG00000133983	-2.25	4.83	-0.17		+
OR2J2	ENSG00000204700	-2.39	4.83	0.46		+
ASAP3	ENSG00000088280	-2.45	4.83	-1.64		+
LINC00961	ENSG00000235387	-2.21	4.82	-1.22		+
DLGAP5	ENSG00000126787	-2.38	4.82	-0.43		+
PIH1D3	ENSG00000080572	-2.25	4.81	-0.61		+
TMPRSS7	ENSG00000176040	-2.42	4.79	0.87		+
STAR	ENSG00000147465	-2.43	4.78	-1.14		+
VTCN1	ENSG00000134258	-2.47	4.78	0.92		+
NR2C2	ENSG00000177463	-2.47	4.78	-0.2		+
TMEM82	ENSG00000162460	-2.06	4.77	-1.68		+
SNAPIN	ENSG00000143553	-2.7	4.77	-0.74		+
BTG4	ENSG00000137707	-2.15	4.75	0.06		+
PRPF3	ENSG00000117360	-2.43	4.75	-1.96		+
CYP24A1	ENSG00000019186	-2.73	4.75	0.96		+
HIBADH	ENSG00000106049	-2.11	4.73	0.2		+
ELN	ENSG00000049540	-1.91	4.72	-1.17		+
EEF1A1	ENSG00000156508	-2.44	4.72	0		+
KATNA1	ENSG00000186625	-1.91	4.71	0.91		+
SRSF10	ENSG00000188529	-2.41	4.71	1.04		+
SSC5D	ENSG00000179954	-2.5	4.71	-0.59		+
C7orf72	ENSG00000164500	-2.16	4.7	-0.91		+
APCDD1L	ENSG00000198768	-2.34	4.7	-1.13		+
PANX3	ENSG00000154143	-2.42	4.7	-0.07		+
CCT2	ENSG00000166226	-1.96	4.69	-0.65		+
ENSG00000255693	ENSG00000255693	-2.33	4.69	1.65		+
APPBP2	ENSG00000062725	-2.47	4.69	-1.08		+
NA	ENSG00000152268	-2.55	4.69	0.4		+
FAM193A	ENSG00000125386	-2.77	4.69	0.12		+
TAS2R50	ENSG00000212126	-2.5	4.68	0.3		+
COPS8	ENSG00000198612	-2.51	4.68	-0.26		+
ABCB1	ENSG00000085563	-2.06	4.67	0.07		+
KRTAP20-1	ENSG00000244624	-2.46	4.67	-1.04		+
UBL7	ENSG00000138629	-1.99	4.66	-0.93		+
ADRB2	ENSG00000169252	-2.38	4.66	-0.49		+
COL10A1	ENSG00000123500	-1.92	4.65	-1.04		+
IER5	ENSG00000162783	-2.07	4.65	0.4		+
RGS16	ENSG00000143333	-2.29	4.64	1.14		+
PHF23	ENSG00000040633	-2.37	4.63	-0.06		+
HNRNPA3	ENSG00000170144	-2.41	4.63	-0.95		+
BTNL3	ENSG00000168903	-2.07	4.6	0.62		+
DIAPH2	ENSG00000147202	-2.17	4.6	0.07		+
CCDC113	ENSG00000103021	-2.11	4.58	-1.79		+
ASAP1	ENSG00000153317	-2.24	4.58	0.21		+
EDF1	ENSG00000107223	-2.25	4.58	-0.72		+
LGALS12	ENSG00000133317	-2.21	4.57	0.33		+
ZNF383	ENSG00000188283	-2.21	4.57	1.34		+
JMJD6	ENSG00000070495	-2.42	4.57	-0.47		+
ANKS1B	ENSG00000185046	-2.44	4.56	-1.79		+
ADH4	ENSG00000198099	-2.34	4.52	-0.38		+
STK17A	ENSG00000164543	-2.38	4.52	-0.51		+
RALGAPA1	ENSG00000174373	-2.61	4.51	-1.96		+
HNRNPCL1	ENSG00000179172	-2.01	4.5	0.08		+
OR4C3	ENSG00000176547	-2.48	4.5	-0.01		+
TSPY26P	ENSG00000235217	-2.15	4.48	0.23		+
PRPF18	ENSG00000165630	-2.16	4.48	-1.02		+
CD3D	ENSG00000167286	-2.28	4.48	1.4		+
SNW1	ENSG00000100603	-2.35	4.48	-1.96		+
PARVB	ENSG00000188677	-2.4	4.48	0.14		+
HDAC1	ENSG00000116478	-1.98	4.45	-0.2		+
PPP2R5E	ENSG00000154001	-2.26	4.45	0.13		+
ATP5E	ENSG00000124172	-2.39	4.45	1.63		+
FBXL8	ENSG00000135722	-2.63	4.45	0.07		+
SNRNP200	ENSG00000144028	-2.43	4.43	-1.76		+
ZNF776	ENSG00000152443	-2.57	4.43	1.15		+
NA	ENSG00000197414	-2.25	4.42	-1.1		+
WAS	ENSG00000015285	-2.13	4.41	0.9		+
MED28	ENSG00000118579	-1.76	4.4	1.12		+
KCNJ8	ENSG00000121361	-2.11	4.4	-0.39		+
NA	ENSG00000256472	-2.22	4.4	0.08		+
ASCC3	ENSG00000112249	-2.5	4.4	-1.14		+
KLRC4	ENSG00000183542	-1.97	4.39	-0.23		+
EIF3A	ENSG00000107581	-2.1	4.39	-1.97		+
GATA2	ENSG00000179348	-2.41	4.39	-0.18		+
CDR1	ENSG00000184258	-1.97	4.38	-0.85		+
ZBP1	ENSG00000124256	-2.04	4.37	-0.03		+
C15orf57	ENSG00000128891	-2.15	4.37	-0.03		+
RGS11	ENSG00000076344	-2.35	4.37	-0.82		+
NANOS1	ENSG00000188613	-2.07	4.36	-0.61		+
PROKR2	ENSG00000101292	-2.23	4.36	-1.23		+
NA	ENSG00000183941	-2.59	4.36	-0.28		+
IGFL4	ENSG00000204869	-2.01	4.34	-0.54		+
UQCRQ	ENSG00000164405	-2.13	4.34	-1.54		+
SPRR1A	ENSG00000169474	-2.32	4.34	-0.64		+
PSMB11	ENSG00000222028	-2.22	4.33	0.43		+
UGDH	ENSG00000109814	-2.49	4.33	0.23		+
B3GALT2	ENSG00000162630	-2.49	4.33	-0.03		+
NA	ENSG00000182319	-2.03	4.32	-0.53		+
IGSF10	ENSG00000152580	-2.4	4.32	-0.88		+
PPP3R2	ENSG00000188386	-2.25	4.31	-0.34		+
SSFA2	ENSG00000138434	-2.37	4.31	0.31		+
FAM71B	ENSG00000170613	-2.01	4.3	-1.37		+
ICMT	ENSG00000116237	-2.18	4.3	-0.42		+
CREB3L2	ENSG00000182158	-2.29	4.3	-0.79		+
EXOSC8	ENSG00000120699	-2.33	4.3	-1.38		+
TMEM51	ENSG00000171729	-2.14	4.29	-0.65		+
GABRR2	ENSG00000111886	-2.37	4.29	1.57		+
VPS13A	ENSG00000197969	-2.1	4.28	-1.17		+
SFPQ	ENSG00000116560	-1.88	4.27	0.15		+
NR1H2	ENSG00000131408	-2.23	4.27	-1.01		+
TOPBP1	ENSG00000163781	-2.48	4.26	-1.1		+
DSCAM	ENSG00000171587	-2.41	4.25	0.08		+
B2M	ENSG00000166710	-1.75	4.24	-0.88		+
C5orf49	ENSG00000215217	-2	4.24	-1.96		+
NTRK3	ENSG00000140538	-2.12	4.24	0.48		+
ENSG00000088899	ENSG00000088899	-2.1	4.23	-0.65		+
CACHD1	ENSG00000158966	-2.21	4.23	1.15		+
TOMM70A	ENSG00000154174	-2.39	4.22	-0.82		+
WDR7	ENSG00000091157	-2.05	4.2	-1.57		+
DHX36	ENSG00000174953	-2.19	4.2	-1.76		+
VSIG1	ENSG00000101842	-2.24	4.2	-0.72		+
EIF4E	ENSG00000151247	-2.25	4.2	-0.57		+
RPH3A	ENSG00000089169	-2.45	4.2	-0.64		+
ADH1C	ENSG00000248144	-2.32	4.19	0.24		+
MBNL3	ENSG00000076770	-1.98	4.18	-1.68		+
NRROS	ENSG00000174004	-2.1	4.18	-1.01		+
MAML2	ENSG00000184384	-2.3	4.18	-0.29		+
ZNF439	ENSG00000171291	-1.93	4.17	0.28		+
EXO5	ENSG00000164002	-2.12	4.17	0.62		+
C20orf27	ENSG00000101220	-2.33	4.17	-0.68		+
IGLL1	ENSG00000128322	-2.43	4.17	-0.31		+
CAMK2G	ENSG00000148660	-2.07	4.16	0.83		+
EIF2S2	ENSG00000125977	-2.22	4.16	-0.47		+
TECTA	ENSG00000109927	-2.21	4.14	0.58		+
RPL39L	ENSG00000163923	-2.29	4.14	-0.96		+
TACSTD2	ENSG00000184292	-1.9	4.13	-0.14		+
SPATA9	ENSG00000145757	-2.19	4.13	1.05		+
SLC17A4	ENSG00000146039	-2.24	4.13	0.55		+
ATF7IP	ENSG00000171681	-1.85	4.12	1.7		+
CGGBP1	ENSG00000163320	-2.2	4.12	1.56		+
NA	ENSG00000183609	-2.21	4.1	0.47		+
SMU1	ENSG00000122692	-2.32	4.1	-1.67		+
REM1	ENSG00000088320	-1.97	4.09	0.7		+
BAAT	ENSG00000136881	-2.23	4.08	-0.46		+
PARD3	ENSG00000148498	-1.81	4.07	0.63		+
ARMCX3	ENSG00000102401	-1.99	4.07	-0.66		+
SH3BGR	ENSG00000185437	-2.14	4.07	-1.66		+
VPS45	ENSG00000136631	-1.96	4.06	-1.09		+
TMED4	ENSG00000158604	-2.07	4.06	-0.03		+
PRDM7	ENSG00000126856	-2.11	4.06	0.36		+
NA	ENSG00000178306	-2.13	4.06	0.58		+
NOC4L	ENSG00000184967	-2.21	4.06	0.04		+
LRRC45	ENSG00000169683	-1.99	4.05	-0.68		+
ZNF576	ENSG00000124444	-1.84	4.04	-0.95		+
PEX12	ENSG00000108733	-2.06	4.04	0.59		+
ACO1	ENSG00000122729	-2.08	4.04	-0.2		+
MGME1	ENSG00000125871	-2.05	4.02	-0.74		+
LRCH4	ENSG00000077454	-2.19	3.99	-1.01		+
ENSG00000241224	ENSG00000241224	-2.36	3.99	-1.11		+
HLA-DOB	ENSG00000241106	-1.92	3.98	-1.18		+
AGBL3	ENSG00000146856	-2.5	3.98	-0.63		+
CDSN	ENSG00000204539	-1.89	3.97	-0.34		+
VAPA	ENSG00000101558	-2.35	3.97	1.06		+
SSX8	ENSG00000157965	-2.77	3.97	-1.33		+
NEU1	ENSG00000204386	-1.74	3.96	-1.49		+
TSGA10	ENSG00000135951	-1.97	3.96	0		+
HIRIP3	ENSG00000149929	-2.04	3.96	-1.66		+
SLC22A3	ENSG00000146477	-1.86	3.95	0.39		+
ARSH	ENSG00000205667	-1.84	3.94	-1.3		+
FIP1L1	ENSG00000145216	-1.93	3.94	-1.22		+
BMP8B	ENSG00000116985	-1.66	3.93	-0.28		+
RASSF7	ENSG00000099849	-1.87	3.93	-0.26		+
MCMBP	ENSG00000197771	-1.95	3.93	1.13		+
MTMR7	ENSG00000003987	-1.96	3.93	-1.53		+
CCNT2	ENSG00000082258	-1.85	3.91	0.25		+
UPP1	ENSG00000183696	-1.45	3.9	0.35		+
TNFRSF21	ENSG00000146072	-1.89	3.9	-0.23		+
SP7	ENSG00000170374	-2.08	3.9	0.88		+
SPTBN1	ENSG00000115306	-2.12	3.9	-1.69		+
PYCR1	ENSG00000183010	-1.99	3.89	-0.42		+
NUP133	ENSG00000069248	-2.07	3.89	-1.74		+
ADAMTS17	ENSG00000140470	-2.22	3.89	-1.14		+
MST1R	ENSG00000164078	-1.58	3.88	-1.91		+
LSM7	ENSG00000130332	-2.24	3.88	0.38		+
TMEM176A	ENSG00000002933	-2.35	3.88	1.14		+
IFT46	ENSG00000118096	-2.19	3.87	0.44		+
ALKBH7	ENSG00000125652	-1.88	3.86	-0.82		+
SEC23A	ENSG00000100934	-1.97	3.86	-0.58		+
CBX1	ENSG00000108468	-2.05	3.86	-1.32		+
KRTAP6-3	ENSG00000212938	-2.37	3.86	-0.76		+
TMPRSS9	ENSG00000178297	-1.87	3.85	-0.56		+
PSMD10	ENSG00000101843	-1.9	3.85	0.97		+
HOXA13	ENSG00000106031	-1.85	3.84	0.99		+
SOCS2	ENSG00000120833	-2.02	3.83	-1.55		+
PDIA3	ENSG00000167004	-2.16	3.83	0.41		+
ERCC1	ENSG00000012061	-1.72	3.82	-0.76		+
PCF11	ENSG00000165494	-2.05	3.82	-0.03		+
TRIP6	ENSG00000087077	-2.08	3.82	-1.37		+
CMC2	ENSG00000103121	-1.76	3.81	0.61		+
KLK5	ENSG00000167754	-1.92	3.81	-1.47		+
CRYBB1	ENSG00000100122	-1.93	3.81	-0.76		+
NIFK	ENSG00000155438	-2.12	3.81	-1.41		+
C7orf50	ENSG00000146540	-2.32	3.81	-0.27		+
CDH23	ENSG00000107736	-1.73	3.8	0.24		+
RLN1	ENSG00000107018	-1.92	3.8	1.45		+
TCEAL5	ENSG00000204065	-1.93	3.8	-1.16		+
C9	ENSG00000113600	-1.58	3.79	-0.54		+
ENSG00000117791	ENSG00000117791	-1.78	3.79	-0.51		+
KIF3B	ENSG00000101350	-1.91	3.79	0.2		+
TNP1	ENSG00000118245	-2.38	3.79	-0.96		+
SKIV2L	ENSG00000204351	-1.52	3.78	-0.82		+
CDC42EP2	ENSG00000149798	-1.68	3.78	-1.43		+
LYN	ENSG00000254087	-1.79	3.77	-0.74		+
SEMA4C	ENSG00000168758	-1.89	3.77	0.1		+
MRPS7	ENSG00000125445	-1.93	3.77	-1.5		+
ACN9	ENSG00000196636	-1.93	3.77	0.65		+
OXTR	ENSG00000180914	-1.97	3.77	0.78		+
HSPB2-C11orf52	ENSG00000254445	-1.97	3.77	-0.69		+
BEX2	ENSG00000133134	-2	3.77	0.06		+
DCPS	ENSG00000110063	-2.15	3.77	0.91		+
CST8	ENSG00000125815	-2.29	3.77	1.33		+
HAPLN2	ENSG00000132702	-1.52	3.76	-0.58		+
CUL2	ENSG00000108094	-1.79	3.76	-0.21		+
NA	ENSG00000185068	-1.83	3.76	0.09		+
IL17RA	ENSG00000177663	-2.06	3.76	1.87		+
PPP1R9A	ENSG00000158528	-1.75	3.75	-1.21		+
ZNHIT2	ENSG00000174276	-1.98	3.75	0.12		+
YME1L1	ENSG00000136758	-2.1	3.75	0.22		+
TCERG1	ENSG00000113649	-2.14	3.75	0.04		+
SLC22A16	ENSG00000004809	-2.23	3.75	-0.15		+
AHRR	ENSG00000063438	-1.82	3.74	0.67		+
GPR3	ENSG00000181773	-1.86	3.74	-1.14		+
SLC16A14	ENSG00000163053	-1.95	3.74	-0.33		+
UBA6	ENSG00000033178	-2	3.73	-0.04		+
GGTLC2	ENSG00000100121	-1.3	3.71	-0.56		+
GSAP	ENSG00000186088	-1.82	3.71	-1.35		+
RBM15	ENSG00000162775	-1.84	3.71	1.16		+
RPA2	ENSG00000117748	-1.83	3.7	-0.04		+
KIAA1324L	ENSG00000164659	-1.87	3.7	-1.06		+
SMDT1	ENSG00000183172	-1.97	3.69	0.96		+
FAM126B	ENSG00000155744	-1.99	3.69	0.68		+
CHRNA7	ENSG00000175344	-2	3.69	-0.91		+
NAE1	ENSG00000159593	-2.1	3.69	-1.86		+
ILK	ENSG00000166333	-1.56	3.68	-1.19		+
PAX5	ENSG00000196092	-1.82	3.68	-1.14		+
APOE	ENSG00000130203	-1.93	3.68	0.15		+
EBF2	ENSG00000221818	-2.14	3.68	0.17		+
PPIE	ENSG00000084072	-2.47	3.68	0.31		+
FHOD1	ENSG00000135723	-1.87	3.67	1.91		+
JMJD4	ENSG00000081692	-2.16	3.67	0.62		+
CTRC	ENSG00000162438	-1.81	3.66	1.02		+
NA	ENSG00000176395	-1.95	3.66	-1.73		+
LEPRE1	ENSG00000117385	-2.06	3.66	-1.24		+
MCM3	ENSG00000112118	-1.86	3.65	0.11		+
CYP26B1	ENSG00000003137	-2.09	3.65	-0.77		+
CHPF2	ENSG00000033100	-2.1	3.65	1.14		+
CASC1	ENSG00000118307	-2.17	3.65	-1.2		+
DHRS2	ENSG00000100867	-2.2	3.65	-0.4		+
CAPZA2	ENSG00000198898	-1.41	3.64	-0.04		+
PI4KB	ENSG00000143393	-1.64	3.64	0.25		+
NA	ENSG00000174083	-1.89	3.64	-0.24		+
FOXC1	ENSG00000054598	-2.16	3.64	-0.24		+
OR4F6	ENSG00000184140	-1.86	3.63	0.05		+
SLC16A12	ENSG00000152779	-1.87	3.63	1.29		+
AFP	ENSG00000081051	-1.94	3.63	-0.33		+
PQLC2	ENSG00000040487	-1.95	3.63	-0.31		+
HTATSF1	ENSG00000102241	-2.07	3.63	-0.2		+
ZNF148	ENSG00000163848	-2.24	3.63	-0.04		+
FGD5	ENSG00000154783	-1.56	3.62	-0.29		+
GPR146	ENSG00000164849	-1.69	3.62	0.02		+
SLC25A47	ENSG00000140107	-1.74	3.62	-1.55		+
RORA	ENSG00000069667	-1.86	3.62	-1.96		+
PRRC1	ENSG00000164244	-1.99	3.62	0.07		+
SLC1A6	ENSG00000105143	-1.53	3.61	-1.12		+
ATP6V1B2	ENSG00000147416	-1.7	3.61	-1.48		+
ANKRD65	ENSG00000235098	-2.37	3.61	0.26		+
KRTAP3-2	ENSG00000212900	-1.33	3.6	-1.47		+
FFAR1	ENSG00000126266	-1.63	3.6	-1.44		+
PKD2L1	ENSG00000107593	-1.78	3.6	-1.84		+
SH3GL3	ENSG00000140600	-1.87	3.6	-0.61		+
HSD3B2	ENSG00000203859	-2.14	3.6	1.2		+
OR8U1	ENSG00000172199	-2.17	3.59	-0.08		+
GPR174	ENSG00000147138	-1.62	3.58	0.32		+
RIPK2	ENSG00000104312	-1.74	3.58	-0.19		+
TNXB	ENSG00000168477	-1.88	3.58	0.24		+
POLDIP3	ENSG00000100227	-1.92	3.58	-0.53		+
C22orf31	ENSG00000100249	-2.16	3.58	1.31		+
LRRC73	ENSG00000204052	-1.62	3.57	-0.56		+
CIT	ENSG00000122966	-1.74	3.57	-0.71		+
RPL10L	ENSG00000165496	-1.76	3.57	-0.47		+
WBP11	ENSG00000084463	-2.03	3.57	-0.89		+
CHST7	ENSG00000147119	-2.08	3.57	1.03		+
UCN2	ENSG00000145040	-1.94	3.56	0.85		+
ANXA7	ENSG00000138279	-1.41	3.55	0.36		+
PI4K2B	ENSG00000038210	-1.47	3.55	-1.58		+
FBXO38	ENSG00000145868	-1.76	3.55	0.44		+
CYB5R4	ENSG00000065615	-1.82	3.55	0.3		+
C1orf158	ENSG00000157330	-2.13	3.55	0.8		+
ANKK1	ENSG00000170209	-1.77	3.54	0.89		+
TONSL	ENSG00000160949	-1.9	3.54	-0.08		+
TOP2A	ENSG00000131747	-1.94	3.54	-0.98		+
C7orf72	ENSG00000164500	-1.95	3.54	-0.81		+
ZNF737	ENSG00000237440	-1.71	3.52	1.55		+
CCL2	ENSG00000108691	-1.78	3.52	-1.13		+
OLFM1	ENSG00000130558	-1.85	3.52	-1.25		+
VIT	ENSG00000205221	-1.84	3.51	1.29		+
RFX5	ENSG00000143390	-1.89	3.51	-0.86		+
USP17L2	ENSG00000223443	-1.95	3.51	0.46		+
OR12D3	ENSG00000112462	-2.1	3.51	1.63		+
LARP1	ENSG00000155506	-2.1	3.51	0.31		+
RNF207	ENSG00000158286	-1.65	3.5	-0.06		+
KRT12	ENSG00000187242	-1.68	3.5	-0.58		+
TRIM56	ENSG00000169871	-1.85	3.5	-0.27		+
PTPN4	ENSG00000088179	-1.88	3.5	0.25		+
ACR	ENSG00000100312	-1.98	3.5	-0.42		+
KRTAP21-2	ENSG00000187026	-1.99	3.5	0.52		+
UCKL1	ENSG00000198276	-2.06	3.5	0.12		+
PTTG1	ENSG00000164611	-1.96	3.49	0.18		+
ARHGEF18	ENSG00000104880	-2.12	3.49	-1.93		+
LINC01115	ENSG00000237667	-1.9	3.48	0.41		+
RBMX2	ENSG00000134597	-2.16	3.48	-0.79		+
EN1	ENSG00000163064	-1.75	3.47	-0.52		+
CCND1	ENSG00000110092	-1.82	3.47	-0.34		+
EEF1G	ENSG00000254772	-1.85	3.47	0.17		+
UBL5	ENSG00000198258	-1.9	3.47	-1.65		+
CNGA3	ENSG00000144191	-1.93	3.47	-1.12		+
HLCS	ENSG00000159267	-1.94	3.47	0.74		+
RHOT1	ENSG00000126858	-1.96	3.47	-0.28		+
OAT	ENSG00000065154	-1.81	3.46	-0.26		+
SMAD1	ENSG00000170365	-1.7	3.45	-0.28		+
RAB6B	ENSG00000154917	-1.79	3.45	1.02		+
CYP2C18	ENSG00000108242	-1.8	3.45	1.69		+
PPP1R12A	ENSG00000058272	-1.63	3.44	-1.83		+
THAP7	ENSG00000184436	-1.69	3.44	0.76		+
ERN1	ENSG00000178607	-1.7	3.44	-1.94		+
PNPLA6	ENSG00000032444	-1.74	3.44	0.54		+
TAPBPL	ENSG00000139192	-1.75	3.44	-1.03		+
LIAS	ENSG00000121897	-1.79	3.44	0.17		+
TXNL4A	ENSG00000141759	-1.87	3.44	1.02		+
ARHGAP33	ENSG00000004777	-2.02	3.44	-0.39		+
SRPK1	ENSG00000096063	-2.02	3.44	-0.04		+
FCGR2B	ENSG00000072694	-2.1	3.44	-0.68		+
EFCAB9	ENSG00000214360	-2.11	3.44	0.41		+
PRTG	ENSG00000166450	-1.74	3.43	-0.09		+
RAD52	ENSG00000002016	-1.95	3.43	0.33		+
ABAT	ENSG00000183044	-2.11	3.43	1.26		+
HDAC9	ENSG00000048052	-1.71	3.42	0.7		+
RAB3GAP2	ENSG00000118873	-2.18	3.42	-0.79		+
DNAJB13	ENSG00000187726	-1.75	3.41	0.66		+
NXF5	ENSG00000126952	-1.8	3.41	-0.7		+
NCKAP5L	ENSG00000167566	-1.96	3.41	0.05		+
TCOF1	ENSG00000070814	-1.97	3.41	0.44		+
HP	ENSG00000257017	-1.97	3.41	0.48		+
WDR46	ENSG00000227057	-2	3.41	0.14		+
ARMCX5	ENSG00000125962	-2.07	3.41	-1.06		+
HMGB1	ENSG00000189403	-1.59	3.4	-0.01		+
PJA1	ENSG00000181191	-2	3.4	-0.39		+
TCFL5	ENSG00000101190	-1.91	3.39	1.05		+
USP53	ENSG00000145390	-1.91	3.39	-1.2		+
SUCLA2	ENSG00000136143	-2.06	3.39	1.07		+
ZNF620	ENSG00000177842	-2.21	3.39	0.46		+
ARL8A	ENSG00000143862	-1.93	3.38	-0.65		+
GRPEL2	ENSG00000164284	-2	3.38	-0.78		+
CFI	ENSG00000205403	-1.74	3.37	-0.38		+
ZNF577	ENSG00000161551	-1.93	3.37	0.03		+
SNRPA1	ENSG00000131876	-1.61	3.36	-0.74		+
KCNH6	ENSG00000173826	-1.67	3.36	-1.04		+
SLC26A5	ENSG00000170615	-1.71	3.36	-0.93		+
LDHAL6A	ENSG00000166800	-1.75	3.36	1.96		+
HADHA	ENSG00000084754	-1.77	3.36	-0.22		+
NANOS3	ENSG00000187556	-1.81	3.36	-0.02		+
SPSB3	ENSG00000162032	-1.97	3.36	-0.85		+
CD163	ENSG00000177575	-1.67	3.35	-0.67		+
RAB40A	ENSG00000172476	-1.7	3.35	-1.3		+
PAICS	ENSG00000128050	-1.87	3.35	-0.43		+
WNT1	ENSG00000125084	-1.92	3.35	1.29		+
COPS7B	ENSG00000144524	-2.03	3.35	2.07		+
RAD9A	ENSG00000172613	-2.07	3.35	0.47		+
FAT3	ENSG00000165323	-2.24	3.35	0.9		+
SORL1	ENSG00000137642	-1.65	3.34	-1.45		+
VAT1L	ENSG00000171724	-1.69	3.34	-0.57		+
NA	ENSG00000254809	-1.78	3.34	0.14		+
UBN2	ENSG00000157741	-2.05	3.34	-0.92		+
MRGPRG-AS1	ENSG00000236301	-2.12	3.34	0		+
TNIP3	ENSG00000050730	-1.81	3.33	-0.39		+
WDR3	ENSG00000065183	-1.98	3.33	0.31		+
TFAP2A	ENSG00000137203	-2.15	3.33	1.78		+
AMOTL1	ENSG00000166025	-1.54	3.32	-1.77		+
CASP9	ENSG00000132906	-1.63	3.32	-1.35		+
FCRL2	ENSG00000132704	-1.69	3.32	-1.67		+
HTRA4	ENSG00000169495	-1.71	3.32	0.7		+
ZNF684	ENSG00000117010	-1.72	3.32	1		+
ACYP1	ENSG00000119640	-1.79	3.32	0.17		+
FGF6	ENSG00000111241	-1.95	3.32	-0.09		+
PGBD2	ENSG00000185220	-1.97	3.32	-0.4		+
PPM1J	ENSG00000155367	-1.66	3.31	0.04		+
NA	ENSG00000256472	-1.85	3.31	1.11		+
TBX19	ENSG00000143178	-1.97	3.31	0.64		+
ABCA17P	ENSG00000238098	-1.8	3.3	0.52		+
ERMP1	ENSG00000099219	-1.88	3.3	0.94		+
CICP7	ENSG00000233653	-1.53	3.29	0.16		+
NNT	ENSG00000112992	-1.55	3.29	-0.84		+
WDR36	ENSG00000134987	-1.79	3.29	-0.69		+
ZNF644	ENSG00000122482	-1.88	3.29	-0.77		+
FANCA	ENSG00000187741	-1.94	3.29	-0.69		+
AMDHD2	ENSG00000162066	-1.99	3.29	-1.3		+
SYNE2	ENSG00000054654	-2.1	3.29	1.49		+
NA	ENSG00000197932	-2.25	3.29	0.01		+
NA	ENSG00000256511	-1.59	3.28	-0.82		+
NA	ENSG00000108278	-1.68	3.28	-1.69		+
NA	ENSG00000228342	-1.72	3.28	-1.35		+
PSEN2	ENSG00000143801	-1.82	3.28	-0.38		+
ZCCHC10	ENSG00000155329	-1.84	3.28	0.9		+
CCDC158	ENSG00000163749	-1.84	3.28	-1.34		+
FHL5	ENSG00000112214	-1.87	3.28	0.24		+
PICK1	ENSG00000100151	-1.35	3.27	1.35		+
CBY1	ENSG00000100211	-1.7	3.27	-0.59		+
ZNF398	ENSG00000197024	-1.96	3.27	-0.32		+
CPA5	ENSG00000158525	-2.06	3.27	1.47		+
C15orf52	ENSG00000188549	-1.5	3.26	0.95		+
PTPN21	ENSG00000070778	-1.62	3.26	0.66		+
DPH7	ENSG00000148399	-1.69	3.26	0.75		+
DDX20	ENSG00000064703	-1.7	3.26	0.17		+
IFNA10	ENSG00000186803	-1.77	3.26	-0.04		+
KRTAP3-2	ENSG00000212900	-1.21	3.25	-1.27		+
CD79A	ENSG00000105369	-1.4	3.25	-1.3		+
PROL1	ENSG00000171199	-1.43	3.25	0.24		+
FAM189A2	ENSG00000135063	-1.68	3.25	1.22		+
C1orf177	ENSG00000162398	-1.8	3.25	0		+
GPR180	ENSG00000152749	-1.86	3.25	-0.23		+
SPTLC3	ENSG00000172296	-1.95	3.25	-0.35		+
MED21	ENSG00000152944	-1.55	3.24	-0.43		+
CWH43	ENSG00000109182	-1.71	3.24	0.55		+
RALBP1	ENSG00000017797	-1.89	3.24	-0.76		+
KALRN	ENSG00000160145	-1.93	3.24	-0.74		+
DNAH6	ENSG00000115423	-1.99	3.24	0.7		+
PDCD7	ENSG00000090470	-2.05	3.24	-0.33		+
MLIP	ENSG00000146147	-1.16	3.23	-1.9		+
NEK1	ENSG00000137601	-1.44	3.23	-0.99		+
CENPA	ENSG00000115163	-1.72	3.23	-0.03		+
HOXD12	ENSG00000170178	-1.72	3.23	-1.35		+
SLC10A1	ENSG00000100652	-1.8	3.23	-0.72		+
RPS9	ENSG00000170889	-1.86	3.23	-1.61		+
UFD1L	ENSG00000070010	-1.92	3.23	-0.04		+
IFT20	ENSG00000109083	-1.98	3.23	0.58		+
NA	ENSG00000167744	-1.98	3.23	-0.41		+
AMTN	ENSG00000187689	-1.5	3.22	-0.28		+
COX17	ENSG00000138495	-1.62	3.22	1.23		+
SART1	ENSG00000175467	-1.75	3.22	-1.49		+
FAM182A	ENSG00000125804	-1.82	3.22	0.03		+
DGKD	ENSG00000077044	-1.93	3.22	1.9		+
LSM3	ENSG00000170860	-1.73	3.21	-0.11		+
DNAJC10	ENSG00000077232	-1.75	3.21	0.36		+
RALGPS2	ENSG00000116191	-1.8	3.21	0.2		+
CHCHD2	ENSG00000106153	-1.81	3.21	-0.26		+
DAZ1	ENSG00000188120	-0.92	3.2	-0.01		+
PTBP2	ENSG00000117569	-1.42	3.2	0.3		+
ABHD16B	ENSG00000183260	-1.61	3.2	-1.8		+
OR51A4	ENSG00000205497	-1.79	3.2	0.43		+
TMEM52B	ENSG00000165685	-1.93	3.2	0.99		+
UBXN10	ENSG00000162543	-1.97	3.2	-0.1		+
FZD9	ENSG00000188763	-1.97	3.2	-1.41		+
SEMA3A	ENSG00000075213	-1.62	3.19	1.38		+
OR1A1	ENSG00000172146	-1.9	3.19	-0.81		+
ZNF644	ENSG00000122482	-1.92	3.19	-0.81		+
TCP10L	ENSG00000242220	-1.95	3.19	0		+
NA	ENSG00000131795	-2.04	3.19	-1.68		+
SPRED3	ENSG00000188766	-2.06	3.19	0.26		+
TAS2R39	ENSG00000236398	-1.23	3.18	-1.31		+
GSTA1	ENSG00000243955	-1.65	3.18	0.16		+
TROAP	ENSG00000135451	-1.85	3.18	-0.42		+
GSDMA	ENSG00000167914	-1.92	3.18	-1.83		+
MAL	ENSG00000172005	-2.01	3.18	0.61		+
TAL1	ENSG00000162367	-1.37	3.17	-0.04		+
TMPRSS15	ENSG00000154646	-1.78	3.17	-0.15		+
LMO7	ENSG00000136153	-1.86	3.17	0.98		+
PDLIM1	ENSG00000107438	-1.57	3.16	-0.39		+
RRP7A	ENSG00000189306	-1.77	3.16	-0.19		+
ZNF766	ENSG00000196214	-1.9	3.16	-1.43		+
ZNF319	ENSG00000166188	-1.37	3.15	0.6		+
MTMR2	ENSG00000087053	-1.6	3.15	-0.42		+
ENSG00000214198	ENSG00000214198	-1.64	3.15	0		+
PRPF31	ENSG00000105618	-2.04	3.15	0.09		+
NWD2	ENSG00000174145	-1.59	3.14	0.63		+
ZNF329	ENSG00000181894	-1.6	3.14	-0.21		+
TINAG	ENSG00000137251	-1.66	3.14	1.27		+
SND1	ENSG00000197157	-1.87	3.14	-0.92		+
COX6A2	ENSG00000156885	-1.59	3.13	-1.05		+
CREB3L1	ENSG00000157613	-1.61	3.13	-1.06		+
BUB1B	ENSG00000156970	-1.75	3.13	-0.92		+
TANGO2	ENSG00000183597	-1.79	3.13	0.77		+
TCP11L1	ENSG00000176148	-1.81	3.13	-0.21		+
SSX6	ENSG00000171483	-2.15	3.13	1.11		+
ZYG11B	ENSG00000162378	-1.67	3.12	0.78		+
JADE1	ENSG00000077684	-1.69	3.12	-0.88		+
ZBTB22	ENSG00000236104	-1.83	3.12	-0.03		+
SYTL3	ENSG00000164674	-2	3.12	1.71		+
ULK2	ENSG00000083290	-2.12	3.12	0.63		+
PALB2	ENSG00000083093	-1.42	3.11	-1.22		+
IMPA2	ENSG00000141401	-1.55	3.11	1.38		+
MYO3A	ENSG00000095777	-1.56	3.11	-0.72		+
NDUFB8	ENSG00000166136	-1.77	3.11	-0.2		+
SDC2	ENSG00000169439	-1.78	3.11	0.21		+
OR3A4P	ENSG00000180068	-1.7	3.1	0.02		+
RCOR1	ENSG00000089902	-1.89	3.1	0.02		+
HCFC2	ENSG00000111727	-1.62	3.09	-0.97		+
HACE1	ENSG00000085382	-1.63	3.09	-0.4		+
LINC00116	ENSG00000175701	-1.66	3.09	0.02		+
MOB1B	ENSG00000173542	-1.68	3.09	2.69		+
NDP	ENSG00000124479	-1.7	3.09	-1.66		+
ZNF740	ENSG00000139651	-1.76	3.09	-0.09		+
EIF3G	ENSG00000130811	-1.98	3.09	-0.36		+
HMGCS1	ENSG00000112972	-1.45	3.08	-1.61		+
HTR3B	ENSG00000149305	-1.59	3.08	0.16		+
RNF11	ENSG00000123091	-1.64	3.08	0.84		+
SLC25A27	ENSG00000153291	-1.68	3.08	-1.69		+
GLI4	ENSG00000250571	-1.69	3.08	0.85		+
C7orf60	ENSG00000164603	-1.86	3.08	0.11		+
TCEB3B	ENSG00000206181	-1.87	3.08	-0.6		+
DUS3L	ENSG00000141994	-1.94	3.08	-0.11		+
RRN3	ENSG00000085721	-2.02	3.08	0.02		+
SLC7A5	ENSG00000103257	-2.13	3.08	0.13		+
MCEMP1	ENSG00000183019	-1.58	3.07	-1.2		+
TPR	ENSG00000047410	-1.68	3.07	-0.1		+
APH1B	ENSG00000138613	-1.76	3.07	0.86		+
DACT1	ENSG00000165617	-1.74	3.06	-0.31		+
HCAR1	ENSG00000196917	-1.74	3.06	-0.24		+
TPGS1	ENSG00000141933	-1.75	3.06	0.32		+
IFNAR1	ENSG00000142166	-1.77	3.06	-0.25		+
ZNF497	ENSG00000174586	-1.53	3.05	-0.84		+
TBL1Y	ENSG00000092377	-1.63	3.05	-1.57		+
ISM2	ENSG00000100593	-1.75	3.05	-0.96		+
LGI1	ENSG00000108231	-1.83	3.05	0.32		+
NPBWR1	ENSG00000183729	-1.85	3.05	0.88		+
DOK4	ENSG00000125170	-1.9	3.05	1.01		+
CD27	ENSG00000139193	-1.91	3.05	0.25		+
ACOT2	ENSG00000119673	-1.53	3.04	-0.63		+
ENSG00000111780	ENSG00000111780	-1.61	3.04	2.08		+
LSM8	ENSG00000128534	-1.73	3.04	-1.2		+
NHSL2	ENSG00000204131	-1.88	3.04	-0.32		+
INTS12	ENSG00000138785	-1.92	3.04	-0.77		+
CFH	ENSG00000000971	-1.45	3.03	-1.7		+
ITFG1	ENSG00000129636	-1.47	3.03	-0.61		+
RPL19	ENSG00000108298	-1.59	3.03	-0.2		+
PPP2R5B	ENSG00000068971	-1.68	3.03	1.09		+
CSNK1G1	ENSG00000169118	-1.76	3.03	0.48		+
TSPY3	ENSG00000228927	-1.87	3.03	0.51		+
CDC40	ENSG00000168438	-1.36	3.02	-0.96		+
SARS2	ENSG00000104835	-1.7	3.02	-0.44		+
EXOSC3	ENSG00000107371	-1.84	3.02	1.98		+
DUSP5	ENSG00000138166	-1.23	3.01	0.08		+
CYP2A13	ENSG00000197838	-1.81	3.01	-0.08		+
ZFP36	ENSG00000128016	-1.86	3.01	-0.37		+
CAND2	ENSG00000144712	-1.87	3.01	-0.22		+
LIPH	ENSG00000163898	-1.24	3	-1.49		+
MYLK2	ENSG00000101306	-1.44	3	-1.27		+
FBXL21	ENSG00000164616	-1.63	3	2.32		+
MMADHC	ENSG00000168288	-1.64	3	0.74		+
CACNA1E	ENSG00000198216	-1.64	3	0.87		+
CD99P1	ENSG00000223773	-1.67	3	1.47		+
KDM3A	ENSG00000115548	-1.74	3	0		+
CBR4	ENSG00000145439	-1.8	3	-1.18		+
STX6	ENSG00000135823	-1.95	3	-1.14		+
HOXB4	ENSG00000182742	-1.47	2.99	1.98		+
XPR1	ENSG00000143324	-1.53	2.99	0.51		+
TNPO3	ENSG00000064419	-1.85	2.99	-0.92		+
ZNF213	ENSG00000085644	-2.01	2.99	0.22		+
SPEG	ENSG00000072195	-1.82	2.98	0.77		+
ZC3H12D	ENSG00000178199	-1.89	2.98	-0.18		+
LUC7L3	ENSG00000108848	-2	2.98	0.01		+
KATNAL1	ENSG00000102781	-1.39	2.97	-0.31		+
PSMD11	ENSG00000108671	-1.45	2.97	-1.77		+
IL13	ENSG00000169194	-1.49	2.97	-1.41		+
HOTAIR	ENSG00000228630	-1.54	2.97	0.14		+
CTXN1	ENSG00000178531	-1.57	2.97	0.54		+
AKTIP	ENSG00000166971	-1.66	2.97	1.15		+
KLF17	ENSG00000171872	-1.71	2.97	0.92		+
GID4	ENSG00000141034	-1.72	2.97	0.51		+
CHD5	ENSG00000116254	-1.83	2.97	-0.87		+
MGAT5	ENSG00000152127	-2.02	2.97	-0.42		+
TCF7L1	ENSG00000152284	-2.04	2.97	0.11		+
SCGB2A1	ENSG00000124939	-1.43	2.96	0.19		+
PAPD7	ENSG00000112941	-1.47	2.96	-0.13		+
BCS1L	ENSG00000074582	-1.58	2.96	-0.75		+
SETD2	ENSG00000181555	-1.69	2.96	-0.06		+
WRAP73	ENSG00000116213	-1.8	2.96	3.07		+
ADH6	ENSG00000172955	-1.82	2.96	0.94		+
SCAP	ENSG00000114650	-1.96	2.96	-0.15		+
MLN	ENSG00000096395	-2.05	2.96	0.83		+
CDK16	ENSG00000102225	-1.4	2.95	0.4		+
FAM110D	ENSG00000197245	-1.41	2.95	-0.16		+
KIF1B	ENSG00000054523	-1.43	2.95	-0.67		+
DTNA	ENSG00000134769	-1.48	2.95	-1.62		+
PTPDC1	ENSG00000158079	-1.52	2.95	-1.16		+
P4HB	ENSG00000185624	-1.53	2.95	-0.17		+
TBC1D20	ENSG00000125875	-1.54	2.95	-0.59		+
KRTAP4-7	ENSG00000240871	-1.67	2.95	3.07		+
CHRM3	ENSG00000133019	-1.55	2.94	-0.26		+
DCT	ENSG00000080166	-1.7	2.94	1.54		+
SUPT20HL2	ENSG00000223611	-1.74	2.94	0.04		+
KRTAP20-2	ENSG00000184032	-1.82	2.94	0.39		+
SFTA3	ENSG00000229415	-1.91	2.94	1.45		+
SYCP1	ENSG00000198765	-1.97	2.94	-0.05		+
PPA1	ENSG00000180817	-1.29	2.93	0.81		+
FBXO21	ENSG00000135108	-1.34	2.93	0.99		+
ETV7	ENSG00000010030	-1.4	2.93	0.84		+
CDHR3	ENSG00000128536	-1.53	2.93	-0.09		+
YDJC	ENSG00000161179	-1.54	2.93	-0.85		+
OLFM1	ENSG00000130558	-1.61	2.93	-0.18		+
XDH	ENSG00000158125	-1.62	2.93	1.25		+
TCIRG1	ENSG00000110719	-1.72	2.93	-0.31		+
FAIM2	ENSG00000135472	-1.94	2.93	0.04		+
HIST4H4	ENSG00000197837	-2.13	2.93	-0.71		+
CDK5R2	ENSG00000171450	-1.55	2.92	1.27		+
EPM2A	ENSG00000112425	-1.62	2.92	0.72		+
SSPN	ENSG00000123096	-1.78	2.92	1.42		+
GPLD1	ENSG00000112293	-1.79	2.92	-0.75		+
OR4Q3	ENSG00000182652	-1.4	2.91	0.61		+
PAXIP1	ENSG00000157212	-1.46	2.91	1.44		+
COL19A1	ENSG00000082293	-1.49	2.91	2.29		+
KSR2	ENSG00000171435	-1.53	2.91	-0.63		+
ANKRD32	ENSG00000133302	-1.58	2.91	-0.86		+
HEMGN	ENSG00000136929	-1.84	2.91	-0.42		+
OR8B2	ENSG00000204293	-1.43	2.9	1.01		+
SPAST	ENSG00000021574	-1.59	2.9	0.43		+
MTF1	ENSG00000188786	-1.71	2.9	0.06		+
BYSL	ENSG00000112578	-1.75	2.9	0.1		+
NEMF	ENSG00000165525	-1.78	2.9	-0.84		+
FHIT	ENSG00000189283	-1.8	2.9	-0.43		+
TCEB2	ENSG00000103363	-1.49	2.89	0.07		+
LINC00689	ENSG00000231419	-1.49	2.89	0.2		+
HSPA1L	ENSG00000204390	-1.52	2.89	-0.84		+
IER5L	ENSG00000188483	-1.53	2.89	0.27		+
SOHLH2	ENSG00000120669	-1.54	2.89	-0.47		+
RPS6KA3	ENSG00000177189	-1.55	2.89	-0.97		+
RPS6	ENSG00000137154	-1.59	2.89	-1.54		+
METRN	ENSG00000103260	-1.74	2.89	0.83		+
CEPT1	ENSG00000134255	-1.79	2.89	-0.78		+
CLECL1	ENSG00000184293	-1.8	2.89	-0.43		+
ZKSCAN5	ENSG00000196652	-1.89	2.89	-0.96		+
MYBL2	ENSG00000101057	-1.16	2.88	0.62		+
AAAS	ENSG00000094914	-1.57	2.88	1.25		+
CNTN4	ENSG00000144619	-1.6	2.88	0.58		+
GATA1	ENSG00000102145	-1.64	2.88	-0.04		+
SNRPD2	ENSG00000125743	-1.74	2.88	-1.32		+
EPS8L1	ENSG00000131037	-1.78	2.88	-1.08		+
DNAJB2	ENSG00000135924	-1.81	2.88	-0.07		+
RFWD2	ENSG00000143207	-1.85	2.88	1.84		+
CREM	ENSG00000095794	-0.88	2.87	-0.29		+
GPRIN3	ENSG00000185477	-1.47	2.87	-0.03		+
PTCH2	ENSG00000117425	-1.51	2.87	-0.86		+
SVIL	ENSG00000197321	-1.65	2.87	-0.34		+
ABHD5	ENSG00000011198	-1.69	2.87	0.5		+
ARHGAP42	ENSG00000165895	-1.81	2.87	-0.03		+
ARPIN	ENSG00000242498	-0.88	2.86	-1.64		+
C16orf71	ENSG00000166246	-1.55	2.86	-1.32		+
SPIRE2	ENSG00000204991	-1.6	2.86	-1.32		+
TRIM17	ENSG00000162931	-1.65	2.86	-0.26		+
RASGRP1	ENSG00000172575	-1.66	2.86	0.08		+
NOS1	ENSG00000089250	-1.68	2.86	-0.54		+
GPATCH11	ENSG00000152133	-1.72	2.86	-1.09		+
ATP6V1H	ENSG00000047249	-1.81	2.86	0.25		+
GRINA	ENSG00000178719	-0.99	2.85	0.27		+
FER1L6	ENSG00000214814	-1.31	2.85	-1.42		+
KLHDC8A	ENSG00000162873	-1.51	2.85	-0.58		+
HTN3	ENSG00000205649	-1.51	2.85	0.29		+
CRY1	ENSG00000008405	-1.58	2.85	-0.82		+
CLCF1	ENSG00000175505	-1.59	2.85	0.29		+
NOL7	ENSG00000225921	-1.65	2.85	-1.67		+
ATP5G1	ENSG00000159199	-1.68	2.85	1.29		+
NRIP3	ENSG00000175352	-1.8	2.85	0.59		+
PTGS1	ENSG00000095303	-1.66	2.84	-0.49		+
CD99P1	ENSG00000223773	-1.7	2.84	0.18		+
DNASE1L2	ENSG00000167968	-1.75	2.84	0.71		+
CDKN2B	ENSG00000147883	-1.92	2.84	0.12		+
CEP68	ENSG00000011523	-1.99	2.84	-0.18		+
GRM7	ENSG00000196277	-1.22	2.83	0.82		+
RBP5	ENSG00000139194	-1.45	2.83	-0.75		+
CXXC1P1	ENSG00000187893	-1.5	2.83	0.03		+
DYNLT1	ENSG00000146425	-1.63	2.83	-1.08		+
CYP2S1	ENSG00000167600	-1.66	2.83	1.44		+
KIZ	ENSG00000088970	-1.7	2.83	-1.17		+
XYLB	ENSG00000093217	-1.46	2.82	-0.55		+
CNOT8	ENSG00000155508	-1.46	2.82	0.41		+
OPN4	ENSG00000122375	-1.49	2.82	-1.64		+
OR6C6	ENSG00000188324	-1.55	2.82	0.4		+
PLEKHG3	ENSG00000126822	-1.61	2.82	-0.47		+
PPAPDC2	ENSG00000205808	-1.62	2.82	-0.61		+
PHC3	ENSG00000173889	-1.66	2.82	-0.22		+
WDR75	ENSG00000115368	-1.82	2.82	-1.38		+
SNX22	ENSG00000157734	-1.2	2.81	-1.06		+
PPIL2	ENSG00000100023	-1.31	2.81	-1.29		+
NRDE2	ENSG00000119720	-1.43	2.81	-0.61		+
ABCC3	ENSG00000108846	-1.45	2.81	-0.7		+
PAPOLA	ENSG00000090060	-1.51	2.81	0.44		+
THAP8	ENSG00000161277	-1.6	2.81	-1.52		+
C2orf61	ENSG00000239605	-1.65	2.81	0.39		+
EIF4G1	ENSG00000114867	-1.66	2.81	-1.53		+
FERMT3	ENSG00000149781	-1.68	2.81	-0.59		+
ZHX1	ENSG00000165156	-1.88	2.81	0.38		+
HMGXB3	ENSG00000113716	-0.75	2.8	-1.6		+
ERCC6	ENSG00000225830	-1.31	2.8	-0.58		+
ALX4	ENSG00000052850	-1.4	2.8	-0.73		+
ZNF200	ENSG00000010539	-1.52	2.8	0.42		+
PDCD5	ENSG00000105185	-1.58	2.8	-0.48		+
PTCD2	ENSG00000049883	-1.6	2.8	-1.24		+
ALDH18A1	ENSG00000059573	-1.6	2.8	-1.36		+
KRT81	ENSG00000205426	-1.79	2.8	-0.81		+
SKI	ENSG00000157933	-1.87	2.8	1.42		+
FAM63A	ENSG00000143409	-0.86	2.79	-0.64		+
GDI1	ENSG00000203879	-1.24	2.79	0.36		+
CDA	ENSG00000158825	-1.53	2.79	-0.72		+
ZNF845	ENSG00000213799	-1.53	2.79	1.71		+
HIVEP3	ENSG00000127124	-1.54	2.79	-1.1		+
TSSK3	ENSG00000162526	-1.55	2.79	-0.9		+
LGR4	ENSG00000205213	-1.69	2.79	-0.05		+
JKAMP	ENSG00000050130	-1.71	2.79	-0.72		+
GPR75	ENSG00000119737	-1.78	2.79	0.41		+
PKD2	ENSG00000118762	-1.79	2.79	1.66		+
NPAS2	ENSG00000170485	-1.87	2.79	-0.03		+
MAP2K1	ENSG00000169032	-1.59	2.78	-0.51		+
MOV10	ENSG00000155363	-1.6	2.78	0.29		+
INTS2	ENSG00000108506	-1.66	2.78	-0.77		+
NACAD	ENSG00000136274	-1.73	2.78	-0.56		+
RAB11FIP2	ENSG00000107560	-1.86	2.78	-0.86		+
ZNF793	ENSG00000188227	-0.87	2.77	-0.45		+
CTNND2	ENSG00000169862	-1.45	2.77	3.03		+
PAFAH2	ENSG00000158006	-1.57	2.77	1.11		+
CORT	ENSG00000241563	-1.58	2.77	-0.53		+
RPS14	ENSG00000164587	-1.63	2.77	-0.77		+
GSG1	ENSG00000111305	-1.88	2.77	-0.5		+
EFHC2	ENSG00000183690	-1.11	2.76	1.49		+
CHD8	ENSG00000100888	-1.31	2.76	-0.5		+
OSR1	ENSG00000143867	-1.41	2.76	0.67		+
BCL2L10	ENSG00000137875	-1.44	2.76	0.07		+
GTF2IRD1	ENSG00000006704	-1.49	2.76	0.1		+
ZNHIT6	ENSG00000117174	-1.49	2.76	0.69		+
GCOM1	ENSG00000137878	-1.58	2.76	0.53		+
CDK8	ENSG00000132964	-1.64	2.76	0.35		+
MAP1S	ENSG00000130479	-1.73	2.76	0.94		+
ENSG00000250742	ENSG00000250742	-1.93	2.76	0.66		+
COLGALT2	ENSG00000198756	-1.98	2.76	0.18		+
CD1B	ENSG00000158485	-1.38	2.75	-1.22		+
POMC	ENSG00000115138	-1.51	2.75	0.38		+
LINC00698	ENSG00000244342	-1.69	2.75	-0.21		+
ZNF583	ENSG00000198440	-1.76	2.75	0.91		+
LINC00346	ENSG00000255874	-1.3	2.74	1.22		+
CDK5RAP3	ENSG00000108465	-1.46	2.74	-0.22		+
ATP6AP1	ENSG00000071553	-1.47	2.74	0.03		+
SLC25A36	ENSG00000114120	-1.56	2.74	-1.28		+
IFT80	ENSG00000068885	-1.61	2.74	0.07		+
HIRA	ENSG00000100084	-1.62	2.74	-1.49		+
ALOX15	ENSG00000161905	-1.68	2.74	-1.97		+
ALAD	ENSG00000148218	-1.71	2.74	-1.4		+
LHFPL5	ENSG00000197753	-1.71	2.74	0.69		+
ZSCAN23	ENSG00000187987	-1.73	2.74	-0.3		+
LPAR5	ENSG00000184574	-1.84	2.74	1.43		+
CCR5	ENSG00000160791	-1.33	2.73	-0.02		+
MED4	ENSG00000136146	-1.48	2.73	-0.58		+
NDUFA12	ENSG00000184752	-1.58	2.73	0.08		+
HYDIN	ENSG00000157423	-1.6	2.73	-1.22		+
BSN	ENSG00000164061	-1.64	2.73	1.46		+
TRIM33	ENSG00000197323	-1.43	2.72	0.03		+
FLG	ENSG00000143631	-1.56	2.72	-0.57		+
FAM13A	ENSG00000138640	-1.59	2.72	-0.24		+
RSPH14	ENSG00000100218	-1.67	2.72	-1.02		+
ZNF100	ENSG00000197020	-1.67	2.72	1.62		+
WDR43	ENSG00000163811	-1.89	2.72	0.44		+
HAVCR2	ENSG00000135077	-1.38	2.71	-0.34		+
ZNF490	ENSG00000188033	-1.47	2.71	-1.32		+
RAC2	ENSG00000128340	-1.52	2.71	-0.51		+
XRCC2	ENSG00000196584	-1.53	2.71	-0.43		+
UIMC1	ENSG00000087206	-1.57	2.71	-0.17		+
TRIP12	ENSG00000153827	-1.63	2.71	0.03		+
FAM63B	ENSG00000128923	-1.69	2.71	-1.57		+
TAF7L	ENSG00000102387	-1.82	2.71	-0.44		+
CEP85	ENSG00000130695	-1.83	2.71	0.7		+
MIPOL1	ENSG00000151338	-1.99	2.71	0.15		+
ENSG00000125695	ENSG00000125695	-1.24	2.7	0.22		+
TMEM8A	ENSG00000129925	-1.33	2.7	0.16		+
PHKA1	ENSG00000067177	-1.45	2.7	1.65		+
NINJ1	ENSG00000131669	-1.51	2.7	-0.37		+
ZNF441	ENSG00000197044	-1.52	2.7	-0.65		+
CLEC4A	ENSG00000111729	-1.54	2.7	-0.55		+
ZNF763	ENSG00000197054	-1.56	2.7	0.11		+
KCTD13	ENSG00000174943	-1.97	2.7	-0.43		+
ZFHX2	ENSG00000136367	-1.11	2.69	-0.09		+
STK33	ENSG00000130413	-1.45	2.69	0.22		+
GID8	ENSG00000101193	-1.52	2.69	0.73		+
GLIPR1L1	ENSG00000173401	-1.58	2.69	-0.09		+
GTF2A1L	ENSG00000242441	-1.7	2.69	-0.01		+
FAM109A	ENSG00000198324	-1.78	2.69	1.04		+
LPA	ENSG00000198670	-1.27	2.68	0.28		+
MCC	ENSG00000171444	-1.35	2.68	-0.61		+
GPR144	ENSG00000180264	-1.49	2.68	-0.21		+
ZDHHC1	ENSG00000159714	-1.5	2.68	-0.41		+
LRRC2	ENSG00000163827	-1.57	2.68	1.32		+
SCN1B	ENSG00000105711	-1.68	2.68	-0.7		+
TMC2	ENSG00000149488	-1.91	2.68	0.11		+
MATN3	ENSG00000132031	-0.8	2.67	-1.39		+
ABCC11	ENSG00000121270	-1.1	2.67	-0.72		+
SLC20A1	ENSG00000144136	-1.29	2.67	0.98		+
NCAPH	ENSG00000121152	-1.56	2.67	-1.08		+
TMEM169	ENSG00000163449	-1.64	2.67	1.28		+
TNS3	ENSG00000136205	-1.69	2.67	1.13		+
MLXIP	ENSG00000175727	-1.75	2.67	-1.39		+
POLR1B	ENSG00000125630	-1.22	2.66	-0.03		+
THYN1	ENSG00000151500	-1.29	2.66	0.77		+
CLC	ENSG00000105205	-1.31	2.66	-0.98		+
LILRB3	ENSG00000204577	-1.5	2.66	0.53		+
RPS15A	ENSG00000134419	-1.51	2.66	-1.44		+
SLC9C2	ENSG00000162753	-1.62	2.66	1.71		+
TICAM1	ENSG00000127666	-1.65	2.66	1.06		+
CES2	ENSG00000172831	-1.68	2.66	0		+
SLC38A2	ENSG00000134294	-1.7	2.66	1.43		+
TTC27	ENSG00000018699	-1.83	2.66	-0.18		+
REN	ENSG00000143839	-1.17	2.65	0.17		+
PDE1B	ENSG00000123360	-1.39	2.65	-1.58		+
LAMB2	ENSG00000172037	-1.48	2.65	-0.36		+
STAMBP	ENSG00000124356	-1.5	2.65	-0.84		+
ITPRIP	ENSG00000148841	-1.71	2.65	-1.15		+
TMEM141	ENSG00000244187	-1.72	2.65	1.4		+
NA	ENSG00000227357/ ENSG00000231021	-1.74	2.65	-1.63		+
KRTAP21-1	ENSG00000187005	-1.81	2.65	-0.51		+
KCTD16	ENSG00000183775	-1.34	2.64	0.07		+
ACTN2	ENSG00000077522	-1.48	2.64	0.61		+
CCDC137	ENSG00000185298	-1.51	2.64	-0.15		+
TTTY5	ENSG00000215560	-1.53	2.64	-0.69		+
RTP4	ENSG00000136514	-1.56	2.64	0.71		+
EIF3F	ENSG00000175390	-1.67	2.64	-1.56		+
NLRP5	ENSG00000171487	-1.68	2.64	-1.31		+
GRM5	ENSG00000168959	-0.59	2.63	-0.34		+
FLRT3	ENSG00000125848	-1.33	2.63	1.25		+
PNPT1	ENSG00000138035	-1.42	2.63	0.53		+
MMP13	ENSG00000137745	-1.52	2.63	1.58		+
ITPRIPL2	ENSG00000205730	-1.54	2.63	-0.12		+
CATSPER3	ENSG00000152705	-1.58	2.63	0.52		+
TTLL10	ENSG00000162571	-1.6	2.63	-0.31		+
VILL	ENSG00000136059	-1.68	2.63	0.02		+
LMTK2	ENSG00000164715	-0.69	2.62	0.68		+
RAB32	ENSG00000118508	-1.12	2.62	-0.31		+
RPL10A	ENSG00000198755	-1.41	2.62	-1.26		+
PLEC	ENSG00000178209	-1.45	2.62	-1.23		+
MYH9	ENSG00000100345	-1.53	2.62	-0.58		+
HSD17B8	ENSG00000204228	-1.56	2.62	-0.49		+
EIF4A3	ENSG00000141543	-1.59	2.62	-1.75		+
NDNL2	ENSG00000185115	-1.63	2.62	-1.02		+
ERAP2	ENSG00000164308	-1.83	2.62	1.29		+
N4BP1	ENSG00000102921	-1.89	2.62	1.39		+
EEF2K	ENSG00000103319	-1.12	2.61	-0.14		+
DNAJC2	ENSG00000105821	-1.58	2.61	-0.2		+
ICAM1	ENSG00000090339	-1.67	2.61	0.22		+
RPL35	ENSG00000136942	-1.78	2.61	-1.41		+
PI4KA	ENSG00000241973	-1.32	2.6	-0.21		+
SLC16A6	ENSG00000108932	-1.47	2.6	0.15		+
RANGRF	ENSG00000108961	-1.57	2.6	-0.63		+
LRRC34	ENSG00000171757	-1.59	2.6	-1.37		+
LRRC1	ENSG00000137269	-1.74	2.6	0		+
KISS1	ENSG00000170498	-1.83	2.6	1.36		+
FUK	ENSG00000157353	-0.91	2.59	-0.89		+
GML	ENSG00000104499	-1.2	2.59	-0.9		+
TBRG1	ENSG00000154144	-1.26	2.59	-1.28		+
ZFP64	ENSG00000020256	-1.32	2.59	-0.8		+
C14orf183	ENSG00000168260	-1.48	2.59	-0.43		+
CDH18	ENSG00000145526	-1.5	2.59	0.62		+
FAM90A5P	ENSG00000215373	-1.54	2.59	1.46		+
CCDC13	ENSG00000244607	-0.88	2.58	-0.45		+
ACIN1	ENSG00000100813	-1.32	2.58	0.56		+
GBA	ENSG00000177628	-1.38	2.58	-1.2		+
SLC46A2	ENSG00000119457	-1.47	2.58	-0.9		+
ANKFY1	ENSG00000185722	-1.49	2.58	-0.25		+
NBPF4	ENSG00000196427	-1.54	2.58	-1.38		+
C9orf135	ENSG00000204711	-1.58	2.58	-0.8		+
NVL	ENSG00000143748	-1.59	2.58	0.38		+
NA	ENSG00000174374	-1.64	2.58	0.16		+
S100PBP	ENSG00000116497	-1.67	2.58	0.64		+
ATAD2B	ENSG00000119778	-1.67	2.58	-1.05		+
ARAP1	ENSG00000186635	-1.73	2.58	-0.28		+
LARP7	ENSG00000174720	-0.82	2.57	-0.71		+
POLN	ENSG00000130997	-0.96	2.57	0.63		+
CABLES1	ENSG00000134508	-1.17	2.57	-1.27		+
GLRX2	ENSG00000023572	-1.27	2.57	-0.57		+
NOP58	ENSG00000055044	-1.33	2.57	-0.5		+
NPC1L1	ENSG00000015520	-1.42	2.57	-1.36		+
DEFB132	ENSG00000186458	-1.43	2.57	-0.89		+
CCL2	ENSG00000108691	-1.47	2.57	-1.28		+
TSHR	ENSG00000165409	-1.47	2.57	1.99		+
TRAPPC12	ENSG00000171853	-1.47	2.57	-0.65		+
HNRNPA1	ENSG00000135486	-1.64	2.57	0.19		+
CEP70	ENSG00000114107	-1.72	2.57	-0.68		+
FOCAD	ENSG00000188352	-1.26	2.56	0.54		+
PANK4	ENSG00000157881	-1.31	2.56	-0.43		+
RPS27A	ENSG00000143947	-1.33	2.56	-0.91		+
CPNE7	ENSG00000178773	-1.48	2.56	1.99		+
WBP4	ENSG00000120688	-1.49	2.56	-1.35		+
ZNF785	ENSG00000197162	-1.5	2.56	1.65		+
RASD2	ENSG00000100302	-1.51	2.56	0.54		+
MYO6	ENSG00000196586	-1.58	2.56	1.12		+
DDB1	ENSG00000167986	-1.62	2.56	0.81		+
EIF3F	ENSG00000175390	-1.62	2.56	-1.17		+
HCG27	ENSG00000206344	-1.89	2.56	0.19		+
PURB	ENSG00000146676	-1.32	2.55	-0.52		+
ICK	ENSG00000112144	-1.39	2.55	-0.5		+
RPS23	ENSG00000186468	-1.4	2.55	-1.2		+
POLR2L	ENSG00000177700	-1.51	2.55	-0.23		+
BPIFB4	ENSG00000186191	-1.56	2.55	0.37		+
ABCA10	ENSG00000154263	-1.65	2.55	1.1		+
AGFG1	ENSG00000173744	-1.66	2.55	0.34		+
MS4A12	ENSG00000071203	-1.68	2.55	0.37		+
DIO3	ENSG00000197406	-1.8	2.55	-0.01		+
MAMSTR	ENSG00000176909	-0.86	2.54	-1.14		+
CBS	ENSG00000160200	-1.31	2.54	-0.55		+
PPID	ENSG00000171497	-1.37	2.54	0.54		+
ASB8	ENSG00000177981	-1.37	2.54	0.07		+
IPPK	ENSG00000127080	-1.38	2.54	-0.31		+
RANBP3	ENSG00000031823	-1.39	2.54	0.11		+
TRIM52	ENSG00000183718	-1.43	2.54	-0.54		+
PIDD1	ENSG00000177595	-1.46	2.54	0.72		+
TMEM258	ENSG00000134825	-1.5	2.54	-0.18		+
FGF22	ENSG00000070388	-1.51	2.54	0.26		+
GRIN3A	ENSG00000198785	-1.69	2.54	0.65		+
CELF1	ENSG00000149187	-1.73	2.54	1.5		+
TEX11	ENSG00000120498	-1.18	2.53	-0.25		+
SLC39A12	ENSG00000148482	-1.31	2.53	0.16		+
POU3F1	ENSG00000185668	-1.36	2.53	-0.55		+
EPHX1	ENSG00000143819	-1.39	2.53	-1.23		+
SDCBP2	ENSG00000125775	-1.51	2.53	-0.84		+
TIFA	ENSG00000145365	-1.51	2.53	-1.12		+
TIPRL	ENSG00000143155	-1.76	2.53	1.22		+
FAM163A	ENSG00000143340	-1.76	2.53	0.45		+
WEE1	ENSG00000166483	-1.79	2.53	-1.2		+
RBM4B	ENSG00000173914	-0.9	2.52	-1.53		+
SMIM14	ENSG00000163683	-1.4	2.52	-1.67		+
RPL9	ENSG00000163682	-1.48	2.52	-1		+
CCDC17	ENSG00000159588	-1.51	2.52	-0.42		+
GRIN1	ENSG00000176884	-1.52	2.52	-0.9		+
NIP7	ENSG00000132603	-1.65	2.52	0.27		+
GLB1L3	ENSG00000166105	-1.65	2.52	-0.34		+
PLCXD2	ENSG00000240891	-1.77	2.52	-0.14		+
RPS3A	ENSG00000145425	-1.22	2.51	-0.59		+
AP4S1	ENSG00000100478	-1.3	2.51	-0.08		+
XAF1	ENSG00000132530	-1.34	2.51	1.43		+
PCDHB5	ENSG00000113209	-1.5	2.51	-0.7		+
COLGALT1	ENSG00000130309	-1.61	2.51	0.54		+
MRPL11	ENSG00000174547	-1.75	2.51	-0.74		+
PLA2G7	ENSG00000146070	-1.29	2.5	0.96		+
PKNOX1	ENSG00000160199	-1.5	2.5	0.28		+
YPEL1	ENSG00000100027	-1.57	2.5	1.78		+
TMEM25	ENSG00000149582	-1.58	2.5	-0.4		+
RAB17	ENSG00000124839	2.05	-0.24	0.1	+
INTS4	ENSG00000149262	2.01	-0.32	-0.8	+
PRAMEF7	ENSG00000204510	2.15	-0.33	-1.22	+
NAT6	ENSG00000243477	2.63	-0.36	-0.3	+
ZC2HC1B	ENSG00000118491	2.56	-0.37	-0.31	+
RNF26	ENSG00000173456	2.33	-0.38	-1.57	+
OSER1	ENSG00000132823	2.15	-0.41	-0.65	+
ARMS2	ENSG00000254636	2.09	-0.41	-0.24	+
SH3RF1	ENSG00000154447	2.28	-0.42	-0.36	+
FNDC3B	ENSG00000075420	2.25	-0.42	-1.77	+
CNN1	ENSG00000130176	2.76	-0.48	-1.97	+
RIMBP2	ENSG00000060709	2.27	-0.48	1.64	+
SLC41A2	ENSG00000136052	2.05	-0.5	-0.99	+
GFPT1	ENSG00000198380	2.21	-0.53	-0.51	+
MAP3K9	ENSG00000006432	2.69	-0.54	-0.34	+
CACNA1C	ENSG00000151067	3.36	-0.58	0.54	+
ISOC2	ENSG00000063241	2.1	-0.58	0.01	+
TOP3A	ENSG00000177302	2.07	-0.58	1.03	+
FAM3D	ENSG00000198643	2.02	-0.58	-0.66	+
STX1B	ENSG00000099365	2.17	-0.6	1.42	+
MRPS18C	ENSG00000163319	2.01	-0.6	0.76	+
OPCML	ENSG00000183715	2.43	-0.61	0.04	+
TGIF1	ENSG00000177426	2.22	-0.62	-1.31	+
STRN3	ENSG00000196792	2.05	-0.62	-1.62	+
LINC01107	ENSG00000225493	2.05	-0.62	1.71	+
CSHL1	ENSG00000204414	2.35	-0.63	-1.28	+
NKD2	ENSG00000145506	2.31	-0.63	0.83	+
NFYA	ENSG00000001167	2.32	-0.64	0.81	+
CD300C	ENSG00000167850	2.23	-0.64	1.18	+
FREM2	ENSG00000150893	2.33	-0.65	0.57	+
CHD6	ENSG00000124177	2.21	-0.65	0.93	+
QRSL1	ENSG00000130348	2.11	-0.66	0.25	+
ENSG00000213963	ENSG00000213963	3.64	-0.68	-0.27	+
ADAM29	ENSG00000168594	2.35	-0.68	0.77	+
ROM1	ENSG00000149489	2.22	-0.68	0.43	+
GPR182	ENSG00000166856	2.09	-0.68	0.24	+
ANAPC2	ENSG00000176248	2.01	-0.68	-1.08	+
TP53I3	ENSG00000115129	2.41	-0.69	-1.12	+
ZNF114	ENSG00000178150	2.54	-0.7	0.39	+
CLEC4M	ENSG00000104938	2.16	-0.7	0.41	+
STX18	ENSG00000168818	2.03	-0.7	0.4	+
NR2E1	ENSG00000112333	2.27	-0.71	1.16	+
ATAD2	ENSG00000156802	2.23	-0.71	2.48	+
AGRP	ENSG00000159723	2.22	-0.71	0.44	+
LMO1	ENSG00000166407	2.15	-0.71	0.04	+
DBR1	ENSG00000138231	2.63	-0.72	-1.53	+
CMTR1	ENSG00000137200	2.42	-0.72	-0.92	+
PELO	ENSG00000152684	2.41	-0.72	-1.4	+
TMEM55A	ENSG00000155099	2.38	-0.72	0.65	+
CTSH	ENSG00000103811	2.18	-0.72	0.08	+
SRPX	ENSG00000101955	2.56	-0.73	1.06	+
PRDX4	ENSG00000123131	2.18	-0.73	-0.18	+
LZTS2	ENSG00000107816	2.9	-0.74	-0.8	+
ITGA3	ENSG00000005884	2.22	-0.74	1.48	+
VWC2L	ENSG00000174453	3.32	-0.75	-1.91	+
SLC7A7	ENSG00000155465	2.33	-0.75	-0.5	+
CD226	ENSG00000150637	2.14	-0.75	0.78	+
HOPX	ENSG00000171476	2.29	-0.76	-0.35	+
TENM1	ENSG00000009694	2.24	-0.76	-0.1	+
RALY	ENSG00000125970	2.26	-0.77	0.14	+
ZNF205	ENSG00000122386	2.09	-0.77	-1.57	+
SPAG5	ENSG00000076382	2.19	-0.78	-0.9	+
SLC38A7	ENSG00000103042	2.05	-0.78	-1.62	+
ACSS2	ENSG00000131069	3.06	-0.79	-1.06	+
C1orf162	ENSG00000143110	2.4	-0.79	-1.42	+
PCNX	ENSG00000100731	2.12	-0.79	-1.21	+
VDR	ENSG00000111424	2.11	-0.79	0.52	+
ADAMTSL5	ENSG00000185761	2.98	-0.8	-1.03	+
CHST12	ENSG00000136213	2.39	-0.8	-0.94	+
CLDN14	ENSG00000159261	2.26	-0.8	-0.36	+
PDE3A	ENSG00000172572	2.09	-0.8	-0.44	+
TUBE1	ENSG00000074935	2.08	-0.8	-0.01	+
GRM6	ENSG00000113262	2.05	-0.8	0.24	+
FGG	ENSG00000171557	2.05	-0.8	-0.96	+
OR10J1	ENSG00000196184	2.05	-0.8	0.53	+
COX7A2L	ENSG00000115944	2.01	-0.8	-0.13	+
C1orf74	ENSG00000162757	2.64	-0.81	-1.18	+
TFCP2	ENSG00000135457	2.55	-0.81	-0.1	+
SPAG1	ENSG00000104450	2.38	-0.81	-1.5	+
UBE2A	ENSG00000077721	2.13	-0.81	0.56	+
IRX4	ENSG00000113430	2.12	-0.81	-0.5	+
RNF113B	ENSG00000139797	2.05	-0.81	-0.01	+
RSPO1	ENSG00000169218	3.34	-0.82	-1.34	+
APBB1IP	ENSG00000077420	2.5	-0.82	-1.02	+
NBPF6	ENSG00000186086	2.39	-0.82	-0.55	+
PKP1	ENSG00000081277	2.36	-0.82	-0.23	+
MRPS12	ENSG00000128626	2.06	-0.82	0.08	+
SYT12	ENSG00000173227	2.02	-0.82	-1.4	+
COL1A1	ENSG00000108821	2.43	-0.83	0.49	+
ARG2	ENSG00000081181	2.37	-0.83	-0.43	+
VSNL1	ENSG00000163032	2.06	-0.83	-1.62	+
MAGEC3	ENSG00000165509	2.06	-0.83	-0.16	+
CEP55	ENSG00000138180	2.01	-0.83	-0.34	+
LCT	ENSG00000115850	3.31	-0.84	-0.54	+
FOXS1	ENSG00000179772	2.36	-0.84	1.05	+
ACKR4	ENSG00000129048	2.18	-0.84	-0.36	+
UBXN8	ENSG00000104691	2.16	-0.84	-0.59	+
MYRF	ENSG00000124920	2.11	-0.84	-0.95	+
NDUFS5	ENSG00000168653	2.11	-0.84	0.4	+
MRPL35	ENSG00000132313	2.04	-0.84	-0.1	+
SCGB3A2	ENSG00000164265	2.04	-0.84	-0.19	+
WHAMM	ENSG00000156232	2.83	-0.85	-0.11	+
CPXM1	ENSG00000088882	2.8	-0.85	-0.01	+
BPI	ENSG00000101425	2.18	-0.85	-0.58	+
ZCCHC4	ENSG00000168228	2.17	-0.85	-1.91	+
FRMD4B	ENSG00000114541	2.1	-0.85	-0.46	+
KIAA1549L	ENSG00000110427	3.39	-0.86	-0.03	+
IL36G	ENSG00000136688	2.51	-0.86	0.71	+
TXNRD2	ENSG00000184470	2.4	-0.86	-0.42	+
SSX3	ENSG00000165584	2.25	-0.86	0.18	+
PPP1CA	ENSG00000172531	2.15	-0.86	-1.28	+
RBP4	ENSG00000138207	2.12	-0.86	-1.56	+
KDF1	ENSG00000175707	2.56	-0.87	-0.93	+
ZNF215	ENSG00000149054	2.09	-0.87	1.37	+
CRTAC1	ENSG00000095713	2.06	-0.87	-0.28	+
DNAJC24	ENSG00000170946	2.57	-0.88	-0.35	+
SUGT1	ENSG00000165416	2.45	-0.88	-1.91	+
WNT8A	ENSG00000061492	2.17	-0.88	-1.44	+
FSHB	ENSG00000131808	2.03	-0.88	0.23	+
APBA3	ENSG00000011132	2.67	-0.89	-1.6	+
LCE3D	ENSG00000163202	2.4	-0.89	0.93	+
GPR176	ENSG00000166073	2.21	-0.89	0.72	+
ERC1	ENSG00000082805	3.36	-0.9	0.24	+
TCP11L2	ENSG00000166046	3.15	-0.9	-0.31	+
FOXJ2	ENSG00000065970	2.35	-0.9	0.03	+
RYR1	ENSG00000196218	2.35	-0.9	-0.87	+
C6orf58	ENSG00000184530	2.29	-0.9	1.47	+
COBLL1	ENSG00000082438	2.04	-0.9	-0.09	+
FAM178B	ENSG00000168754	2.03	-0.9	-0.48	+
PKHD1	ENSG00000170927	3.25	-0.91	0.33	+
NA	ENSG00000256580	2.1	-0.91	1.64	+
PITX1	ENSG00000069011	3.15	-0.92	0.67	+
PFAS	ENSG00000178921	2.63	-0.92	-0.83	+
BMP2K	ENSG00000138756	2.21	-0.92	-0.98	+
TMEM175	ENSG00000127419	2.19	-0.92	-0.06	+
FIG4	ENSG00000112367	2.01	-0.92	-0.91	+
PTPRH	ENSG00000080031	2.82	-0.93	-0.82	+
LOXL4	ENSG00000138131	2.78	-0.93	0.29	+
SP3	ENSG00000172845	2.51	-0.93	-0.61	+
MPHOSPH10	ENSG00000124383	2.27	-0.93	-1.2	+
UBE2G2	ENSG00000184787	2.19	-0.93	0.78	+
CAGE1	ENSG00000164304	2.15	-0.93	-0.04	+
ZNFX1	ENSG00000124201	2.14	-0.93	-0.64	+
GPR62	ENSG00000180929	2.74	-0.94	-0.38	+
TRAP1	ENSG00000126602	2.49	-0.94	0.18	+
IFNB1	ENSG00000171855	2.47	-0.94	-1.62	+
ZNF17	ENSG00000186272	2.38	-0.94	0	+
OR1A2	ENSG00000172150	2.3	-0.94	-0.71	+
AAMDC	ENSG00000087884	3.08	-0.95	-1.5	+
ZNF502	ENSG00000196653	2.26	-0.95	-0.02	+
RBMY1A1	ENSG00000234414	2.22	-0.95	-0.62	+
MTHFD2	ENSG00000065911	2.19	-0.95	-0.58	+
SEMG1	ENSG00000124233	2.08	-0.95	0.27	+
NA	ENSG00000255963	2	-0.95	0.1	+
MUM1L1	ENSG00000157502	3.33	-0.96	-0.76	+
RAB34	ENSG00000109113	3.07	-0.96	-1.8	+
SLCO3A1	ENSG00000176463	2.55	-0.96	-0.68	+
ATP8A1	ENSG00000124406	2.44	-0.96	0.07	+
KIR3DX1	ENSG00000104970	2.02	-0.96	0.55	+
TNFRSF25	ENSG00000215788	2.89	-0.97	0.17	+
OR1J4	ENSG00000239590	2.54	-0.97	0.1	+
MAPK6	ENSG00000069956	2.49	-0.97	-1.43	+
GOLGA8B	ENSG00000215252	2.17	-0.97	-0.63	+
FRAS1	ENSG00000138759	2.03	-0.97	0.53	+
LINC01085	ENSG00000248698	2.93	-0.98	-1.13	+
PPP2CB	ENSG00000104695	2.21	-0.98	-0.78	+
SLC12A4	ENSG00000124067	2.07	-0.98	1.27	+
C9orf72	ENSG00000147894	3.14	-0.99	0.58	+
SPDYE4	ENSG00000183318	2.39	-0.99	-0.42	+
ASB11	ENSG00000165192	2.33	-0.99	1.26	+
UBE2B	ENSG00000119048	2.15	-0.99	0.59	+
EPHA7	ENSG00000135333	2.05	-0.99	-1.2	+
ENTPD6	ENSG00000197586	2	-0.99	0.81	+
TRIM6	ENSG00000121236	2.98	-1	0.05	+
SLC26A6	ENSG00000225697	2.61	-1	0.85	+
B4GALNT2	ENSG00000167080	2.36	-1	-1.53	+
INPP5B	ENSG00000204084	2.24	-1	-0.89	+
PABPC5	ENSG00000174740	2.12	-1	0.03	+
CEP57L1	ENSG00000183137	2.11	-1	-1.27	+
GPR110	ENSG00000153292	2.1	-1	0.43	+
TM7SF3	ENSG00000064115	2	-1	1.27	+
C6orf89	ENSG00000198663	2	-1	-0.98	+
C14orf166	ENSG00000087302	3.24	-1.01	-1	+
SULT1C4	ENSG00000198075	2.61	-1.01	0.23	+
CTDSP1	ENSG00000144579	2.47	-1.01	-0.16	+
TXNL1	ENSG00000091164	2.3	-1.01	0.28	+
AP3M1	ENSG00000185009	2.12	-1.01	0.22	+
SEL1L3	ENSG00000091490	2.45	-1.02	0.4	+
PITPNB	ENSG00000180957	2.27	-1.02	-0.28	+
MMD2	ENSG00000136297	2.08	-1.02	-0.75	+
IKZF5	ENSG00000095574	3.03	-1.03	-1.16	+
NR0B2	ENSG00000131910	2.78	-1.03	-0.58	+
ACRC	ENSG00000147174	2.62	-1.03	0.31	+
GPR37L1	ENSG00000170075	2.6	-1.03	0.38	+
TPM3	ENSG00000143549	2.41	-1.03	0.07	+
TMEM242	ENSG00000215712	2.15	-1.03	-0.2	+
KPNA5	ENSG00000196911	2.68	-1.04	-1.29	+
TLR9	ENSG00000239732	2.47	-1.04	-0.81	+
UBP1	ENSG00000153560	2.13	-1.04	0.15	+
DHX40	ENSG00000108406	2.01	-1.04	-1.72	+
ATXN3L	ENSG00000123594	2	-1.04	-1.05	+
PCDHA11	ENSG00000249158	2.52	-1.05	-1.47	+
GAST	ENSG00000184502	2.43	-1.05	0.5	+
RHD	ENSG00000187010	2.42	-1.05	2.01	+
DPH5	ENSG00000117543	2.39	-1.05	-0.67	+
OR10H1	ENSG00000186723	2.39	-1.05	-1.36	+
OTUB2	ENSG00000089723	2.38	-1.05	0.01	+
SEMA3E	ENSG00000170381	2.32	-1.05	0.16	+
CYP11B1	ENSG00000160882	2.31	-1.05	-0.48	+
LTN1	ENSG00000198862	2.26	-1.05	0.04	+
DMTF1	ENSG00000135164	2.19	-1.05	0.06	+
FBXW8	ENSG00000174989	2.14	-1.05	1.3	+
GABBR1	ENSG00000204681	2.11	-1.05	-0.26	+
PLAGL1	ENSG00000118495	2.06	-1.05	-0.62	+
NPM3	ENSG00000107833	2.05	-1.05	-0.31	+
MOCOS	ENSG00000075643	2	-1.05	-0.24	+
MBD5	ENSG00000204406	2.62	-1.06	-1.13	+
MRPL57	ENSG00000173141	2.19	-1.06	0.28	+
GPR137B	ENSG00000077585	3.41	-1.07	-0.37	+
CERS4	ENSG00000090661	2.74	-1.07	-0.2	+
ZFP62	ENSG00000196670	2.71	-1.07	-0.33	+
DCDC2	ENSG00000146038	2.57	-1.07	1.34	+
AEN	ENSG00000181026	2.22	-1.07	1.13	+
RSPO4	ENSG00000101282	2.02	-1.07	-1.15	+
COX7A1	ENSG00000161281	2	-1.07	0.51	+
OR6C75	ENSG00000187857	3.7	-1.08	0.31	+
PLAUR	ENSG00000011422	2.8	-1.08	-1.18	+
SLC5A10	ENSG00000154025	2.77	-1.08	-0.43	+
RAB22A	ENSG00000124209	2.62	-1.08	1.25	+
SULT4A1	ENSG00000130540	2.55	-1.08	1.46	+
TOE1	ENSG00000132773	2.44	-1.08	0.62	+
KCNJ14	ENSG00000182324	2.39	-1.08	-0.32	+
EXD2	ENSG00000081177	2.26	-1.08	-0.25	+
SHISA2	ENSG00000180730	2.21	-1.08	-0.72	+
CISH	ENSG00000114737	2.04	-1.08	-0.03	+
SYNE3	ENSG00000176438	2.98	-1.09	-1.04	+
LPHN3	ENSG00000150471	2.81	-1.09	-0.25	+
NAA30	ENSG00000139977	2.46	-1.09	3.24	+
SEMA3F	ENSG00000001617	2.32	-1.09	0.06	+
TBC1D8	ENSG00000204634	2.31	-1.09	-1.34	+
CYLC2	ENSG00000155833	2.18	-1.09	-0.75	+
TLR7	ENSG00000196664	2.17	-1.09	-0.41	+
LBP	ENSG00000129988	2.16	-1.09	-1.68	+
PARD3B	ENSG00000116117	2.15	-1.09	0.73	+
MMP26	ENSG00000167346	2.12	-1.09	-1.11	+
CLCN6	ENSG00000011021	2.01	-1.09	-0.5	+
CEP290	ENSG00000198707	2.01	-1.09	0.6	+
PNPLA5	ENSG00000100341	3.03	-1.1	-1.62	+
GJA4	ENSG00000187513	2.91	-1.1	0.85	+
VEPH1	ENSG00000197415	2.89	-1.1	0.72	+
IL13RA1	ENSG00000131724	2.75	-1.1	-0.34	+
MED20	ENSG00000124641	2.74	-1.1	-0.54	+
THAP5	ENSG00000177683	2.63	-1.1	0.4	+
FCN1	ENSG00000085265	2.56	-1.1	-1.3	+
TSNARE1	ENSG00000171045	2.33	-1.1	-0.01	+
RNASE6	ENSG00000169413	2.19	-1.1	-1	+
ARMCX6	ENSG00000198960	2.16	-1.1	1.39	+
AGA	ENSG00000038002	2.15	-1.1	0.08	+
MRPL53	ENSG00000204822	3.33	-1.11	-1.96	+
ZC3H12B	ENSG00000102053	2.89	-1.11	-1.02	+
PDE4A	ENSG00000065989	2.54	-1.11	0.27	+
SLC37A4	ENSG00000137700	2.38	-1.11	1.2	+
CRELD2	ENSG00000184164	2.35	-1.11	0.75	+
CTBP2	ENSG00000175029	2.27	-1.11	1.69	+
CASK	ENSG00000147044	2.05	-1.11	-1.57	+
IVD	ENSG00000128928	2.02	-1.11	1.99	+
SNRPB2	ENSG00000125870	2	-1.11	-0.44	+
UBE2M	ENSG00000130725	2.99	-1.12	-1.77	+
CYP4B1	ENSG00000142973	2.65	-1.12	-1.65	+
UMODL1	ENSG00000177398	2.58	-1.12	1.06	+
SEC11C	ENSG00000166562	2.47	-1.12	0.97	+
TST	ENSG00000128311	2.64	-1.13	0.28	+
TRIM4	ENSG00000146833	2.4	-1.13	-1.37	+
VPS29	ENSG00000111237	2.38	-1.13	0.95	+
MPPED2	ENSG00000066382	2.37	-1.13	0.62	+
PCDH15	ENSG00000150275	2.29	-1.13	0.22	+
LPP	ENSG00000145012	2.28	-1.13	0	+
MCM3AP	ENSG00000160294	2.28	-1.13	-1.94	+
TM6SF1	ENSG00000136404	2.09	-1.13	0.34	+
PAH	ENSG00000171759	2.08	-1.13	0.45	+
DEPDC1B	ENSG00000035499	2.07	-1.13	-0.46	+
NA	ENSG00000177461	2.06	-1.13	2.42	+
DNAJC5G	ENSG00000163793	2.02	-1.13	0.39	+
RGN	ENSG00000130988	2	-1.13	-1.01	+
ANK1	ENSG00000029534	3.47	-1.14	-0.72	+
MC4R	ENSG00000166603	3.06	-1.14	-0.62	+
HERC4	ENSG00000148634	2.84	-1.14	1.64	+
NELFCD	ENSG00000101158	2.58	-1.14	1.31	+
ASCC3	ENSG00000112249	2.3	-1.14	0.99	+
HHIP	ENSG00000164161	2.26	-1.14	-0.53	+
NDFIP1	ENSG00000131507	2.14	-1.14	-1.64	+
AGO4	ENSG00000134698	2.11	-1.14	-1.26	+
CMTM8	ENSG00000170293	2.04	-1.14	0.15	+
THBD	ENSG00000178726	3.91	-1.15	0.2	+
TRAPPC13	ENSG00000113597	3.35	-1.15	-0.37	+
MAT2B	ENSG00000038274	3.01	-1.15	-0.47	+
IL25	ENSG00000166090	2.98	-1.15	-1.32	+
ATP2A2	ENSG00000174437	2.76	-1.15	1.11	+
SPATA7	ENSG00000042317	2.68	-1.15	-0.71	+
TPH1	ENSG00000129167	2.59	-1.15	-0.73	+
POLE2	ENSG00000100479	2.56	-1.15	-1.32	+
PLP1	ENSG00000123560	2.51	-1.15	-0.28	+
ROMO1	ENSG00000125995	2.47	-1.15	-0.78	+
SUPT4H1	ENSG00000213246	2.42	-1.15	-0.31	+
STAT6	ENSG00000166888	2.31	-1.15	-0.53	+
IGF2R	ENSG00000197081	2.25	-1.15	-0.64	+
ARFGAP3	ENSG00000242247	2.09	-1.15	-1.32	+
TESK1	ENSG00000107140	2.07	-1.15	-0.51	+
C6orf52	ENSG00000137434	4.27	-1.16	-1.39	+
MLX	ENSG00000108788	2.92	-1.16	-0.26	+
PEX26	ENSG00000215193	2.69	-1.16	-0.46	+
LYPD6	ENSG00000187123	2.6	-1.16	-1.61	+
MKKS	ENSG00000125863	2.44	-1.16	-1.33	+
LRRC29	ENSG00000125122	2.31	-1.16	0.2	+
FZD7	ENSG00000155760	2.26	-1.16	1.54	+
TLR2	ENSG00000137462	2.03	-1.16	0.93	+
OSGEPL1	ENSG00000128694	2.02	-1.16	-0.26	+
ARRB2	ENSG00000141480	2	-1.16	1.72	+
VASH2	ENSG00000143494	2.9	-1.17	-1.39	+
RASGRF1	ENSG00000058335	2.69	-1.17	0.33	+
MFSD4	ENSG00000174514	2.69	-1.17	-1.63	+
NA	ENSG00000090920	2.47	-1.17	-0.42	+
ACOT6	ENSG00000205669	2.22	-1.17	1.65	+
ALG10	ENSG00000139133	2.14	-1.17	-0.64	+
MORC4	ENSG00000133131	2.07	-1.17	0.85	+
SLITRK6	ENSG00000184564	3.15	-1.18	-0.5	+
ZNF492	ENSG00000229676	2.95	-1.18	-0.84	+
PIK3R2	ENSG00000105647	2.74	-1.18	0.95	+
PRIM2	ENSG00000146143	2.69	-1.18	0.54	+
PRB1	ENSG00000251655	2.35	-1.18	0.01	+
CAT	ENSG00000121691	2.26	-1.18	0.57	+
ENSG00000204684	ENSG00000204684	2.21	-1.18	0.44	+
NPIPB4	ENSG00000185864	2.8	-1.19	-0.63	+
RAB36	ENSG00000100228	2.73	-1.19	-1.54	+
ST6GALNAC5	ENSG00000117069	2.47	-1.19	0.02	+
DVL1	ENSG00000107404	2.44	-1.19	0	+
USP1	ENSG00000162607	2.43	-1.19	-1.63	+
KTI12	ENSG00000198841	2.37	-1.19	-0.36	+
C19orf38	ENSG00000214212	2.37	-1.19	1.88	+
WDR70	ENSG00000082068	2.21	-1.19	0.68	+
TRIM54	ENSG00000138100	2.13	-1.19	0.36	+
TTN	ENSG00000155657	2.13	-1.19	-0.48	+
HSD17B7P2	ENSG00000099251	2.06	-1.19	-1.03	+
KIAA1109	ENSG00000138688	2.02	-1.19	-0.57	+
SLC22A11	ENSG00000168065	2	-1.19	0.05	+
KAT5	ENSG00000172977	3.69	-1.2	-1.58	+
MFSD2B	ENSG00000205639	3.33	-1.2	0.32	+
CCL26	ENSG00000006606	2.93	-1.2	0.41	+
WWOX	ENSG00000186153	2.85	-1.2	-0.34	+
ZNF660	ENSG00000144792	2.83	-1.2	-0.17	+
CNIH2	ENSG00000174871	2.53	-1.2	-0.45	+
HOXB13	ENSG00000159184	2.45	-1.2	-1.98	+
FAM122B	ENSG00000156504	2.42	-1.2	0.28	+
PADI4	ENSG00000159339	2.38	-1.2	-1.95	+
VPS72	ENSG00000163159	2.12	-1.2	0.15	+
BASP1	ENSG00000176788	2.55	-1.21	-0.97	+
NA	ENSG00000256471	2.18	-1.21	0.2	+
ZYX	ENSG00000159840	2.15	-1.21	-0.87	+
TFPI	ENSG00000003436	2.14	-1.21	0.07	+
AIG1	ENSG00000146416	2.14	-1.21	-0.33	+
CYTH4	ENSG00000100055	3.83	-1.22	-0.87	+
DDIAS	ENSG00000165490	2.91	-1.22	-0.46	+
LHFPL4	ENSG00000156959	2.76	-1.22	0.52	+
MCF2L	ENSG00000126217	2.56	-1.22	-1.77	+
SETD1B	ENSG00000139718	2.33	-1.22	-0.08	+
ONECUT1	ENSG00000169856	2.29	-1.22	0.81	+
KIF23	ENSG00000137807	2.24	-1.22	-0.87	+
ZFP2	ENSG00000198939	2.61	-1.23	0.36	+
RFC1	ENSG00000035928	2.53	-1.23	0.04	+
AHSA2	ENSG00000173209	2.2	-1.23	0.49	+
RAF1	ENSG00000132155	2.02	-1.23	-0.28	+
C10orf113	ENSG00000204683	2.01	-1.23	-0.78	+
SUSD2	ENSG00000099994	3.21	-1.24	-0.4	+
CYTH2	ENSG00000105443	3.11	-1.24	-1.62	+
DAO	ENSG00000110887	2.85	-1.24	-0.96	+
TAS2R42	ENSG00000186136	2.83	-1.24	1.39	+
TCEA2	ENSG00000171703	2.72	-1.24	-1.05	+
KRT31	ENSG00000094796	2.71	-1.24	-0.33	+
NA	ENSG00000254882	2.51	-1.24	-0.8	+
ZNF44	ENSG00000197857	2.45	-1.24	0.3	+
SPECC1L	ENSG00000100014	2.43	-1.24	-0.5	+
NAPSA	ENSG00000131400	2.42	-1.24	1.28	+
SULF2	ENSG00000196562	2.4	-1.24	0.02	+
HSPB8	ENSG00000152137	2.15	-1.24	-1.87	+
SMC6	ENSG00000163029	2.13	-1.24	0.1	+
RBBP4	ENSG00000162521	2.11	-1.24	0.8	+
NFKBIB	ENSG00000104825	2.06	-1.24	-0.48	+
GNA11	ENSG00000088256	2.03	-1.24	-0.05	+
G6PD	ENSG00000160211	2.03	-1.24	-0.1	+
NPY4R	ENSG00000204174	2.87	-1.25	-0.5	+
FBXO11	ENSG00000138081	2.85	-1.25	-0.16	+
METTL8	ENSG00000123600	2.82	-1.25	-1.53	+
CREB5	ENSG00000146592	2.73	-1.25	0.98	+
DPP6	ENSG00000130226	2.65	-1.25	0.28	+
SCYL3	ENSG00000000457	2.48	-1.25	-1.05	+
YIPF3	ENSG00000137207	2.39	-1.25	0.42	+
MTMR11	ENSG00000014914	2.34	-1.25	0.74	+
MIP	ENSG00000135517	2.26	-1.25	-0.99	+
SCN10A	ENSG00000185313	2.08	-1.25	0.04	+
ABCB8	ENSG00000197150	2.08	-1.25	-1.51	+
GPCPD1	ENSG00000125772	2.06	-1.25	0.17	+
VPS13C	ENSG00000129003	2.06	-1.25	0.9	+
MRGBP	ENSG00000101189	3.06	-1.26	0.76	+
B9D2	ENSG00000123810	2.84	-1.26	0.08	+
ACAD9	ENSG00000177646	2.39	-1.26	0	+
MPP1	ENSG00000130830	2.24	-1.26	-0.38	+
EPC2	ENSG00000135999	2.09	-1.26	-1.63	+
NA	ENSG00000256178	2.08	-1.26	-0.96	+
SMPD2	ENSG00000135587	2	-1.26	-0.69	+
NEB	ENSG00000183091	3.83	-1.27	-0.57	+
UNC93B1	ENSG00000110057	2.64	-1.27	-0.48	+
NA	ENSG00000188682	2.55	-1.27	0.35	+
NOVA1	ENSG00000139910	2.44	-1.27	-0.52	+
GUCY1A2	ENSG00000152402	2.34	-1.27	-0.12	+
ZMAT3	ENSG00000172667	2.3	-1.27	-0.8	+
PXDC1	ENSG00000168994	2.29	-1.27	0.68	+
BSCL2	ENSG00000168000	2.06	-1.27	0.28	+
SCIMP	ENSG00000161929	2	-1.27	-0.76	+
AP5M1	ENSG00000053770	3.31	-1.28	-0.84	+
SH3RF3	ENSG00000172985	2.78	-1.28	-0.19	+
INTS4	ENSG00000149262	2.71	-1.28	-0.07	+
STXBP2	ENSG00000076944	2.66	-1.28	-1.72	+
OR6F1	ENSG00000169214	2.58	-1.28	-0.7	+
ZNF23	ENSG00000167377	2.44	-1.28	-0.61	+
PDSS1	ENSG00000148459	2.38	-1.28	-1.2	+
OR2B3	ENSG00000204703	2.37	-1.28	0.77	+
GPATCH3	ENSG00000198746	2.3	-1.28	0.73	+
GSX1	ENSG00000169840	2.06	-1.28	-0.3	+
PUS7L	ENSG00000129317	3.4	-1.29	-0.28	+
ST8SIA5	ENSG00000101638	3.01	-1.29	-0.67	+
ALDH1L2	ENSG00000136010	2.82	-1.29	0.21	+
ADAMTS13	ENSG00000160323	2.68	-1.29	-1.11	+
VAC14	ENSG00000103043	2.58	-1.29	0.31	+
HELZ2	ENSG00000130589	2.52	-1.29	-0.41	+
NUP214	ENSG00000126883	2.36	-1.29	-0.76	+
CHRNB1	ENSG00000170175	2.33	-1.29	0.45	+
ETFDH	ENSG00000171503	2.21	-1.29	2.16	+
S100A7	ENSG00000143556	2.09	-1.29	-1.04	+
HOXC6	ENSG00000197757	2.05	-1.29	0.32	+
SERF2	ENSG00000140264	3.49	-1.3	-1.15	+
OR52E8	ENSG00000183269	3.32	-1.3	0.66	+
CUL3	ENSG00000036257	2.6	-1.3	-1.05	+
MAFA	ENSG00000182759	2.43	-1.3	-0.14	+
PLEKHA3	ENSG00000116095	2.4	-1.3	0.56	+
SIKE1	ENSG00000052723	2.35	-1.3	1.22	+
OST4	ENSG00000228474	2.35	-1.3	-0.23	+
ASB13	ENSG00000196372	2.26	-1.3	1.96	+
GAB2	ENSG00000033327	2.1	-1.3	-1.65	+
PLK5	ENSG00000185988	2.03	-1.3	-0.8	+
LINC00336	ENSG00000197251	2.01	-1.3	0.54	+
C1QL3	ENSG00000165985	4.23	-1.31	0.43	+
BCKDHB	ENSG00000083123	2.81	-1.31	0.09	+
DCAF12L1	ENSG00000198889	2.49	-1.31	1.24	+
ZDHHC19	ENSG00000163958	2.42	-1.31	-0.77	+
RIT1	ENSG00000143622	2.23	-1.31	-1.03	+
AMPD2	ENSG00000116337	2.14	-1.31	0.36	+
ZNF780B	ENSG00000128000	2.04	-1.31	-0.63	+
CLK2	ENSG00000176444	2.01	-1.31	-0.03	+
SEC61G	ENSG00000132432	4.18	-1.32	-1.94	+
DR1	ENSG00000117505	2.77	-1.32	0.16	+
ZAR1	ENSG00000182223	2.75	-1.32	-0.5	+
RHEB	ENSG00000106615	2.63	-1.32	1.22	+
TMSB10	ENSG00000034510	2.46	-1.32	0.63	+
WFDC12	ENSG00000168703	2.23	-1.32	-0.2	+
TEKT5	ENSG00000153060	2.11	-1.32	-0.74	+
EIF4EBP1	ENSG00000187840	2.05	-1.32	0.13	+
GRIA4	ENSG00000152578	2.86	-1.33	-0.02	+
CYB561D2	ENSG00000114395	2.76	-1.33	-0.14	+
PPARG	ENSG00000132170	2.67	-1.33	-0.04	+
BMPER	ENSG00000164619	2.6	-1.33	-0.42	+
UPK3A	ENSG00000100373	2.54	-1.33	-1.32	+
WDR88	ENSG00000166359	2.24	-1.33	-0.32	+
MED30	ENSG00000164758	2.1	-1.33	-0.74	+
DTX4	ENSG00000110042	2.05	-1.33	0.65	+
NDUFA6	ENSG00000184983	4.46	-1.34	-1.23	+
CNOT3	ENSG00000088038	3.72	-1.34	0.14	+
TMEM41B	ENSG00000166471	2.88	-1.34	-0.32	+
REC8	ENSG00000100918	2.73	-1.34	-0.79	+
XPO7	ENSG00000130227	2.65	-1.34	-0.4	+
CELF6	ENSG00000140488	2.59	-1.34	0.89	+
HARS2	ENSG00000112855	2.45	-1.34	0.54	+
ARRDC1	ENSG00000197070	4.79	-1.35	-0.54	+
ZNF222	ENSG00000159885	3.82	-1.35	-1.14	+
XPNPEP1	ENSG00000108039	3.44	-1.35	0.77	+
PLCB3	ENSG00000149782	3.13	-1.35	-1.19	+
ART4	ENSG00000111339	2.53	-1.35	-1	+
ASCL2	ENSG00000183734	2.22	-1.35	-0.35	+
CCDC85B	ENSG00000175602	2.14	-1.35	0.08	+
NA	ENSG00000179087	3.28	-1.36	-1.95	+
EVI2A	ENSG00000126860	2.55	-1.36	1.1	+
SSTR5	ENSG00000162009	2.46	-1.36	-0.22	+
C17orf53	ENSG00000125319	2.28	-1.36	-1.02	+
COL16A1	ENSG00000084636	3.29	-1.37	-0.27	+
FAM83H	ENSG00000180921	2.9	-1.37	-1.38	+
DGKZ	ENSG00000149091	2.08	-1.37	-0.41	+
LELP1	ENSG00000203784	2.81	-1.38	-1.1	+
HRG	ENSG00000113905	2.32	-1.38	0.01	+
HLA-DMA	ENSG00000204257	2.22	-1.38	-0.01	+
WWC1	ENSG00000113645	4.04	-1.39	-0.14	+
JPH2	ENSG00000149596	2.78	-1.39	-1.75	+
COX6B2	ENSG00000160471	2.77	-1.39	0.31	+
KIRREL3	ENSG00000149571	2.24	-1.39	-0.14	+
L3MBTL3	ENSG00000198945	2	-1.39	-0.04	+
ALG13	ENSG00000101901	3.5	-1.4	0.69	+
FAF2	ENSG00000113194	3.15	-1.4	-0.6	+
GPRASP1	ENSG00000198932	2.79	-1.4	-0.06	+
CD96	ENSG00000153283	2.48	-1.4	1.98	+
ACTR8	ENSG00000113812	2.27	-1.4	0.94	+
NTN5	ENSG00000142233	2.13	-1.4	0.68	+
PPIA	ENSG00000196262	4.08	-1.41	-0.64	+
ADCY4	ENSG00000129467	3.12	-1.41	-1.1	+
EPHA4	ENSG00000116106	2.86	-1.41	0.13	+
NEIL3	ENSG00000109674	2.83	-1.41	1.12	+
ATP5B	ENSG00000110955	2.32	-1.41	0.41	+
CCDC106	ENSG00000173581	2.21	-1.41	-0.48	+
C2orf16	ENSG00000221843	3.15	-1.42	-1.03	+
INPP5E	ENSG00000148384	2.91	-1.42	0.4	+
ZNF513	ENSG00000163795	2.45	-1.42	-0.68	+
PSG5	ENSG00000204941	3.97	-1.43	0.59	+
CST11	ENSG00000125831	3.33	-1.43	0.01	+
NLRP9	ENSG00000185792	2.7	-1.43	-1.35	+
WDR45B	ENSG00000141580	2.62	-1.43	-0.45	+
FAM166A	ENSG00000188163	2.58	-1.43	-0.4	+
GRK7	ENSG00000114124	2.1	-1.43	0.03	+
FCRL4	ENSG00000163518	3.2	-1.44	-0.16	+
RRH	ENSG00000180245	3.05	-1.44	0.3	+
FCGR3B	ENSG00000162747	2.11	-1.44	-0.76	+
PLEKHH1	ENSG00000054690	3.39	-1.45	-0.39	+
SLC4A1AP	ENSG00000163798	2.57	-1.45	0.54	+
METTL3	ENSG00000165819	2.39	-1.45	0.25	+
TPRXL	ENSG00000180438	2.84	-1.47	0.58	+
C8G	ENSG00000176919	4.18	-1.49	-0.3	+
LGALS1	ENSG00000100097	3.44	-1.49	-1.83	+
STAC	ENSG00000144681	3.52	-1.5	-0.03	+
TNFAIP6	ENSG00000123610	2.91	-1.5	-1.48	+
DNAJC27	ENSG00000115137	2.49	-1.5	-0.5	+
MGLL	ENSG00000074416	3.23	-1.51	-1.36	+
ZNF512	ENSG00000243943	2.63	-1.51	0.76	+
TMC1	ENSG00000165091	3.73	-1.53	-0.36	+
PHLDA2	ENSG00000181649	-0.93	2.49	-1.53
C3orf62	ENSG00000188315	-0.98	2.49	0.55
OR2T6	ENSG00000198104	-1.09	2.49	0.17
ZNF628	ENSG00000197483	-1.27	2.49	-0.33
BHLHB9	ENSG00000198908	-1.27	2.49	3.21
IL18	ENSG00000150782	-1.28	2.49	-0.96
F2RL1	ENSG00000164251	-1.33	2.49	0.91
ANO3	ENSG00000134343	-1.43	2.49	-1.92
FLOT1	ENSG00000137312	-1.43	2.49	-1.02
ONECUT3	ENSG00000205922	-1.5	2.49	-0.77
PLEKHA6	ENSG00000143850	-1.54	2.49	-1.16
IL22	ENSG00000127318	-1.55	2.49	-0.66
KRTAP12-1	ENSG00000187175	-1.57	2.49	-0.71
VDAC1	ENSG00000213585	-1.57	2.49	1.13
PCDHAC1	ENSG00000248383	-1.59	2.49	-0.22
CCSER2	ENSG00000107771	-1.6	2.49	0.91
TRIM59	ENSG00000213186	-1.61	2.49	0.03
USP44	ENSG00000136014	-1.69	2.49	0.61
IQSEC1	ENSG00000144711	-1.78	2.49	-1.81
ACSL6	ENSG00000164398	-1.27	2.48	-0.6
DNAJA2	ENSG00000069345	-1.39	2.48	-1.02
SYT9	ENSG00000170743	-1.39	2.48	-0.09
CYP2U1	ENSG00000155016	-1.51	2.48	-0.17
ETNK1	ENSG00000139163	-1.61	2.48	-0.58
KRTAP10-8	ENSG00000187766	-1.66	2.48	1.97
PITHD1	ENSG00000057757	-1.71	2.48	1.46
OR52E6	ENSG00000205409	-1.75	2.48	1.09
LRFN2	ENSG00000156564	-1.06	2.47	0.17
KMO	ENSG00000117009	-1.33	2.47	-0.85
SLU7	ENSG00000164609	-1.4	2.47	-0.74
DHFR	ENSG00000228716	-1.52	2.47	-0.3
CLEC2A	ENSG00000188393	-1.6	2.47	-0.49
GPR98	ENSG00000164199	-1.63	2.47	0.84
FAM209A	ENSG00000124103	-1.64	2.47	-1.1
SF1	ENSG00000168066	-1.65	2.47	0.43
HCLS1	ENSG00000180353	-1.77	2.47	-1.12
ZNF134	ENSG00000213762	-1.88	2.47	-1.03
ZNF573	ENSG00000189144	-0.48	2.46	-1
NARF	ENSG00000141562	-0.64	2.46	-0.98
C7orf31	ENSG00000153790	-1.01	2.46	0.19
RPRD1A	ENSG00000141425	-1.17	2.46	-1.44
PRR16	ENSG00000184838	-1.28	2.46	-0.77
DYSF	ENSG00000135636	-1.33	2.46	-1.52
NA	ENSG00000248602	-1.38	2.46	1.05
WNT8B	ENSG00000075290	-1.41	2.46	-1.72
RHOH	ENSG00000168421	-1.42	2.46	0.57
DERL1	ENSG00000136986	-1.43	2.46	-0.74
SHANK1	ENSG00000161681	-1.47	2.46	0.77
DNTTIP2	ENSG00000067334	-1.48	2.46	-0.37
SLC39A14	ENSG00000104635	-1.64	2.46	0.41
C17orf62	ENSG00000178927	-0.86	2.45	0.31
SST	ENSG00000157005	-0.99	2.45	0.68
AGPAT3	ENSG00000160216	-1.1	2.45	1.51
FBXO40	ENSG00000163833	-1.39	2.45	-0.06
STK10	ENSG00000072786	-1.43	2.45	-0.46
ERCC1	ENSG00000012061	-1.46	2.45	-1.45
MBOAT1	ENSG00000172197	-1.56	2.45	-0.01
HERC3	ENSG00000138641	-1.63	2.45	-0.84
TSEN54	ENSG00000182173	-1.74	2.45	-1.48
HDX	ENSG00000165259	-1.75	2.45	-0.58
CDYL	ENSG00000153046	-1.02	2.44	-0.44
PCDHGA12	ENSG00000253159	-1.47	2.44	-0.39
ATXN3	ENSG00000066427	-1.59	2.44	0.65
RBBP8NL	ENSG00000130701	-1.61	2.44	0.81
FMR1NB	ENSG00000176988	-1.64	2.44	-1.12
AGPAT9	ENSG00000138678	-1.7	2.44	0.1
ILF2	ENSG00000143621	-0.84	2.43	-0.79
SMAD1	ENSG00000170365	-1.26	2.43	0.78
LGALSL	ENSG00000119862	-1.3	2.43	0.47
GAS2	ENSG00000148935	-1.43	2.43	-0.38
IL1F10	ENSG00000136697	-1.46	2.43	0.67
KBTBD7	ENSG00000120696	-1.53	2.43	-0.15
LCE1E	ENSG00000186226	-1.54	2.43	-1
ACSL1	ENSG00000151726	-1.55	2.43	1.64
CCDC64	ENSG00000135127	-1.7	2.43	-0.47
SLC16A6	ENSG00000108932	-1.71	2.43	1.17
CCDC83	ENSG00000150676	-1.71	2.43	1.22
ZNF772	ENSG00000197128	-1.77	2.43	0.06
ASNA1	ENSG00000198356	-1.27	2.42	-0.27
PSMD3	ENSG00000108344	-1.38	2.42	-1.96
PDK3	ENSG00000067992	-1.46	2.42	0.58
HDAC11	ENSG00000163517	-1.48	2.42	1.09
CEACAM21	ENSG00000007129	-1.51	2.42	1.03
RPL13A	ENSG00000142541	-1.53	2.42	-1.63
BLOC1S1	ENSG00000135441	-1.76	2.42	0.03
SYNE1	ENSG00000131018	-0.99	2.41	0.13
IFNGR2	ENSG00000159128	-1	2.41	1.02
IFNGR1	ENSG00000027697	-1.3	2.41	1.44
GIN1	ENSG00000145723	-1.33	2.41	-0.49
RPS6KC1	ENSG00000136643	-1.38	2.41	1.39
CIB2	ENSG00000136425	-1.39	2.41	-1.15
PPP1R12B	ENSG00000077157	-1.46	2.41	-0.13
ZNF546	ENSG00000187187	-1.51	2.41	0.15
IARS	ENSG00000196305	-1.73	2.41	-0.14
HORMAD2	ENSG00000176635	-1.04	2.4	0.62
PTGES3L-AARSD1	ENSG00000108825	-1.2	2.4	-0.89
LRRC3B	ENSG00000179796	-1.39	2.4	0.11
CLEC12B	ENSG00000256660	-1.4	2.4	0.51
FAM173B	ENSG00000150756	-1.41	2.4	-0.38
CD36	ENSG00000135218	-1.46	2.4	0.03
CDC14B	ENSG00000081377	-1.55	2.4	0.36
SNAP47	ENSG00000143740	-1.61	2.4	2.2
GHSR	ENSG00000121853	-1.68	2.4	0.93
HLF	ENSG00000108924	-1.7	2.4	-0.19
RABEPK	ENSG00000136933	-1.78	2.4	-0.15
PPEF1	ENSG00000086717	-1.11	2.39	-0.27
NPSR1	ENSG00000187258	-1.12	2.39	-1.09
RNF17	ENSG00000132972	-1.15	2.39	-0.81
FAM122A	ENSG00000187866	-1.19	2.39	-0.44
PSMD12	ENSG00000197170	-1.2	2.39	-1.04
FAAH2	ENSG00000165591	-1.25	2.39	-0.46
DYRK1A	ENSG00000157540	-1.36	2.39	0.88
ZAN	ENSG00000146839	-1.37	2.39	-0.69
COG7	ENSG00000168434	-1.43	2.39	0.48
CCR2	ENSG00000121807	-1.5	2.39	-0.74
KCNK1	ENSG00000135750	-1.56	2.39	-0.06
TIRAP	ENSG00000150455	-1.57	2.39	0.29
DDX5	ENSG00000108654	-1.65	2.39	-0.54
HEY2	ENSG00000135547	-0.94	2.38	0.31
WDHD1	ENSG00000198554	-0.96	2.38	-1.28
CENPF	ENSG00000117724	-1.08	2.38	0.27
FAM216A	ENSG00000204856	-1.29	2.38	0.38
PRKRA	ENSG00000180228	-1.38	2.38	-0.66
ROCK1	ENSG00000067900	-1.42	2.38	1.59
KLHL17	ENSG00000187961	-1.42	2.38	1.47
PCDHB14	ENSG00000120327	-1.53	2.38	1.4
MRPL27	ENSG00000108826	-1.28	2.37	-1.12
C1orf112	ENSG00000000460	-1.32	2.37	-0.47
GUCY2D	ENSG00000132518	-1.33	2.37	-0.58
CCDC138	ENSG00000163006	-1.35	2.37	1.04
TMEM156	ENSG00000121895	-1.39	2.37	-0.57
NSUN5	ENSG00000130305	-1.39	2.37	0
MARVELD2	ENSG00000152939	-1.41	2.37	-0.07
PFKFB1	ENSG00000158571	-0.72	2.36	0.65
COL11A1	ENSG00000060718	-0.95	2.36	0.57
DNAL1	ENSG00000119661	-1.1	2.36	-1.18
EFCAB11	ENSG00000140025	-1.13	2.36	-0.74
METTL15	ENSG00000169519	-1.15	2.36	0.34
REV1	ENSG00000135945	-1.23	2.36	1.74
NKIRAS2	ENSG00000168256	-1.25	2.36	0.04
SAP30BP	ENSG00000161526	-1.33	2.36	-0.5
GSTP1	ENSG00000084207	-1.46	2.36	-1.44
GFRAL	ENSG00000187871	-1.51	2.36	-1.81
OR4F3	ENSG00000230178	-1.56	2.36	-1.74
HLA-DRB5	ENSG00000198502	-1.69	2.36	-0.1
ARMC3	ENSG00000165309	-0.68	2.35	-0.07
RBM33	ENSG00000184863	-0.71	2.35	0.7
PLCL1	ENSG00000115896	-1.1	2.35	0.15
UHMK1	ENSG00000152332	-1.13	2.35	-1.54
CFHR5	ENSG00000134389	-1.19	2.35	-1.33
POLR3H	ENSG00000100413	-1.2	2.35	-1.82
PXT1	ENSG00000179165	-1.32	2.35	0.69
PIK3CB	ENSG00000051382	-1.39	2.35	-0.17
PREPL	ENSG00000138078	-1.59	2.35	0.23
RGS17	ENSG00000091844	-0.9	2.34	0.05
CYP1A1	ENSG00000140465	-0.97	2.34	0.06
CACTIN	ENSG00000105298	-1.03	2.34	-1.75
GGTLC1	ENSG00000149435	-1.11	2.34	1.65
PRUNE	ENSG00000143363	-1.29	2.34	-0.7
RANBP3L	ENSG00000164188	-1.41	2.34	0.64
ZC3HC1	ENSG00000091732	-1.42	2.34	0.13
ZNF566	ENSG00000186017	-1.42	2.34	0.97
AKNA	ENSG00000106948	-1.44	2.34	0.01
SRCAP	ENSG00000080603	-1.46	2.34	-0.29
CDC26	ENSG00000176386	-1.48	2.34	-0.35
LINC00494	ENSG00000235621	-1.5	2.34	-0.87
NA	ENSG00000090269	-1.51	2.34	-1.71
NONO	ENSG00000147140	-1.51	2.34	-1.02
LRIF1	ENSG00000121931	-1.08	2.33	-0.74
C10orf99	ENSG00000188373	-1.18	2.33	-0.18
RIC3	ENSG00000166405	-1.24	2.33	-0.33
LINC00483	ENSG00000167117	-1.27	2.33	-1.04
ENDOU	ENSG00000111405	-1.38	2.33	0.04
GPR88	ENSG00000181656	-1.45	2.33	0.9
ANGPT4	ENSG00000101280	-1.51	2.33	0.28
ATAD1	ENSG00000138138	-1.6	2.33	0.4
ROCK2	ENSG00000134318	-1.66	2.33	0.5
TNRC6B	ENSG00000100354	-1.68	2.33	-0.58
GLS	ENSG00000115419	-1.79	2.33	0.89
PAPLN	ENSG00000100767	-0.65	2.32	-1.35
SUV39H2	ENSG00000152455	-0.98	2.32	-0.86
TMEM165	ENSG00000134851	-1.21	2.32	-1.53
RPL18	ENSG00000063177	-1.24	2.32	-0.77
NMUR2	ENSG00000132911	-1.28	2.32	-1.83
ALDH7A1	ENSG00000164904	-1.4	2.32	2.3
STUB1	ENSG00000103266	-1.42	2.32	-0.37
PIH1D1	ENSG00000104872	-1.49	2.32	-0.45
FRMD7	ENSG00000165694	-1.56	2.32	0.86
CHD3	ENSG00000170004	-1.56	2.32	-0.74
IGSF3	ENSG00000143061	-1.64	2.32	0.46
NNMT	ENSG00000166741	-1.11	2.31	0.34
THOC1	ENSG00000079134	-1.19	2.31	0.55
NUF2	ENSG00000143228	-1.32	2.31	-0.98
LETMD1	ENSG00000050426	-1.41	2.31	0.47
CD151	ENSG00000177697	-1.42	2.31	1.06
TAS2R13	ENSG00000212128	-1.42	2.31	-0.59
NXPH3	ENSG00000182575	-1.47	2.31	-0.46
ENTPD2	ENSG00000054179	-1.01	2.3	-1.12
GABARAP	ENSG00000170296	-1.09	2.3	0.63
PRDM16	ENSG00000142611	-1.32	2.3	0.69
FAM228B	ENSG00000219626	-1.42	2.3	-0.92
PNPO	ENSG00000108439	-1.53	2.3	-0.1
FILIP1L	ENSG00000168386	-1.55	2.3	0.08
EID1	ENSG00000255302	-1.55	2.3	0.91
SMS	ENSG00000102172	-1.63	2.3	-0.23
LDHD	ENSG00000166816	-0.81	2.29	-0.63
FAM131B	ENSG00000159784	-1.04	2.29	-0.71
OR2A2	ENSG00000221989	-1.09	2.29	-1.34
UTP14A	ENSG00000156697	-1.2	2.29	-1.12
IFT74	ENSG00000096872	-1.28	2.29	0.19
PIK3C2G	ENSG00000139144	-1.28	2.29	1.63
BRE	ENSG00000158019	-1.69	2.29	-0.01
ZNF37A	ENSG00000075407	-1.93	2.29	-1.45
FAM188A	ENSG00000148481	-1.28	2.28	0.92
KIAA1683	ENSG00000130518	-1.35	2.28	0.54
KIF13A	ENSG00000137177	-1.39	2.28	-1.4
SF3A2	ENSG00000104897	-1.4	2.28	-1.14
TTLL5	ENSG00000119685	-1.48	2.28	1.17
PAPOLB	ENSG00000218823	-1.5	2.28	0.6
USP22	ENSG00000124422	-1.62	2.28	-0.57
SCAMP1	ENSG00000085365	-1.66	2.28	0.8
SNRPE	ENSG00000182004	-1.14	2.27	0.27
GRK1	ENSG00000185974	-1.15	2.27	0.11
AQP4	ENSG00000171885	-1.34	2.27	-1.42
ARL13B	ENSG00000169379	-1.42	2.27	-0.65
LINC00312	ENSG00000237697	-1.47	2.27	0.06
CHRNA3	ENSG00000080644	-1.51	2.27	0.28
C19orf80	ENSG00000130173	-1.64	2.27	0.55
TSPAN8	ENSG00000127324	-1.67	2.27	0.23
MTCL1	ENSG00000168502	-1.85	2.27	0.04
CDH10	ENSG00000040731	-0.78	2.26	0.89
BMP8B	ENSG00000116985	-1.21	2.26	-0.65
SRSF1	ENSG00000136450	-1.25	2.26	-0.48
VGLL4	ENSG00000144560	-1.43	2.26	-1.94
CIAPIN1	ENSG00000005194	-1.48	2.26	-1.64
LRRC4C	ENSG00000148948	-1.48	2.26	1.24
LAD1	ENSG00000159166	-0.82	2.25	-1.93
NA	ENSG00000187667	-0.86	2.25	0.62
MMP10	ENSG00000166670	-1.2	2.25	0.65
MBD2	ENSG00000134046	-1.43	2.25	0.62
TSPAN31	ENSG00000135452	-1.46	2.25	0.45
SPEG	ENSG00000072195	-1.49	2.25	1.91
KIF2B	ENSG00000141200	-1.49	2.25	1.49
TFF1	ENSG00000160182	-1.49	2.25	0.89
OR4K14	ENSG00000169484	-1.49	2.25	-1.06
PIAS4	ENSG00000105229	-1.51	2.25	0.19
IGSF6	ENSG00000140749	-1.68	2.25	0.14
UGT2B10	ENSG00000109181	-1.75	2.25	1.1
SLMO2	ENSG00000101166	-1.19	2.24	1.05
S100A9	ENSG00000163220	-1.35	2.24	-0.34
BACE2	ENSG00000182240	-1.38	2.24	1.19
WDR44	ENSG00000131725	-1.39	2.24	-0.08
TMC4	ENSG00000167608	-1.41	2.24	-0.57
MASP2	ENSG00000009724	-1.45	2.24	0.2
OSBPL10	ENSG00000144645	-1.66	2.24	1.12
ABLIM3	ENSG00000173210	-0.71	2.23	-1.11
ANKRD33	ENSG00000167612	-0.99	2.23	-0.46
SOWAHC	ENSG00000198142	-1.22	2.23	-0.16
PRAMEF10	ENSG00000187545	-1.3	2.23	-1.28
IQUB	ENSG00000164675	-1.31	2.23	0.81
OR2B6	ENSG00000124657	-1.36	2.23	-0.86
TMEM101	ENSG00000091947	-1.5	2.23	0.23
PRNT	ENSG00000180259	-1.61	2.23	0.91
LSM12	ENSG00000161654	-1.7	2.23	0.47
RAP2B	ENSG00000181467	-1.29	2.22	-0.75
PLEKHF2	ENSG00000175895	-1.3	2.22	-0.31
CALR	ENSG00000179218	-1.3	2.22	-0.2
ARID5A	ENSG00000196843	-1.34	2.22	-0.15
ENSG00000172901	ENSG00000172901	-1.36	2.22	-0.04
USP6	ENSG00000129204	-1.39	2.22	0.91
PGAM5P1	ENSG00000253224	-1.45	2.22	1
USP2	ENSG00000036672	-1.51	2.22	-1.01
DSG4	ENSG00000175065	-1.52	2.22	0.59
SHKBP1	ENSG00000160410	-1.56	2.22	-1.08
SCOC	ENSG00000153130	-1.62	2.22	1.26
ANKRD55	ENSG00000164512	-1.63	2.22	1.11
KCNJ4	ENSG00000168135	-0.78	2.21	-1.24
ALG5	ENSG00000120697	-1.11	2.21	0.17
CDK3	ENSG00000250506	-1.27	2.21	-0.65
IL17C	ENSG00000124391	-1.31	2.21	-0.19
FEN1	ENSG00000168496	-1.36	2.21	0.98
AKT2	ENSG00000105221	-1.42	2.21	-1.29
FAM90A2P	ENSG00000205879	-1.43	2.21	1
PARP8	ENSG00000151883	-1.5	2.21	0.31
BRINP1	ENSG00000078725	-1.53	2.21	-0.27
YIPF7	ENSG00000177752	-1.55	2.21	-0.08
TRABD	ENSG00000170638	-1.6	2.21	0.04
HERC1	ENSG00000103657	-1.75	2.21	-0.25
TBCB	ENSG00000105254	-0.44	2.2	-0.63
ZNF462	ENSG00000148143	-1.02	2.2	0.28
TAF1C	ENSG00000103168	-1.03	2.2	0.86
FOXP1	ENSG00000114861	-1.07	2.2	-1.16
LINC00620	ENSG00000224514	-1.15	2.2	0.25
MKI67	ENSG00000148773	-1.19	2.2	-1.58
AP2M1	ENSG00000161203	-1.25	2.2	-1.42
SNRNP25	ENSG00000161981	-1.32	2.2	-1.56
ARHGEF5	ENSG00000050327	-1.48	2.2	0.01
NACAD	ENSG00000136274	-1.9	2.2	-1.32
CEP170	ENSG00000143702	-1.9	2.2	-0.11
TGFBI	ENSG00000120708	-0.54	2.19	-1.25
POM121	ENSG00000196313	-0.84	2.19	1.13
KRTAP3-1	ENSG00000212901	-1.05	2.19	0.38
DIDO1	ENSG00000101191	-1.09	2.19	0.93
ZNF844	ENSG00000223547	-1.25	2.19	-1.24
RETSAT	ENSG00000042445	-1.28	2.19	-0.3
CPNE4	ENSG00000196353	-1.33	2.19	0.59
GGCX	ENSG00000115486	-1.34	2.19	0.66
SPRYD7	ENSG00000123178	-1.43	2.19	-1.34
PDE8A	ENSG00000073417	-1.47	2.19	0.58
KCNJ9	ENSG00000162728	-1.54	2.19	-0.04
LINC00158	ENSG00000185433	-1.55	2.19	-0.1
GPR125	ENSG00000152990	-1.61	2.19	-0.44
CBLN2	ENSG00000141668	-0.87	2.18	0.46
UBA52	ENSG00000221983	-1.26	2.18	-1.16
CCNDBP1	ENSG00000166946	-1.41	2.18	0.36
ATMIN	ENSG00000166454	-1.85	2.18	0.81
CAPN7	ENSG00000131375	-0.83	2.17	1.25
GPR101	ENSG00000165370	-0.89	2.17	-0.2
TPD52L3	ENSG00000170777	-0.89	2.17	-0.4
MTPN	ENSG00000105887	-1.05	2.17	-1.19
MYO1E	ENSG00000157483	-1.12	2.17	-0.28
EXOSC5	ENSG00000077348	-1.26	2.17	1.18
MKL1	ENSG00000196588	-1.3	2.17	0.85
TIMM13	ENSG00000099800	-1.5	2.17	0.27
DPF1	ENSG00000011332	-1.53	2.17	0.59
SMIM9	ENSG00000203870	-1.64	2.17	0.06
SMCO1	ENSG00000214097	-1.72	2.17	0.61
ZNF613	ENSG00000176024	-1.1	2.16	-1.35
TTF2	ENSG00000116830	-1.14	2.16	1.16
CDK19	ENSG00000155111	-1.16	2.16	-0.2
ZNF564	ENSG00000249709	-1.26	2.16	0.95
CCDC51	ENSG00000164051	-1.38	2.16	0.56
DGKB	ENSG00000136267	-1.4	2.16	0.43
CYP2A6	ENSG00000255974	-1.4	2.16	1.15
ZNF257	ENSG00000197134	-1.45	2.16	-0.38
VWA1	ENSG00000179403	-1.46	2.16	-0.98
MYO1G	ENSG00000136286	-1.5	2.16	-0.04
FNDC4	ENSG00000115226	-1.66	2.16	0.53
PLA2G4C	ENSG00000105499	-0.73	2.15	0.73
SUV39H1	ENSG00000101945	-1.03	2.15	-1.76
RPS10	ENSG00000124614	-1.14	2.15	-0.96
ELF5	ENSG00000135374	-1.18	2.15	1.08
PQLC3	ENSG00000162976	-1.19	2.15	-1.23
ATG3	ENSG00000144848	-1.23	2.15	0.2
ANAPC11	ENSG00000141552	-1.27	2.15	-1.33
SOWAHD	ENSG00000187808	-1.35	2.15	-0.72
LGALS13	ENSG00000105198	-1.36	2.15	0.07
GPX3	ENSG00000211445	-1.39	2.15	0.75
GAGE1	ENSG00000205777	-1.69	2.15	0.66
MRPL17	ENSG00000158042	-0.76	2.14	-0.74
DAND5	ENSG00000179284	-0.87	2.14	-0.47
CYP17A1	ENSG00000148795	-0.93	2.14	-0.05
NUBP2	ENSG00000095906	-1.14	2.14	0.95
MEX3C	ENSG00000176624	-1.2	2.14	0.24
TMEM92	ENSG00000167105	-1.22	2.14	0
PPP3CB	ENSG00000107758	-1.24	2.14	0.62
RAPGEF4	ENSG00000091428	-1.27	2.14	-0.95
KIAA0226	ENSG00000145016	-1.31	2.14	-1.52
ENOPH1	ENSG00000145293	-1.32	2.14	0.17
A4GALT	ENSG00000128274	-1.34	2.14	2.7
IL2RG	ENSG00000147168	-1.36	2.14	0.08
MAPKBP1	ENSG00000137802	-1.44	2.14	0.17
AVL9	ENSG00000105778	-1.45	2.14	-0.03
INADL	ENSG00000132849	-1.52	2.14	0.44
RPRD2	ENSG00000163125	-1.57	2.14	0.24
NA	ENSG00000233224	-1.6	2.14	-0.5
RNASEK-C17orf49	ENSG00000161939	-1.7	2.14	0.64
CPT2	ENSG00000157184	-0.88	2.13	-1.02
HAL	ENSG00000084110	-1.05	2.13	-0.3
RPL30	ENSG00000156482	-1.21	2.13	-0.97
KDELR3	ENSG00000100196	-1.25	2.13	0.25
UBAC1	ENSG00000130560	-1.31	2.13	-1.27
IQCA1	ENSG00000132321	-1.33	2.13	-0.92
AP2A2	ENSG00000183020	-1.33	2.13	0.77
NA	ENSG00000107623	-1.36	2.13	0.04
CD99	ENSG00000002586	-1.45	2.13	-0.47
NA	ENSG00000017621	-1.46	2.13	-0.16
SESTD1	ENSG00000187231	-1.48	2.13	-0.46
EHD2	ENSG00000024422	-1.5	2.13	1.73
LAMTOR4	ENSG00000188186	-0.85	2.12	-0.25
ST6GALNAC2	ENSG00000070731	-0.89	2.12	-2
PCDHGC3	ENSG00000240184	-1.07	2.12	2.25
NA	ENSG00000187008	-1.09	2.12	-0.35
EPC1	ENSG00000120616	-1.17	2.12	1.01
ABCG4	ENSG00000172350	-1.25	2.12	0.1
SLC28A2	ENSG00000137860	-1.3	2.12	-1.28
PCDHGA6	ENSG00000253731	-1.34	2.12	-1.28
GCK	ENSG00000106633	-1.35	2.12	0.48
DNAL4	ENSG00000100246	-1.37	2.12	-0.45
KXD1	ENSG00000105700	-1.38	2.12	-1.39
OR13F1	ENSG00000186881	-1.4	2.12	-0.6
NUDT15	ENSG00000136159	-1.41	2.12	-1.19
C10orf91	ENSG00000180066	-1.49	2.12	0.54
C14orf142	ENSG00000170270	-0.79	2.11	-0.21
ODF4	ENSG00000184650	-0.86	2.11	-0.25
BTAF1	ENSG00000095564	-1.11	2.11	1.12
TEX261	ENSG00000144043	-1.17	2.11	-0.11
GJB3	ENSG00000188910	-1.25	2.11	0.09
SLC35G2	ENSG00000168917	-1.27	2.11	1.11
GRIA1	ENSG00000155511	-1.31	2.11	1.33
LINC00092	ENSG00000225194	-1.31	2.11	-1.44
SUSD4	ENSG00000143502	-0.71	2.1	0.44
ZNF706	ENSG00000120963	-0.85	2.1	0.24
TNK2	ENSG00000061938	-0.98	2.1	-1.05
ERLEC1	ENSG00000068912	-1.04	2.1	-1.11
OXER1	ENSG00000162881	-1.14	2.1	-0.51
SPTSSA	ENSG00000165389	-1.19	2.1	2.14
CDON	ENSG00000064309	-1.23	2.1	-0.56
SLC35C2	ENSG00000080189	-1.25	2.1	-0.4
LRRC27	ENSG00000148814	-1.26	2.1	0.39
ZNF551	ENSG00000204519	-1.38	2.1	-1.61
ADCY10	ENSG00000143199	-1.52	2.1	-0.2
NCSTN	ENSG00000162736	-1.54	2.1	-1.18
LIG3	ENSG00000005156	-0.38	2.09	-0.38
PTPLB	ENSG00000206527	-0.89	2.09	0.75
KAT2B	ENSG00000114166	-0.98	2.09	1.21
SLC41A3	ENSG00000114544	-0.98	2.09	-1.87
CDY1	ENSG00000172288	-1.15	2.09	0.25
AHNAK	ENSG00000124942	-1.21	2.09	-0.86
HIST1H2BD	ENSG00000158373	-1.23	2.09	0.96
NRBP1	ENSG00000115216	-1.27	2.09	-0.82
RAI14	ENSG00000039560	-1.32	2.09	-1.18
SPINK7	ENSG00000145879	-1.42	2.09	1.23
TCEAL3	ENSG00000196507	-1.46	2.09	-0.97
FAM173A	ENSG00000103254	-1.48	2.09	-0.05
FNDC7	ENSG00000143107	-1.49	2.09	0.81
MGA	ENSG00000174197	-1.56	2.09	0.46
ZNF862	ENSG00000106479	-1.59	2.09	0.7
GNPDA1	ENSG00000113552	-0.64	2.08	-1.15
ABCG1	ENSG00000160179	-0.77	2.08	0.58
RPL26	ENSG00000161970	-1.14	2.08	-1.51
C4orf32	ENSG00000174749	-1.34	2.08	0.61
METTL7A	ENSG00000185432	-1.38	2.08	-0.68
FBXO16	ENSG00000214050	-1.38	2.08	-0.76
RECQL	ENSG00000004700	-0.89	2.07	0.5
GTF2H4	ENSG00000213780	-1.01	2.07	-0.33
RPS8	ENSG00000142937	-1.14	2.07	-1.24
SH3YL1	ENSG00000035115	-1.15	2.07	1.46
EAF1	ENSG00000144597	-1.17	2.07	-1.46
CDC6	ENSG00000094804	-1.19	2.07	0.03
ATG5	ENSG00000057663	-1.25	2.07	1.6
ATP6V0E2	ENSG00000171130	-1.25	2.07	0.48
IL3	ENSG00000164399	-1.34	2.07	0.29
KRT222	ENSG00000213424	-1.34	2.07	0.14
LANCL2	ENSG00000132434	-1.41	2.07	0.43
LPXN	ENSG00000110031	-1.49	2.07	1.15
C14orf159	ENSG00000133943	-0.62	2.06	-1.38
RALB	ENSG00000144118	-0.96	2.06	-0.25
MYO10	ENSG00000145555	-1.01	2.06	0.94
TMEM55B	ENSG00000165782	-1.16	2.06	1.69
SBF2	ENSG00000133812	-1.17	2.06	1.25
VMP1	ENSG00000062716	-1.24	2.06	-0.79
ACSL3	ENSG00000123983	-1.35	2.06	1.05
PTF1A	ENSG00000168267	-1.46	2.06	-0.46
TMEFF1	ENSG00000241697	-1.54	2.06	0.8
[truncated: 16,114 more rows]

## Sheet: Table S7 legend
Table S7
Proteins scoring in the siRNA screem, listed with HGNC gene name, and ENSG identifers
SiRNA screen results, listed with HGNC gene name, and ENSG identifers
The z-scores for the RNAi screen high transcription score, as measured by the average EU intensity per nucleus, and low transcrtiption score, as measured by the percentage of cells with EU intensity below a defined threshold are shown.
The valid object count z-score, which is a measure of the number of cells analysed, is also shown. SiRNAs that had a valid object count of less than -2.0 were removed.
