# Supplementary material for: Multiomic Analysis of the UV-Induced DNA Damage Response
Source: Cell Rep. 2016 May 12;15(7):1597–610. doi: 10.1016/j.celrep.2016.04.047 (PMC4893159; doi:10.1016/j.celrep.2016.04.047)
Supplement: Table S8. Inferred Kinase-Substrate Relationships, Related to Figure 5 [file mmc9.xlsx]

## Sheet: 20160215.tableS8.phospho-integr
Kinase	Scored in the RNAi screen	UV induced phosphorylation of kinase itself upon UV irradiation 1 yes 0 no	Number of interactors of kinase with at least one UV induced phosphorylation event	Number of total interactors of kinase	Average number of UV induced phosphorylation sites per interactor	Interactors of kinase	Interactors with UV increased phosphorylation
CSNK2A1		0	45	344	0.130814	CHEK1, BRCA1, VAMP4, DDIT3, PAFAH1B1, KLF1, UBTF, PTEN, BRF1, TOP1, RELA, CSNK2B, MGMT, PLEKHO1, HNRNPA2B1, IRF2, ARR3, PSMA4, SPI1, SPIB, HDAC2, EEF1D, XK, XKRY, RPL5, FGF1, FGF2, ATF1, ZHX1, HCLS1, MAZ, MME, RPS6KB1, CDC25B, TAF1, PPBP, CXCL8, TSPY1, HDAC3, HDAC1, MAF1, HIRIP3, SIN3A, GMNN, TNP1, CDK1, MYCN, SRF, PPP1R1B, CALM1, KIF5C, GABRR1, FCP1, GTF2F1, WAS, C1orf109, H2AFX, PRKDC, SQSTM1, …	CHEK1, BRCA1, TOP1, H2AFX, PRKDC, JUN, HSPA4, HSP90AA1, PML, MDFIC, MDC1, XRCC4, BCLAF1, HTATSF1, MFAP1, OSBP, SRSF10, THRAP3, UTP14A, FNBP4, RBM17, TMPO, MCM2, ACIN1, SF3B2, RSF1, LARP7, SUPT5H, TNKS1BP1, MTDH, MSH6, RPRD2, NCL, SRRM1, ZFC3H1, SRRM2, PNN, DDX17, CLASP2, POP1, ATF2, MAPK14, UBC, SMARCAD1, CBX8
CDK2		0	45	577	0.0779896	CDKN1B, EPB41, UBE2M, SORT1, RADIL, NEDD8, OGT, FBL, CDK15, NAA25, PCED1A, BRCA1, INCA1, XRCC6, RBM4, SPDYA, FEN1, CDK2AP1, RB1, POLA1, RBL2, RBL1, CDK6, CDKN1A, CDKN3, CCNA1, TP53, RRN3, MYBL2, ORC1, ORC2, CKS1B, MCM4, CDC25B, MS4A3, PCNA, LYN, PRKCH, CDC5L, CCNE1, SKP2, UBE2A, CHAF1A, CNTN2, CCNA2, NOV, SP1, TSPYL2, FOXM1, HIST1H1A, EZH2, NPM1, KAT2B, CCNB1, HIST1H1D, CDC7, HIST1H1B, H1F0, MCM2…	EPB41, BRCA1, RBL1, MYBL2, KAT2B, MCM2, MARCKS, HSP90AA1, PRKDC, NASP, ALDOA, CCT3, GTF2I, RPS20, HSPA4, RPL19, EIF4A3, TRIM28, MFAP1, DDX17, UGP2, MCM6, PNN, PSMA5, RPS8, RBM17, HNRNPM, PSMD11, PAFAH1B2, MARCKSL1, KHSRP, TOP1, SMC1A, SMC3, HCFC1, MATR3, NUMA1, PML, NPAT, TCOF1, CNBP, SRRM2, ALYREF, TSC22D1, CCND2
EGFR		0	40	786	0.0508906	SHC1, SH3BGRL, STAT5A, PTPN11, CRK, CSK, CBLB, GRB2, STAT3, CTNNB1, CTNND1, JUP, AR, PRKCA, TJP1, WAS, INPPL1, AREG, EGF, CBL, STAT1, JAK2, PTK6, PTK2B, SRC, CDC25A, IGF1R, PRKAR1A, PRKACA, PLD2, ARF4, PTPN6, SH2D3A, PLSCR1, GRB14, RASA1, SOS1, NRG1, PLCG1, SH3KBP1, SOCS1, SOCS3, CAV1, CAV3, ERBB3, STAT5B, CEBPB, GAB1, RIPK1, MAP3K14, PDGFRB, MUC1, HGS, NCAM1, HDAC6, AIP, PSMA7, MEGF6, SORBS2, HE…	GAB1, NCAM1, ALDOA, HSPA4, MATR3, PSMD4, AKAP12, ADRM1, HSP90AA1, UBC, SEC61B, BCLAF1, HCFC1, ANKS1A, APBB2, PTRF, PFKL, PRKDC, DDX20, GEMIN4, CLTA, PANK4, HUWE1, OXSR1, PML, SMC1A, SMC3, OSBP, LIMA1, CHCHD3, LRWD1, NSUN2, PDXDC1, ARHGEF2, ADAR, NUP153, MAPK9, MAPK14, HTT, H2AFX
ATM		0	26	114	0.22807	ABL1, RBBP8, BRCA1, FANCD2, SMC1A, TP53, BLM, AP1B1, AP2A2, CHEK1, E4F1, EIF4EBP1, LIG4, MRE11A, NBN, PTS, RAD17, WRN, BRCA2, TP53BP1, RAD51, RFC1, MCM2, TERF1, PEX5, PRKDC, RRM2B, XPC, SMARCB1, HUWE1, USP34, MED1, FANCI, SMC3, TAOK3, TDP1, CXXC5, DDX1, VHL, KAT8, ATF2, H2AFX, FOXO3, HDAC1, CHEK2, PARP1, BMI1, CHD4, MDC1, EXO1, E2F1, DYRK2, TRAF6, TCL1A, KAT5, RNF20, RNF40, TELO2, EIF3E, IKBKG, B…	BRCA1, FANCD2, SMC1A, CHEK1, NBN, TP53BP1, RFC1, MCM2, PRKDC, HUWE1, MED1, SMC3, ATF2, H2AFX, FOXO3, CHEK2, MDC1, TOPBP1, MAPK14, BCL10, TRIM28, MSH6, RAD50, DCLRE1A, ATRIP, TOP1
GRK5		0	22	170	0.129412	AVPR1A, AVPR2, OXTR, TACR1, SNCA, SNCB, SNCG, RHO, SRRM2, FRYL, SPTAN1, MYH9, MYH10, SPTBN1, CKAP5, NCL, DDB1, AP3D1, OTUD4, CWC22, HSP90AB1, HSP90AA1, UBTF, PNN, DHX9, AFF4, DCAF5, HNRNPU, KPNB1, DHX30, CUL4B, EIF3A, GYS1, KANK2, NAT10, MMS19, DHX15, PPIG, ILF3, AP2A1, MYO1C, SRPK1, ACIN1, EEF2, HDAC6, USP15, HSPA4, PSMD2, CAND2, FTSJ3, TCOF1, KANK1, GLG1, EFTUD2, MAP4, PPP6R3, BCLAF1, GEMIN4, A…	SRRM2, FRYL, NCL, HSP90AA1, PNN, AFF4, PPIG, ACIN1, HSPA4, TCOF1, MAP4, BCLAF1, GEMIN4, ALYREF, PRKDC, MYO9B, SRRM1, PPFIBP1, MYBBP1A, USP47, EIF4A3, PSMD11
AKT1		0	22	242	0.0909091	AR, PAK1, ARHGAP29, AKTIP, TRIB3, IRAK1, IMPDH2, BRAF, HSPB1, MAPKAPK2, MAPK14, CHN2, KTN1, KRT10, RAF1, BAD, MTOR, GSK3B, HSP90AA1, TERT, TSC1, TSC2, CARHSP1, PAK6, CDKN1B, NR4A1, MAP2K4, MTCP1, TCL1A, TCL1B, HSP90AB1, GAB2, CHUK, MAPK8IP1, PKN2, MAP3K8, YWHAZ, ARFIP2, ILK, PDPK1, BRCA1, NPM1, STUB1, MARK2, NF2, PIAS1, PIAS2, MXD1, NCOR2, SMARCB1, ACTA1, SMARCC1, SMARCC2, EZH2, PPA1, FOXO1, XIAP…	MAPK14, GSK3B, HSP90AA1, BRCA1, MARK2, NCOR2, HSPA4, CHEK1, TOPBP1, ALDOA, KAT2B, FOXO3, PRKDC, RICTOR, BCL10, CCDC88A, ITPR3, ALYREF, KAT6A, FKBP5, ARHGEF2, MAPK9
CDK9		0	21	168	0.125	CCNT1, AR, RELA, SKP1, CDC34, CUL1, SKP2, RB1, IL6ST, MYBL2, CCNK, CCNT2, SUPT5H, BRD4, HEXIM1, MEPCE, CCDC87, DDX5, HNRNPA1, HNRNPA2B1, HNRNPH1, HNRNPK, HSP90AB1, LARP7, PCBP2, RQCD1, RUVBL1, RUVBL2, SYNCRIP, TUBB4B, HEXIM2, FKBP5, IGF2BP1, HSPA2, SART3, CCT4, HSPA6, HNRNPU, MATR3, CCAR2, HNRNPD, KPNA2, HSPA5, RFC4, HNRNPR, ILF2, CCT3, TRIM28, IGF2BP2, RPS4X, CCT8, CKAP5, RBM39, ARID3B, CCT5, YB…	MYBL2, SUPT5H, BRD4, MEPCE, LARP7, FKBP5, MATR3, CCT3, TRIM28, AFF4, UBR5, ATRIP, CLSPN, HSP90AA1, OXSR1, MDFIC, MED1, TAF7, BRCA1, MED26, BCL10
SRPK1	+	0	20	212	0.0943396	SRSF1, PRM1, SNRNP70, LUC7L3, SRPK2, SRSF2, APP, U2AF1, PRPF38A, PRPF8, TOP2A, SSRP1, HNRNPC, RNPS1, DGCR8, YTHDC1, SRRM2, PNN, EIF4A3, SRPK3, LUC7L, PCBP1, BCLAF1, PABPC1, C1orf35, ACIN1, DROSHA, LUC7L2, SRSF8, RBM8A, MAGOH, PPIG, SRSF7, NSG1, THRAP3, RBM39, SON, U2AF2, TJP2, CACNB1, TNFRSF10C, AURKA, CHUK, UBD, PDPK1, NCK2, NUDT21, AHCYL1, H2AFY, DNAJC8, FLOT1, CIAO1, GABARAP, ZRANB2, STAU1, PA…	SRRM2, PNN, EIF4A3, BCLAF1, ACIN1, PPIG, THRAP3, FLOT1, STAU1, CHEK2, NELFE, HMGN3, MAPK14, USP39, NKAP, SRSF12, C18orf25, HNRNPM, ALYREF, HSP90AA1
MAPK1		0	17	186	0.0913978	NEK2, AR, SORBS3, MAPKAPK2, ATP1A1, FHL2, CASP9, MAP2K1, ELK1, RPS6KA1, UBR5, TPR, ADAM17, RAF1, INSR, PRKCE, PEBP1, LAMTOR3, TSC2, GATA4, IER3, TNIP1, TNKS2, DYRK1B, CEBPB, ATF2, MAP3K1, STAT5A, SHC1, C1QBP, DUSP1, TOB1, HDAC4, SREBF1, SREBF2, MYC, TP53, TH, KRT8, CIITA, MTPN, PGR, JUND, TFCP2, ESR2, ESR1, ARHGEF2, TOP2A, CENPE, SPRY2, EP300, VDR, HNF4A, RXRA, SFPQ, CCND1, SMAD1, PPP1CC, YBX3, Y…	UBR5, TPR, ATF2, JUND, ARHGEF2, JUN, FOXO3, PML, BRCA1, GSK3B, GORASP2, ZC3HC1, MAPK14, NUP153, GTF2I, TP53BP1, ENAH
SRPK2		0	17	217	0.078341	U2AF2, SRSF1, SRSF3, SRSF2, SRSF5, SRSF6, SNRNP70, LUC7L3, APP, U2AF1, DDX46, RBM23, RBM39, PRPF38A, CTNNBL1, SNIP1, RNPS1, ACIN1, ARGLU1, SNRNP27, YTHDC1, DDX21, LUC7L, SRRM1, PABPC4, PRPF4B, SRRM2, PNN, SNRPD1, EIF4A3, HNRNPM, NOP2, DHX15, SNRPA, SNRPC, PCBP1, BCLAF1, RBBP6, PABPC1, C1orf35, DROSHA, LUC7L2, SRSF8, HNRNPC, RBM8A, MAGOH, SRSF7, TJP2, ALMS1, HNRNPCL1, CLASRP, DIDO1, DDX50, SNRPB, …	SNIP1, ACIN1, SRRM1, SRRM2, PNN, EIF4A3, HNRNPM, BCLAF1, THRAP3, CHD2, NELFE, TCOF1, HMGN3, SRSF12, C18orf25, RBM15, NUP50
GSK3B		1	17	227	0.0748899	GEMIN4, SMYD2, DDX20, GSKIP, XPO6, DHX36, RPF2, SMN2, IGF2BP1, SNRNP70, EWSR1, ACLY, STRAP, SF3B1, AXIN1, AR, MUC1, APC, CCNE1, NOTCH2, AKAP11, PRKAR2A, AKT2, TP53, NFKB1, PTK2, TSC1, TSC2, NOTCH1, CTNNB1, NIN, PPARGC1A, SMAD3, PSEN1, PHLPP1, SNCAIP, EPM2A, SNAI1, MYC, CIITA, BTRC, ATF3, CEBPB, SMURF2, SREBF1, UBR5, BCL3, KLF5, YBX1, YBX3, NOTCH3, NAT9, ATXN3, TMEM44, MTOR, ENTPD6, RXRA, ADIRF, C…	GEMIN4, DDX20, DHX36, AKAP11, UBR5, MAP4, MED24, KHSRP, HSPA4, HSP90AA1, PPP2R5D, ARHGEF11, CLASP2, JUN, RICTOR, MKL1, PRKDC
ATR		0	16	82	0.195122	BRCA1, TP53, ABL1, AP1B1, AP2A2, ARHGEF1, ATM, BRCA2, CHEK1, E4F1, LIG4, MRE11A, NBN, PA2G4, PIK3CA, POLD1, PPP2R2A, PTS, RAD17, RPA1, WRN, MCM2, MSH2, CLSPN, CHD4, HDAC2, HDAC1, MTA1, MTA2, ATRIP, H2AFX, XPC, MSH6, FANCA, CLK2, TOPBP1, RPA2, CHEK2, UPF1, CEP164, RAD1, HUS1, RAD9A, POLN, BLM, EP300, FANCD2, E2F1, HSP90AA1, HSPA4, CDC5L, VPRBP, DCLRE1C, DTL, SOCS1, XPA, CCNB2, CDKN2C, CREB1, CINP,…	BRCA1, CHEK1, NBN, MCM2, CLSPN, ATRIP, H2AFX, MSH6, TOPBP1, CHEK2, FANCD2, HSP90AA1, HSPA4, SMC1A, SNIP1, NCOA2
CSNK2A2	+	0	15	121	0.123967	NCL, KLF1, PTEN, BRF1, TOP1, RELA, MGMT, CSNK2B, ARR3, FGF1, FGF2, ATF1, MAF1, ABCA1, HDAC6, TOP2A, PAF1, TGM2, LAMC3, DCPS, HIST1H1C, P4HB, EIF2B2, ZNHIT3, TTLL12, ZNF219, SNX6, ZNF670, SAP18, NRP1, PLRG1, EFCAB14, GPC4, EIF3J, BCAS2, BCR, CDK11B, BRD2, SDC2, DEK, COIL, HADHA, PIP4K2A, HADHB, EIF3B, DCAF7, WDR5, CSNK2A1, PIP4K2B, KMT2A, RING1, TCOF1, SQSTM1, RRP1B, NOLC1, PCGF3, HAGHL, RNF111, C…	NCL, TOP1, BRD2, TCOF1, SRRM1, NKAP, C18orf25, PNN, THRAP3, HSP90AA1, ATF2, JUN, MEPCE, UBC, POP1
CDK1		0	15	152	0.0986842	FANCG, GADD45A, DAB2, FEN1, NSFL1C, LYN, CDKN3, TP53, CUX1, MKI67, TSC1, CCNB1, SPAG5, CCNF, MAP4, CIITA, CDKN1A, HSPA4, HIST1H1A, HMGB1, CCNA1, CDCA2, TSPYL2, FOXM1, KMT2E, EZH2, HIST1H1D, RUNX1, KAT5, CCND1, SSBP1, NCAPD2, NCAPG, NCAPH, HIST1H1B, MARCKS, CDKN1B, RB1, SP1, RPA1, KIF26B, FZR1, UBE2I, FBXO5, H1F0, CKS1B, CKS2, LATS1, CSN2, BUB1, CCNA2, REPS2, EPN1, MBP, HTRA2, KIF11, WEE1, TFDP1, …	MKI67, MAP4, HSPA4, MARCKS, LMNB1, PML, TP53BP1, UIMC1, HSP90AA1, NCL, BRCA1, USP32, BAG3, STAU1, HUWE1
ILK	+	0	15	193	0.0777202	ILKAP, LIMS1, PARVA, ACP6, HEATR1, OTUD4, FANCI, GEMIN4, DDX3X, MMS19, MYO1D, DNAAF5, RSU1, PARVB, AUP1, NOC2L, IGF2BP1, COPG1, S100A9, EWSR1, PUF60, MARS, PRPSAP1, DHX36, COPB2, ERH, HSPB1, ITGB3, AKT1, LIMS2, RPL13, ZBTB48, SHC1, MIPEP, ZNF579, SERPINA4, ZNF746, SNRNP35, CKB, RNF19A, ZNF133, ZNF205, NOTCH1, TWF2, HSPH1, ILVBL, NDUFA4, TRAFD1, IRS4, CDIPT, SCO2, DPM1, NDUFS3, HAUS5, AIFM1, GLUD1…	GEMIN4, DHX36, TRAFD1, CCT3, PRKDC, CLN6, RICTOR, HNRNPM, LMNB1, SRRM2, ALYREF, TRIM28, HSP90AA1, UGP2, FKBP5
ABL1		0	14	164	0.0853659	PTPN6, RB1, BRCA1, BCR, PIK3R1, RAD51, ABI2, ABL2, ATM, CREB1, CRKL, JAK1, YTHDC1, GPX1, CAT, ABI1, TP53, INPPL1, SHC1, PRKDC, TP73, RFX1, RAD9A, TERF1, HCK, GRB2, DOK1, VAV1, MDM2, MTOR, ZDHHC16, SPTA1, SPTAN1, EVL, NEDD9, SORBS2, TUB, GRB10, RYBP, PAG1, CBL, NTRK1, PLCG1, BCAR1, MICAL1, SHD, SHE, NCK1, EPHB2, EPHA3, SRC, NCOA3, TOPBP1, HSP90AA1, HSPA4, NFKBIA, PARK2, STK4, ATR, BAG1, PCNA, PSMA…	BRCA1, PRKDC, TOPBP1, HSP90AA1, HSPA4, BAG1, HUWE1, JUN, CCND2, SPAG9, HNRNPM, PSMD4, FGFR1OP, UBC
CLK2	+	0	13	63	0.206349	CLK3, ATR, TOPBP1, FANCM, C19orf40, AKT1, SNRNP70, PNN, HNRNPM, LUC7L, TNPO3, HUWE1, PSME3, SKIV2L2, ZCCHC8, BCLAF1, CPSF1, FIP1L1, RBBP6, WDR33, PPHLN1, RBM7, ACIN1, PABPC1, SETD2, PKP2, THRAP3, CPSF2, RBM39, SON, ZNF30, HNRNPF, CPSF4, CDKN2A, ECE1, TRIM27, SDCBP, SRPK2, U2AF1, UBE2I, ZRSR2, ZNF263, SRRM1, RNPS1, KLHL2, ZNF473, MRPL4, LUZP4, RSRP1, ZNF398, GMCL1, SNIP1, CPSF7, ZNF394, LNX1, PRPF…	TOPBP1, PNN, HNRNPM, HUWE1, BCLAF1, RBM7, ACIN1, THRAP3, SRRM1, SNIP1, BRCA1, ATRIP, HSP90AA1
AURKB		0	13	134	0.0970149	RCC2, INCENP, CDCA8, TACC1, RACGAP1, BARD1, KIF20A, RB1, NSUN2, HIST1H3A, RASSF1, BIRC5, KLHL9, KLHL21, NCAPH, CENPA, HIST3H3, NSL1, PSMA3, SKA1, SKA3, GSG2, HIST2H3C, LATS2, CDC20, FZR1, CDC27, BUB1B, AJUBA, MAPRE1, MAPRE2, MAPRE3, APP, PPP2CA, GFAP, DES, FBXW7, FBXL2, CALM1, SEPT1, HSP90AA1, NDC80, NUF2, TPX2, AURKC, CBX3, GNB2L1, BCL2L11, CIB1, FLOT1, HIST2H2AC, HIST2H2AA3, HIST2H2BE, LRPPRC, …	TACC1, NSUN2, SKA3, CDC27, HSP90AA1, FLOT1, EIF4ENIF1, UBR5, CEP170, MARK2, PPFIA1, FKBP5, UBC
AURKA		0	13	169	0.0769231	RAB10, CDKN2A, SOD2, UBE2L3, BRCA1, NIN, UBE2N, MBD3, NME1, TP53, TPX2, CHFR, KIF2C, INCENP, PLK1, TLK1, TLK2, HDAC6, HDAC2, RASSF1, MYCN, PUM2, CALU, CEP192, HIST3H3, LATS2, USP2, TFAP2A, CEP131, GSK3B, FBXW7, HMMR, PML, MAPRE1, MAPRE2, MAPRE3, ARPC2, ARPC1B, TUBG1, PPP1CA, PPP1CB, PPP1CC, CSN2, APP, TARS, TP73, TACC1, TACC3, NDC80, NUF2, IKBKB, CHUK, IKBKG, BTRC, BIRC5, GMNN, CBX3, MDM2, VHL, P…	BRCA1, PUM2, CEP131, GSK3B, PML, TACC1, CEP55, NCL, TRIM28, PSMA5, MATR3, HSP90AA1, NCOR2
CDK8	+	0	12	73	0.164384	CEBPB, CCNC, CREBBP, POLR2A, KAT2B, SMARCB1, SMARCC2, SMARCC1, MED21, SMARCA2, MED23, MED14, MED6, MED13, MED12, MED1, THRAP3, MED24, MED16, MED17, MED31, MED10, MED7, MED20, PARP1, MED22, MED15, MED9, MED26, SMAD2, SMAD3, SMAD1, CTDP1, SMAD5, SMC1A, SMC3, NIPBL, SMARCA4, BCL6, SUZ12, CTD, HIST2H3C, NRIP1, MBP, ERCC3, CCNH, HERC2, MED13L, MED4, MED8, MED27, MED29, MED28, MED18, MED11, HNRNPF, MED…	KAT2B, MED1, THRAP3, MED24, MED26, SMC1A, SMC3, NIPBL, MED8, BRCA1, TRRAP, TOP1
CDK4		0	12	121	0.0991736	CDKN2D, VTA1, CDKN2B, CDC37, CDKN2A, CDKN2C, SMC3, RPRM, DBNL, GEMIN4, UBXN1, SMC1A, LYN, BAG6, SETDB1, CAPNS1, CCND1, PCNA, CCND2, CCND3, RFC1, CDKN1B, RB1, CDKN1A, HSPA8, TSPYL2, BRCA1, APLP1, DDAH2, ZBTB16, QARS, HMGXB3, TRMT2A, ATP5B, PKM, LUC7L2, HIST1H1D, PSMD9, HIST1H1A, CDK5R1, MARCKS, PSMD10, H1F0, HSP90AA1, CEBPA, APP, PPP1CA, UBTF, POLD1, SMAD3, SMAD2, FOXM1, CDC6, GLI1, MYC, OTX2, RBL…	SMC3, GEMIN4, SMC1A, CCND2, RFC1, BRCA1, MARCKS, HSP90AA1, RBL1, MCM2, NCOA2, FKBP5
CDK6		0	11	102	0.107843	CCND1, CDKN2D, CCND2, CCND3, CDKN2A, CDKN2C, FBXO7, CDK5R1, CDKN1B, KIF26B, RB1, HIST1H1A, PML, FOXM1, ZSCAN1, SYNPO2, DEDD2, SRSF12, ZNF101, SNIP1, ZNF335, PRX, EBF4, EIF4ENIF1, RBM23, BCL11A, TCEB3B, PPHLN1, TRA2A, SENP3, NIPBL, CBY1, SSBP2, SIRT1, POGZ, LPIN1, ANKRD12, TPX2, TRAK1, CASC3, CLASRP, PPARGC1A, MSL3, SORBS1, ABI2, N4BP1, VGLL4, TJP2, SRSF11, ZMYM3, ZNF174, SLBP, ZFP36, MZF1, KLF10,…	CCND2, PML, SRSF12, SNIP1, EIF4ENIF1, NIPBL, RBL1, NUMA1, FOXO3, MCM2, HSP90AA1
LATS2		0	11	144	0.0763889	WWC1, LATS1, YAP1, AR, AURKB, PPP1R13B, YWHAG, MOB1B, STK3, MDM2, SNAI1, AMOTL2, AJUBA, DYRK1A, AURKA, MOB1A, ALDH18A1, ALMS1, AMOT, AMOTL1, ANAPC1, ANAPC5, APC, CEP131, BAG2, BAG5, CCDC77, CCDC85C, CCDC88C, CCP110, CENPJ, CEP192, CEP72, CEP85, CEP89, CGN, CNTROB, CPVL, CSPP1, CTNNB1, CUL7, CYLD, DCAF7, DNAJA3, EIF4ENIF1, ERC1, AMER1, FBXL16, FUBP3, GIGYF1, GRIP1, IFFO1, INADL, KIAA0368, KIAA1462…	CEP131, EIF4ENIF1, PARD3, PKP4, PPFIA1, PPFIBP1, RBM15, SEC16A, TP53BP2, CHEK1, CHEK2
MAPK8		0	11	147	0.0748299	IRS1, TNFRSF10B, FADD, FASLG, CASP10, CASP8, TNFRSF1A, JUN, SPIB, SPI1, SH3BP5, MAP3K1, IKBKAP, PRKD1, CRK, BCAR1, SH2D3A, PAX2, TP53, MAPK8IP3, REL, JUNB, ATF2, ETV1, ELK1, DUSP1, MAP2K7, MAP2K4, GSTP1, MYC, NR4A1, CEBPA, CDKN1A, SIRT1, H2AFX, HDAC9, JUND, TFCP2, NFATC2, NFE2, PIAS2, ZNF605, DUSP8, FAM193B, BMPR2, PNRC1, HSPA8, CCDC88C, ZNF219, RBM15, SCAND1, STAT3, KRT8, NCOA3, CBL, FZR1, ITCH,…	JUN, ATF2, H2AFX, JUND, RBM15, GORASP2, WDR62, CCT3, SPAG9, PRKDC, MAPK9
CHEK2		1	10	53	0.188679	BRCA1, MSH2, PLK3, PLK1, BRCA2, RAD50, TP53BP1, GINS2, MUS81, CDC25A, MDM2, MDM4, FOXM1, CDC25C, REV3L, TP53, AATF, PPP2R2B, PPP2R5A, PPP2R5D, PPP2R5C, PPP2R5E, PPP2R5B, PPP2R1A, PPP2CA, STAT1, TRIM28, PSME3, LATS2, KAT2B, PML, UBR5, RB1, KPNA2, APP, STRAP, CUL4A, CUL1, ELAVL1, RCHY1, VHL, NR4A1, POLR2L, MDC1, VCP, ATR, ATM, RNF8, DAPK3, PER3, PRKDC, ARHGAP1, SRPK1	BRCA1, RAD50, TP53BP1, PPP2R5D, TRIM28, KAT2B, PML, UBR5, MDC1, PRKDC
PRKACA		0	9	113	0.079646	RASGRP3, GAD2, GAD1, TRIP10, HAND1, HAND2, IQGAP1, NIN, MGMT, IRF2, RYR2, ASIC3, ASIC1, PPP1R8, PKIA, CAMKK2, BAD, CREB1, CAV1, PDPK1, APOBEC3G, POU2F1, CLTC, RANBP9, SIK3, CCDC88A, TCF3, MEF2D, HDAC1, TNP1, TNP2, RGS13, HDAC8, CFTR, ITCH, UHRF1, RELA, MAPT, PDE4D, AKAP13, GSK3A, GSK3B, PFKFB1, PARK2, PRKACB, VTN, RRAD, PPP1R10, SIK1, NOXA1, ANXA7, CALD1, EGFR, ITGA2B, TBXA2R, GNA13, CYP3A4, AARS…	POU2F1, CCDC88A, AKAP13, GSK3B, MARCKS, NASP, VAPB, HSP90AA1, AKAP11
IKBKB		0	9	118	0.0762712	PPM1B, NFKB1, BTRC, MAP3K13, PRDX3, IRS1, CHUK, IKBKG, CDC37, TNFRSF1A, NFKBIA, FANCA, EIF2AK2, CASP8, NCOA3, TNFAIP3, NFKBIB, MAP3K14, MAP3K7, TRAF2, PRKCQ, CUEDC2, PPP1CA, PPP1R15A, RELA, AKT1, PRKCA, PRKCI, PRKCD, TP53, KEAP1, HTT, COPS3, COPS4, COPS5, COPS7A, CUL1, JUN, ERC1, HNRNPU, TRIM40, FKBP4, FKBP5, PYGL, CSNK2B, MAPK14, NLRX1, MUC1, TP63, HOMER3, IKBKE, NEDD4L, PELI1, BRAP, BCL10, TNIP…	HTT, JUN, FKBP5, MAPK14, BCL10, HSP90AA1, FOXO3, PRKDC, RICTOR
CHUK		0	9	119	0.0756303	PPM1B, MAP3K14, TRAF2, MAP3K8, NFKBIA, IRS1, NLRP4, CDC37, PRKDC, EIF2AK2, CASP8, NCOA3, IKBKB, NFKBIB, IKBKG, MAP3K7, CUL1, CNTN2, TP73, AKT1, RELA, NCOR2, HIST2H3C, PRKCA, PRKCI, PRKCD, HTT, COPS5, IRF5, TRIM40, TRAF6, TAB2, NFKB2, CHEK1, AKT2, ERC1, TP63, IKBKE, TNIP2, SRC, NLRP2, MAP3K1, TRIM27, CTNNB1, FOXO3, TNFRSF1A, NFKB1, TRAF1, CREBBP, TRADD, RIPK1, BCL10, CARD11, ESR1, MYC, NCOR1, PYCA…	PRKDC, NCOR2, HTT, CHEK1, FOXO3, BCL10, HSP90AA1, FKBP5, RICTOR
MAPK3		0	9	122	0.0737705	ATP1A1, SPIB, RPS6KA4, BRAF, RAF1, INSR, LYN, IER3, JUN, MAP2K1, MKNK1, ETV1, MAP2K2, C1QBP, GMFB, HDAC4, SREBF2, SREBF1, TP53, TH, GTF2I, BAZ1B, VDR, HNF4A, RXRA, ELK1, PPP2CA, CPXM1, FKBP2, ID2, PFKFB1, AKR1C1, CRP, TTYH3, PFKM, PEA15, ZNF219, BTBD10, NUPL1, SCAND1, RNF114, RPS6KA6, ARRB1, DUSP1, UBTF, SP1, USO1, PTPRE, FASN, HADH, PRDX3, ATP5B, VDAC1, HIST1H2AB, HIST1H4A, CREM, SYNE2, RPTOR, W…	JUN, GTF2I, BRCA1, ZC3HC1, MAPK14, UBR5, NUP153, PML, TP53BP1
MAP3K1		0	9	123	0.0731707	CDC37, FKBP5, DCAF7, HSP90AA2P, RPL30, RPL4, RPS13, MAPK8, AXIN1, DVL2, RAF1, MAP2K1, MAPK1, TRAF2, MAP2K4, IKBKB, RHOA, ACTN1, ARHGAP4, MAPK9, CHUK, FLNB, UBE2I, TP53, MAP4K2, HIPK2, DYRK1A, DYRK1B, NFKBIA, MAP2K7, NR4A1, JUN, CRTC1, GSTP1, STK38, FRAT1, MAPK3, BAP1, FKBP6, NPLOC4, ASCC2, UBE2V1, UBAC1, DNAJB6, TOM1L2, CUEDC1, HBS1L, APPL1, ZFAND5, TOM1, RAD23A, STAM, CD74, HIP1, UBXN7, HGS, C6o…	FKBP5, MAPK9, JUN, UBXN7, PSMD4, USP28, RAD51AP1, GSK3B, BRCA1
LRRK2		0	9	124	0.0725806	PARK2, SNCA, STUB1, HSP90AA1, TUBA1C, TUBB, RPS8, RPL23, YWHAZ, YWHAQ, YWHAE, YWHAB, YWHAH, CDC37, HSP90AB1, YWHAG, SH3GL2, SH3GL1, SH3GL3, MBP, TAOK3, RIPK2, PRKCZ, STK3, STK24, STK25, TRAF2, AGO2, AGO1, HSPA8, HSPA9, MDN1, CLTC, VIM, SCFD1, PRKDC, AKAP8, FLJ45872, HSPD1, DNM1L, ARFGAP1, MAP1B, TUBA1A, MAPT, EIF4EBP1, MAP2K3, DYNC1H1, HMMR, HSPA4, DNAJA1, ARHGEF7, CDC42, ACTBL2, ACTB, ACTG1, ACT…	HSP90AA1, RPS8, PRKDC, MAP1B, HSPA4, LIMA1, DBN1, PPP1R12A, PSMD11
MAPK6	+	0	9	173	0.0520231	ANK3, DST, CSE1L, HSP90AB1, HSPD1, HSP90B1, CCT3, MAPKAPK5, CNTRL, ZNF600, PHACTR3, HACL1, NAT9, PDCD6IP, EIF3C, ACTG1, STX7, RAB2A, BBS10, ZNF133, ATP5J, SNAPC4, MOK, RPL10, THAP4, SPRR2D, MZB1, ITSN1, ELOF1, PLK1, DBN1, FBXL16, UBA52, ATG9A, RGS19, TDP2, MBOAT7, NRXN2, ARPC3, MDK, C21orf59, COPS6, CYTH2, APBA2, RAP1GAP, MASP1, MTG2, ANAPC5, ACTR1B, GORASP1, FXYD3, NDUFS6, PPP1R7, CA12, HNRNPA0,…	CCT3, DBN1, PPP1R7, MYBL2, RBL1, FOXO3, EIF1, MBIP, UBE3A
CHEK1		1	8	59	0.135593	CDC25A, CSNK2A1, SFN, CDKN1A, TP53, BLM, XIAP, PRKDC, CLSPN, XRCC6, XRCC5, CDC25B, CDC25C, MSH6, MDM4, POLA1, MCPH1, XPO1, DNMT1, DDB1, CUL4A, FANCE, MEN1, CHUK, AKT1, AKT2, RELA, LATS2, MEPE, BRCA1, FEM1B, RB1, TLK1, NEK2, APP, MED15, CUL1, DTL, HSP90AA1, RAD51, BTG3, PIGM, SETMAR, FUS, MSH2, TP53BP1, ATM, ATR, TIMELESS, NEK9, PCNA, USP7, COPS5, VCP, TOPBP1, MAPKAPK2, HECW2, TNRC6B, ZEB1	PRKDC, CLSPN, MSH6, BRCA1, HSP90AA1, TP53BP1, TIMELESS, TOPBP1
MAPK9		1	8	76	0.105263	CEP44, ZBTB25, SF3B4, WDR62, XPNPEP1, XPO7, ACP5, KIAA1377, PRKD1, MAPK8IP1, MAPK8IP2, JUNB, JUN, TOB1, TP53, MACF1, BAZ1B, HDAC9, NFATC2, MFN2, MAP2K4, PRKDC, MAP3K1, MAP2K7, ATF2, CTNNB1, STK25, PKN1, ELK1, JUND, BCL10, IRF3, NFATC4, NFATC3, ARRB2, MAP3K10, CDC25C, NCF1, CDC25B, SSU72, TUSC2, MAPK10, MAPK8, DUSP8, SPTAN1, LAMA1, FTH1, SEC13, DHX33, SHMT1, TEX11, CCDC33, EFHC2, L3MBTL3, LNX1, C1…	WDR62, JUN, MACF1, PRKDC, ATF2, JUND, BCL10, TUSC2
PLK1		0	8	140	0.0571429	BRCA2, NUDC, DCTN1, CDC25C, PIN1, TSC1, TSC2, CHEK2, PSMA7, PSMA5, PSMA2, PSMA6, PSMB1, PSMB3, PSMA1, PSMA3, PSMA4, PSMB5, PSMB6, PSMB7, BORA, CYLD, SPAG9, BICD2, ERCC6L, C2orf44, PPP6R2, TMF1, BICD1, DCTPP1, FABP3, ANKRD44, OSBPL6, LPL, PTHLH, BTN1A1, CEP97, SRPX, ANKRD28, ANKRD52, SLX4IP, GTF3C3, RGPD4, SLX4, ERCC4, CLSPN, FBXO5, TANK, IKBKG, TOPORS, CTNNB1, RELA, ACTL6B, CIC, RXRA, RNF126, LRP…	CHEK2, PSMA5, SPAG9, CLSPN, TP53BP2, HSPA4, TP53BP1, BRCA1
MAPK14		1	8	145	0.0551724	CDC25A, SLC12A2, STK39, KARS, FUBP1, MAPK1, MAPK3, SMAD7, RPS6KA4, AKT1, EGFR, ATF2, MEF2A, DUSP16, DUSP10, DUSP6, DUSP1, CSNK2A1, DYRK1B, CDC25B, CDC25C, GMFB, ETV1, RPS6KA3, RPS6KA5, MKNK1, MAP2K7, DDIT3, KRT8, AES, FLNA, MKNK2, HIVEP1, MEF2C, MEF2D, NKTR, ROBO1, SPTBN1, TCF20, ZNF142, MAPKAPK5, YY1AP1, SUPT20H, SMEK1, KMT2C, CCDC14, MOB3B, CCDC97, ELMSAN1, DDX26B, MUC12, BAZ1B, PI4K2B, TFCP2, …	ATF2, TCF20, KAT2B, GORASP2, CNBP, MARCKSL1, JUN, SPAG9
SRC		0	8	250	0.032	EPHB2, ND2, PIK3R1, ESR2, BCAR1, ESR1, AR, PELP1, TRPC6, GRIN2A, PLSCR1, PLD2, PLD1, PDE6G, ADRBK1, GRB2, RXRA, HNF1A, FOXO1, EP300, TRIP4, KHDRBS1, WAS, KIFAP3, ADRB3, GRB10, MAPK8IP3, ARNT, AHR, PTPN21, PTK2, MAP2, LRP1, RET, FYN, LYN, EGFR, STAT1, PTK2B, EFNB1, SYK, ASAP1, GAB3, ERBB2, RPS6KB1, RPS6KB2, DAG1, RAF1, SKAP1, EVL, PECAM1, PXN, MUC1, MET, RPL10, ARHGAP1, GNB2L1, PRKCZ, PTPRA, STAT3…	PELP1, KHDRBS1, KIFAP3, BRCA1, UBR5, KAT2B, HSP90AA1, ARID1A
MAP3K3		0	7	38	0.184211	MAP2K5, YWHAG, PDRG1, CDC37, HSPA4, HSP90AA2P, MARK2, PFDN2, TRAF7, ZBTB16, YWHAE, GAB1, VWF, COPS5, HSP90AA1, SQSTM1, TRAF6, TOM1L1, SMURF1, MAP3K7, RIPK1, MAP2K4, MAP2K3, IRAK1, XIAP, MBP, MAP2K7, GLRX3, BRCA1, SPAG9, NEDD4, NEDD4L, PPP2CA, GTF2I, BIRC2, MAP3K2, FUS, EGFR	HSPA4, MARK2, GAB1, HSP90AA1, BRCA1, SPAG9, GTF2I
STK11		0	7	39	0.179487	CAB39, STRADA, SMARCA4, FKBP5, STRADB, CAB39L, CDC37, HSP90AA1, MARK4, HSPA1A, RPAP3, USP11, LIMS1, KIF23, SMARCC1, GSK3B, MARK2, SIK1, STUB1, TNIP2, APP, SNRK, AP2M1, EIF2B1, SIRT1, ETV4, PRKAA1, SPDEF, CCDC136, COPS3, COPS4, H2AFX, WDR6, STK11IP, TP53, WDR48, UBE2D2, TP63, MAPRE1	FKBP5, HSP90AA1, KIF23, GSK3B, MARK2, H2AFX, STK11IP
CLK3		0	7	51	0.137255	RSRP1, APP, SUV39H1, SLAMF7, FKBP5, SRRM2, TNPO3, PSME3, BCLAF1, RBBP6, PABPC1, KPNB1, HNRNPC, SRSF7, LBR, PABPC4, TP53, TRA2B, TRA2A, SCRIB, LARP1, USP9X, PRMT1, LRRC1, KPNA1, USP7, GPATCH8, THRAP3, KPNA2, USP11, FAM192A, PRMT5, HOXB6, HOXB7, OAS2, RBMY1A1, SDCBP, SRPK2, ZNF263, RBMX, RBMY1F, KRTAP10-3, CLK2, TERF1, TERF2, YWHAG, NEDD4, TINF2, HSP90AA1, MOV10, EED	FKBP5, SRRM2, BCLAF1, LBR, THRAP3, HOXB6, HSP90AA1
PINK1		0	7	53	0.132075	PARK2, MAP1B, PRKDC, IRS4, KIF11, PSMD1, PSMD2, HSP90AA1, HSPA4, TUBA1A, TUBB, CDC37, PSMC6, PGAM5, PARL, MAP1LC3A, HSP90AB1, SNCA, PARK7, HTRA2, TOMM40, TOMM70A, TOMM22, TOMM20, RICTOR, MAPKAP1, AKT1, UBE2M, COPS8, TRAF6, MAP3K7, TOLLIP, IRAK1, VIM, SARM1, HSPA1A, HSPA1B, RB1CC1, BAG2, CRLS1, UBC, EED, RHOT2, IMMT, NAE1, PTEN, SNCAIP, MARK2, RHOT1, FBXO7, BCL2L1, BCL2L2, MCL1	MAP1B, PRKDC, HSP90AA1, HSPA4, RICTOR, UBC, MARK2
DYRK1B		0	7	55	0.127273	RANBP9, HDAC5, DCAF7, RBL1, RB1, LZTS2, TROAP, CDKN2A, AKAP11, PRKAR1A, RBL2, CREBBP, EP300, SKI, FAM117B, GLCCI1, FAM53C, FAM117A, RNF169, DYNLL1, ABCD3, SIPA1L1, WDR6, ATAD3B, SIPA1L3, SIPA1L2, ICE1, KIAA0232, ZNF516, ENAH, LZTS3, PTGES3, DDB1, MSL3, ICE2, KAT8, FOXK1, ARNTL, CCNA2, EP400, CTBP2, TCEAL1, PRKACA, PPP1R3F, TECR, KPNB1, STUB1, USP11, MAPK1, MAPK14, PCBD1, PAK1, HIPK2, MAP3K1, HSP9…	RBL1, AKAP11, ZNF516, ENAH, EP400, MAPK14, HSP90AA1
PRKAA2		0	7	74	0.0945946	PRKAB2, PRKAG1, MLF2, PRKAA1, STIM2, SH3PXD2A, STIM1, GYS1, PRKAG2, CEP170B, MAST3, MAP3K5, MAP3K6, BAIAP2L1, GYG1, PIK3CG, FLCN, AMOT, RB1CC1, ULK1, GFPT1, AGL, PARS2, FNIP1, DFFA, SMC1A, ACACA, DNAJB1, EPM2A, NRAP, TMOD1, UBE2I, PBXIP1, SNW1, TRIP6, MYOZ1, C19orf47, RPTOR, WWP1, VPS52, TCF4, AIMP2, ABI2, APPBP2, RBPMS, NECAB2, HOMEZ, CCNB1IP1, HMBOX1, TSC22D4, USHBP1, ZNF397, L3MBTL3, RFX6, NUT…	STIM1, CEP170B, DFFA, SMC1A, BRCA1, PSMD11, HSP90AA1
PRKCA		0	7	108	0.0648148	ATP1A1, HABP4, HAND1, HAND2, FSCN1, EGFR, PLD1, KLF5, MGMT, PICK1, GRM7, GJA1, YWHAG, AVPR1A, AVPR2, AVPR1B, GSK3B, RGS2, OGG1, TIAM1, GNB2L1, ITGB1, LMNA, HMGA1, HMGA2, TNP1, TNP2, HIST1H3A, IKBKB, CHUK, NFE2L2, TRPV6, DDX58, HIST1H1A, HIST1H1B, HIST1H1C, HIST1H1D, HIST1H1E, HIST1H1T, EIF4EBP1, MBP, HDAC6, CTNNB1, NR1H2, HIST3H3, ANXA6, GLI3, IBTK, SCRIB, CBL, TOP2A, SELL, PFKFB1, NCF1, RALBP1, …	GSK3B, HMGN1, AKAP12, LMNB1, RICTOR, ACIN1, HSP90AA1
PRKCI		0	6	54	0.111111	PARD6A, BAD, RAB4A, SQSTM1, SMG1, GAPDH, PDPK1, FRS2, IKBKB, CHUK, PARD3, MARK4, PARD6B, GBAS, LLGL1, HSP90AA1, LLGL2, CDC37, NIPSNAP1, PARD6G, RAPGEF2, MYO10, MBP, CDK7, TJP1, MAP2K5, APP, GAB1, ADAP1, YWHAZ, USP21, MARK2, GABARAPL1, GABARAPL2, MAP1LC3A, MAP1LC3B, SFPQ, VHL, DUSP1, YWHAH, PNMA1, FABP4, TTR, TSC22D1, ELAVL1, ARHGAP17, YWHAE, NPM1, CRX, CASP8, IL1RAP, IKBKG, AMOT, PRKCZ	SMG1, PARD3, HSP90AA1, GAB1, MARK2, TSC22D1
MARK2		1	6	57	0.105263	AKT1, DTNA, FUCA1, KIF5B, MARK1, MARK3, PRKCI, SNTB2, UTRN, YWHAH, ARHGEF2, GPRASP1, COL4A3BP, C11orf58, CLASP2, PMPCA, PHLPP1, MTCL1, KIF13B, UTP18, MARK4, CEP85L, HDAC7, YWHAE, RAB11FIP2, YWHAQ, PPP2R4, YWHAB, YWHAG, DMD, PINK1, GAB1, GAB2, RNF41, CAMK1, MAPT, BAIAP2, MAP3K3, SFN, USP21, TADA2A, PRKAA1, NEDD4, PARD6A, YWHAZ, PARD6G, NEDD4L, STK11, RHOA, PRKCE, PKD1, VCP, PARD3, AURKB, CDKN1A, C…	MARK3, ARHGEF2, CLASP2, DMD, GAB1, PARD3
BUB1B	+	0	6	62	0.0967742	HDAC1, CDC20, BUB3, MAD2L1, CENPE, APC, CDC27, CDC16, ANAPC7, PARP1, ANAPC4, NSL1, MXI1, MDM2, MAD2L1BP, PLK1, TUBB, CASC5, TP73, PTTG1, SGOL1, COMMD4, PNMA2, UGP2, TRIP13, ANAPC1, ANAPC2, BAG2, BUB1, DSN1, ZFC3H1, CCT2, EEF2, HSPB1, HSPH1, NDC80, MIS12, NUF2, PMF1, PSMA3, PSMA4, PSMA6, PSMB5, PSMD6, RPL39, SKIV2L2, BRCA2, SNCG, AP2B1, UBE2C, KAT2B, ZWINT, DNMBP, AJUBA, AURKB, PLK3, DAXX, FZR1, T…	CDC27, UGP2, ANAPC2, DSN1, ZFC3H1, KAT2B
PRKCZ		0	6	75	0.08	PARD6A, WWC1, FEZ2, ADAP1, NFATC2, PDPK1, CSNK2B, RPS6KB1, NCL, AKT1, RELA, YWHAG, YWHAQ, YWHAH, RAF1, YWHAB, YWHAZ, TIAM1, AKT3, FEZ1, SRC, PAWR, MAP2K5, PARD6B, HSP90AA1, MSH6, MSH2, SP1, ZNF71, UTP14A, NMT2, DENND5A, CCDC115, PIAS4, MBP, NCOA3, TFF1, HIST3H3, SQSTM1, VHL, NCF1, HIST1H1A, PPP1R14A, MARCKS, HIST1H1B, C1QBP, NPM1, CFL1, NUMB, AKT2, MAPK7, CKAP4, DYNLL1, LLGL1, LLGL2, PARD6G, PRKC…	NCL, HSP90AA1, MSH6, UTP14A, MARCKS, PARD3
LATS1		0	6	87	0.0689655	CDK1, ITCH, WWC1, MAST2, LIMK1, YAP1, AURKB, HTRA2, PPP1R13B, MOB1A, XIAP, RAF1, MOB1B, NPHP4, WWTR1, APP, FOXL2, NUAK1, PPP1R11, PPP6R3, ALPP, PPP1R12A, PTEN, PLK1, PPP1CC, EIF4EBP1, AMOT, AMOTL1, ASS1, CEP131, CCP110, CEP152, CEP192, CGN, CNTROB, DNAJC11, INADL, KIAA1549, KIRREL, LATS2, LIMD1, LZTS2, MAGI1, MPP5, OFD1, PARD3, PKP4, PTPN13, PTPN14, RAB35, SDCCAG3, SEC16A, SIPA1L2, TJP2, HSP90AB1…	PPP1R12A, CEP131, PARD3, PKP4, SEC16A, TFIP11
PRKAA1		0	6	105	0.0571429	MTOR, TSC2, FNIP1, CFTR, EIF5B, PRKAG1, SUPT16H, FXR2, PA2G4, SND1, G3BP1, PARP1, FMR1, PRKAB2, PRKAB1, RPL35, HSP90AA1, HSPA4, TUBA1A, CDC37, SIK3, YWHAZ, YWHAE, SIK1, SIK2, VCP, PPP2R1B, PPP2CA, USP2, NUAK1, NUAK2, BRSK1, BRSK2, MARK1, MARK2, MARK3, MARK4, SNRK, PSMD11, CRBN, EPM2A, RPTOR, HDAC5, CRTC2, ABI1, CPE, MDM4, HSP90AB1, ACACA, FKBP5, PRKAG2, NME1, TRIM27, VPS52, TRIP6, BHLHE40, ZBED1,…	HSP90AA1, HSPA4, MARK2, MARK3, PSMD11, FKBP5
RAF1	+	0	6	133	0.0451128	HRAS, VDAC1, RASD2, CNKSR2, YWHAB, OIP5, PHKA2, CCT3, MRAS, SHOC2, TSC22D3, STK26, PRKCE, BCL2, BCL2L1, MAP2K1, PEBP1, GRB10, KRAS, NRAS, AKT1, HSP90AA1, GNG4, RHEB, YWHAZ, RB1, RBL2, PRKG1, JAK2, CFLAR, CDC25A, BRAF, MAP3K1, PDGFRB, MAP3K5, PHB, RAP1A, BAG1, YWHAG, YWHAQ, YWHAH, PRKCZ, RRAS, PRPF6, YWHAE, LCK, LTK, XIAP, STUB1, EEF1A1, HSPA8, HSPA5, PEBP4, SCNN1B, NEDD4L, SGK1, STK3, BRAP, WDR83…	CCT3, HSP90AA1, BAG1, HSPA4, HUWE1, PACSIN3
LYN	+	0	6	168	0.0357143	MUC1, PDE4A, CD22, PTPN6, CDK1, UNC119, GAB2, DOK1, NEDD9, BCAR1, PLCG2, GAB3, JAK2, EPOR, SKAP2, RPS6KB1, RPS6KB2, KIT, SKAP1, CSF2RB, PRKDC, EVL, PPP1R15A, PECAM1, PAG1, TRAT1, CBL, NMT1, TYK2, CD72, RPL10, SHC1, HCLS1, PPP1R8, PIK3CG, PTPRC, TRPV4, CSF1R, FASLG, CENPV, NDFIP2, KHDRBS1, SH3KBP1, FGFR2, TP53, CREBBP, PDE4D, ACSL3, SH2D1A, ANKRD54, HNRNPK, RNF180, KHDRBS2, LNP1, PIK3R3, PAK1, SH2…	PRKDC, KHDRBS1, SH2D4A, UGP2, TRIM28, HSP90AA1
TSSK6		0	5	17	0.294118	MBP, HSP90AA1, HSPA8, HSPA4, HIST2H2AC, HIST1H3A, H2AFX, APP, CCT2, CCT3, CCT4, CCT5, CCT6A, CCT7, CCT8, FKBP5, TCP1	HSP90AA1, HSPA4, H2AFX, CCT3, FKBP5
CAMKK2		0	5	25	0.2	OBSL1, CALM1, FLNC, PRKAA2, GCN1L1, XPOT, IQGAP2, PRKDC, PRKAG1, FLNA, ATG4B, ESYT2, MAPK14, FANCI, SMC1A, SMC3, SLC25A11, IRAK1, APP, SGK1, CAMK1, PRKACA, CEP63, NEDD4, HSP90AA1	PRKDC, MAPK14, SMC1A, SMC3, HSP90AA1
CDK20		0	5	28	0.178571	ICK, PPP5C, CDK2, CSNK2B, CCNH, GTF2IRD2, PANK4, CDK12, ERC1, FKBP8, TRAFD1, EEF2, FANCD2, SMC1A, RBBP4, PSMC6, PSMD1, PSMB2, MAGED2, STUB1, PSMB5, POLR2B, NTPCR, ZNF146, RAF1, ATP1A1, NOP58, MAK	PANK4, TRAFD1, FANCD2, SMC1A, MAGED2
MAP2K7		0	5	32	0.15625	MAPK8IP1, MAPK8IP2, MAP3K5, MAPK8, MAP3K1, MAP3K4, JUN, WDR6, BCL10, MAPK9, RPL30, ZAK, GADD45B, DUSP19, MAP2K4, MAPK8IP3, MAP3K11, MAP3K12, MAP3K13, MAPK14, MAP3K2, ALK, ELAVL1, MYC, LRRK2, MAPK1, VRK2, HSP90AA1, ATF4, LPXN, FBXO6, MAP3K3	JUN, BCL10, MAPK9, MAPK14, HSP90AA1
MAP2K4		0	5	34	0.147059	FLNC, MAPK8, MAP2K7, AKT1, ITCH, MAPK9, PML, MAPK10, MAP3K1, MAP3K5, MAP3K4, MAPK14, APP, JUN, MAP3K7, MAPK1, GEMIN5, RBBP8, SPAG9, MAP4K2, MAP3K8, MAPK8IP3, MAP3K11, ARRB2, MAP3K2, NPHS1, BLNK, MAP2K6, MAP3K3, LRRK2, ARRB1, GCH1, EGFR, MAP3K10	MAPK9, PML, MAPK14, JUN, SPAG9
RPS6KA3	+	0	5	34	0.147059	PEA15, CREBBP, MAPK1, MAPK3, PDPK1, H2AFX, EIF3C, ATP5J, BARX1, MASP1, SMS, ESR1, YBX1, NFKBIA, TRAF2, MAPT, HIST1H3A, HMGN1, FGFR1, DFFA, HSPA8, NAPRT, RASAL1, SLC9A3R1, MAPK14, NEDD4, NFATC1, HSP90AA1, CSE1L, GDA, NPEPPS, TGM2, RPS6KA1, EGFR	H2AFX, HMGN1, DFFA, MAPK14, HSP90AA1
PASK		0	5	37	0.135135	STK16, FBL, PSMB1, WDR5, AGO2, AP1G1, PRR14L, FAM120A, HJURP, IQGAP3, MAP7, MKI67, NOL9, NOM1, PRKRIR, PRPF6, EMILIN3, ZBTB21, AGO1, OBSL1, IKBKAP, ZNF628, ZNF574, RAD50, RECQL4, SENP5, TAF6L, GTF3C2, TRMT2A, ZBTB24, ZNF638, ZNF768, BAG6, CEP78, LAS1L, HSP90AA1, NLK	PRR14L, HJURP, MKI67, RAD50, HSP90AA1
AKT2		0	5	40	0.125	APPL1, SH3RF1, CHUK, TCL1A, TCL1B, MTCP1, XIAP, SETDB1, TTC3, ESR1, CHEK1, VIM, APP, HSP90AA1, MAP3K5, PNPLA3, SNX27, APOA1, APOB, CCL14, SPRR2A, SORBS2, NAMPT, TMED2, POFUT1, STEAP4, POLR1B, PRKCZ, CLIP3, PLEKHO1, SNAI1, HIST1H3A, GSK3B, PRKDC, GRK5, SKI, FSHR, ABCG8, EGFR, CDKN1A	CHEK1, HSP90AA1, SNX27, GSK3B, PRKDC
MARK4		0	5	46	0.108696	MYH9, MYH10, HSPA4, TUBG1, ACTA1, TUBB, TUBA1A, MAP2, MAPT, MAP4, USP9X, ARHGEF2, MTCL1, KCTD20, PPP2R1A, PNMA1, SOGA1, RNF41, MYO18A, YWHAH, MYBBP1A, PPP2CB, SMARCA4, CDC42, PNMA2, PRKCI, DOCK7, USP7, CYFIP1, CYFIP2, RPTOR, ODF2, KRT40, NOTCH2NL, HGS, USP21, MARK2, PRKAA1, NEDD4, PARD6A, STK11, PRNP, HNRNPK, KRT31, KHDRBS3, MTUS2	HSPA4, MAP4, ARHGEF2, MYBBP1A, MARK2
RPS6KB1		0	5	53	0.0943396	AKT1, CSNK2B, MTOR, GDI2P1, PPP2R2A, TERT, XPO1, EIF3B, EIF3F, EEF2K, RPTOR, POLDIP3, RBX1, MDM2, EP300, KAT2B, DPPA4, CLEC3B, MXD1, EIF3H, RPS6, PLD2, IRS1, APP, MAPT, URI1, TRIB2, MAPK8, RHEB, NR1I2, TRAF4, ACTA1, BTK, CSNK2A1, LYN, PDK1, PRKCZ, SRC, SYK, EIF3C, COASY, RICTOR, NEDD4, ELAVL1, NFATC1, SQSTM1, MAPKAP1, HSP90AA1, STAT1, KIR3DL1, HTT, NCBP1, EIF4E	KAT2B, RPS6, RICTOR, HSP90AA1, HTT
PRKCB		0	5	54	0.0925926	RASGRP3, GNB2L1, YWHAG, GNA12, GNA13, RIPK4, RGS2, TIAM1, PDLIM5, LMNB1, CDK1, RBCK1, HSPA4, HIST1H3A, DDX58, TRIM41, EGFR, RNF31, IBTK, TOP2A, NCF1, HIST1H1A, LSP1, H1F0, CARD11, SDC2, ITGB2, GSK3A, CASR, RB1, SYT6, HIST1H1B, MARCKS, NUMB, MBP, EP300, SHCBP1, NCAM1, ADRBK1, BTK, CSF2RB, PDPK1, AFAP1, IKBKG, TERF1, TINF2, KCNA5, PPP2R4, PPP1CA, TNFRSF1A, FN1, HSP90AA1, LYN, PRKCD	LMNB1, HSPA4, MARCKS, NCAM1, HSP90AA1
MAPK7		0	5	56	0.0892857	YWHAE, YWHAB, GJA1, SGK1, PTPRR, RAF1, MEF2A, MEF2D, MEF2C, GOLGB1, FOS, ETS1, APP, PML, GANAB, HSP90B1, HSP90AB1, HSPA5, HSPA4, PKM, ATP5A1, PPP3CA, FSCN1, TUBB, ACTB, GAPDH, LDHC, MYLK2, YWHAZ, YWHAG, YWHAH, CDC37, BAG3, SH2D2A, NR1I2, PFDN1, VBP1, PFDN2, PFDN6, PFDN5, PFDN4, JUP, DSC1, DSG1, TP53, MAP3K2, MAP2K5, NFE2L2, PRKCZ, UBE2C, HSP90AA1, FGF21, C5orf30, EGLN3, ZBED6CL, ACTN4	GOLGB1, PML, HSPA4, BAG3, HSP90AA1
TYK2		0	5	60	0.0833333	STAT1, XRCC5, VAV1, JAK1, CBL, SOCS1, KLF10, COPS5, TRAF4, KRT40, KHDRBS2, SIVA1, BAG2, CCT2, CCT3, CCT4, CCT5, CCT6A, CCT7, CCT8, DDX5, HNRNPH1, HSPB1, CEP170B, RAN, RUVBL1, RUVBL2, SLC2A1, TCP1, ALYREF, TRIM28, TUBA4A, WDR20, GNB2L1, PRMT5, IFNAR1, CRKL, ELP2, IL13RA1, LYN, PTPN6, PLAUR, IL6ST, FYN, PTPN1, STAM2, GHR, IRS2, DNM2, TK1, LNX1, PTAFR, EIF2AK2, HSP90AA1, JAK3, FHL3, HNRNPK, SHMT2, M…	CCT3, CEP170B, ALYREF, TRIM28, HSP90AA1
TGFBR1		0	5	61	0.0819672	TGFBR2, ZAK, SMAD7, SMURF1, ENG, FNTA, AP2B1, TGFB1, PPP2R2A, PIK3R1, PIK3R2, STRAP, CLU, CAV1, SMAD2, SMAD4, MAP3K7, MAPK14, HSP90AA1, EP300, HSPA4, TSC22D1, SMURF2, ITCH, HMMR, USP11, USP15, TRAF6, TOLLIP, BAMBI, TAB2, SPTBN1, SMAD3, ANK1, TPM1, PEG10, ACVRL1, NRP1, RANBP9, TRAF4, PSEN1, NOTCH1, FKBP1A, BMPR2, DAB2, CD44, SNX6, SKI, SKIL, ELAVL1, USP4, MYOC, SMAD6, PAK1, CDC42, ARHGEF6, KCNK18,…	MAPK14, HSP90AA1, HSPA4, TSC22D1, OXSR1
BTK		0	5	65	0.0769231	ARID3A, GTF2I, PRKCB, CAV1, PRKD1, KHDRBS1, VAV1, EWSR1, WAS, RPS6KB1, RPS6KB2, FYN, LYN, HCK, CBL, IBTK, BLNK, PLCG2, CBLB, GNAQ, BCL2L11, TLR8, TLR4, TLR6, TLR9, IRAK1, GNB1, SYK, APP, STAT5A, RPS3, AFG3L2, ACTA1, ACTN1, ATP5A1, ATP5B, POTEKP, CORO1C, DDX3X, DBN1, EEF1A2, FLNA, GAPDH, HRNR, KRT5, MYLK2, NDUFS1, SFPQ, SPTA1, HADHA, TUBA4A, TUBB4B, TWF1, PLAU, SH3BP5, JAK1, ARHGAP17, GRB2, MYC, F…	GTF2I, KHDRBS1, DBN1, TWF1, HSP90AA1
JAK1		0	5	71	0.0704225	STAT3, ABL2, TEC, BTK, IRS1, IGF1R, IL2RB, IL6ST, STAM2, PTPN11, STAT5B, STAT5A, IL21R, GRB2, IL9R, TSHR, RAF1, HIST3H3, IFNAR2, SOCS1, SOCS3, STAT6, STAT1, PLCG1, PLA2G4A, MDM2, DSP, FLG2, ATIC, ARRB1, ELF3, ABL1, GNB2L1, IL27RA, PRMT5, SHB, IL10RA, PTK2B, BRCA1, TYK2, TNFRSF1A, IRS2, ELP2, CSF3R, IL5RA, PTPN6, PLAUR, IL4R, IFNGR1, GHR, AGO4, CSF2RB, TIRAP, SIRT1, EGFR, TOP1, EIF4A3, MAGOH, SMUR…	BRCA1, TOP1, EIF4A3, HSP90AA1, PML
CDK5		0	5	74	0.0675676	LMTK2, NES, NDEL1, CDK5R1, CCND2, PAK1, CDK16, TP53, PARK2, TLN1, BAG6, ALAS1, H1F0, FZR1, RPL34, RB1, DAB1, DNM1, KIF26B, ODF1, AMPH, MAPT, MBP, HTRA2, APP, GBP1, CDKN1B, HIST1H1B, PPARG, CDKN1A, C2CD5, CCNB1, CABLES1, FIBP, KIAA0195, CABLES2, DCLK3, CCND3, STIP1, CCNE1, GLUD1, HSP90AA1, HSP90AB1, TCP1, CCNA2, CCT6A, CCT5, CCT3, CCT8, CCT4, CCT2, CDK3, CDK18, TRAP1, CCT7, CCNI, STXBP1, GAK, CDK5…	CCND2, C2CD5, HSP90AA1, CCT3, BRCA1
FES		0	4	22	0.181818	BCR, HSP90AA1, HSPA4, FKBP4, FKBP5, PTGES3, PPID, STAT3, BCAR1, HSH2D, PDE4DIP, ZNF775, ZNF746, TRIM28, MDFI, DSP, PSMD13, PIK3R1, NEDD4, TERF1, POT1, EGFR	HSP90AA1, HSPA4, FKBP5, TRIM28
MAP3K10		0	4	24	0.166667	NEUROD1, RAC1, CDC42, KIF17, KIF3A, KIFAP3, KRTAP3-4P, YWHAE, HPCA, HTT, MAPK8IP1, MAPK8IP2, DNM1, CLTC, ABL2, KIAA1804, COPS2, MAP2K4, DLG4, HGS, MAPK9, MAPK1, MAPK14, GARS	KIFAP3, HTT, MAPK9, MAPK14
PRKD1		0	4	24	0.166667	ADAP1, BTK, JUN, C1QBP, HSPB1, COPS2, COPS5, COPS7A, TP53, IBTK, AKAP13, PPP1R14A, BAD, MT2A, HDAC5, YWHAZ, MAPK9, MAPK8, YWHAQ, PLCG1, SYK, PLCG2, HDAC7, HSP90AA1	JUN, AKAP13, MAPK9, HSP90AA1
MAPK11		0	4	27	0.148148	HDAC3, PML, CCND1, POLR3D, C9orf78, CPNE6, MAPK14, SOCS3, MBP, HTRA2, APP, ATF2, SH2D1A, NOXA1, MAPT, MAPKAPK3, MAPKAPK2, OBSL1, MKNK1, DUSP9, VARS, CUL7, CCDC8, ARHGAP12, RPS6KA5, PKN1, BAG3	PML, MAPK14, ATF2, BAG3
MAP3K11		0	4	34	0.117647	KIF17, KIF3A, KIFAP3, KIF3B, MAPK8IP1, MAPK8IP2, AKT1, IKBKB, CHUK, MAP2K4, MAP2K7, COPS5, TRAF6, HSP90AA1, CDC37, HSP90AB1, PIN1, HSPA4, STUB1, SH3RF1, CDC42, RHOG, MAP4K1, MAPK8IP3, DLG4, TRAF2, CLEC4G, TRIM5, MAP4K2, CBL, GSK3A, GSK3B, APP, EPS8	KIFAP3, HSP90AA1, HSPA4, GSK3B
TP53RK		0	4	34	0.117647	TPRKB, TP53, OSGEP, LAGE3, C14orf142, AARSD1, KIAA1279, METTL1, NIF3L1, NSUN2, PANK4, PRKACB, RANGAP1, SAE1, SH3GL1, THG1L, TOM1L1, TPD52L2, UFM1, SMS, NUP43, INADL, CALCOCO2, ELAVL1, PRAME, HSP90AA1, ACTR2, ACTR3, CALU, DPP9, EEF2K, EFTUD1, RPRD1B, MTUS2	NSUN2, PANK4, SAE1, HSP90AA1
STK25		0	4	35	0.114286	PDCD10, PPP2R1A, PPP2CA, STRN, STRIP1, STRN3, PPP2R1B, STRN4, MOB4, CTTNBP2NL, SIKE1, STRIP2, SLMAP, TCP1, FGFR1OP2, APP, PPP2CB, DYNLL1, GOLGA2, ACACA, TAOK1, CTTNBP2, STK26, CCNDBP1, CEP70, CCDC36, STK24, USP36, IKBKG, UBE2D3, NEDD4, LRRK2, MAPK9, TRIM27, ZDHHC17	STRN3, CTTNBP2, USP36, MAPK9
PIM1		0	4	36	0.111111	HSP90AA1, SNX6, SND1, CDC25A, NFATC1, CBX3, CDKN1A, NUMA1, CBX1, HIST2H3C, MAX, MYC, SKP2, CDC20, ABCB1, PPP2R5E, PPP2CA, PIN1, FZR1, MDM2, MARK3, HSPA4, APP, FXR2, ZBTB1, TFPT, BANP, HEXIM2, BEND7, SHMT1, CDC34, PPP2R4, ELAVL1, FH, NHLH1, EGFR	HSP90AA1, NUMA1, MARK3, HSPA4
MAPK10		0	4	39	0.102564	MAPK8IP3, GTF3C1, UNC119, ARRB2, ARRB1, MCL1, CREBBP, CEP290, KIF26A, HDAC9, PLIN2, JUN, APP, ATF2, ELK1, PKMYT1, CDKN2A, CDKN2C, MAP2K4, GCH1, RELA, TNIP1, MSN, EZR, RDX, WDR62, HAX1, IMPDH2, DDX5, SH3BP5, DUSP1, DUSP10, DUSP16, TP53, MAPK8IP2, HDAC1, CDKN1B, MAPK9, LDHA	JUN, ATF2, WDR62, MAPK9
PRKACB		0	4	42	0.0952381	NGFR, RYR2, TNP1, TNP2, RPS6, RPL27A, KIAA1279, VAPB, HSP90AA1, HSP90AB1, PRKAR1A, PRKAR2A, PRKACA, AKAP5, PRKAR1B, PRKAR2B, DCAF7, DYNLL1, TRAP1, DYRK1A, MAPRE1, PDE4DIP, AKAP1, CDK5RAP2, AKAP9, VAPA, AKAP7, AKAP11, APPBP2, SPP1, CSNK2A1, ARFGAP1, ACVR1B, ACTR2, ACTR3, ARPC1B, ARPC2, ARPC4, PFDN1, SUMO1, TP53RK, TPRKB	RPS6, VAPB, HSP90AA1, AKAP11
STK4		0	4	47	0.0851064	HIST2H2BE, RASSF2, RASSF4, STK3, SAV1, MAP1B, RASSF5, RASSF1, TAOK1, SIRT1, ABL1, FOXO3, H2AFX, AKT1, SGMS1, RASSF3, AURKB, STRIP1, FGFR1OP2, KIF2A, KIF2C, MAP1S, MOB1A, MOB4, PRKRIR, RAB8A, SH3GLB2, SLMAP, SNX5, STRN, STRN3, STRN4, CDK3, ERC1, CNKSR1, SLX4IP, MAP1LC3A, MAP1LC3B, NEDD4, ELAVL1, CUL5, S100A13, IL2RG, CTTNBP2NL, LATS2, MOB1B, FBXW11	MAP1B, FOXO3, H2AFX, STRN3
PRKCE		0	4	49	0.0816327	RASGRP3, GAD2, GAD1, ADAP1, VDAC1, SLC25A4, HK2, CFTR, GNB2L1, GNA12, GNA13, MYH9, COPB2, KRT1, ACTA1, YWHAZ, TIAM1, PIK3CB, DSP, STAT1, HSP90AB1, KAT5, HIST1H1A, IBTK, MARK2, PPP1R14A, IKBKB, ITGB2, ATF2, RPS6KB2, BRAF, ELAVL1, NUMB, KEAP1, ZBTB16, NANOG, BAD, MAPK1, RAF1, GJA1, PDLIM5, AFAP1, KRT8, KRT18, MAP4K4, IKBKG, HSP90AA1, IL32, EGFR	MARK2, ATF2, KRT18, HSP90AA1
SGK1		0	4	49	0.0816327	CDC37, LTF, TUFM, VCP, IGHA1, IARS, PA2G4, PIGR, KPNA2, CAMKK2, MAPK7, SLC9A3R2, PDPK1, NEDD4, CARHSP1, MLLT3, RICTOR, SYVN1, STUB1, TSC22D3, RAF1, HSPA4, NEDD4L, WNK4, MAPT, MAGEA1, TMEM184C, YWHAZ, YWHAQ, RPTOR, MTOR, AKT1S1, CDKN1B, NDRG1, CD40, FANCA, PIK3CA, PPP2CA, IKBKG, PDK1, COMMD1, SCNN1B, ELAVL1, WNK1, WNK2, UBC, HSP90AA1, GADD45G, RABAC1	RICTOR, HSPA4, UBC, HSP90AA1
CDK19		0	4	50	0.08	MYCBPAP, RB1CC1, SRSF7, SMARCA4, BCL6, SUZ12, MED9, MED18, MED1, MED16, FKBP15, GNAQ, MYEF2, COMMD4, NIFK, CTCF, GPN1, CUTA, RNPC3, APOD, ERC1, MED12, MED13, MED14, MED17, MED13L, MED4, MED15, CLU, MED6, MED24, MED8, CCNC, MED23, MED27, MED20, AZGP1, MED29, MED31, MED28, MED22, PIP, MED11, MED30, MED7, MASP1, MED10, MED19, MED26, ZC3H13	MED1, MED24, MED8, MED26
CASK	+	0	4	55	0.0727273	TSPYL2, DLG4, DLG1, APBA1, C16orf70, LIN7A, SDC1, SDC2, EPB41, RPH3A, TBR1, ARIH1, PARK2, IL15RA, WNT7B, CDK9, SMEK1, DUSP3, IL18, MARS, MLLT6, P2RX7, PCBP2, PCM1, GCNT3, TRIM22, PLK2, ELL2, SH2D4A, ABLIM1, DTNB, EEF2, LIN7C, ARHGEF26, SNTB2, ID1, KCNJ12, KCNJ4, LIN7B, FCHSD2, ATP2B4, F11R, CNTNAP4, CNTNAP2, HGS, SPATA2, UIMC1, ELAVL1, PRKD2, ERBB2IP, BNIP3L, SRPK2, PTGS2, NEDD1, FOXRED2	EPB41, SH2D4A, UIMC1, NEDD1
CDK7		0	4	61	0.0655738	MTA1, MNAT1, HDAC2, ESR1, GTF2H1, ERCC3, MCM7, CCNH, TP53, SUPT5H, RUVBL2, ERCC5, HSP90AB1, GTF2H3, GTF2H4, GTF2H2, HNRNPU, CCAR2, CCT2, CDK2, HIST1H1A, POLR2A, ANXA2, ERCC2, CDK9, AR, SMAD1, CTDP1, CTD, POLR2B, CDK6, GTF2E1, BRCA1, UBE2D1, APP, GTF2E2, MBP, HLA-DQA1, HSD17B4, GTF2H5, ATP2B4, A2M, CUX1, MED21, TCEA1, E2F1, CDC37, THRA, TAF7, PRKCI, ARRB2, CCNA2, HSP90AA1, UVSSA, CDK1, CCNB1, SRPK…	SUPT5H, BRCA1, TAF7, HSP90AA1
STK24		0	4	61	0.0655738	PDCD10, STRN, STRN3, PPP2R1A, STRN4, MOB4, STK25, STRIP1, PPP2CB, SLMAP, APOD, DDX5, G3BP2, HNRNPH3, PDCD6IP, ZBTB24, JPH3, SYNCRIP, HNRNPA3, FABP5, DSP, PPP2CA, PPP2R1B, CTTNBP2NL, SIKE1, STRIP2, CCT2, CCT8, CTTNBP2, CCT3, TCP1, CCT5, FGFR1OP2, CCT6A, CCT7, CCT4, ALDH7A1, ASNS, EIF5, ISOC1, MAT2B, MSN, PDIA4, PPP1CA, SCPEP1, TUBB, XPO1, DYNLL1, PROSER2, STK26, MCC, TRAF3IP3, NEDD4, VAV2, ELAVL1,…	STRN3, CTTNBP2, CCT3, TBCB
ALK		0	4	62	0.0645161	PTN, SHC1, JAK3, SHC3, RAB35, HSPD1, MAP3K4, DYT10, GRB2, SOCS1, PIK3CB, RAD17, IRF7, EPHB2, EIF4B, MAPK8IP3, CENPF, PLCB2, PDX1, STAT3, MYBPC3, MAP2K7, JAK2, MAP3K5, MEP1B, GAK, EPHA1, UBASH3A, MTIF2, MYLK, MAP3K1, MAPK1, SOCS5, CDK13, SMC6, IRS4, KRT18, KRT74, PLCG1, ZC3HC1, HSP90AA1, BCAR1, ACTB, PDLIM3, VIM, TUBB4B, MYO6, MYH10, MYH9, TUBGCP2, ACTN4, CORO1C, FLII, BICD2, GNB2L1, SRC, PXN, IRS…	CENPF, KRT18, ZC3HC1, HSP90AA1
STK3		0	4	69	0.057971	STK4, SAV1, ATG4B, PLK1, CACYBP, RASSF2, FREM1, KHSRP, DDAH2, PHAX, QARS, MPP1, GBP2, LATS1, MOB4, MOB1A, RASSF1, MBP, MOB1B, EIF4EBP1, RAF1, AKT1, ZC3H7A, SULT2A1, RASSF3, AURKB, ERLIN2, STRIP1, FGFR1OP2, KIF2C, MAP1S, PRKRIR, RAE1, RASSF4, RASSF5, RUNDC3B, SLMAP, STRN, STRN3, STRN4, TSPYL1, NEB, MAP1B, CDK3, DST, ACACA, VAPA, TRAF1, TFPT, GMCL1, FAM9B, CNKSR1, MAP1LC3A, MAP1LC3B, RASSF6, NRD1, …	KHSRP, STRN3, TSPYL1, MAP1B
CSNK1A1		0	4	72	0.0555556	HMGB1, HMGB2, RCC1, PPP1R14A, SYT9, ERF, ADAP1, KPNA2, PPP2CA, ACTA1, AXIN1, TNFRSF1B, APC, PHLPP1, MDM4, MALT1, BCL10, NFKBIA, CDC25A, PDE4D, HSPA4, HSP90AA1, MDM2, GLI3, MAPT, SNCA, PARK2, PIP5K1A, HNRNPC, GNB2, FAM83G, BACH1, SEC16A, HMMR, CSNK1D, CSNK1E, SEC13, DYNLL1, ACACA, SEC23B, FAM83B, ZNF618, MZT2B, MZT2A, FAM83H, USP34, EPM2AIP1, DYNLL2, SNX22, UNC45A, FAM83D, RASAL2, DBR1, SNX24, TIA…	BCL10, HSPA4, HSP90AA1, SEC16A
LCK		0	4	78	0.0512821	PIK3R1, UNC119, PIK3CA, NOTCH1, CTNND1, PTK2B, CD44, CBL, KIT, SKAP1, PI4KA, PAG1, TRAT1, ZAP70, PECAM1, FAS, SQSTM1, RASA1, SYK, PTPN6, PTPRC, HSP90AA1, NR3C1, KHDRBS1, SH3KBP1, LAT, CD3E, CD247, FAM174A, SOS1, IL2RB, SOCS1, SOCS2, SOCS3, CISH, WAS, G3BP1, MAPK1, SMAD2, SMAD3, WASL, BAG6, CDKAL1, LZTS2, BRCA1, PRKCQ, AXL, UBE3A, BCAR1, PXN, NR2F2, SH2B3, ARHGAP17, MS4A1, NEDD9, CD48, CD4, ADAM15…	HSP90AA1, KHDRBS1, BRCA1, UBE3A
PTK2		0	4	95	0.0421053	IRS1, SOCS2, ATG12, BCAR1, DOCK1, SRC, CRK, MAPK8IP3, EGFR, JAK2, STAT1, TGFB1I1, PXN, CCR5, CXCR4, PCSK1, TSC1, TSC2, PTPN11, EPHA2, ITGA4, FGR, TLN1, GRB2, AMPH, BIN1, FYN, YES1, NEDD9, STAT3, PPP1CB, SYK, LYN, PIK3R1, DCC, NEO1, GAPDH, PARP1, TP53, MDM2, SOCS3, HES1, NASP, FBP1, F13A1, BBS10, NACAD, EEF1G, DDX39A, ZNF331, EPS8L2, LPXN, DAG1, SH3KBP1, PDCD6IP, CBL, ASAP1, STAP2, STUB1, APP, PTR…	NASP, SAE1, GSK3B, HSP90AA1
MAP3K7		0	4	109	0.0366972	TAB1, TAB2, TAB3, MAP2K6, CHUK, SMAD6, XIAP, STRADB, HGS, TRAF6, MAP3K5, MAP4K4, CYLD, COPS5, HIPK2, TRAF2, IKBKG, MIB2, IKBKB, ERC1, PPP6C, PRKCQ, FYB, CARD11, HSP90AA1, CDC37, IRAK1, DAAM1, ZNF593, BBS10, RNF19A, PPP5C, RBX1, ZNF746, NDUFS6, EZH2, EIF2AK2, RIPK1, ATM, SIVA1, USP4, MAP3K3, TRIM8, TRAF5, PELI3, MAVS, YEATS2, KAT2A, TADA3, CCDC101, DR1, STAT3, FBXW5, ROR2, DAZAP2, PRKAA1, PRKAB1, …	TAB3, HSP90AA1, BCL10, HCFC1
CDK15		0	3	11	0.272727	FKBP5, AFF4, NDUFA4, ATAD3B, JUP, RBM14, ROCK1, NOP58, CDK2, HSP90AA1, CDK9	FKBP5, AFF4, HSP90AA1
AURKC		0	3	12	0.25	CENPA, TACC2, HIST1H3A, BIRC5, NEDD4L, NEDD4, LNX1, BRCA1, HSP90AA1, AURKB, INCENP, SRPK1	TACC2, BRCA1, HSP90AA1
MAP3K12		0	3	12	0.25	MAPK8IP1, MAPK8IP2, MAP2K7, FTL, RGS1, TSC22D1, MBIP, EGFR, MAPK6, ELAVL1, HSP90AA1, FRA10AC1	TSC22D1, MBIP, HSP90AA1
SCYL2		0	3	13	0.230769	CLTC, ALYREF, NOP56, ARRB1, ARRB2, SPEN, ESR1, MAGOH, EIF4A3, ZFYVE9, SOX2, FBXO6, RAPGEF2	ALYREF, SPEN, EIF4A3
PBK		0	3	15	0.2	GPRASP1, KIAA1377, GPS2, H2AFX, USP5, ZBTB26, TRIM37, ARAF, MYC, LNX1, LRRC47, TERT, STRN3, ZFP64, NXF1	H2AFX, USP5, STRN3
SGK2		0	3	15	0.2	APP, CCT3, CCT4, CCT5, CCT6A, CCT7, CCT8, DDX5, FKBP5, ILF3, TCP1, NEDD4, NEDD4L, HSP90AA1, IL3RA	CCT3, FKBP5, HSP90AA1
NRBP1		0	3	16	0.1875	TSC22D4, LRIF1, TCEB2, TCEB1, COPS5, SART3, RIBC2, TSC22D1, GSK3B, CSNK2B, TK1, CDKN1A, GADD45A, PPP1CC, CD2AP, ELP2	LRIF1, TSC22D1, GSK3B
NEK9		0	3	17	0.176471	SSRP1, NEK6, NEK7, RAN, DYNLL1, CHEK1, HSP90AA1, CAP1, GABARAPL2, GABARAPL1, NSMAF, MYC, SPDL1, MCM5, REPIN1, MDM2, HUWE1	CHEK1, HSP90AA1, HUWE1
CDK12		0	3	20	0.15	PRPF4, TRIM24, IPPK, VPS51, ZNF606, TCEB3, EWSR1, MGMT, SRRM2, RBM39, ELAVL1, MYC, CDK13, CCNK, BARD1, PAXIP1, PRPF40A, CDK20, CDK9, PIN1	TRIM24, TCEB3, SRRM2
TTK		0	3	20	0.15	CDC27, CDC16, TP53, CASC5, CTD, CDK2, APP, HDLBP, WDR5, UBE4B, TACC2, CDCA8, CDC20, RPS6KA1, MAPK6, ERI3, VCP, SHMT2, NXF1, FZR1	CDC27, UBE4B, TACC2
LIMK1		0	3	22	0.136364	NRG1, BMPR2, CDKN1C, CFL1, PAK4, LIMK2, PARK2, HIST1H1A, MBP, LATS1, APP, YWHAZ, PAK1, HSPA4, ELAVL1, HSP90AA1, BRAF, MAPK14, MAPKAPK2, ARRB1, ARRB2, SRPK1	HSPA4, HSP90AA1, MAPK14
PTK6		0	3	22	0.136364	KHDRBS1, APP, ERBB2, REL, WASL, EXOC5, FCHO1, CCDC33, EFHC2, KHDRBS2, SOCS3, CCT3, CCT4, CCT8, TCP1, STAP2, EGFR, ERBB3, FGFR1, DOK1, HSP90AA1, ADAM15	KHDRBS1, CCT3, HSP90AA1
CDC7		0	3	25	0.12	MCM2, DBF4, ORC1, ORC6, MCM4, MCM5, MCM7, MCM3, CHAF1A, RAD18, CDK2, TOB1, APP, MCM6, MCM10, CDKN1A, CDKN2A, GRHPR, CDK9, GPT, DBF4B, CLSPN, ICK, ORC5, CDK4	MCM2, MCM6, CLSPN
PRKCQ		0	3	25	0.12	VAV1, FYN, LCK, TAL1, IKBKB, YWHAG, AKT1, GLRX3, PDPK1, CHUK, IKBKG, JUND, NFE2L2, MAP3K7, FYB, CARD11, BCL10, YWHAQ, CBL, RASGRP3, MALT1, KCNA5, SELL, HSP90AA1, PRKCD	JUND, BCL10, HSP90AA1
BMX		0	3	26	0.115385	PTPN21, CAV1, PTK2, RUFY1, RUFY2, SRC, STAT3, PAK1, BIN1, SMARCA2, TNFRSF10C, TCEB3, FADD, FAS, FAF1, HDAC1, HSPA4, APP, C12orf45, CASP3, BCAR1, IKBKAP, HSP90AA1, EGFR, ERBB2, FBXO25	TCEB3, HSPA4, HSP90AA1
FIP1L1	+	0	3	27	0.111111	APP, WDR33, NUP153, PRMT2, PRMT6, ZMYND19, CPSF4, SRRM2, HNRNPA1, COPS5, CPSF1, CPSF2, CPSF3, LIG4, CSNK2A1, HDAC9, CLK2, WWOX, STAU1, GOLGA2, SGTA, NAA10, CUL7, OBSL1, EZH2, SUZ12, RNF2	NUP153, SRRM2, STAU1
MET		0	3	31	0.0967742	CTNNB1, CDH1, HGF, RANBP9, GRB2, SHC1, SOS1, CBL, STAT3, DCN, SPSB1, SPSB2, SPSB3, SPSB4, CBLC, STUB1, HSPA4, HSP90AA1, GLMN, GGA3, GAB1, LRIG1, CRK, SH3KBP1, RANBP10, SRC, GAB2, INPPL1, GNG12, FBXO6, HGS	HSPA4, HSP90AA1, GAB1
CDK11A		0	3	32	0.09375	CCNL2, CCNL1, PAK1, B4GALT1, GADD45A, CSNK2A1, CSNK2A2, CSNK2B, PRPF40A, RBM25, PSMD1, KPNA2, C18orf25, A2M, KPNB1, HKR1, ZNF267, ZNF460, ZNF510, ZFP14, ZNF33A, CDKN2A, NOP58, SKIV2L, EIF3F, RNPS1, SMAD3, HSP90AA1, SOX2, PIN1, CDC37, FKBP5	C18orf25, HSP90AA1, FKBP5
PRPF4B		0	3	32	0.09375	PNN, PRPF8, EFTUD2, SUPT16H, RPS11, RPL5, MAPK12, SRRM2, PRPF6, SNRNP200, DDX23, SART1, USP39, PRPF4, SNRNP40, PRPF31, SNRPB, SNRPD1, NUDT21, RNPS1, YWHAG, POLR3F, HSPB3, RRP1B, ARRB2, SIRT7, ESR1, MAGOH, SRPK2, SRPK3, SHFM1, OBSL1	PNN, SRRM2, USP39
STK38		0	3	32	0.09375	CTDP1, MAP3K1, MAP3K2, MOB2, MOB1A, MOB1B, ISG15, HERC5, TRIM25, MYSM1, AGO3, YWHAB, YWHAZ, VHL, ARRB1, ARRB2, TCF3, GRK5, CALM1, S100B, MTOR, RICTOR, MAPKAP1, NOTCH1, EIF4A3, MAGOH, SMURF1, HSP90AA1, KMT2E, NPM1, FBXO6, ZBTB1	RICTOR, EIF4A3, HSP90AA1
CSNK1D		0	3	33	0.0909091	DVL3, GJA1, DVL1, MDM2, HN1L, KDR, TP53, PML, DBNDD2, SNCA, MAPT, APP, USP16, SMAD2, SMAD3, SMAD4, FHL1, TRIM9, LURAP1, BRCA1, MCC, PER1, AKAP9, PTPN14, ATM, BYSL, PPP1R14A, YWHAZ, MTSS1, NEDD4, CSNK1A1, CSNK1E, ZDHHC17	PML, TRIM9, BRCA1
GSK3A		0	3	34	0.0882353	AR, MYC, EBNA1BP2, GLI3, CREB1, MAPT, PRKACA, AKT1, HSP90AA1, DEAF1, SPICE1, MAP3K11, NBR1, VTA1, GSKIP, SPG21, ARHGEF11, KRBA1, FAM193B, PSMD1, AXIN1, AXIN2, PPP1R2, FRAT1, AKAP9, YWHAG, HDAC6, PRKDC, PRKCA, PRKCB, PRKCG, PRKCH, PRKCD, ZDHHC17	HSP90AA1, ARHGEF11, PRKDC
NTRK1		0	3	34	0.0882353	ABL1, MATK, PLCG1, SH2B1, SHC1, SH2B2, ARHGAP32, NGF, GIPC1, RGS19, SQSTM1, TRAF6, NEDD4, CBL, HSP90AA1, HSPA4, CDC37, SORBS1, TNK2, GRB2, CAV1, NTF3, FRS2, RAP1A, SHC3, PTPN1, MYCN, PIAS2, SP1, NEDD4L, MYC, SGSM3, SNX17, SNX27	HSP90AA1, HSPA4, SNX27
MARK3		1	3	39	0.0769231	RASGRF1, ATP6V0C, CHGB, SAAL1, PMPCB, PNPLA2, VPS11, TTR, HDAC7, MAP2, YWHAZ, YWHAE, CDC25C, PKP2, KSR1, PIM1, TCEA2, MAPT, CAPZA1, CAPZB, CNBP, DLG5, HNRNPDL, MTCL1, ALYREF, SFN, YWHAB, YWHAG, YWHAQ, USP21, MARK2, HDAC4, HDAC5, TADA2A, TERF2, PRKAA1, YWHAH, MITF, ASB13	CNBP, ALYREF, MARK2
TGFBR2		0	3	43	0.0697674	TGFB3, ENG, AP2B1, TGFBR3, TGFB1, TGFB2, CCNB2, CCNB1, PIK3R1, PIK3R2, STRAP, CLU, ACVR1, HSP90AA1, TSC22D1, TRAF6, MAP3K7, TGFBR1, APP, IQGAP1, PEG10, NRP1, TRAF4, CBL, SMURF2, SMAD7, DAB2, CTNNB1, SNX6, SMURF1, PAK1, CDC42, ARHGEF6, KCNK18, FBXO34, OXSR1, PPP1R16B, OCLN, TERT, PDGFRA, RCVRN, GOPC, NRP2	HSP90AA1, TSC22D1, OXSR1
ERBB4		0	3	46	0.0652174	DLG3, SNTB2, DLG4, YAP1, DLG2, STAT5A, SHC1, CRK, GRB2, PTPN11, PIK3R2, NCK1, ERBB2, DLG1, ITCH, NEDD4, TAB2, NCOR1, PIAS3, PIAS4, WWOX, WWP1, TRIM28, MDM2, TP53, BYSL, TRO, ANKS1B, ANKS1A, CBL, RNF41, CD44, MUC1, EREG, NRG1, NRG2, HDAC6, LRIG1, EGFR, USP8, HSP90AA1, ABL1, RASA1, ABL2, SYK, NUDCD1	TRIM28, ANKS1A, HSP90AA1
JAK3		0	3	46	0.0652174	TIAF1, STAT5A, IL2RG, STAT5B, SOCS3, JAK1, JAK2, TYK2, STAT3, STAT6, BAG2, CCT2, CCT3, CCT4, CCT6A, CCT8, GNAS, GPATCH8, MAGED2, NAP1L1, NAP1L4, RNPS1, SRRM2, TCP1, TUBB1, PRMT5, SHB, PTK2B, CXCR4, ALK, LEPR, IRS1, CD3E, CD247, STAM, STAM2, IKBKG, UHRF2, ERBB3, IL4R, GTF2B, APOA1, CD81, CDK1, IL7R, KIT	CCT3, MAGED2, SRRM2
RPS6KA5		0	3	48	0.0625	MAPK1, MAPK11, EGF, CREB1, BAD, HIST1H3E, HIST2H3C, HIST2H2BE, HIST2H4A, DDAH2, ERH, UNC119, ZNF775, ACTG1, ROBO2, PDLIM1, RAI1, AKT1S1, RNF19A, CRMP1, SMAD6, DNAJC11, ITSN1, SMARCB1, EZH2, HSPB1, EIF4E, ETV1, EP300, CREBBP, SMARCA4, YWHAZ, NFKB1, APP, MAPT, RELA, NR3C1, ZAK, TXNDC11, MAPK14, HSP90AA1, IL17RB, GPRASP2, ALG8, CSNK2B, FN1, RPA1, MDFIC	MAPK14, HSP90AA1, MDFIC
DYRK2		0	3	49	0.0612245	RAD54B, MDM2, UBR5, DDB1, VPRBP, HSPA5, HSPA1A, HSPA1B, HSPA8, DLST, XPNPEP3, RPS2, PDHB, RPL7, RPL4, HNRNPU, SSBP2, TUBA1C, RPLP0, NPM1, EEF1A1P5, SLC25A3, RPL7A, HSP90AA1, DAP3, DAW1, TUBA3C, RBMXL2, RPA1, PCMT1, HSPA6, RPL18, KATNA1, SIAH2, APP, TERT, DYRK4, TTN, RB1CC1, NR1I2, IKZF1, KXD1, LZTS2, ZBTB9, WDR62, UBE2D1, DCAF7, ATM, SP100	UBR5, HSP90AA1, WDR62
PKN1		0	3	52	0.0576923	CCDC85B, RHOA, NEFL, NEFH, ACTN1, PLD1, VIM, NEUROD2, AKAP9, PDPK1, CDR2, HDAC5, HDAC6, HIST2H3C, ZNF282, SPRR2D, TUBA1A, TUBB, TRAF2, TOM1L1, MAPT, TRAF1, TNFRSF1B, MAPK12, MAPK11, MAP2K3, MAP2K6, MARCKS, CDC25C, MBP, WBSCR22, HIST1H1A, HOMER3, SSX2IP, CEP57L1, WDR5, KMT2A, RBBP5, ASH2L, PDK1, MYC, MAPK9, CCNT2, CASP3, HSP90AA1, CD81, TBXA2R, PA2G4, GOLGA2, KRT15, KRT31, MID1	MARCKS, MAPK9, HSP90AA1
YES1		0	3	56	0.0535714	CTNND1, FYN, OCLN, JAK2, PECAM1, RPL10, KHDRBS1, PDCD6IP, CBL, SPRR2A, SOCS3, FXR2, SSBP3, THAP1, NIF3L1, C1orf94, FUNDC1, ZBTB8A, NPHS1, CDH1, DOK1, KIT, SLC9A3R1, RASA1, CD36, CSF1R, PTK2, TRPV4, CD46, EPHB2, OGT, NEDD4, ELAVL1, ARRB1, MYC, FASLG, TNK2, ADAM15, HNRNPH1, DYNLT1, SNAP23, FAF2, TSR1, ILF2, ATP6V1E1, FN1, MED28, HSP90AA1, FLOT1, ZNF512B, PAN2, ACSL3, EGFR, TRAF2, TRAF6, CUL7	KHDRBS1, HSP90AA1, FLOT1
RPS6KA1		0	3	57	0.0526316	MAPK3, MAPK1, YWHAB, BAD, TSC2, CARHSP1, EEF2K, NFKBIA, TOB1, ESR1, DDAH2, ATXN3, MPP1, PPM1G, TTK, GBP2, SRSF5, PHAX, VCP, CFL1, CCT4, MXD1, YBX1, PDCD4, RPTOR, MAPT, GSK3B, CDKN1B, CREB1, EIF4H, GINS2, HSP90AA1, HSP90AB1, GRN, RPS6KA3, CSNK2B, ACACA, RPS6KA2, TLK2, MASTL, POLDIP3, DLC1, TSC1, CREBBP, CAPN1, CASP7, CNDP2, EEF2, GNS, GSR, KYNU, LDHA, LDHB, MVD, NPEPPS, PEPD, PGD	PPM1G, GSK3B, HSP90AA1
NLK		0	3	58	0.0517241	LEF1, CTNNB1, TCF7L2, FBXW4, FBXW5, SKP2, CUL1, MYB, HIPK2, MYBL1, MYBL2, CHD7, SETDB1, PPARG, FOXO4, FOXO1, FOXO3, ASGR1, TAB2, MAP3K7, SMAD4, RCHY1, SDR16C5, KPNB1, RANBP2, C2orf44, FAM222B, FAM222A, RNF219, TNKS1BP1, SKI, RANGAP1, TLE3, CEP97, PASK, CNOT2, CCP110, UBAP2L, TRPS1, CNOT11, BACH1, CNOT3, SHANK2, PKM, TP53, MDM2, QRICH1, KRTAP4-2, KRTAP10-3, KRTAP5-6, CREBBP, ELAVL1, USP4, ATXN1, G…	MYBL2, FOXO3, TNKS1BP1
TNK2		0	3	59	0.0508475	GRB2, CDC42, CLTC, HSH2D, MCF2, NEDD4, CLTA, AMPH, BIN1, FABP4, NEDD4L, AXL, PDGFRB, LTK, EGFR, ALK, BCAR1, HSP90AA1, WWOX, AR, NPHP1, WAS, YES1, HCK, SRC, LYN, NCK1, CTTN, KCNA5, SIAH1, SQSTM1, NBR1, NTRK1, NTRK2, NTRK3, TRIM50, NEK6, KRTAP10-3, NOTCH2NL, FYN, SMURF1, WWP2, HECW1, BAG3, MAGI3, KAT8, KAT5, EEA1, MERTK, SNX9, ZBTB16, EP300, TP73, SIAH2, ATG16L1, TP53, AQP1, GALT, SH2D1A	CLTA, HSP90AA1, BAG3
PAK1		0	3	61	0.0491803	ARHGEF2, ARPC1B, RAC1, CDC42, CDK11A, ERBB2, DYNLL1, PAK1IP1, LIMK1, RAF1, HGS, ARHGEF7, MYLK, NCK1, BMX, SH3KBP1, HSP90AA1, YWHAG, YWHAZ, DYRK1B, ZBTB18, ZC3H7A, ZNF823, ZNF83, MYNN, C5orf42, ZNF418, HIST1H4A, ELF3, GNB1, MAP3K1, MYO6, NCK2, TGFBR1, TGFBR2, APP, CRIPAK, CHORDC1, ESR1, BAD, HIST1H3A, PAK2, ARHGEF6, FBXO28, GIT1, SORBS3, AKT1, BRSK1, GIT2, H2AFX, ABI3, PKLR, PLCG1, CDK5, BAIAP2, R…	ARHGEF2, HSP90AA1, H2AFX
PRKCD		0	3	67	0.0447761	RASGRP3, PLSCR3, RIPK4, YWHAG, PDPK1, GNA12, GNA13, MTOR, STAT1, PTK2B, PDP1, PDP2, IRS1, INSR, PTPN6, TIAM1, MUC1, IKBKB, CHUK, SP1, NFE2L2, HDAC5, STAT3, HSPB1, KLF4, VHL, HIST1H1A, TP53, IBTK, HIST1H1B, SNCA, NCF1, APP, ITGB2, TNFRSF1A, GSK3A, ELAVL1, PRKCB, PRKCQ, DYNC1H1, HSPA4, HSP90AA1, ITPR1, MACF1, ART3, VCP, RANBP10, RANBP9, EP300, FLI1, INPP5D, SHC1, C1QBP, ADAM9, PPP2CA, PIK3CB, YWHAZ…	HSPA4, HSP90AA1, MACF1
MAP3K5		0	3	71	0.0422535	PDCD6, QARS, CDC25A, DUSP19, TRAF5, TRAF6, TRAF2, MAP2K6, RB1CC1, YWHAZ, HSPA1A, RAF1, EIF2AK2, MAPK8IP3, PPP5C, MAP3K6, TXN, MAP3K7, DAXX, GNA13, SOCS1, SOCS3, CREBBP, DMD, EP300, USP9X, SMN1, TNFAIP3, HSPA4, STUB1, PSMC2, PSMC1, PSMC4, PSMC3, PSMC5, DAB2IP, MAP2K4, PTPN11, PARK7, MBP, DYRK1A, AKT2, ARRB2, MAP2K3, GEMIN5, PIK3R1, TXN2, ATAD3A, NACC1, GADD45B, KMT2A, TRAF1, TRAF3, MAP2K7, CDKN1A,…	DMD, HSPA4, HSP90AA1
RYK		0	3	73	0.0410959	EPHB2, EPHB3, CDC37, UBC, MIB1, PRKDC, GPR125, DSG2, CELSR2, DSC3, PTK7, CD276, NCR3LG1, CELSR1, FREM2, TP53, CNNM3, VIM, MAPK1, PCNA, NCKAP1, AGK, AIFM1, CNNM2, GPR124, FAT4, CDHR1, WASF2, CTNNA1, DCHS1, NOMO3, NPEPPS, PCDH9, ABI1, APLP2, MAPK3, CYFIP1, ITM2B, PTPRS, ITM2C, NRP2, PTPRF, TMED10, DYNC1H1, PCDH7, PCDH20, TFRC, PCDHGA11, PARP1, TMEM59, VPS26A, WASF1, WASF3, CDK1, DSC2, NPM1, TRAP1, …	UBC, PRKDC, CD276
EIF2AK2		0	3	77	0.038961	STAT1, PPP1CA, PRKRA, TP53, ILF3, PPP2R5A, ILF2, TARBP2, MAP3K5, HIST2H2AC, PDGFRB, STAT3, EIF2S1, CCNA2, DHX9, DICER1, EDC4, STAU2, ZNF346, STAU1, CCDC124, CDK3, EBNA1BP2, FARSB, FTSJ3, GLTSCR2, IFRD1, NOC3L, PPP1CC, DHX30, EIF6, FARSA, GNL3, GTPBP4, HIST1H1C, HNRNPC, HNRNPCL1, KCTD17, LYAR, MOV10, NOP2, PABPC4, PURA, SSB, TOLLIP, TOP1, XRN2, CHUK, ATP6V1F, JAK1, TYK2, IL7R, NPM1, EIF2A, IGF2BP3…	STAU1, TOP1, HSP90AA1
TBK1		0	3	78	0.0384615	CDC37, HSP90AA2P, TANK, TBKBP1, TRAF2, BTRC, REL, CUL1, ANKRD28, PPP6R2, PPP6R1, NFKB2, PPP6C, RELA, SKP1, CYLD, IRF3, TMEM173, CALCOCO2, NCOA2, ATG9A, CDC42BPG, FMR1, FXR2, MIB1, MAVS, OPTN, AGO2, HMMR, IKBKE, LETM1, MTPAP, AZI2, RBBP5, TXLNA, TXLNG, NLRP4, TNIP1, TNFAIP3, MBP, XIAP, TRAF3, PELI1, IRF7, TRIM27, TICAM1, SRC, IKBKG, NFKBIA, APP, RNF11, HSP90AA1, TRAF3IP2, AKT1, NFKB1, NCK1, RB1CC1…	NCOA2, TXLNG, HSP90AA1
ARAF		0	3	80	0.0375	ASS1, COPS3, KLHL12, NELFCD, PRPF6, EFEMP1, TIMM44, PBK, RRAS, RABGGTB, PIK3R1, MAP2K2, YWHAE, YWHAZ, CHD6, MYO18A, HSP90AA1, BAD, DIDO1, E2F6, TESK1, WNK1, TEKT4P2, CPS1, RRAS2, MAP2K1, GNA12, KRAS, AGTRAP, ACTA2, AIFM1, ATP5B, BAG2, CALU, YBX3, CTNNA1, DDX5, DNAJA1, DNAJA2, DPM1, EEF2, EMD, FKBP5, TECR, HSP90B1, HSPB1, KIAA1279, LRRC59, P4HB, PPP6C, RCN1, RCN2, RPL37, RPL39, SDF4, SFN, SLC25A1,…	HSP90AA1, FKBP5, TRIM28
JAK2		0	3	93	0.0322581	PRMT5, SOCS1, IL12RB2, EPOR, SH2B2, DNAJA3, HSPA8, TEC, PTPN12, CSF2RB, VAV1, SIRPA, IRS1, GRB2, EGFR, PTK2B, PTPN11, PPP2R4, YES1, PIK3R1, STAT5A, STAT5B, SOCS3, PTPN6, HTR2A, SH2B1, PPP2R1B, TUB, TSHR, STAT3, STAM, STAT1, HSP90AA1, HSP90AB1, PRLR, SKP2, ASB2, GTF2I, HIST3H3, CDKN1B, VHL, MAP3K5, ERBB3, CALM1, PLCG1, RBMX, TRAF6, EZH2, EMD, KPNB1, NAP1L1, RCN1, SLC2A1, UBP1, PPIA, FYN, CXCR4, PT…	HSP90AA1, GTF2I, BRCA1
ERBB2		0	3	113	0.0265487	SHC1, SH3BGRL, PTPN11, GRB2, CTNNB1, PICK1, ERBB2IP, PIK3R2, DLG4, STAT3, JAK2, IL6ST, EGFR, ERBB3, HSP90AA1, STUB1, HSPA4, CUL5, H2AFY, PIK3R1, PIN1, PTK6, ACTB, POLR1B, KPNB1, XPO1, CLTC, AP2B1, EEA1, FGR, CHN1, FER, PLCG2, PLCG1, RASA1, JAK1, IRS1, STAT1, MATK, TEC, TXK, ABL2, SYK, CRK, CRKL, BLK, BMX, VAV2, SH3BP2, SHC2, ITK, SLA, MAPK8IP2, RIN1, GRB7, BCAR3, TENC1, TNS3, DOK6, SH2D5, SUPT6H,…	HSP90AA1, HSPA4, ANKS1A
FYN		0	3	132	0.0227273	PIK3R1, YTHDC1, TRPC6, UNC119, GRIN2A, CTNND1, ARHGAP32, NPHS1, CTNNB1, CDH1, WAS, CHRNA7, JAK2, DLG4, KHDRBS1, GRB10, SH3BP2, SOCS1, PRKCQ, CBLC, PIK3R2, PLCG2, GAB3, SKAP2, CDK1, ADD2, FYB, RAF1, SKAP1, TUBA3C, MAPT, VAV1, NTRK2, SLAMF1, SH2D1A, PECAM1, PAG1, TRAT1, CBL, NMT1, CSF1R, SNCA, EPHB3, ADAM15, PTPN11, RPL10, TOM1L1, BCL3, FAS, FASLG, PTPRA, PTPN5, EPHA4, CD36, TYK2, SYK, TNK2, GNB2L1…	KHDRBS1, HSP90AA1, FNBP4
NEK8		0	2	6	0.333333	CSN2, BICD2, UBC, HSP90AA1, TCF4, TRIM69	UBC, HSP90AA1
SGK3		0	2	6	0.333333	GSK3B, ITCH, APP, NEDD4L, ESR1, HSP90AA1	GSK3B, HSP90AA1
FRK		0	2	9	0.222222	RB1, PTEN, SF3B4, KHDRBS1, FYN, HSP90AA1, CSK, BNIP2, EGFR	KHDRBS1, HSP90AA1
KSR1		0	2	9	0.222222	MAP2K1, BRAF, MARK3, RAF1, LSP1, BRAP, HSP90AA1, YWHAE, YWHAB	MARK3, HSP90AA1
PIM2		0	2	9	0.222222	CUTC, BAD, ZNF821, HNRNPH3, NDUFB8, IKBKG, GSK3B, ATXN1, HSP90AA1	GSK3B, HSP90AA1
STK33	+	0	2	9	0.222222	HSP90AB1, HSP90AA1, CDC37, HERC2, BAG2, USP5, USP15, APP, GLYCTK	HSP90AA1, USP5
CDK14		0	2	10	0.2	SEPT8, IGHA2, CCND3, CDKN1A, CCNY, RB1, RBM14, CAMK1, TOP1, HSP90AA1	TOP1, HSP90AA1
MATK		0	2	11	0.181818	NTRK1, PXN, KIT, SRC, EWSR1, CD36, CACNA1A, MYC, HSP90AA1, ERBB2, BRCA1	HSP90AA1, BRCA1
MYLK2	+	0	2	11	0.181818	GTF2A1, YWHAQ, PCK1, ESR1, IKBKAP, HSP90AA1, BTK, ESR2, MAPK7, ADRB2, SMURF2	PCK1, HSP90AA1
EPHA4	+	0	2	12	0.166667	EFNB3, ANAPC2, FZR1, ARHGEF15, EFNA1, NGEF, FYN, SRC, IKBKG, RYK, VHL, HSP90AA1	ANAPC2, HSP90AA1
NEK1	+	0	2	12	0.166667	ZNF350, FEZ1, FEZ2, YWHAH, ATRX, TP53BP1, MRE11A, KIF3A, PPP2R5A, TSC2, CTNNAL1, EXOSC4	ATRX, TP53BP1
TESK1	+	0	2	12	0.166667	YWHAB, SPRY4, YY1, SPRED1, SPRY1, SPRY2, SPRY3, SPRED2, HSP90AA1, ARAF, PFKL, ABCB4	HSP90AA1, PFKL
PLK3		0	2	13	0.153846	TRIP13, TP53, CHEK2, CDC25C, PRNP, AURKA, BUB1B, SNCA, SNCB, CENPU, POU2F1, CIB1, PTPRC	CHEK2, POU2F1
ACVRL1		0	2	14	0.142857	TGFB1, TSC22D1, IGSF1, HSP90AA1, BAMBI, ENG, PEG10, NR1H2, CSNK2B, FKBP1A, SMAD1, INHBA, TGFBR1, SNX6	TSC22D1, HSP90AA1
DMPK		0	2	14	0.142857	HSPB2, RAC1, GEMIN4, HOXA2, RPS10, TK1, SMN1, PIN1, ANXA7, UBQLN4, ATN1, ATXN1, HSP90AA1, LGR4	GEMIN4, HSP90AA1
ROR2		0	2	14	0.142857	MAGED1, MAP3K7, DAZAP2, WNT1, HSP90AA1, ZMYM4, RBPMS, C1orf94, PRR20A, IKBKG, CRX, DAB1, MOV10, NXF1	HSP90AA1, ZMYM4
RPS6KA2		0	2	14	0.142857	MAPK3, MAPK1, JUN, FOS, NQO2, STXBP2, FAT1, GRSF1, SHROOM3, CREBBP, HSP90AA1, CSNK2B, FLNC, RPS6KA1	JUN, HSP90AA1
STK38L		0	2	14	0.142857	KRT31, MOB1A, MOB2, MOB1B, LOC100419906, YWHAB, ARRB1, EIF4A3, MAGOH, SMURF1, HSP90AA1, PAN2, FBXO6, LUZP4	EIF4A3, HSP90AA1
TLK1		0	2	14	0.142857	ASF1A, ASF1B, TLK2, MBP, NBN, XPO7, UBE3C, LUZP4, YWHAE, AURKA, ELAVL1, CHEK1, INPP1, TPM3	NBN, CHEK1
CAMK2G	+	0	2	17	0.117647	RRAD, SMAD2, SMAD4, RCHY1, GRIN1, GRIN2B, STMN1, CALM1, USP19, BCL10, MALT1, MYC, CUL3, PPM1F, HSP90AA1, SIVA1, CAMK2A	BCL10, HSP90AA1
CLK1		0	2	17	0.117647	BCLAF1, NCOR1, SRSF3, SAFB, PRPF4, SRSF1, LUC7L3, PIAS4, PRMT5, PDE9A, KRTAP10-7, UBL5, YWHAG, ISG15, BAG3, SRPK2, SRPK1	BCLAF1, BAG3
CDK13		0	2	18	0.111111	CDK12, MAPK14, PRPF3, MTA3, NSUN5, CCT3, EEF2, ALK, TERF1, TERF2, ARRB2, CHMP4A, BARD1, PRPF40A, CDK4, CDK2, SRPK2, RNF2	MAPK14, CCT3
MST1R	+	0	2	18	0.111111	SHC1, GRB2, PLCG1, STUB1, HSPA8, HSP90AA1, GAB1, PPP1CA, YWHAB, YWHAE, YWHAH, YWHAG, YWHAQ, YWHAZ, SFN, CBL, EPOR, AKT1	HSP90AA1, GAB1
OXSR1		1	2	18	0.111111	TGFBR1, TGFBR2, APP, RNASEH2C, SLFN5, ANP32A, RPL17, USP5, AIFM1, MAD2L1, RELL2, ELAVL1, CDK9, ADSL, API5, BTF3L4, UBA6, EGFR	ANP32A, USP5
PAK6		0	2	18	0.111111	ESR1, MAPK14, APP, AR, MDM2, SNX2, TPD52L1, SEMA3B, RAC1, RHOJ, YWHAQ, CDC42, AKT1, MYC, LNX1, HSP90AA1, NEK6, CDK1	MAPK14, HSP90AA1
TSSK3	+	0	2	18	0.111111	LNX1, TRIM9, HSP90AA1, GP2, RBBP4, FUT9, OIP5, C15orf48, AES, GOLGA2, REL, VPS52, TCF4, ZBTB25, RBCK1, IKZF3, ADAMTSL4, EFHC2	TRIM9, HSP90AA1
DAPK3		0	2	19	0.105263	DAXX, PAWR, GRB14, PRKCZ, CDKN1A, MDM2, TP53, CHEK2, TCP10L, RPL34, AR, UBE2D3, NEDD4L, RAD21, HSP90AA1, AK3, AATF, TSG101, ULK1	CHEK2, HSP90AA1
MAP2K2		0	2	19	0.105263	ARAF, MAPK3, MAPK1, COPS5, WDR83, RAF1, ZNF207, CCNDBP1, MEPCE, YWHAB, MAP2K1, MAPK8, LIG4, BRAF, PEX14, FAM65B, IQGAP1, NFE2L2, EGFR	MEPCE, PEX14
FGR		0	2	20	0.1	WAS, CBL, FASLG, SH3KBP1, KHDRBS1, HSP90AA1, STAT3, NR1I2, IKBKG, NCOA6, DOK1, CCR3, HCLS1, PTK2, SLAMF1, SYK, CD24, DAB2, ERBB2, EGFR	KHDRBS1, HSP90AA1
PRKG1		0	2	20	0.1	NPR1, MRVI1, ITPR1, PPP1R12B, PPP1R12A, GTF2I, TNNT1, HDAC1, TRIM39-RPP21, SELL, CREB1, ANXA7, TBXA2R, ZNF646, FAM124A, RGS2, GAPDH, RAF1, HECW2, LMO2	PPP1R12A, GTF2I
CDK16	+	0	2	22	0.0909091	CDK5R1, S100A10, YWHAZ, YWHAH, YWHAQ, APP, CSNK2A2, PPP2CB, PPP2R2A, CSNK2B, ZBTB14, APPBP2, ATRIP, BRCA1, CCNYL1, PKM, YWHAE, YWHAG, CDK5, SH3KBP1, LMNA, YWHAB	ATRIP, BRCA1
SIK2		0	2	22	0.0909091	CRTC2, HDAC5, APP, CEP250, VCP, HSPA4, YWHAZ, YWHAE, BAG2, CSNK1A1, EMD, FUS, HSPA2, HSPB1, SHROOM3, SLC25A1, SLC25A13, TRIM28, TUBA4A, PRKAA1, YWHAQ, GABARAPL2	HSPA4, TRIM28
MAP3K4		0	2	23	0.0869565	MAP2K1, MAP2K4, MAP2K3, MAP2K6, GADD45G, GADD45B, GADD45A, SH3KBP1, TPR, YWHAZ, CNTRL, FLNB, TRAF4, RIPK2, MAPK8, AXIN1, CDC42, RAC1, ALK, ZFP36, MAP2K7, CHUK, GSK3B	TPR, GSK3B
NUAK1		0	2	23	0.0869565	IGHA2, PRPSAP1, KRT77, S100A8, PRKAR1A, S100A9, USP9X, APP, LATS1, PPP1R12A, PPP1R12B, PPP1R12C, PPP1CB, SKP1, BTRC, FBXW11, CUL1, PLK1, SRRM2, PRKAA1, ELAVL1, PPP1CC, FBXO25	PPP1R12A, SRRM2
PHKG2		0	2	23	0.0869565	NDUFA4, SCO2, VDAC2, PHKA2, PHKA1, FASN, NPEPPS, PRKDC, ACACA, ATAD3C, ZC3H15, GCN1L1, TNPO1, YME1L1, ATAD3A, STUB1, DRG1, BZW2, UBE3A, CDKN1A, HAUS2, TP53, VCP	PRKDC, UBE3A
BUB1		0	2	24	0.0833333	CRK, ARIH2, HDAC1, RAE1, APC, CASC5, UBR5, NDC80, MIS12, DSN1, SPC25, BUB1B, SPC24, ZWINT, NSL1, NUF2, PLK1, BUB3, CENPE, RDH12, SVIL, CDK1, CDC20, NXF1	UBR5, DSN1
MAP4K4		0	2	24	0.0833333	RASA1, NCK1, MAP3K1, GBP3, KIF5A, PRKCE, SLC9A1, HIST2H2BE, KIF26B, NME7, BRCA1, ITGB1, MAP3K7, ZRANB1, PPP1CA, TRAPPC9, GRK5, PAXIP1, PPP1CC, HSP90AA1, MOB1B, TBPL2, OBSL1, MINK1	BRCA1, HSP90AA1
MKNK1		0	2	24	0.0833333	MAPK1, EIF4E, EIF4G1, EIF4G2, CREBBP, HSP90AB1, PRKDC, DNAJC7, EIF4G3, DDAH2, ATXN3, UBE2D1, PHAX, SPRY2, APP, RCN3, TNIP2, FANCA, MAPK3, MAPK14, HGS, HIPK2, MAPK11, MOV10	PRKDC, MAPK14
PKN2		0	2	24	0.0833333	PTPN13, AKT1, RHOA, PDPK1, HDAC5, CCDC136, CHGB, MYO9B, FAM193B, EIF3G, EEF1A1, NCK1, PLCG1, PDK1, NCK2, USP11, WDR20, PTEN, NEDD4, CEBPA, ELAVL1, VCP, HSP90AA1, HECW2	MYO9B, HSP90AA1
ITK		0	2	25	0.08	KPNA2, SOCS1, PPIA, WAS, PLCG1, LCP2, FYN, SRC, GRB2, KHDRBS1, LAT, HNRNPK, CBL, IBTK, SPRR2A, CD2, IKBKG, FASLG, FGFR1, DOK1, HSP90AA1, ERBB2, ERBB3, FUS, EGFR	KHDRBS1, HSP90AA1
MAP2K3		0	2	25	0.08	MAPK3, MAPK14, MAP2K6, RPL13, MAP3K4, LRRK2, MAPK8IP1, MAPK8IP2, MAPK8IP3, SPAG9, APP, MAP3K5, SMAD7, TAOK2, PLCB2, NPHS1, MYC, TINF2, PPP2R4, MAP3K2, MAP3K3, PKN1, ARRB1, ALDOC, EGFR	MAPK14, SPAG9
ACVR1B		0	2	26	0.0769231	SMAD7, SMAD2, SMAD3, ACVR2A, ACVR1, FKBP1A, SMURF1, TSC22D1, NEDD4L, IGSF1, BAMBI, PEG10, PRKACB, BAG6, OS9, RXRA, BMPR2, ACVR2B, INHBB, INHBA, TDGF1, SNX2, SNX1, ELAVL1, SMAD6, HSP90AA1	TSC22D1, HSP90AA1
FGFR1		0	2	28	0.0714286	FDPS, FRS3, FGF1, FRS2, PLCG1, FGF2, BNIP2, KPNB1, CREBBP, STAT3, JAK2, SRC, NEDD4, FGF23, PTK6, ITK, NCK1, VAV1, ERBB3, RPS6KA3, NCAM1, SHB, GRB14, PPP2R1B, HSP90AA1, CTPS2, CDK9, CDC20	NCAM1, HSP90AA1
MOS		0	2	28	0.0714286	MYOD1, TRIM27, TRAF1, HOMER3, SEC24C, CALCOCO2, MID2, CCNDBP1, C17orf59, CCDC136, MTMR9, CCDC102B, CCDC33, USHBP1, ATRIP, LZTS2, SSX2IP, KRT40, DYDC1, SPERT, HSP90AA1, HECW2, ACTN2, GFAP, GOLGA2, KIFC3, KRT13, KRT15	ATRIP, HSP90AA1
BMPR1A		0	2	29	0.0689655	SF3B4, BMP2, BMPR2, FKBP1B, BMP6, FKBP1A, ZMYND11, BMPR1B, TSC22D1, IGSF1, SMURF1, BAMBI, SMAD1, PEG10, CAV1, ACVR1, SMAD7, GDF5, GDF6, BMP7, BMP4, RUNX2, NEDD4L, NEDD4, FST, MYC, SMAD6, HSP90AA1, USP15	TSC22D1, HSP90AA1
HIPK4		0	2	29	0.0689655	AKAP8, EEF2, TECR, SFXN2, CTSB, YME1L1, ARAF, RBBP4, PFKP, ZNF281, NUP188, ACSL3, YTHDF2, MCM7, CDKN2A, WDR6, AFG3L2, TRABD, LPCAT1, RCN1, LBR, UBL4A, ZNF146, ATP1A1, RAF1, SUGP2, ABCD3, HSP90AA1, APPBP2	LBR, HSP90AA1
LIMK2		0	2	29	0.0689655	HIST1H1A, MBP, HSP90AA1, ATP1A1, BAG2, CALU, CDK4, DNAJA1, DNAJA2, EEF2, EMD, FKBP5, HSP90B1, HSPB1, LMNA, RCN1, RCN2, RUVBL2, SLC25A1, SLC25A13, SLC25A22, TUBA4A, USMG5, CFL1, ROCK1, LIMK1, MYC, NOTCH1, HIPK3	HSP90AA1, FKBP5
NEK2		0	2	29	0.0689655	CEP250, CLEC4C, NDC80, PDE4DIP, TCF25, IMMT, TPM3, EIF4A2, MCC, IFT140, GIT1, CCDC85A, EDRF1, SPTBN4, CHGA, DCTN1, CSN2, CTNNB1, MAPK1, PPP1R2, PPP1CA, MYC, CDC27, CHEK1, PPP1CC, CDC20, VCP, ANAPC4, FZR1	CDC27, CHEK1
PRKCG		0	2	29	0.0689655	YWHAG, GRIA4, RGS2, TIAM1, GABRA4, NFE2L2, DDX58, IBTK, PICK1, NOXA1, EXOC5, CCHCR1, TOP2A, APP, SDC2, ITGB2, GSK3A, CASR, ARHGEF25, RANBP10, GFAP, HSPA4, EPHB1, SCN3A, TRIM5, RANBP9, AFAP1, GABRA1, HSP90AA1	HSPA4, HSP90AA1
FGFR3		0	2	32	0.0625	SMG7, BORA, CCDC17, HBZ, HNRNPL, NDUFS6, RNF130, ATF3, ARAP1, CHGB, CTSK, RADIL, GTF3C1, KRT8, POLA2, KIAA1377, RPL8, SLC25A6, FGF9, FGF1, GRB2, FGF8, HSP90AA1, HSP90AB1, HSPA1B, HSPA8, CDC37, HSPA4, C6orf47, SH2B1, SOCS1, SOCS3	HSP90AA1, HSPA4
IRAK2		0	2	32	0.0625	TIRAP, IL1R1, MYD88, PELI1, PELI2, PELI3, TNFAIP3, IQSEC1, YTHDF1, ZC3H12C, ARAF, BAG3, ADCK3, CDC37, FASTKD5, IQCB1, IRAK1, SESTD1, SNRNP200, STT3A, TARDBP, TRAF6, ZC3H12A, PSEN1, TNFSF9, TLR3, MME, IRAK3, IRAK4, SARM1, TOLLIP, HSP90AA1	BAG3, HSP90AA1
EPHA2		0	2	33	0.0606061	GRB2, PTPN11, ACP1, CBL, APP, HSP90AA1, GATAD1, KPNA3, RBL1, NUDT9, CDK17, PSME2, LSM7, CLTC, AP2M1, AP2B1, AP2A1, AP2S1, EPS15, SLA, SHC1, PIK3R1, PTK2, ELAVL1, EEF2, ADRBK1, ITGA3, ITGB1, ITGB3, ITGB5, ITGAV, UBE4A, EGFR	HSP90AA1, RBL1
CDK18		0	2	34	0.0588235	CCDC85B, CCNK, APP, PPP5C, EEF2, MAGED2, BAG6, PPP2CB, NSRP1, LARP4B, GNB4, MTR, EIF3I, CTSB, UBL4A, STUB1, TRIM27, PNMA1, MTUS2, CCNDBP1, TRIM54, CCDC102B, TSGA10, LZTS2, KRT40, MIPOL1, HSP90AA1, YWHAE, YWHAQ, YWHAB, CDK5, GOLGA2, KIFC3, KRT31	MAGED2, HSP90AA1
RPS6KA6		0	2	35	0.0571429	NR4A1, MICAL1, MPP1, RXRA, DHX34, CENPB, ADIRF, ZNF227, SYNE4, UFM1, SPTBN4, SAP30BP, FBN3, DNAJC13, C14orf1, LMO4, CEBPZ, ZNF746, RPLP1, MED24, RBPJ, DNMT1, CLEC3B, MASP1, FZD5, APP, NFYA, PQBP1, UBAC1, SLC9A1, MBP, MAPK3, UBE2I, CDC37, HSP90AA1	MED24, HSP90AA1
TNIK	+	1	2	35	0.0571429	TRAF2, DST, SYNE1, TNKS, SOS1, SPTBN1, MACF1, PDE4DIP, GOLGA4, SRGAP3, ANK2, TRIM2, DPYSL3, HARS, WWC1, TIAM2, TUBB2A, AKAP9, CLU, DPYSL2, NEFM, AGTPBP1, CNKSR2, NCOR2, DYNC1H1, PPP1R13B, SNX6, GSE1, ACTG1, PAFAH1B1, PPM1E, SMARCE1, SLC9A1, NEDD4, DISC1	MACF1, NCOR2
BLK		0	2	36	0.0555556	UBE3A, BCL2, BCL2L1, PLCG2, CD79A, CD79B, STAT3, EFS, CCDC33, ANKRD54, ATP5A1, ATP5B, ATP5C1, ATP5D, ATP5E, ATP5F1, ATP5H, ATP5I, ATP5J, ATP5J2, ATP5L, ATP5O, ATPIF1, YBX3, EEF1E1, EEF2, GAPDH, GNG12, HSP90B1, PHB2, SNRPD1, USMG5, CBL, HSP90AA1, EGFR, ERBB2	UBE3A, HSP90AA1
BRAF		0	2	38	0.0526316	AKT1, RAP1GAP, RAF1, YWHAB, RAP1A, PAK2, TERF1, CCDC88A, RNF149, MAP2K1, YWHAQ, PRKCE, RPS6KB2, YWHAE, HSPA5, MAP2K2, YWHAZ, HSPA1A, YWHAG, HSPA8, YWHAH, HSPA9, ARAF, CDC37, HSP90AB1, PHKB, LIMK1, IQGAP1, MAPK1, BAD, SFN, HRAS, MAPK3, MRAS, NEDD4L, KSR1, BRAP, HSP90AA1	CCDC88A, HSP90AA1
KIT		0	2	40	0.05	CD9, CD63, CD81, GRB2, PIK3R1, PIK3R2, SOCS1, CRKL, PLCG1, INPP5D, YES1, STAT1, CLTC, TEC, RFC1, JAK2, KITLG, GRB10, PTPN6, PTPN11, MPDZ, MATK, LYN, PTPRO, CBL, CRK, IL7R, JAK3, STAT5B, UBC, BCR, GRB7, LCK, DOK1, GRAP, SH3KBP1, CBLB, SOCS6, PDGFRA, SRC	RFC1, UBC
MAST3		0	2	40	0.05	ATP5B, C14orf166, C1QBP, CALU, CKAP4, YBX3, CSNK2A1, DDX21, DDX5, DRG1, EIF2A, EIF2S1, EIF2S2, HNRNPM, HNRNPA0, LMNA, LRRC59, CSNK2B, MRPS31, PARP1, PCBP1, PKP2, PKP3, PPP6C, PRKAA1, PRKAB1, PRKAG1, PRPSAP2, RPL37, RPS21, TRIM28, WIBG, XRCC5, XRCC6, ZC3HAV1, PRKAA2, PRKAB2, CNTNAP4, YWHAE, FBXW11	HNRNPM, TRIM28
RIPK2	+	0	2	41	0.0487805	KCTD12, PHB2, RPS14, RPL38, CFLAR, TRAF5, TRAF6, BIRC2, TNFRSF1A, TRAF2, IKBKG, BIRC3, MAP3K7, TAB1, TAB2, NOD2, NAT16, XIAP, RIPK1, RNF31, CASP12, LRRK2, UBC, NOD1, PELI3, KDM3A, PRMT2, TRAF3, UBE2I, CARD6, CD40, COP, TRAF1, CASP1, MAVS, MAP3K4, TRAF4, CHUK, SHMT2, MOV10, NXF1	KCTD12, UBC
CSK		0	2	42	0.047619	INSR, IGF1R, YTHDC1, CREBBP, FYN, TGFB1I1, HNRNPK, PAG1, SHC1, PTK2, PXN, PECAM1, RASA1, SRC, JUN, G3BP1, SRCIN1, ID3, KHDRBS1, RGS16, ZAP70, CD3E, CD247, FRK, TENC1, EGFR, ERBB3, DAG1, ARRB1, CBL, SDC3, DAB2, CAV1, ELAVL1, UBASH3B, FHL2, ZNF212, VCP, GRB2, AKT1, ARRB2, TNRC6B	JUN, KHDRBS1
WNK1	+	0	2	42	0.047619	CLTC, FLNC, ATP8, PRKAR1A, PRKAR1B, SLC9A1, ZYX, CSDE1, TSC22D1, BAG3, RANBP9, COPS5, TNRC6A, ZNF106, WNK2, SGK1, NEDD4L, KLHL3, E2F3, YWHAE, YWHAZ, MAP2K1, YWHAG, GLIS2, MYC, ATXN1, VCP, YWHAQ, MMS19, KLHL2, PFKP, ARAF, PVR, UPF2, YWHAB, EIF2B2, EIF3K, HNRNPD, ADRB2, FAM96B, FHL3, UBE2I	TSC22D1, BAG3
DAPK1		0	2	45	0.0444444	TP53, HSP90AA1, ST13, CCNDBP1, KLHL20, CUL3, LRRK2, LRRK1, CALM1, MAPK3, MAPK1, MYL12B, BECN1, PPP2R2D, PPP2R5A, ACTC1, TTLL3, BAG2, CAPZA2, CAPZB, CORO1C, DDX5, EEF2, IFI30, MYO1B, MYO1D, SVIL, TMOD3, TPM3, TWF1, TSC2, TNFRSF1A, KRIT1, FADD, YWHAQ, IKBKG, LNX1, MIB1, MDM2, PDCD6, PPP2CA, PPP2R1A, TSC1, UNC5B, PPP2R1B	HSP90AA1, TWF1
PDPK1		0	2	45	0.0444444	PRKCZ, PRKCI, SLC9A3R2, PRKCD, PKN2, AKT1, PRKCB, PKN1, YWHAQ, YWHAH, PRKACA, ILK, SGK1, MAPK8, SND1, G3BP1, TBL2, PA2G4, PRKCQ, CARD11, PEA15, FAM213B, POLDIP2, GIT1, ZNF133, XPO7, SBF1, PNO1, DDIT4, SMARCB1, SOCS3, C2orf44, KATNBL1, XRCC6, TCAP, BLMH, PHAX, ZC3HC1, LUC7L2, STRAP, APP, PRSS23, RPS6KA3, SRPK1, ZDHHC17	SBF1, ZC3HC1
HCK		0	2	48	0.0416667	RAPGEF1, ELMO1, WIPF1, WAS, CBL, SKAP2, PECAM1, CSF3R, ADAM15, IL6ST, RPL10, RASA3, RASA1, SRC, KHDRBS1, SH3KBP1, CREBBP, TNK2, APP, ACTB, RUFY1, ERBB3, WNT2, SPRR2A, MTUS2, GOPC, KRT40, KRTAP10-9, NOTCH2NL, BCR, UNC119, DOK1, BCAR1, ABL1, BTK, CCR3, CHST15, TRPV4, FCGR1A, MAP4K5, MYC, FASLG, PAK2, MED28, HSP90AA1, STAT3, ABL2, EGFR	KHDRBS1, HSP90AA1
INSR		0	2	52	0.0384615	IRS1, FRS2, SOCS3, IRS2, AHSG, KHDRBS1, PTPN11, GRB10, ENPP1, CAV1, GRB2, PRKCD, VAV3, INSRR, SH2B1, INPPL1, RASA1, JAK2, GRB7, SHC1, SYNCRIP, GRB14, SORBS1, SH2B2, SOCS1, SOCS6, PLCG1, STAT5A, STAT5B, JAK1, DOK1, IRF7, TEAD1, ARRB2, KRT31, SQSTM1, CSK, MAPK1, MAPK3, PTPN6, HRAS, SMAD2, SNX6, SNX1, SNX2, SNX4, VAV1, PTPN1, HGS, MOK, SNX17, SNX27	KHDRBS1, SNX27
HIPK2		0	2	53	0.0377358	DAXX, SP100, SKI, SMAD1, TP53INP1, TP53, CREBBP, RANBP9, TRADD, FBXW7, BTRC, CUL1, MYB, RUNX1, EP300, NLK, MYBL1, MYBL2, WSB1, SIAH1P1, SIAH1, SIAH2, CXCL1, HIST2H2BE, UBE2I, SENP2, FBXO3, PML, CBX4, SUMO1, PAX6, DCAF7, DYRK1A, DYRK1B, MDM2, ZBTB4, MECP2, MBP, AXIN1, MKNK1, AATF, XAF1, SMAD2, SMAD3, NKX2-1, TP73, TP63, MAP3K7, SENP1, CHMP4B, MAP3K1, SUMO2, SUMO3	MYBL2, PML
NEK6		0	2	60	0.0333333	CCDC85B, NECAB2, NEK9, EML3, USP9X, CCAR2, IPO4, NEK7, LRPPRC, SMC3, MCM7, EML2, DYNLL1, SLC1A5, NUP93, XPO5, PTPLAD1, FANCI, GCN1L1, PCID2, EML4, KDELR1, CDC37, RUVBL2, PSMD2, MYO1C, PAK6, PHF1, PRDX3, PRAM1, PTN, RBBP6, ARHGAP33, TRIP4, RPS7, RELB, CIR1, CDC42, ERCC6L2, ATF4, ANKRA2, IKZF3, HSD17B14, FAM208B, LZTS2, LNX1, KRT40, CCDC36, INCA1, DERA, ARRB1, KCTD5, AES, XIAP, TRIM23, KRT31, TRIM2…	SMC3, FAM208B
RIPK1		0	2	63	0.031746	TICAM1, CRADD, FADD, RNF216, TNFRSF1A, IKBKG, TRAF5, SQSTM1, TRADD, TRAF2, TNFAIP3, RNF11, TAX1BP1, BIRC2, BIRC3, MAP3K7, TAB2, CYLD, HSP90AA1, CDC42BPB, USP21, PELI1, CASP8, USP2, IKBKB, CLIP3, DAB2IP, ANXA1, USP4, MAP3K8, RFFL, RIPK3, TRPC4AP, FAS, TNFRSF10B, CFLAR, CASP10, EGFR, MAP3K14, TRAF1, TRAF3, ITCH, PIDD1, TNF, OPTN, XIAP, KHDRBS1, TNFRSF25, NOD2, RIPK2, RBCK1, TLR3, CCDC50, UBE2N, MAP…	HSP90AA1, KHDRBS1
CSNK1E		0	2	76	0.0263158	DVL2, RAD54B, PER3, PER1, ARNTL, AXIN1, DVL1, NCOA3, CADM4, HES1, GTF3C1, RBX1, KAT7, TAOK1, BBS10, ZNF227, PNO1, C2orf44, FAM110A, FBP1, ARHGEF1, FAM83D, MCC, ZMYND8, MYCN, DBNDD2, APP, SDCCAG3, TENC1, FAM110C, TAZ, REST, ZSWIM8, USP9Y, PRMT5, SEC16A, AHCYL1, HMMR, MTA2, FARP2, CSNK1D, SEC13, WDR5, ACACA, PRDX4, STK3, CUL2, TCEB2, CRY1, PPP6R3, FAM83B, FAM199X, FAM83H, VPS13B, FAM110B, USP9X, AH…	SEC16A, FARP2
GRK4		0	1	5	0.2	FSHR, CALM1, IKBKG, NEDD4, HSP90AA1	HSP90AA1
MAP3K6		0	1	5	0.2	MAP3K5, PRKAA2, PRKAB2, HSP90AA1, SHMT2	HSP90AA1
MELK		0	1	5	0.2	CDC25B, ZNF622, LMNB1, MBP, BABAM1	LMNB1
PRKG2		0	1	5	0.2	MYLK, NEDD4, HSP90AA1, FBXO25, CDKL5	HSP90AA1
PSKH1		0	1	5	0.2	HSP90AA1, RDH13, CDC6, SNTA1, NXF1	HSP90AA1
ROR1		0	1	5	0.2	APP, TRIM21, MORC3, TBC1D1, TBC1D4	MORC3
CAMK4		0	1	6	0.166667	HDAC4, CABIN1, NOTCH1, NEDD4, RBPJ, HSP90AA1	HSP90AA1
CAMKK1		0	1	6	0.166667	APP, PRKAA1, HSP90AA1, YWHAQ, GCH1, YWHAB	HSP90AA1
MERTK		0	1	6	0.166667	ITGB5, TNK2, GAS6, IKBKG, NEDD4L, HSP90AA1	HSP90AA1
MOK		0	1	6	0.166667	SDF4, INSR, ZNF223, HUWE1, WDR18, MAPK6	HUWE1
STRADA		0	1	6	0.166667	HSP90AA1, STK11, CAB39, XPO1, FBXL19, SHMT2	HSP90AA1
TAOK3		0	1	6	0.166667	TRAF2, ERN1, ATM, LRRK2, HSP90AA1, ATF7	HSP90AA1
AKT3		0	1	7	0.142857	PRKCZ, TTC3, GSK3B, PLEKHO1, TCL1A, NEDD4, NEDD4L	GSK3B
DDR2		0	1	7	0.142857	SHC1, SRC, HSP90AA1, CBLB, CDH1, CDH2, ELAVL1	HSP90AA1
NUAK2		0	1	7	0.142857	APP, LATS1, PRKAA1, ELAVL1, HSP90AA1, FBXW11, BTRC	HSP90AA1
OBSCN		0	1	7	0.142857	ANK1, BRCA1, TTN, KCTD6, MPG, MOV10, NXF1	BRCA1
PRKACG		0	1	7	0.142857	RYR2, TNP1, TNP2, HMGN1, CETP, CDK17, PRKACA	HMGN1
TSSK2		0	1	7	0.142857	TSKS, APP, ZC3H15, HSP90AA1, SRRT, SIPA1L1, SKIV2L	HSP90AA1
TIE1		0	1	8	0.125	ANGPT4, TEK, MDFI, RBPMS, KRT40, MYC, HSP90AA1, PSG5	HSP90AA1
TNNI3K		0	1	8	0.125	TNNI3, MYBPC3, ACTC1, ACTA1, FABP3, HADHB, AIP, HSP90AA1	HSP90AA1
FLT4		0	1	9	0.111111	VEGFC, SHC1, GRB2, ITGB1, FIGF, IKBKG, NEDD4, HSP90AA1, EPN1	HSP90AA1
PRKCH		0	1	9	0.111111	ZBTB8OS, NFE2L2, VHL, GSK3A, BANP, CDK2, MGMT, PPP1R14A, HSP90AA1	HSP90AA1
PXK		0	1	9	0.111111	PIK3R1, EEA1, TFRC, LAMP2, ACTBL2, YBX3, FBL, HNRNPA0, ALYREF	ALYREF
EIF2AK3		0	1	10	0.1	NFE2L2, DNAJC3, HSPA5, HSP90B1, EIF2S1, HSP90AA1, BCL6, RHBDL3, COPS5, SUZ12	HSP90AA1
EPHA8		0	1	10	0.1	PIK3CG, FYN, CBL, ZNF746, PSMC5, G3BP1, ANKS1A, AK4, DARS2, ANKS1B	ANKS1A
FLT3		0	1	10	0.1	HSP90AA1, PIK3R1, SLA, SOCS2, CBL, SOCS1, GRB2, IKBKG, UBE2L6, SIAH1	HSP90AA1
NTRK3	+	0	1	10	0.1	SQSTM1, APP, TNK2, NTF3, FRS2, SHC1, PLCG1, PTPN1, HSP90AA1, IRAK3	HSP90AA1
PLK4		0	1	10	0.1	FAM46C, MTUS2, FBXW5, CHD3, BTRC, TAX1BP3, C1orf109, SFN, ARR3, TCEB3	TCEB3
RPS6KA4		0	1	10	0.1	MAPK14, CREB1, FOS, MAPK1, MAPK3, NEDD4, SH3KBP1, DDX42, HECW2, RNF2	MAPK14
SCYL1		0	1	10	0.1	APP, SPTY2D1, CWC27, CRTC3, MYC, COIL, CD93, CDC25A, CHD1L, GORAB	CHD1L
STK36		0	1	10	0.1	ARMC6, FRMPD4, MAST2, CDK5RAP2, CDC37, HSP90AA1, GLI1, GLI2, GLI3, MID1	HSP90AA1
WNK4		0	1	10	0.1	NEDD4L, SGK1, KLHL3, CUL3, STK39, BCL6, YWHAQ, AKT1, HSP90AA1, KLHL2	HSP90AA1
CAMK1		0	1	11	0.0909091	CAMKK2, GCM1, APP, CDKN1B, CCND1, CDK4, MARK2, HDAC4, HDAC5, HDAC9, CDK14	MARK2
EPHB6		0	1	11	0.0909091	EPHB4, REL, TCF4, TRIM39, NIF3L1, INCA1, NOTCH2NL, SAT1, MLLT4, BCL6, HSP90AA1	HSP90AA1
MARK1		0	1	11	0.0909091	MAPT, CCDC102B, SFN, USP21, MARK2, PRKAA1, YWHAH, YWHAZ, GJA5, YWHAB, HECW2	MARK2
MKNK2		0	1	11	0.0909091	EIF4G1, MAPK1, RPL7A, RBX1, VHL, CUL2, VBP1, ESR2, MAPK14, ELAVL1, MAPK8	MAPK14
SIK1		0	1	11	0.0909091	HDAC5, SUPT5H, TAB2, MAP3K7, PRKAA1, YWHAZ, ELAVL1, STK11, PRKACA, RPL3, NMNAT1	SUPT5H
TNK1		0	1	11	0.0909091	DDX5, ILF3, SFN, YWHAB, YWHAE, YWHAG, YWHAH, YWHAQ, YWHAZ, PLCG1, HSP90AA1	HSP90AA1
EPHB1		0	1	12	0.0833333	ACP1, GRB2, GRB10, NCK1, CBL, PTEN, SLC9A3R1, EFNA5, GRB7, DNMT3B, HSP90AA1, PRKCG	HSP90AA1
MAPK13		0	1	12	0.0833333	ATF2, FGF12, AKIP1, ANKLE2, MBP, HTRA2, APP, MAPT, MAPK8IP2, VCP, SMAD4, GPX4	ATF2
RIOK1		0	1	12	0.0833333	APP, PRMT5, WDR77, YWHAB, ELAVL1, EGFR, EIF4A3, MAGOH, SMURF1, UBL4A, PAN2, FBXO6	EIF4A3
DDR1		0	1	13	0.0769231	SNRNP40, SNAPIN, TTR, CDH1, CDH2, RGS2, TM4SF1, SHC1, NUDT3, MAPK6, HSP90AA1, MOV10, NXF1	HSP90AA1
FER		0	1	13	0.0769231	TMF1, CTNNB1, CTTN, DNM1, DNM2, DNM3, EGFR, ERBB3, CDH1, HSP90AA1, ERBB2, CDC37, NXF1	HSP90AA1
KALRN	+	0	1	13	0.0769231	PAM, GNB1, RAC1, ATXN7, CACNA1A, CDC5L, DISC1, DTNBP1, NDEL1, LNX1, FASLG, COIL, GFI1B	PAM
ULK2	+	0	1	13	0.0769231	SYNGAP1, POLA2, NASP, LUC7L2, SETDB1, RB1CC1, ZNF32, GABARAP, GABARAPL2, CBX6, SQSTM1, LNX1, DIXDC1	NASP
CIT	+	0	1	14	0.0714286	RHOA, RHOB, RAC1, HGS, ZNF706, USP28, RND3, RHOC, DISC1, ELAVL1, HECW2, CUL7, OBSL1, EZH2	USP28
CDK17		0	1	15	0.0666667	APP, PRKACG, PTMA, PPP2R2A, PPP2CB, GAPDH, NOP10, TDRD7, YWHAG, MMS19, BAG3, EPHA2, YWHAQ, YWHAB, TUBGCP3	BAG3
CLK4		0	1	15	0.0666667	CLASRP, RNF181, SRRM2, AHCYL2, RASA4, SUB1, KRTAP10-7, KRTAP10-9, KRTAP10-8, KRTAP10-3, UBL5, JMJD6, SRPK1, KPNA1, MOV10	SRRM2
DYRK4		0	1	15	0.0666667	WDR33, TECR, YME1L1, RCN1, RBBP4, HAX1, ATP1A1, USP11, NEDD4, PPP1CC, HSP90AA1, FBXO25, CUL3, DYRK2, MID1	HSP90AA1
MAP4K2		0	1	15	0.0666667	MAP3K1, MAP2K4, TRAF2, HNRNPA2B1, XRCC6, SERPINA4, MCM3AP-AS1, SNRNP35, NACAD, DEFB1, PRDX4, MAP3K11, RAB8A, POT1, HSP90AA1	HSP90AA1
MAPK15		0	1	15	0.0666667	CLIC3, PCNA, MAP1LC3B, MAPK12, ESYT2, LTF, WDR81, CACNA1H, RBM14, PIGR, B2M, HSP90AA1, GABARAP, GABARAPL1, CDK2	HSP90AA1
MAPKAPK5		0	1	15	0.0666667	HSPB1, HSPB2, RPL13, ZNF282, MAPK4, MAPKAPK2, ZNF576, TP53, MAPK6, MAPK14, TAB1, LSR, CDCA8, SRPK2, SRPK1	MAPK14
GRK6		0	1	16	0.0625	FSHR, SNCA, SNCB, SNCG, ADRB2, HSP90AA1, HSP90AB1, KCNIP3, DDB1, ITGA5, TBXA2R, PRSS23, RCVRN, MMS19, SHMT2, CCDC8	HSP90AA1
ICK	+	0	1	16	0.0625	RPTOR, MAPK1, CDC7, MNAT1, BAG6, APP, CD247, HSP90AA1, CPSF1, PSMD1, NUP188, TP53, PSMC6, CDK20, VCP, SMAD1	HSP90AA1
STK39		0	1	16	0.0625	SLC12A2, AATK, GSN, OTOF, WNK4, HSPH1, MBP, API5, NOL3, NUBP1, PCNA, XPNPEP1, MAPK14, SPP1, EHD1, FKBP9	MAPK14
AXL		0	1	17	0.0588235	TENC1, GRB2, LCK, SRC, PIK3R1, PIK3R2, TNK2, HSP90AA1, HSPA1A, RANBP9, TYRO3, GAS6, CBL, ELAVL1, ERRFI1, STUB1, FBXO25	HSP90AA1
CSF1R		0	1	17	0.0588235	GRB2, SOCS1, CSF1, CBL, FYN, SRC, YES1, SOS1, PIK3R1, SHC1, STAP2, GRAP2, SOCS3, LYN, ITGAV, HSP90AA1, PAN2	HSP90AA1
MAPK12		0	1	17	0.0588235	SNTA1, HTRA2, MBP, ROBO1, TAB1, MAP2K6, GCH1, SIAH1, TERF1, PKN1, ERBB2IP, GTF2I, PRPF4B, MAPK1, MAPK15, SRPK3, SRPK1	GTF2I
MAPKAPK3		0	1	17	0.0588235	MAPK14, TCF3, RAB2A, SUMO3, COPS6, SMS, EZH2, IGHM, PHC2, BMI1, APP, HSPB1, NEDD4, NEDD4L, LNX1, RNF2, MAPK11	MAPK14
MAST2		0	1	17	0.0588235	GCN1L1, TRAF6, TRAF2, APP, SUMO2, CDHR2, SNTB2, SH3GL2, TK1, SMN1, STK36, RASSF1, LATS1, HSP90AA1, YWHAE, YWHAB, FBXW11	HSP90AA1
RIPK3		0	1	17	0.0588235	RIPK1, TICAM1, TNFRSF1A, CTNND1, CDC37, FKBP4, FKBP5, INPP5K, PYGL, STIP1, FADD, TRAF2, BIRC2, BIRC3, XIAP, CASP8, RFX6	FKBP5
BMPR1B		0	1	18	0.0555556	BMPR2, TRAF6, XIAP, TSC22D1, IGSF1, SMURF1, SMAD6, BAMBI, APP, PEG10, GDF5, GDF6, BMP7, BMP4, BMPR1A, BMP2, SNX6, USP15	TSC22D1
IRAK3		0	1	18	0.0555556	IRAK1, IRAK2, IRAK4, NSA2, NONO, NTRK3, LDB1, MYD88, TRAF6, HSP90AA1, ATP6V0B, ECM1, COPB1, ADH1B, CD14, FOLR1, HOXB7, CDCA5	HSP90AA1
MAP2K5		0	1	18	0.0555556	MAP3K2, MAP3K3, PRKCZ, MAPK7, YWHAZ, CDC42BPB, ENO1, SQSTM1, ASRGL1, PRKCI, PARD6A, XRCC6, RPL28, STAMBP, HSP90AA1, GCH1, ESRRA, NXF1	HSP90AA1
RPS6KB2		0	1	18	0.0555556	KAT2B, EP300, STRBP, PRKCE, BRAF, BTK, LYN, SRC, SYK, IKBKG, MAPK8IP2, NEDD4L, FBXO25, CSNK2B, ATP5A1, SRPK1, MOV10, NXF1	KAT2B
MAP2K6		0	1	19	0.0526316	MAPK14, MAP3K4, MAP3K5, MAP2K4, MAP3K7, MAPKAPK2, FBXO31, MAPK1, SMAD7, TAOK2, PLCB2, NPHS1, MAP2K3, PTEN, TLR3, LRRK2, MAPK12, PKN1, MLH1	MAPK14
MAP3K8		0	1	19	0.0526316	NFKB1, NFKB2, RELA, TNIP2, KSR2, CHUK, MAP2K1, MAP2K4, TRAF2, AKT1, TRAF6, TAB2, HSP90AA1, STIP1, REL, MAP3K14, CD40, RIPK1, ACY3	HSP90AA1
PRKD2		0	1	19	0.0526316	IFNAR1, CASK, GLRX3, SNRNP70, RARB, RXRA, DST, PSG3, GORASP1, PDLIM7, RRBP1, GRIP1, MTF2, HEY1, RAE1, HDAC7, HDAC5, PFDN1, HSP90AA1	HSP90AA1
ACVR1		0	1	20	0.05	FNTA, BMPR2, GDF5, SMAD5, SMAD1, TSC22D1, IGSF1, SMURF1, BAMBI, PEG10, INHBA, ACVR2A, BMPR1A, ENG, BMP7, ACVR1B, TGFBR2, SMAD6, SMAD7, USP15	TSC22D1
CAMK1D		0	1	20	0.05	APP, TNFSF13, CDC25A, CUL3, GMFG, DCPS, HSPA1L, NAE1, NUCB2, PCYT2, TUBB6, TUFM, UBA3, XPO1, NEDD4, NEDD4L, POT1, BAG3, ASAH1, BNIP3L	BAG3
ERN1	+	0	1	20	0.05	MAP3K5, HSP90AA1, TAOK3, PSEN1, COPS5, USP14, SEL1L, SYVN1, TRAF6, RNF13, STUB1, OTUB1, UCHL1, FBXL21, FBXO11, TRAF2, HSPA5, DERL1, DERL3, SRPK2	HSP90AA1
TYRO3		0	1	20	0.05	SRC, PIK3R1, GAS6, HDLBP, KLK4, KRTAP4-2, KRT40, KRTAP10-7, KRTAP10-9, KRTAP10-8, KRTAP10-3, IKBKG, COPS5, LNX1, A2M, APOE, HSP90AA1, AXL, KRTAP5-9, MDFI	HSP90AA1
ACVR2B		0	1	21	0.047619	ACVR1B, GDF5, BMP6, MSTN, IGSF1, SMAD2, PEG10, INHBA, GDF2, BMP10, ENG, INHBB, BMP7, SYNJ2BP, SNX6, SNX2, SNX1, SMAD7, SMAD6, HSP90AA1, ERBB2IP	HSP90AA1
MAP4K1		0	1	23	0.0434783	GRB2, NCK1, EGFR, MAP3K7, MAP3K11, CRK, CRKL, PPP4C, SPRY1, TMEM101, SKP1, RBX1, CUL7, FBXW8, FBXW7, BLNK, DBNL, GRAP2, HCLS1, LAT, COPS5, LRRK1, HSP90AA1	HSP90AA1
NTRK2		0	1	23	0.0434783	FYN, GIPC1, SQSTM1, SHC3, PLCG1, PIK3R1, SH2B1, NCK2, TRAF6, POLR2G, RANBP9, TNK2, NTF3, DYNLL1, FRS2, SHC1, BDNF, NTF4, PTPN1, HSP90AA1, AP1B1, NMNAT1, EGFR	HSP90AA1
WEE1	+	0	1	23	0.0434783	YWHAB, PIN1, CSNK2A1, CSNK2B, BTRC, CNBP, EEF2, PCBP1, SPTBN1, SFN, CDCA3, CRK, FBXW11, SKP2, NEDD4, ARRB2, MYC, MUS81, BRSK2, PLK1, CDK1, PAXIP1, YWHAQ	CNBP
MAP3K2		0	1	24	0.0416667	MAP2K5, SH2D2A, MAP2K7, MAP2K4, MAPK8, XIAP, PIBF1, STUB1, SMURF1, MAP2K3, STK38, MAP3K3, SFN, YWHAE, IKBKG, NEDD4, YWHAB, YWHAG, NEDD4L, HSP90AA1, BIRC2, STAMBP, USP2, MAPK7	HSP90AA1
RET		0	1	27	0.037037	STAT3, DOK5, DOK1, GRB7, NRTN, GFRA1, GRB10, CBL, CBLC, PDLIM7, NOTCH2NL, AIP, DOK6, SRC, SHC1, PTPRF, DOK2, DOK4, GRB2, CRK, PLCG1, FRS2, IKBKG, MCRS1, HSP90AA1, NOTCH3, EGFR	HSP90AA1
CAMK2D		0	1	28	0.0357143	RPS18, HDAC4, WASF3, FAM171B, HNMT, IFNGR2, RPS4X, SPATA24, FKBP1B, FXR2, DNAL4, TNPO2, BANP, MOAP1, FNDC3B, MRPL11, TTC5, EPHA10, CAMK2A, CYLD, ARRB2, MYC, HSP90AA1, ARL2BP, SRPK1, CDKN1A, HAUS2, CEP76	HSP90AA1
CDK3		0	1	28	0.0357143	CDK5R1, APP, RB1, CCNE2, PPARA, CDKN1A, CCNA2, CDKN1B, CCNE1, STIP1, SKP2, CKS1B, SKP1, EEF1A2, TFDP1, CABLES2, EIF2AK2, NEDD4L, ARRB2, CUL1, COPS5, COPS6, HSP90AA1, CCNC, CDK2, CDK5, STK4, STK3	HSP90AA1
ROCK1		0	1	28	0.0357143	CDC25A, PFN2, GAB1, RHOA, LIMK2, ANKFY1, MON2, IKBKB, POLR3C, C6orf165, FAM124A, RND3, CFL1, HNRNPA1, ITSN2, ARRB1, TSG101, NOTCH1, SMURF1, SMAD2, CASP3, CASP7, CDK15, FAM21A, KIAA1033, LMO2, MAGEB4, NXF1	GAB1
CAMK2B		0	1	30	0.0333333	ACTN4, YWHAB, SMYD3, PHKB, RAP2B, RPL11, MAD2L2, MORF4L1, RBPMS, ACOT7, RBFOX2, POP5, MED18, SPRYD7, SEMA4G, MRPL11, AP5B1, TTC5, CCM2L, MGAT5B, FAM171A2, KRTAP19-5, KRTAP19-7, KRTAP10-11, CAMK2A, THRB, RXRG, ATXN1, HSP90AA1, MVP	HSP90AA1
LRRK1		0	1	30	0.0333333	PAK4, S100A8, RIMS1, C9orf163, LYZ, GRB2, BCR, ABL1, SHC1, CCT2, FKBP5, CDC37, DNAJA1, NEDD4, NAP1L1, VAPA, INPP5D, DOK3, GAB2, INPPL1, PTPN11, MAP4K1, ASAP1, SOS2, SOS1, HNRNPK, RSU1, DAPK1, LRRK2, CUL3	FKBP5
ADRBK1		0	1	34	0.0294118	GNAQ, GNA15, PRKCB, PDE6G, SRC, PDCL, PDC, RHO, FSHR, HDAC6, MDM2, ARRB1, GNB1, KCNIP3, ADRB2, PEBP1, EPHA2, RASGRF1, HSP90AA1, HSP90AB1, ADRBK2, ACACA, GIT2, GIT1, CAV1, CCR4, EDNRB, AGTR1, PDGFRB, CSNK2B, GRM1, SNCA, FBXO25, MOV10	HSP90AA1
CAMK2A		0	1	34	0.0294118	CAMK2B, CAMK2D, CALM3, CHMP5, DLG1, RIMS1, ATF1, CREB1, GRIN2B, ACTN4, YWHAB, HDAC5, GIT1, YWHAQ, PLCG1, RCHY1, PSMC5, SLC6A3, MAPT, ITGA2B, PTTG1, CAMK2G, ZMYM1, DLG3, PARK2, CDK5R1, NOS3, KCNC1, AKT1, HNRNPK, RAD23A, HSP90AA1, FKBP8, SQSTM1	HSP90AA1
MAST1		0	1	39	0.025641	PAXIP1, APP, PSEN2, A2M, BLMH, APOE, NOS3, AP1M2, CDK5, CYP2C8, DNAJB1, ECSIT, ELAVL3, EXOC6, EXOSC1, FBXL12, IFIT3, IFIT5, LONP1, LOXL4, MGEA5, PRAM1, PRDX2, RAD23A, RPP30, STAMBPL1, FBXW4, RAB3A, RAB3D, CYP2C9, RNLS, GCDH, YWHAB, YWHAE, YWHAH, YWHAZ, SNTB2, EGFR, RNF32	STAMBPL1
TTN	+	0	1	42	0.0238095	ANKRD23, ANKRD1, ANKRD2, TCAP, MYBPC3, OBSCN, TRIM63, ACTN1, NBR1, SQSTM1, CRYAB, CALM1, FHL1, CAPN3, PUF60, ASF1B, MYPN, ANK1, FHL2, YWHAQ, VAV2, ARRB1, SP1, CUL3, CUL4B, CUL2, CDK2, COPS5, NEDD8, SRSF2, SPEN, CPSF6, ALB, ADRB2, DYRK2, SRPK2, CEP57, TRIM55, RAPGEF2, MAPK1, CUL7, RNF2	SPEN
PDGFRB		0	1	43	0.0232558	KRTAP4-12, PTPN11, PLCG1, SLC9A3R1, SHC1, PIK3R1, RASA1, ADRBK1, MFGE8, ETV6, IRF8, VAV1, TRIP6, KLHL12, PDGFB, GRB2, PDGFRA, VAV2, VAV3, COPA, NCK2, CRK, GRB14, NCK1, RAF1, SH3KBP1, ITGB3, S1PR1, CAV1, CAV3, EIF2AK2, SNX1, SNX2, SNX4, EGFR, PDCD6IP, SRC, NEDD4, SLA, SH2B2, TNK2, ERRFI1, HSP90AA1	HSP90AA1
ZAP70		0	1	45	0.0222222	DBNL, FYN, ABL1, RASA1, ACP1, LAT, SHC1, PAG1, PLCG1, GRB2, LCP2, CD3E, PTPN6, CD5, TYROBP, TUBA1A, TUBB, VAV1, HSPA4, CBL, CD247, APP, CBLB, SLA, SH3BP2, SHB, GAB2, LCK, CRK, SLA2, FCRL3, SIT1, CD4, TUBA1B, PIK3R1, CD38, CBLC, PTPN22, EGFR, ERBB3, NDUFB8, ANAPC11, NR0B2, ASB3, CSK	HSPA4
IGF1R		0	1	48	0.0208333	IRS1, GRB10, NEDD4, IGF1, EHD1, SNAP29, ARHGEF12, PIK3R3, SHC1, ESR1, CSK, PTK2, PXN, PTPN11, RASA1, SOCS3, PTPN1, GNB2L1, CBL, MDM2, EEA1, EGFR, ERBB2, CAMP, ARRB2, TP53, ARRB1, APP, RUVBL1, SLC23A3, RPL11, PHB2, KCNIP3, YWHAE, SOCS1, YWHAG, IGFBP3, JAK1, YWHAB, VAV3, SOCS2, GNAI1, HSP90AA1, SH2B1, AMY2A, FFAR2, GRB14, FBXO6	HSP90AA1
DYRK1A		0	1	55	0.0181818	SRSF4, CCNL2, SRSF5, CLASRP, SRSF1, DNM1, HIST1H2BB, HIST1H3A, HIST1H4A, CLTC, AMPH, PRD, DCAF7, LIN52, MAP3K5, SNCA, APP, RBL1, RB1, LZTS2, TROAP, CCNA2, PRKAR1A, RBL2, CREBBP, EP300, FAM117B, GLCCI1, FAM53C, FAM117A, RNF169, DYNLL1, ABCD3, DYNLL2, SIPA1L1, FNTA, FNTB, PPP1R3F, KIAA0232, CCDC8, SFN, YWHAG, ELAVL1, SH3GL2, ISG15, HIPK2, MAP3K1, LATS2, SMAD3, BARD1, TRAF3, PRKACA, PRKACB, MOV10, N…	RBL1
STK16		0	1	58	0.0172414	NAGK, RPIA, KCTD17, ADAMTSL4, MKKS, EBLN2, ELK1, DNAJA3, CALCOCO2, SPRY2, TRAF3IP2, IKZF3, MTUS2, EFEMP2, PLSCR3, NIF3L1, MIIP, KCTD14, CCDC33, EFHC2, ALS2CR12, KRTAP13-1, MGAT5B, FAM154A, RFX6, TRIM42, KRTAP10-7, KRTAP10-9, KRTAP10-5, KRTAP10-8, KRTAP10-3, INCA1, NOTCH2NL, KRTAP26-1, CNTF, ICA1, VHL, PASK, ROCK2, HNF4A, SNRK, EXT2, TGIF1, CSNK2B, BAG3, AES, CRX, MEOX2, DRG1, PCSK5, PLSCR1, REL, …	BAG3
PTK2B		0	1	61	0.0163934	TGFB1I1, CBL, GSN, DLG3, PTPN6, FYN, JAK3, JAK1, IL7R, PXN, KCNA2, LYN, BCAR1, NEDD9, PITPNM3, PITPNM1, PITPNM2, ASAP2, ITGB2, TLN1, ITGB3, PTPN11, GRB2, RB1CC1, VAV1, RASA1, ERBB2, MBD2, SOCS2, SH3KBP1, PDCD6IP, ALG2, SRC, DNM1, SKAP2, MAPT, EGFR, SORBS2, SORBS1, CD2AP, GIT1, GRIN2A, DLG4, SYK, LCK, JAK2, SLC2A1, PRKCD, GNA13, LPXN, NPHP1, PTPN12, EWSR1, SOCS3, DCC, PTEN, GP6, GP1BB, TRAF4, HSP9…	HSP90AA1
ERBB3		0	1	62	0.016129	GRB2, PIK3R2, CSK, SHC1, RGS4, PA2G4, NRG1, PIK3R1, PTK6, RPN1, EGR1, ZNF207, MDM2, PTPN11, ERBB2, TXK, ABL2, ZAP70, SYK, CRK, CRKL, JAK3, VAV2, CHN2, ITK, RIN1, GRB7, BCAR3, TENC1, TNS3, TNS4, SHC3, PIK3R3, VAV1, VAV3, DAPP1, SH2B3, NEDD4, CD82, ODF2L, EGF, RNF41, IL6ST, EGFR, MUC1, NRG2, HDAC6, LRIG1, AKT1, HSP90AA1, NCK2, JAK2, SH2D1A, DAB1, ABL1, HCK, FGFR1, SRC, NCK1, FER, PLCG1, RASA1	HSP90AA1
ACVR1C		0	1	1	1	HSP90AA1	HSP90AA1
MAP3K9	+	0	1	1	1	HSP90AA1	HSP90AA1
PHKG1		0	1	1	1	UBE3A	UBE3A
PIM3		0	1	1	1	HSP90AA1	HSP90AA1
PSKH2		0	1	1	1	HSP90AA1	HSP90AA1
RPS6KL1		0	1	1	1	HSP90AA1	HSP90AA1
STK32B		0	1	1	1	HSP90AA1	HSP90AA1
STYK1		0	1	1	1	HSP90AA1	HSP90AA1
TEX14		0	1	1	1	CEP55	CEP55
AMHR2		0	1	2	0.5	HSP90AA1, PTEN	HSP90AA1
GRK7	+	0	1	2	0.5	NEDD4, HSP90AA1	HSP90AA1
INSRR		0	1	2	0.5	INSR, HSP90AA1	HSP90AA1
MYLK4		0	1	2	0.5	COPS5, HSP90AA1	HSP90AA1
PDIK1L		0	1	2	0.5	C1orf174, HSP90AA1	HSP90AA1
TSSK1B		0	1	2	0.5	HSP90AA1, EFS	HSP90AA1
CAMK1G		0	1	3	0.333333	CDC45, MYC, HSP90AA1	HSP90AA1
DCLK2		0	1	3	0.333333	TSC22D3, HSP90AA1, ENO1	HSP90AA1
EPHA1		0	1	3	0.333333	ALK, HSP90AA1, MAP3K1	HSP90AA1
MUSK		0	1	3	0.333333	SYNE1, PDZRN3, HSP90AA1	HSP90AA1
MYLK3		0	1	3	0.333333	MYC, ALB, HSP90AA1	HSP90AA1
MYO3B		0	1	3	0.333333	MYC, ATP6V1B1, HSP90AA1	HSP90AA1
STK32C		0	1	3	0.333333	GRB2, C18orf8, HSP90AA1	HSP90AA1
TESK2		0	1	3	0.333333	YWHAB, HSP90AA1, ZBTB1	HSP90AA1
BRSK1		0	1	4	0.25	HSD17B7, BRCA1, PAK1, PRKAA1	BRCA1
CAMKV		0	1	4	0.25	APP, TCEA2, COPS5, HSP90AA1	HSP90AA1
EIF2AK1		0	1	4	0.25	CDC37, HSP90AA1, LIG4, MDM2	HSP90AA1
KSR2	+	0	1	4	0.25	MAP3K8, MAP2K1, COPS6, HSP90AA1	HSP90AA1
MINK1		0	1	4	0.25	NCK1, MAP4K4, NEDD4L, HSP90AA1	HSP90AA1
NEK11		0	1	4	0.25	APP, BLM, HSP90AA1, MYC	HSP90AA1
PRKX		0	1	4	0.25	PRKAR1A, NEDD4, NEDD4L, HSP90AA1	HSP90AA1
RPS6KC1		0	1	4	0.25	SPHK1, DENND6A, HSP90AA1, PRDX3	HSP90AA1
SBK1		0	1	4	0.25	PACSIN2, PACSIN3, TRIP10, FCHSD1	PACSIN3
AAK1		0	0	5	0	APP, AP2A1, AP2B1, AP2M1, ATP13A2
AATK		0	0	17	0	ACTC1, ATAD3A, DNAJA1, DNAJA3, DPM1, HSPB1, P4HA1, PPP1CA, PPP1CC, RCN1, SLC25A1, SLC25A11, SLC25A12, SLC25A13, SLC25A22, SSR4, STK39
ABL2		0	0	27	0	ABL1, CAT, SORBS2, PSMA7, ERBB4, FBXO38, HCK, TPD52L1, C15orf48, OIP5, GPX1, TRIP10, CRK, GRB2, RIN1, HRAS, JAK1, EPHB2, MAP3K10, NEDD4, NEDD4L, DOK1, MED28, EGFR, ERBB2, ERBB3, CDC37
ACVR2A		0	0	16	0	SYNJ2BP, INHBA, INHA, GDF5, BMP6, MAGI2, IGSF1, PEG10, ACVR1, GDF2, BMP10, ENG, INHBB, ACVR1B, BMP7, ERBB2IP
ADRBK2		0	0	5	0	CXCR4, CCR4, GIT1, MYC, ADRBK1
BMP2K	+	0	0	7	0	KDM5B, TERF1, TERF2, ABL1, EPS15, AP2M1, FN1
BMPR2		0	0	30	0	CES3, GCGR, CRYAB, FRS3, TGFBR1, ACVR1B, TSR1, ACVR1, BMPR1A, BMPR1B, BMP4, BMP6, GDF9, FHL2, XIAP, TRIB3, CAV1, GDF2, BMP10, BMP7, LIMK1, BMP2, GDF5, GDF6, MAPK8, FST, SMAD6, SMAD7, PPP1CC, PYCARD
BRSK2		0	0	8	0	WEE1, CDC25B, CDC25C, VCP, COPS5, KBTBD7, PRKAA1, FZR1
CDC42BPB		0	0	8	0	RPL3, DCD, BRIX1, MAP2K5, RIPK1, CDC42, SP1, LGR4
CDK10		0	0	5	0	ETS2, PIN1, SEMG2, MGMT, RNF115
CDKL3		0	0	18	0	APP, GGA1, SNRNP70, TTF2, LZTS2, ATG4A, PIH1D3, CCDC155, KRTAP10-9, ZBTB8A, CDK6, SRPK1, GOLGA2, MDFI, TRIM27, ZBTB14, FXR2, MTUS2
CSNK1A1L		0	0	8	0	JAM2, TNFRSF1B, TNFRSF1A, ARRB2, CEBPE, RPA3, RPA2, RPA1
CSNK1G1	+	0	0	12	0	C2orf44, IKZF1, FAM219A, MKRN1, RUNDC3B, APP, TRAF6, RELA, CEP76, KRTAP10-7, PPP1R14A, GCH1
CSNK1G2		0	0	12	0	COL4A3BP, SMAD3, MTA1, C2orf44, RAP1GAP, RUNDC3B, DBNDD2, APP, APPBP2, KRTAP10-7, PER1, PPP1R14A
DSTYK		0	0	13	0	RAB14, HSPE1, MTPN, PSMB1, UBE2K, PSMB3, MAD2L1, ATP5F1, RPS9, DDT, LSM12, RAB5C, IKBKE
EPHA3		0	0	14	0	TP53, EFNB2, EFNA1, EFNB1, EFNA3, EFNA4, EFNA5, RBM18, CRK, SRC, FYN, ABL1, SRPK1, CDKN2A
EPHA7	+	0	0	7	0	MAP1LC3A, GNB1, ZNF267, EFNA2, EFNA3, EFNA5, MLLT4
EPHB2		0	0	16	0	BCL2, STK26, ACP1, RASA1, SRC, EFNB2, YES1, PLCG1, ABL1, ABL2, RYK, MLLT4, ITSN1, CRK, ALK, HMMR
EPHB3		0	0	9	0	EFNB3, RASA1, GBE1, NFRKB, RYK, MLLT4, FYN, CRK, LNX1
FGFR2		0	0	17	0	FGF1, FGF7, FGF10, ITGA5, STAT3, PGR, STAT5A, STAT5B, FRS2, CBL, HGS, APP, PPM1A, PIK3R1, NEDD4, LYN, FYN
FLT1		0	0	10	0	SHC1, KDR, PGF, VEGFB, SHC2, PLCG1, CBL, NEDD4, VEGFA, SRPK1
GAK		0	0	8	0	USO1, CDK5, CCNG1, APP, AXIN1, ALK, ATP13A2, LGR4
GRK1		0	0	8	0	RHO, RCVRN, SNCA, SNCB, SNCG, H2AFV, CAV1, MYC
HIPK1		0	0	15	0	TP53, DAXX, RASSF5, HAX1, A2M, NEB, DDX54, GLUL, UBE2I, SIAH1, ATP13A2, PARK7, PRPF40A, SKIL, FHL3
HIPK3		0	0	30	0	TP73, TP53, SUMO1, FAS, FADD, TRA2B, SRSF5, HNRNPA1, HNRNPA2B1, HNRNPH1, SRSF1, SIAH2, TGFB1I1, TOX4, C1QA, NR2F2, ARRB2, LIMK2, ZYX, LIMS2, SIAH1, GORASP1, HEYL, MTMR4, LIMD1, ZNF107, UBE2I, CREB1, GLUL, GRB2
IRAK4		0	0	24	0	IRAK1, TRAF6, PELI1, PELI2, PELI3, MYD88, TIRAP, TLR4, IRAK2, HIST1H1A, HIST1H1B, HIST1H1C, HIST1H1D, HIST1H1E, HIST1H1T, EIF4EBP1, MBP, SASH1, IRAK3, IL1R1, IL1RL1, TNFRSF13B, ARNT, IKBKG
KDR		0	0	31	0	ANXA5, SHC2, PLXNA1, CDH5, ACP1, GRB2, SHC1, RASA1, PLCG1, BTRC, CUL1, FBXW11, EPN1, MYO1C, CAV1, SHB, FLT1, VEGFA, FIGF, GRB10, COL18A1, CBL, AIMP2, CSNK1D, SRC, IQGAP1, NPM1, FBXO25, TXNIP, RAB5A, NRP1
LMTK2	+	0	0	5	0	PPP1CA, PPP1R2, MYO6, CDK5, PPP1CC
LTK		0	0	7	0	PLCG1, PIK3R1, CBL, RAF1, PTPN1, TNK2, ERRFI1
MAK		0	0	9	0	CDK20, FZR1, APP, SLAMF7, SERINC1, NDUFB7, PPP2CB, SND1, ANAPC11
MAP2K1	+	0	0	42	0	KSR2, MAPK1, MAPK3, RAF1, PEBP1, LAMTOR2, LAMTOR3, MAP3K1, GRB10, WNK1, MAP2K2, BRAF, WDR83, LSP1, KSR1, ARAF, HSPA1A, YWHAB, YWHAZ, HSPA8, YWHAE, BTRC, BANP, PPARG, PEBP4, MAPK8IP3, VAV1, MAP3K8, HRAS, MAP3K4, PLAU, ARRB2, ELAVL1, BRAP, MAPK8, VCP, HNRNPD, YAP1, IQGAP1, NFE2L2, PSMD10, UBE2I
MAP3K13	+	0	0	8	0	PRDX3, MAP2K7, STAT3, IKBKB, MAPK8IP1, MYC, GLO1, HLA-DRB3
MAP4K3		0	0	6	0	SORBS1, COPS5, ITSN2, SH3RF1, PCBP1, GRB2
MAP4K5		0	0	10	0	CRK, CRKL, TRAF2, HCK, COPS5, ZNF440, SETDB1, GRB2, NEDD4, ELAVL1
MLKL		0	0	6	0	NDUFB7, RAD18, THOC3, PITPNA, ANAPC11, CDK1
MYLK		0	0	10	0	CALM1, MLC1, SRC, GOPC, PRKG2, CTTN, PAK1, ALK, MYC, TP53
PAK2		0	0	50	0	GIT1, GIT2, MYH10, MCM3, CDC42, MYL2, DOCK2, RAC2, ABL1, DST, EP300, HIST1H4F, RAC1, HCK, LCK, SRC, SH3RF3, SORBS3, ARHGEF7, APP, MYC, RIOK3, G6PD, NPEPPS, PFAS, SFN, TGM2, UBE2R2, UBFD1, YWHAE, YWHAG, ZFYVE19, RHOJ, SH3KBP1, ABI3, BRAF, ELAVL1, HSPA5, CAPNS1, CKB, EEF2, ERP44, ISOC1, LDHB, PAFAH1B1, SCLY, YWHAB, YWHAH, YWHAZ, PAK1
PAK3		0	0	5	0	ARHGEF7, ITSN1, CDC42, RAC1, SNCA
PAK4		0	0	22	0	CDC42, DLST, LIMK1, RAC1, ITGB5, RAN, APP, SH3RF2, LRRK1, YWHAG, YWHAQ, YWHAZ, SFN, TERF1, POT1, YWHAE, FBXO25, SRPK2, SRPK1, LATS2, YWHAB, HECW2
PAK7		0	0	25	0	LZTS2, S100A9, S100A7, RPA3, AP2S1, CCDC59, RAC1, CDC42, CARD9, LENG1, GCC1, ARMC7, ATPAF2, FAM212A, TUBGCP4, PDLIM7, FHL3, ARRB2, PSMF1, CCNG1, EMD, UXT, SORBS3, EXOSC1, CRBN
PAN3		0	0	5	0	PABPC1, PAN2, SVIL, ELAVL1, TNRC6C
PDGFRA		0	0	25	0	PDGFA, PDGFB, PDGFC, PDGFRB, CRKL, CRK, GRB2, PLCG1, SLC9A3R1, PIK3R1, KIT, ULBP2, TGFBR2, CCDC155, CBL, ITGB3, CAV1, CAV3, SNX6, SNX2, SNX4, PTEN, FBXO25, SRPK1, EGFR
PIK3R4		0	0	11	0	BECN1, ATG14, MAP1LC3C, PIK3C3, UVRAG, YWHAB, KRIT1, YWHAE, KIAA0226, MOV10, NXF1
PKMYT1		0	0	5	0	PIN1, MAPK8, MAPK10, STEAP3, CDK1
PKN3		0	0	5	0	ARHGAP10, ARHGAP26, DHX40, HECW2, NUDCD3
PLK2		0	0	8	0	CIB1, SNCA, APP, CENPU, CDC20B, MPP3, NEDD4, CASK
PRKD3		0	0	7	0	SKA2, RAE1, IKBKG, BCL6, HDAC5, NUDT3, DLAT
RIPK4		0	0	7	0	PRKCB, TRAF7, PRKCD, RHOA, BIRC2, BIRC3, XIAP
ROCK2		0	0	13	0	STK16, KIAA0196, RABGEF1, IKBKE, RHOA, ELAVL1, MAGEC1, FAM21A, GPHN, LMNA, MTA2, NHP2L1, ZW10
ROS1		0	0	5	0	PTPN6, PTPN11, EGFR, VAV3, IKBKG
SIK3		0	0	16	0	TAB2, MAP3K7, HDAC5, YWHAZ, YWHAQ, YWHAE, YWHAB, YWHAH, SFN, PRKACA, PRKAA1, ELAVL1, SMAD2, SMAD3, TRAF1, TRIP6
SLK		0	0	8	0	HGS, PDZK1, KEAP1, CLSTN1, NONO, RABL2A, HGH1, TTC4
STK10		0	0	5	0	CD81, ENO1, SHMT2, MOV10, NXF1
STK40		0	0	6	0	POLA2, COPS6, APP, NEDD4L, ZFP36, TRIB1
STRADB		0	0	6	0	MAP3K7, TRAF6, XIAP, STK11, GRB2, ELAVL1
SYK		0	0	96	0	PTK2B, SH3BP2, LYN, LAT, VAV1, RPS6KB1, RPS6KB2, PRKD1, FCER1G, MS4A2, PAG1, CD72, ITGB2, CTTN, CBL, FGR, PXN, TRAF6, TUBA1A, CD3E, PTPN6, FCGR2A, HDAC1, HDAC3, HDAC6, HDAC9, HDAC2, HDAC4, SP1, CALM1, TUBG1, USP25, INPP5D, UBASH3B, LCP2, SEC23B, NCK1, GRAP2, GRB2, LCK, PIK3R2, PIK3R1, RPS10, TYROBP, SLC4A1, TRAIP, PIK3CG, VAV2, MAPT, APP, ERBB4, SRC, TRAF3, TBK1, MAP3K7, FCGR3A, IL17RA, TRAF3IP2,…
TAOK1	+	0	0	10	0	MAP3K7, STK4, CSNK1E, DYNC1I1, GEMIN7, WT1, C8orf33, SRBD1, STK25, STK26
TAOK2		0	0	7	0	MAP2K3, MAP2K6, TUBB, TUBA1A, MAP3K7, KLHL12, RCHY1
TEC		0	0	21	0	PRLR, VAV1, PIK3R2, LYN, KIT, DOK1, WAS, SOCS1, GNA12, GNA13, ARHGEF12, JAK2, RAC1, JAK1, RHOA, IKBKG, FASLG, SHC1, MED28, GRB2, ERBB2
TEK		0	0	10	0	ANGPT1, ANGPT2, ANGPT4, TNIP2, APP, DOK2, TIE1, IKBKG, CBL, MAPK3
TLK2		0	0	12	0	ASF1A, ASF1B, TLK1, XPO7, XPO1, FEZ1, FEZ2, AURKA, IRF4, IRF7, ELAVL1, RPS6KA1
TRIB1		0	0	5	0	STK40, ALOX12, ELAVL1, MYC, RFWD2
TRIB2		0	0	8	0	APP, BTRC, SMURF1, RPS6KB1, PRMT6, RFWD2, UBQLN4, SLAMF7
TRIB3		0	0	33	0	ATF4, AKT1, RELA, COPS6, GDF9, GIT1, SETDB1, RBM48, EEF1G, KAT5, ATF5, CSNK2B, FN1, GRN, HLA-B, LTBP4, MCM3AP, SIAH1, HRSP12, PSMA3, RBM4, RPSA, TIAF1, SMAD3, SMURF1, APP, PRMT5, BCL6, RFWD2, BMPR2, CDC25A, DDIT3, RPGRIP1
TRIO		0	0	16	0	RAC1, FLNA, RHOA, NAV1, NAV2, NAV3, RHOG, BLMH, PTPRF, CDC5L, DISC1, EXOC1, ITSN2, BCAS2, DAB2, MAPRE1
TTBK2		0	0	6	0	CEP164, TTBK1, ZWINT, PTEN, COPS5, KLHL12
ULK1		0	0	35	0	GABARAP, SYNGAP1, SDCBP, GABARAPL2, RB1CC1, PRKAA1, ATG4B, G3BP1, CDC37, USP10, PRKAG1, PRKAB2, AMBRA1, RPTOR, MTOR, MLST8, ATG13, MBP, TRAF6, BECN1, EXOC8, SESN2, SQSTM1, DAPK3, PRKAA2, PPP1CA, MAP1LC3A, MAP1LC3B, MAP1LC3C, GABARAPL1, RALB, EXOC2, ATG16L1, ATG101, OCLN
VRK1		0	0	13	0	TP53, HIST2H3C, HIST2H2BE, RAN, WIBG, TFAP4, TRMT1L, FEN1, RBM25, SF3B5, VPS52, SRPK2, EGFR
VRK2		0	0	15	0	RAN, TP53, MAPK8IP1, MAP3K7, MAP2K7, MAPK8, CCT4, TCP1, CCT2, CDC42, LNX1, MAPK8IP2, LMNA, RBX1, ILK
WNK2		0	0	7	0	SGK1, YWHAZ, WNK1, ATXN1, KLHL3, KLHL2, DGCR14
ADCK1		0	0	3	0	EXOC5, MOV10, NXF1
ADCK2		0	0	1	0	YWHAQ
CDC42BPA		0	0	2	0	CDC42, LGR4
CDC42BPG		0	0	4	0	RAC1, CDC42, RHOQ, TBK1
CDKL1		0	0	3	0	SIRT1, EDIL3, PSMB5
CDKL2		0	0	2	0	APP, FRY
CDKL5		0	0	4	0	MECP2, SKIV2L, PRKG2, MGMT
CSNK1G3		0	0	4	0	DBNDD2, NSF, ELAVL1, PPP1R14A
DAPK2		0	0	2	0	APP, FAM9B
DCLK1		0	0	2	0	APP, CFTR
DCLK3		0	0	1	0	CDK5
DYRK3		0	0	4	0	SORL1, NEDD4L, PRNP, FBXO25
EIF2AK4		0	0	4	0	GGNBP1, USP46, ARRB2, TRAP1
EPHA10		0	0	4	0	CAMK2D, FHL3, TFCP2, BANP
EPHA5		0	0	2	0	STAT3, NEDD4
EPHB4		0	0	3	0	APP, ELAVL1, EPHB6
FGFR4		0	0	3	0	FGF19, FGF1, CDK9
GSG2		0	0	3	0	HIST1H3A, MYC, AURKB
GUCY2C		0	0	1	0	PDZD3
GUCY2F		0	0	1	0	GUCY2EP
HUNK		0	0	3	0	RABEP1, LNX1, GRB2
LMTK3		0	0	1	0	ZBTB16
MAP3K19		0	0	1	0	ZDHHC17
MAST4		0	0	1	0	SMAD1
MASTL		0	0	2	0	LMNA, RPS6KA1
MYO3A	+	0	0	1	0	POLR2M
NEK3		0	0	4	0	NMNAT1, HDAC6, BPGM, CDCA8
NEK4		0	0	1	0	ANKRD28
NEK7		0	0	2	0	NEK6, NEK9
NIM1K		0	0	1	0	APP
NPR1		0	0	4	0	NPPA, NPPB, NPPC, PRKG1
NPR2		0	0	4	0	NPPC, NPPB, NPPA, MOV10
NRBP2		0	0	1	0	TSC22D4
PEAK1		1	0	2	0	CRK, GRB2
PTK7		0	0	1	0	RYK
RNASEL		0	0	2	0	TCF12, ABCE1
SCYL3	+	1	0	4	0	LHX8, EZR, GABARAPL1, TXN2
SNRK		0	0	3	0	STK16, PRKAA1, STK11
SPEG	+	0	0	4	0	APP, MYC, YWHAQ, PRMT1
SRMS		0	0	3	0	HSPB1, NEDD4L, NEDD4
STK17B		0	0	2	0	APP, RPS24
STK31		0	0	1	0	NEDD4
STK35		0	0	2	0	PDLIM1, ELAVL1
TBCK		0	0	2	0	APP, STAM
TSSK4		0	0	1	0	CREB1
TTBK1		0	0	4	0	TTBK2, NUP205, GABARAPL2, HEATR1
TXK		0	0	4	0	YTHDC1, MYC, ERBB2, ERBB3
UHMK1		0	0	1	0	ELAVL1
ULK3		0	0	3	0	WDR82, VCP, NXF1
ULK4		0	0	4	0	APP, YWHAQ, UBE2V1, SULT1A4
VRK3		0	0	3	0	TWF2, CSNK2B, PLK1
