# Supplementary material for: Multiomic Analysis of the UV-Induced DNA Damage Response
Source: Cell Rep. 2016 May 12;15(7):1597–610. doi: 10.1016/j.celrep.2016.04.047 (PMC4893159; doi:10.1016/j.celrep.2016.04.047)
Supplement: Table S9. Overall Gene Scores Table, Related to Figure 6 [file mmc10.xlsx]

## Sheet: Table S9
gene_name	point.score	z.score.sums (total sum)	z_score_sums (per experiment; z.score.sums/11)	tc.ner.scores.as.weights	Svejstrup_TC.NER_reference_category	Comment	gene_name
ASCC3	6	19.495	1.77	2.21		ASC complex	ASCC3
RPA1	6	17.561	1.6	1.66	+	RPA complex	RPA1
FANCD2	5	16.06	1.46	1.6		Fanconi Anemia	FANCD2
RPS6	5	12.92	1.17	1.73		Ribosome	RPS6
RPL19	5	12.119	1.1	1.75		Ribosome	RPL19
ERCC6	4	18.353	1.67	1.56	+	CSB protein	ERCC6
RPS27A	4	14.609	1.33	1.98		Ribosome	RPS27A
MYO5B	4	11.246	1.02	0.11			MYO5B
NUMA1	4	10.906	0.99	1.07		nuclear mitotic apparatus protein 1; structural component of the nuclear matrix	NUMA1
EIF3A	4	10.341	0.94	1.39		Ribosome	EIF3A
INTS2	4	8.706	0.79	1.19		Integrator complex	INTS2
TRIM28	4	8.458	0.77	1.14		aka KAP1, repressor/heterochromatin protein, E3 SUMO ligase activity	TRIM28
TMPO	3	22.057	2.01	2.95		Lamina-associated polypeptide, aka thymopoietin; poorly studied	TMPO
HSP90AA1	3	15.867	1.44	1.01		Heat Shock Protein 90kDa Alpha (Histone H1/NASP??)	HSP90AA1
SMC3	3	15.773	1.43	1.53		Cohesin complex	SMC3
SMC1A	3	15.457	1.41	1.47		Cohesin complex	SMC1A
XPC	3	14.768	1.34	1.88		NER factor	XPC
PSMD4	3	14.581	1.33	1.09		Proteasome complex	PSMD4
JUN	3	14.391	1.31	2.36		JUN proto-oncogene	JUN
UBA52	3	14.229	1.29	0.88		Ribosome	UBA52
HERC1	3	12.642	1.15	1.59		HECT and RLD domain containing E3 ubiquitin protein ligase family member 1	HERC1
UBB	3	12.049	1.1	0			UBB
UBC	3	12.049	1.1	0.27			UBC
HTATSF1	3	12.041	1.09	1.43		Cofactor for the stimulation of transcriptional elongation (HIV Tat)	HTATSF1
ACIN1	3	11.823	1.07	1.42		Apoptotic Chromatin Condensation Inducer In The Nucleus; poorly studied	ACIN1
NASP	3	11.565	1.05	0.94		Nuclear Autoantigenic Sperm Protein (Histone H1-Binding with HSP90)	NASP
ATP2A2	3	11.239	1.02	1.45		SERCA Ca(2+)-ATPase; intracellular pump	ATP2A2
TOP1	3	10.854	0.99	1.17		Toposimerase I	TOP1
DDB1	3	10.761	0.98	1.45	+	Damage-specific DNA binding protein 1, also part of CUL4 ligase (CSA)	DDB1
RAD50	3	10.639	0.97	1.14		MRN complex	RAD50
UTP14A	3	10.608	0.96	1.24		UTP14, U3 Small Nucleolar Ribonucleoprotein, Homolog A (Yeast) (Nop56p-associated pre-rRNA complex?)	UTP14A
TPR	3	10.551	0.96	1.25		translocated promoter region, nuclear basket protein (coiled-coil protein, forms intranuclear filaments at inner surface of nuclear pore complexes (NPCs))	TPR
GTF2H1	3	10.511	0.96	1.45	+	TFIIH complex	GTF2H1
RPS3A	3	10.45	0.95	1.51		Ribosome	RPS3A
RFC1	3	10.317	0.94	0.87	+	Replication Factor C complex	RFC1
EEF1A1	3	10.301	0.94	1.74		Ribosome	EEF1A1
MDC1	3	10.065	0.92	1.17	+	Mediator Of DNA-Damage Checkpoint 1	MDC1
TCOF1	3	9.828	0.89	1.31		Treacher Collins-Franceschetti Syndrome 1 (Nop56p-associated pre-rRNA complex?)	TCOF1
TCEB3	3	9.756	0.89	1.03	+	Elongin A	TCEB3
HIBADH	3	9.441	0.86	1		3-hydroxyisobutyrate dehydrogenase	HIBADH
ATF7IP	3	9.292	0.84	1.3		component of histone methyltransferase complex with SETDB1	ATF7IP
RPS20	3	9.205	0.84	1.39		Ribosome	RPS20
RPA2	3	9.155	0.83	0.95	+	RPA complex	RPA2
THRAP3	3	9.1	0.83	0.58		Pre-mRNA splicing. Remains with spliced mRNA, interacts with exon junction complex (EJC). May be involved in nuclear mRNA decay. Involved in regulation of signal-induced alternative splicing.	THRAP3
LARP7	3	8.975	0.82	1.15		La Ribonucleoprotein Domain Family, Member 7 (CDK9 regulation)	LARP7
HNRNPCL1	3	8.922	0.81	1.73		Heterogeneous Nuclear Ribonucleoprotein C-Like 1; may play a role in nucleosome assembly	HNRNPCL1
RPL10A	3	8.814	0.8	1.39		Ribosome	RPL10A
HUWE1	3	8.77	0.8	1.16		HECT, UBA And WWE Domain Containing 1, E3 Ubiquitin Protein Ligase (required for the ubiquitination and subsequent degradation of the anti-apoptotic protein Mcl1 (myeloid cell leukemia sequence 1 (BCL2-related)). Also ubiquitinates the p53 tumor suppressor, core histones, and DNA polymerase beta. )	HUWE1
PARD3	3	8.734		1.02		par-3 family cell polarity regulator (aka PPP1R118, \protein phosphatase 1, regulatory subunit 118)\" PARD3"	0.79
PPP1R12A	3	8.614	0.78	1.14		Regulatory subunit 12A for phosphatase PPP1CA	PPP1R12A
FANCI	3	8.499	0.77	1.07		Fanconi Anemia	FANCI
PHF3	3	8.421	0.77	1.08		PHD finger protein 3; TFIIS-like domain	PHF3
TRIM9	3	8.359	0.76	0.95		E3 ubiquitin-protein ligase	TRIM9
UTP14C	3	8.318	0.76	0			UTP14C
TCEAL5	3	8.293	0.75	0.7			TCEAL5
TOPBP1	3	8.153	0.74	1.1		Checkpoint and Replication factor	TOPBP1
MGA	3	8.097	0.74	1.18		MAX Dimerization Protein; Suppresses MYC; inhibits MYC-dependent transformation.	MGA
RPL10L	3	8.033	0.73	0.79			RPL10L
UIMC1	3	7.931	0.72	1.07		ubiquitin interaction motif containing 1 (aka RAP80)	UIMC1
NIFK	3	7.804	0.71	1.53		Poorly understood nucleolar protein (??)	NIFK
ALYREF	3	7.781	0.71	1	+	Component of THO/TREX complex	ALYREF
SPTBN1	3	7.533	0.68	1.13		Spectrin, beta, non-erythrocytic 1	SPTBN1
PSMD11	3	7.515	0.68	1		Proteasome complex (26S proteasome subunit, non-ATPase, 11)	PSMD11
SETD2	3	7.504	0.68	1.1		Histone H3 K36m3 methyltransferase	SETD2
RPRD2	3	7.484	0.68	1.17		Regulation Of Nuclear Pre-mRNA Domain Containing 2, function unknown	RPRD2
ACTN2	3	7.455	0.68	0.48			ACTN2
PCF11	3	7.262	0.66	1.52		Cleavage and polyadenylation factor subunit	PCF11
RPA3	3	7.088	0.64	0.86	+	RPA complex	RPA3
POLR2A	3	7.011	0.64	1.59	+	RNAPII complex	POLR2A
SCAF4	3	6.855	0.62	0.73		RNAPII CTD-binding protein, poorly studied	SCAF4
ANP32A	3	6.764	0.61	0.16			ANP32A
PPP1CA	3	6.646	0.6	0.4			PPP1CA
BOD1	3	6.427	0.58	0.31			BOD1
NCL	3	6.37	0.58	0.87		Nucleolin	NCL
INTS12	3	6.179	0.56	1.33		Integrator complex	INTS12
PRKDC	3	6.094	0.55	0.58		Protein Kinase, DNA-Activated, Catalytic Polypeptide (aka DNA-PK Catalytic Subunit)	PRKDC
SCAF8	3	5.736	0.52	0.77		RNAPII CTD-binding protein, poorly studied	SCAF8
KIF23	3	5.507	0.5	0.45		Kinesin Family Member 11 (CEN complex?)	KIF23
INTS1	3	5.382	0.49	1.03		Integrator complex	INTS1
PPP1R10	3	5.301	0.48	0.94		Regulatory subunit 10 for phosphatase PPP1CA (TFIIS-N domain)	PPP1R10
ANAPC2	3	5.247	0.48	0.51		Anaphase Promoting Complex Subunit 2	ANAPC2
POLR2E	3	5.039	0.46	1.2	+	RNAPII complex	POLR2E
SCYL3	3	4.863	0.44	0.27		SCY1-Like 3 (S. Cerevisiae)	SCYL3
PANK4	3	4.714	0.43	0.83		Pantothenate Kinase 4	PANK4
ATAD2	3	4.67	0.42	0.31		ATPase Family, AAA Domain Containing 2	ATAD2
ALDOA	3	4.653	0.42	0.58			ALDOA
BOD1L1	3	4.061	0.37	0.01		Biorientation Of Chromosomes In Cell Division 1-Like 1	BOD1L1
INTS4	3	4.032	0.37	0.62		Integrator complex	INTS4
PCK1	3	3.902	0.35	0.24			PCK1
GATAD2B	3	3.7	0.34	0.94		MeCP1 Complex	GATAD2B
RALY	3	3.494	0.32	0.33		RALY Heterogeneous Nuclear Ribonucleoprotein	RALY
METTL3	3	2.477	0.23	0.1		Methyltransferase Like 3	METTL3
TJP1	2	15.84	1.44	2.49		Tight Junction Protein 1	TJP1
CARNS1	2	14.887	1.35	1.52		Carnosine Synthase 1	CARNS1
RPL12	2	14.723	1.34	2.4		Ribosome	RPL12
LDLRAP1	2	14.467	1.32	2.01		Low Density Lipoprotein Receptor Adaptor Protein 1	LDLRAP1
RPS10	2	13.868	1.26	2.15		Ribosome	RPS10
RPL7	2	13.535	1.23	2.52		Ribosome	RPL7
ATP2A1	2	12.929	1.18	1.14		ATPase, Ca++ Transporting, Cardiac Muscle, Fast Twitch 1	ATP2A1
TSC22D1	2	12.795	1.16	1.32		TSC22 Domain Family, Member 1 (may play a critical role in tumor suppression through the induction of cancer cell apoptosis)	TSC22D1
TRAFD1	2	12.678	1.15	1.58		TRAF-Type Zinc Finger Domain Containing 1	TRAFD1
ZNF736	2	12.434	1.13	1.27		Zinc Finger Protein 736	ZNF736
RPL34	2	12.395	1.13	1.51		Ribosome	RPL34
MCM6	2	12.361	1.12	1.21		MCM complex (DNA Replication)	MCM6
CACYBP	2	11.842	1.08	1.42		Calcyclin Binding Protein (may be involved in calcium-dependent ubiquitination and subsequent proteosomal degradation of target proteins)	CACYBP
AARS	2	11.74	1.07	1.51		Alanyl-TRNA Synthetase	AARS
CTTNBP2	2	11.41	1.04	1.19		Cortactin Binding Protein 2	CTTNBP2
ATP2A3	2	11.239	1.02	-0.21			ATP2A3
LMNB1	2	11.135	1.01	1.18		Lamin B1	LMNB1
SEC61A1	2	11.096	1.01	-0.07			SEC61A1
SEC61A2	2	11.096	1.01	-0.13		Sec61 Alpha 2 Subunit (S. Cerevisiae)	SEC61A2
AKT3	2	11.03	1	1.69		V-Akt Murine Thymoma Viral Oncogene Homolog 3 (aka Protein Kinase Akt3)	AKT3
C7orf55-LUC7L2	2	10.982	1	0.49			C7orf55-LUC7L2
EIF2S2	2	10.83	0.98	1.7		Eukaryotic Translation Initiation Factor 2	EIF2S2
CUL4B	2	10.518	0.96	1.16	+	Cullin 4B	CUL4B
RPL13A	2	10.336	0.94	1.49		Ribosome	RPL13A
EPB41L2	2	10.318	0.94	1.07		Erythrocyte Membrane Protein Band 4.1-Like 2	EPB41L2
ZNF24	2	10.263	0.93	0.76		Zinc Finger Protein 24	ZNF24
YBX2	2	10.199	0.93	1.64		Y Box Binding Protein 2	YBX2
SUPT5H	2	10.123	0.92	1.19	+	Human SPT5 (transcript elongation factor)	SUPT5H
SCAF11	2	10.111	0.92	0.91		RNAPII CTD-binding protein, poorly studied	SCAF11
FOXO3	2	10.029	0.91	1.01		Forkhead Box O3	FOXO3
ACOT7	2	9.883	0.9	1.45		Acyl-CoA Thioesterase 7	ACOT7
HSPA8	2	9.882	0.9	1.11		Heat Shock 70kDa Protein 8	HSPA8
BCLAF1	2	9.702	0.88	0.89		BCL2-Associated Transcription Factor 1	BCLAF1
CUL4A	2	9.698	0.88	1.32	+	Cullin 4A	CUL4A
ZNF148	2	9.618	0.87	1.14		Ring Finger Protein 148	ZNF148
PCNA	2	9.602	0.87	1.16	+	PCNA	PCNA
ERCC2	2	9.565	0.87	1.79	+	TFIIH complex	ERCC2
ATRX	2	9.492	0.86	0.95		ATP-Dependent Helicase ATRX	ATRX
PPP1CB	2	9.487	0.86	0.68			PPP1CB
TP53BP1	2	9.479	0.86	1.04	+	53BP1	TP53BP1
HSPA4	2	9.47	0.86	0.9		Heat Shock 70kDa Protein 4	HSPA4
RBM15	2	9.34	0.85	1.21		RNA Binding Motif Protein 15	RBM15
NBN	2	9.299	0.85	1.02		MRN complex	NBN
ABCB1	2	9.213	0.84	1.32		ATP-Binding Cassette, Sub-Family B (MDR/TAP), Member 1 (transporter)	ABCB1
RPL30	2	9.192	0.84	1.31		Ribosome	RPL30
P4HB	2	9.165	0.83	1.12		Prolyl 4-Hydroxylase, Beta Polypeptide (aka Protein Disulfide Isomerase Family A, Member 1)	P4HB
RPL3L	2	9.152	0.83	1.36		Ribosome	RPL3L
TBCB	2	9.086	0.83	1.19		Tubulin Folding Cofactor B	TBCB
PHF14	2	9.01	0.82	0.82		PHD finger protein 14	PHF14
UBE3A	2	8.983	0.82	0.95		Ubiquitin Protein Ligase E3A	UBE3A
EEF2	2	8.912	0.81	0.87		Eukaryotic Translation Elongation Factor 2	EEF2
AMOTL1	2	8.832	0.8	1.21		Angiomotin Like 1	AMOTL1
MARK2	2	8.815	0.8	0.96		MAP/Microtubule Affinity-Regulating Kinase 2	MARK2
NIPBL	2	8.751	0.8	0.81		Nipped-B Homolog (Drosophila)	NIPBL
RPL3	2	8.722	0.79	1.24		Ribosome	RPL3
EPB41L1	2	8.677	0.79	0.43			EPB41L1
PRPF8	2	8.645	0.79	1.33		Pre-MRNA Processing Factor 8	PRPF8
PDIA3	2	8.612	0.78	0.95		Protein Disulfide Isomerase Family A, Member 3	PDIA3
RPS8	2	8.6	0.78	1.18		Ribosome	RPS8
YBX1	2	8.414	0.76	1.82		Y Box Binding Protein 1	YBX1
HGD	2	8.406	0.76	0.72		Homogentisate 1,2-Dioxygenase	HGD
STK19	2	8.394	0.76	1.61		Serine-Threonine Kinase 19	STK19
VPS45	2	8.391	0.76	1.12		Vacuolar Protein Sorting 45 Homolog (S. Cerevisiae)	VPS45
BRWD1	2	8.377	0.76	0.06			BRWD1
YBX3	2	8.35	0.76	1.1		Y Box Binding Protein 3	YBX3
SNRNP200	2	8.34	0.76	1.25		Small Nuclear Ribonucleoprotein 200kDa	SNRNP200
DEK	2	8.282	0.75	0.93		DEK Proto-Oncogene	DEK
NAP1L1	2	8.239	0.75	1.33		Nucleosome Assembly Protein 1-Like 1	NAP1L1
SRSF10	2	8.229	0.75	1.15		Serine/Arginine-Rich Splicing Factor 10	SRSF10
PPIE	2	8.13	0.74	0.57	+		PPIE
NUCB1	2	8.11	0.74	0.72		Nucleobindin 1	NUCB1
CHFR	2	8.109	0.74	1.23		Checkpoint With Forkhead And Ring Finger Domains, E3 Ubiquitin Protein Ligase	CHFR
WHSC1	2	8.092	0.74	0.81		Wolf-Hirschhorn Syndrome Candidate 1 (Histone methyltransferase with histone H3 Lys-27 (H3K27me) methyltransferase activity)	WHSC1
EPB41L3	2	8.057	0.73	0.68		Erythrocyte Membrane Protein Band 4.1-Like 3	EPB41L3
PLEC	2	8.04	0.73	0.89		Plectin	PLEC
TOP1MT	2	7.944	0.72	-0.12			TOP1MT
PPP1R9A	2	7.917	0.72	1.02		Protein Phosphatase 1, Regulatory Subunit 9A	PPP1R9A
VPS13A	2	7.91	0.72	1.22		Vacuolar Protein Sorting 13 Homolog A (S. Cerevisiae)	VPS13A
PI4KB	2	7.88	0.72	0.86		Phosphatidylinositol 4-Kinase, Catalytic, Beta	PI4KB
C1orf167	2	7.815	0.71	0.8		Chromosome 1 Open Reading Frame 167	C1orf167
RCOR1	2	7.782	0.71	0.75			RCOR1
PHIP	2	7.697	0.7	0.88		Pleckstrin Homology Domain Interacting Protein	PHIP
USP24	2	7.686	0.7	0.77		Ubiquitin Specific Peptidase 24	USP24
EI24	2	7.623	0.69	0.6		Etoposide Induced 2.4	EI24
PSMD10	2	7.563	0.69	0.83		Proteasome complex	PSMD10
RPS19	2	7.551	0.69	1.26		Ribosome	RPS19
RPS2	2	7.538	0.69	1.17		Ribosome	RPS2
HNRNPA1	2	7.536	0.69	0.9		Heterogeneous Nuclear Ribonucleoprotein A1	HNRNPA1
EPB41	2	7.517	0.68	0.48		Erythrocyte Membrane Protein Band 4.1	EPB41
PPM1G	2	7.491	0.68	0.82		Protein Phosphatase, Mg2+/Mn2+ Dependent, 1G	PPM1G
SF3B3	2	7.472	0.68	1.26		splicing factor 3b, subunit 3 (aka Spliceosome-Associated Protein 130), also component of STAGA (SPT3-TAF(II)31-GCN5L acetylase) transcription coactivator-HAT (histone acetyltransferase) complex	SF3B3
SPAG9	2	7.47	0.68	0.71		Sperm Associated Antigen 9	SPAG9
ZMYM4	2	7.47	0.68	0.84		Zinc Finger, MYM-Type 4	ZMYM4
ITPR1	2	7.411	0.67	0.19			ITPR1
ITPR3	2	7.378	0.67	0.55		Inositol 1,4,5-Trisphosphate Receptor, Type 3	ITPR3
CDK9	2	7.354	0.67	0.66		CDK9 kinase (pTEFb)	CDK9
ANXA5	2	7.347	0.67	0.09		Annexin A5	ANXA5
RPS9	2	7.337	0.67	1.18		Ribosome	RPS9
BRCA1	2	7.336	0.67	0.67	+	BRCA1 tumour suppressor	BRCA1
TRIP12	2	7.267	0.66	1.13		Thyroid Hormone Receptor Interactor 12 (aka E3 Ubiquitin-Protein Ligase TRIP12); suppressor of RNF168	TRIP12
UVSSA	2	7.202	0.65	1.15	+	TC-NER factor	UVSSA
GSK3A	2	7.196	0.65	0.47			GSK3A
MYBL2	2	7.181	0.65	0.96		V-Myb Avian Myeloblastosis Viral Oncogene Homolog-Like 2	MYBL2
RPS12	2	7.138	0.65	0.97		Ribosome	RPS12
INSR	2	7.117	0.65	0.83		Insulin Receptor	INSR
MCM2	2	7.11	0.65	0.6		MCM complex (DNA Replication)	MCM2
RPL35	2	7.087	0.64	0.98		Ribosome	RPL35
MORC3	2	7.067	0.64	0.73		MORC Family CW-Type Zinc Finger 3	MORC3
ERCC3	2	7.026	0.64	1.08	+	TFIIH complex	ERCC3
TNIK	2	7.009	0.64	1.06		TRAF2 And NCK Interacting Kinase	TNIK
TCEAL3	2	6.992	0.64	0.88		Transcription Elongation Factor A (TFIIS)-Like 3	TCEAL3
PJA2	2	6.964	0.63	0.65		Praja Ring Finger 2, E3 Ubiquitin Protein Ligase	PJA2
RAD21	2	6.894	0.63	0.67		Cohesin complex	RAD21
KIF4B	2	6.882	0.63	0.95		Kinesin Family Member 4B	KIF4B
SUCLA2	2	6.865	0.62	0.87		Succinate-CoA Ligase, ADP-Forming, Beta Subunit	SUCLA2
HNRNPC	2	6.827	0.62	0.88		Heterogeneous Nuclear Ribonucleoprotein C (C1/C2)	HNRNPC
ATF2	2	6.813	0.62	0.84		Activating Transcription Factor 2	ATF2
RPLP0	2	6.779	0.62	1.14		Ribosome	RPLP0
DNMT1	2	6.775	0.62	0.86		DNA (Cytosine-5-)-Methyltransferase 1	DNMT1
PPIG	2	6.766	0.62	0.52		Peptidylprolyl Isomerase G (Cyclophilin G)	PPIG
RPL27A	2	6.761	0.61	1.15		Ribosome	RPL27A
HIRA	2	6.743	0.61	0.5	+		HIRA
TBC1D5	2	6.734	0.61	0.72		TBC1 Domain Family, Member 5	TBC1D5
EEF1B2	2	6.714	0.61	0.89		Eukaryotic Translation Elongation Factor 1 Beta 2	EEF1B2
DLG3	2	6.631	0.6	0.2			DLG3
RAD18	2	6.624	0.6	0.9		RAD18 E3 Ubiquitin Protein Ligase	RAD18
EEF1G	2	6.603	0.6	0.98		Eukaryotic Translation Elongation Factor 1 Gamma	EEF1G
POLR2J3	2	6.6	0.6	0.84			POLR2J3
EEF2K	2	6.594	0.6	1.09		Eukaryotic Elongation Factor 2 Kinase	EEF2K
FBXO4	2	6.571	0.6	0.78		F-Box Protein 4	FBXO4
CTR9	2	6.503	0.59	0.77	+	PAF complex	CTR9
ZNF516	2	6.49	0.59	0.7		Zinc Finger Protein 516	ZNF516
CHEK2	2	6.476	0.59	0.67		Checkpoint Kinase 2	CHEK2
HNRNPM	2	6.468	0.59	0.9		Heterogeneous Nuclear Ribonucleoprotein M	HNRNPM
SMARCAD1	2	6.351	0.58	0.69		SWI/SNF-Related, Matrix-Associated Actin-Dependent Regulator Of Chromatin, Subfamily A, Containing DEAD/H Box 1	SMARCAD1
RPS15A	2	6.322	0.57	0.95		Ribosome	RPS15A
PPP1CC	2	6.308	0.57	0.98		Protein Phosphatase 1, Catalytic Subunit, Gamma Isozyme	PPP1CC
MSH6	2	6.291	0.57	0.89		MutS Homolog 6 (DNA mismatch repair MutS family)	MSH6
RPL21	2	6.271	0.57	0.89		Ribosome	RPL21
BPTF	2	6.247	0.57	0.71		Bromodomain PHD Finger Transcription Factor	BPTF
TAB3	2	6.236	0.57	0.77		TGF-Beta Activated Kinase 1/MAP3K7 Binding Protein 3	TAB3
BRD4	2	6.192	0.56	0.67		Bromodomain Containing 4 (involved in pTEFb regulation)	BRD4
RSF1	2	6.145	0.56	0.52		RSF chromatin-remodeling complex	RSF1
SMU1	2	6.129	0.56	1.36		Smu-1 Suppressor Of Mec-8 And Unc-52 Homolog (C. Elegans)(aka Functional Spliceosome-Associated Protein 57)	SMU1
EDF1	2	6.118	0.56	0.89		Endothelial Differentiation-Related Factor 1	EDF1
CHEK1	2	6.092	0.55	0.83		Checkpoint Kinase 1	CHEK1
RAD21L1	2	6.074	0.55	0			RAD21L1
GLO1	2	6.068	0.55	0.33		Glyoxalase I	GLO1
H2AFX	2	6.024	0.55	0.24			H2AFX
PNN	2	5.997	0.55	0.68		Pinin, Desmosome Associated Protein	PNN
RPL10	2	5.993	0.54	0.86		Ribosome	RPL10
STIM1	2	5.977	0.54	0.51		Stromal Interaction Molecule 1	STIM1
KIF4A	2	5.962	0.54	0.15			KIF4A
DDX3Y	2	5.924	0.54	0.6			DDX3Y
NEDD1	2	5.922	0.54	0.69		Neural Precursor Cell Expressed, Developmentally Down-Regulated 1	NEDD1
MTDH	2	5.915	0.54	0.52		Metadherin	MTDH
SND1	2	5.909	0.54	0.77		Staphylococcal Nuclease And Tudor Domain Containing 1 (transcriptional co-activator)	SND1
BRDT	2	5.902	0.54	0			BRDT
DCLRE1A	2	5.867	0.53	0.75		DNA Cross-Link Repair 1A (PSO2 Homolog (S. Cerevisiae))	DCLRE1A
NABP2	2	5.861	0.53	1.02		Nucleic Acid Binding Protein 2 (Integrator super-complex?)	NABP2
POLR2L	2	5.845	0.53	1.05	+	RNAPII complex	POLR2L
SRSF7	2	5.835	0.53	0.86		Serine/Arginine-Rich Splicing Factor 7	SRSF7
MYO3A	2	5.812	0.53	1.1		Myosin IIIA	MYO3A
EIF4A3	2	5.804	0.53	1.09		Eukaryotic Translation Initiation Factor 4A3	EIF4A3
SP4	2	5.785	0.53	0.74		Sp4 Transcription Factor	SP4
LDHAL6A	2	5.766	0.52	0.62			LDHAL6A
CAAP1	2	5.749	0.52	0.69		Caspase Activity And Apoptosis Inhibitor 1	CAAP1
UBE4B	2	5.73	0.52	0.57		Ubiquitination Factor E4B (an 'E4')	UBE4B
NCAM1	2	5.706	0.52	0.47		Neural Cell Adhesion Molecule 1	NCAM1
PARP1	2	5.694	0.52	0.74	+	Poly (ADP-Ribose) Polymerase 1	PARP1
TCERG1	2	5.692	0.52	1.05		Transcription Elongation Regulator 1	TCERG1
TIMELESS	2	5.672	0.52	0.7		involved in cell survival after damage or stress, increase in DNA polymerase epsilon activity, maintenance of telomere length, and epithelial cell morphogenesis.	TIMELESS
PAFAH1B2	2	5.67	0.52	0.36		Platelet-Activating Factor Acetylhydrolase 1b, Catalytic Subunit 2 (30kDa)	PAFAH1B2
ACTN1	2	5.642	0.51	0.14		Actinin, Alpha 1	ACTN1
RPS13	2	5.578	0.51	0.95		Ribosome	RPS13
VCP	2	5.57	0.51	0.64	+	Human CDC48/p97	VCP
ZNF768	2	5.567	0.51	0.62		Zinc Finger Protein 768	ZNF768
USP48	2	5.563	0.51	0.8		Ubiquitin Specific Peptidase 48	USP48
ATRIP	2	5.557	0.51	0.69		ATR Interacting Protein	ATRIP
C7orf26	2	5.537	0.5	0.94		Integrator complex	C7orf26
MAPK14	2	5.537	0.5	0.49		Mitogen-Activated Protein Kinase 14	MAPK14
MAP1A	2	5.47	0.5	0.46			MAP1A
PBX2	2	5.455	0.5	0.59		Pre-B-Cell Leukemia Homeobox 2	PBX2
SPEN	2	5.449	0.5	0.61		Spen Family Transcriptional Repressor	SPEN
USP47	2	5.404	0.49	0.32		Ubiquitin Specific Peptidase 47	USP47
RLF	2	5.398	0.49	0.42		Rearranged L-Myc Fusion	RLF
RPL14	2	5.397	0.49	0.87		Ribosome	RPL14
MAP1B	2	5.37	0.49	0.58			MAP1B
NAE1	2	5.354	0.49	0.99		NEDD8 Activating Enzyme E1 Subunit 1 (Regulatory subunit of the dimeric UBA3-NAE1 E1 enzyme. E1 activates NEDD8)	NAE1
POLR2B	2	5.336	0.49	1.17	+	RNAPII complex	POLR2B
HNRNPUL2	2	5.291	0.48	0			HNRNPUL2
HNRNPUL2-BSCL2	2	5.291	0.48	0.69		HNRNPUL2-BSCL2 Readthrough (NMD Candidate)	HNRNPUL2-BSCL2
ATP6V1H	2	5.274	0.48	0.94		ATPase, H+ Transporting, Lysosomal 50/57kDa, V1 Subunit H	ATP6V1H
ASUN	2	5.27	0.48	1.01		Integrator complex	ASUN
DDX17	2	5.254	0.48	0.62		DEAD (Asp-Glu-Ala-Asp) Box Helicase 17	DDX17
PI4K2A	2	5.208	0.47	0.19			PI4K2A
CAMSAP2	2	5.162	0.47	0.57		Calmodulin Regulated Spectrin-Associated Protein Family, Member 2	CAMSAP2
CLSPN	2	5.14	0.47	0.42		Claspin	CLSPN
ADRM1	2	5.129	0.47	0.49		Adhesion Regulating Molecule 1	ADRM1
MARCKSL1	2	5.108	0.46	0.58		MARCKS-Like 1	MARCKSL1
CAMK2G	2	5.101	0.46	0.84			CAMK2G
SAE1	2	5.088	0.46	0.76		SUMO1 Activating Enzyme Subunit 1 (E1 for SUMO)	SAE1
GSK3B	2	5.086	0.46	0.42		Glycogen Synthase Kinase 3 Beta	GSK3B
RAD51AP1	2	5.077	0.46	0.35		RAD51 Associated Protein 1	RAD51AP1
MAGED2	2	5.074	0.46	0.82		Melanoma Antigen Family D2	MAGED2
CLTA	2	5.067	0.46	0.57		Clathrin, Light Chain A	CLTA
RPL6	2	5.03	0.46	0.95		Ribosome	RPL6
POU2F1	2	5.02	0.46	0.58			POU2F1
USP28	2	5.011	0.46	0.41		Ubiquitin Specific Peptidase 28	USP28
HP1BP3	2	5.009	0.46	0.45			HP1BP3
ACTN4	2	5.005	0.45	0.25			ACTN4
INTS9	2	4.948	0.45	0.82		Integrator complex	INTS9
KIFAP3	2	4.939	0.45	0.46			KIFAP3
RPS28	2	4.925	0.45	0.83		Ribosome	RPS28
EYA4	2	4.91	0.45	0.52		EYA Transcriptional Coactivator And Phosphatase 4	EYA4
HMGB1	2	4.91	0.45	0.53		High Mobility Group Box 1	HMGB1
TRIM24	2	4.89	0.44	0.59		Tripartite Motif Containing 24 (aka TIF1A/RNF82)	TRIM24
TCEA2	2	4.875	0.44	-0.24	+		TCEA2
INTS8	2	4.863	0.44	0.81		Integrator complex	INTS8
RPL28	2	4.84	0.44	0.37		Ribosome	RPL28
FKBP5	2	4.834	0.44	0.53		FK506 Binding Protein 5	FKBP5
DDB2	2	4.833	0.44	0.84	+	Damage-Specific DNA Binding Protein 2, 48kDa (aka Xeroderma Pigmentosum Group E Protein)	DDB2
RPL37	2	4.833	0.44	0.74			RPL37
LRBA	2	4.83	0.44	0.56			LRBA
ACTN3	2	4.815	0.44	-0.16			ACTN3
SRSF12	2	4.815	0.44	0.18		Serine/Arginine-Rich Splicing Factor 12	SRSF12
ZNF711	2	4.762	0.43	0.13			ZNF711
SMARCA1	2	4.756	0.43	0.21		SWI/SNF Related, Matrix Associated, Actin Dependent Regulator Of Chromatin, Subfamily A, Member 1	SMARCA1
GNL3	2	4.753	0.43	0.85		Guanine Nucleotide Binding Protein-Like 3 (Nucleolar)	GNL3
POLR2J	2	4.742	0.43	0.56	+		POLR2J
GTF2H2	2	4.724	0.43	0.68		TFIIH complex	GTF2H2
GTF2H2C	2	4.724	0.43	0.57		TFIIH complex	GTF2H2C
ERCC8	2	4.718	0.43	0.79	+	CSA	ERCC8
ANKZF1	2	4.676	0.43	0.54		Ankyrin Repeat And Zinc Finger Domain Containing 1	ANKZF1
INTS10	2	4.669	0.42	0.81		Integrator complex	INTS10
INTS7	2	4.666	0.42	0.94		Integrator complex	INTS7
RPL7A	2	4.665	0.42	0.88		Ribosome	RPL7A
INTS6	2	4.662	0.42	0.88		Integrator complex	INTS6
SERBP1	2	4.632	0.42	0.86		SERPINE1 MRNA Binding Protein 1	SERBP1
TCF20	2	4.618	0.42	0.45		Transcription Factor 20 (AR1)	TCF20
EMC8	2	4.617	0.42	-0.07		ER Membrane Protein Complex Subunit 8	EMC8
DDX26B	2	4.605	0.42	0.5		Integrator complex	DDX26B
RRP15	2	4.57	0.42	0.68			RRP15
HMGA1	2	4.567	0.42	0.13			HMGA1
PAPD5	2	4.54	0.41	0.41		PAP Associated Domain Containing 5	PAPD5
TCEAL6	2	4.493	0.41	0.46			TCEAL6
RPS25	2	4.477	0.41	0.49			RPS25
C11orf30	2	4.45	0.4	0.46			C11orf30
HSP90B1	2	4.443	0.4	0.29			HSP90B1
DFFA	2	4.44	0.4	0.42			DFFA
C2orf81	2	4.438	0.4	0.55			C2orf81
RBM7	2	4.435	0.4	0.28			RBM7
RALYL	2	4.422	0.4	0.33			RALYL
PTRF	2	4.419	0.4	0.48			PTRF
ANKS1A	2	4.416	0.4	0.28			ANKS1A
NOL7	2	4.387	0.4	0.96		Nucleolar Protein 7, 27kDa	NOL7
HSPE1	2	4.381	0.4	0.03			HSPE1
FNBP4	2	4.38	0.4	0.52			FNBP4
NABP1	2	4.351	0.4	0			NABP1
DSN1	2	4.323	0.39	0.49			DSN1
TACC2	2	4.318	0.39	0.27			TACC2
FAU	2	4.299	0.39	0.61			FAU
MATR3	2	4.283	0.39	0.29			MATR3
DDX3X	2	4.274	0.39	0.64			DDX3X
LIMA1	2	4.274	0.39	0.45			LIMA1
FKBP4	2	4.264	0.39	0.55		FK506 Binding Protein 4, 59kDa	FKBP4
DDX21	2	4.257	0.39	0.63			DDX21
EPHA7	2	4.245	0.39	0.29		EPH Receptor A7	EPHA7
XAB2	2	4.182	0.38	0.9	+	XPA Binding Protein 2	XAB2
EPRS	2	4.166	0.38	0.57			EPRS
ANP32D	2	4.149	0.38	-0.27			ANP32D
CCDC82	2	4.132	0.38	0.33			CCDC82
DDX4	2	4.094	0.37	0.03			DDX4
VAPB	2	4.074	0.37	0.45		VAMP (Vesicle-Associated Membrane Protein)-Associated Protein B And C	VAPB
SPTB	2	4.059	0.37	0.05			SPTB
AGAP1	2	4.043	0.37	0.3			AGAP1
IGF2BP1	2	4.011	0.36	0.46			IGF2BP1
EP400	2	4.002	0.36	0.48			EP400
RPS14	2	3.946	0.36	0.82		Ribosome	RPS14
EBNA1BP2	2	3.943	0.36	0.78			EBNA1BP2
OSBP	2	3.933	0.36	0.73			OSBP
PPP1R18	2	3.92	0.36	0.41		Protein Phosphatase 1, Regulatory Subunit 18	PPP1R18
RIF1	2	3.898	0.35	0.38		Replication Timing Regulatory Factor 1	RIF1
HAUS6	2	3.897	0.35	0.26			HAUS6
HMGN1	2	3.858	0.35	0.55	+	High Mobility Group Nucleosome Binding Domain 1	HMGN1
INTS5	2	3.812	0.35	0.76			INTS5
PUM2	2	3.801	0.35	0.26			PUM2
FARP2	2	3.765	0.34	0.41			FARP2
MYO9B	2	3.635	0.33	0.27			MYO9B
CTNND2	2	3.601	0.33	0.06			CTNND2
HNRNPU	2	3.598	0.33	0.52			HNRNPU
TERF2	2	3.592	0.33	0.72		Telomeric Repeat Binding Factor 2 (aka TRF2)	TERF2
PPIL3	2	3.578	0.33	0.05			PPIL3
RPL23	2	3.575	0.32	0.52			RPL23
CAND1	2	3.563	0.32	0.6			CAND1
RPL4	2	3.557	0.32	0.67			RPL4
MAP4	2	3.521	0.32	0.41			MAP4
NPAT	2	3.457	0.31	0.21			NPAT
RPS21	2	3.448	0.31	0.61			RPS21
SLC26A6	2	3.448	0.31	0.31		Solute Carrier Family 26 (Anion Exchanger), Member 6	SLC26A6
WDR62	2	3.374	0.31	0.34			WDR62
SMARCD3	2	3.349	0.3	0			SMARCD3
SH2D4A	2	3.305	0.3	0.35			SH2D4A
PPIA	2	3.21	0.29	-0.04		Peptidylprolyl Isomerase A (Cyclophilin A)	PPIA
CBX8	2	3.194	0.29	0.29			CBX8
CD276	2	3.135	0.28	0.2			CD276
MKL2	2	3.124	0.28	0.25			MKL2
IMPDH1	2	3.116	0.28	0.59			IMPDH1
SRP14	2	3.104	0.28	0.39			SRP14
CHTOP	2	3.055	0.28	0.54			CHTOP
SRPK1	2	3.04	0.28	0.58			SRPK1
NAA30	2	2.986	0.27	0.1			NAA30
ZNF318	2	2.953	0.27	0.44			ZNF318
TMEM51	2	2.948	0.27	0.79		Transmembrane Protein 51	TMEM51
ECI1	2	2.782	0.25	-0.34			ECI1
DHX36	2	2.768	0.25	0.76		ATP-Dependent RNA Helicase DHX36 (aka G4-Resolvase 1)	DHX36
PELP1	2	2.765	0.25	0.44			PELP1
STRN3	2	2.753	0.25	0.12		Striatin, Calmodulin Binding Protein 3, poorly studied	STRN3
ZNFX1	2	2.622	0.24	0.21		Zinc Finger, NFX1-Type Containing 1	ZNFX1
COX7A2L	2	2.53	0.23	-0.06			COX7A2L
CYB561D2	2	2.484	0.23	-0.15		Cytochrome B561 Family, Member D2	CYB561D2
INTS3	2	2.395	0.22	0.79			INTS3
POP1	2	2.308	0.21	0.41			POP1
KCTD16	2	2.271	0.21	0.48			KCTD16
COBLL1	2	2.267	0.21	0.06		Cordon-Bleu WH2 Repeat Protein-Like 1	COBLL1
CUL3	2	2.215	0.2	0.18		Cullin 3	CUL3
SRRM2	2	2.208	0.2	0.15			SRRM2
FREM2	2	2.113	0.19	0.13			FREM2
DDX20	2	2.062	0.19	0.75		ATP-Dependent RNA Helicase DHX36 (aka G4-Resolvase 1)	DDX20
EPC2	2	2.054	0.19	-0.21		Enhancer Of Polycomb Homolog 2 (Drosophila)	EPC2
PLK1	2	2.02	0.18	0.28			PLK1
CEP55	2	1.96	0.18	0.31		Centrosomal Protein 55kDa	CEP55
MAP7D1	2	1.91	0.17	0.23			MAP7D1
MSN	2	1.892	0.17	-0.06			MSN
ALDH1L2	2	1.845	0.17	-0.22		Aldehyde Dehydrogenase 1 Family, Member L2	ALDH1L2
CAT	2	1.657	0.15	-0.23		Catalase	CAT
PCK2	2	1.558	0.14	-0.48			PCK2
BCKDHB	2	1.557	0.14	-0.35			BCKDHB
HIST1H1C	2	1.555	0.14	0.2			HIST1H1C
KMT2D	2	1.495	0.14	0.2			KMT2D
HERC4	2	1.441	0.13	0		HECT And RLD Domain Containing E3 Ubiquitin Protein Ligase 4	HERC4
ACTR8	2	1.373	0.12	-0.12		ARP8 Actin-Related Protein 8 Homolog (Yeast) (Component of INO80)	ACTR8
AGO4	2	1.23	0.11	-0.21			AGO4
ZC3HC1	2	1.063	0.1	0.46			ZC3HC1
SLC37A4	2	0.989	0.09	-0.2			SLC37A4
PTBP2	2	0.861	0.08	0.49		Polypyrimidine Tract Binding Protein 2 (mRNA splicing)	PTBP2
VWA9	2	0.796	0.07	0.35			VWA9
NPM3	2	-0.03	0	-0.24			NPM3
HIST1H1D	2	-1.22	-0.11	-0.05			HIST1H1D
HIST1H1E	2	-1.22	-0.11	-0.75			HIST1H1E
HIST1H1A	2	-1.45	-0.13	0.68		Histone H1	HIST1H1A
CPSF3L	2	-1.877	-0.17	0.74			CPSF3L
HIST1H1T	2	-2.142	-0.19	0.07			HIST1H1T
AFF4	2	-2.612	-0.24	0.33			AFF4
MBNL3	2	-8.357	-0.76	0.62			MBNL3
MKL1	1	12.103	1.1	1.4		Megakaryoblastic Leukemia (Translocation) 1	MKL1
PRPH	1	10.603	0.96	0.71			PRPH
SARNP	1	10.311	0.94	0.28			SARNP
PLCG1	1	9.885	0.9	1.21		Phospholipase C, Gamma 1	PLCG1
IGF1R	1	9.865	0.9	1.44		Insulin-Like Growth Factor 1 Receptor	IGF1R
FLOT1	1	9.399	0.85	1.13		Flotillin 1	FLOT1
ERCC5	1	9.215	0.84	1.47	+	aka XPG	ERCC5
MCM3	1	9.101	0.83	1.22		MCM complex (DNA Replication)	MCM3
RUVBL2	1	8.899	0.81	1.3		RuvB-Like AAA ATPase 2 (component of several chromatin remodeling/modifying complexes)	RUVBL2
HDAC1	1	8.867	0.81	1.41		MeCP1 Complex	HDAC1
LEO1	1	8.584	0.78	0.92	+	PAF complex	LEO1
KHDRBS1	1	8.582	0.78	1.06		KH Domain Containing, RNA Binding, Signal Transduction Associated 1	KHDRBS1
ZFYVE16	1	8.494	0.77	1.1		Zinc Finger, FYVE Domain Containing 16	ZFYVE16
SFPQ	1	8.434	0.77	1.3		Splicing Factor Proline/Glutamine-Rich	SFPQ
SSFA2	1	8.33	0.76	1.05		Sperm Specific Antigen 2	SSFA2
GAPVD1	1	8.252	0.75	0.86			GAPVD1
PHF12	1	8.239	0.75	0.98		PHD Finger Protein 12	PHF12
HCFC1	1	8.235	0.75	0.97		Host Cell Factor C1	HCFC1
CTAGE1	1	8.234	0.75	1.05		Cutaneous T-Cell Lymphoma-Associated Antigen 1	CTAGE1
LMNA	1	8.229	0.75	0.6			LMNA
PDS5A	1	8.211	0.75	1.31		Cohesin complex associated	PDS5A
RUVBL1	1	8.147	0.74	1.22		RuvB-Like AAA ATPase 1 (component of several chromatin remodeling/modifying complexes)	RUVBL1
FYN	1	8.05	0.73	1.22		FYN Proto-Oncogene, Src Family Tyrosine Kinase	FYN
VPS33A	1	7.896	0.72	0.74			VPS33A
NUDT5	1	7.836	0.71	1.35		Nudix (Nucleoside Diphosphate Linked Moiety X)-Type Motif 5 (catalyzes the hydrolysis of modified nucleoside diphosphates, including ADP-ribose (ADPR) and 8-oxoGua-containing 8-oxo-dADP and 8-oxo-dGDP)	NUDT5
HDAC2	1	7.747	0.7	1.28		MeCP1 Complex	HDAC2
GPS1	1	7.72	0.7	0.72	+	G Protein Pathway Suppressor 1	GPS1
SERPINB9	1	7.718	0.7	0.09			SERPINB9
TMED4	1	7.703	0.7	0.92		Transmembrane Emp24 Protein Transport Domain Containing 4	TMED4
RPS16	1	7.692	0.7	1.31		Ribosome	RPS16
LAMTOR1	1	7.68	0.7	0.09			LAMTOR1
ETS1	1	7.479	0.68	0.75			ETS1
ETS2	1	7.479	0.68	-0.12			ETS2
PSMC1	1	7.442	0.68	1.07		Proteasome	PSMC1
TMEM45A	1	7.4	0.67	1.42		Transmembrane Protein 45A	TMEM45A
H1FX	1	7.382	0.67	0.72			H1FX
RPL18A	1	7.359	0.67	0.93		Ribosome	RPL18A
PFKL	1	7.277	0.66	0.6			PFKL
ATP2B4	1	7.269	0.66	0.57			ATP2B4
NOP58	1	7.245	0.66	0.86			NOP58
USP14	1	7.243	0.66	0.62			USP14
VDAC1	1	7.191	0.65	0.92		Voltage-Dependent Anion Channel 1	VDAC1
CDK5RAP3	1	7.137	0.65	0.81		CDK5 Regulatory Subunit Associated Protein 3	CDK5RAP3
CHMP1A	1	7.131	0.65	1.3		Charged Multivesicular Body Protein 1A	CHMP1A
SRSF3	1	7.106	0.65	0.84			SRSF3
PADI2	1	7.031	0.64	0.62			PADI2
AGPAT9	1	7.008	0.64	1.35		1-Acylglycerol-3-Phosphate O-Acyltransferase 9	AGPAT9
YWHAE	1	7.005	0.64	0.63			YWHAE
CSNK2A2	1	6.984	0.63	1.21		Casein Kinase 2, Alpha Prime Polypeptide	CSNK2A2
WDR3	1	6.955	0.63	0.87		WD Repeat Domain 3 (aka UTP12)	WDR3
ATR	1	6.92	0.63	0.75	+		ATR
CBX1	1	6.908	0.63	0.88		Chromobox Homolog 1	CBX1
QARS	1	6.886	0.63	1.11		Glutaminyl-TRNA Synthetase	QARS
RPL9	1	6.871	0.62	1.04		Ribosome	RPL9
RPL37A	1	6.869	0.62	0.72			RPL37A
SLFN11	1	6.864	0.62	0.71			SLFN11
NUP107	1	6.812	0.62	0.55			NUP107
TRIP4	1	6.801	0.62	1.22		ASC complex	TRIP4
GLE1	1	6.8	0.62	0.94		GLE1 RNA Export Mediator	GLE1
WNK1	1	6.762	0.61	1.06		WNK Lysine Deficient Protein Kinase 1	WNK1
USF2	1	6.72	0.61	0.32			USF2
SAMD4B	1	6.674	0.61	1.18		Sterile Alpha Motif Domain Containing 4B (transcriptional repressor)	SAMD4B
MSH2	1	6.642	0.6	0.76			MSH2
RECQL5	1	6.633	0.6	0.53			RECQL5
DLG4	1	6.63	0.6	0.06			DLG4
DUSP9	1	6.576	0.6	1.06		Dual Specificity Phosphatase 9	DUSP9
RNASEL	1	6.549	0.6	0.26			RNASEL
ANKFY1	1	6.547	0.6	0.75		Ankyrin Repeat And FYVE Domain Containing 1	ANKFY1
SNAPIN	1	6.531	0.59	1.08		SNAP-Associated Protein	SNAPIN
POLR1B	1	6.497	0.59	0.79		RNA Polymerase I	POLR1B
RPRD1B	1	6.48	0.59	0.95		Regulation Of Nuclear Pre-MRNA Domain Containing 1B (RNAPII interactor with RPRD1A, regulates CTD phosphorylation)	RPRD1B
THOC1	1	6.474	0.59	0.88	+	THO/TREX complex	THOC1
HMBOX1	1	6.447	0.59	0.09			HMBOX1
BAZ1A	1	6.43	0.58	0.74			BAZ1A
PRPF6	1	6.407	0.58	1.16		Pre-MRNA Processing Factor 6	PRPF6
CEP170	1	6.402	0.58	0.68			CEP170
TAOK1	1	6.382	0.58	1.06		TAO Kinase 1	TAOK1
CMPK1	1	6.377	0.58	1.13		Cytidine Monophosphate (UMP-CMP) Kinase 1	CMPK1
RPRD1A	1	6.369	0.58	1.03		Regulation Of Nuclear Pre-MRNA Domain Containing 1A (RNAPII interactor with RPRD1B, regulates CTD phosphorylation)	RPRD1A
SLC22A1	1	6.352	0.58	0.49			SLC22A1
DLG1	1	6.31	0.57	0.56			DLG1
DLG2	1	6.31	0.57	0.34			DLG2
VDAC3	1	6.263	0.57	0.81			VDAC3
C7orf55	1	6.252	0.57	0.84			C7orf55
CTNNA1	1	6.248	0.57	0.68			CTNNA1
AP3B1	1	6.213	0.56	0.58			AP3B1
DYNC1H1	1	6.202	0.56	0.71			DYNC1H1
CGGBP1	1	6.19	0.56	0.8		CGG Triplet Repeat Binding Protein 1	CGGBP1
GEMIN8	1	6.178	0.56	0.73			GEMIN8
ERH	1	6.15	0.56	0.81			ERH
HIRIP3	1	6.13	0.56	0.95		HIRA Interacting Protein 3	HIRIP3
ACE	1	6.12	0.56	1.12		Angiotensin I Converting Enzyme	ACE
PDCD4	1	6.113	0.56	0.87		Programmed Cell Death 4 (Neoplastic Transformation Inhibitor)	PDCD4
PSIP1	1	6.105	0.55	0.91		PC4 And SFRS1 Interacting Protein 1	PSIP1
OR5B2	1	6.09	0.55	1.12		Olfactory Receptor, Family 5, Subfamily B, Member 2	OR5B2
PSAT1	1	6.083	0.55	0.55			PSAT1
LBR	1	6.082	0.55	0.64			LBR
RPS24	1	6.076	0.55	0.93		Ribosome	RPS24
SRP72	1	6.055	0.55	0.73			SRP72
PAICS	1	6.001	0.55	1		Phosphoribosylaminoimidazole Carboxylase, Phosphoribosylaminoimidazole Succinocarboxamide Synthetase	PAICS
HNRNPD	1	6	0.55	0.75			HNRNPD
LYN	1	5.996	0.55	0.96		LYN Proto-Oncogene, Src Family Tyrosine Kinase	LYN
ACADVL	1	5.981	0.54	0.9		Acyl-CoA Dehydrogenase, Very Long Chain	ACADVL
UBXN7	1	5.981	0.54	0.75			UBXN7
CENPF	1	5.978	0.54	0.9		Centromere Protein F	CENPF
RCOR3	1	5.952	0.54	0.58			RCOR3
COMT	1	5.949	0.54	0.87			COMT
RPL31	1	5.94	0.54	0.86			RPL31
UQCRQ	1	5.93	0.54	0.83			UQCRQ
PEAK1	1	5.928	0.54	0.64			PEAK1
TNPO3	1	5.928	0.54	0.77			TNPO3
GOLGB1	1	5.917	0.54	0.67			GOLGB1
SYNE2	1	5.916	0.54	0.76			SYNE2
DCPS	1	5.912	0.54	1		Decapping Enzyme, Scavenger (catalyzes the cleavage of a residual cap structure following the degradation of mRNAs by the 3->5 exosome-mediated mRNA decay pathway)	DCPS
RCN2	1	5.911	0.54	0.58		Reticulocalbin 2, EF-Hand Calcium Binding Domain	RCN2
PKD1L2	1	5.89	0.54	1.08		Polycystic Kidney Disease 1-Like 2 (Gene/Pseudogene)	PKD1L2
MSI1	1	5.837	0.53	0.39			MSI1
RHOT1	1	5.837	0.53	0.82			RHOT1
MYO6	1	5.824	0.53	0.77			MYO6
RALGAPA1	1	5.822	0.53	0.94		Ral GTPase Activating Protein, Alpha Subunit 1 (Catalytic)	RALGAPA1
PACSIN3	1	5.811	0.53	0.54			PACSIN3
FTH1	1	5.809	0.53	0.22			FTH1
MYBBP1A	1	5.785	0.53	0.74			MYBBP1A
UGDH	1	5.785	0.53	0.91		UDP-Glucose 6-Dehydrogenase	UGDH
RPS23	1	5.778	0.53	0.82			RPS23
WARS	1	5.764	0.52	0.52			WARS
ERMP1	1	5.761	0.52	0.73			ERMP1
TAS2R9	1	5.73	0.52	1.05		Taste Receptor, Type 2, Member 9	TAS2R9
NUP133	1	5.722	0.52	0.85			NUP133
ESPNL	1	5.7	0.52	1.05		Espin-Like	ESPNL
CUL2	1	5.679	0.52	1.12	+	Cullin 2	CUL2
PALB2	1	5.676	0.52	0.83			PALB2
ABCB4	1	5.673	0.52	0.33			ABCB4
YARS	1	5.666	0.52	0.7			YARS
TCEA1	1	5.665	0.52	0.96	+	TFIIS	TCEA1
NUP153	1	5.649	0.51	0.64			NUP153
HSP90AB1	1	5.648	0.51	1.36		Heat Shock Protein 90kDa Alpha	HSP90AB1
CEP85	1	5.627	0.51	0.76			CEP85
LIG3	1	5.619	0.51	0.87		Ligase III, DNA, ATP-Dependent	LIG3
CCT2	1	5.617	0.51	0.89		Chaperonin Containing TCP1, Subunit 2 (Beta)	CCT2
NUP210	1	5.612	0.51	0.42			NUP210
DHX8	1	5.609	0.51	1.11		ATP-Dependent RNA Helicase DHX8	DHX8
MMAA	1	5.6	0.51	1.03		Methylmalonic Aciduria (Cobalamin Deficiency) CblA Type	MMAA
EEA1	1	5.597	0.51	0.4			EEA1
PRPF3	1	5.586	0.51	0.98		Pre-MRNA Processing Factor 3	PRPF3
PDHA1	1	5.563	0.51	0.64			PDHA1
PEX1	1	5.525	0.5	0.55			PEX1
SNRPD2	1	5.516	0.5	0.88		Small Nuclear Ribonucleoprotein D2 Polypeptide 16.5kDa	SNRPD2
WDR82	1	5.509	0.5	0.93		Regulatory component of the SET1 complex	WDR82
KRAS	1	5.499	0.5	0.29			KRAS
C1QTNF1	1	5.49	0.5	1.01		C1q And Tumor Necrosis Factor Related Protein 1	C1QTNF1
UBD	1	5.49	0.5	1.01		Ubiqutin-like modifier FAT10	UBD
THOC2	1	5.488	0.5	0.62	+		THOC2
SETD3	1	5.487	0.5	0.09			SETD3
LGALSL	1	5.483	0.5	0.76			LGALSL
WDR43	1	5.477	0.5	0.85			WDR43
DTNA	1	5.475	0.5	0.89		Dystrobrevin, Alpha	DTNA
HNRNPA1L2	1	5.466	0.5	0.16			HNRNPA1L2
RPL24	1	5.466	0.5	0.77			RPL24
HVCN1	1	5.45	0.5	1		Hydrogen Voltage Gated Channel 1	HVCN1
TMPRSS11D	1	5.45	0.5	1		Transmembrane Protease, Serine 11D	TMPRSS11D
WRNIP1	1	5.449	0.5	0.42			WRNIP1
CAPZA2	1	5.445	0.49	0.68			CAPZA2
ANXA7	1	5.443	0.49	0.78			ANXA7
LMO7	1	5.432	0.49	0.76			LMO7
ARFGEF2	1	5.425	0.49	0.44			ARFGEF2
SEC62	1	5.425	0.49	0.36			SEC62
HAT1	1	5.419	0.49	0.58			HAT1
SUMO4	1	5.412	0.49	0.29			SUMO4
COPS2	1	5.399	0.49	0.7	+		COPS2
MKI67	1	5.388	0.49	0.85			MKI67
RAB3GAP2	1	5.385	0.49	0.62			RAB3GAP2
HIST4H4	1	5.381	0.49	0.93		Histone H4	HIST4H4
FAM26E	1	5.36	0.49	0.98		Family With Sequence Similarity 26, Member E	FAM26E
KLHDC2	1	5.33	0.48	0.98		Kelch Domain Containing 2	KLHDC2
ENPP5	1	5.32	0.48	0.98		Ectonucleotide Pyrophosphatase/Phosphodiesterase 5 (Putative)	ENPP5
MPHOSPH8	1	5.308	0.48	0.26			MPHOSPH8
TPI1	1	5.301	0.48	0.3			TPI1
ARMC10	1	5.299	0.48	0.49			ARMC10
PDHA2	1	5.286	0.48	-0.05			PDHA2
PPIF	1	5.282	0.48	0.44			PPIF
SLC7A5	1	5.28	0.48	0.8			SLC7A5
RGPD3	1	5.275	0.48	0			RGPD3
RGPD4	1	5.275	0.48	0			RGPD4
CDC27	1	5.273	0.48	0.55			CDC27
MIB2	1	5.273	0.48	0.41			MIB2
CUTC	1	5.248	0.48	0.48			CUTC
PARG	1	5.231	0.48	0.71			PARG
HYLS1	1	5.22	0.47	0.96		Hydrolethalus Syndrome 1	HYLS1
MPV17L	1	5.22	0.47	0.96		MPV17 Mitochondrial Membrane Protein-Like	MPV17L
C18orf25	1	5.219	0.47	0.73			C18orf25
DST	1	5.213	0.47	0.51			DST
SLC16A1	1	5.213	0.47	0.65			SLC16A1
ETF1	1	5.212	0.47	0.6			ETF1
TOP2B	1	5.187	0.47	0.52			TOP2B
SI	1	5.18	0.47	0.95		Platelet-Derived Growth Factor Beta Polypeptide	SI
SLFN13	1	5.174	0.47	0.37			SLFN13
DHRS1	1	5.17	0.47	0.95		Dehydrogenase/Reductase (SDR Family) Member 1	DHRS1
MFSD12	1	5.17	0.47	0.95		Major Facilitator Superfamily Domain Containing 12	MFSD12
CETN2	1	5.162	0.47	0.24			CETN2
C2orf66	1	5.16	0.47	0.95		Chromosome 2 Open Reading Frame 66	C2orf66
EIF4A2	1	5.155	0.47	-0.09			EIF4A2
C22orf29	1	5.15	0.47	0.95		Chromosome 22 Open Reading Frame 29	C22orf29
RGPD1	1	5.149	0.47	0.11			RGPD1
RGPD2	1	5.149	0.47	0.02			RGPD2
RGPD5	1	5.149	0.47	0.04			RGPD5
RGPD6	1	5.149	0.47	0.17			RGPD6
RGPD8	1	5.149	0.47	0.01			RGPD8
RANBP2	1	5.139	0.47	0.31			RANBP2
DBN1	1	5.135	0.47	0.24			DBN1
TAS2R14	1	5.13	0.47	0.94		Taste Receptor, Type 2, Member 14	TAS2R14
DLGAP5	1	5.128	0.47	0.96		Discs, Large (Drosophila) Homolog-Associated Protein 5	DLGAP5
SACS	1	5.121	0.47	0.45			SACS
FAM111A	1	5.12	0.47	0.94		Family With Sequence Similarity 111, Member A	FAM111A
PDCD5	1	5.115	0.47	0.83			PDCD5
ADRB2	1	5.11	0.46	0.94		Adrenoceptor Beta 2, Surface	ADRB2
TINCR	1	5.11	0.46	0.94		Tissue Differentiation-Inducing Non-Protein Coding RNA	TINCR
CHD2	1	5.106	0.46	0.4			CHD2
HTT	1	5.092	0.46	0.29			HTT
IER3IP1	1	5.085	0.46	0.01			IER3IP1
PEX14	1	5.079	0.46	0.62			PEX14
RAN	1	5.075	0.46	0.44			RAN
POLR3A	1	5.072	0.46	0.88		Polymerase (RNA) III (DNA Directed) Polypeptide A, 155kDa	POLR3A
IFI27L2	1	5.07	0.46	0.93		Interferon, Alpha-Inducible Protein 27-Like 2	IFI27L2
RCOR2	1	5.068	0.46	-0.19			RCOR2
FAM63B	1	5.06	0.46	0.76			FAM63B
PITRM1	1	5.058	0.46	0.3			PITRM1
EBF2	1	5.054	0.46	0.79			EBF2
PURB	1	5.045	0.46	0.83			PURB
ARHGEF18	1	5.037	0.46	0.8			ARHGEF18
AS3MT	1	5.03	0.46	0.92		Arsenite Methyltransferase	AS3MT
TMED8	1	5.016	0.46	0.91		Transmembrane Emp24 Protein Transport Domain Containing 8	TMED8
CWC22	1	5.006	0.46	1.16		CWC22 Spliceosome-Associated Protein	CWC22
LUC7L3	1	4.994	0.45	0.67		LUC7-Like 3 (S. Cerevisiae)(mRNA splicing)	LUC7L3
XYLT2	1	4.99	0.45	0.92		Xylosyltransferase II	XYLT2
ZNF774	1	4.983	0.45	0.45			ZNF774
NDUFAF5	1	4.98	0.45	0.91		NADH Dehydrogenase (Ubiquinone) Complex I, Assembly Factor 5	NDUFAF5
RPL26	1	4.976	0.45	0.79			RPL26
CAPRIN1	1	4.961	0.45	0.54			CAPRIN1
CCRN4L	1	4.96	0.45	0.91		CCR4 Carbon Catabolite Repression 4-Like (S. Cerevisiae) (CCR4/NOT complex?)	CCRN4L
CFAP43	1	4.96	0.45	0.91		Cilia And Flagella Associated Protein 43	CFAP43
MARK3	1	4.953	0.45	0.14			MARK3
TOP2A	1	4.952	0.45	1.04		Toposimerase II	TOP2A
EIF4E	1	4.947	0.45	0.7			EIF4E
RRM1	1	4.941	0.45	0.61			RRM1
ETFB	1	4.93	0.45	0.43			ETFB
CCR3	1	4.92	0.45	0.9		Chemokine (C-C Motif) Receptor 3	CCR3
PCYT1A	1	4.916	0.45	0.32			PCYT1A
PML	1	4.91	0.45	0.59			PML
KTN1	1	4.904	0.45	0.46			KTN1
NARF	1	4.904	0.45	0.74			NARF
MCMBP	1	4.883	0.44	0.99		Minichromosome Maintenance Complex Binding Protein	MCMBP
KRT18	1	4.882	0.44	0.36			KRT18
MAP3K13	1	4.88	0.44	0.9		Mitogen-Activated Protein Kinase Kinase Kinase 13	MAP3K13
WIPF1	1	4.88	0.44	0.9		WAS/WASL Interacting Protein Family, Member 1	WIPF1
CUL1	1	4.875	0.44	0.71			CUL1
APPBP2	1	4.872	0.44	0.88		Amyloid Beta Precursor Protein (Cytoplasmic Tail) Binding Protein 2	APPBP2
RAB6B	1	4.865	0.44	0.63			RAB6B
N4BP1	1	4.861	0.44	0.76			N4BP1
HMGN2P46	1	4.86	0.44	0.89		High Mobility Group Nucleosomal Binding Domain 2 Pseudogene 46	HMGN2P46
DNAJC10	1	4.858	0.44	0.68			DNAJC10
ERP44	1	4.858	0.44	0.95		Endoplasmic Reticulum Protein 44	ERP44
FOXJ3	1	4.858	0.44	0.66			FOXJ3
SRSF2	1	4.852	0.44	0.12			SRSF2
VCL	1	4.851	0.44	0.18			VCL
TCP1	1	4.849	0.44	0.62			TCP1
GPR180	1	4.843	0.44	0.62			GPR180
HRNR	1	4.84	0.44	0.89		Hornerin	HRNR
RPL36	1	4.831	0.44	0.76			RPL36
ASAP3	1	4.83	0.44	0.89		ArfGAP With SH3 Domain, Ankyrin Repeat And PH Domain 3	ASAP3
COX16	1	4.83	0.44	0.89		COX16 Cytochrome C Oxidase Assembly Homolog (S. Cerevisiae)	COX16
OR2J2	1	4.83	0.44	0.89		Olfactory Receptor, Family 2, Subfamily J, Member 2	OR2J2
PPP1R3B	1	4.83	0.44	0.89		Protein Phosphatase 1, Regulatory Subunit 3B	PPP1R3B
NCAPG	1	4.824	0.44	0.31			NCAPG
LINC00961	1	4.82	0.44	0.88		Long Intergenic Non-Protein Coding RNA 961	LINC00961
ADCY3	1	4.818	0.44	0.7			ADCY3
PNPLA6	1	4.817	0.44	0.67			PNPLA6
PIH1D3	1	4.81	0.44	0.88		PIH1 Domain Containing 3	PIH1D3
VAPA	1	4.802	0.44	0.56			VAPA
TMPRSS7	1	4.79	0.44	0.88		Type II Transmembrane Serine Protease 7	TMPRSS7
SKIV2L	1	4.782	0.43	0.83		Superkiller Viralicidic Activity 2-Like (S. Cerevisiae)(in yeast: RNA helicase; mediates 3'-5' RNA degradation by the cytoplasmic exosome)	SKIV2L
BDP1	1	4.78	0.43	0.93		B Double Prime 1, Subunit Of RNA Polymerase III Transcription Initiation Factor IIIB	BDP1
STAR	1	4.78	0.43	0.88		Steroidogenic Acute Regulatory Protein	STAR
VTCN1	1	4.78	0.43	0.88		V-Set Domain Containing T Cell Activation Inhibitor 1	VTCN1
PJA1	1	4.776	0.43	0.76			PJA1
TMEM82	1	4.77	0.43	0.88		Transmembrane Protein 82	TMEM82
KCNJ8	1	4.755	0.43	0.85			KCNJ8
USP39	1	4.753	0.43	0.67			USP39
BTG4	1	4.75	0.43	0.87			BTG4
CYP24A1	1	4.75	0.43	0.87			CYP24A1
RPS3	1	4.75	0.43	0.82			RPS3
ADAR	1	4.748	0.43	0.85			ADAR
TFAP4	1	4.74	0.43	0.47			TFAP4
WDR36	1	4.74	0.43	0.81			WDR36
RPS17	1	4.721	0.43	0.6			RPS17
ELN	1	4.72	0.43	0.87			ELN
OSBPL3	1	4.717	0.43	0.11			OSBPL3
RBMX2	1	4.713	0.43	0.68			RBMX2
NOC2L	1	4.712	0.43	0.39			NOC2L
SSC5D	1	4.71	0.43	0.86			SSC5D
YWHAQ	1	4.71	0.43	0.44			YWHAQ
APCDD1L	1	4.7	0.43	0.86			APCDD1L
C7orf72	1	4.7	0.43	0.86		Chromosome 7 Open Reading Frame 72	C7orf72
PANX3	1	4.7	0.43	0.86			PANX3
ENSG00000255693	1	4.69	0.43	0.86			ENSG00000255693
ARHGEF11	1	4.689	0.43	0.56			ARHGEF11
TAS2R50	1	4.68	0.43	0.86			TAS2R50
KDM1A	1	4.679	0.43	0.31			KDM1A
KRTAP20-1	1	4.67	0.42	0.86			KRTAP20-1
NSUN2	1	4.668	0.42	0.7			NSUN2
LRIF1	1	4.666	0.42	0.66			LRIF1
SUMO2	1	4.662	0.42	-0.08			SUMO2
SUMO3	1	4.662	0.42	0.05			SUMO3
TOMM70A	1	4.658	0.42	0.84			TOMM70A
CHD8	1	4.653	0.42	0.77			CHD8
COL10A1	1	4.65	0.42	0.85			COL10A1
IER5	1	4.65	0.42	0.85			IER5
CPNE7	1	4.643	0.42	0.45			CPNE7
HLA-B	1	4.634	0.42	0.13			HLA-B
WDR75	1	4.631	0.42	0.65			WDR75
PHF23	1	4.63	0.42	0.85			PHF23
SPTAN1	1	4.624	0.42	0.3			SPTAN1
NUP50	1	4.62	0.42	0.56			NUP50
RFX5	1	4.619	0.42	0.66			RFX5
KATNA1	1	4.609	0.42	0.85			KATNA1
WDR89	1	4.608	0.42	0.45			WDR89
BTNL3	1	4.6	0.42	0.84			BTNL3
DIAPH2	1	4.6	0.42	0.84			DIAPH2
PDIA4	1	4.589	0.42	0.45			PDIA4
ZNF383	1	4.584	0.42	0.84			ZNF383
ASAP1	1	4.58	0.42	0.84			ASAP1
CCDC113	1	4.58	0.42	0.84			CCDC113
PYCR1	1	4.579	0.42	0.65			PYCR1
UBA6	1	4.578	0.42	0.78			UBA6
VCAN	1	4.576	0.42	0.4			VCAN
LGALS12	1	4.57	0.42	0.84			LGALS12
ANKS1B	1	4.56	0.41	0.84			ANKS1B
GCOM1	1	4.552	0.41	0.51			GCOM1
CDK16	1	4.545	0.41	0.75			CDK16
H2AFY	1	4.536	0.41	0.75			H2AFY
PPP2R5E	1	4.531	0.41	0.83			PPP2R5E
FRYL	1	4.527	0.41	0.61			FRYL
MED24	1	4.522	0.41	0.68			MED24
ADH4	1	4.52	0.41	0.83			ADH4
UBR5	1	4.515	0.41	0.39			UBR5
WDR7	1	4.512	0.41	0.8			WDR7
NR2C2	1	4.509	0.41	0.79			NR2C2
CCDC88A	1	4.506	0.41	0.49			CCDC88A
OR4C3	1	4.5	0.41	0.83			OR4C3
PYGL	1	4.49	0.41	0.3			PYGL
BUB1B	1	4.485	0.41	0.68			BUB1B
CD3D	1	4.48	0.41	0.82			CD3D
PARVB	1	4.48	0.41	0.82			PARVB
PRPF18	1	4.48	0.41	0.82			PRPF18
TSPY26P	1	4.48	0.41	0.82			TSPY26P
SETD5	1	4.471	0.41	0.59			SETD5
SVIL	1	4.466	0.41	0.54			SVIL
CHMP4C	1	4.464	0.41	0.85			CHMP4C
NEK1	1	4.458	0.41	0.72			NEK1
ATP5E	1	4.45	0.4	0.82			ATP5E
FBXL8	1	4.45	0.4	0.82			FBXL8
TSR1	1	4.448	0.4	0.44			TSR1
MOV10	1	4.434	0.4	0.45			MOV10
IARS	1	4.43	0.4	0.72			IARS
ZNF776	1	4.43	0.4	0.81			ZNF776
PAF1	1	4.428	0.4	0.56	+		PAF1
MTMR7	1	4.418	0.4	0.77			MTMR7
C2CD5	1	4.414	0.4	0.69			C2CD5
WAS	1	4.41	0.4	0.81			WAS
RPL35A	1	4.401	0.4	0.66			RPL35A
MED28	1	4.4	0.4	0.81		Mediator complex	MED28
TBCA	1	4.392	0.4	0.81			TBCA
FAM63A	1	4.391	0.4	0.68			FAM63A
GATA2	1	4.39	0.4	0.81			GATA2
KLRC4	1	4.39	0.4	0.81			KLRC4
NEDD8	1	4.39	0.4	0.5			NEDD8
NEDD8-MDP1	1	4.39	0.4	0			NEDD8-MDP1
USP13	1	4.39	0.4	0.18			USP13
USP5	1	4.39	0.4	0.57			USP5
CEP170B	1	4.385	0.4	0.15			CEP170B
JMJD6	1	4.381	0.4	0.81			JMJD6
CDR1	1	4.38	0.4	0.8			CDR1
ARMC6	1	4.375	0.4	0.86			ARMC6
CLINT1	1	4.373	0.4	0.81			CLINT1
C15orf57	1	4.37	0.4	0.8			C15orf57
RGS11	1	4.37	0.4	0.8			RGS11
ZBP1	1	4.37	0.4	0.8			ZBP1
SAFB	1	4.368	0.4	0.5			SAFB
ARHGEF2	1	4.367	0.4	0.34			ARHGEF2
PAPOLG	1	4.367	0.4	0.51			PAPOLG
NANOS1	1	4.36	0.4	0.8			NANOS1
PROKR2	1	4.36	0.4	0.8			PROKR2
PIF1	1	4.353	0.4	0.46			PIF1
PRR14L	1	4.351	0.4	0.3			PRR14L
VPS26B	1	4.35	0.4	0.12			VPS26B
NCOA4	1	4.346	0.4	0.39			NCOA4
SIPA1L3	1	4.344	0.39	0.46			SIPA1L3
IGFL4	1	4.34	0.39	0.8			IGFL4
SPRR1A	1	4.34	0.39	0.8			SPRR1A
OXCT1	1	4.332	0.39	0.29			OXCT1
B3GALT2	1	4.33	0.39	0.79			B3GALT2
PSMB11	1	4.33	0.39	0.79			PSMB11
SIGMAR1	1	4.327	0.39	0.48			SIGMAR1
DDX54	1	4.324	0.39	0.63			DDX54
IGSF10	1	4.32	0.39	0.79			IGSF10
HIST1H2BD	1	4.315	0.39	0.11			HIST1H2BD
REEP2	1	4.313	0.39	0.31			REEP2
PPP3R2	1	4.31	0.39	0.79			PPP3R2
FAM71B	1	4.3	0.39	0.79			FAM71B
WDR61	1	4.3	0.39	0.57	+		WDR61
GABRR2	1	4.29	0.39	0.79			GABRR2
CREB3L2	1	4.284	0.39	0.79			CREB3L2
PPP2R1A	1	4.279	0.39	0.42			PPP2R1A
DGKD	1	4.271	0.39	0.7			DGKD
NR1H2	1	4.27	0.39	0.78			NR1H2
COPS8	1	4.255	0.39	0.86	+		COPS8
PLRG1	1	4.252	0.39	0.94		Pleiotropic Regulator 1	PLRG1
POLR1D	1	4.251	0.39	0.2			POLR1D
DSCAM	1	4.25	0.39	0.78			DSCAM
PRKAR1B	1	4.249	0.39	0.4			PRKAR1B
B2M	1	4.24	0.39	0.78			B2M
C5orf49	1	4.24	0.39	0.78			C5orf49
NTRK3	1	4.24	0.39	0.78			NTRK3
CACHD1	1	4.23	0.38	0.78			CACHD1
ENSG00000088899	1	4.23	0.38	0.78			ENSG00000088899
NELFE	1	4.218	0.38	0.49			NELFE
CBY1	1	4.216	0.38	0.7			CBY1
RPH3A	1	4.2	0.38	0.77			RPH3A
VSIG1	1	4.2	0.38	0.77			VSIG1
HOXB6	1	4.196	0.38	0.26			HOXB6
CCT7	1	4.195	0.38	0.81			CCT7
CHL1	1	4.193	0.38	0.43			CHL1
ADH1C	1	4.19	0.38	0.77			ADH1C
NNT	1	4.184	0.38	0.63			NNT
HSPBP1	1	4.182	0.38	-0.04			HSPBP1
POLR1A	1	4.181	0.38	0.3			POLR1A
MAML2	1	4.18	0.38	0.77			MAML2
NRROS	1	4.18	0.38	0.77			NRROS
KAT2B	1	4.178	0.38	0.59			KAT2B
CABLES1	1	4.171	0.38	0.63			CABLES1
C20orf27	1	4.17	0.38	0.77			C20orf27
EXO5	1	4.17	0.38	0.77			EXO5
IGLL1	1	4.17	0.38	0.77			IGLL1
BAG3	1	4.168	0.38	0.28			BAG3
PNPT1	1	4.168	0.38	0.51			PNPT1
CDCA7L	1	4.164	0.38	0.17			CDCA7L
HNRNPA3	1	4.156	0.38	1.04		Heterogeneous Nuclear Ribonucleoprotein A3	HNRNPA3
IPO5	1	4.153	0.38	0.58			IPO5
CALU	1	4.142	0.38	0			CALU
RPL39L	1	4.14	0.38	0.76			RPL39L
TECTA	1	4.14	0.38	0.76			TECTA
PCYOX1L	1	4.133	0.38	0.3			PCYOX1L
SLC17A4	1	4.13	0.38	0.76			SLC17A4
SPATA9	1	4.13	0.38	0.76			SPATA9
TACSTD2	1	4.13	0.38	0.76			TACSTD2
DDX23	1	4.128	0.38	0.52			DDX23
MYH9	1	4.125	0.37	0.63			MYH9
KAT6A	1	4.104	0.37	0.27			KAT6A
ALDH18A1	1	4.099	0.37	0.37			ALDH18A1
CAD	1	4.096	0.37	0.54			CAD
TCEB3B	1	4.092	0.37	0.67			TCEB3B
REM1	1	4.09	0.37	0.75			REM1
UBN2	1	4.082	0.37	0.69			UBN2
BAAT	1	4.08	0.37	0.75			BAAT
SH3BGR	1	4.07	0.37	0.75			SH3BGR
ABHD12	1	4.067	0.37	0.02			ABHD12
ZNF439	1	4.067	0.37	0.77			ZNF439
PRDM7	1	4.06	0.37	0.75			PRDM7
LRRC45	1	4.05	0.37	0.74			LRRC45
LARP1	1	4.041	0.37	0.75			LARP1
PEX12	1	4.04	0.37	0.74			PEX12
ZNF576	1	4.04	0.37	0.74			ZNF576
ICE2	1	4.02	0.37	0.28			ICE2
MGME1	1	4.02	0.37	0.74			MGME1
NRCAM	1	4.018	0.37	0.26			NRCAM
CCNT2	1	4.017	0.37	0.73			CCNT2
TNXB	1	4.015	0.36	0.7			TNXB
ENO1	1	4.013	0.36	0.22			ENO1
OGDH	1	4.011	0.36	0.41			OGDH
RPL18	1	4.006	0.36	0.85			RPL18
C22orf39	1	4.003	0.36	0.34			C22orf39
SLC25A4	1	4.001	0.36	-0.06			SLC25A4
ARHGEF10	1	3.998	0.36	0.27			ARHGEF10
MFAP1	1	3.995	0.36	0.74			MFAP1
SIPA1L1	1	3.994	0.36	0.12			SIPA1L1
PTPRG	1	3.992	0.36	0.35			PTPRG
TMCO3	1	3.992	0.36	0.59			TMCO3
ENSG00000241224	1	3.99	0.36	0.73			ENSG00000241224
ZFC3H1	1	3.988	0.36	0.47			ZFC3H1
AGBL3	1	3.98	0.36	0.73			AGBL3
HLA-DOB	1	3.98	0.36	0.73			HLA-DOB
ICMT	1	3.979	0.36	0.8			ICMT
SSX8	1	3.97	0.36	0.73			SSX8
RGS16	1	3.966	0.36	0.77			RGS16
SIPA1L2	1	3.964	0.36	-0.06			SIPA1L2
NEU1	1	3.96	0.36	0.73			NEU1
TSGA10	1	3.96	0.36	0.73			TSGA10
FBXO21	1	3.957	0.36	0.64			FBXO21
SLC22A3	1	3.95	0.36	0.72			SLC22A3
AGPAT4	1	3.944	0.36	-0.04			AGPAT4
ARSH	1	3.94	0.36	0.72			ARSH
MDFIC	1	3.938	0.36	0.45			MDFIC
PSMC3	1	3.931	0.36	0.43		Proteasome	PSMC3
BMP8B	1	3.93	0.36	0.72			BMP8B
RASSF7	1	3.93	0.36	0.72			RASSF7
AKR1B1	1	3.92	0.36	0.27			AKR1B1
AKR1B15	1	3.92	0.36	0			AKR1B15
PPFIBP1	1	3.908	0.36	0.45			PPFIBP1
FAM193A	1	3.907	0.36	0.78			FAM193A
USP32	1	3.903	0.35	0.41			USP32
PPAPDC2	1	3.902	0.35	0.57			PPAPDC2
SP7	1	3.9	0.35	0.72			SP7
TNFRSF21	1	3.9	0.35	0.72			TNFRSF21
UPP1	1	3.9	0.35	0.72			UPP1
ADAMTS17	1	3.89	0.35	0.71			ADAMTS17
CPT2	1	3.89	0.35	0.36			CPT2
CTCF	1	3.889	0.35	0.01			CTCF
ACLY	1	3.88	0.35	0.23			ACLY
MST1R	1	3.88	0.35	0.71			MST1R
TMEM176A	1	3.88	0.35	0.71			TMEM176A
NINJ1	1	3.876	0.35	0.62			NINJ1
NPM1	1	3.874	0.35	0.32			NPM1
TRAPPC12	1	3.874	0.35	0.53			TRAPPC12
IFT46	1	3.87	0.35	0.71			IFT46
RPL17	1	3.87	0.35	0.61			RPL17
TRIM4	1	3.87	0.35	-0.04		E3 Ubiquitin-Protein Ligase TRIM4	TRIM4
RAC2	1	3.868	0.35	0.56			RAC2
SPIRE2	1	3.867	0.35	0.53			SPIRE2
ALKBH7	1	3.86	0.35	0.71			ALKBH7
KRTAP6-3	1	3.86	0.35	0.71			KRTAP6-3
ARMC1	1	3.856	0.35	0.28			ARMC1
ITPRIPL2	1	3.854	0.35	0.48			ITPRIPL2
TMPRSS9	1	3.85	0.35	0.71			TMPRSS9
CTCFL	1	3.849	0.35	-0.09			CTCFL
C15orf52	1	3.847	0.35	0.66			C15orf52
GKAP1	1	3.843	0.35	0.74			GKAP1
TNS3	1	3.84	0.35	0.61			TNS3
SLC12A2	1	3.831	0.35	0.7			SLC12A2
SOCS2	1	3.83	0.35	0.7			SOCS2
DCK	1	3.826	0.35	0.28			DCK
KDM2B	1	3.824	0.35	0.3			KDM2B
STK17A	1	3.821	0.35	0.75			STK17A
TRIP6	1	3.82	0.35	0.7			TRIP6
CREM	1	3.818	0.35	0.56			CREM
PHC3	1	3.811	0.35	0.61			PHC3
CETN1	1	3.81	0.35	0.57			CETN1
CMC2	1	3.81	0.35	0.7			CMC2
CRYBB1	1	3.81	0.35	0.7			CRYBB1
KLK5	1	3.81	0.35	0.7			KLK5
FOCAD	1	3.808	0.35	0.57			FOCAD
MRPL11	1	3.803	0.35	0.35			MRPL11
CDH23	1	3.8	0.35	0.7			CDH23
RLN1	1	3.8	0.35	0.7			RLN1
SEC23A	1	3.798	0.35	0.68			SEC23A
SLC39A6	1	3.797	0.35	0.32			SLC39A6
C9	1	3.79	0.34	0.7			C9
KIF3B	1	3.79	0.34	0.7			KIF3B
TNP1	1	3.79	0.34	0.7			TNP1
USP36	1	3.784	0.34	0.44			USP36
PAWR	1	3.782	0.34	0.29			PAWR
CDC42EP2	1	3.78	0.34	0.69			CDC42EP2
MTA1	1	3.779	0.34	0.44			MTA1
CST8	1	3.77	0.34	0.69			CST8
HSPB2-C11orf52	1	3.77	0.34	0.69			HSPB2-C11orf52
OXTR	1	3.77	0.34	0.69			OXTR
PAPOLA	1	3.761	0.34	0.61			PAPOLA
HAPLN2	1	3.76	0.34	0.69			HAPLN2
IL17RA	1	3.76	0.34	0.69			IL17RA
BAZ2A	1	3.756	0.34	0.27			BAZ2A
MGAT5	1	3.753	0.34	0.55			MGAT5
SLC22A16	1	3.75	0.34	0.69			SLC22A16
AHRR	1	3.74	0.34	0.69			AHRR
GPR3	1	3.74	0.34	0.69			GPR3
HNRNPDL	1	3.726	0.34	0.72			HNRNPDL
TNKS1BP1	1	3.718	0.34	0.49			TNKS1BP1
NIP7	1	3.711	0.34	0.69			NIP7
PFAS	1	3.711	0.34	0.04		Phosphoribosylformylglycinamidine Synthase	PFAS
GGTLC2	1	3.71	0.34	0.68			GGTLC2
GSAP	1	3.71	0.34	0.68			GSAP
RPS4X	1	3.708	0.34	0.64			RPS4X
SLC6A11	1	3.708	0.34	0.63			SLC6A11
EIF1	1	3.706	0.34	0.56			EIF1
EIF1B	1	3.706	0.34	-0.05			EIF1B
COL18A1	1	3.705	0.34	0.3			COL18A1
PFN1	1	3.703	0.34	0.4			PFN1
KIAA1324L	1	3.7	0.34	0.68			KIAA1324L
RPL8	1	3.699	0.34	0.69			RPL8
EIF3E	1	3.695	0.34	0.14			EIF3E
SART1	1	3.695	0.34	0.6			SART1
ACO1	1	3.694	0.34	0.7			ACO1
MTMR2	1	3.693	0.34	0.63			MTMR2
CHRNA7	1	3.69	0.34	0.68			CHRNA7
FAM126B	1	3.69	0.34	0.68			FAM126B
SMDT1	1	3.69	0.34	0.68			SMDT1
HMGN2	1	3.689	0.34	-0.04			HMGN2
GUCD1	1	3.686	0.34	0.24			GUCD1
COX7A2	1	3.682	0.33	0.2			COX7A2
ST13	1	3.681	0.33	0.61			ST13
APOE	1	3.68	0.33	0.68			APOE
PAX5	1	3.68	0.33	0.68			PAX5
DLST	1	3.679	0.33	-0.08			DLST
WSB1	1	3.679	0.33	0.68			WSB1
KIAA0319L	1	3.671	0.33	-0.01			KIAA0319L
PBRM1	1	3.665	0.33	0.15			PBRM1
CTRC	1	3.66	0.33	0.67			CTRC
CASC1	1	3.65	0.33	0.67			CASC1
CYP26B1	1	3.65	0.33	0.67			CYP26B1
DHRS2	1	3.65	0.33	0.67			DHRS2
MRPS7	1	3.648	0.33	0.57			MRPS7
HOXA13	1	3.645	0.33	0.8			HOXA13
TMX2	1	3.645	0.33	0.37			TMX2
RPL5	1	3.641	0.33	0.42			RPL5
EIF3C	1	3.638	0.33	0.3			EIF3C
EIF3CL	1	3.638	0.33	0			EIF3CL
ABCD3	1	3.634	0.33	0.53			ABCD3
AFP	1	3.63	0.33	0.67			AFP
OR4F6	1	3.63	0.33	0.67			OR4F6
PQLC2	1	3.63	0.33	0.67			PQLC2
SLC16A12	1	3.63	0.33	0.67			SLC16A12
SLC12A4	1	3.625	0.33	0.06			SLC12A4
CHD1L	1	3.621	0.33	0.42			CHD1L
FGD5	1	3.62	0.33	0.66			FGD5
GPR146	1	3.62	0.33	0.66			GPR146
PRRC1	1	3.62	0.33	0.66			PRRC1
RORA	1	3.62	0.33	0.66			RORA
SLC25A47	1	3.62	0.33	0.66			SLC25A47
ANKRD65	1	3.61	0.33	0.66			ANKRD65
SLC1A6	1	3.61	0.33	0.66			SLC1A6
GTF2H4	1	3.607	0.33	0.76	+	TFIIH complex	GTF2H4
TLN1	1	3.605	0.33	0.11			TLN1
EIF2A	1	3.602	0.33	0.56			EIF2A
FFAR1	1	3.6	0.33	0.66			FFAR1
HSD3B2	1	3.6	0.33	0.66			HSD3B2
KRTAP3-2	1	3.6	0.33	0.66			KRTAP3-2
PKD2L1	1	3.6	0.33	0.66			PKD2L1
TRRAP	1	3.599	0.33	0.25			TRRAP
LAP3	1	3.598	0.33	-0.08			LAP3
VCAM1	1	3.598	0.33	-0.16			VCAM1
SDC2	1	3.597	0.33	0.61			SDC2
OR8U1	1	3.59	0.33	0.66			OR8U1
ERP29	1	3.587	0.33	0.53			ERP29
EIF3F	1	3.585	0.33	0.38			EIF3F
C22orf31	1	3.58	0.33	0.66			C22orf31
GPR174	1	3.58	0.33	0.66			GPR174
ERCC1	1	3.575	0.33	0.67	+		ERCC1
SURF6	1	3.573	0.32	0.05			SURF6
CHST7	1	3.57	0.32	0.66			CHST7
LRRC73	1	3.57	0.32	0.66			LRRC73
ANP32B	1	3.567	0.32	0.17			ANP32B
ACYP1	1	3.564	0.32	0.66			ACYP1
UCN2	1	3.56	0.32	0.65			UCN2
C1orf158	1	3.55	0.32	0.65			C1orf158
CYB5R4	1	3.55	0.32	0.65			CYB5R4
ANKK1	1	3.54	0.32	0.65			ANKK1
JUND	1	3.536	0.32	0.58			JUND
KDM4B	1	3.536	0.32	0.3			KDM4B
MAPK9	1	3.533	0.32	0.27			MAPK9
RPL22	1	3.524	0.32	0.29			RPL22
TXNL4A	1	3.522	0.32	0.67			TXNL4A
RPS6KA3	1	3.521	0.32	0.32			RPS6KA3
CCL2	1	3.52	0.32	0.65			CCL2
OLFM1	1	3.52	0.32	0.65			OLFM1
BMS1	1	3.515	0.32	0.7			BMS1
TMCO1	1	3.512	0.32	0.59			TMCO1
OR12D3	1	3.51	0.32	0.64			OR12D3
PPA1	1	3.51	0.32	0.59			PPA1
USP17L2	1	3.51	0.32	0.64			USP17L2
VIT	1	3.51	0.32	0.64			VIT
CTNNAL1	1	3.507	0.32	0.05			CTNNAL1
EPHX1	1	3.507	0.32	0.49			EPHX1
ACADM	1	3.502	0.32	0.01			ACADM
ACR	1	3.5	0.32	0.64			ACR
KRT12	1	3.5	0.32	0.64			KRT12
KRTAP21-2	1	3.5	0.32	0.64			KRTAP21-2
PTPN4	1	3.5	0.32	0.64			PTPN4
RNF207	1	3.5	0.32	0.64			RNF207
STK11IP	1	3.496	0.32	0.34			STK11IP
GBA	1	3.494	0.32	0.48			GBA
ALG13	1	3.492	0.32	0.1			ALG13
DCAF6	1	3.49	0.32	0.15			DCAF6
LAS1L	1	3.484	0.32	0.56			LAS1L
POU2F3	1	3.484	0.32	0.44			POU2F3
RPS6KL1	1	3.482	0.32	0.41			RPS6KL1
CHCHD3	1	3.481	0.32	0.41			CHCHD3
LINC01115	1	3.48	0.32	0.64			LINC01115
MRPL46	1	3.471	0.32	0.33			MRPL46
CNGA3	1	3.47	0.32	0.64			CNGA3
EN1	1	3.47	0.32	0.64			EN1
MACF1	1	3.47	0.32	0.21			MACF1
POLR2H	1	3.465	0.32	0.61	+	RNAPII	POLR2H
ARMCX3	1	3.463	0.31	0.72			ARMCX3
GNA11	1	3.462	0.31	0.01			GNA11
TRIM56	1	3.462	0.31	0.64			TRIM56
EXOSC8	1	3.46	0.31	0.74			EXOSC8
AAAS	1	3.457	0.31	0.59			AAAS
CYP2C18	1	3.45	0.31	0.63			CYP2C18
FANCA	1	3.45	0.31	0.57			FANCA
SMAD1	1	3.45	0.31	0.63			SMAD1
ITFG1	1	3.446	0.31	0.6			ITFG1
SS18L2	1	3.446	0.31	0.4			SS18L2
ARID1A	1	3.441	0.31	0.23			ARID1A
BYSL	1	3.441	0.31	0.87			BYSL
ARHGAP33	1	3.44	0.31	0.63			ARHGAP33
EFCAB9	1	3.44	0.31	0.63			EFCAB9
ERN1	1	3.44	0.31	0.63			ERN1
FCGR2B	1	3.44	0.31	0.63			FCGR2B
LIAS	1	3.44	0.31	0.63			LIAS
NOC4L	1	3.44	0.31	0.7			NOC4L
RPS18	1	3.44	0.31	0.54			RPS18
TAPBPL	1	3.44	0.31	0.63			TAPBPL
THAP7	1	3.44	0.31	0.63			THAP7
CPD	1	3.433	0.31	0.33			CPD
UFD1L	1	3.433	0.31	0.79			UFD1L
TUBA1B	1	3.432	0.31	0			TUBA1B
TUBA1C	1	3.432	0.31	0.09			TUBA1C
ABAT	1	3.43	0.31	0.63			ABAT
PRTG	1	3.43	0.31	0.63			PRTG
RAD52	1	3.43	0.31	0.63			RAD52
TCEB2	1	3.425	0.31	0.59	+	Elongin	TCEB2
SLC20A1	1	3.418	0.31	0.6			SLC20A1
FHOD1	1	3.411	0.31	0.65			FHOD1
ARMCX5	1	3.41	0.31	0.63			ARMCX5
DNAJB13	1	3.41	0.31	0.63			DNAJB13
HP	1	3.41	0.31	0.63			HP
NXF5	1	3.41	0.31	0.63			NXF5
RSL1D1	1	3.41	0.31	0.39			RSL1D1
RAB7A	1	3.408	0.31	0.25			RAB7A
RPL26L1	1	3.406	0.31	0.09			RPL26L1
FKBP3	1	3.396	0.31	0.45			FKBP3
TTC9C	1	3.394	0.31	0.55			TTC9C
TCFL5	1	3.39	0.31	0.62			TCFL5
USP53	1	3.39	0.31	0.62			USP53
ZNF620	1	3.39	0.31	0.62			ZNF620
IMPA2	1	3.387	0.31	0.6			IMPA2
SLC39A10	1	3.386	0.31	0.38			SLC39A10
CSNK1G1	1	3.382	0.31	0.56			CSNK1G1
STX6	1	3.381	0.31	0.62			STX6
DDX24	1	3.38	0.31	0.43			DDX24
GRPEL2	1	3.38	0.31	0.62			GRPEL2
ZNF644	1	3.375	0.31	0.61			ZNF644
CFI	1	3.37	0.31	0.62			CFI
ZNF577	1	3.37	0.31	0.62			ZNF577
GTF2IRD2	1	3.367	0.31	-0.01			GTF2IRD2
GTF2IRD2B	1	3.367	0.31	0			GTF2IRD2B
CAPZB	1	3.365	0.31	0.23			CAPZB
ZSCAN5A	1	3.364	0.31	0.29			ZSCAN5A
ZSCAN5B	1	3.364	0.31	-0.21			ZSCAN5B
KCNH6	1	3.36	0.31	0.62			KCNH6
NANOS3	1	3.36	0.31	0.62			NANOS3
SLC26A5	1	3.36	0.31	0.62			SLC26A5
SPSB3	1	3.36	0.31	0.62			SPSB3
AKTIP	1	3.355	0.3	0.58			AKTIP
GPRIN3	1	3.354	0.3	0.58			GPRIN3
CD163	1	3.35	0.3	0.61			CD163
FAT3	1	3.35	0.3	0.61			FAT3
RAB40A	1	3.35	0.3	0.61			RAB40A
WNT1	1	3.35	0.3	0.61			WNT1
MRGPRG-AS1	1	3.34	0.3	0.61			MRGPRG-AS1
SORL1	1	3.34	0.3	0.61			SORL1
VAT1L	1	3.34	0.3	0.61			VAT1L
STAMBP	1	3.339	0.3	0.61			STAMBP
CACNB2	1	3.337	0.3	0.13			CACNB2
LDHB	1	3.336	0.3	0.2			LDHB
TFAP2A	1	3.33	0.3	0.43			TFAP2A
TNIP3	1	3.33	0.3	0.61			TNIP3
PAXIP1	1	3.328	0.3	0.55			PAXIP1
FAM160A1	1	3.327	0.3	0.1			FAM160A1
TKT	1	3.327	0.3	0.37			TKT
PRKCSH	1	3.325	0.3	0.44			PRKCSH
BZW1	1	3.321	0.3	0.36			BZW1
BAG1	1	3.32	0.3	0.34			BAG1
CASP9	1	3.32	0.3	0.61			CASP9
FCRL2	1	3.32	0.3	0.61			FCRL2
FGF6	1	3.32	0.3	0.61			FGF6
HTRA4	1	3.32	0.3	0.61			HTRA4
PGBD2	1	3.32	0.3	0.61			PGBD2
XPR1	1	3.317	0.3	0.59			XPR1
BEX2	1	3.316	0.3	0.69			BEX2
RPIA	1	3.315	0.3	0.63			RPIA
FOXC1	1	3.313	0.3	0.79			FOXC1
PCYT1B	1	3.312	0.3	-0.01			PCYT1B
PPM1J	1	3.31	0.3	0.61			PPM1J
TBX19	1	3.31	0.3	0.61			TBX19
NUP214	1	3.308	0.3	0.01			NUP214
PPP1R7	1	3.305	0.3	0.25			PPP1R7
ATPIF1	1	3.304	0.3	0.32			ATPIF1
ABCA17P	1	3.3	0.3	0.61			ABCA17P
TCEAL4	1	3.293	0.3	0.38			TCEAL4
AMDHD2	1	3.29	0.3	0.6			AMDHD2
CICP7	1	3.29	0.3	0.6		Capicua Transcriptional Repressor Pseudogene 7	CICP7
CLPB	1	3.288	0.3	0.09			CLPB
COPS7B	1	3.287	0.3	0.71	+		COPS7B
CCDC158	1	3.28	0.3	0.6			CCDC158
ELOF1	1	3.28	0.3	0.66			ELOF1
FHL5	1	3.28	0.3	0.6			FHL5
MAP1S	1	3.276	0.3	0.63			MAP1S
WWP1	1	3.272	0.3	0.31			WWP1
CPA5	1	3.27	0.3	0.6			CPA5
ZNF398	1	3.27	0.3	0.6			ZNF398
ZFHX2	1	3.266	0.3	0.49			ZFHX2
DPH7	1	3.26	0.3	0.6			DPH7
IFNA10	1	3.26	0.3	0.6			IFNA10
PTPN21	1	3.26	0.3	0.6			PTPN21
SMG1	1	3.258	0.3	0.33			SMG1
DDX59	1	3.251	0.3	0.49			DDX59
ZFR	1	3.251	0.3	0.75			ZFR
C1orf177	1	3.25	0.3	0.6			C1orf177
CD79A	1	3.25	0.3	0.6			CD79A
FAM189A2	1	3.25	0.3	0.6			FAM189A2
PROL1	1	3.25	0.3	0.6			PROL1
SPTLC3	1	3.25	0.3	0.6			SPTLC3
LSM7	1	3.248	0.3	0.62			LSM7
SNRPA1	1	3.246	0.3	0.76			SNRPA1
CWH43	1	3.24	0.29	0.59			CWH43
DNAH6	1	3.24	0.29	0.59			DNAH6
KALRN	1	3.24	0.29	0.59			KALRN
MED21	1	3.24	0.29	0.59			MED21
PDCD7	1	3.24	0.29	0.59			PDCD7
MED4	1	3.238	0.29	0.53			MED4
MAP7D2	1	3.237	0.29	0.21			MAP7D2
RPL36A	1	3.234	0.29	0.45			RPL36A
CENPA	1	3.23	0.29	0.59			CENPA
HOXD12	1	3.23	0.29	0.59			HOXD12
IFT20	1	3.23	0.29	0.59			IFT20
SLC10A1	1	3.23	0.29	0.59			SLC10A1
IVD	1	3.228	0.29	-0.03			IVD
ATP6V1B2	1	3.227	0.29	0.66			ATP6V1B2
MLIP	1	3.227	0.29	0.59			MLIP
SKA3	1	3.223	0.29	0.36			SKA3
AMTN	1	3.22	0.29	0.59			AMTN
COX17	1	3.22	0.29	0.59			COX17
FAM182A	1	3.22	0.29	0.59			FAM182A
ST7L	1	3.217	0.29	0.25			ST7L
WDR55	1	3.216	0.29	0.28			WDR55
CHCHD2	1	3.21	0.29	0.59			CHCHD2
PPIAL4D	1	3.21	0.29	0			PPIAL4D
RTF1	1	3.208	0.29	0.5			RTF1
HADHA	1	3.206	0.29	0.47			HADHA
SF3B2	1	3.203	0.29	0.44			SF3B2
ABHD16B	1	3.2	0.29	0.59			ABHD16B
DAZ1	1	3.2	0.29	0.59			DAZ1
FZD9	1	3.2	0.29	0.59			FZD9
OR51A4	1	3.2	0.29	0.59			OR51A4
TMEM52B	1	3.2	0.29	0.59			TMEM52B
UBXN10	1	3.2	0.29	0.59			UBXN10
MARCKS	1	3.198	0.29	0.48			MARCKS
SLC2A3	1	3.195	0.29	0.35			SLC2A3
FHL1	1	3.194	0.29	0.39			FHL1
ELF2	1	3.193	0.29	0.16			ELF2
OR1A1	1	3.19	0.29	0.59			OR1A1
SEMA3A	1	3.19	0.29	0.59			SEMA3A
SPRED3	1	3.19	0.29	0.59			SPRED3
TCP10L	1	3.19	0.29	0.59			TCP10L
KLHL11	1	3.185	0.29	0.17			KLHL11
PAIP1	1	3.185	0.29	0.09			PAIP1
ZZEF1	1	3.185	0.29	0.48			ZZEF1
GSTA1	1	3.18	0.29	0.58			GSTA1
MAL	1	3.18	0.29	0.58			MAL
TAS2R39	1	3.18	0.29	0.58			TAS2R39
HEATR1	1	3.172	0.29	0.42			HEATR1
TAL1	1	3.17	0.29	0.58			TAL1
TMPRSS15	1	3.17	0.29	0.58			TMPRSS15
SLC4A7	1	3.169	0.29	0.3			SLC4A7
TIFA	1	3.166	0.29	0.61			TIFA
ZC3H15	1	3.165	0.29	0.49			ZC3H15
ZNF766	1	3.16	0.29	0.58			ZNF766
SMARCAL1	1	3.158	0.29	0.26			SMARCAL1
ZNF319	1	3.15	0.29	0.58			ZNF319
SHMT1	1	3.143	0.29	0			SHMT1
CNTN1	1	3.142	0.29	0.43			CNTN1
NWD2	1	3.14	0.29	0.58			NWD2
TINAG	1	3.14	0.29	0.58			TINAG
ZNF329	1	3.14	0.29	0.58			ZNF329
ZNF470	1	3.139	0.29	0.32			ZNF470
MIPOL1	1	3.132	0.28	0.55			MIPOL1
COX6A2	1	3.13	0.28	0.57			COX6A2
CREB3L1	1	3.13	0.28	0.57			CREB3L1
SSX6	1	3.13	0.28	0.57			SSX6
TANGO2	1	3.13	0.28	0.57			TANGO2
HSPA1L	1	3.126	0.28	0.55			HSPA1L
AKAP12	1	3.121	0.28	0.57			AKAP12
SYTL3	1	3.12	0.28	0.57			SYTL3
UBL5	1	3.12	0.28	0.57			UBL5
ULK2	1	3.12	0.28	0.57			ULK2
ZBTB22	1	3.12	0.28	0.57			ZBTB22
ZYG11B	1	3.12	0.28	0.57			ZYG11B
BCL10	1	3.108	0.28	0.33			BCL10
KCTD17	1	3.105	0.28	0.38			KCTD17
FAM134C	1	3.104	0.28	0.55			FAM134C
SEC16A	1	3.101	0.28	0.22			SEC16A
OR3A4P	1	3.1	0.28	0.57			OR3A4P
ZNF737	1	3.094	0.28	0.65			ZNF737
GNB2L1	1	3.093	0.28	0.08			GNB2L1
GRAMD1A	1	3.092	0.28	0.06			GRAMD1A
CLASP2	1	3.09	0.28	0.31			CLASP2
FAM169A	1	3.09	0.28	0.31			FAM169A
HACE1	1	3.09	0.28	0.57			HACE1
HCFC2	1	3.09	0.28	0.57			HCFC2
LINC00116	1	3.09	0.28	0.57			LINC00116
NDP	1	3.09	0.28	0.57			NDP
ATXN2L	1	3.087	0.28	0.51			ATXN2L
C7orf60	1	3.08	0.28	0.57			C7orf60
HTR3B	1	3.08	0.28	0.57			HTR3B
RNF11	1	3.08	0.28	0.57			RNF11
SLC25A27	1	3.08	0.28	0.57			SLC25A27
ISY1	1	3.076	0.28	0.9	+	ISY1 Splicing Factor Homolog (S. Cerevisiae)	ISY1
CIAPIN1	1	3.072	0.28	0.5			CIAPIN1
SPAST	1	3.072	0.28	0.55			SPAST
MCEMP1	1	3.07	0.28	0.56			MCEMP1
VPS36	1	3.07	0.28	0.32			VPS36
AKAP13	1	3.067	0.28	0.31			AKAP13
ALG5	1	3.066	0.28	0.6			ALG5
PNO1	1	3.062	0.28	0.28			PNO1
ZBTB24	1	3.062	0.28	0			ZBTB24
DACT1	1	3.06	0.28	0.56			DACT1
HCAR1	1	3.06	0.28	0.56			HCAR1
TPGS1	1	3.06	0.28	0.56			TPGS1
CLN6	1	3.058	0.28	0.26			CLN6
TRIM33	1	3.057	0.28	0.64			TRIM33
SRM	1	3.056	0.28	-0.16			SRM
DMD	1	3.055	0.28	0.08			DMD
CD27	1	3.05	0.28	0.56			CD27
DOK4	1	3.05	0.28	0.56			DOK4
ISM2	1	3.05	0.28	0.56			ISM2
LGI1	1	3.05	0.28	0.56			LGI1
NPBWR1	1	3.05	0.28	0.56			NPBWR1
ZNF497	1	3.05	0.28	0.56			ZNF497
RAD9A	1	3.049	0.28	0.58			RAD9A
TFCP2	1	3.043	0.28	-0.15			TFCP2
ENSG00000111780	1	3.04	0.28	0.56			ENSG00000111780
NHSL2	1	3.04	0.28	0.56			NHSL2
PSEN2	1	3.038	0.28	0.58			PSEN2
YME1L1	1	3.032	0.28	0.69			YME1L1
CFH	1	3.03	0.28	0.56			CFH
PPP2R5B	1	3.03	0.28	0.56			PPP2R5B
TSPY3	1	3.03	0.28	0.56			TSPY3
SUB1	1	3.023	0.27	0.44			SUB1
ZNRF2	1	3.023	0.27	0.24			ZNRF2
SLC38A3	1	3.022	0.27	0.44			SLC38A3
CYP2A13	1	3.01	0.27	0.55			CYP2A13
DUSP5	1	3.01	0.27	0.55			DUSP5
MBLAC2	1	3.006	0.27	0.2			MBLAC2
H2AFV	1	3.002	0.27	0.28			H2AFV
H2AFZ	1	3.002	0.27	-0.17			H2AFZ
HIST1H2AA	1	3.002	0.27	0.04			HIST1H2AA
CACNA1E	1	3	0.27	0.55			CACNA1E
CD99P1	1	3	0.27	0.55			CD99P1
FBXL21	1	3	0.27	0.55			FBXL21
LIPH	1	3	0.27	0.55			LIPH
MMADHC	1	3	0.27	0.55			MMADHC
MYLK2	1	3	0.27	0.55			MYLK2
RANGRF	1	2.995	0.27	0.52			RANGRF
GNA13	1	2.993	0.27	0.14			GNA13
HOXB4	1	2.99	0.27	0.55			HOXB4
ZNF213	1	2.99	0.27	0.55			ZNF213
ZFP64	1	2.989	0.27	0.53			ZFP64
ZNF239	1	2.986	0.27	0.37			ZNF239
HIST1H2BC	1	2.985	0.27	0.14			HIST1H2BC
RBM17	1	2.984	0.27	0.46			RBM17
CCND1	1	2.982	0.27	0.52			CCND1
GPATCH11	1	2.981	0.27	0.54			GPATCH11
SPEG	1	2.98	0.27	0.55			SPEG
ZC3H12D	1	2.98	0.27	0.55			ZC3H12D
AHNAK	1	2.979	0.27	0.43			AHNAK
ARPIN	1	2.979	0.27	0.54			ARPIN
HADH	1	2.971	0.27	0.22			HADH
CHD5	1	2.97	0.27	0.64			CHD5
CTXN1	1	2.97	0.27	0.55			CTXN1
GID4	1	2.97	0.27	0.55			GID4
HOTAIR	1	2.97	0.27	0.55			HOTAIR
IL13	1	2.97	0.27	0.55			IL13
KATNAL1	1	2.97	0.27	0.55			KATNAL1
KLF17	1	2.97	0.27	0.55			KLF17
SLC38A2	1	2.964	0.27	0.49			SLC38A2
UQCC1	1	2.962	0.27	-0.16			UQCC1
ADH6	1	2.96	0.27	0.54			ADH6
MLN	1	2.96	0.27	0.54			MLN
SCGB2A1	1	2.96	0.27	0.54			SCGB2A1
TWF1	1	2.959	0.27	0.11			TWF1
TIPIN	1	2.951	0.27	0.28			TIPIN
FAM110D	1	2.95	0.27	0.54			FAM110D
KRTAP4-7	1	2.95	0.27	0.54			KRTAP4-7
PTPDC1	1	2.95	0.27	0.54			PTPDC1
TBC1D20	1	2.95	0.27	0.54			TBC1D20
SHMT2	1	2.948	0.27	0.04			SHMT2
TIPRL	1	2.948	0.27	0.44			TIPRL
ZNF684	1	2.948	0.27	0.54			ZNF684
DYNLT1	1	2.947	0.27	0.53			DYNLT1
CIT	1	2.946	0.27	0.69			CIT
RAB11FIP2	1	2.945	0.27	0.53			RAB11FIP2
GDPD1	1	2.943	0.27	0.58			GDPD1
MLXIP	1	2.943	0.27	0.52			MLXIP
CHRM3	1	2.94	0.27	0.54			CHRM3
DCT	1	2.94	0.27	0.54			DCT
KRTAP20-2	1	2.94	0.27	0.54			KRTAP20-2
SFTA3	1	2.94	0.27	0.54			SFTA3
SUPT20HL2	1	2.94	0.27	0.54			SUPT20HL2
OXR1	1	2.936	0.27	0.3			OXR1
CHMP4B	1	2.933	0.27	0.27			CHMP4B
FUBP3	1	2.933	0.27	0.6			FUBP3
CDHR3	1	2.93	0.27	0.54			CDHR3
ETV7	1	2.93	0.27	0.54			ETV7
FAIM2	1	2.93	0.27	0.54			FAIM2
TCIRG1	1	2.93	0.27	0.54			TCIRG1
XDH	1	2.93	0.27	0.54			XDH
YDJC	1	2.93	0.27	0.54			YDJC
APH1B	1	2.922	0.27	0.55			APH1B
CDK5R2	1	2.92	0.27	0.54			CDK5R2
EPM2A	1	2.92	0.27	0.54			EPM2A
GPLD1	1	2.92	0.27	0.54			GPLD1
SSPN	1	2.92	0.27	0.54			SSPN
SLTM	1	2.919	0.27	-0.16			SLTM
ADAP2	1	2.917	0.27	0.24			ADAP2
GOLGA5	1	2.914	0.26	0.2			GOLGA5
CBX2	1	2.913	0.26	0.49			CBX2
UGP2	1	2.912	0.26	0.13			UGP2
ANKRD32	1	2.91	0.26	0.53			ANKRD32
COL19A1	1	2.91	0.26	0.53			COL19A1
HEMGN	1	2.91	0.26	0.53			HEMGN
KSR2	1	2.91	0.26	0.53			KSR2
OR4Q3	1	2.91	0.26	0.53			OR4Q3
NCAPH	1	2.906	0.26	0.63			NCAPH
CHPF2	1	2.902	0.26	0.58			CHPF2
FHIT	1	2.9	0.26	0.53			FHIT
MTF1	1	2.9	0.26	0.53			MTF1
OR8B2	1	2.9	0.26	0.53			OR8B2
RAB24	1	2.892	0.26	0.47			RAB24
PPP2R5D	1	2.891	0.26	0.35			PPP2R5D
CLECL1	1	2.89	0.26	0.53			CLECL1
IER5L	1	2.89	0.26	0.53			IER5L
LINC00689	1	2.89	0.26	0.53			LINC00689
METRN	1	2.89	0.26	0.53			METRN
SOHLH2	1	2.89	0.26	0.53			SOHLH2
ZKSCAN5	1	2.89	0.26	0.53			ZKSCAN5
SLC7A3	1	2.886	0.26	0.38			SLC7A3
CNTN4	1	2.88	0.26	0.53			CNTN4
DNAJB2	1	2.88	0.26	0.53			DNAJB2
EPS8L1	1	2.88	0.26	0.53			EPS8L1
GATA1	1	2.88	0.26	0.53			GATA1
PSMC5	1	2.88	0.26	0.36		Proteaseome	PSMC5
RFWD2	1	2.88	0.26	0.53			RFWD2
PPFIA1	1	2.877	0.26	0.38			PPFIA1
TSC22D3	1	2.877	0.26	0.29			TSC22D3
RNF220	1	2.873	0.26	0.55			RNF220
ABHD5	1	2.87	0.26	0.53			ABHD5
PTCH2	1	2.87	0.26	0.53			PTCH2
FAM98A	1	2.869	0.26	0.41			FAM98A
EIF2S3	1	2.867	0.26	0.36			EIF2S3
MAGT1	1	2.866	0.26	0.15			MAGT1
PI4K2B	1	2.864	0.26	0.52			PI4K2B
PPID	1	2.862	0.26	0.48			PPID
PTDSS1	1	2.862	0.26	0.34			PTDSS1
NRAS	1	2.861	0.26	0.38			NRAS
C16orf71	1	2.86	0.26	0.52			C16orf71
NOS1	1	2.86	0.26	0.52			NOS1
RASGRP1	1	2.86	0.26	0.52			RASGRP1
TRIM17	1	2.86	0.26	0.52			TRIM17
APBB2	1	2.858	0.26	0.15			APBB2
KPNA6	1	2.857	0.26	0.43			KPNA6
ANKRD26	1	2.855	0.26	0.18			ANKRD26
ATP5G1	1	2.85	0.26	0.52			ATP5G1
CLCF1	1	2.85	0.26	0.52			CLCF1
CRY1	1	2.85	0.26	0.52			CRY1
GRINA	1	2.85	0.26	0.52			GRINA
HTN3	1	2.85	0.26	0.52			HTN3
KLHDC8A	1	2.85	0.26	0.52			KLHDC8A
NRIP3	1	2.85	0.26	0.52			NRIP3
FER1L6	1	2.845	0.26	0.52			FER1L6
FIP1L1	1	2.845	0.26	0.74			FIP1L1
DCAF12	1	2.843	0.26	0.58			DCAF12
CDKN2B	1	2.84	0.26	0.52			CDKN2B
DNASE1L2	1	2.84	0.26	0.52			DNASE1L2
PTGS1	1	2.84	0.26	0.52			PTGS1
AP4M1	1	2.834	0.26	0.08			AP4M1
ABCE1	1	2.831	0.26	0.49			ABCE1
CXXC1P1	1	2.83	0.26	0.52			CXXC1P1
CYP2S1	1	2.83	0.26	0.52			CYP2S1
GRM7	1	2.83	0.26	0.52			GRM7
KIZ	1	2.83	0.26	0.52			KIZ
RBP5	1	2.83	0.26	0.52			RBP5
LRRC42	1	2.829	0.26	0.37			LRRC42
NEU3	1	2.828	0.26	0.38			NEU3
CDC40	1	2.824	0.26	0.48			CDC40
OPN4	1	2.82	0.26	0.52			OPN4
OR6C6	1	2.82	0.26	0.52			OR6C6
XYLB	1	2.82	0.26	0.52			XYLB
LSM14A	1	2.819	0.26	0.12			LSM14A
HLCS	1	2.818	0.26	0.57			HLCS
LRCH4	1	2.816	0.26	0.61			LRCH4
COLGALT1	1	2.814	0.26	0.47			COLGALT1
PI4KA	1	2.812	0.26	0.54			PI4KA
ABCC3	1	2.81	0.26	0.52			ABCC3
C2orf61	1	2.81	0.26	0.52			C2orf61
FERMT3	1	2.81	0.26	0.52			FERMT3
SNX22	1	2.81	0.26	0.52			SNX22
THAP8	1	2.81	0.26	0.52			THAP8
PRSS22	1	2.809	0.26	0.21			PRSS22
MSX2	1	2.808	0.26	0.3			MSX2
ARL8A	1	2.807	0.26	0.55			ARL8A
LSM12	1	2.806	0.26	0.24			LSM12
ATP6AP1	1	2.803	0.25	0.5			ATP6AP1
ALX4	1	2.8	0.25	0.51			ALX4
HMGXB3	1	2.8	0.25	0.51			HMGXB3
KRT81	1	2.8	0.25	0.51			KRT81
PTCD2	1	2.8	0.25	0.51			PTCD2
ZNF200	1	2.8	0.25	0.51			ZNF200
SLC6A6	1	2.798	0.25	0.31			SLC6A6
FRG1	1	2.796	0.25	0.34			FRG1
FRG1B	1	2.796	0.25	0.34			FRG1B
CTPS1	1	2.794	0.25	0.14			CTPS1
BCAS3	1	2.793	0.25	0.18			BCAS3
CDA	1	2.79	0.25	0.51			CDA
GPR75	1	2.79	0.25	0.51			GPR75
HIVEP3	1	2.79	0.25	0.51			HIVEP3
JKAMP	1	2.79	0.25	0.51			JKAMP
LGR4	1	2.79	0.25	0.51			LGR4
NPAS2	1	2.79	0.25	0.51			NPAS2
PKD2	1	2.79	0.25	0.51			PKD2
TSSK3	1	2.79	0.25	0.51			TSSK3
SLC16A14	1	2.785	0.25	0.51			SLC16A14
RPL36A-HNRNPH2	1	2.784	0.25	0			RPL36A-HNRNPH2
NEMF	1	2.781	0.25	0.46			NEMF
NACAD	1	2.78	0.25	0.52			NACAD
FANCL	1	2.778	0.25	0.32			FANCL
CORT	1	2.77	0.25	0.51			CORT
GSG1	1	2.77	0.25	0.51			GSG1
PAFAH2	1	2.77	0.25	0.51			PAFAH2
ZNF793	1	2.77	0.25	0.51			ZNF793
HSDL2	1	2.767	0.25	0.12			HSDL2
BCL2L10	1	2.76	0.25	0.51			BCL2L10
CDK8	1	2.76	0.25	0.51			CDK8
COLGALT2	1	2.76	0.25	0.51			COLGALT2
EFHC2	1	2.76	0.25	0.51			EFHC2
ENSG00000250742	1	2.76	0.25	0.51			ENSG00000250742
OSR1	1	2.76	0.25	0.51			OSR1
CNN3	1	2.756	0.25	0.33			CNN3
REXO4	1	2.752	0.25	0.56			REXO4
IFNAR1	1	2.751	0.25	0.53			IFNAR1
CD1B	1	2.75	0.25	0.5			CD1B
LINC00698	1	2.75	0.25	0.5			LINC00698
POMC	1	2.75	0.25	0.5			POMC
ZNF583	1	2.75	0.25	0.5			ZNF583
XRCC4	1	2.744	0.25	0.34			XRCC4
ALAD	1	2.74	0.25	0.5			ALAD
ALOX15	1	2.74	0.25	0.5			ALOX15
ATG9A	1	2.74	0.25	0.26			ATG9A
LHFPL5	1	2.74	0.25	0.5			LHFPL5
LINC00346	1	2.74	0.25	0.5			LINC00346
LPAR5	1	2.74	0.25	0.5			LPAR5
SLC25A36	1	2.74	0.25	0.5			SLC25A36
ZSCAN23	1	2.74	0.25	0.5			ZSCAN23
GCN1L1	1	2.739	0.25	0.3			GCN1L1
USP54	1	2.735	0.25	0.37			USP54
HK1	1	2.731	0.25	-0.03			HK1
BSN	1	2.73	0.25	0.5			BSN
CCR5	1	2.73	0.25	0.5			CCR5
HYDIN	1	2.73	0.25	0.5			HYDIN
AAMP	1	2.724	0.25	0.15			AAMP
RICTOR	1	2.721	0.25	0.26			RICTOR
ARID4B	1	2.72	0.25	0.24			ARID4B
FAM13A	1	2.72	0.25	0.5			FAM13A
FLG	1	2.72	0.25	0.5			FLG
RSPH14	1	2.72	0.25	0.5			RSPH14
CFL1	1	2.712	0.25	0.23			CFL1
MAP2K1	1	2.711	0.25	0.55			MAP2K1
HAVCR2	1	2.71	0.25	0.5			HAVCR2
TAF7L	1	2.71	0.25	0.5			TAF7L
XRCC2	1	2.71	0.25	0.5			XRCC2
BBS2	1	2.704	0.25	0.33			BBS2
TROAP	1	2.701	0.25	0.53			TROAP
CLEC4A	1	2.7	0.25	0.5			CLEC4A
ENSG00000125695	1	2.7	0.25	0.5			ENSG00000125695
KCTD13	1	2.7	0.25	0.5			KCTD13
TMEM8A	1	2.7	0.25	0.5			TMEM8A
TTC27	1	2.697	0.25	0.49			TTC27
GLIPR1L1	1	2.69	0.24	0.49			GLIPR1L1
GTF2A1L	1	2.69	0.24	0.49			GTF2A1L
PPP2CB	1	2.69	0.24	0.15			PPP2CB
STK33	1	2.69	0.24	0.49			STK33
BATF3	1	2.687	0.24	0.21			BATF3
MFN2	1	2.687	0.24	0.46			MFN2
SNRPA	1	2.683	0.24	0.42			SNRPA
LPA	1	2.68	0.24	0.49			LPA
LRRC2	1	2.68	0.24	0.49			LRRC2
MED1	1	2.68	0.24	0.34			MED1
SCN1B	1	2.68	0.24	0.49			SCN1B
TMC2	1	2.68	0.24	0.49			TMC2
ZDHHC1	1	2.68	0.24	0.49			ZDHHC1
PELI2	1	2.679	0.24	0.49			PELI2
SH3GL3	1	2.678	0.24	0.5			SH3GL3
LACTB	1	2.672	0.24	0.06			LACTB
ABCC11	1	2.67	0.24	0.49			ABCC11
MATN3	1	2.67	0.24	0.49			MATN3
TMEM169	1	2.67	0.24	0.49			TMEM169
FAM109A	1	2.663	0.24	0.49			FAM109A
HNRNPAB	1	2.662	0.24	0.25			HNRNPAB
CES2	1	2.66	0.24	0.49			CES2
CLC	1	2.66	0.24	0.49			CLC
LILRB3	1	2.66	0.24	0.49			LILRB3
SLC9C2	1	2.66	0.24	0.49			SLC9C2
THYN1	1	2.66	0.24	0.49			THYN1
TICAM1	1	2.66	0.24	0.49			TICAM1
HEBP2	1	2.659	0.24	0.18			HEBP2
RRN3	1	2.656	0.24	0.56			RRN3
SEMA4C	1	2.656	0.24	0.56			SEMA4C
KRTAP21-1	1	2.65	0.24	0.49			KRTAP21-1
PAPD7	1	2.65	0.24	0.51			PAPD7
PDE1B	1	2.65	0.24	0.49			PDE1B
REN	1	2.65	0.24	0.49			REN
TMEM141	1	2.65	0.24	0.49			TMEM141
TDG	1	2.648	0.24	0.34			TDG
JADE1	1	2.644	0.24	0.55			JADE1
RIPK2	1	2.644	0.24	0.31			RIPK2
SMO	1	2.642	0.24	0.2			SMO
SLC12A1	1	2.641	0.24	0.11			SLC12A1
CCDC137	1	2.64	0.24	0.48			CCDC137
NLRP5	1	2.64	0.24	0.48			NLRP5
RTP4	1	2.64	0.24	0.48			RTP4
TTTY5	1	2.64	0.24	0.48			TTTY5
FAM3A	1	2.635	0.24	0.13			FAM3A
HTATIP2	1	2.635	0.24	0.49			HTATIP2
NVL	1	2.632	0.24	0.64			NVL
CATSPER3	1	2.63	0.24	0.48			CATSPER3
FLRT3	1	2.63	0.24	0.48			FLRT3
GRM5	1	2.63	0.24	0.48			GRM5
MMP13	1	2.63	0.24	0.48			MMP13
TTLL10	1	2.63	0.24	0.48			TTLL10
VILL	1	2.63	0.24	0.48			VILL
ATP6V0D1	1	2.625	0.24	0.26			ATP6V0D1
SMARCD2	1	2.625	0.24	0.15			SMARCD2
MFSD3	1	2.624	0.24	-0.12			MFSD3
LAMB2	1	2.622	0.24	0.57			LAMB2
ERAP2	1	2.62	0.24	0.48			ERAP2
LMTK2	1	2.62	0.24	0.48			LMTK2
RAB32	1	2.62	0.24	0.48			RAB32
DNAJC2	1	2.617	0.24	0.54			DNAJC2
PRKAR1A	1	2.617	0.24	0.01			PRKAR1A
ZNF845	1	2.615	0.24	0.51			ZNF845
ICAM1	1	2.61	0.24	0.48			ICAM1
EXOC8	1	2.609	0.24	0.08			EXOC8
ODC1	1	2.609	0.24	0.37			ODC1
ZNF490	1	2.607	0.24	0.5			ZNF490
RANBP9	1	2.605	0.24	0.44			RANBP9
PKP4	1	2.601	0.24	0.58			PKP4
SLC6A15	1	2.601	0.24	0.3			SLC6A15
KISS1	1	2.6	0.24	0.48			KISS1
LRRC34	1	2.6	0.24	0.48			LRRC34
SLC16A6	1	2.6	0.24	0.48			SLC16A6
BRIP1	1	2.599	0.24	0.14			BRIP1
ZNF441	1	2.597	0.24	0.5			ZNF441
ZNF763	1	2.597	0.24	0.5			ZNF763
GID8	1	2.596	0.24	0.48			GID8
CDH18	1	2.59	0.24	0.48			CDH18
FAM90A5P	1	2.59	0.24	0.48			FAM90A5P
FUK	1	2.59	0.24	0.48			FUK
GML	1	2.59	0.24	0.48			GML
LRWD1	1	2.587	0.24	0.23			LRWD1
SBF1	1	2.582	0.23	0.28			SBF1
C9orf135	1	2.58	0.23	0.47			C9orf135
CCDC13	1	2.58	0.23	0.47			CCDC13
NBPF4	1	2.58	0.23	0.47			NBPF4
S100PBP	1	2.58	0.23	0.47			S100PBP
SLC46A2	1	2.58	0.23	0.47			SLC46A2
JMJD4	1	2.572	0.23	0.46			JMJD4
CEP70	1	2.57	0.23	0.47			CEP70
DEFB132	1	2.57	0.23	0.47			DEFB132
GLRX2	1	2.57	0.23	0.47			GLRX2
NPC1L1	1	2.57	0.23	0.47			NPC1L1
POLN	1	2.57	0.23	0.47			POLN
TSHR	1	2.57	0.23	0.47			TSHR
TCP11L1	1	2.567	0.23	0.52			TCP11L1
ENDOG	1	2.561	0.23	0.16			ENDOG
TP53BP2	1	2.561	0.23	0.2			TP53BP2
HCG27	1	2.56	0.23	0.47			HCG27
RASD2	1	2.56	0.23	0.47			RASD2
WBP4	1	2.56	0.23	0.47			WBP4
ZNF785	1	2.56	0.23	0.47			ZNF785
CTBP2	1	2.554	0.23	-0.05		C-Terminal-Binding Protein 2	CTBP2
LAMB1	1	2.553	0.23	0.34			LAMB1
HSPA5	1	2.551	0.23	0.44			HSPA5
PKNOX1	1	2.551	0.23	0.62			PKNOX1
ABCA10	1	2.55	0.23	0.47			ABCA10
BPIFB4	1	2.55	0.23	0.47			BPIFB4
DIO3	1	2.55	0.23	0.47			DIO3
ICK	1	2.55	0.23	0.47			ICK
MS4A12	1	2.55	0.23	0.47			MS4A12
PPP1R13B	1	2.55	0.23	-0.24			PPP1R13B
RSL24D1	1	2.55	0.23	0.4			RSL24D1
TBRG1	1	2.547	0.23	0.47			TBRG1
POU3F1	1	2.546	0.23	0.47			POU3F1
UBL7	1	2.546	0.23	0.52			UBL7
GPRC5C	1	2.541	0.23	0.13			GPRC5C
ASB8	1	2.54	0.23	0.47			ASB8
FGF22	1	2.54	0.23	0.47			FGF22
GRIN3A	1	2.54	0.23	0.47			GRIN3A
IPPK	1	2.54	0.23	0.47			IPPK
MAMSTR	1	2.54	0.23	0.47			MAMSTR
PIDD1	1	2.54	0.23	0.47			PIDD1
TMEM258	1	2.54	0.23	0.47			TMEM258
TRIM52	1	2.54	0.23	0.47			TRIM52
CCT3	1	2.536	0.23	0.37			CCT3
NCKAP5L	1	2.535	0.23	0.54			NCKAP5L
FAM163A	1	2.53	0.23	0.46			FAM163A
SDCBP2	1	2.53	0.23	0.46			SDCBP2
SLC39A12	1	2.53	0.23	0.46			SLC39A12
TEX11	1	2.53	0.23	0.46			TEX11
RANBP3	1	2.526	0.23	0.46			RANBP3
CCDC17	1	2.52	0.23	0.46			CCDC17
GLB1L3	1	2.52	0.23	0.46			GLB1L3
GRIN1	1	2.52	0.23	0.46			GRIN1
PLCXD2	1	2.52	0.23	0.46			PLCXD2
SMIM14	1	2.52	0.23	0.46			SMIM14
VPS13D	1	2.519	0.23	0.05			VPS13D
CDC73	1	2.517	0.23	0.34	+	PAF complex	CDC73
SLC25A6	1	2.513	0.23	0.02			SLC25A6
AP4S1	1	2.51	0.23	0.46			AP4S1
PCDHB5	1	2.51	0.23	0.46			PCDHB5
XAF1	1	2.51	0.23	0.46			XAF1
KLC2	1	2.503	0.23	0.27			KLC2
TMA7	1	2.502	0.23	0.35			TMA7
PLA2G7	1	2.5	0.23	0.46			PLA2G7
TMEM25	1	2.5	0.23	0.46			TMEM25
YPEL1	1	2.5	0.23	0.46			YPEL1
FAM83H	1	2.494	0.23	0.25		Family With Sequence Similarity 83, Member H	FAM83H
NCDN	1	2.485	0.23	0.07			NCDN
ANO6	1	2.481	0.23	0.4			ANO6
HMGN4	1	2.478	0.23	0.1			HMGN4
POLI	1	2.469	0.22	0.18			POLI
NUP160	1	2.468	0.22	0.13			NUP160
EFR3A	1	2.464	0.22	-0.1			EFR3A
TXLNG	1	2.457	0.22	0.58			TXLNG
SSR3	1	2.454	0.22	-0.12			SSR3
SNIP1	1	2.453	0.22	0.14			SNIP1
C7orf50	1	2.444	0.22	0.69			C7orf50
OCIAD1	1	2.444	0.22	0.18			OCIAD1
NUDT19	1	2.439	0.22	-0.09			NUDT19
EIF4ENIF1	1	2.436	0.22	0.11			EIF4ENIF1
FGFR1OP	1	2.433	0.22	0.31			FGFR1OP
HIST1H2BK	1	2.425	0.22	0.04			HIST1H2BK
RBM4B	1	2.424	0.22	0.61			RBM4B
POLR2J2	1	2.417	0.22	0			POLR2J2
ZNF629	1	2.411	0.22	0.42			ZNF629
LDHC	1	2.406	0.22	0.08			LDHC
RPL27	1	2.403	0.22	0.44			RPL27
CLPP	1	2.396	0.22	0.14			CLPP
ARHGAP23	1	2.394	0.22	0			ARHGAP23
RALBP1	1	2.394	0.22	0.51			RALBP1
ILK	1	2.39	0.22	0.61			ILK
NADK	1	2.389	0.22	0.12			NADK
ACTR5	1	2.387	0.22	0.01			ACTR5
PGM1	1	2.384	0.22	-0.03			PGM1
PPIB	1	2.378	0.22	0.14			PPIB
PDXDC1	1	2.373	0.22	0.36			PDXDC1
FLYWCH2	1	2.361	0.21	0.2			FLYWCH2
UCHL5	1	2.36	0.21	0.43			UCHL5
NRDE2	1	2.35	0.21	0.5			NRDE2
TSC2	1	2.35	0.21	0.2			TSC2
WRAP73	1	2.348	0.21	0.47			WRAP73
SHROOM1	1	2.347	0.21	0.11			SHROOM1
LSM8	1	2.346	0.21	0.55			LSM8
PLEKHG3	1	2.339	0.21	0.55			PLEKHG3
WDR46	1	2.339	0.21	0.55			WDR46
MOCS2	1	2.324	0.21	0.17			MOCS2
OGDHL	1	2.321	0.21	0			OGDHL
TMEM230	1	2.315	0.21	0.18			TMEM230
CEPT1	1	2.313	0.21	0.59			CEPT1
CEP131	1	2.31	0.21	0.26			CEP131
PGK1	1	2.301	0.21	0.3			PGK1
PGK2	1	2.301	0.21	-0.05			PGK2
TMED5	1	2.297	0.21	-0.04			TMED5
CSNK1A1	1	2.29	0.21	0.05			CSNK1A1
CSNK1A1L	1	2.29	0.21	-0.2			CSNK1A1L
AIFM1	1	2.289	0.21	0.34			AIFM1
JAKMIP3	1	2.288	0.21	0.25			JAKMIP3
NCOA2	1	2.275	0.21	0.19			NCOA2
TCERG1L	1	2.272	0.21	0.06			TCERG1L
ARAP1	1	2.254	0.2	0.49			ARAP1
EYA3	1	2.242	0.2	0.25			EYA3
PCNT	1	2.24	0.2	0.31			PCNT
INF2	1	2.238	0.2	0.57			INF2
SMARCB1	1	2.237	0.2	0.4			SMARCB1
PRDX1	1	2.23	0.2	0.31			PRDX1
HIST1H2BL	1	2.225	0.2	0.18			HIST1H2BL
HIST1H2BN	1	2.225	0.2	-0.11			HIST1H2BN
HIST2H2BF	1	2.225	0.2	0			HIST2H2BF
ACOT9	1	2.217	0.2	-0.17			ACOT9
RPL23A	1	2.213	0.2	0.48			RPL23A
RPL13	1	2.212	0.2	0.46			RPL13
GLI4	1	2.211	0.2	0.48			GLI4
TFIP11	1	2.21	0.2	0.18			TFIP11
HDAC9	1	2.209	0.2	0.5			HDAC9
SLC16A7	1	2.207	0.2	0.34			SLC16A7
SLC7A7	1	2.2	0.2	-0.14			SLC7A7
FAM65A	1	2.194	0.2	-0.2			FAM65A
DNAJB1	1	2.191	0.2	-0.06			DNAJB1
KIF1B	1	2.188	0.2	0.71			KIF1B
NOL6	1	2.168	0.2	0.29			NOL6
PHC1	1	2.165	0.2	0.21			PHC1
EIF4G1	1	2.163	0.2	0.3			EIF4G1
CBR4	1	2.161	0.2	0.45			CBR4
DDX18	1	2.159	0.2	0.12			DDX18
MIS18BP1	1	2.158	0.2	0.39			MIS18BP1
HIST3H2BB	1	2.154	0.2	0.38			HIST3H2BB
H1F0	1	2.143	0.19	0.19			H1F0
ZCCHC10	1	2.139	0.19	0.6			ZCCHC10
MDH2	1	2.137	0.19	-0.29			MDH2
SLCO4A1	1	2.13	0.19	0.48			SLCO4A1
EXOC1	1	2.125	0.19	0.07			EXOC1
PDCL3	1	2.116	0.19	0.12			PDCL3
SLC4A1AP	1	2.116	0.19	-0.14			SLC4A1AP
ZHX1	1	2.116	0.19	0.52			ZHX1
DDX27	1	2.114	0.19	0.36			DDX27
DLAT	1	2.114	0.19	-0.14			DLAT
SPTBN2	1	2.11	0.19	0.18			SPTBN2
ARF5	1	2.105	0.19	-0.09			ARF5
APEH	1	2.102	0.19	0.2			APEH
CDC34	1	2.102	0.19	0.4			CDC34
IFT80	1	2.099	0.19	0.43			IFT80
BASP1	1	2.093	0.19	0.14			BASP1
OXSR1	1	2.088	0.19	0.2			OXSR1
C17orf89	1	2.085	0.19	0.41			C17orf89
IDH2	1	2.08	0.19	-0.41			IDH2
PELI1	1	2.079	0.19	-0.2			PELI1
KRR1	1	2.076	0.19	0.59			KRR1
INPP5F	1	2.073	0.19	0.11			INPP5F
DOT1L	1	2.066	0.19	0.31	+	DOT1 histone methyltransferase	DOT1L
SH3GL1	1	2.065	0.19	0.05			SH3GL1
SYCP1	1	2.059	0.19	0.43			SYCP1
PICK1	1	2.058	0.19	0.34			PICK1
ITPRIP	1	2.055	0.19	0.42			ITPRIP
NUFIP2	1	2.052	0.19	0.25			NUFIP2
PLD2	1	2.048	0.19	0.22			PLD2
STAMBPL1	1	2.048	0.19	0.22			STAMBPL1
CADM1	1	2.029	0.18	0.25			CADM1
AARS2	1	2.02	0.18	-0.1			AARS2
ZFP36	1	2.02	0.18	0.45			ZFP36
IDH1	1	2.019	0.18	-0.09			IDH1
AASDHPPT	1	2.012	0.18	0.14			AASDHPPT
ERC1	1	2.011	0.18	0.04			ERC1
APRT	1	2.005	0.18	-0.1			APRT
BTN2A1	1	1.998	0.18	-0.07			BTN2A1
ATG2B	1	1.993	0.18	0.2			ATG2B
RNGTT	1	1.991	0.18	0.02			RNGTT
SMC6	1	1.986	0.18	0.03			SMC6
SAMD1	1	1.982	0.18	0.18			SAMD1
CBS	1	1.971	0.18	0.37			CBS
SOD2	1	1.971	0.18	0.26			SOD2
VASP	1	1.97	0.18	0.04			VASP
CNOT8	1	1.967	0.18	0.33	+		CNOT8
MPP1	1	1.955	0.18	0.12			MPP1
PPAN	1	1.955	0.18	0.34			PPAN
PPAN-P2RY11	1	1.955	0.18	0			PPAN-P2RY11
LGALS8	1	1.954	0.18	0.25			LGALS8
UTP3	1	1.948	0.18	0.35			UTP3
OAT	1	1.934	0.18	0.14			OAT
WEE1	1	1.933	0.18	0.34			WEE1
ITCH	1	1.932	0.18	0.11			ITCH
FAM122B	1	1.894	0.17	-0.03			FAM122B
KIF11	1	1.891	0.17	0.24			KIF11
GEMIN4	1	1.882	0.17	0.18			GEMIN4
TM7SF3	1	1.879	0.17	0.08			TM7SF3
MBIP	1	1.871	0.17	0.36			MBIP
NUCKS1	1	1.867	0.17	0.15			NUCKS1
LRRC1	1	1.865	0.17	0.48			LRRC1
ERGIC1	1	1.861	0.17	0.15			ERGIC1
UBE2M	1	1.86	0.17	0.03			UBE2M
SNRPB2	1	1.856	0.17	0.15			SNRPB2
PFDN2	1	1.848	0.17	0.24			PFDN2
UBAP1	1	1.847	0.17	0.14			UBAP1
FBXO38	1	1.846	0.17	0.66			FBXO38
RBBP4	1	1.843	0.17	0.28		Chromatin Assembly Factor/CAF-1 P48 Subunit (Also Mi-2)	RBBP4
TACC1	1	1.842	0.17	0.04			TACC1
ZNF507	1	1.836	0.17	0.16			ZNF507
ACAA2	1	1.829	0.17	-0.01			ACAA2
SV2A	1	1.827	0.17	0.05			SV2A
PA2G4	1	1.823	0.17	-0.07			PA2G4
PARD3B	1	1.818	0.17	-0.01			PARD3B
PCM1	1	1.815	0.17	0.46			PCM1
PAFAH1B1	1	1.813	0.16	-0.13			PAFAH1B1
KHSRP	1	1.807	0.16	0.6			KHSRP
MCM3AP	1	1.805	0.16	-0.02			MCM3AP
SNX27	1	1.805	0.16	0.12			SNX27
ACO2	1	1.796	0.16	-0.24			ACO2
EEPD1	1	1.796	0.16	0.04			EEPD1
TMEM260	1	1.773	0.16	0.09			TMEM260
TMEM41A	1	1.77	0.16	-0.04			TMEM41A
RPS4XP21	1	1.768	0.16	0			RPS4XP21
RPS4Y1	1	1.768	0.16	-0.17			RPS4Y1
ANO8	1	1.761	0.16	0.23			ANO8
BCL2L12	1	1.761	0.16	0.22			BCL2L12
PSMA5	1	1.758	0.16	0.4			PSMA5
NFIA	1	1.751	0.16	-0.03			NFIA
GGA3	1	1.749	0.16	0.13			GGA3
HIST1H2BA	1	1.739	0.16	0			HIST1H2BA
CCDC117	1	1.725	0.16	0.1			CCDC117
CASK	1	1.722	0.16	-0.04			CASK
VTI1B	1	1.719	0.16	0.14			VTI1B
SYNGR2	1	1.714	0.16	0.43			SYNGR2
CEP68	1	1.711	0.16	0.39			CEP68
AGFG1	1	1.71	0.16	0.38			AGFG1
DICER1	1	1.707	0.16	0.12			DICER1
ZNF100	1	1.695	0.15	0.43			ZNF100
TAB1	1	1.691	0.15	-0.11			TAB1
IMPAD1	1	1.685	0.15	0.01			IMPAD1
RRM2B	1	1.685	0.15	0.38			RRM2B
FBN2	1	1.684	0.15	0.05			FBN2
TEX30	1	1.684	0.15	0.3			TEX30
NDE1	1	1.681	0.15	0.43			NDE1
FAM129B	1	1.68	0.15	0.41			FAM129B
SLC25A46	1	1.676	0.15	-0.06			SLC25A46
SRPK3	1	1.675	0.15	0.12			SRPK3
HSD17B4	1	1.674	0.15	-0.04			HSD17B4
UCKL1	1	1.674	0.15	0.42			UCKL1
FSD1	1	1.661	0.15	0.05			FSD1
NRARP	1	1.659	0.15	0.03			NRARP
SPAG16	1	1.658	0.15	0.24			SPAG16
RBL1	1	1.657	0.15	-0.02			RBL1
ME2	1	1.643	0.15	-0.09			ME2
VPS33B	1	1.641	0.15	0.17			VPS33B
FAM136A	1	1.634	0.15	0.23			FAM136A
CXADR	1	1.633	0.15	0.15			CXADR
SLC4A4	1	1.623	0.15	0.07			SLC4A4
CAND2	1	1.622	0.15	0.71			CAND2
BAK1	1	1.62	0.15	0.14			BAK1
TDRKH	1	1.614	0.15	0.1			TDRKH
PLXNA3	1	1.613	0.15	0.13			PLXNA3
TAF7	1	1.6	0.15	0.04			TAF7
CCND2	1	1.597	0.15	-0.02			CCND2
MOB1B	1	1.597	0.15	0.57			MOB1B
FSIP1	1	1.587	0.14	0.05			FSIP1
GNE	1	1.587	0.14	0.22			GNE
AKAP11	1	1.585	0.14	0.05			AKAP11
TRAF3IP1	1	1.578	0.14	0.16			TRAF3IP1
ARFGAP3	1	1.576	0.14	-0.05			ARFGAP3
NDUFB8	1	1.575	0.14	0.45			NDUFB8
KPNA5	1	1.574	0.14	-0.13			KPNA5
MED26	1	1.574	0.14	-0.04			MED26
TUSC2	1	1.564	0.14	0.03			TUSC2
SETD8	1	1.557	0.14	0.09			SETD8
TOP3A	1	1.553	0.14	-0.07			TOP3A
BTF3L4	1	1.544	0.14	0.26			BTF3L4
FNDC3A	1	1.541	0.14	0.07			FNDC3A
MEX3A	1	1.523	0.14	0.17			MEX3A
TRIM32	1	1.515	0.14	0.73			TRIM32
INSIG2	1	1.508	0.14	0.17			INSIG2
EXOSC3	1	1.506	0.14	0.42			EXOSC3
DBR1	1	1.47	0.13	0.03			DBR1
TOE1	1	1.47	0.13	0.08			TOE1
PPIL2	1	1.468	0.13	0.48			PPIL2
ALG10	1	1.464	0.13	-0.01			ALG10
GTF2IRD1	1	1.464	0.13	0.37			GTF2IRD1
GOLM1	1	1.462	0.13	0.08			GOLM1
[truncated: 15,595 more rows]
