# Supplementary material for: Multiomic Analysis of the UV-Induced DNA Damage Response
Source: Cell Rep. 2016 May 12;15(7):1597–610. doi: 10.1016/j.celrep.2016.04.047 (PMC4893159; doi:10.1016/j.celrep.2016.04.047)
Supplement: Table S10. Svejstrup Lab TC-NER Ontology Group, Related to Figure 6 [file mmc11.xlsx]

## Sheet: Table S10
Gene name	category ID	Category name	GO category ID	GO category name
ERCC1	Svejstrup_12_2014	TC-NER Reference Category	GO:0006283	transcription-coupled nucleotide-excision repair
ERCC2	Svejstrup_12_2014	TC-NER Reference Category	GO:0006283	transcription-coupled nucleotide-excision repair
ERCC3	Svejstrup_12_2014	TC-NER Reference Category	GO:0006283	transcription-coupled nucleotide-excision repair
ERCC4	Svejstrup_12_2014	TC-NER Reference Category	GO:0006283	transcription-coupled nucleotide-excision repair
ERCC5	Svejstrup_12_2014	TC-NER Reference Category	GO:0006283	transcription-coupled nucleotide-excision repair
ERCC6	Svejstrup_12_2014	TC-NER Reference Category	GO:0006283	transcription-coupled nucleotide-excision repair
ERCC8	Svejstrup_12_2014	TC-NER Reference Category	GO:0006283	transcription-coupled nucleotide-excision repair
GTF2H1	Svejstrup_12_2014	TC-NER Reference Category	GO:0006283	transcription-coupled nucleotide-excision repair
GTF2H3	Svejstrup_12_2014	TC-NER Reference Category	GO:0006283	transcription-coupled nucleotide-excision repair
GTF2H4	Svejstrup_12_2014	TC-NER Reference Category	GO:0006283	transcription-coupled nucleotide-excision repair
HMGN1	Svejstrup_12_2014	TC-NER Reference Category	GO:0006283	transcription-coupled nucleotide-excision repair
LIG1	Svejstrup_12_2014	TC-NER Reference Category	GO:0006283	transcription-coupled nucleotide-excision repair
PCNA	Svejstrup_12_2014	TC-NER Reference Category	GO:0006283	transcription-coupled nucleotide-excision repair
POLD1	Svejstrup_12_2014	TC-NER Reference Category	GO:0006283	transcription-coupled nucleotide-excision repair
POLD2	Svejstrup_12_2014	TC-NER Reference Category	GO:0006283	transcription-coupled nucleotide-excision repair
POLD3	Svejstrup_12_2014	TC-NER Reference Category	GO:0006283	transcription-coupled nucleotide-excision repair
POLD4	Svejstrup_12_2014	TC-NER Reference Category	GO:0006283	transcription-coupled nucleotide-excision repair
POLE	Svejstrup_12_2014	TC-NER Reference Category	GO:0006283	transcription-coupled nucleotide-excision repair
POLE2	Svejstrup_12_2014	TC-NER Reference Category	GO:0006283	transcription-coupled nucleotide-excision repair
POLR2A	Svejstrup_12_2014	TC-NER Reference Category	GO:0006283	transcription-coupled nucleotide-excision repair
POLR2B	Svejstrup_12_2014	TC-NER Reference Category	GO:0006283	transcription-coupled nucleotide-excision repair
POLR2C	Svejstrup_12_2014	TC-NER Reference Category	GO:0006283	transcription-coupled nucleotide-excision repair
POLR2D	Svejstrup_12_2014	TC-NER Reference Category	GO:0006283	transcription-coupled nucleotide-excision repair
POLR2E	Svejstrup_12_2014	TC-NER Reference Category	GO:0006283	transcription-coupled nucleotide-excision repair
POLR2F	Svejstrup_12_2014	TC-NER Reference Category	GO:0006283	transcription-coupled nucleotide-excision repair
POLR2G	Svejstrup_12_2014	TC-NER Reference Category	GO:0006283	transcription-coupled nucleotide-excision repair
POLR2H	Svejstrup_12_2014	TC-NER Reference Category	GO:0006283	transcription-coupled nucleotide-excision repair
POLR2I	Svejstrup_12_2014	TC-NER Reference Category	GO:0006283	transcription-coupled nucleotide-excision repair
POLR2J	Svejstrup_12_2014	TC-NER Reference Category	GO:0006283	transcription-coupled nucleotide-excision repair
POLR2K	Svejstrup_12_2014	TC-NER Reference Category	GO:0006283	transcription-coupled nucleotide-excision repair
POLR2L	Svejstrup_12_2014	TC-NER Reference Category	GO:0006283	transcription-coupled nucleotide-excision repair
RFC1	Svejstrup_12_2014	TC-NER Reference Category	GO:0006283	transcription-coupled nucleotide-excision repair
RFC3	Svejstrup_12_2014	TC-NER Reference Category	GO:0006283	transcription-coupled nucleotide-excision repair
RFC4	Svejstrup_12_2014	TC-NER Reference Category	GO:0006283	transcription-coupled nucleotide-excision repair
RFC5	Svejstrup_12_2014	TC-NER Reference Category	GO:0006283	transcription-coupled nucleotide-excision repair
RPA1	Svejstrup_12_2014	TC-NER Reference Category	GO:0006283	transcription-coupled nucleotide-excision repair
RPA2	Svejstrup_12_2014	TC-NER Reference Category	GO:0006283	transcription-coupled nucleotide-excision repair
RPA3	Svejstrup_12_2014	TC-NER Reference Category	GO:0006283	transcription-coupled nucleotide-excision repair
TCEA1	Svejstrup_12_2014	TC-NER Reference Category	GO:0006283	transcription-coupled nucleotide-excision repair
USP7	Svejstrup_12_2014	TC-NER Reference Category	GO:0006283	transcription-coupled nucleotide-excision repair
UVSSA	Svejstrup_12_2014	TC-NER Reference Category	GO:0006283	transcription-coupled nucleotide-excision repair
XAB2	Svejstrup_12_2014	TC-NER Reference Category	GO:0006283	transcription-coupled nucleotide-excision repair
ACF1	Svejstrup_12_2014	TC-NER Reference Category	NA	NA
ALYREF	Svejstrup_12_2014	TC-NER Reference Category	NA	NA
AQR	Svejstrup_12_2014	TC-NER Reference Category	NA	NA
ATR	Svejstrup_12_2014	TC-NER Reference Category	NA	NA
BARD1	Svejstrup_12_2014	TC-NER Reference Category	NA	NA
BRCA1	Svejstrup_12_2014	TC-NER Reference Category	NA	NA
CDC73	Svejstrup_12_2014	TC-NER Reference Category	NA	NA
CNOT1	Svejstrup_12_2014	TC-NER Reference Category	NA	NA
CNOT11	Svejstrup_12_2014	TC-NER Reference Category	NA	NA
CNOT2	Svejstrup_12_2014	TC-NER Reference Category	NA	NA
CNOT3	Svejstrup_12_2014	TC-NER Reference Category	NA	NA
CNOT4	Svejstrup_12_2014	TC-NER Reference Category	NA	NA
CNOT6	Svejstrup_12_2014	TC-NER Reference Category	NA	NA
CNOT6L	Svejstrup_12_2014	TC-NER Reference Category	NA	NA
CNOT7	Svejstrup_12_2014	TC-NER Reference Category	NA	NA
CNOT8	Svejstrup_12_2014	TC-NER Reference Category	NA	NA
COPS2	Svejstrup_12_2014	TC-NER Reference Category	NA	NA
COPS3	Svejstrup_12_2014	TC-NER Reference Category	NA	NA
COPS4	Svejstrup_12_2014	TC-NER Reference Category	NA	NA
COPS5	Svejstrup_12_2014	TC-NER Reference Category	NA	NA
COPS6	Svejstrup_12_2014	TC-NER Reference Category	NA	NA
COPS7A	Svejstrup_12_2014	TC-NER Reference Category	NA	NA
COPS7B	Svejstrup_12_2014	TC-NER Reference Category	NA	NA
COPS8	Svejstrup_12_2014	TC-NER Reference Category	NA	NA
CSTF1	Svejstrup_12_2014	TC-NER Reference Category	NA	NA
CSTF2	Svejstrup_12_2014	TC-NER Reference Category	NA	NA
CSTF3	Svejstrup_12_2014	TC-NER Reference Category	NA	NA
CTR9	Svejstrup_12_2014	TC-NER Reference Category	NA	NA
CUL2	Svejstrup_12_2014	TC-NER Reference Category	NA	NA
CUL4A	Svejstrup_12_2014	TC-NER Reference Category	NA	NA
CUL4B	Svejstrup_12_2014	TC-NER Reference Category	NA	NA
CUL5	Svejstrup_12_2014	TC-NER Reference Category	NA	NA
DCAF4	Svejstrup_12_2014	TC-NER Reference Category	NA	NA
DDB1	Svejstrup_12_2014	TC-NER Reference Category	NA	NA
DDB2	Svejstrup_12_2014	TC-NER Reference Category	NA	NA
DDX39B	Svejstrup_12_2014	TC-NER Reference Category	NA	NA
DOT1L	Svejstrup_12_2014	TC-NER Reference Category	NA	NA
EAF1	Svejstrup_12_2014	TC-NER Reference Category	NA	NA
EAF2	Svejstrup_12_2014	TC-NER Reference Category	NA	NA
ELL	Svejstrup_12_2014	TC-NER Reference Category	NA	NA
EP300	Svejstrup_12_2014	TC-NER Reference Category	NA	NA
GPS1	Svejstrup_12_2014	TC-NER Reference Category	NA	NA
HIRA	Svejstrup_12_2014	TC-NER Reference Category	NA	NA
ISY1	Svejstrup_12_2014	TC-NER Reference Category	NA	NA
LEO1	Svejstrup_12_2014	TC-NER Reference Category	NA	NA
MDC1	Svejstrup_12_2014	TC-NER Reference Category	NA	NA
NEDD4	Svejstrup_12_2014	TC-NER Reference Category	NA	NA
PAF1	Svejstrup_12_2014	TC-NER Reference Category	NA	NA
PARP1	Svejstrup_12_2014	TC-NER Reference Category	NA	NA
PCID2	Svejstrup_12_2014	TC-NER Reference Category	NA	NA
POLE3	Svejstrup_12_2014	TC-NER Reference Category	NA	NA
POLE4	Svejstrup_12_2014	TC-NER Reference Category	NA	NA
POLK	Svejstrup_12_2014	TC-NER Reference Category	NA	NA
POLR2M	Svejstrup_12_2014	TC-NER Reference Category	NA	NA
PPIE	Svejstrup_12_2014	TC-NER Reference Category	NA	NA
PRPF19	Svejstrup_12_2014	TC-NER Reference Category	NA	NA
RBX1	Svejstrup_12_2014	TC-NER Reference Category	NA	NA
RNF8	Svejstrup_12_2014	TC-NER Reference Category	NA	NA
SMARCA5	Svejstrup_12_2014	TC-NER Reference Category	NA	NA
SSRP1	Svejstrup_12_2014	TC-NER Reference Category	NA	NA
SUPT16H	Svejstrup_12_2014	TC-NER Reference Category	NA	NA
SUPT4H1	Svejstrup_12_2014	TC-NER Reference Category	NA	NA
SUPT5H	Svejstrup_12_2014	TC-NER Reference Category	NA	NA
TCEA2	Svejstrup_12_2014	TC-NER Reference Category	NA	NA
TCEB1	Svejstrup_12_2014	TC-NER Reference Category	NA	NA
TCEB2	Svejstrup_12_2014	TC-NER Reference Category	NA	NA
TCEB3	Svejstrup_12_2014	TC-NER Reference Category	NA	NA
THOC1	Svejstrup_12_2014	TC-NER Reference Category	NA	NA
THOC2	Svejstrup_12_2014	TC-NER Reference Category	NA	NA
THOC3	Svejstrup_12_2014	TC-NER Reference Category	NA	NA
THOC5	Svejstrup_12_2014	TC-NER Reference Category	NA	NA
THOC6	Svejstrup_12_2014	TC-NER Reference Category	NA	NA
THOC7	Svejstrup_12_2014	TC-NER Reference Category	NA	NA
TP53BP1	Svejstrup_12_2014	TC-NER Reference Category	NA	NA
UBE2L3	Svejstrup_12_2014	TC-NER Reference Category	NA	NA
UBE2N	Svejstrup_12_2014	TC-NER Reference Category	NA	NA
VCP	Svejstrup_12_2014	TC-NER Reference Category	NA	NA
VHL	Svejstrup_12_2014	TC-NER Reference Category	NA	NA
WDR61	Svejstrup_12_2014	TC-NER Reference Category	NA	NA
XPA	Svejstrup_12_2014	TC-NER Reference Category	NA	NA
XRCC1	Svejstrup_12_2014	TC-NER Reference Category	NA	NA
ZNF830	Svejstrup_12_2014	TC-NER Reference Category	NA	NA
