# Supplementary material for: Multiomic Analysis of the UV-Induced DNA Damage Response
Source: Cell Rep. 2016 May 12;15(7):1597–610. doi: 10.1016/j.celrep.2016.04.047 (PMC4893159; doi:10.1016/j.celrep.2016.04.047)
Supplement: Table S11. Category Enrichment Table, Related to Figure 6 [file mmc12.xlsx]

## Sheet: Table S11
			p-value for category enrichment in individual screens											p-values for category enrichment in overall scores
Pathway	Pathway ID	Pathway_genes(number of experiments above cut-off)	RNAi_high_score.enrichment.p.value	RNAi_low_score.enrichment.p.value	RNAPII_UV_MG132.enrichment.p.value	CSB_UV_z_score.enrichment.p.value	CSB_UV_MG132_z_score.enrichment.p.value	Chromatin_UV_z_score.enrichment.p.value	Chromatin_UV_MG132_z_score.enrichment.p.value	Phosphorylation_UV_z_score.enrichment.p.value	Phosphorylation_UV_MG132_z_score.enrichment.p.value	Ubiquitylation_UV_z_score.enrichment.p.value	Ubiquitylation_UV_MG132_z_score.enrichment.p.value	Point score pathway enrichment p-value	z-score sums pathway enrichment p-value	TC-NER scores as weights pathway enrichment p-value	best.3.components.only_pathway.enrichment.p.value
KEGG_RIBOSOME	Pathway_772	RPL19(5), RPS6(5), RPL10A(3), RPS20(3), RPS27A(3), RPS3A(3), FAU(2), RPL10(2), RPL12(2), RPL13A(2), RPL14(2), RPL21(2), RPL23(2), RPL27A(2), RPL28(2), RPL3(2), RPL30(2), RPL34(2), RPL35(2), RPL37(2), RPL3L(2), RPL4(2), RPL6(2), RPL7(2), RPL7A(2), RPLP0(2), RPS10(2), RPS12(2), RPS13(2), RPS19(2), RPS2(2), RPS21(2), RPS25(2), RPS28(2), RPS8(2), RPS9(2), RPL10L(1), RPL13(1), RPL17(1), RPL18(1), RPL1…	6.45508e-08	2.63715e-07	0.048953	0.501334	0.0160546	1.54599e-09	0.102989	0.999985	0.999994	0	0	6.43698e-07	0	0	0
REACTOME_3_UTR_MEDIATED_TRANSLATIONAL_REGULATION	Pathway_774	RPL19(5), RPS6(5), EIF3A(4), RPL10A(3), RPS20(3), RPS27A(3), RPS3A(3), EIF2S2(2), FAU(2), RPL10(2), RPL12(2), RPL13A(2), RPL14(2), RPL21(2), RPL23(2), RPL27A(2), RPL28(2), RPL3(2), RPL30(2), RPL34(2), RPL35(2), RPL37(2), RPL3L(2), RPL4(2), RPL6(2), RPL7(2), RPL7A(2), RPLP0(2), RPS10(2), RPS12(2), RPS13(2), RPS14(2), RPS19(2), RPS2(2), RPS21(2), RPS25(2), RPS28(2), RPS8(2), RPS9(2), EIF2S3(1), EIF…	3.74596e-07	8.34287e-08	0.0194555	0.653217	0.913734	1.26237e-08	0.137484	0.999985	0.999994	0	0	2.73639e-07	0	0	0
REACTOME_FORMATION_OF_THE_TERNARY_COMPLEX_AND_SUBSEQUENTLY_THE_43S_COMPLEX	Pathway_769	RPS6(5), EIF3A(4), RPS20(3), RPS27A(3), RPS3A(3), EIF2S2(2), FAU(2), RPS10(2), RPS12(2), RPS13(2), RPS14(2), RPS19(2), RPS2(2), RPS21(2), RPS25(2), RPS28(2), RPS8(2), RPS9(2), EIF2S3(1), EIF3C(1), EIF3E(1), EIF3F(1), EIF3G(1), RPS15(1), RPS15A(1), RPS16(1), RPS17(1), RPS18(1), RPS23(1), RPS24(1), RPS3(1), RPS4X(1), EIF1AX(0), EIF2S1(0), EIF3B(0), EIF3D(0), EIF3H(0), EIF3I(0), EIF3J(0), EIF3K(0), …	0.00475566	0.000647603	0.0635998	0.623992	0.0237542	0.003869	0.624763	0.999985	0.999994	1.72582e-07	2.92047e-11	0.00502948	0	9.08807e-10	1.85461e-08
REACTOME_INFLUENZA_LIFE_CYCLE	Pathway_371	RPL19(5), RPS6(5), HSP90AA1(3), POLR2A(3), POLR2E(3), RPL10A(3), RPS20(3), RPS27A(3), RPS3A(3), TPR(3), CLTA(2), FAU(2), POLR2B(2), POLR2L(2), RPL10(2), RPL12(2), RPL13A(2), RPL14(2), RPL21(2), RPL23(2), RPL27A(2), RPL28(2), RPL3(2), RPL30(2), RPL34(2), RPL35(2), RPL37(2), RPL3L(2), RPL4(2), RPL6(2), RPL7(2), RPL7A(2), RPLP0(2), RPS10(2), RPS12(2), RPS13(2), RPS14(2), RPS19(2), RPS2(2), RPS21(2),…	4.06985e-05	2.10593e-05	0.493736	0.258999	0.0268575	0.0276186	0.887241	0.999985	0.999994	0	0	1.66413e-07	0	0	0
REACTOME_INFLUENZA_VIRAL_RNA_TRANSCRIPTION_AND_REPLICATION	Pathway_369	RPL19(5), RPS6(5), HSP90AA1(3), POLR2A(3), POLR2E(3), RPL10A(3), RPS20(3), RPS27A(3), RPS3A(3), FAU(2), POLR2B(2), POLR2L(2), RPL10(2), RPL12(2), RPL13A(2), RPL14(2), RPL21(2), RPL23(2), RPL27A(2), RPL28(2), RPL3(2), RPL30(2), RPL34(2), RPL35(2), RPL37(2), RPL3L(2), RPL4(2), RPL6(2), RPL7(2), RPL7A(2), RPLP0(2), RPS10(2), RPS12(2), RPS13(2), RPS14(2), RPS19(2), RPS2(2), RPS21(2), RPS25(2), RPS28(…	1.15195e-07	3.03411e-07	0.767213	0.119017	0.0148067	1.05202e-08	0.423937	0.999985	0.999994	0	0	4.42001e-08	0	0	0
REACTOME_METABOLISM_OF_MRNA	Pathway_773	RPL19(5), RPS6(5), PSMD11(3), PSMD4(3), RPL10A(3), RPS20(3), RPS27A(3), RPS3A(3), ANP32A(2), EIF4A3(2), FAU(2), HSPA8(2), MAPK14(2), PSMD10(2), RPL10(2), RPL12(2), RPL13A(2), RPL14(2), RPL21(2), RPL23(2), RPL27A(2), RPL28(2), RPL3(2), RPL30(2), RPL34(2), RPL35(2), RPL37(2), RPL3L(2), RPL4(2), RPL6(2), RPL7(2), RPL7A(2), RPLP0(2), RPS10(2), RPS12(2), RPS13(2), RPS14(2), RPS19(2), RPS2(2), RPS21(2)…	0.00163389	5.99604e-05	0.282032	0.651479	0.00525634	3.23721e-08	0.0219471	0.999985	0.999994	8.69789e-09	0	3.76713e-06	0	0	0
REACTOME_METABOLISM_OF_RNA	Pathway_771	RPL19(5), RPS6(5), PSMD11(3), PSMD4(3), RPL10A(3), RPS20(3), RPS27A(3), RPS3A(3), TPR(3), ANP32A(2), DDX20(2), EIF4A3(2), FAU(2), HSPA8(2), MAPK14(2), PSMD10(2), RPL10(2), RPL12(2), RPL13A(2), RPL14(2), RPL21(2), RPL23(2), RPL27A(2), RPL28(2), RPL3(2), RPL30(2), RPL34(2), RPL35(2), RPL37(2), RPL3L(2), RPL4(2), RPL6(2), RPL7(2), RPL7A(2), RPLP0(2), RPS10(2), RPS12(2), RPS13(2), RPS14(2), RPS19(2),…	0.000441269	2.01888e-05	0.0910003	0.787909	0.00233823	0.000264757	0.149086	0.999985	0.999994	1.72582e-07	0	1.07367e-05	0	0	0
REACTOME_NONSENSE_MEDIATED_DECAY_ENHANCED_BY_THE_EXON_JUNCTION_COMPLEX	Pathway_770	RPL19(5), RPS6(5), RPL10A(3), RPS20(3), RPS27A(3), RPS3A(3), EIF4A3(2), FAU(2), RPL10(2), RPL12(2), RPL13A(2), RPL14(2), RPL21(2), RPL23(2), RPL27A(2), RPL28(2), RPL3(2), RPL30(2), RPL34(2), RPL35(2), RPL37(2), RPL3L(2), RPL4(2), RPL6(2), RPL7(2), RPL7A(2), RPLP0(2), RPS10(2), RPS12(2), RPS13(2), RPS14(2), RPS19(2), RPS2(2), RPS21(2), RPS25(2), RPS28(2), RPS8(2), RPS9(2), EIF4G1(1), ETF1(1), RPL1…	1.39591e-07	4.62807e-07	0.0208136	0.526708	0.0177164	1.14992e-10	0.0406125	0.999985	0.999994	0	0	1.54567e-07	0	0	0
REACTOME_PEPTIDE_CHAIN_ELONGATION	Pathway_768	RPL19(5), RPS6(5), EEF1A1(3), RPL10A(3), RPS20(3), RPS27A(3), RPS3A(3), EEF2(2), FAU(2), RPL10(2), RPL12(2), RPL13A(2), RPL14(2), RPL21(2), RPL23(2), RPL27A(2), RPL28(2), RPL3(2), RPL30(2), RPL34(2), RPL35(2), RPL37(2), RPL3L(2), RPL4(2), RPL6(2), RPL7(2), RPL7A(2), RPLP0(2), RPS10(2), RPS12(2), RPS13(2), RPS14(2), RPS19(2), RPS2(2), RPS21(2), RPS25(2), RPS28(2), RPS8(2), RPS9(2), RPL13(1), RPL17…	1.78723e-08	1.3444e-08	0.0635998	0.545953	0.0355406	1.5852e-08	0.11088	0.999985	0.999994	0	0	4.41554e-08	0	0	0
REACTOME_SRP_DEPENDENT_COTRANSLATIONAL_PROTEIN_TARGETING_TO_MEMBRANE	Pathway_459	RPL19(5), RPS6(5), RPL10A(3), RPS20(3), RPS27A(3), RPS3A(3), FAU(2), RPL10(2), RPL12(2), RPL13A(2), RPL14(2), RPL21(2), RPL23(2), RPL27A(2), RPL28(2), RPL3(2), RPL30(2), RPL34(2), RPL35(2), RPL37(2), RPL3L(2), RPL4(2), RPL6(2), RPL7(2), RPL7A(2), RPLP0(2), RPS10(2), RPS12(2), RPS13(2), RPS14(2), RPS19(2), RPS2(2), RPS21(2), RPS25(2), RPS28(2), RPS8(2), RPS9(2), SEC61A2(2), SRP14(2), RPL13(1), RPL…	7.51863e-05	1.55269e-05	0.134197	0.606875	0.0383202	4.5759e-05	0.584914	0.999985	0.976545	0	0	1.88203e-07	0	0	0
REACTOME_TRANSLATION	Pathway_456	RPL19(5), RPS6(5), EIF3A(4), EEF1A1(3), RPL10A(3), RPS20(3), RPS27A(3), RPS3A(3), EEF1B2(2), EEF1G(2), EEF2(2), EIF2S2(2), FAU(2), RPL10(2), RPL12(2), RPL13A(2), RPL14(2), RPL21(2), RPL23(2), RPL27A(2), RPL28(2), RPL3(2), RPL30(2), RPL34(2), RPL35(2), RPL37(2), RPL3L(2), RPL4(2), RPL6(2), RPL7(2), RPL7A(2), RPLP0(2), RPS10(2), RPS12(2), RPS13(2), RPS14(2), RPS19(2), RPS2(2), RPS21(2), RPS25(2), R…	0.000273824	0.000182443	0.0194555	0.779868	0.396561	0.000630275	0.409043	0.999985	0.999994	3.18677e-13	0	1.01378e-07	0	0	0
REACTOME_MRNA_PROCESSING	Pathway_373	GTF2H1(3), METTL3(3), PCF11(3), POLR2A(3), POLR2E(3), SMC1A(3), TPR(3), ERCC2(2), ERCC3(2), GTF2H2(2), HNRNPA1(2), HNRNPC(2), HNRNPM(2), HNRNPU(2), POLR2B(2), POLR2L(2), PRPF8(2), SF3B3(2), SNRNP200(2), SRSF7(2), SUPT5H(2), YBX1(2), AAAS(1), ADAR(1), CDC40(1), CLP1(1), DDX23(1), EIF4E(1), GTF2H4(1), HNRNPA3(1), HNRNPD(1), NUP107(1), NUP133(1), NUP153(1), NUP210(1), NUP214(1), NUP50(1), PAPOLA(1),…	0.999999	0.999997	0.871198	0.164243	0.0149979	0.53779	0.646977	0.999985	0.876741	0.000213462	0.0371639	0.109724	1.1926e-13	2.89016e-13	3.17413e-09
REACTOME_PROCESSING_OF_CAPPED_INTRON_CONTAINING_PRE_MRNA	Pathway_380	METTL3(3), PCF11(3), POLR2A(3), POLR2E(3), SMC1A(3), TPR(3), HNRNPA1(2), HNRNPC(2), HNRNPM(2), HNRNPU(2), POLR2B(2), POLR2L(2), PRPF8(2), SF3B3(2), SNRNP200(2), SRSF7(2), YBX1(2), AAAS(1), CDC40(1), CLP1(1), DDX23(1), EIF4E(1), HNRNPA3(1), HNRNPD(1), NUP107(1), NUP133(1), NUP153(1), NUP210(1), NUP214(1), NUP50(1), PAPOLA(1), POLR2C(1), POLR2D(1), POLR2G(1), POLR2H(1), POLR2J(1), PRPF6(1), SF3B2(1…	0.999999	0.831928	0.913892	0.0699021	0.0371029	0.571069	0.730737	0.999985	0.837584	0.00031943	0.023523	0.875966	5.71453e-13	1.68905e-13	1.45225e-09
REACTOME_HIV_INFECTION	Pathway_197	GTF2H1(3), POLR2A(3), POLR2E(3), PSMD11(3), PSMD4(3), RPS27A(3), TCEB3(3), TPR(3), ATP6V1H(2), CDK9(2), ERCC2(2), ERCC3(2), GTF2H2(2), POLR2B(2), POLR2L(2), PPIA(2), PSMD10(2), SUPT5H(2), AAAS(1), B2M(1), CCNT2(1), CCR5(1), FYN(1), GTF2B(1), GTF2H4(1), KPNA1(1), NPM1(1), NUP107(1), NUP133(1), NUP153(1), NUP210(1), NUP214(1), NUP50(1), POLR2C(1), POLR2D(1), POLR2G(1), POLR2H(1), POLR2J(1), PSIP1(1…	0.999999	0.999997	0.580285	0.0463615	0.0103491	0.385545	0.347377	0.999985	0.999994	0.000818915	0.00361467	1	8.6054e-13	3.59128e-07	0.000435024
REACTOME_METABOLISM_OF_PROTEINS	Pathway_11	RPL19(5), RPS6(5), EIF3A(4), EEF1A1(3), RPL10A(3), RPS20(3), RPS27A(3), RPS3A(3), EEF1B2(2), EEF1G(2), EEF2(2), EIF2S2(2), FAU(2), FBXO4(2), PDIA3(2), RPL10(2), RPL12(2), RPL13A(2), RPL14(2), RPL21(2), RPL23(2), RPL27A(2), RPL28(2), RPL3(2), RPL30(2), RPL34(2), RPL35(2), RPL37(2), RPL3L(2), RPL4(2), RPL6(2), RPL7(2), RPL7A(2), RPLP0(2), RPS10(2), RPS12(2), RPS13(2), RPS14(2), RPS19(2), RPS2(2), R…	0.999999	0.999997	0.134647	0.928141	0.0134329	0.520633	0.767702	0.999985	0.999994	9.31245e-09	0	4.57332e-05	9.84657e-13	3.37414e-05	0.00364473
REACTOME_ACTIVATION_OF_THE_MRNA_UPON_BINDING_OF_THE_CAP_BINDING_COMPLEX_AND_EIFS_AND_SUBSEQUENT_BINDING_TO_43S	Pathway_775	RPS6(5), EIF3A(4), RPS20(3), RPS27A(3), RPS3A(3), EIF2S2(2), FAU(2), RPS10(2), RPS12(2), RPS13(2), RPS14(2), RPS19(2), RPS2(2), RPS21(2), RPS25(2), RPS28(2), RPS8(2), RPS9(2), EIF2S3(1), EIF3C(1), EIF3E(1), EIF3F(1), EIF3G(1), EIF4E(1), EIF4EBP1(1), EIF4G1(1), RPS15(1), RPS15A(1), RPS16(1), RPS17(1), RPS18(1), RPS23(1), RPS24(1), RPS3(1), RPS4X(1), EIF1AX(0), EIF2S1(0), EIF3B(0), EIF3D(0), EIF3H(…	0.0142864	0.00871232	0.0510562	0.592294	0.00819572	0.000680277	0.423937	0.999985	0.999994	1.79735e-05	1.3461e-08	0.0205815	2.96724e-12	1.3005e-08	1.42902e-07
REACTOME_CELL_CYCLE	Pathway_320	RPA1(6), NUMA1(4), ANAPC2(3), HSP90AA1(3), KIF23(3), PSMD11(3), PSMD4(3), RPA2(3), RPA3(3), RPS27A(3), SMC1A(3), SMC3(3), ATRIP(2), BRCA1(2), CHEK1(2), CHEK2(2), DSN1(2), LMNB1(2), MCM2(2), MCM6(2), MYBL2(2), NEDD1(2), PCNA(2), PLK1(2), PPP1CC(2), PSMD10(2), RAD21(2), RSF1(2), TERF2(2), ATR(1), B9D2(1), BUB1B(1), CCND1(1), CCND2(1), CDC27(1), CDKN2B(1), CDT1(1), CENPA(1), CEP290(1), CEP70(1), CUL…	0.999999	0.999997	0.667441	0.800043	1.42733e-06	0.948255	0.956365	0.999985	0.206631	0.794263	0.952064	0.490782	8.41178e-12	6.71737e-07	0.00233907
REACTOME_HOST_INTERACTIONS_OF_HIV_FACTORS	Pathway_196	PSMD11(3), PSMD4(3), RPS27A(3), TPR(3), ATP6V1H(2), CDK9(2), PPIA(2), PSMD10(2), AAAS(1), B2M(1), FYN(1), KPNA1(1), NPM1(1), NUP107(1), NUP133(1), NUP153(1), NUP210(1), NUP214(1), NUP50(1), PSIP1(1), PSMA5(1), PSMB2(1), PSMC1(1), PSMC3(1), PSMC4(1), PSMC5(1), RAN(1), SLC25A6(1), TCEB2(1), UBA52(1), AP1B1(0), AP1G1(0), AP1M1(0), AP1M2(0), AP1S1(0), AP1S2(0), AP2A1(0), AP2A2(0), AP2B1(0), AP2M1(0),…	0.999999	0.999997	0.578735	0.890978	0.195892	0.0793492	0.747229	0.999985	0.999994	0.0152545	0.00290212	1	2.1522e-10	1.25997e-05	0.0170004
REACTOME_HIV_LIFE_CYCLE	Pathway_376	GTF2H1(3), POLR2A(3), POLR2E(3), RPS27A(3), TCEB3(3), TPR(3), CDK9(2), ERCC2(2), ERCC3(2), GTF2H2(2), POLR2B(2), POLR2L(2), PPIA(2), SUPT5H(2), AAAS(1), CCNT2(1), CCR5(1), GTF2B(1), GTF2H4(1), NUP107(1), NUP133(1), NUP153(1), NUP210(1), NUP214(1), NUP50(1), POLR2C(1), POLR2D(1), POLR2G(1), POLR2H(1), POLR2J(1), PSIP1(1), RAN(1), SSRP1(1), SUPT16H(1), SUPT4H1(1), TCEA1(1), TCEB2(1), UBA52(1), XRCC…	0.999999	0.999997	0.999981	0.0110101	5.8769e-06	0.256234	0.11088	0.999985	0.999994	0.0433977	0.340702	1	3.56267e-10	4.12834e-05	0.0719296
REACTOME_TRANSCRIPTION	Pathway_348	ERCC6(4), GTF2H1(3), PCF11(3), POLR2A(3), POLR2E(3), TCEB3(3), CDK9(2), ERCC2(2), ERCC3(2), GTF2H2(2), POLR2B(2), POLR2L(2), POU2F1(2), PTRF(2), SRSF7(2), SUPT5H(2), CCNT2(1), CDC40(1), CLP1(1), GTF2B(1), GTF2H4(1), H2AFX(1), HIST1H2BL(1), HIST3H2BB(1), HIST4H4(1), KAT2B(1), PAPOLA(1), POLR1A(1), POLR1B(1), POLR1D(1), POLR2C(1), POLR2D(1), POLR2G(1), POLR2H(1), POLR2J(1), POLR3A(1), RRN3(1), SRRM…	0.999999	0.999997	0.0457252	0.242604	7.77878e-10	0.999944	0.19798	0.999985	0.0221608	0.234757	0.743336	1	1.00506e-09	9.28217e-08	5.01146e-05
REACTOME_RNA_POL_I_TRANSCRIPTION	Pathway_351	ERCC6(4), GTF2H1(3), ERCC2(2), ERCC3(2), GTF2H2(2), PTRF(2), GTF2H4(1), H2AFX(1), HIST1H2BL(1), HIST3H2BB(1), HIST4H4(1), KAT2B(1), POLR1A(1), POLR1B(1), POLR1D(1), POLR2H(1), RRN3(1), CBX3(0), CCNH(0), CDK7(0), EHMT2(0), GTF2H3(0), H2AFZ(0), H3F3A(0), H3F3B(0), HIST1H2AC(0), HIST1H2AD(0), HIST1H2BA(0), HIST1H2BC(0), HIST1H2BD(0), HIST1H2BH(0), HIST1H2BJ(0), HIST1H2BK(0), HIST1H2BN(0), HIST1H3D(0…	0.999999	0.999997	0.00049781	0.503216	5.21184e-07	0.297328	0.232889	0.00153894	0.000409432	0.457685	0.43137	1	4.91185e-09	2.85443e-06	0.000470101
REACTOME_DNA_REPAIR	Pathway_338	RPA1(6), FANCD2(5), ERCC6(4), DDB1(3), GTF2H1(3), MDC1(3), POLR2A(3), POLR2E(3), PRKDC(3), RAD50(3), RPA2(3), RPA3(3), RPS27A(3), XPC(3), BRCA1(2), DDB2(2), ERCC2(2), ERCC3(2), ERCC8(2), GTF2H2(2), NBN(2), PCNA(2), POLR2B(2), POLR2L(2), TP53BP1(2), XAB2(2), ATR(1), BRIP1(1), ERCC1(1), ERCC5(1), FANCA(1), FANCL(1), GTF2H4(1), H2AFX(1), LIG3(1), PALB2(1), POLE2(1), POLR2C(1), POLR2D(1), POLR2G(1), …	0.999999	0.646432	0.712575	0.21108	0.00181957	0.467808	0.116723	0.999985	0.644633	0.0187606	0.154461	0.000136014	6.59489e-09	1.3005e-08	1.10437e-06
REACTOME_RNA_POL_I_RNA_POL_III_AND_MITOCHONDRIAL_TRANSCRIPTION	Pathway_350	ERCC6(4), GTF2H1(3), POLR2E(3), ERCC2(2), ERCC3(2), GTF2H2(2), POLR2L(2), POU2F1(2), PTRF(2), GTF2H4(1), H2AFX(1), HIST1H2BL(1), HIST3H2BB(1), HIST4H4(1), KAT2B(1), POLR1A(1), POLR1B(1), POLR1D(1), POLR2H(1), POLR3A(1), RRN3(1), BRF1(0), BRF2(0), CBX3(0), CCNH(0), CDK7(0), EHMT2(0), GTF2H3(0), GTF3C2(0), GTF3C3(0), GTF3C4(0), GTF3C5(0), H2AFZ(0), H3F3A(0), H3F3B(0), HIST1H2AC(0), HIST1H2AD(0), HI…	0.999999	0.999997	8.37905e-05	0.142942	5.59207e-07	0.272377	0.340027	0.0227649	0.00235972	0.550086	0.432461	1	1.07098e-08	3.59713e-06	0.00291347
KEGG_SPLICEOSOME	Pathway_851	ACIN1(3), EIF4A3(2), HNRNPA1(2), HNRNPC(2), HNRNPM(2), HNRNPU(2), HSPA8(2), PRPF8(2), SF3B3(2), SNRNP200(2), SNW1(2), SRSF10(2), SRSF7(2), TCERG1(2), XAB2(2), BUD31(1), CDC40(1), CDC5L(1), DDX23(1), DHX8(1), HNRNPA3(1), HSPA1L(1), HSPA2(1), ISY1(1), LSM3(1), LSM7(1), PLRG1(1), PPIE(1), PRPF18(1), PRPF3(1), PRPF31(1), PRPF6(1), RBM17(1), SART1(1), SF3B2(1), SNRNP70(1), SNRPA(1), SNRPA1(1), SNRPB2(…	1.04169e-06	7.30704e-06	0.281029	0.00333079	0.0388833	0.00094957	0.244606	0.999985	0.999994	0.000818915	7.81371e-05	1	1.15892e-08	0	0
REACTOME_LATE_PHASE_OF_HIV_LIFE_CYCLE	Pathway_374	GTF2H1(3), POLR2A(3), POLR2E(3), RPS27A(3), TCEB3(3), TPR(3), CDK9(2), ERCC2(2), ERCC3(2), GTF2H2(2), POLR2B(2), POLR2L(2), SUPT5H(2), AAAS(1), CCNT2(1), GTF2B(1), GTF2H4(1), NUP107(1), NUP133(1), NUP153(1), NUP210(1), NUP214(1), NUP50(1), POLR2C(1), POLR2D(1), POLR2G(1), POLR2H(1), POLR2J(1), RAN(1), SSRP1(1), SUPT16H(1), SUPT4H1(1), TCEA1(1), TCEB2(1), UBA52(1), CCNH(0), CCNT1(0), CDK7(0), CTDP…	0.999999	0.999997	0.999981	0.0151602	9.36453e-07	0.110292	0.0287276	0.999985	0.999994	0.22125	0.43137	1	2.68979e-08	3.97901e-05	0.0562333
REACTOME_MEIOTIC_SYNAPSIS	Pathway_884	SMC1A(3), SMC3(3), BRCA1(2), LMNB1(2), RAD21(2), TERF2(2), ATR(1), H2AFX(1), HIST1H2BL(1), HIST3H2BB(1), HIST4H4(1), HSPA2(1), LMNA(1), REC8(1), SMC1B(1), SYCP1(1), SYNE2(1), TERF2IP(1), ACD(0), DIDO1(0), FKBP6(0), H2AFZ(0), HIST1H2AC(0), HIST1H2AD(0), HIST1H2BA(0), HIST1H2BC(0), HIST1H2BD(0), HIST1H2BH(0), HIST1H2BJ(0), HIST1H2BK(0), HIST1H2BN(0), HIST1H4A(0), HIST1H4B(0), HIST1H4C(0), HIST1H4D(…	0.999999	0.999997	0.0242975	0.824487	0.00038943	0.326788	0.276744	0.00602476	1.83884e-05	0.265886	0.723147	1	3.46725e-08	5.21431e-06	0.00640026
REACTOME_CHROMOSOME_MAINTENANCE	Pathway_319	RPA1(6), RPA2(3), RPA3(3), SMC1A(3), SMC3(3), BRCA1(2), LMNB1(2), PCNA(2), RAD21(2), RSF1(2), TERF2(2), ATR(1), CENPA(1), DNA2(1), H2AFX(1), HIST1H2BL(1), HIST3H2BB(1), HIST4H4(1), HJURP(1), HSPA2(1), LMNA(1), MIS18BP1(1), NPM1(1), POLE2(1), PRIM2(1), RBBP4(1), REC8(1), RUVBL1(1), RUVBL2(1), SMC1B(1), SYCP1(1), SYNE2(1), TERF2IP(1), ACD(0), CASC5(0), CENPH(0), CENPI(0), CENPK(0), CENPN(0), CENPO(…	0.999999	0.999997	0.328217	0.995803	4.28074e-06	0.341426	0.149086	0.050221	0.00020956	0.676583	0.904146	1	4.29672e-08	2.21772e-06	0.0121596
REACTOME_NEP_NS2_INTERACTS_WITH_THE_CELLULAR_EXPORT_MACHINERY	Pathway_1311	TPR(3), AAAS(1), NUP107(1), NUP133(1), NUP153(1), NUP210(1), NUP214(1), NUP50(1), RAN(1), NUP155(0), NUP188(0), NUP205(0), NUP35(0), NUP37(0), NUP43(0), NUP54(0), NUP62(0), NUP85(0), NUP88(0), NUP93(0), NUPL1(0), NUPL2(0), POM121(0), RAE1(0), RANBP2(0), SEH1L(0), XPO1(0)	0.999999	0.999997	0.257142	0.986851	0.989806	0.0075687	0.508961	0.999985	0.999994	0.788773	0.492693	1	5.73621e-08	0.0180898	0.999995
REACTOME_TRANSPORT_OF_RIBONUCLEOPROTEINS_INTO_THE_HOST_NUCLEUS	Pathway_1310	TPR(3), AAAS(1), KPNA1(1), NUP107(1), NUP133(1), NUP153(1), NUP210(1), NUP214(1), NUP50(1), KPNB1(0), NUP155(0), NUP188(0), NUP205(0), NUP35(0), NUP37(0), NUP43(0), NUP54(0), NUP62(0), NUP85(0), NUP88(0), NUP93(0), NUPL1(0), NUPL2(0), POM121(0), RAE1(0), RANBP2(0), SEH1L(0)	0.999999	0.999997	0.46102	0.618236	0.73525	0.0310184	0.638006	0.999985	0.999994	0.788773	0.492693	1	5.73621e-08	0.0180898	0.999995
REACTOME_MRNA_SPLICING	Pathway_377	PCF11(3), POLR2A(3), POLR2E(3), SMC1A(3), HNRNPA1(2), HNRNPC(2), HNRNPM(2), HNRNPU(2), POLR2B(2), POLR2L(2), PRPF8(2), SF3B3(2), SNRNP200(2), SRSF7(2), YBX1(2), CDC40(1), CLP1(1), DDX23(1), HNRNPA3(1), HNRNPD(1), PAPOLA(1), POLR2C(1), POLR2D(1), POLR2G(1), POLR2H(1), POLR2J(1), PRPF6(1), SF3B2(1), SNRNP70(1), SNRPA(1), SNRPA1(1), SNRPB2(1), SNRPD2(1), SRRM1(1), SRSF3(1), TXNL4A(1), CCAR1(0), CD2B…	0.694637	0.505885	0.493736	0.178087	0.0480321	0.00579043	0.759388	0.999985	0.999994	0.000818915	0.00734467	0.647761	1.02978e-07	1.85796e-12	8.98487e-10
REACTOME_INTERACTIONS_OF_VPR_WITH_HOST_CELLULAR_PROTEINS	Pathway_1206	TPR(3), AAAS(1), KPNA1(1), NUP107(1), NUP133(1), NUP153(1), NUP210(1), NUP214(1), NUP50(1), PSIP1(1), SLC25A6(1), BANF1(0), HMGA1(0), NUP155(0), NUP188(0), NUP205(0), NUP35(0), NUP37(0), NUP43(0), NUP54(0), NUP62(0), NUP85(0), NUP88(0), NUP93(0), NUPL1(0), NUPL2(0), POM121(0), RAE1(0), RANBP2(0), SEH1L(0), SLC25A4(0), SLC25A5(0)	0.999999	0.999997	0.487512	0.986851	0.538091	0.158439	0.873558	0.999985	0.999994	0.808252	0.496581	1	1.35497e-07	0.133526	0.999995
REACTOME_TRANSPORT_OF_MATURE_TRANSCRIPT_TO_CYTOPLASM	Pathway_878	TPR(3), SRSF7(2), AAAS(1), CDC40(1), EIF4E(1), NUP107(1), NUP133(1), NUP153(1), NUP210(1), NUP214(1), NUP50(1), SRRM1(1), SRSF3(1), CPSF1(0), CPSF2(0), CPSF3(0), DHX38(0), MAGOH(0), NCBP1(0), NCBP2(0), NFX1(0), NUP155(0), NUP188(0), NUP205(0), NUP35(0), NUP37(0), NUP43(0), NUP54(0), NUP62(0), NUP85(0), NUP88(0), NUP93(0), NUPL1(0), NUPL2(0), NXF1(0), POM121(0), RAE1(0), RANBP2(0), RBM8A(0), RNPS1…	0.999999	0.999997	0.150024	0.57767	0.73679	0.405618	0.641408	0.999985	0.999994	0.637757	0.723147	1	2.97449e-07	0.0110466	0.753318
REACTOME_MEIOSIS	Pathway_875	RPA1(6), RAD50(3), RPA2(3), RPA3(3), SMC1A(3), SMC3(3), BRCA1(2), LMNB1(2), NBN(2), RAD21(2), TERF2(2), ATR(1), H2AFX(1), HIST1H2BL(1), HIST3H2BB(1), HIST4H4(1), HSPA2(1), LMNA(1), REC8(1), SMC1B(1), SYCP1(1), SYNE2(1), TERF2IP(1), TOP3A(1), ACD(0), ATM(0), BLM(0), BRCA2(0), CDK2(0), CDK4(0), DIDO1(0), DMC1(0), FKBP6(0), H2AFZ(0), H3F3A(0), H3F3B(0), HIST1H2AC(0), HIST1H2AD(0), HIST1H2BA(0), HIST…	0.999999	0.999997	0.057565	0.535487	5.36215e-05	0.223104	0.117991	0.00453758	1.28775e-05	0.237792	0.723147	0.875767	4.05676e-07	5.73514e-05	0.0121596
REACTOME_TRANSPORT_OF_MATURE_MRNA_DERIVED_FROM_AN_INTRONLESS_TRANSCRIPT	Pathway_886	TPR(3), AAAS(1), EIF4E(1), NUP107(1), NUP133(1), NUP153(1), NUP210(1), NUP214(1), NUP50(1), CPSF1(0), CPSF2(0), CPSF3(0), NCBP1(0), NCBP2(0), NUP155(0), NUP188(0), NUP205(0), NUP35(0), NUP37(0), NUP43(0), NUP54(0), NUP62(0), NUP85(0), NUP88(0), NUP93(0), NUPL1(0), NUPL2(0), NXF1(0), POM121(0), RAE1(0), RANBP2(0), SEH1L(0)	0.999999	0.999997	0.440125	0.436097	0.514	0.0940497	0.580016	0.999985	0.999994	0.907272	0.79609	1	1.17811e-06	0.050272	0.999995
REACTOME_NUCLEOTIDE_EXCISION_REPAIR	Pathway_342	RPA1(6), ERCC6(4), DDB1(3), GTF2H1(3), POLR2A(3), POLR2E(3), RPA2(3), RPA3(3), XPC(3), DDB2(2), ERCC2(2), ERCC3(2), ERCC8(2), GTF2H2(2), PCNA(2), POLR2B(2), POLR2L(2), XAB2(2), ERCC1(1), ERCC5(1), GTF2H4(1), POLE2(1), POLR2C(1), POLR2D(1), POLR2G(1), POLR2H(1), POLR2J(1), TCEA1(1), CCNH(0), CDK7(0), ERCC4(0), GTF2H3(0), LIG1(0), MNAT1(0), POLD1(0), POLD2(0), POLD3(0), POLD4(0), POLE(0), POLR2F(0)…	0.999999	0.999997	0.349134	0.0250704	4.72445e-06	0.389078	0.264567	0.999985	0.999994	0.0947604	0.438207	0.000385129	1.48436e-06	5.24065e-08	2.7805e-09
REACTOME_MITOTIC_M_M_G1_PHASES	Pathway_321	RPA1(6), KIF23(3), PSMD11(3), PSMD4(3), RPA2(3), RPA3(3), RPS27A(3), SMC1A(3), SMC3(3), DSN1(2), MCM2(2), MCM6(2), PLK1(2), PPP1CC(2), PSMD10(2), RAD21(2), B9D2(1), BUB1B(1), CDT1(1), CENPA(1), MCM3(1), NUP107(1), NUP133(1), PAFAH1B1(1), POLE2(1), PPP2CB(1), PPP2R1B(1), PPP2R5B(1), PPP2R5D(1), PPP2R5E(1), PRIM2(1), PSMA5(1), PSMB2(1), PSMC1(1), PSMC3(1), PSMC4(1), PSMC5(1), TAOK1(1), UBA52(1), AH…	0.999999	0.999997	0.771811	0.899271	0.00124411	0.999944	1	0.999985	0.999994	0.858389	0.780202	0.569773	3.35928e-06	0.00300337	0.0318306
REACTOME_REGULATION_OF_GLUCOKINASE_BY_GLUCOKINASE_REGULATORY_PROTEIN	Pathway_120	TPR(3), AAAS(1), NUP107(1), NUP133(1), NUP153(1), NUP210(1), NUP214(1), NUP50(1), GCK(0), GCKR(0), NUP155(0), NUP188(0), NUP205(0), NUP35(0), NUP37(0), NUP43(0), NUP54(0), NUP62(0), NUP85(0), NUP88(0), NUP93(0), NUPL1(0), NUPL2(0), POM121(0), RAE1(0), RANBP2(0), SEH1L(0)	0.999999	0.999997	0.428194	0.576229	0.963388	0.0239045	0.624763	0.999985	0.999994	0.858389	0.659681	1	5.80414e-06	0.0604037	0.999995
REACTOME_DNA_REPLICATION	Pathway_323	RPA1(6), KIF23(3), PSMD11(3), PSMD4(3), RPA2(3), RPA3(3), RPS27A(3), SMC1A(3), SMC3(3), DSN1(2), MCM2(2), MCM6(2), PCNA(2), PLK1(2), PPP1CC(2), PSMD10(2), RAD21(2), B9D2(1), BUB1B(1), CDT1(1), CENPA(1), DNA2(1), MCM3(1), NUP107(1), NUP133(1), PAFAH1B1(1), POLE2(1), PPP2CB(1), PPP2R1B(1), PPP2R5B(1), PPP2R5D(1), PPP2R5E(1), PRIM2(1), PSMA5(1), PSMB2(1), PSMC1(1), PSMC3(1), PSMC4(1), PSMC5(1), TAOK…	0.999999	0.999997	0.933854	0.96788	0.000745284	0.999944	1	0.999985	0.999994	0.883436	0.96262	0.423255	5.8052e-06	0.0162355	0.130686
KEGG_NUCLEOTIDE_EXCISION_REPAIR	Pathway_339	RPA1(6), ERCC6(4), DDB1(3), GTF2H1(3), RFC1(3), RPA2(3), RPA3(3), XPC(3), CUL4A(2), CUL4B(2), DDB2(2), ERCC2(2), ERCC3(2), ERCC8(2), GTF2H2(2), PCNA(2), ERCC1(1), ERCC5(1), GTF2H4(1), POLE2(1), CCNH(0), CDK7(0), CETN2(0), ERCC4(0), GTF2H3(0), LIG1(0), MNAT1(0), POLD1(0), POLD2(0), POLD3(0), POLD4(0), POLE(0), POLE3(0), POLE4(0), RAD23A(0), RAD23B(0), RBX1(0), RFC2(0), RFC3(0), RFC4(0), RFC5(0), R…	0.999999	0.999997	0.999981	0.145455	0.00158077	0.00385127	0.12901	0.999985	0.999994	0.411242	0.340746	2.04289e-05	1.22534e-05	0.000122659	0.000419734
REACTOME_CELL_CYCLE_MITOTIC	Pathway_317	RPA1(6), NUMA1(4), ANAPC2(3), HSP90AA1(3), KIF23(3), PSMD11(3), PSMD4(3), RPA2(3), RPA3(3), RPS27A(3), SMC1A(3), SMC3(3), DSN1(2), MCM2(2), MCM6(2), MYBL2(2), NEDD1(2), PCNA(2), PLK1(2), PPP1CC(2), PSMD10(2), RAD21(2), B9D2(1), BUB1B(1), CCND1(1), CCND2(1), CDC27(1), CDKN2B(1), CDT1(1), CENPA(1), CEP290(1), CEP70(1), CUL1(1), DNA2(1), DYNC1H1(1), FGFR1OP(1), HDAC1(1), MCM3(1), NUP107(1), NUP133(1…	0.999999	0.999997	0.999981	0.95155	0.000451347	0.999944	1	0.999985	0.999994	0.999992	0.999917	0.718477	1.50791e-05	0.0265205	0.15876
REACTOME_ADAPTIVE_IMMUNE_SYSTEM	Pathway_621	ANAPC2(3), HUWE1(3), KIF23(3), PSMD11(3), PSMD4(3), RPS27A(3), TRIM9(3), AKT3(2), CLTA(2), CUL3(2), FBXO4(2), FOXO3(2), ITPR3(2), KIF4B(2), KIFAP3(2), PDIA3(2), PJA2(2), PSMD10(2), SAE1(2), SEC61A2(2), STIM1(2), TRIP12(2), UBE3A(2), ASB11(1), ASB13(1), ASB8(1), B2M(1), BCL10(1), BLMH(1), CALM1(1), CALM2(1), CASP9(1), CD226(1), CD3D(1), CD79A(1), CD96(1), CDC27(1), CDC34(1), CTSH(1), CUL1(1), CUL2…	0.999999	0.999997	0.0634572	0.986064	0.61661	0.840586	1	0.999985	0.999994	0.705742	0.00085424	1	1.92367e-05	3.88128e-05	0.112894
REACTOME_TRANSCRIPTION_COUPLED_NER_TC_NER	Pathway_336	RPA1(6), ERCC6(4), GTF2H1(3), POLR2A(3), POLR2E(3), RPA2(3), RPA3(3), ERCC2(2), ERCC3(2), ERCC8(2), GTF2H2(2), PCNA(2), POLR2B(2), POLR2L(2), XAB2(2), ERCC1(1), ERCC5(1), GTF2H4(1), POLE2(1), POLR2C(1), POLR2D(1), POLR2G(1), POLR2H(1), POLR2J(1), TCEA1(1), CCNH(0), CDK7(0), ERCC4(0), GTF2H3(0), LIG1(0), MNAT1(0), POLD1(0), POLD2(0), POLD3(0), POLD4(0), POLE(0), POLR2F(0), POLR2I(0), POLR2K(0), RF…	0.999999	0.999997	0.261069	0.0263499	1.86029e-05	0.637519	0.347377	0.999985	0.999994	0.443237	0.796719	0.00978359	2.4907e-05	3.59439e-06	7.71842e-07
REACTOME_DOUBLE_STRAND_BREAK_REPAIR	Pathway_861	RPA1(6), MDC1(3), PRKDC(3), RAD50(3), RPA2(3), RPA3(3), BRCA1(2), NBN(2), TP53BP1(2), BRIP1(1), H2AFX(1), RAD52(1), XRCC4(1), ATM(0), BRCA2(0), LIG1(0), LIG4(0), MRE11A(0), RAD51(0), TDP1(0), XRCC5(0), XRCC6(0)	0.999999	0.999997	0.96868	0.999422	0.442499	0.767616	0.405565	0.0476892	0.00168209	0.689651	0.931496	0.0877954	3.13663e-05	0.00526148	0.999995
REACTOME_GLYCOLYSIS	Pathway_57	ALDOA(2), ALDOC(2), ENO1(1), PFKL(1), PGK1(1), PPP2CB(1), PPP2R1B(1), PPP2R5D(1), TPI1(1), ALDOB(0), ENO2(0), ENO3(0), GAPDH(0), GAPDHS(0), GPI(0), PFKFB1(0), PFKFB2(0), PFKFB3(0), PFKFB4(0), PFKM(0), PFKP(0), PGAM1(0), PGAM2(0), PKLR(0), PPP2CA(0), PPP2R1A(0)	0.999999	0.999997	0.999981	0.0140517	0.310808	0.554944	0.749414	0.999985	0.999994	0.074712	0.787194	1	3.92754e-05	0.0671262	0.999995
REACTOME_METABOLISM_OF_NON_CODING_RNA	Pathway_887	TPR(3), DDX20(2), AAAS(1), GEMIN4(1), NUP107(1), NUP133(1), NUP153(1), NUP210(1), NUP214(1), NUP50(1), SNRPD2(1), CLNS1A(0), GEMIN2(0), GEMIN5(0), GEMIN6(0), GEMIN7(0), NCBP1(0), NCBP2(0), NUP155(0), NUP188(0), NUP205(0), NUP35(0), NUP37(0), NUP43(0), NUP54(0), NUP62(0), NUP85(0), NUP88(0), NUP93(0), NUPL1(0), NUPL2(0), PHAX(0), POM121(0), PRMT5(0), RAE1(0), RANBP2(0), SEH1L(0), SMN1(0), SMN2(0),…	0.999999	0.999997	0.43552	0.152269	0.511056	0.58835	0.989953	0.999985	0.999994	0.5506	0.522512	1	4.13352e-05	0.0534964	0.571628
PID_ATM_PATHWAY	Pathway_978	FANCD2(5), TRIM28(4), MDC1(3), RAD50(3), SMC1A(3), SMC3(3), UIMC1(3), BRCA1(2), CHEK2(2), NBN(2), TERF2(2), TP53BP1(2), H2AFX(1), KAT5(1), RAD9A(1), RFWD2(1), TOP3A(1), UBE2N(1), XRCC4(1), ABL1(0), ATM(0), BID(0), BLM(0), CDC25A(0), CDC25C(0), CTBP1(0), DCLRE1C(0), FAM175A(0), MDM2(0), MRE11A(0), RAD17(0), RBBP8(0), RNF8(0), YWHAB(0)	0.999999	0.999997	0.999981	0.928141	0.34435	0.917841	0.726069	0.0230926	0.0109333	0.253749	0.962319	0.0309298	4.88054e-05	0.0398215	0.999995
REACTOME_FORMATION_OF_INCISION_COMPLEX_IN_GG_NER	Pathway_857	RPA1(6), DDB1(3), GTF2H1(3), RPA2(3), RPA3(3), XPC(3), DDB2(2), ERCC2(2), ERCC3(2), GTF2H2(2), ERCC1(1), ERCC5(1), GTF2H4(1), CCNH(0), CDK7(0), ERCC4(0), GTF2H3(0), MNAT1(0), RAD23B(0), XPA(0)	0.999999	0.995532	0.908019	0.0633756	0.00417597	0.000476166	0.237713	0.999985	0.999994	0.0947604	0.0814247	0.0107112	5.75233e-05	1.77942e-05	1.32149e-05
REACTOME_DEPOSITION_OF_NEW_CENPA_CONTAINING_NUCLEOSOMES_AT_THE_CENTROMERE	Pathway_1281	RSF1(2), CENPA(1), H2AFX(1), HIST1H2BL(1), HIST3H2BB(1), HIST4H4(1), HJURP(1), MIS18BP1(1), NPM1(1), RBBP4(1), RUVBL1(1), CASC5(0), CENPH(0), CENPI(0), CENPK(0), CENPN(0), CENPO(0), CENPP(0), CENPQ(0), H2AFZ(0), HIST1H2AC(0), HIST1H2AD(0), HIST1H2BA(0), HIST1H2BC(0), HIST1H2BD(0), HIST1H2BH(0), HIST1H2BJ(0), HIST1H2BK(0), HIST1H2BN(0), HIST1H4A(0), HIST1H4B(0), HIST1H4C(0), HIST1H4D(0), HIST1H4E(…	0.999999	0.999997	0.00202608	0.738483	1.70721e-08	0.990462	0.641408	0.0227649	1.29508e-05	0.676583	0.447847	1	6.44551e-05	0.000657372	0.333187
REACTOME_PACKAGING_OF_TELOMERE_ENDS	Pathway_1312	TERF2(2), H2AFX(1), HIST1H2BL(1), HIST3H2BB(1), HIST4H4(1), TERF2IP(1), ACD(0), H2AFZ(0), HIST1H2AC(0), HIST1H2AD(0), HIST1H2BA(0), HIST1H2BC(0), HIST1H2BD(0), HIST1H2BH(0), HIST1H2BJ(0), HIST1H2BK(0), HIST1H2BN(0), HIST1H4A(0), HIST1H4B(0), HIST1H4C(0), HIST1H4D(0), HIST1H4E(0), HIST1H4F(0), HIST1H4H(0), HIST1H4I(0), HIST1H4J(0), HIST1H4K(0), HIST1H4L(0), HIST2H2AA4(0), HIST2H2AC(0), HIST2H2BE(0…	0.999999	0.999997	3.26532e-06	0.738483	1.29123e-07	0.718795	1	0.0396168	0.000143869	0.184606	0.0839449	1	8.10818e-05	0.0102424	0.438779
REACTOME_FORMATION_OF_TRANSCRIPTION_COUPLED_NER_TC_NER_REPAIR_COMPLEX	Pathway_378	ERCC6(4), GTF2H1(3), POLR2A(3), POLR2E(3), ERCC2(2), ERCC3(2), ERCC8(2), GTF2H2(2), POLR2B(2), POLR2L(2), XAB2(2), ERCC1(1), ERCC5(1), GTF2H4(1), POLR2C(1), POLR2D(1), POLR2G(1), POLR2H(1), POLR2J(1), TCEA1(1), CCNH(0), CDK7(0), ERCC4(0), GTF2H3(0), MNAT1(0), POLR2F(0), POLR2I(0), POLR2K(0)	0.999999	0.999997	0.298791	0.00333079	3.07383e-07	0.327739	0.264567	0.999985	0.999994	0.467633	0.989385	0.265804	0.000112433	2.09449e-06	4.41169e-07
REACTOME_CELL_CYCLE_CHECKPOINTS	Pathway_790	RPA1(6), ANAPC2(3), PSMD11(3), PSMD4(3), RPA2(3), RPA3(3), RPS27A(3), ATRIP(2), CHEK1(2), CHEK2(2), MCM2(2), MCM6(2), PSMD10(2), ATR(1), BUB1B(1), CDC27(1), MCM3(1), PSMA5(1), PSMB2(1), PSMC1(1), PSMC3(1), PSMC4(1), PSMC5(1), RAD9A(1), RFWD2(1), UBA52(1), WEE1(1), ANAPC1(0), ANAPC10(0), ANAPC11(0), ANAPC4(0), ANAPC5(0), ANAPC7(0), ATM(0), BUB3(0), CCNB1(0), CCNB2(0), CCNE1(0), CCNE2(0), CDC16(0),…	0.999999	0.999997	0.993824	0.906029	0.000430356	0.998999	1	0.999985	0.999994	0.550086	0.600872	0.385091	0.000128755	0.00089341	0.00359024
KEGG_CITRATE_CYCLE_TCA_CYCLE	Pathway_3	PCK2(2), SUCLA2(2), ACLY(1), ACO1(1), ACO2(1), CS(1), DLAT(1), DLST(1), IDH1(1), IDH2(1), MDH2(1), OGDH(1), PCK1(1), PDHA1(1), DLD(0), FH(0), IDH3A(0), IDH3B(0), IDH3G(0), MDH1(0), OGDHL(0), PC(0), PDHA2(0), PDHB(0), SDHA(0), SDHB(0), SDHC(0), SDHD(0), SUCLG1(0), SUCLG2(0)	0.999999	0.999997	0.264321	0.045939	0.00355273	6.61835e-06	0.00232864	0.999985	0.999994	0.999992	0.896097	1	0.000146906	0.752393	0.999995
REACTOME_TELOMERE_MAINTENANCE	Pathway_328	RPA1(6), RPA2(3), RPA3(3), PCNA(2), TERF2(2), DNA2(1), H2AFX(1), HIST1H2BL(1), HIST3H2BB(1), HIST4H4(1), POLE2(1), PRIM2(1), RUVBL1(1), RUVBL2(1), TERF2IP(1), ACD(0), DKC1(0), FEN1(0), H2AFZ(0), HIST1H2AC(0), HIST1H2AD(0), HIST1H2BA(0), HIST1H2BC(0), HIST1H2BD(0), HIST1H2BH(0), HIST1H2BJ(0), HIST1H2BK(0), HIST1H2BN(0), HIST1H4A(0), HIST1H4B(0), HIST1H4C(0), HIST1H4D(0), HIST1H4E(0), HIST1H4F(0), …	0.999999	0.999997	0.00578224	0.794376	1.46285e-06	0.990462	0.962063	0.181714	0.0216179	0.477029	0.247063	1	0.000182051	0.00812778	0.395768
REACTOME_MEIOTIC_RECOMBINATION	Pathway_874	RPA1(6), RAD50(3), RPA2(3), RPA3(3), BRCA1(2), NBN(2), H2AFX(1), HIST1H2BL(1), HIST3H2BB(1), HIST4H4(1), TOP3A(1), ATM(0), BLM(0), BRCA2(0), CDK2(0), CDK4(0), DMC1(0), H2AFZ(0), H3F3A(0), H3F3B(0), HIST1H2AC(0), HIST1H2AD(0), HIST1H2BA(0), HIST1H2BC(0), HIST1H2BD(0), HIST1H2BH(0), HIST1H2BJ(0), HIST1H2BK(0), HIST1H2BN(0), HIST1H3D(0), HIST1H3J(0), HIST1H4A(0), HIST1H4B(0), HIST1H4C(0), HIST1H4D(0…	0.999999	0.999997	0.000938169	0.705907	4.13721e-06	0.950812	0.636674	0.00153894	4.38994e-06	0.474474	0.470647	1	0.00019795	0.0108111	0.843529
REACTOME_GLUCOSE_TRANSPORT	Pathway_98	TPR(3), AAAS(1), HK1(1), NUP107(1), NUP133(1), NUP153(1), NUP210(1), NUP214(1), NUP50(1), SLC2A3(1), SLC37A4(1), G6PC(0), G6PC2(0), G6PC3(0), GCK(0), GCKR(0), HK2(0), HK3(0), NUP155(0), NUP188(0), NUP205(0), NUP35(0), NUP37(0), NUP43(0), NUP54(0), NUP62(0), NUP85(0), NUP88(0), NUP93(0), NUPL1(0), NUPL2(0), POM121(0), RAE1(0), RANBP2(0), SEH1L(0), SLC2A1(0), SLC2A2(0), SLC2A4(0)	0.999999	0.999997	0.669722	0.849888	0.989806	0.0642481	0.742415	0.999985	0.999994	0.822261	0.416517	1	0.000262742	0.52077	0.999995
REACTOME_CYTOSOLIC_TRNA_AMINOACYLATION	Pathway_201	AARS(2), EPRS(2), IARS(1), PPA1(1), QARS(1), WARS(1), YARS(1), AIMP1(0), AIMP2(0), CARS(0), DARS(0), EEF1E1(0), FARSA(0), FARSB(0), GARS(0), HARS(0), KARS(0), LARS(0), MARS(0), NARS(0), RARS(0), SARS(0), TARS(0), VARS(0)	0.999999	0.999997	0.937515	0.915663	0.697535	0.51512	0.12286	0.999985	0.999994	0.252929	0.340702	1	0.000270455	0.0469329	0.598511
REACTOME_RNA_POL_I_PROMOTER_OPENING	Pathway_1139	H2AFX(1), HIST1H2BL(1), HIST3H2BB(1), HIST4H4(1), H2AFZ(0), H3F3A(0), H3F3B(0), HIST1H2AC(0), HIST1H2AD(0), HIST1H2BA(0), HIST1H2BC(0), HIST1H2BD(0), HIST1H2BH(0), HIST1H2BJ(0), HIST1H2BK(0), HIST1H2BN(0), HIST1H3D(0), HIST1H3J(0), HIST1H4A(0), HIST1H4B(0), HIST1H4C(0), HIST1H4D(0), HIST1H4E(0), HIST1H4F(0), HIST1H4H(0), HIST1H4I(0), HIST1H4J(0), HIST1H4K(0), HIST1H4L(0), HIST2H2AA4(0), HIST2H2AC…	0.999999	0.999997	3.26532e-06	0.968656	3.84756e-07	0.999944	1	0.00153894	3.00801e-05	0.362665	0.0839449	1	0.000274125	0.00813228	0.319995
REACTOME_ANTIVIRAL_MECHANISM_BY_IFN_STIMULATED_GENES	Pathway_689	RPS27A(3), TPR(3), EIF4A3(2), AAAS(1), EIF4E(1), EIF4G1(1), KPNA1(1), KPNA5(1), NUP107(1), NUP133(1), NUP153(1), NUP210(1), NUP214(1), NUP50(1), PLCG1(1), TRIM25(1), UBA52(1), UBE2N(1), ARIH1(0), DDX58(0), EIF2AK2(0), EIF4A1(0), EIF4A2(0), EIF4E2(0), EIF4G2(0), EIF4G3(0), FLNB(0), HERC5(0), IFIT1(0), IRF3(0), ISG15(0), JAK1(0), KPNA2(0), KPNA3(0), KPNA4(0), KPNB1(0), MAPK3(0), MX1(0), MX2(0), NED…	0.999999	0.999997	0.264321	0.70001	0.826375	0.380425	1	0.999985	0.999994	0.47247	0.522512	1	0.000308355	0.185658	0.999995
PID_ATR_PATHWAY	Pathway_865	RPA1(6), FANCD2(5), RPA2(3), TIMELESS(3), TOPBP1(3), ATRIP(2), CHEK1(2), CLSPN(2), MCM2(2), NBN(2), PLK1(2), ATR(1), RAD9A(1), SMARCAL1(1), TIPIN(1), YWHAZ(1), BRCA2(0), CCNA2(0), CDC25A(0), CDC25C(0), CDC6(0), CDK2(0), CEP164(0), FBXW11(0), HUS1(0), MCM7(0), MDM2(0), PPP2CA(0), PPP2R1A(0), PPP2R2B(0), RAD1(0), RAD17(0), RAD51(0), RFC2(0), RFC3(0), RFC4(0), RFC5(0), SSPO(0), YWHAB(0)	0.999999	0.999997	0.580285	0.795396	0.447112	0.458822	0.693523	0.778233	0.429448	0.858389	0.353502	0.0205815	0.000344819	0.000992734	0.368533
REACTOME_RNA_POL_I_TRANSCRIPTION_INITIATION	Pathway_346	ERCC6(4), GTF2H1(3), ERCC2(2), ERCC3(2), GTF2H2(2), GTF2H4(1), KAT2B(1), POLR1A(1), POLR1B(1), POLR1D(1), POLR2H(1), RRN3(1), CCNH(0), CDK7(0), EHMT2(0), GTF2H3(0), MNAT1(0), POLR1C(0), POLR2K(0), TAF1A(0), TAF1B(0), TAF1C(0), UBTF(0)	0.999999	0.999997	0.999981	0.283303	0.147183	0.150612	0.294998	0.999985	0.999994	0.999992	0.999917	1	0.000382769	0.00543175	0.100112
REACTOME_FORMATION_OF_RNA_POL_II_ELONGATION_COMPLEX_	Pathway_360	GTF2H1(3), POLR2A(3), POLR2E(3), TCEB3(3), CDK9(2), ERCC2(2), ERCC3(2), GTF2H2(2), POLR2B(2), POLR2L(2), SUPT5H(2), CCNT2(1), GTF2H4(1), POLR2C(1), POLR2D(1), POLR2G(1), POLR2H(1), POLR2J(1), SSRP1(1), SUPT16H(1), SUPT4H1(1), TCEA1(1), TCEB2(1), CCNH(0), CCNT1(0), CDK7(0), CTDP1(0), ELL(0), GTF2F1(0), GTF2F2(0), GTF2H3(0), MNAT1(0), NCBP1(0), NCBP2(0), POLR2F(0), POLR2I(0), POLR2K(0), TCEB1(0)	0.999999	0.999997	0.551499	0.000958414	1.35e-11	0.502061	0.215605	0.999985	0.999994	0.753065	0.999917	0.718477	0.00044497	3.59439e-06	5.33973e-05
REACTOME_GLOBAL_GENOMIC_NER_GG_NER	Pathway_344	RPA1(6), DDB1(3), GTF2H1(3), RPA2(3), RPA3(3), XPC(3), DDB2(2), ERCC2(2), ERCC3(2), GTF2H2(2), PCNA(2), ERCC1(1), ERCC5(1), GTF2H4(1), POLE2(1), CCNH(0), CDK7(0), ERCC4(0), GTF2H3(0), LIG1(0), MNAT1(0), POLD1(0), POLD2(0), POLD3(0), POLD4(0), POLE(0), RAD23B(0), RFC2(0), RFC3(0), RFC4(0), RFC5(0), XPA(0)	0.999999	0.999997	0.999981	0.303828	0.00387854	0.0788557	0.487601	0.999985	0.999994	0.507964	0.492693	0.00913099	0.000512447	0.00308964	0.000571307
PID_ARF_3PATHWAY	Pathway_670	CLTA(2), ASAP1(1), CYTH2(1), GGA3(1), PLD2(1), AP2A1(0), AP2M1(0), ARF1(0), ARFGAP1(0), ARFIP2(0), CD4(0), CLTB(0), COPA(0), GBF1(0), GOSR2(0), KDELR1(0), PIP5K1A(0), RAC1(0), USO1(0)	0.999999	0.999997	0.907593	0.606875	0.941014	0.999944	1	0.999985	0.999994	0.956561	0.20964	1	0.000709015	0.916008	0.999995
REACTOME_AUTODEGRADATION_OF_CDH1_BY_CDH1_APC_C	Pathway_827	ANAPC2(3), PSMD11(3), PSMD4(3), RPS27A(3), PSMD10(2), CDC27(1), PSMA5(1), PSMB2(1), PSMC1(1), PSMC3(1), PSMC4(1), PSMC5(1), UBA52(1), ANAPC1(0), ANAPC10(0), ANAPC11(0), ANAPC4(0), ANAPC5(0), ANAPC7(0), CDC16(0), CDC23(0), CDC26(0), PSMA1(0), PSMA2(0), PSMA3(0), PSMA4(0), PSMA6(0), PSMA7(0), PSMB1(0), PSMB10(0), PSMB3(0), PSMB4(0), PSMB5(0), PSMB6(0), PSMB7(0), PSMB8(0), PSMB9(0), PSMC2(0), PSMC6(…	0.999999	0.999997	0.545885	0.731213	0.0256549	0.999944	1	0.999985	0.999994	0.467353	0.492693	1	0.000981955	0.0047017	0.0141784
REACTOME_HOMOLOGOUS_RECOMBINATION_REPAIR_OF_REPLICATION_INDEPENDENT_DOUBLE_STRAND_BREAKS	Pathway_862	RPA1(6), MDC1(3), RAD50(3), RPA2(3), RPA3(3), BRCA1(2), NBN(2), TP53BP1(2), BRIP1(1), H2AFX(1), RAD52(1), ATM(0), BRCA2(0), LIG1(0), MRE11A(0), RAD51(0)	0.999999	0.999997	0.880295	0.859913	0.362734	0.450676	0.611865	0.0341605	0.00467446	0.661094	0.999917	0.114552	0.000999175	0.0276098	0.999995
REACTOME_IMMUNE_SYSTEM	Pathway_458	ANAPC2(3), HUWE1(3), JUN(3), KIF23(3), PSMD11(3), PSMD4(3), RPS27A(3), TPR(3), TRIM9(3), AKT3(2), ATF2(2), CLTA(2), CUL3(2), EIF4A3(2), FBXO4(2), FOXO3(2), HMGB1(2), HSP90B1(2), ITPR3(2), KIF4B(2), KIFAP3(2), MAPK14(2), NCAM1(2), PDIA3(2), PJA2(2), PSMD10(2), SAE1(2), SEC61A2(2), STIM1(2), TAB3(2), TRIP12(2), UBE3A(2), AAAS(1), ADAR(1), ASB11(1), ASB13(1), ASB8(1), B2M(1), BCL10(1), BLMH(1), C8G(…	0.999999	0.999997	0.768615	0.983446	0.989806	0.493981	1	0.999985	0.999994	0.739632	0.0541805	1	0.000999175	0.000433635	0.54321
PID_ECADHERIN_NASCENT_AJ_PATHWAY	Pathway_292	TJP1(2), CCND1(1), CSNK2A2(1), CTNNA1(1), DLG1(1), ENAH(1), ABI1(0), AKT1(0), AP1M1(0), ARF6(0), CDC42(0), CDH1(0), CRK(0), CSNK2A1(0), CSNK2B(0), CTNNB1(0), CTNND1(0), CTTN(0), CYFIP2(0), IQGAP1(0), ITGAE(0), ITGB7(0), JUP(0), KLHL20(0), MLLT4(0), NCKAP1(0), NME1(0), PIK3CA(0), PIK3R1(0), PIP5K1C(0), RAC1(0), RAP1A(0), RAP1B(0), RAPGEF1(0), RHOA(0), SRC(0), TIAM1(0), VAV2(0), WASF2(0)	0.999999	0.999997	0.999981	0.98671	0.541107	0.807496	0.902091	0.999985	0.999994	0.977108	0.999917	1	0.00180932	0.025736	0.862787
REACTOME_ER_PHAGOSOME_PATHWAY	Pathway_765	PSMD11(3), PSMD4(3), RPS27A(3), PDIA3(2), PSMD10(2), SEC61A2(2), B2M(1), HLA-B(1), PSMA5(1), PSMB2(1), PSMC1(1), PSMC3(1), PSMC4(1), PSMC5(1), SEC61A1(1), SEC61B(1), SEC61G(1), UBA52(1), CALR(0), HLA-A(0), HLA-C(0), HLA-F(0), HLA-G(0), PSMA1(0), PSMA2(0), PSMA3(0), PSMA4(0), PSMA6(0), PSMA7(0), PSMA8(0), PSMB1(0), PSMB10(0), PSMB3(0), PSMB4(0), PSMB5(0), PSMB6(0), PSMB7(0), PSMB8(0), PSMB9(0), PS…	0.999999	0.999997	0.185912	0.997946	0.199305	0.999944	1	0.999985	0.999994	0.886818	0.0850423	1	0.00180932	0.0900313	0.532253
REACTOME_SIGNALING_BY_WNT	Pathway_807	PSMD11(3), PSMD4(3), RPS27A(3), PSMD10(2), CSNK1A1(1), CUL1(1), PPP2CB(1), PPP2R1B(1), PPP2R5B(1), PPP2R5D(1), PPP2R5E(1), PSMA5(1), PSMB2(1), PSMC1(1), PSMC3(1), PSMC4(1), PSMC5(1), UBA52(1), APC(0), AXIN1(0), BTRC(0), CTNNB1(0), FRAT1(0), FRAT2(0), PPP2CA(0), PPP2R1A(0), PPP2R5A(0), PPP2R5C(0), PSMA1(0), PSMA2(0), PSMA3(0), PSMA4(0), PSMA6(0), PSMA7(0), PSMA8(0), PSMB1(0), PSMB10(0), PSMB3(0), …	0.999999	0.999997	0.0815069	0.779868	0.0829169	0.804755	0.970947	0.999985	0.999994	0.689651	0.154461	1	0.00180932	0.0470851	0.344793
KEGG_OOCYTE_MEIOSIS	Pathway_223	ANAPC2(3), SMC1A(3), SMC3(3), ITPR3(2), PLK1(2), PPP1CC(2), ADCY3(1), ADCY4(1), CALM1(1), CALM2(1), CAMK2B(1), CAMK2G(1), CDC27(1), CUL1(1), IGF1R(1), MAP2K1(1), PPP1CA(1), PPP2CB(1), PPP2R1B(1), PPP2R5B(1), PPP2R5D(1), PPP2R5E(1), PPP3R2(1), PTTG1(1), REC8(1), RPS6KA3(1), SMC1B(1), YWHAE(1), YWHAH(1), YWHAQ(1), YWHAZ(1), ADCY1(0), ADCY2(0), ADCY5(0), ADCY6(0), ADCY7(0), ADCY8(0), ADCY9(0), ANAPC…	0.999999	0.999997	0.0662317	0.152269	0.00521533	0.75792	0.624763	0.999985	0.999994	0.881881	0.921025	1	0.0019385	0.0470851	0.725171
PID_TELOMERASE_PATHWAY	Pathway_881	HSP90AA1(3), JUN(3), NCL(3), RAD50(3), HNRNPC(2), NBN(2), TERF2(2), UBE3A(2), ZNFX1(2), CCND1(1), HDAC1(1), HDAC2(1), PIF1(1), RAD9A(1), RBBP4(1), SP3(1), TERF2IP(1), YWHAE(1), ABL1(0), ACD(0), AKT1(0), ATM(0), BLM(0), CDKN1B(0), DKC1(0), E2F1(0), EGF(0), EGFR(0), ESR1(0), FOS(0), HUS1(0), IFNAR2(0), IFNG(0), IL2(0), IRF1(0), MAPK1(0), MAPK3(0), MAX(0), MRE11A(0), MTOR(0), MXD1(0), MYC(0), NFKB1(…	0.999999	0.999997	0.930999	0.985078	0.223558	0.950812	0.542725	0.999985	0.999994	0.667019	0.999917	0.875767	0.00227496	0.21693	0.937755
REACTOME_CLASS_I_MHC_MEDIATED_ANTIGEN_PROCESSING_PRESENTATION	Pathway_764	ANAPC2(3), HUWE1(3), PSMD11(3), PSMD4(3), RPS27A(3), TRIM9(3), CUL3(2), FBXO4(2), PDIA3(2), PJA2(2), PSMD10(2), SAE1(2), SEC61A2(2), TRIP12(2), UBE3A(2), ASB11(1), ASB13(1), ASB8(1), B2M(1), BLMH(1), CDC27(1), CDC34(1), CUL1(1), CUL2(1), FBXW8(1), HLA-B(1), HSPA5(1), PJA1(1), PSMA5(1), PSMB2(1), PSMC1(1), PSMC3(1), PSMC4(1), PSMC5(1), RNF220(1), SEC23A(1), SEC61A1(1), SEC61B(1), SEC61G(1), TCEB2(…	0.999999	0.999997	0.240606	0.888609	0.534795	0.998999	0.965349	0.999985	0.999994	0.868769	0.0717165	1	0.00277692	0.00524357	0.0535401
PID_PI3KCI_AKT_PATHWAY	Pathway_934	HSP90AA1(3), PRKDC(3), AKT3(2), FOXO3(2), GSK3B(2), CASP9(1), KPNA1(1), RAF1(1), RICTOR(1), YWHAE(1), YWHAH(1), YWHAQ(1), YWHAZ(1), AKT1(0), AKT2(0), BAD(0), BCL2L1(0), CDKN1A(0), CDKN1B(0), CHUK(0), FOXO1(0), FOXO4(0), GSK3A(0), MAP3K5(0), MAPKAP1(0), MLST8(0), MTOR(0), PDPK1(0), PRKACA(0), SFN(0), SLC2A4(0), SRC(0), TBC1D4(0), YWHAB(0), YWHAG(0)	0.999999	0.999997	0.836904	0.524635	0.241544	0.940845	0.796717	0.999985	0.999994	0.27921	0.574535	1	0.00313986	0.00216643	0.999995
REACTOME_APOPTOTIC_EXECUTION_PHASE	Pathway_876	ACIN1(3), DFFA(2), HIST1H1A(2), HMGB1(2), LMNB1(2), TJP1(2), CASP8(1), H1F0(1), HIST1H1C(1), HIST1H1D(1), HMGB2(1), KPNA1(1), LMNA(1), PKP1(1), PLEC(1), SPTAN1(1), ADD1(0), APC(0), BCAP31(0), BIRC2(0), BMX(0), CASP3(0), CASP6(0), CASP7(0), CDH1(0), CTNNB1(0), DBNL(0), DFFB(0), DNM1L(0), DSG1(0), DSG2(0), DSG3(0), DSP(0), FNTA(0), GAS2(0), GSN(0), HIST1H1B(0), HIST1H1E(0), KPNB1(0), MAPT(0), OCLN(…	0.999999	0.999997	0.999981	0.983446	0.272281	0.888831	0.859247	0.999985	0.999994	0.835735	0.88461	1	0.0031943	0.30063	0.999995
REACTOME_APC_C_CDH1_MEDIATED_DEGRADATION_OF_CDC20_AND_OTHER_APC_C_CDH1_TARGETED_PROTEINS_IN_LATE_MITOSIS_EARLY_G1	Pathway_780	ANAPC2(3), PSMD11(3), PSMD4(3), RPS27A(3), PLK1(2), PSMD10(2), CDC27(1), PSMA5(1), PSMB2(1), PSMC1(1), PSMC3(1), PSMC4(1), PSMC5(1), PTTG1(1), UBA52(1), ANAPC1(0), ANAPC10(0), ANAPC11(0), ANAPC4(0), ANAPC5(0), ANAPC7(0), AURKA(0), AURKB(0), CDC16(0), CDC20(0), CDC23(0), CDC26(0), PSMA1(0), PSMA2(0), PSMA3(0), PSMA4(0), PSMA6(0), PSMA7(0), PSMA8(0), PSMB1(0), PSMB10(0), PSMB3(0), PSMB4(0), PSMB5(0…	0.999999	0.999997	0.59146	0.859913	0.0213767	0.930882	1	0.999985	0.999994	0.7109	0.860023	1	0.0034344	0.00963701	0.0253124
REACTOME_RNA_POL_II_TRANSCRIPTION	Pathway_375	GTF2H1(3), PCF11(3), POLR2A(3), POLR2E(3), TCEB3(3), CDK9(2), ERCC2(2), ERCC3(2), GTF2H2(2), POLR2B(2), POLR2L(2), SRSF7(2), SUPT5H(2), CCNT2(1), CDC40(1), CLP1(1), GTF2B(1), GTF2H4(1), PAPOLA(1), POLR2C(1), POLR2D(1), POLR2G(1), POLR2H(1), POLR2J(1), SRRM1(1), SRSF3(1), SSRP1(1), SUPT16H(1), SUPT4H1(1), TCEA1(1), TCEB2(1), CCNH(0), CCNT1(0), CDK7(0), CPSF1(0), CPSF2(0), CPSF3(0), CPSF7(0), CSTF1…	0.999999	0.999997	0.849337	0.0802846	2.49061e-06	0.807496	0.298027	0.999985	0.999994	0.676583	0.899827	0.875767	0.00344649	0.00263118	0.0121596
PID_BARD1_PATHWAY	Pathway_870	FANCD2(5), PRKDC(3), RAD50(3), TOPBP1(3), BRCA1(2), NBN(2), PCNA(2), ATR(1), FANCA(1), FANCL(1), NPM1(1), ATM(0), BARD1(0), CCNE1(0), CDK2(0), CSTF1(0), EWSR1(0), FANCC(0), FANCE(0), FANCF(0), FANCG(0), MRE11A(0), RAD51(0), RBBP8(0), TP53(0), UBE2D3(0), UBE2L3(0), XRCC5(0), XRCC6(0)	0.999999	0.999997	0.999981	0.98671	0.86431	0.990462	0.472905	0.999985	0.999994	0.720794	0.886705	0.569773	0.00365355	0.47803	0.999995
REACTOME_MITOTIC_PROMETAPHASE	Pathway_726	SMC1A(3), SMC3(3), DSN1(2), PLK1(2), PPP1CC(2), RAD21(2), B9D2(1), BUB1B(1), CENPA(1), NUP107(1), NUP133(1), PAFAH1B1(1), PPP2CB(1), PPP2R1B(1), PPP2R5B(1), PPP2R5D(1), PPP2R5E(1), TAOK1(1), AHCTF1(0), AURKB(0), BIRC5(0), BUB1(0), BUB3(0), CASC5(0), CDC20(0), CDCA8(0), CENPH(0), CENPI(0), CENPK(0), CENPL(0), CENPM(0), CENPN(0), CENPO(0), CENPP(0), CENPQ(0), CENPT(0), CKAP5(0), CLASP1(0), CLIP1(0)…	0.999999	0.999997	0.306707	0.603049	0.0100387	0.698926	0.923863	0.999985	0.999994	0.999992	0.970841	1	0.00385695	0.416196	0.180737
REACTOME_APOPTOSIS	Pathway_837	ACIN1(3), PSMD11(3), PSMD4(3), RPS27A(3), DFFA(2), HIST1H1A(2), HMGB1(2), LMNB1(2), PSMD10(2), TJP1(2), BAK1(1), CASP8(1), CASP9(1), H1F0(1), HIST1H1C(1), HIST1H1D(1), HMGB2(1), KPNA1(1), LMNA(1), PKP1(1), PLEC(1), PSMA5(1), PSMB2(1), PSMC1(1), PSMC3(1), PSMC4(1), PSMC5(1), SPTAN1(1), TRAF2(1), UBA52(1), ADD1(0), AKT1(0), APAF1(0), APC(0), APPL1(0), ARHGAP10(0), BAD(0), BAX(0), BBC3(0), BCAP31(0)…	0.999999	0.999997	0.200723	0.883159	0.811262	0.948255	0.873485	0.999985	0.999994	0.692299	0.158155	1	0.00407852	0.523595	0.999995
REACTOME_GPCR_LIGAND_BINDING	Pathway_1105	ADRB2(1), ANXA1(1), CCL2(1), CCR3(1), CCR5(1), CHRM3(1), FFAR1(1), FSHB(1), FZD7(1), FZD9(1), GABBR1(1), GAST(1), GRM6(1), GRM7(1), KISS1(1), MC4R(1), MLN(1), NPBWR1(1), OPN4(1), OXTR(1), POMC(1), PROKR2(1), PTCH2(1), RRH(1), SSTR5(1), TSHR(1), WNT1(1), ADCYAP1(0), ADCYAP1R1(0), ADM(0), ADM2(0), ADORA2A(0), ADORA2B(0), ADORA3(0), ADRA1A(0), ADRA1B(0), ADRA1D(0), ADRA2A(0), ADRB1(0), ADRB3(0), AGT…	0.999999	0.999997	0.999981	NA	0.960727	0.509709	0.731985	0.999985	0.999994	0.999992	0.942131	1	0.00448425	0.575949	0.999995
REACTOME_NGF_SIGNALLING_VIA_TRKA_FROM_THE_PLASMA_MEMBRANE	Pathway_259	AKT3(2), CLTA(2), FOXO3(2), ITPR3(2), MAPK14(2), ADCY3(1), ADCY4(1), CALM1(1), CALM2(1), CASP9(1), DNM2(1), MAP2K1(1), NRAS(1), PDE1B(1), PIK3R2(1), PLCG1(1), PPP2CB(1), PPP2R1B(1), PPP2R5D(1), PRKAR1B(1), RAF1(1), RICTOR(1), RIT1(1), RPS6KA3(1), TSC2(1), ADCY1(0), ADCY2(0), ADCY5(0), ADCY6(0), ADCY7(0), ADCY8(0), ADCY9(0), ADCYAP1(0), ADCYAP1R1(0), ADORA2A(0), ADRBK1(0), AKT1(0), AKT1S1(0), AKT2…	0.999999	0.999997	0.771492	0.477245	0.822121	0.17637	0.171644	0.999985	0.999994	0.921599	0.999917	1	0.00461896	0.00503927	0.999995
PID_P53_REGULATION_PATHWAY	Pathway_416	TRIM28(4), HUWE1(3), CHEK1(2), CHEK2(2), GSK3B(2), MAPK14(2), RPL23(2), ATR(1), CSNK1A1(1), CSNK1G1(1), FBXO11(1), KAT2B(1), KAT5(1), MAPK9(1), NEDD8(1), RFWD2(1), RPL5(1), SETD8(1), ABL1(0), AKT1(0), ATM(0), CCNA2(0), CCNG1(0), CDK2(0), CDKN2A(0), CREBBP(0), CSE1L(0), CSNK1D(0), CSNK1E(0), CSNK1G2(0), CSNK1G3(0), DAXX(0), DYRK2(0), E4F1(0), EP300(0), HIPK2(0), KAT8(0), MAPK8(0), MDM2(0), MDM4(0)…	0.999999	0.999997	0.999981	0.999422	0.955007	0.107912	1	0.999985	0.999994	0.915761	0.999917	1	0.00514609	0.105844	0.999995
REACTOME_APC_C_CDC20_MEDIATED_DEGRADATION_OF_MITOTIC_PROTEINS	Pathway_784	ANAPC2(3), PSMD11(3), PSMD4(3), RPS27A(3), PSMD10(2), BUB1B(1), CDC27(1), PSMA5(1), PSMB2(1), PSMC1(1), PSMC3(1), PSMC4(1), PSMC5(1), PTTG1(1), UBA52(1), ANAPC1(0), ANAPC10(0), ANAPC11(0), ANAPC4(0), ANAPC5(0), ANAPC7(0), BUB3(0), CCNB1(0), CDC16(0), CDC20(0), CDC23(0), CDC26(0), CDK1(0), MAD2L1(0), PSMA1(0), PSMA2(0), PSMA3(0), PSMA4(0), PSMA6(0), PSMA7(0), PSMA8(0), PSMB1(0), PSMB10(0), PSMB3(0…	0.999999	0.999997	0.381501	0.755064	0.0150362	0.930882	1	0.999985	0.999994	0.804227	0.755085	1	0.00546658	0.0149132	0.0142758
REACTOME_ANTIGEN_PROCESSING_CROSS_PRESENTATION	Pathway_763	PSMD11(3), PSMD4(3), RPS27A(3), PDIA3(2), PSMD10(2), SEC61A2(2), B2M(1), HLA-B(1), PSMA5(1), PSMB2(1), PSMC1(1), PSMC3(1), PSMC4(1), PSMC5(1), SEC61A1(1), SEC61B(1), SEC61G(1), UBA52(1), CALR(0), CD207(0), CD36(0), CTSS(0), CYBA(0), CYBB(0), FCGR1A(0), HLA-A(0), HLA-C(0), HLA-F(0), HLA-G(0), ITGAV(0), ITGB5(0), LNPEP(0), MRC2(0), NCF2(0), NCF4(0), PSMA1(0), PSMA2(0), PSMA3(0), PSMA4(0), PSMA6(0),…	0.999999	0.999997	0.116047	0.997946	0.199305	0.989496	0.991594	0.999985	0.999994	0.886818	0.0629504	1	0.0057228	0.0501279	0.105896
KEGG_UBIQUITIN_MEDIATED_PROTEOLYSIS	Pathway_888	ANAPC2(3), DDB1(3), HERC1(3), HUWE1(3), BRCA1(2), CUL3(2), CUL4A(2), CUL4B(2), DDB2(2), ERCC8(2), FBXO4(2), HERC4(2), SAE1(2), TRIP12(2), UBE3A(2), UBE4B(2), CDC27(1), CDC34(1), CUL1(1), CUL2(1), FANCL(1), FBXW8(1), ITCH(1), PML(1), PPIL2(1), RFWD2(1), TCEB2(1), TRIM32(1), UBA6(1), UBE2A(1), UBE2B(1), UBE2G2(1), UBE2M(1), UBE2N(1), UBR5(1), AIRE(0), ANAPC1(0), ANAPC10(0), ANAPC11(0), ANAPC13(0), …	0.999999	0.999997	0.999981	0.986064	0.01246	0.999944	1	0.999985	0.999994	0.163691	0.237928	0.227762	0.00598803	0.00271424	0.0487989
REACTOME_S_PHASE	Pathway_315	RPA1(6), PSMD11(3), PSMD4(3), RPA2(3), RPA3(3), RPS27A(3), MCM2(2), MCM6(2), PCNA(2), PSMD10(2), CCND1(1), CDT1(1), CUL1(1), DNA2(1), MCM3(1), POLE2(1), PRIM2(1), PSMA5(1), PSMB2(1), PSMC1(1), PSMC3(1), PSMC4(1), PSMC5(1), UBA52(1), WEE1(1), CCNA1(0), CCNA2(0), CCNE1(0), CCNE2(0), CCNH(0), CDC25A(0), CDC25B(0), CDC45(0), CDC6(0), CDK2(0), CDK4(0), CDK7(0), CDKN1A(0), CDKN1B(0), CKS1B(0), FEN1(0),…	0.999999	0.999997	0.681458	0.992449	0.0180085	0.999944	0.963986	0.999985	0.999994	0.753218	0.845678	1	0.00650162	0.195538	0.999995
REACTOME_SIGNALLING_BY_NGF	Pathway_221	RPS27A(3), AKT3(2), CLTA(2), FOXO3(2), ITPR3(2), MAPK14(2), ADCY3(1), ADCY4(1), AKAP13(1), APH1B(1), ARHGEF11(1), ARHGEF18(1), ARHGEF2(1), CALM1(1), CALM2(1), CASP9(1), DNM2(1), HDAC1(1), HDAC2(1), KALRN(1), MAP2K1(1), NRAS(1), PDE1B(1), PIK3R2(1), PLCG1(1), PPP2CB(1), PPP2R1B(1), PPP2R5D(1), PRKAR1B(1), PSEN2(1), RAF1(1), RASGRF1(1), RICTOR(1), RIPK2(1), RIT1(1), RPS6KA3(1), SMPD2(1), TSC2(1), U…	0.999999	0.999997	0.992374	0.454487	0.629308	0.273831	0.631478	0.999985	0.999994	0.860554	0.969586	1	0.00720328	0.000886566	0.618701
KEGG_CELL_CYCLE	Pathway_866	ANAPC2(3), PRKDC(3), SMC1A(3), SMC3(3), CHEK1(2), CHEK2(2), GSK3B(2), MCM2(2), MCM6(2), PCNA(2), PLK1(2), RAD21(2), ATR(1), BUB1B(1), CCND1(1), CCND2(1), CDC27(1), CDKN2B(1), CUL1(1), HDAC1(1), HDAC2(1), MCM3(1), PTTG1(1), RBL1(1), SMC1B(1), WEE1(1), YWHAE(1), YWHAH(1), YWHAQ(1), YWHAZ(1), ABL1(0), ANAPC1(0), ANAPC10(0), ANAPC11(0), ANAPC13(0), ANAPC4(0), ANAPC5(0), ANAPC7(0), ATM(0), BUB1(0), BU…	0.999999	0.999997	0.0818187	0.152269	0.15939	0.931239	0.864126	0.999985	0.999994	0.999992	0.999917	1	0.00739368	0.255491	0.999995
REACTOME_SIGNALING_BY_THE_B_CELL_RECEPTOR_BCR	Pathway_660	PSMD11(3), PSMD4(3), RPS27A(3), AKT3(2), FOXO3(2), ITPR3(2), PSMD10(2), STIM1(2), BCL10(1), CALM1(1), CALM2(1), CASP9(1), CD79A(1), CUL1(1), FYN(1), LYN(1), NFKBIB(1), NRAS(1), PLCG1(1), PSMA5(1), PSMB2(1), PSMC1(1), PSMC3(1), PSMC4(1), PSMC5(1), RASGRP1(1), RICTOR(1), TSC2(1), UBA52(1), AKT1(0), AKT1S1(0), AKT2(0), BAD(0), BLK(0), BLNK(0), BTK(0), BTRC(0), CALM3(0), CARD11(0), CBL(0), CBLB(0), C…	0.999999	0.999997	0.036036	0.986064	0.233175	0.881334	0.907657	0.999985	0.999994	0.647506	0.125502	1	0.00751462	0.000537881	0.661372
KEGG_TIGHT_JUNCTION	Pathway_413	PARD3(3), ACTN1(2), ACTN4(2), AKT3(2), AMOTL1(2), EPB41(2), EPB41L2(2), EPB41L3(2), TJP1(2), ACTN2(1), CASK(1), CLDN14(1), CSNK2A2(1), CTNNA1(1), GNAI3(1), MYH9(1), NRAS(1), PPP2CB(1), PPP2R1B(1), SPTAN1(1), VAPA(1), ACTB(0), ACTG1(0), ACTN3(0), AKT1(0), AKT2(0), ASH1L(0), CDC42(0), CDK4(0), CGN(0), CLDN1(0), CLDN10(0), CLDN11(0), CLDN15(0), CLDN16(0), CLDN17(0), CLDN18(0), CLDN19(0), CLDN2(0), C…	0.999999	0.999997	0.928065	0.887311	0.191263	0.0572207	0.631478	0.999985	0.999994	0.82266	0.479335	1	0.00840859	0.265963	0.999995
KEGG_CYTOKINE_CYTOKINE_RECEPTOR_INTERACTION	Pathway_448	CCL2(1), CCL26(1), CCR3(1), CCR5(1), CD27(1), CLCF1(1), IFNA10(1), IFNAR1(1), IFNB1(1), IL13(1), IL13RA1(1), IL17RA(1), IL25(1), PDGFA(1), TNFRSF21(1), TNFRSF25(1), ACVR1(0), ACVR1B(0), ACVR2A(0), ACVR2B(0), ACVRL1(0), AMH(0), AMHR2(0), BMP2(0), BMP7(0), BMPR1A(0), BMPR1B(0), BMPR2(0), CCL1(0), CCL11(0), CCL13(0), CCL17(0), CCL19(0), CCL20(0), CCL21(0), CCL22(0), CCL24(0), CCL25(0), CCL27(0), CCL…	0.999999	0.999997	NA	NA	NA	NA	NA	0.999985	0.999994	0.999992	0.807908	1	0.00887755	0.904774	0.999995
REACTOME_REGULATION_OF_MRNA_STABILITY_BY_PROTEINS_THAT_BIND_AU_RICH_ELEMENTS	Pathway_781	PSMD11(3), PSMD4(3), RPS27A(3), ANP32A(2), HSPA8(2), MAPK14(2), PSMD10(2), EIF4G1(1), ELAVL1(1), EXOSC3(1), EXOSC8(1), HNRNPD(1), KHSRP(1), NUP214(1), PSMA5(1), PSMB2(1), PSMC1(1), PSMC3(1), PSMC4(1), PSMC5(1), UBA52(1), YWHAZ(1), ZFP36(1), AKT1(0), DCP1A(0), DCP2(0), DIS3(0), EXOSC1(0), EXOSC2(0), EXOSC4(0), EXOSC5(0), EXOSC6(0), EXOSC7(0), EXOSC9(0), HSPA1B(0), HSPB1(0), MAPK11(0), MAPKAPK2(0),…	0.999999	0.999997	0.114823	0.999422	0.294534	0.6195	0.969761	0.999985	0.999994	0.521331	0.340702	1	0.00910408	0.00172251	0.228823
REACTOME_MRNA_3_END_PROCESSING	Pathway_852	PCF11(3), SRSF7(2), CDC40(1), CLP1(1), PAPOLA(1), SRRM1(1), SRSF3(1), CPSF1(0), CPSF2(0), CPSF3(0), CPSF7(0), CSTF1(0), CSTF2(0), CSTF3(0), DHX38(0), MAGOH(0), NCBP1(0), NCBP2(0), NFX1(0), NUDT21(0), PABPN1(0), RBM8A(0), RNPS1(0), SRSF1(0), SRSF11(0), SRSF2(0), SRSF4(0), SRSF5(0), SRSF6(0), SRSF9(0), U2AF1(0), U2AF2(0), UPF3B(0)	0.999999	0.999997	0.782075	0.992796	0.594072	0.656032	1	0.999985	0.999994	0.869265	0.999917	1	0.00951214	0.156455	0.999995
PID_MTOR_4PATHWAY	Pathway_724	EEF2(2), EEF2K(2), EIF4E(1), EIF4EBP1(1), MAP2K1(1), NRAS(1), PDCD4(1), PLD2(1), PML(1), POLDIP3(1), RAF1(1), RHEB(1), RICTOR(1), RRN3(1), TSC2(1), ULK2(1), YWHAE(1), YWHAH(1), YWHAQ(1), YWHAZ(1), AKT1(0), AKT1S1(0), ATG13(0), BNIP3(0), BRAF(0), CCNE1(0), CDK2(0), CLIP1(0), CYCS(0), DDIT4(0), DEPTOR(0), EIF4A1(0), EIF4B(0), FBXW11(0), HRAS(0), IKBKB(0), IRS1(0), KRAS(0), MAP2K2(0), MAPK1(0), MAPK…	0.999999	0.999997	0.658642	0.302134	0.135566	0.705238	0.991594	0.999985	0.999994	0.964764	0.783128	1	0.0100048	0.638646	0.999995
PID_ERBB1_DOWNSTREAM_PATHWAY	Pathway_579	RPS6(5), JUN(3), ATF2(2), GAB1(1), MAP2K1(1), MAPK9(1), NRAS(1), PIK3R2(1), PLD2(1), RAF1(1), RICTOR(1), RPS6KA3(1), SMAD1(1), YWHAE(1), YWHAH(1), YWHAQ(1), YWHAZ(1), ZFP36(1), ABI1(0), ACTR2(0), ACTR3(0), AKT1(0), ARF4(0), ARPC1B(0), ARPC2(0), ARPC3(0), ARPC4(0), ARPC5(0), ATF1(0), BAD(0), BAIAP2(0), BCL2L1(0), BRAF(0), BRK1(0), CAPN2(0), CDC42(0), CHN2(0), CREB1(0), CYFIP2(0), DIAPH3(0), DUSP1(…	0.999999	0.999997	0.373121	0.685252	0.375699	0.243462	0.873558	0.999985	0.999994	0.757829	0.999917	1	0.0108227	0.294863	0.999995
BIOCARTA_GLYCOLYSIS_PATHWAY	Pathway_59	ENO1(1), HK1(1), PFKL(1), PGK1(1), TPI1(1), ALDOB(0), GAPDH(0), GPI(0), PGAM1(0), PKLR(0)	0.999999	0.999997	0.999981	0.0884108	0.0758475	0.453278	0.70418	0.999985	0.999994	0.301144	0.503397	1	0.0108881	0.916008	0.999995
REACTOME_DOWNSTREAM_SIGNALING_EVENTS_OF_B_CELL_RECEPTOR_BCR	Pathway_706	PSMD11(3), PSMD4(3), RPS27A(3), AKT3(2), FOXO3(2), PSMD10(2), BCL10(1), CASP9(1), CUL1(1), NFKBIB(1), NRAS(1), PSMA5(1), PSMB2(1), PSMC1(1), PSMC3(1), PSMC4(1), PSMC5(1), RASGRP1(1), RICTOR(1), TSC2(1), UBA52(1), AKT1(0), AKT1S1(0), AKT2(0), BAD(0), BTRC(0), CARD11(0), CDKN1A(0), CDKN1B(0), CHUK(0), CREB1(0), FBXW11(0), FOXO1(0), FOXO4(0), GSK3A(0), HRAS(0), IKBKB(0), IKBKG(0), KRAS(0), MALT1(0),…	0.999999	0.999997	0.0461657	0.986064	0.259038	0.999944	1	0.999985	0.999994	0.724867	0.166377	1	0.0108881	0.000441284	0.3357
REACTOME_SYNTHESIS_OF_DNA	Pathway_330	RPA1(6), PSMD11(3), PSMD4(3), RPA2(3), RPA3(3), RPS27A(3), MCM2(2), MCM6(2), PCNA(2), PSMD10(2), CDT1(1), DNA2(1), MCM3(1), POLE2(1), PRIM2(1), PSMA5(1), PSMB2(1), PSMC1(1), PSMC3(1), PSMC4(1), PSMC5(1), UBA52(1), CCNA1(0), CCNA2(0), CDC45(0), CDC6(0), CDK2(0), CDKN1A(0), CDKN1B(0), FEN1(0), GINS1(0), GINS2(0), GINS4(0), LIG1(0), MCM4(0), MCM5(0), MCM7(0), MCM8(0), ORC1(0), ORC2(0), ORC3(0), ORC4…	0.999999	0.999997	0.762567	0.998561	0.00849742	0.999944	0.965349	0.999985	0.999994	0.667019	0.721228	1	0.0108881	0.109439	0.961447
REACTOME_REGULATION_OF_MITOTIC_CELL_CYCLE	Pathway_788	ANAPC2(3), PSMD11(3), PSMD4(3), RPS27A(3), PLK1(2), PSMD10(2), BUB1B(1), CDC27(1), CUL1(1), PSMA5(1), PSMB2(1), PSMC1(1), PSMC3(1), PSMC4(1), PSMC5(1), PTTG1(1), UBA52(1), ANAPC1(0), ANAPC10(0), ANAPC11(0), ANAPC4(0), ANAPC5(0), ANAPC7(0), AURKA(0), AURKB(0), BTRC(0), BUB3(0), CCNA1(0), CCNA2(0), CCNB1(0), CDC14A(0), CDC16(0), CDC20(0), CDC23(0), CDC26(0), CDK1(0), CDK2(0), FBXO5(0), MAD2L1(0), P…	0.999999	0.999997	0.556814	0.945482	0.0209903	0.742909	0.857751	0.999985	0.999994	0.747331	0.787194	1	0.0122788	0.00834208	0.00988393
REACTOME_RNA_POL_I_TRANSCRIPTION_TERMINATION	Pathway_345	GTF2H1(3), ERCC2(2), ERCC3(2), GTF2H2(2), PTRF(2), GTF2H4(1), POLR1A(1), POLR1B(1), POLR1D(1), POLR2H(1), CCNH(0), CDK7(0), GTF2H3(0), MNAT1(0), POLR1C(0), POLR2K(0), TAF1A(0), TAF1B(0), TAF1C(0), UBTF(0)	0.999999	0.999997	0.999981	0.342059	0.11184	0.272377	0.440496	0.999985	0.999994	0.999992	0.999917	1	0.0124585	0.0538143	0.489841
REACTOME_SEMA3A_PAK_DEPENDENT_AXON_REPULSION	Pathway_1147	HSP90AA1(3), CFL1(1), FYN(1), HSP90AB1(1), PLXNA3(1), SEMA3A(1), FES(0), LIMK1(0), NRP1(0), PAK1(0), PAK2(0), PLXNA1(0), PLXNA2(0), RAC1(0)	0.999999	0.999997	0.92214	0.755064	NA	0.798935	0.79929	0.999985	0.999994	0.30541	0.938286	1	0.0128645	0.638223	0.999995
KEGG_NEUROACTIVE_LIGAND_RECEPTOR_INTERACTION	Pathway_1184	PARD3(3), ADRB2(1), CHRM3(1), CHRNA7(1), CHRNB1(1), FSHB(1), GABBR1(1), GABRR2(1), GRIA4(1), GRIN1(1), GRIN3A(1), GRM5(1), GRM6(1), GRM7(1), MC4R(1), NPBWR1(1), OXTR(1), SSTR5(1), TSHR(1), ADCYAP1R1(0), ADORA2A(0), ADORA2B(0), ADORA3(0), ADRA1A(0), ADRA1B(0), ADRA1D(0), ADRA2A(0), ADRA2C(0), ADRB1(0), ADRB3(0), AGTR1(0), AGTR2(0), APLNR(0), AVPR1A(0), AVPR2(0), BDKRB1(0), BDKRB2(0), BRS3(0), C3AR…	0.999999	0.999997	NA	NA	NA	0.999944	1	0.999985	0.999994	0.999992	0.938286	1	0.0129369	0.52204	0.999995
KEGG_PROPANOATE_METABOLISM	Pathway_28	SUCLA2(2), ABAT(1), ACADM(1), ACSS2(1), HADHA(1), LDHA(1), LDHAL6A(1), LDHB(1), ACACA(0), ACACB(0), ACAT1(0), ACAT2(0), ACSS1(0), ACSS3(0), ALDH1B1(0), ALDH2(0), ALDH3A2(0), ALDH6A1(0), ALDH7A1(0), ALDH9A1(0), ECHS1(0), EHHADH(0), HIBCH(0), LDHAL6B(0), LDHC(0), MCEE(0), MLYCD(0), MUT(0), PCCA(0), PCCB(0), SUCLG1(0), SUCLG2(0)	0.999999	0.999997	0.6178	0.233047	0.00282646	0.00094957	0.733933	0.999985	0.999994	0.999992	0.999917	1	0.0129538	0.999994	0.999995
PID_FAK_PATHWAY	Pathway_541	JUN(3), ACTN1(2), ARHGEF11(1), ASAP1(1), CCND1(1), ETS1(1), FYN(1), MAP2K1(1), MAPK9(1), PLCG1(1), PTPN21(1), RAF1(1), SH3GL1(1), VCL(1), ACTA1(0), ARHGAP26(0), ARHGAP35(0), ARHGEF7(0), BCAR1(0), BMX(0), BRAF(0), CAPN2(0), CRK(0), DOCK1(0), ELMO1(0), GIT2(0), GRB2(0), GRB7(0), ITGA5(0), ITGAV(0), ITGB1(0), ITGB5(0), KLF8(0), MAP2K4(0), MAPK1(0), MAPK8(0), MAPK8IP3(0), MMP14(0), NCK1(0), NCK2(0), …	0.999999	0.999997	0.999981	0.986064	0.88294	0.565245	0.902091	0.999985	0.999994	0.972828	0.38401	1	0.0133017	0.31751	0.999995
REACTOME_CITRIC_ACID_CYCLE_TCA_CYCLE	Pathway_12	SUCLA2(2), ACO2(1), CS(1), DLST(1), IDH2(1), MDH2(1), NNT(1), OGDH(1), DLD(0), FH(0), IDH3A(0), IDH3B(0), IDH3G(0), SDHA(0), SDHB(0), SDHC(0), SDHD(0), SUCLG1(0), SUCLG2(0)	0.999999	0.999997	0.402627	0.0393062	0.0256549	0.000125161	0.0144737	NA	NA	0.796818	0.891583	1	0.0133974	0.695542	0.999995
PID_PI3K_PLC_TRK_PATHWAY	Pathway_636	FOXO3(2), GSK3B(2), CCND1(1), GAB1(1), NRAS(1), PLCG1(1), YWHAE(1), YWHAH(1), YWHAQ(1), YWHAZ(1), AGAP2(0), AKT1(0), BAD(0), CAMK2A(0), CAMK4(0), CREB1(0), EGR1(0), EPB41L1(0), GRB2(0), HRAS(0), KRAS(0), NGF(0), NTRK1(0), PDPK1(0), PIK3CA(0), PIK3R1(0), PRKCD(0), SFN(0), SHC1(0), SOS1(0), SRC(0), STAT5A(0), TRPC3(0), TRPV1(0), YWHAB(0), YWHAG(0)	0.999999	0.999997	0.8155	0.471038	0.113091	0.414835	0.675145	0.999985	0.999994	0.253749	0.590499	1	0.0142319	0.105643	0.999995
REACTOME_RNA_POL_II_PRE_TRANSCRIPTION_EVENTS	Pathway_363	GTF2H1(3), POLR2A(3), POLR2E(3), TCEB3(3), CDK9(2), ERCC2(2), ERCC3(2), GTF2H2(2), POLR2B(2), POLR2L(2), SUPT5H(2), CCNT2(1), GTF2B(1), GTF2H4(1), POLR2C(1), POLR2D(1), POLR2G(1), POLR2H(1), POLR2J(1), SSRP1(1), SUPT16H(1), SUPT4H1(1), TCEA1(1), TCEB2(1), CCNH(0), CCNT1(0), CDK7(0), CTDP1(0), ELL(0), GTF2A1(0), GTF2A2(0), GTF2E1(0), GTF2E2(0), GTF2F1(0), GTF2F2(0), GTF2H3(0), MNAT1(0), NCBP1(0), …	0.999999	0.999997	0.46102	0.0151602	4.52585e-10	0.574981	0.12286	0.999985	0.999994	0.774076	0.999917	0.875767	0.0145156	0.00273101	0.0245467
REACTOME_SIGNALING_BY_EGFR_IN_CANCER	Pathway_258	HSP90AA1(3), RPS27A(3), AKT3(2), CLTA(2), FOXO3(2), ITPR3(2), ADCY3(1), ADCY4(1), CALM1(1), CALM2(1), CASP9(1), GAB1(1), MAP2K1(1), NRAS(1), PDE1B(1), PLCG1(1), PRKAR1B(1), RAF1(1), RICTOR(1), TSC2(1), UBA52(1), ADAM10(0), ADAM12(0), ADAM17(0), ADCY1(0), ADCY2(0), ADCY5(0), ADCY6(0), ADCY7(0), ADCY8(0), ADCY9(0), ADRBK1(0), AKT1(0), AKT1S1(0), AKT2(0), AP2A1(0), AP2A2(0), AP2B1(0), AP2M1(0), AP2S…	0.999999	0.999997	0.724401	0.795148	0.683207	0.129692	0.472905	0.999985	0.999994	0.944048	0.507465	1	0.015531	0.0216814	0.999995
REACTOME_GLUCOSE_METABOLISM	Pathway_35	ALDOA(2), ALDOC(2), PCK2(2), CALM1(1), CALM2(1), ENO1(1), GOT2(1), MDH2(1), PCK1(1), PFKL(1), PGK1(1), PGM1(1), PHKA1(1), PPP2CB(1), PPP2R1B(1), PPP2R5D(1), PYGL(1), TPI1(1), UGP2(1), AGL(0), ALDOB(0), CALM3(0), ENO2(0), ENO3(0), FBP1(0), FBP2(0), GAPDH(0), GAPDHS(0), GBE1(0), GOT1(0), GPI(0), GYG1(0), GYG2(0), GYS1(0), GYS2(0), MDH1(0), PC(0), PFKFB1(0), PFKFB2(0), PFKFB3(0), PFKFB4(0), PFKM(0),…	0.709288	0.999997	0.930999	0.00168712	0.0449102	0.0508961	0.542725	0.999985	0.999994	0.446182	0.999917	1	0.0162271	0.99331	0.999995
REACTOME_G1_S_TRANSITION	Pathway_322	RPA1(6), PSMD11(3), PSMD4(3), RPA2(3), RPA3(3), RPS27A(3), MCM2(2), MCM6(2), PCNA(2), PSMD10(2), CDT1(1), CUL1(1), MCM3(1), POLE2(1), PPP2CB(1), PPP2R1B(1), PRIM2(1), PSMA5(1), PSMB2(1), PSMC1(1), PSMC3(1), PSMC4(1), PSMC5(1), UBA52(1), WEE1(1), CCNA1(0), CCNA2(0), CCNB1(0), CCNE1(0), CCNE2(0), CCNH(0), CDC25A(0), CDC45(0), CDC6(0), CDC7(0), CDK1(0), CDK2(0), CDK7(0), CDKN1A(0), CDKN1B(0), CKS1B(…	0.999999	0.999997	0.556814	0.936953	0.00482243	0.998999	0.672678	0.999985	0.999994	0.835171	0.825108	1	0.0169187	0.167029	0.295049
REACTOME_PYRUVATE_METABOLISM_AND_CITRIC_ACID_TCA_CYCLE	Pathway_10	SUCLA2(2), ACO2(1), CS(1), DLAT(1), DLST(1), IDH1(1), IDH2(1), LDHA(1), LDHB(1), MDH2(1), NNT(1), OGDH(1), PDHA1(1), SLC16A1(1), ADHFE1(0), BSG(0), D2HGDH(0), DLD(0), FH(0), IDH3A(0), IDH3B(0), IDH3G(0), L2HGDH(0), PDHB(0), PDHX(0), PDK1(0), PDK2(0), PDK3(0), PDK4(0), PDP1(0), PDP2(0), PDPR(0), SDHA(0), SDHB(0), SDHC(0), SDHD(0), SLC16A3(0), SUCLG1(0), SUCLG2(0)	0.999999	0.999997	0.167057	0.022535	0.000198753	0.000330833	0.0199681	0.999985	0.999994	0.999992	0.999917	1	0.0173999	0.467773	0.147385
PID_ILK_PATHWAY	Pathway_924	HSP90AA1(3), JUN(3), PPP1R12A(3), ACTN1(2), GSK3B(2), PARP1(2), CCND1(1), ILK(1), PARVB(1), RHOG(1), RICTOR(1), RUVBL1(1), RUVBL2(1), ZYX(1), AKT1(0), ARHGEF6(0), ARHGEF7(0), AURKA(0), CDC37(0), CDC42(0), CKAP5(0), CREB1(0), CTNNB1(0), DIAPH1(0), ELMO2(0), GIT2(0), ILKAP(0), IQGAP1(0), LIMS1(0), MYL9(0), NACA(0), NCK2(0), PARVA(0), PARVG(0), PPP1R14A(0), PPP1R14B(0), PPP1R14C(0), PXN(0), RAC1(0),…	0.999999	0.999997	0.944026	0.606875	0.782307	0.98687	1	0.999985	0.999994	0.878986	0.999917	1	0.0176402	0.410848	0.999995
BIOCARTA_FAS_PATHWAY	Pathway_962	JUN(3), PRKDC(3), DFFA(2), LMNB1(2), PARP1(2), CASP8(1), LMNA(1), RIPK2(1), SPTAN1(1), ARHGDIB(0), CASP10(0), CASP3(0), CASP6(0), CASP7(0), CFLAR(0), DAXX(0), DFFB(0), FADD(0), FAF1(0), FAS(0), FASLG(0), LMNB2(0), MAP2K4(0), MAP3K1(0), MAP3K7(0), MAPK8(0), PAK1(0), PAK2(0), PTPN13(0), RB1(0)	0.999999	0.999997	0.999981	0.95155	0.977846	0.219362	0.305072	0.236726	0.999994	0.149102	0.947466	1	0.0176422	0.525729	0.999995
REACTOME_ORC1_REMOVAL_FROM_CHROMATIN	Pathway_820	PSMD11(3), PSMD4(3), RPS27A(3), MCM2(2), MCM6(2), PSMD10(2), CDT1(1), MCM3(1), PSMA5(1), PSMB2(1), PSMC1(1), PSMC3(1), PSMC4(1), PSMC5(1), UBA52(1), CCNA1(0), CCNA2(0), CDC6(0), CDK2(0), CDKN1A(0), CDKN1B(0), MCM4(0), MCM5(0), MCM7(0), MCM8(0), ORC1(0), ORC2(0), ORC3(0), ORC4(0), ORC5(0), ORC6(0), PSMA1(0), PSMA2(0), PSMA3(0), PSMA4(0), PSMA6(0), PSMA7(0), PSMA8(0), PSMB1(0), PSMB10(0), PSMB3(0),…	0.999999	0.999997	0.481435	0.859913	0.017796	0.864007	0.974727	0.999985	0.999994	0.701668	0.355297	1	0.017758	0.0538128	0.324796
REACTOME_GLYCOSAMINOGLYCAN_METABOLISM	Pathway_73	CHPF2(1), CHST12(1), CHST7(1), SDC2(1), VCAN(1), ABCC5(0), ACAN(0), AGRN(0), ARSB(0), B3GALT6(0), B3GAT1(0), B3GAT3(0), B3GNT1(0), B3GNT2(0), B3GNT3(0), B3GNT4(0), B3GNT7(0), B4GALT1(0), B4GALT2(0), B4GALT3(0), B4GALT4(0), B4GALT5(0), B4GALT6(0), B4GALT7(0), BCAN(0), BGN(0), CD44(0), CHPF(0), CHST1(0), CHST11(0), CHST13(0), CHST14(0), CHST15(0), CHST2(0), CHST3(0), CHST5(0), CHST6(0), CHST9(0), C…	0.999999	0.999997	NA	NA	NA	0.950812	1	0.999985	0.999994	0.676583	0.749189	1	0.0196744	0.655267	0.999995
PID_INSULIN_GLUCOSE_PATHWAY	Pathway_455	GSK3B(2), INSR(2), PPP1CC(2), YWHAE(1), YWHAH(1), YWHAQ(1), YWHAZ(1), AKT1(0), AKT2(0), ASIP(0), GYS1(0), INS(0), LNPEP(0), PPP1R3A(0), PRKCI(0), PRKCZ(0), RHOQ(0), SFN(0), SLC2A4(0), STX4(0), STXBP4(0), TBC1D4(0), TRIP10(0), VAMP2(0), YWHAB(0), YWHAG(0)	0.999999	0.999997	0.493018	0.158278	0.338346	0.843925	0.759805	0.999985	0.999994	0.235778	0.517171	1	0.020169	0.795528	0.999995
REACTOME_CLASS_A1_RHODOPSIN_LIKE_RECEPTORS	Pathway_1182	ADRB2(1), ANXA1(1), CCL2(1), CCR3(1), CCR5(1), CHRM3(1), FFAR1(1), FSHB(1), GAST(1), KISS1(1), MC4R(1), MLN(1), NPBWR1(1), OPN4(1), OXTR(1), POMC(1), PROKR2(1), RRH(1), SSTR5(1), TSHR(1), ADORA2A(0), ADORA2B(0), ADORA3(0), ADRA1A(0), ADRA1B(0), ADRA1D(0), ADRA2A(0), ADRB1(0), ADRB3(0), AGT(0), AGTR1(0), AGTR2(0), APLNR(0), APP(0), AVP(0), AVPR1A(0), AVPR2(0), BDKRB1(0), BDKRB2(0), BRS3(0), C3(0),…	0.999999	0.999997	NA	NA	NA	NA	1	0.999985	0.999994	0.991505	0.999917	1	0.0204729	0.999994	0.999995
REACTOME_ELONGATION_ARREST_AND_RECOVERY	Pathway_367	POLR2A(3), POLR2E(3), TCEB3(3), CDK9(2), POLR2B(2), POLR2L(2), SUPT5H(2), CCNT2(1), POLR2C(1), POLR2D(1), POLR2G(1), POLR2H(1), POLR2J(1), SSRP1(1), SUPT16H(1), SUPT4H1(1), TCEA1(1), TCEB2(1), CCNT1(0), CTDP1(0), ELL(0), GTF2F1(0), GTF2F2(0), POLR2F(0), POLR2I(0), POLR2K(0), TCEB1(0)	0.999999	0.999997	0.207281	0.0140517	1.27618e-08	0.341426	0.469963	0.999985	0.999994	0.633514	0.876215	1	0.0211918	0.000208354	0.0018154
REACTOME_P53_INDEPENDENT_G1_S_DNA_DAMAGE_CHECKPOINT	Pathway_798	PSMD11(3), PSMD4(3), RPS27A(3), CHEK1(2), CHEK2(2), PSMD10(2), PSMA5(1), PSMB2(1), PSMC1(1), PSMC3(1), PSMC4(1), PSMC5(1), UBA52(1), ATM(0), CDC25A(0), PSMA1(0), PSMA2(0), PSMA3(0), PSMA4(0), PSMA6(0), PSMA7(0), PSMA8(0), PSMB1(0), PSMB10(0), PSMB3(0), PSMB4(0), PSMB5(0), PSMB6(0), PSMB7(0), PSMB8(0), PSMB9(0), PSMC2(0), PSMC6(0), PSMD1(0), PSMD12(0), PSMD13(0), PSMD14(0), PSMD2(0), PSMD3(0), PSM…	0.999999	0.999997	0.057565	0.960993	0.120157	0.999944	1	0.999985	0.999994	0.463343	0.438207	1	0.0229769	0.0415909	0.180878
REACTOME_ASSEMBLY_OF_THE_PRE_REPLICATIVE_COMPLEX	Pathway_787	PSMD11(3), PSMD4(3), RPS27A(3), MCM2(2), MCM6(2), PSMD10(2), CDT1(1), MCM3(1), PSMA5(1), PSMB2(1), PSMC1(1), PSMC3(1), PSMC4(1), PSMC5(1), UBA52(1), CDC6(0), E2F1(0), E2F2(0), E2F3(0), GMNN(0), MCM4(0), MCM5(0), MCM7(0), MCM8(0), ORC1(0), ORC2(0), ORC3(0), ORC4(0), ORC5(0), ORC6(0), PSMA1(0), PSMA2(0), PSMA3(0), PSMA4(0), PSMA6(0), PSMA7(0), PSMA8(0), PSMB1(0), PSMB10(0), PSMB3(0), PSMB4(0), PSMB…	0.999999	0.999997	0.481435	0.913317	0.0213767	0.913199	1	0.999985	0.999994	0.727703	0.337619	1	0.0258957	0.0415909	0.72248
REACTOME_ANTIGEN_PROCESSING_UBIQUITINATION_PROTEASOME_DEGRADATION	Pathway_832	ANAPC2(3), HUWE1(3), PSMD11(3), PSMD4(3), RPS27A(3), TRIM9(3), CUL3(2), FBXO4(2), PJA2(2), PSMD10(2), SAE1(2), TRIP12(2), UBE3A(2), ASB11(1), ASB13(1), ASB8(1), BLMH(1), CDC27(1), CDC34(1), CUL1(1), CUL2(1), FBXW8(1), PJA1(1), PSMA5(1), PSMB2(1), PSMC1(1), PSMC3(1), PSMC4(1), PSMC5(1), RNF220(1), TCEB2(1), TRIM32(1), UBA52(1), UBA6(1), UBE2A(1), UBE2B(1), UBE2G2(1), UBE2M(1), UBE2N(1), WSB1(1), A…	0.999999	0.999997	0.123778	0.849888	0.411288	0.998142	0.947818	0.999985	0.999994	0.545456	0.335157	1	0.0261566	0.033461	0.169324
REACTOME_APC_CDC20_MEDIATED_DEGRADATION_OF_NEK2A	Pathway_836	ANAPC2(3), RPS27A(3), BUB1B(1), CDC27(1), UBA52(1), ANAPC1(0), ANAPC10(0), ANAPC11(0), ANAPC4(0), ANAPC5(0), ANAPC7(0), BUB3(0), CDC16(0), CDC20(0), CDC23(0), CDC26(0), MAD2L1(0), NEK2(0), UBE2C(0), UBE2D1(0), UBE2E1(0)	0.999999	0.999997	0.722218	0.125657	0.0326926	0.999944	1	0.999985	0.999994	0.999992	0.999917	1	0.0265776	0.176553	0.157384
REACTOME_FORMATION_OF_THE_HIV1_EARLY_ELONGATION_COMPLEX	Pathway_361	GTF2H1(3), POLR2A(3), POLR2E(3), ERCC2(2), ERCC3(2), GTF2H2(2), POLR2B(2), POLR2L(2), SUPT5H(2), GTF2H4(1), POLR2C(1), POLR2D(1), POLR2G(1), POLR2H(1), POLR2J(1), SUPT4H1(1), CCNH(0), CDK7(0), CTDP1(0), GTF2F1(0), GTF2F2(0), GTF2H3(0), MNAT1(0), NCBP1(0), NCBP2(0), POLR2F(0), POLR2I(0), POLR2K(0)	0.999999	0.999997	0.255226	0.0125745	4.41573e-09	0.336711	0.264567	0.999985	0.999994	0.661094	0.971217	0.490782	0.0268897	0.00368671	0.00599844
REACTOME_MRNA_CAPPING	Pathway_362	GTF2H1(3), POLR2A(3), POLR2E(3), ERCC2(2), ERCC3(2), GTF2H2(2), POLR2B(2), POLR2L(2), SUPT5H(2), GTF2H4(1), POLR2C(1), POLR2D(1), POLR2G(1), POLR2H(1), POLR2J(1), CCNH(0), CDK7(0), GTF2F1(0), GTF2F2(0), GTF2H3(0), MNAT1(0), NCBP1(0), NCBP2(0), POLR2F(0), POLR2I(0), POLR2K(0), RNGTT(0), RNMT(0)	0.999999	0.999997	0.128653	0.0047144	1.91902e-08	0.458822	0.383248	0.999985	0.999994	0.661094	0.971217	0.344763	0.0268897	0.00368671	0.00599844
KEGG_SNARE_INTERACTIONS_IN_VESICULAR_TRANSPORT	Pathway_1261	STX18(1), STX1B(1), STX6(1), TSNARE1(1), VTI1B(1), BET1(0), BET1L(0), BNIP1(0), GOSR1(0), GOSR2(0), SEC22B(0), SNAP23(0), SNAP25(0), SNAP29(0), SNAP47(0), STX10(0), STX11(0), STX12(0), STX16(0), STX17(0), STX19(0), STX1A(0), STX2(0), STX3(0), STX4(0), STX5(0), STX7(0), STX8(0), USE1(0), VAMP1(0), VAMP2(0), VAMP3(0), VAMP4(0), VAMP5(0), VAMP7(0), VAMP8(0), VTI1A(0), YKT6(0)	0.999999	0.999997	NA	NA	NA	0.574981	0.721638	0.999985	0.896666	0.805439	0.340746	1	0.0298557	0.440772	0.999995
REACTOME_MRNA_SPLICING_MINOR_PATHWAY	Pathway_372	POLR2A(3), POLR2E(3), POLR2B(2), POLR2L(2), PRPF8(2), SF3B3(2), SNRNP200(2), SRSF7(2), DDX23(1), POLR2C(1), POLR2D(1), POLR2G(1), POLR2H(1), POLR2J(1), PRPF6(1), SF3B2(1), SNRPD2(1), TXNL4A(1), EFTUD2(0), GTF2F1(0), GTF2F2(0), LSM2(0), NCBP1(0), NCBP2(0), NHP2L1(0), POLR2F(0), POLR2I(0), POLR2K(0), SF3B1(0), SF3B4(0), SF3B5(0), SNRNP40(0), SNRPB(0), SNRPD1(0), SNRPD3(0), SNRPE(0), SNRPF(0), SNRPG…	0.672789	0.646432	0.556814	0.689204	0.0891635	0.240779	0.918747	0.999985	0.999994	0.24306	0.0373234	1	0.0298557	0.000118695	5.71215e-05
PID_NFAT_3PATHWAY	Pathway_1023	GSK3B(2), MAPK14(2), CSNK1A1(1), MAPK9(1), NUP214(1), RAN(1), YWHAE(1), YWHAH(1), YWHAQ(1), YWHAZ(1), AKAP5(0), BAD(0), BAX(0), BCL2(0), BCL2L1(0), CABIN1(0), CAMK4(0), CASP3(0), CREBBP(0), CSNK2A1(0), EP300(0), FKBP1A(0), FKBP8(0), KPNA2(0), KPNB1(0), MAP3K1(0), MAP3K8(0), MAPK3(0), MAPK8(0), MEF2D(0), NFATC1(0), NFATC2(0), NFATC3(0), NR4A1(0), PIM1(0), PPP3CA(0), PPP3CB(0), PPP3R1(0), PRKACA(0)…	0.999999	0.999997	0.336257	0.963535	0.925823	0.581075	0.915465	0.999985	0.999994	0.847787	0.903982	1	0.0345847	0.996027	0.999995
REACTOME_MITOTIC_G1_G1_S_PHASES	Pathway_313	RPA1(6), PSMD11(3), PSMD4(3), RPA2(3), RPA3(3), RPS27A(3), MCM2(2), MCM6(2), MYBL2(2), PCNA(2), PSMD10(2), CCND1(1), CCND2(1), CDKN2B(1), CDT1(1), CUL1(1), HDAC1(1), MCM3(1), POLE2(1), PPP2CB(1), PPP2R1B(1), PRIM2(1), PSMA5(1), PSMB2(1), PSMC1(1), PSMC3(1), PSMC4(1), PSMC5(1), RBBP4(1), RBL1(1), UBA52(1), WEE1(1), CCNA1(0), CCNA2(0), CCNB1(0), CCND3(0), CCNE1(0), CCNE2(0), CCNH(0), CDC25A(0), CDC…	0.999999	0.999997	0.442923	0.986064	0.0053605	0.889163	0.651781	0.999985	0.999994	0.912431	0.999917	1	0.035366	0.218956	0.571456
REACTOME_DESTABILIZATION_OF_MRNA_BY_AUF1_HNRNP_D0	Pathway_776	PSMD11(3), PSMD4(3), RPS27A(3), HSPA8(2), PSMD10(2), EIF4G1(1), HNRNPD(1), PSMA5(1), PSMB2(1), PSMC1(1), PSMC3(1), PSMC4(1), PSMC5(1), UBA52(1), HSPA1B(0), HSPB1(0), PABPC1(0), PSMA1(0), PSMA2(0), PSMA3(0), PSMA4(0), PSMA6(0), PSMA7(0), PSMA8(0), PSMB1(0), PSMB10(0), PSMB3(0), PSMB4(0), PSMB5(0), PSMB6(0), PSMB7(0), PSMB8(0), PSMB9(0), PSMC2(0), PSMC6(0), PSMD1(0), PSMD12(0), PSMD13(0), PSMD14(0)…	0.999999	0.999997	0.0815069	0.887311	0.199305	0.853701	1	0.999985	0.999994	0.36062	0.136251	1	0.0357321	0.0664415	0.373022
BIOCARTA_TEL_PATHWAY	Pathway_366	HSP90AA1(3), POLR2A(3), IGF1R(1), AKT1(0), BCL2(0), EGFR(0), KRAS(0), MYC(0), PPP2CA(0), PRKCA(0), RB1(0), TEP1(0), TERF1(0), TERT(0), TNKS(0), TP53(0), XRCC5(0), XRCC6(0)	0.999999	0.999997	0.999981	0.970708	0.82888	0.812838	0.727426	0.999985	0.999994	0.927574	0.999917	1	0.0361593	0.877721	0.999995
REACTOME_M_G1_TRANSITION	Pathway_331	RPA1(6), PSMD11(3), PSMD4(3), RPA2(3), RPA3(3), RPS27A(3), MCM2(2), MCM6(2), PSMD10(2), CDT1(1), MCM3(1), POLE2(1), PRIM2(1), PSMA5(1), PSMB2(1), PSMC1(1), PSMC3(1), PSMC4(1), PSMC5(1), UBA52(1), CDC45(0), CDC6(0), CDC7(0), CDK2(0), DBF4(0), E2F1(0), E2F2(0), E2F3(0), GMNN(0), MCM10(0), MCM4(0), MCM5(0), MCM7(0), MCM8(0), ORC1(0), ORC2(0), ORC3(0), ORC4(0), ORC5(0), ORC6(0), POLA1(0), POLA2(0), P…	0.999999	0.999997	0.656172	0.986851	0.0103491	0.950996	0.859848	0.999985	0.999994	0.674545	0.43137	1	0.0375542	0.117155	0.753318
REACTOME_SIGNALING_BY_FGFR_IN_DISEASE	Pathway_265	RPS27A(3), AKT3(2), FOXO3(2), ITPR3(2), TRIM24(2), ADCY3(1), ADCY4(1), CALM1(1), CALM2(1), CASP9(1), FGF22(1), FGF6(1), FGFR1OP(1), GAB1(1), GAB2(1), MAP2K1(1), NRAS(1), PDE1B(1), PLCG1(1), PPP2CB(1), PRKAR1B(1), RAF1(1), RICTOR(1), TSC2(1), UBA52(1), ADCY1(0), ADCY2(0), ADCY5(0), ADCY6(0), ADCY7(0), ADCY8(0), ADCY9(0), ADRBK1(0), AKT1(0), AKT1S1(0), AKT2(0), BAD(0), BCR(0), BRAF(0), CALM3(0), CA…	0.999999	0.999997	0.999981	0.647665	0.963145	0.628508	0.655763	0.999985	0.999994	0.509898	0.946341	1	0.0376226	0.0482915	0.999995
PID_CXCR4_PATHWAY	Pathway_645	ARRB2(1), CD3D(1), CFL1(1), FYN(1), GNAI3(1), ITCH(1), ITGA3(1), LYN(1), PIK3R2(1), PLCB3(1), RICTOR(1), ADRBK1(0), AKT1(0), ARR3(0), BAD(0), BCAR1(0), BLK(0), CD247(0), CD3E(0), CD3G(0), CD4(0), CDC42(0), CRK(0), CSK(0), CXCL12(0), CXCR4(0), DNM1(0), FGR(0), FOXO1(0), GNA13(0), GNAI1(0), GNAI2(0), GNAO1(0), GNAZ(0), GNB1(0), GNB2L1(0), GRK6(0), HCK(0), HGS(0), HLA-DRA(0), HLA-DRB1(0), INPP5D(0),…	0.999999	0.999997	0.849337	0.928141	0.960727	0.75792	0.684669	0.999985	0.999994	0.747331	0.974531	1	0.0378974	0.916008	0.999995
REACTOME_GLUCONEOGENESIS	Pathway_33	ALDOA(2), ALDOC(2), PCK2(2), ENO1(1), GOT2(1), MDH2(1), PCK1(1), PGK1(1), TPI1(1), ALDOB(0), ENO2(0), ENO3(0), FBP1(0), FBP2(0), GAPDH(0), GAPDHS(0), GOT1(0), GPI(0), MDH1(0), PC(0), PFKFB1(0), PGAM1(0), PGAM2(0), PRKACA(0), PRKACB(0), PRKACG(0), SLC25A1(0), SLC25A10(0), SLC25A11(0), SLC25A12(0), SLC25A13(0)	0.999999	0.999997	0.999981	0.0345136	0.0022152	0.131341	0.542725	0.999985	0.999994	0.146688	0.926198	1	0.0387427	0.999994	0.999995
PID_LIS1_PATHWAY	Pathway_729	MAP1B(2), PAFAH1B2(2), CDK5R2(1), DYNC1H1(1), DYNLT1(1), KATNA1(1), PAFAH1B1(1), PLA2G7(1), PPP2R5D(1), YWHAE(1), ABL1(0), CDC42(0), CDK5(0), CDK5R1(0), CLIP1(0), CSNK2A1(0), DAB1(0), DCX(0), IQGAP1(0), LRP8(0), LRPAP1(0), NDEL1(0), NUDC(0), PAFAH1B3(0), RAC1(0), RELN(0), RHOA(0), VLDLR(0)	0.999999	0.999997	0.999981	0.98671	0.753157	0.741534	1	0.999985	0.999994	0.942134	0.865565	1	0.0389747	0.0265205	0.497657
PID_ECADHERIN_STABILIZATION_PATHWAY	Pathway_466	ACTN1(2), LIMA1(2), CTNNA1(1), ENAH(1), IGF1R(1), LPP(1), MYO6(1), VASP(1), VCL(1), ZYX(1), ABI1(0), AQP3(0), AQP5(0), ARF6(0), CAMSAP3(0), CDH1(0), CTNNB1(0), CTNND1(0), CYFIP2(0), DIAPH1(0), EFNA1(0), EGF(0), EGFR(0), EPHA2(0), EXOC3(0), EXOC4(0), GIT1(0), HGF(0), IGF1(0), KIFC3(0), MET(0), MGAT3(0), MLLT4(0), MYL2(0), NCK1(0), NCKAP1(0), PIP5K1C(0), PLEKHA7(0), PVRL2(0), RHOA(0), ROCK1(0), STX…	0.999999	0.999997	0.999981	0.466196	0.0596482	0.00456746	0.0857501	0.999985	0.999994	0.999992	0.96262	1	0.0396283	0.586063	0.999995
REACTOME_APC_C_CDC20_MEDIATED_DEGRADATION_OF_CYCLIN_B	Pathway_818	ANAPC2(3), RPS27A(3), CDC27(1), UBA52(1), ANAPC1(0), ANAPC10(0), ANAPC11(0), ANAPC4(0), ANAPC5(0), ANAPC7(0), CCNB1(0), CDC16(0), CDC20(0), CDC23(0), CDC26(0), CDK1(0), UBE2C(0), UBE2D1(0), UBE2E1(0)	0.999999	0.999997	0.88572	0.495162	0.127169	0.999944	1	0.999985	0.999994	0.999992	0.998245	1	0.0429853	0.573404	0.535566
ST_INTEGRIN_SIGNALING_PATHWAY	Pathway_309	ACTN1(2), AKT3(2), P4HB(2), ASAP1(1), FYN(1), ILK(1), ITGA3(1), MAPK9(1), MYLK2(1), PLCG1(1), RAF1(1), TERF2IP(1), TLN2(1), VASP(1), WAS(1), ZYX(1), ABL1(0), ACTR2(0), ACTR3(0), AKT1(0), AKT2(0), ANGPTL2(0), ARHGAP26(0), ARHGAP35(0), ARHGEF6(0), ARHGEF7(0), BCAR1(0), BRAF(0), CAV1(0), CDC42(0), CDKN2A(0), CRK(0), CSE1L(0), DOCK1(0), EPHB2(0), GRB2(0), GRB7(0), ITGA1(0), ITGA10(0), ITGA11(0), ITGA…	0.999999	0.999997	0.901482	0.960993	0.422368	0.742909	0.865049	0.999985	0.999994	0.424197	0.408543	1	0.044405	0.443039	0.999995
BIOCARTA_KREB_PATHWAY	Pathway_8	SUCLA2(2), ACO2(1), CS(1), IDH2(1), OGDH(1), FH(0), MDH1(0), SDHA(0)	0.999999	0.999997	0.930999	0.137405	0.150659	0.154463	0.242526	NA	NA	0.999992	0.970976	1	0.0448904	0.636774	0.999995
KEGG_PROTEASOME	Pathway_900	PSMD11(3), PSMD4(3), PSMA5(1), PSMB11(1), PSMB2(1), PSMC1(1), PSMC3(1), PSMC4(1), PSMC5(1), IFNG(0), POMP(0), PSMA1(0), PSMA2(0), PSMA3(0), PSMA4(0), PSMA6(0), PSMA7(0), PSMA8(0), PSMB1(0), PSMB10(0), PSMB3(0), PSMB4(0), PSMB5(0), PSMB6(0), PSMB7(0), PSMB8(0), PSMB9(0), PSMC2(0), PSMC6(0), PSMD1(0), PSMD12(0), PSMD13(0), PSMD14(0), PSMD2(0), PSMD3(0), PSMD6(0), PSMD7(0), PSMD8(0), PSME1(0), PSME2…	0.999999	0.999997	0.036036	0.755064	0.254105	0.836613	1	0.999985	0.999994	0.455082	0.328456	1	0.045418	0.116126	0.438779
REACTOME_EARLY_PHASE_OF_HIV_LIFE_CYCLE	Pathway_859	PPIA(2), CCR5(1), PSIP1(1), XRCC4(1), BANF1(0), CD4(0), CXCR4(0), FEN1(0), HMGA1(0), LIG1(0), LIG4(0), XRCC5(0), XRCC6(0)	0.999999	0.999997	0.999981	0.949547	0.849696	0.821437	0.70418	0.999985	0.999994	0.512673	0.999917	1	0.0458323	0.749554	0.999995
PID_ECADHERIN_KERATINOCYTE_PATHWAY	Pathway_611	CTNNA1(1), FYN(1), PLCG1(1), VASP(1), ZYX(1), AKT1(0), AKT2(0), CASR(0), CDH1(0), CTNNB1(0), CTNND1(0), EGFR(0), FMN1(0), JUP(0), PIK3CA(0), PIK3R1(0), PIP5K1A(0), RAC1(0), RHOA(0), SRC(0)	0.999999	0.999997	0.945574	0.928141	0.228146	0.999944	1	0.999985	0.999994	0.788773	0.999917	1	0.04591	0.636774	0.999995
KEGG_PYRUVATE_METABOLISM	Pathway_16	GLO1(2), PCK2(2), ACSS2(1), ACYP1(1), AKR1B1(1), DLAT(1), LDHA(1), LDHAL6A(1), LDHB(1), MDH2(1), ME2(1), PCK1(1), PDHA1(1), ACACA(0), ACACB(0), ACAT1(0), ACAT2(0), ACOT12(0), ACSS1(0), ACYP2(0), ALDH1B1(0), ALDH2(0), ALDH3A2(0), ALDH7A1(0), ALDH9A1(0), DLD(0), GRHPR(0), HAGH(0), HAGHL(0), LDHAL6B(0), LDHC(0), LDHD(0), MDH1(0), ME1(0), ME3(0), PC(0), PDHA2(0), PDHB(0), PKLR(0)	0.999999	0.999997	0.779848	0.128672	7.45443e-05	0.00596957	0.553849	0.999985	0.999994	0.858389	0.999917	1	0.0462182	0.999994	0.999995
REACTOME_TRNA_AMINOACYLATION	Pathway_202	AARS(2), EPRS(2), AARS2(1), HARS2(1), IARS(1), PPA1(1), PPA2(1), QARS(1), SARS2(1), WARS(1), YARS(1), AIMP1(0), AIMP2(0), CARS(0), CARS2(0), DARS(0), DARS2(0), EARS2(0), EEF1E1(0), FARS2(0), FARSA(0), FARSB(0), GARS(0), HARS(0), IARS2(0), KARS(0), LARS(0), LARS2(0), MARS(0), MARS2(0), NARS(0), NARS2(0), PARS2(0), RARS(0), RARS2(0), SARS(0), TARS(0), TARS2(0), VARS(0), VARS2(0), WARS2(0), YARS2(0)	0.999999	0.999997	0.930999	0.854268	0.00785232	0.297328	0.0221496	0.999985	0.999994	0.252929	0.910199	1	0.0462182	0.573404	0.999995
PID_RANBP2_PATHWAY	Pathway_1254	HDAC1(1), RAN(1), HDAC4(0), MDM2(0), PIAS1(0), PIAS2(0), RANBP2(0), RANGAP1(0), SUMO1(0), UBE2I(0), XPO1(0)	0.999999	0.999997	0.999981	0.776518	0.602457	0.685044	0.440496	0.999985	0.999994	0.446182	0.999917	1	0.0469993	0.106504	0.974163
REACTOME_L1CAM_INTERACTIONS	Pathway_1075	SPTBN1(3), CLTA(2), KIF4B(2), NCAM1(2), ANK1(1), CNTN1(1), CSNK2A2(1), DLG1(1), DLG3(1), DNM2(1), EZR(1), LAMB1(1), MAP2K1(1), MSN(1), NRCAM(1), RANBP9(1), RPS6KA3(1), SCN1B(1), SPTAN1(1), SPTBN2(1), ALCAM(0), ANK3(0), AP2A1(0), AP2A2(0), AP2B1(0), AP2M1(0), AP2S1(0), CLTC(0), CNTN2(0), CNTN6(0), CNTNAP1(0), CSNK2A1(0), CSNK2B(0), DCX(0), DNM1(0), DPYSL2(0), EGFR(0), FGFR1(0), ITGA1(0), ITGA2(0),…	0.999999	0.999997	0.8155	0.999422	0.400314	0.843747	0.554977	0.999985	0.999994	0.699798	0.839033	1	0.0479786	0.721501	0.999995
REACTOME_GPCR_DOWNSTREAM_SIGNALING	Pathway_243	AKT3(2), ITPR3(2), ADCY3(1), ADCY4(1), ADRB2(1), AKAP13(1), ANXA1(1), ARHGEF11(1), ARHGEF18(1), ARHGEF2(1), CCR3(1), CCR5(1), CHRM3(1), DGKD(1), FFAR1(1), FSHB(1), GABBR1(1), GAST(1), GNA11(1), GNA12(1), GNAI3(1), KALRN(1), KISS1(1), MC4R(1), MGLL(1), MLN(1), NPBWR1(1), OPN4(1), OR10H1(1), OR10J1(1), OR1A1(1), OR1A2(1), OR1J4(1), OR2B3(1), OR3A4P(1), OR4C3(1), OR4F6(1), OR4Q3(1), OR51A4(1), OR52E…	0.999999	0.999997	0.999981	0.731213	0.940869	0.399339	0.696771	0.999985	0.999994	0.539961	0.969586	1	0.0540254	0.999994	0.999995
KEGG_ENDOCYTOSIS	Pathway_666	PARD3(3), AGAP1(2), CLTA(2), HSPA8(2), LDLRAP1(2), VPS45(2), ADRB2(1), ARAP1(1), ARFGAP3(1), ARRB2(1), ASAP1(1), ASAP3(1), CCR5(1), CHMP4C(1), DNM2(1), EEA1(1), GRK7(1), HLA-B(1), HSPA1L(1), HSPA2(1), IGF1R(1), ITCH(1), PLD2(1), RAB11FIP2(1), RAB22A(1), SH3GL1(1), SH3GL3(1), STAMBP(1), VPS36(1), ACAP1(0), ACAP2(0), ACAP3(0), ADRB1(0), ADRB3(0), ADRBK1(0), ADRBK2(0), AGAP2(0), AP2A1(0), AP2A2(0), …	0.999999	0.999997	0.98805	0.240431	0.987402	0.576733	1	0.999985	0.999994	0.757829	0.438207	1	0.0557979	0.0107212	0.999995
REACTOME_APOPTOTIC_CLEAVAGE_OF_CELLULAR_PROTEINS	Pathway_877	ACIN1(3), LMNB1(2), TJP1(2), CASP8(1), LMNA(1), PKP1(1), PLEC(1), SPTAN1(1), ADD1(0), APC(0), BCAP31(0), BIRC2(0), BMX(0), CASP3(0), CASP6(0), CASP7(0), CDH1(0), CTNNB1(0), DBNL(0), DSG1(0), DSG2(0), DSG3(0), DSP(0), FNTA(0), GAS2(0), GSN(0), MAPT(0), OCLN(0), PRKCD(0), PRKCQ(0), PTK2(0), ROCK1(0), SATB1(0), STK24(0), TJP2(0), VIM(0)	0.999999	0.999997	0.934601	0.835334	0.415488	0.93965	1	0.778233	0.790269	0.845345	0.903982	1	0.0557979	0.446226	0.999995
REACTOME_GAB1_SIGNALOSOME	Pathway_549	AKT3(2), FOXO3(2), CASP9(1), GAB1(1), RICTOR(1), TSC2(1), AKT1(0), AKT1S1(0), AKT2(0), BAD(0), CDKN1A(0), CDKN1B(0), CHUK(0), CREB1(0), CSK(0), EGF(0), EGFR(0), FOXO1(0), FOXO4(0), GRB2(0), GSK3A(0), MAPKAP1(0), MDM2(0), MLST8(0), MTOR(0), NR4A1(0), PAG1(0), PDPK1(0), PHLPP1(0), PIK3CA(0), PIK3R1(0), PTEN(0), RPS6KB2(0), SRC(0), THEM4(0), TRIB3(0)	0.999999	0.999997	0.681458	NA	0.810533	0.999944	0.902091	0.999985	0.999994	0.999992	0.999917	1	0.0557979	0.101883	0.999995
REACTOME_CDK_MEDIATED_PHOSPHORYLATION_AND_REMOVAL_OF_CDC6	Pathway_817	PSMD11(3), PSMD4(3), RPS27A(3), PSMD10(2), PSMA5(1), PSMB2(1), PSMC1(1), PSMC3(1), PSMC4(1), PSMC5(1), UBA52(1), CDC6(0), CDK2(0), PSMA1(0), PSMA2(0), PSMA3(0), PSMA4(0), PSMA6(0), PSMA7(0), PSMA8(0), PSMB1(0), PSMB10(0), PSMB3(0), PSMB4(0), PSMB5(0), PSMB6(0), PSMB7(0), PSMB8(0), PSMB9(0), PSMC2(0), PSMC6(0), PSMD1(0), PSMD12(0), PSMD13(0), PSMD14(0), PSMD2(0), PSMD3(0), PSMD5(0), PSMD6(0), PSMD…	0.999999	0.999997	0.057565	0.960993	0.120157	0.892485	1	0.999985	0.999994	0.463343	0.154461	1	0.0579948	0.0591064	0.228823
REACTOME_ACTIVATION_OF_ATR_IN_RESPONSE_TO_REPLICATION_STRESS	Pathway_864	RPA1(6), RPA2(3), RPA3(3), ATRIP(2), CHEK1(2), MCM2(2), MCM6(2), ATR(1), MCM3(1), RAD9A(1), CDC25A(0), CDC25C(0), CDC45(0), CDC6(0), CDC7(0), CDK2(0), DBF4(0), HUS1(0), MCM10(0), MCM4(0), MCM5(0), MCM7(0), MCM8(0), ORC1(0), ORC2(0), ORC3(0), ORC4(0), ORC5(0), ORC6(0), RAD1(0), RAD17(0), RFC2(0), RFC3(0), RFC4(0), RFC5(0)	0.999999	0.999997	0.556814	0.960993	0.099401	0.937485	1	0.999985	0.999994	0.744134	0.723147	0.344763	0.0618929	0.265963	0.999995
REACTOME_CTNNB1_PHOSPHORYLATION_CASCADE	Pathway_1257	CSNK1A1(1), PPP2CB(1), PPP2R1B(1), PPP2R5B(1), PPP2R5D(1), PPP2R5E(1), APC(0), AXIN1(0), CTNNB1(0), FRAT1(0), FRAT2(0), PPP2CA(0), PPP2R1A(0), PPP2R5A(0), PPP2R5C(0)	0.999999	0.999997	0.999981	0.454487	0.110117	0.840586	0.784261	0.999985	0.999994	0.999992	0.999917	1	0.0618977	0.773494	0.999995
PID_PDGFRB_PATHWAY	Pathway_561	JUN(3), ACTN4(2), ARAP1(1), DNM2(1), FYN(1), GAB1(1), JUND(1), LYN(1), MAP2K1(1), MAPK9(1), NRAS(1), PIK3R2(1), PLCG1(1), RAF1(1), RPS6KA3(1), YWHAE(1), YWHAH(1), YWHAQ(1), YWHAZ(1), ABI1(0), ABL1(0), ACTA2(0), ACTR2(0), ACTR3(0), ARHGAP35(0), ARHGDIA(0), ARPC1B(0), ARPC2(0), ARPC3(0), ARPC4(0), ARPC5(0), BAIAP2(0), BCAR1(0), BLK(0), BRAF(0), BRK1(0), CBL(0), CRK(0), CSK(0), CTTN(0), CYFIP2(0), D…	0.999999	0.999997	0.695709	0.477245	0.167435	0.00768987	0.634094	0.999985	0.999994	0.881378	0.999917	1	0.0658998	0.999994	0.999995
REACTOME_SCF_BETA_TRCP_MEDIATED_DEGRADATION_OF_EMI1	Pathway_811	PSMD11(3), PSMD4(3), RPS27A(3), PSMD10(2), CUL1(1), PSMA5(1), PSMB2(1), PSMC1(1), PSMC3(1), PSMC4(1), PSMC5(1), UBA52(1), BTRC(0), CDC20(0), FBXO5(0), PSMA1(0), PSMA2(0), PSMA3(0), PSMA4(0), PSMA6(0), PSMA7(0), PSMA8(0), PSMB1(0), PSMB10(0), PSMB3(0), PSMB4(0), PSMB5(0), PSMB6(0), PSMB7(0), PSMB8(0), PSMB9(0), PSMC2(0), PSMC6(0), PSMD1(0), PSMD12(0), PSMD13(0), PSMD14(0), PSMD2(0), PSMD3(0), PSMD…	0.999999	0.999997	0.057565	0.986064	0.174736	0.948255	1	0.999985	0.999994	0.539961	0.136251	1	0.0719968	0.0979344	0.45723
REACTOME_VIF_MEDIATED_DEGRADATION_OF_APOBEC3G	Pathway_796	PSMD11(3), PSMD4(3), RPS27A(3), PSMD10(2), PSMA5(1), PSMB2(1), PSMC1(1), PSMC3(1), PSMC4(1), PSMC5(1), TCEB2(1), UBA52(1), APOBEC3G(0), CUL5(0), PSMA1(0), PSMA2(0), PSMA3(0), PSMA4(0), PSMA6(0), PSMA7(0), PSMA8(0), PSMB1(0), PSMB10(0), PSMB3(0), PSMB4(0), PSMB5(0), PSMB6(0), PSMB7(0), PSMB8(0), PSMB9(0), PSMC2(0), PSMC6(0), PSMD1(0), PSMD12(0), PSMD13(0), PSMD14(0), PSMD2(0), PSMD3(0), PSMD5(0), …	0.999999	0.999997	0.0194555	0.887311	0.104301	0.840586	1	0.999985	0.999994	0.527469	0.537043	1	0.0719968	0.11955	0.395768
REACTOME_MEMBRANE_TRAFFICKING	Pathway_474	RPS27A(3), CLTA(2), HSPA8(2), TJP1(2), AP3B1(1), CHMP4C(1), CPD(1), DNM2(1), FTH1(1), GJA4(1), IGF2R(1), M6PR(1), MYO6(1), SEC23A(1), SNAPIN(1), UBA52(1), VPS36(1), AP1B1(0), AP1G1(0), AP1M1(0), AP1M2(0), AP1S1(0), AP1S2(0), AP2M1(0), AP3S1(0), AP4B1(0), AP4E1(0), ARCN1(0), ARF1(0), ARFGAP1(0), ARRB1(0), BLOC1S1(0), BLOC1S3(0), CHMP2A(0), CHMP2B(0), CHMP3(0), CHMP4A(0), CHMP4B(0), CHMP5(0), CHMP6…	0.999999	0.999997	0.999981	0.526708	0.700424	0.999944	1	0.999985	0.999994	0.705742	0.0600489	1	0.0720048	0.649938	0.999995
BIOCARTA_UCALPAIN_PATHWAY	Pathway_1156	ACTN1(2), ACTN2(1), EZR(1), SPTAN1(1), ACTA1(0), ACTN3(0), CAPN1(0), CAPNS1(0), CAPNS2(0), ITGA1(0), ITGB1(0), PTK2(0), PXN(0), RAC1(0), RHOA(0), SRC(0), TLN1(0)	0.999999	0.999997	0.848007	0.986064	0.154491	0.535931	0.939391	0.999985	0.999994	0.665976	0.318557	1	0.0751214	0.999994	0.999995
BIOCARTA_PAR1_PATHWAY	Pathway_240	ARHGEF10(1), ARHGEF11(1), ARHGEF18(1), ARHGEF2(1), GNA12(1), ADCY1(0), ARHGEF1(0), ARHGEF12(0), ARHGEF15(0), ARHGEF16(0), ARHGEF17(0), ARHGEF19(0), ARHGEF3(0), ARHGEF4(0), ARHGEF5(0), ARHGEF6(0), ARHGEF7(0), ARHGEF9(0), F2(0), F2R(0), GNA13(0), GNAI1(0), GNAQ(0), GNB1(0), GNGT1(0), MAP3K7(0), PIK3CA(0), PIK3CG(0), PIK3R1(0), PLCB1(0), PPP1R12B(0), PRKCA(0), PRKCB(0), PTK2B(0), RHOA(0), ROCK1(0)	0.999999	0.999997	0.999981	0.865902	0.989806	0.515173	0.721638	0.999985	0.999994	0.999992	0.723147	1	0.0774861	0.298801	0.999995
REACTOME_EGFR_DOWNREGULATION	Pathway_809	RPS27A(3), CLTA(2), UBA52(1), AP2A1(0), AP2A2(0), AP2B1(0), AP2M1(0), AP2S1(0), CBL(0), CDC42(0), CLTC(0), EGF(0), EGFR(0), EPN1(0), EPS15(0), EPS15L1(0), GRB2(0), HGS(0), SH3GL2(0), SH3KBP1(0), SPRY1(0), SPRY2(0), STAM(0), STAM2(0)	0.999999	0.999997	0.930999	0.576229	0.628615	0.392978	0.795314	0.999985	0.999994	0.902132	0.56184	1	0.0791452	0.275971	0.999995
REACTOME_SIGNALING_BY_FGFR1_FUSION_MUTANTS	Pathway_559	TRIM24(2), FGFR1OP(1), GAB2(1), PLCG1(1), BCR(0), CNTRL(0), CPSF6(0), CUX1(0), FGFR1OP2(0), GRB2(0), MYO18A(0), PIK3CA(0), PIK3R1(0), STAT1(0), STAT3(0), STAT5A(0), STAT5B(0), ZMYM2(0)	0.999999	0.999997	0.801051	0.417259	0.710845	0.999944	1	0.999985	0.999994	0.757829	0.999917	1	0.0801719	0.961086	0.999995
PID_FANCONI_PATHWAY	Pathway_873	RPA1(6), FANCD2(5), FANCI(3), RAD50(3), RPA2(3), TOPBP1(3), ATRIP(2), BRCA1(2), CHEK1(2), NBN(2), ATR(1), BRIP1(1), FANCA(1), FANCL(1), H2AFX(1), PALB2(1), RAD9A(1), TOP3A(1), USP1(1), ATM(0), BLM(0), BRCA2(0), C17orf70(0), C19orf40(0), FAN1(0), FANCB(0), FANCC(0), FANCE(0), FANCF(0), FANCG(0), FANCM(0), FBXW11(0), HES1(0), HUS1(0), MRE11A(0), RAD1(0), RAD17(0), RFC2(0), RFC3(0), RFC4(0), RFC5(0)…	0.999999	0.999997	0.999981	0.986064	0.0551803	0.752031	0.325502	0.0532593	0.199851	0.917581	0.999917	0.509423	0.0814757	0.251785	0.999995
PID_LYSOPHOSPHOLIPID_PATHWAY	Pathway_237	JUN(3), GSK3B(2), ADCY3(1), ADCY4(1), GAB1(1), GNA11(1), GNA12(1), GNAI3(1), LYN(1), PLCB3(1), PLCG1(1), PLD2(1), TRIP6(1), ADCY1(0), ADCY2(0), ADCY5(0), ADCY6(0), ADCY7(0), ADCY8(0), ADCY9(0), ADRA1B(0), AKT1(0), ARHGEF1(0), BCAR1(0), CASP3(0), CRK(0), EGFR(0), FOS(0), GNA13(0), GNA14(0), GNA15(0), GNAI1(0), GNAI2(0), GNAO1(0), GNAQ(0), GNAZ(0), GNB1(0), HBEGF(0), HRAS(0), IL6(0), LPAR1(0), LPAR…	0.999999	0.999997	0.999981	NA	NA	0.508382	0.614275	0.999985	0.999994	0.539961	0.631032	1	0.0816456	0.877721	0.999995
REACTOME_CONVERSION_FROM_APC_C_CDC20_TO_APC_C_CDH1_IN_LATE_ANAPHASE	Pathway_1247	ANAPC2(3), CDC27(1), ANAPC1(0), ANAPC10(0), ANAPC11(0), ANAPC4(0), ANAPC5(0), ANAPC7(0), CDC14A(0), CDC16(0), CDC20(0), CDC23(0), CDC26(0), UBE2C(0), UBE2D1(0), UBE2E1(0)	0.999999	0.999997	0.264321	0.284473	0.00752972	0.998999	0.951211	0.999985	0.999994	0.999992	0.999917	1	0.0816456	0.749554	0.999995
REACTOME_AUTODEGRADATION_OF_THE_E3_UBIQUITIN_LIGASE_COP1	Pathway_801	PSMD11(3), PSMD4(3), RPS27A(3), PSMD10(2), PSMA5(1), PSMB2(1), PSMC1(1), PSMC3(1), PSMC4(1), PSMC5(1), RFWD2(1), UBA52(1), ATM(0), PSMA1(0), PSMA2(0), PSMA3(0), PSMA4(0), PSMA6(0), PSMA7(0), PSMA8(0), PSMB1(0), PSMB10(0), PSMB3(0), PSMB4(0), PSMB5(0), PSMB6(0), PSMB7(0), PSMB8(0), PSMB9(0), PSMC2(0), PSMC6(0), PSMD1(0), PSMD12(0), PSMD13(0), PSMD14(0), PSMD2(0), PSMD3(0), PSMD5(0), PSMD6(0), PSMD…	0.999999	0.999997	0.0442015	0.887311	0.104301	0.999944	1	0.999985	0.999994	0.545456	0.507465	1	0.0818937	0.0768813	0.228823
KEGG_FOCAL_ADHESION	Pathway_595	JUN(3), PPP1R12A(3), ACTN1(2), ACTN4(2), AKT3(2), GSK3B(2), PPP1CC(2), ACTN2(1), CCND1(1), CCND2(1), COL1A1(1), FYN(1), IGF1R(1), ILK(1), ITGA3(1), LAMB1(1), LAMB2(1), MAP2K1(1), MAPK9(1), MYLK2(1), PARVB(1), PDGFA(1), PIK3R2(1), PPP1CA(1), RAC2(1), RAF1(1), RASGRF1(1), TLN2(1), TNXB(1), VASP(1), VCL(1), ZYX(1), ACTB(0), ACTG1(0), ACTN3(0), AKT1(0), AKT2(0), ARHGAP35(0), ARHGAP5(0), BAD(0), BCAR1…	0.999999	0.999997	0.901482	0.935957	0.724273	0.88803	1	0.999985	0.999994	0.999992	0.492693	1	0.0822972	0.916008	0.999995
PID_HDAC_CLASSI_PATHWAY	Pathway_943	GATAD2B(3), FKBP3(1), GATA1(1), GATA2(1), HDAC1(1), HDAC2(1), HDAC9(1), KAT2B(1), NCOR2(1), PPARG(1), RAN(1), RBBP4(1), TFCP2(1), CHD3(0), CHD4(0), CREBBP(0), EP300(0), GATAD2A(0), HDAC10(0), HDAC11(0), HDAC3(0), HDAC4(0), HDAC5(0), HDAC6(0), HDAC7(0), HDAC8(0), MAX(0), MBD2(0), MBD3(0), MBD3L2(0), MTA2(0), MXD1(0), NCOR1(0), NFKB1(0), NFKBIA(0), NR2C1(0), PRKACA(0), PRMT5(0), RANBP2(0), RANGAP1(…	0.999999	0.999997	0.526419	0.871229	0.0605855	0.999944	0.873558	0.999985	0.999994	0.643486	0.999917	1	0.0822972	0.488902	0.733816
PID_MYC_ACTIV_PATHWAY	Pathway_65	HSP90AA1(3), HUWE1(3), NCL(3), HSPA4(2), MTDH(2), NBN(2), CAD(1), CCND2(1), DDX18(1), EIF4E(1), EIF4G1(1), ENO1(1), KAT5(1), LDHA(1), MTA1(1), NPM1(1), ODC1(1), RUVBL1(1), RUVBL2(1), TRRAP(1), ACTL6A(0), BAX(0), BCAT1(0), BIRC5(0), BMI1(0), CCNB1(0), CDC25A(0), CDCA7(0), CDK4(0), CREBBP(0), E2F3(0), EIF2S1(0), EIF4A1(0), EP300(0), FOSL1(0), GAPDH(0), GPAM(0), HMGA1(0), HSPD1(0), ID2(0), IREB2(0),…	0.999999	0.999997	0.999981	0.477245	0.641196	0.999944	0.756757	0.999985	0.999994	0.893084	0.999917	1	0.0822972	0.999994	0.999995
REACTOME_NEF_MEDIATES_DOWN_MODULATION_OF_CELL_SURFACE_RECEPTORS_BY_RECRUITING_THEM_TO_CLATHRIN_ADAPTERS	Pathway_195	ATP6V1H(2), B2M(1), AP1B1(0), AP1G1(0), AP1M1(0), AP1M2(0), AP1S1(0), AP1S2(0), AP2A1(0), AP2A2(0), AP2B1(0), AP2M1(0), AP2S1(0), ARF1(0), CD28(0), CD4(0), CD8B(0), HLA-A(0), LCK(0), PACS1(0)	0.999999	0.999997	0.999981	0.394907	0.786825	0.575945	0.897004	NA	0.999994	0.999992	0.995986	1	0.0822972	0.877351	0.999995
REACTOME_UNFOLDED_PROTEIN_RESPONSE	Pathway_147	HSP90B1(2), ACADVL(1), ATP6V0D1(1), CCL2(1), ERN1(1), EXOSC3(1), EXOSC8(1), HSPA5(1), KHSRP(1), LMNA(1), NFYA(1), PPP2R5B(1), ADD1(0), ARFGAP1(0), ASNS(0), ATF3(0), ATF4(0), ATF6(0), C19orf10(0), CALR(0), CTDSP2(0), CUL7(0), CXXC1(0), DCP2(0), DCTN1(0), DDIT3(0), DDX11(0), DIS3(0), DNAJB11(0), DNAJB9(0), DNAJC3(0), EDEM1(0), EIF2AK3(0), EIF2S1(0), EXOSC1(0), EXOSC2(0), EXOSC4(0), EXOSC5(0), EXOSC…	0.999999	0.999997	0.985293	0.98671	0.173799	0.685044	0.991594	0.999985	0.999994	0.999992	0.971217	1	0.0822972	0.875196	0.999995
REACTOME_PHOSPHORYLATION_OF_THE_APC_C	Pathway_1245	ANAPC2(3), PLK1(2), CDC27(1), ANAPC1(0), ANAPC10(0), ANAPC11(0), ANAPC4(0), ANAPC5(0), ANAPC7(0), CCNB1(0), CDC16(0), CDC23(0), CDC26(0), CDK1(0), UBE2C(0), UBE2D1(0), UBE2E1(0)	0.999999	0.999997	0.320416	0.835334	0.075749	0.999944	1	0.999985	0.999994	0.999992	0.999917	1	0.0871406	0.595895	0.491459
REACTOME_AXON_GUIDANCE	Pathway_673	HSP90AA1(3), SPTBN1(3), CLTA(2), FARP2(2), KIF4B(2), NCAM1(2), ANK1(1), ARHGEF11(1), CACNB2(1), CFL1(1), CNTN1(1), COL1A1(1), CSNK2A2(1), DLG1(1), DLG3(1), DNM2(1), ENAH(1), EZR(1), FYN(1), HSP90AB1(1), LAMB1(1), MAP2K1(1), MSN(1), MYH9(1), NRAS(1), NRCAM(1), PFN1(1), PLCG1(1), PLXNA3(1), RAC2(1), RAF1(1), RANBP9(1), RHOG(1), RPS6KA3(1), SCN1B(1), SEMA3A(1), SEMA3E(1), SPTAN1(1), SPTBN2(1), VASP(…	0.999999	0.999997	0.848007	0.999422	0.176143	0.207433	0.784261	0.999985	0.999994	0.806325	0.687589	1	0.0880917	0.450603	0.999995
PID_ERA_GENOMIC_PATHWAY	Pathway_185	JUN(3), ANP32A(2), BRCA1(2), DDX17(2), PCNA(2), CCND1(1), COL18A1(1), DDX54(1), DSCAM(1), HDAC1(1), MED1(1), MTA1(1), NCOA2(1), NCOR2(1), NEDD8(1), NR0B2(1), PHB2(1), UBE2M(1), ABCA3(0), AP1B1(0), APBB1(0), ATP5J(0), AXIN2(0), C3(0), CALCOCO1(0), CD82(0), CEBPB(0), CHUK(0), CTSD(0), EBAG9(0), EP300(0), ESR1(0), ESR2(0), GREB1(0), HDAC4(0), HSF2(0), KLRC3(0), LCOR(0), LMO4(0), MPG(0), MYC(0), NCOA…	0.999999	0.999997	0.965196	0.302134	0.6941	0.999944	1	0.999985	0.999994	0.999992	0.938286	1	0.0891953	0.918509	0.999995
PID_ERB_GENOMIC_PATHWAY	Pathway_1260	DDX54(1), NCOA2(1), NEDD8(1), NR0B2(1), SMARCB1(1), UBE2M(1), C3(0), ESR2(0), NCOA1(0), NCOA3(0), NR0B1(0), SMARCA4(0), SMARCE1(0), UBA3(0), ZNF14(0)	0.999999	0.999997	0.999981	0.590981	0.241544	0.999944	1	0.999985	0.999994	0.724867	0.999917	1	0.0917228	0.999994	0.999995
REACTOME_CROSS_PRESENTATION_OF_SOLUBLE_EXOGENOUS_ANTIGENS_ENDOSOMES	Pathway_910	PSMD11(3), PSMD4(3), PSMD10(2), PSMA5(1), PSMB2(1), PSMC1(1), PSMC3(1), PSMC4(1), PSMC5(1), CD207(0), FCGR1A(0), MRC2(0), PSMA1(0), PSMA2(0), PSMA3(0), PSMA4(0), PSMA6(0), PSMA7(0), PSMA8(0), PSMB1(0), PSMB10(0), PSMB3(0), PSMB4(0), PSMB5(0), PSMB6(0), PSMB7(0), PSMB8(0), PSMB9(0), PSMC2(0), PSMC6(0), PSMD1(0), PSMD12(0), PSMD13(0), PSMD14(0), PSMD2(0), PSMD3(0), PSMD5(0), PSMD6(0), PSMD7(0), PSM…	0.999999	0.999997	0.0635998	0.755064	0.164446	0.999944	1	0.999985	0.999994	0.667019	0.450064	1	0.09245	0.317937	0.627729
KEGG_MISMATCH_REPAIR	Pathway_341	RPA1(6), RFC1(3), RPA2(3), RPA3(3), MSH6(2), PCNA(2), MSH2(1), EXO1(0), LIG1(0), MLH1(0), MSH3(0), PMS2(0), POLD1(0), POLD2(0), POLD3(0), POLD4(0), RFC2(0), RFC3(0), RFC4(0), RFC5(0), RPA4(0), SSBP1(0)	0.999999	0.999997	0.999981	0.858539	0.00697934	0.349183	0.554909	0.999985	0.999994	0.720794	0.706249	0.146596	0.0948647	0.649938	0.999995
REACTOME_INHIBITION_OF_THE_PROTEOLYTIC_ACTIVITY_OF_APC_C_REQUIRED_FOR_THE_ONSET_OF_ANAPHASE_BY_MITOTIC_SPINDLE_CHECKPOINT_COMPONENTS	Pathway_1246	ANAPC2(3), BUB1B(1), CDC27(1), ANAPC1(0), ANAPC10(0), ANAPC11(0), ANAPC4(0), ANAPC5(0), ANAPC7(0), BUB3(0), CDC16(0), CDC20(0), CDC23(0), CDC26(0), MAD2L1(0), UBE2C(0), UBE2D1(0), UBE2E1(0)	0.999999	0.999997	0.384871	0.229424	0.00391955	0.999944	1	0.999985	0.999994	0.927574	0.971217	1	0.104441	0.319873	0.419674
REACTOME_TRANS_GOLGI_NETWORK_VESICLE_BUDDING	Pathway_475	CLTA(2), HSPA8(2), AP3B1(1), CPD(1), DNM2(1), FTH1(1), IGF2R(1), M6PR(1), SNAPIN(1), AP1B1(0), AP1G1(0), AP1M1(0), AP1M2(0), AP1S1(0), AP1S2(0), AP3S1(0), AP4B1(0), AP4E1(0), ARF1(0), ARRB1(0), BLOC1S1(0), BLOC1S3(0), CLTC(0), CTSZ(0), DNAJC6(0), DNASE2(0), DTNBP1(0), FTL(0), GAK(0), GBF1(0), GNS(0), HIP1R(0), NAPA(0), NECAP1(0), OCRL(0), PICALM(0), PIK3C2A(0), PUM1(0), RAB5C(0), SH3D19(0), SH3GL…	0.999999	0.999997	0.999981	0.422182	0.836272	0.823523	0.64215	0.999985	0.999994	0.993517	0.0189933	1	0.104441	0.875646	0.999995
KEGG_COLORECTAL_CANCER	Pathway_634	JUN(3), AKT3(2), GSK3B(2), MSH6(2), CASP9(1), CCND1(1), MAP2K1(1), MAPK9(1), MSH2(1), PIK3R2(1), RAC2(1), RAF1(1), TCF7L1(1), AKT1(0), AKT2(0), APC(0), APC2(0), APPL1(0), ARAF(0), AXIN1(0), AXIN2(0), BAD(0), BAX(0), BCL2(0), BIRC5(0), BRAF(0), CASP3(0), CTNNB1(0), CYCS(0), DCC(0), FOS(0), KRAS(0), LEF1(0), MAPK1(0), MAPK10(0), MAPK3(0), MAPK8(0), MLH1(0), MSH3(0), MYC(0), PIK3CA(0), PIK3CB(0), PI…	0.999999	0.999997	0.612336	0.859913	0.54261	0.868614	1	0.999985	0.999994	0.999992	0.999917	1	0.105166	0.875196	0.999995
PID_FOXO_PATHWAY	Pathway_118	CAT(2), FOXO3(2), PLK1(2), CSNK1A1(1), CSNK1G1(1), KAT2B(1), MAPK9(1), RAN(1), SOD2(1), YWHAE(1), YWHAH(1), YWHAQ(1), YWHAZ(1), AKT1(0), BCL2L11(0), BCL6(0), CCNB1(0), CDK2(0), CDKN1B(0), CHUK(0), CREBBP(0), CSNK1D(0), CSNK1E(0), CSNK1G2(0), CSNK1G3(0), CTNNB1(0), EP300(0), FASLG(0), FBXO32(0), FOXO1(0), FOXO4(0), G6PC(0), GADD45A(0), IKBKB(0), MAPK10(0), MAPK8(0), MST1(0), RALA(0), RALB(0), RBL2…	0.999999	0.999997	0.433127	0.606875	0.669639	0.92908	0.965349	0.999985	0.999994	0.871813	0.954899	1	0.108128	0.0584556	0.999995
REACTOME_SEMAPHORIN_INTERACTIONS	Pathway_674	HSP90AA1(3), FARP2(2), ARHGEF11(1), CFL1(1), FYN(1), HSP90AB1(1), MYH9(1), PLXNA3(1), RAC2(1), RHOG(1), SEMA3A(1), SEMA3E(1), ARHGAP35(0), ARHGEF12(0), CD72(0), CDC42(0), CDK5(0), CDK5R1(0), CRMP1(0), DPYSL2(0), DPYSL3(0), DPYSL4(0), DPYSL5(0), ERBB2(0), FES(0), ITGA1(0), ITGB1(0), LIMK1(0), LIMK2(0), MET(0), MYH10(0), MYH11(0), MYH14(0), MYL12B(0), MYL6(0), MYL9(0), NRP1(0), PAK1(0), PAK2(0), PI…	0.999999	0.999997	0.999981	0.809179	0.0895578	0.349307	1	0.999985	0.999994	0.999992	0.999917	1	0.110291	0.791772	0.999995
KEGG_DNA_REPLICATION	Pathway_329	RPA1(6), RFC1(3), RPA2(3), RPA3(3), MCM2(2), MCM6(2), PCNA(2), DNA2(1), MCM3(1), POLE2(1), PRIM2(1), FEN1(0), LIG1(0), MCM4(0), MCM5(0), MCM7(0), POLA1(0), POLA2(0), POLD1(0), POLD2(0), POLD3(0), POLD4(0), POLE(0), POLE3(0), POLE4(0), PRIM1(0), RFC2(0), RFC3(0), RFC4(0), RFC5(0), RNASEH1(0), RNASEH2A(0), RNASEH2B(0), RNASEH2C(0), RPA4(0), SSBP1(0)	0.999999	0.999997	0.0603116	0.598274	0.501314	0.937485	0.991594	0.999985	0.999994	0.896785	0.999917	0.569773	0.11155	0.868191	0.999995
REACTOME_CLASS_B_2_SECRETIN_FAMILY_RECEPTORS	Pathway_1104	FZD7(1), FZD9(1), PTCH2(1), WNT1(1), ADCYAP1(0), ADCYAP1R1(0), ADM(0), ADM2(0), CALCA(0), CALCB(0), CALCRL(0), CD55(0), CD97(0), CRH(0), CRHR2(0), DHH(0), EMR1(0), EMR2(0), EMR3(0), FZD1(0), FZD10(0), FZD2(0), FZD3(0), FZD4(0), FZD5(0), FZD6(0), FZD8(0), GCG(0), GCGR(0), GHRH(0), GHRHR(0), GIP(0), GIPR(0), GLP1R(0), GLP2R(0), GNAS(0), GNB1(0), GNB2(0), GNB3(0), GNB4(0), GNB5(0), GNG11(0), GNG12(0…	0.999999	0.999997	0.999981	NA	NA	0.678929	0.356627	NA	NA	0.999992	0.926198	1	0.118506	0.877351	0.999995
REACTOME_P53_DEPENDENT_G1_DNA_DAMAGE_RESPONSE	Pathway_830	PSMD11(3), PSMD4(3), RPS27A(3), PSMD10(2), PSMA5(1), PSMB2(1), PSMC1(1), PSMC3(1), PSMC4(1), PSMC5(1), RFWD2(1), UBA52(1), ATM(0), CCNE1(0), CCNE2(0), CDK2(0), CDKN1A(0), CDKN1B(0), MDM2(0), PSMA1(0), PSMA2(0), PSMA3(0), PSMA4(0), PSMA6(0), PSMA7(0), PSMA8(0), PSMB1(0), PSMB10(0), PSMB3(0), PSMB4(0), PSMB5(0), PSMB6(0), PSMB7(0), PSMB8(0), PSMB9(0), PSMC2(0), PSMC6(0), PSMD1(0), PSMD12(0), PSMD13…	0.999999	0.999997	0.0442015	0.887311	0.104301	0.999944	1	0.999985	0.999994	0.633514	0.476964	1	0.118506	0.248556	0.460788
REACTOME_CIRCADIAN_CLOCK	Pathway_157	RPS27A(3), ATF2(2), SMARCD3(2), CCRN4L(1), CRY1(1), CUL1(1), MED1(1), NCOA2(1), NPAS2(1), RORA(1), UBA52(1), ARNTL(0), ARNTL2(0), AVP(0), BHLHE40(0), BHLHE41(0), BTRC(0), CLOCK(0), CPT1A(0), CREB1(0), CREBBP(0), CRY2(0), CSNK1D(0), CSNK1E(0), DBP(0), ELOVL3(0), EP300(0), F7(0), FBXL3(0), HDAC3(0), HIF1A(0), MEF2C(0), MEF2D(0), NAMPT(0), NCOA1(0), NCOA3(0), NCOA6(0), NCOR1(0), NR1D1(0), NR3C1(0), …	0.999999	0.999997	0.999981	0.915663	0.853915	0.655901	0.873558	0.999985	0.999994	0.843249	0.876215	1	0.120273	0.999994	0.999995
KEGG_RNA_POLYMERASE	Pathway_349	POLR2A(3), POLR2E(3), POLR2B(2), POLR2L(2), POLR1A(1), POLR1B(1), POLR1D(1), POLR2C(1), POLR2D(1), POLR2G(1), POLR2H(1), POLR2J(1), POLR2J3(1), POLR3A(1), POLR1C(0), POLR1E(0), POLR2F(0), POLR2I(0), POLR2J2(0), POLR2K(0), POLR3B(0), POLR3C(0), POLR3D(0), POLR3F(0), POLR3G(0), POLR3GL(0), POLR3H(0), POLR3K(0), ZNRD1(0)	0.999999	0.999997	0.167057	0.0470001	0.000558453	0.566235	0.340027	NA	0.999994	0.788773	0.905161	1	0.122026	0.00938498	0.0403442
BIOCARTA_PTDINS_PATHWAY	Pathway_63	GSK3B(2), ARHGEF2(1), EEA1(1), LYN(1), PFKL(1), PLCG1(1), AKT1(0), AP2A1(0), AP2M1(0), ARF1(0), BAD(0), BTK(0), GSK3A(0), JAG1(0), PDPK1(0), PFKM(0), PFKP(0), PRKCE(0), PRKCZ(0), RAB5A(0), RAC1(0), RPS6KB1(0), VAV2(0)	0.999999	0.999997	0.964246	0.995299	0.976311	0.999944	0.763626	0.999985	0.999994	0.995431	0.958646	1	0.122757	0.367324	0.999995
REACTOME_CLEAVAGE_OF_GROWING_TRANSCRIPT_IN_THE_TERMINATION_REGION_	Pathway_854	PCF11(3), SRSF7(2), CDC40(1), CLP1(1), PAPOLA(1), SRRM1(1), SRSF3(1), CPSF1(0), CPSF2(0), CPSF3(0), CPSF7(0), CSTF1(0), CSTF2(0), CSTF3(0), DHX38(0), LSM10(0), LSM11(0), MAGOH(0), NCBP1(0), NCBP2(0), NFX1(0), NUDT21(0), PABPN1(0), RBM8A(0), RNPS1(0), SLBP(0), SNRPB(0), SNRPD3(0), SNRPE(0), SNRPF(0), SNRPG(0), SRSF1(0), SRSF11(0), SRSF2(0), SRSF4(0), SRSF5(0), SRSF6(0), SRSF9(0), U2AF1(0), U2AF2(0…	0.999999	0.999997	0.737344	0.992796	0.594072	0.571029	1	0.999985	0.999994	0.796818	0.999917	1	0.123814	0.0900313	0.868159
REACTOME_INTEGRATION_OF_ENERGY_METABOLISM	Pathway_5	ITPR3(2), ACLY(1), ADCY3(1), ADCY4(1), CACNB2(1), CHRM3(1), FFAR1(1), GNA11(1), MARCKS(1), MLX(1), PLCB3(1), PPP2CB(1), PPP2R1B(1), PPP2R5D(1), PRKAR1B(1), SEC11C(1), SLC25A6(1), TKT(1), ABCC8(0), ACACA(0), ACACB(0), ADCY1(0), ADCY2(0), ADCY5(0), ADCY6(0), ADCY7(0), ADCY8(0), ADCY9(0), ADRA2A(0), AGPAT1(0), AKAP5(0), CACNA1A(0), CACNB3(0), CDX2(0), CTNNB1(0), DPP4(0), FASN(0), GATA4(0), GCG(0), G…	0.999999	0.999997	0.669722	0.579111	0.614355	0.453278	0.584914	0.999985	0.999994	0.699292	0.248754	1	0.125125	0.999994	0.999995
REACTOME_DNA_STRAND_ELONGATION	Pathway_327	RPA1(6), RPA2(3), RPA3(3), MCM2(2), MCM6(2), PCNA(2), DNA2(1), MCM3(1), PRIM2(1), CDC45(0), FEN1(0), GINS1(0), GINS2(0), GINS4(0), LIG1(0), MCM4(0), MCM5(0), MCM7(0), MCM8(0), POLA1(0), POLA2(0), POLD1(0), POLD2(0), POLD3(0), POLD4(0), PRIM1(0), RFC2(0), RFC3(0), RFC4(0), RFC5(0)	0.999999	0.999997	0.189285	0.606875	0.361753	0.999944	1	0.999985	0.999994	0.940582	0.999917	0.778876	0.125353	0.690163	0.999995
KEGG_SYSTEMIC_LUPUS_ERYTHEMATOSUS	Pathway_889	ACTN1(2), ACTN4(2), ACTN2(1), C8G(1), C9(1), FCGR2B(1), FCGR3B(1), H2AFV(1), H2AFX(1), H2AFY(1), HIST1H2BL(1), HIST3H2BB(1), HIST4H4(1), HLA-DMA(1), HLA-DOB(1), ACTN3(0), C1QA(0), C1QC(0), C1S(0), C2(0), C3(0), C4A(0), C5(0), C6(0), C7(0), C8A(0), C8B(0), CD28(0), CD40(0), CD40LG(0), CD80(0), CD86(0), CTSG(0), ELANE(0), FCGR1A(0), FCGR2A(0), FCGR3A(0), GRIN2A(0), H2AFJ(0), H2AFY2(0), H2AFZ(0), H2…	0.999999	0.999997	0.000123593	0.871229	0.000201573	0.999944	1	0.00366002	3.29633e-05	0.238436	0.327902	1	0.127107	0.31751	0.958324
PID_ARF6_TRAFFICKING_PATHWAY	Pathway_295	SPAG9(2), ADRB2(1), CTNNA1(1), DNM2(1), EXOC1(1), ITGA3(1), PLD2(1), TSHR(1), ACAP1(0), AGTR1(0), ARF6(0), AVPR2(0), BIN1(0), CDH1(0), CLTC(0), CPE(0), CTNNB1(0), CTNND1(0), EDNRB(0), EXOC2(0), EXOC3(0), EXOC4(0), EXOC5(0), EXOC6(0), EXOC7(0), IL2RA(0), INS(0), ITGA1(0), ITGA10(0), ITGA11(0), ITGA2(0), ITGA4(0), ITGA5(0), ITGA6(0), ITGA7(0), ITGA8(0), ITGA9(0), ITGAV(0), ITGB1(0), KLC1(0), MAPK8I…	0.999999	0.999997	0.965196	0.995803	0.0565414	0.191005	0.726069	0.999985	0.999994	0.692299	0.954899	1	0.127107	0.444724	0.999995
REACTOME_PROTEIN_FOLDING	Pathway_742	FBXO4(2), TBCB(2), AP3M1(1), ARFGEF2(1), CCT2(1), CCT3(1), CCT7(1), PFDN2(1), TBCA(1), TCP1(1), TUBA1C(1), ACTB(0), CCT4(0), CCT5(0), CCT6A(0), CCT8(0), FBXL3(0), FBXL5(0), FBXO6(0), FBXW2(0), FBXW4(0), FBXW5(0), FBXW7(0), FKBP9(0), KIF13A(0), KIFC3(0), LONP2(0), NOP56(0), PFDN1(0), PFDN4(0), PFDN5(0), PFDN6(0), SPHK1(0), TBCC(0), TBCD(0), TBCE(0), TUBA1A(0), TUBA1B(0), TUBA3C(0), TUBA3D(0), TUBA…	0.999999	0.999997	0.0606202	0.158071	0.110117	0.580189	0.523072	0.999985	0.999994	0.362665	0.0342009	1	0.127107	0.838539	0.999995
SIG_CD40PATHWAYMAP	Pathway_608	MAPK14(2), MAPK9(1), NFKBIB(1), TONSL(1), TRAF2(1), CD40(0), DUSP1(0), GORASP1(0), IKBKG(0), MAP2K4(0), MAP2K7(0), MAPK1(0), MAPK10(0), MAPK11(0), MAPK12(0), MAPK13(0), MAPK3(0), MAPK8(0), MAPK8IP1(0), MAPK8IP2(0), MAPK8IP3(0), MAPKAPK5(0), NFKB1(0), NFKB2(0), NFKBIA(0), NFKBIE(0), NFKBIL1(0), PIK3CA(0), PIK3CD(0), PIK3R1(0), SYT1(0), TRAF3(0), TRAF5(0), TRAF6(0)	0.999999	0.999997	NA	NA	NA	0.953268	0.991594	0.684461	0.976545	0.633514	0.48914	1	0.128571	0.41554	0.999995
REACTOME_SIGNALING_BY_TGF_BETA_RECEPTOR_COMPLEX	Pathway_777	PARD3(3), RPS27A(3), CDK9(2), PARP1(2), PPP1CC(2), ARHGEF18(1), CCNT2(1), CDK8(1), CDKN2B(1), HDAC1(1), NCOR2(1), PPP1CA(1), RBL1(1), SKI(1), TGIF1(1), TRIM33(1), UBA52(1), UCHL5(1), CCNC(0), CCNT1(0), CGN(0), E2F4(0), E2F5(0), F11R(0), FKBP1A(0), FURIN(0), JUNB(0), MEN1(0), MTMR4(0), MYC(0), NCOR1(0), PARD6A(0), PMEPA1(0), PPM1A(0), PPP1CB(0), PPP1R15A(0), PRKCZ(0), RHOA(0), SERPINE1(0), SKIL(0)…	0.999999	0.999997	0.999981	0.846019	0.885167	0.990462	0.951211	0.999985	0.999994	0.973498	0.999917	1	0.128722	0.133104	0.0268088
REACTOME_PPARA_ACTIVATES_GENE_EXPRESSION	Pathway_90	SMARCD3(2), ABCB4(1), ACADM(1), CDK8(1), CPT2(1), HMGCS1(1), MED1(1), MED14(1), MED16(1), MED17(1), MED20(1), MED21(1), MED23(1), MED24(1), MED26(1), MED30(1), MED4(1), MED8(1), NCOA2(1), NFYA(1), NPAS2(1), PPARG(1), RORA(1), TNFRSF21(1), ABCA1(0), ACOX1(0), ACSL1(0), AGT(0), ALAS1(0), ANGPTL4(0), ANKRD1(0), APOA1(0), APOA2(0), APOA5(0), ARNTL(0), CCNC(0), CD36(0), CDK19(0), CLOCK(0), CPT1A(0), C…	0.999999	0.999997	0.036036	0.946839	0.0471089	0.389002	0.742415	0.999985	0.999994	0.381733	0.116386	1	0.133344	0.999994	0.999995
REACTOME_SEMA3A_PLEXIN_REPULSION_SIGNALING_BY_INHIBITING_INTEGRIN_ADHESION	Pathway_672	FARP2(2), FYN(1), PLXNA3(1), SEMA3A(1), FES(0), NRP1(0), PIP5K1C(0), PLXNA1(0), PLXNA2(0), RAC1(0), RND1(0), RRAS(0), TLN1(0)	0.999999	0.999997	0.999981	NA	NA	0.924353	0.971133	0.999985	0.999994	0.999992	0.999917	1	0.133344	0.999994	0.999995
REACTOME_ROLE_OF_DCC_IN_REGULATING_APOPTOSIS	Pathway_1016	CASP9(1), APPL1(0), CASP3(0), DAPK1(0), DAPK2(0), DAPK3(0), DCC(0), MAGED1(0), UNC5A(0), UNC5B(0)	0.999999	0.999997	NA	NA	NA	NA	0.756862	0.999985	NA	0.999992	0.999917	NA	0.133534	0.999994	0.999995
KEGG_LIMONENE_AND_PINENE_DEGRADATION	Pathway_136	HADHA(1), NAT6(1), ALDH1B1(0), ALDH2(0), ALDH3A2(0), ALDH7A1(0), ALDH9A1(0), ECHS1(0), EHHADH(0), YOD1(0)	0.999999	0.999997	0.771793	0.871229	0.142274	0.126624	0.767702	NA	NA	0.999992	0.999917	1	0.134827	0.999994	0.999995
REACTOME_INTERFERON_SIGNALING	Pathway_699	RPS27A(3), TPR(3), EIF4A3(2), NCAM1(2), AAAS(1), ADAR(1), B2M(1), CAMK2B(1), EIF4E(1), EIF4G1(1), HLA-B(1), ICAM1(1), IFNA10(1), IFNAR1(1), IFNB1(1), KPNA1(1), KPNA5(1), NUP107(1), NUP133(1), NUP153(1), NUP210(1), NUP214(1), NUP50(1), PLCG1(1), PML(1), SP100(1), TRIM25(1), UBA52(1), UBE2N(1), XAF1(1), ARIH1(0), CAMK2A(0), CAMK2D(0), CD44(0), CIITA(0), DDX58(0), EGR1(0), EIF2AK2(0), EIF4A1(0), EIF…	0.999999	0.999997	0.554761	0.779868	0.668946	0.263667	1	0.999985	0.999994	0.757829	0.976639	1	0.136604	0.812742	0.999995
PID_AR_TF_PATHWAY	Pathway_308	HSP90AA1(3), JUN(3), GSK3B(2), MAPK14(2), POU2F1(2), TRIM24(2), APPBP2(1), GATA2(1), HDAC1(1), HOXB13(1), KAT2B(1), KAT5(1), NCOA2(1), NR2C2(1), AR(0), CARM1(0), CEBPA(0), CREBBP(0), DNAJA1(0), EGR1(0), EHMT2(0), EP300(0), FOXO1(0), GNB2L1(0), HDAC7(0), KAT7(0), KLK2(0), KLK3(0), MAP2K4(0), MAP2K6(0), MAPK8(0), MDM2(0), NCOA1(0), NR0B1(0), NR2C1(0), NR3C1(0), PDE9A(0), PKN1(0), RCHY1(0), REL(0), …	0.999999	0.999997	0.999981	0.999422	0.948516	0.981067	1	0.999985	0.999994	0.999992	0.999917	1	0.137627	0.206859	0.999995
REACTOME_ACTIVATION_OF_NF_KAPPAB_IN_B_CELLS	Pathway_804	PSMD11(3), PSMD4(3), RPS27A(3), PSMD10(2), BCL10(1), CUL1(1), NFKBIB(1), PSMA5(1), PSMB2(1), PSMC1(1), PSMC3(1), PSMC4(1), PSMC5(1), UBA52(1), BTRC(0), CARD11(0), CHUK(0), FBXW11(0), IKBKB(0), IKBKG(0), MALT1(0), MAP3K7(0), NFKBIA(0), NFKBIE(0), PRKCB(0), PSMA1(0), PSMA2(0), PSMA3(0), PSMA4(0), PSMA6(0), PSMA7(0), PSMA8(0), PSMB1(0), PSMB10(0), PSMB3(0), PSMB4(0), PSMB5(0), PSMB6(0), PSMB7(0), PS…	0.999999	0.999997	0.0680056	0.986064	0.174736	0.948255	1	0.999985	0.999994	0.497938	0.0726591	1	0.137973	0.105844	0.756984
REACTOME_THE_ROLE_OF_NEF_IN_HIV1_REPLICATION_AND_DISEASE_PATHOGENESIS	Pathway_194	ATP6V1H(2), B2M(1), FYN(1), AP1B1(0), AP1G1(0), AP1M1(0), AP1M2(0), AP1S1(0), AP1S2(0), AP2A1(0), AP2A2(0), AP2B1(0), AP2M1(0), AP2S1(0), ARF1(0), CD247(0), CD28(0), CD4(0), CD8B(0), DOCK2(0), ELMO1(0), HCK(0), HLA-A(0), LCK(0), PACS1(0), PAK2(0), RAC1(0)	0.999999	0.999997	0.999981	0.394907	0.786825	0.641999	0.932756	0.999985	0.999994	0.81793	0.890938	1	0.14723	0.649527	0.986886
REACTOME_SIGNALING_BY_GPCR	Pathway_256	AKT3(2), ITPR3(2), ADCY3(1), ADCY4(1), ADRB2(1), AKAP13(1), ANXA1(1), ARHGEF11(1), ARHGEF18(1), ARHGEF2(1), CALM1(1), CALM2(1), CCL2(1), CCR3(1), CCR5(1), CHRM3(1), DGKD(1), FFAR1(1), FSHB(1), FZD7(1), FZD9(1), GABBR1(1), GAST(1), GNA11(1), GNA12(1), GNAI3(1), GRM6(1), GRM7(1), KALRN(1), KISS1(1), MAP2K1(1), MC4R(1), MGLL(1), MLN(1), NPBWR1(1), NRAS(1), OPN4(1), OR10H1(1), OR10J1(1), OR1A1(1), OR…	0.999999	0.999997	0.897481	0.685252	0.430204	0.132216	0.636674	0.999985	0.999994	0.446182	0.98847	1	0.148136	0.999994	0.999995
REACTOME_OLFACTORY_SIGNALING_PATHWAY	Pathway_1198	OR10H1(1), OR10J1(1), OR1A1(1), OR1A2(1), OR1J4(1), OR2B3(1), OR3A4P(1), OR4C3(1), OR4F6(1), OR4Q3(1), OR51A4(1), OR52E8(1), OR5B2(1), OR6F1(1), OR8U1(1), GNAL(0), GNB1(0), GNGT1(0), OR10A3(0), OR10A4(0), OR10A5(0), OR10A7(0), OR10AG1(0), OR10C1(0), OR10G2(0), OR10G3(0), OR10G8(0), OR10H2(0), OR10J3(0), OR10K1(0), OR10K2(0), OR10P1(0), OR10R2(0), OR10T2(0), OR10V1(0), OR10W1(0), OR10X1(0), OR11A1…	0.999999	0.999997	NA	NA	NA	NA	NA	NA	NA	NA	0.954559	1	0.151293	0.877721	0.999995
BIOCARTA_PROTEASOME_PATHWAY	Pathway_467	PSMD11(3), UBE3A(2), PSMA5(1), PSMB2(1), PSMC3(1), PSMC4(1), UBE2A(1), PSMA1(0), PSMA2(0), PSMA3(0), PSMA4(0), PSMA6(0), PSMA7(0), PSMB1(0), PSMB3(0), PSMB4(0), PSMB5(0), PSMB6(0), PSMB7(0), PSMC2(0), PSMC6(0), PSMD12(0), PSMD14(0), PSMD6(0), PSMD8(0), RPN1(0), RPN2(0), UBA1(0)	0.999999	0.999997	0.147056	0.997946	0.550033	0.989718	0.975483	0.999985	0.999994	0.848935	0.48265	1	0.152654	0.883183	0.999995
KEGG_AMINOACYL_TRNA_BIOSYNTHESIS	Pathway_409	AARS(2), EPRS(2), AARS2(1), HARS2(1), IARS(1), QARS(1), SARS2(1), WARS(1), YARS(1), CARS(0), CARS2(0), DARS(0), DARS2(0), EARS2(0), FARS2(0), FARSA(0), FARSB(0), GARS(0), HARS(0), IARS2(0), KARS(0), LARS(0), LARS2(0), MARS(0), MARS2(0), MTFMT(0), NARS(0), NARS2(0), PARS2(0), PSTK(0), RARS(0), RARS2(0), SARS(0), SEPSECS(0), TARS(0), TARS2(0), TARSL2(0), VARS(0), VARS2(0), WARS2(0), YARS2(0)	0.999999	0.999997	0.98425	0.745448	0.0134329	0.305152	0.0406125	0.999985	0.999994	0.0190981	0.974531	1	0.152654	0.795435	0.999995
PID_MET_PATHWAY	Pathway_507	JUN(3), CTNNA1(1), EIF4E(1), EIF4EBP1(1), ETS1(1), GAB1(1), GAB2(1), MAP2K1(1), PLCG1(1), RAF1(1), RANBP9(1), AKT1(0), AKT1S1(0), AKT2(0), APC(0), ARF6(0), ARHGEF4(0), BAD(0), BCAR1(0), CBL(0), CDC42(0), CDH1(0), CRK(0), CRKL(0), CTNNB1(0), DEPTOR(0), EGR1(0), EPS15(0), F2RL2(0), GRB2(0), HGF(0), HGS(0), HRAS(0), INPP5D(0), INPPL1(0), KPNB1(0), MAP2K2(0), MAP2K4(0), MAP3K1(0), MAPK1(0), MAPK3(0),…	0.999999	0.999997	0.999981	0.709782	0.759405	0.515173	0.857751	0.999985	0.999994	0.927362	0.999917	1	0.152654	0.695542	0.999995
REACTOME_CDT1_ASSOCIATION_WITH_THE_CDC6_ORC_ORIGIN_COMPLEX	Pathway_828	PSMD11(3), PSMD4(3), RPS27A(3), PSMD10(2), CDT1(1), PSMA5(1), PSMB2(1), PSMC1(1), PSMC3(1), PSMC4(1), PSMC5(1), UBA52(1), CDC6(0), GMNN(0), MCM8(0), ORC1(0), ORC2(0), ORC3(0), ORC4(0), ORC5(0), ORC6(0), PSMA1(0), PSMA2(0), PSMA3(0), PSMA4(0), PSMA6(0), PSMA7(0), PSMA8(0), PSMB1(0), PSMB10(0), PSMB3(0), PSMB4(0), PSMB5(0), PSMB6(0), PSMB7(0), PSMB8(0), PSMB9(0), PSMC2(0), PSMC6(0), PSMD1(0), PSMD1…	0.999999	0.999997	0.0442015	0.915663	0.0627938	0.950812	1	0.999985	0.999994	0.757727	0.327902	1	0.152654	0.134819	0.999995
PID_FOXM1_PATHWAY	Pathway_968	CHEK2(2), PLK1(2), CCND1(1), CENPA(1), CENPF(1), MAP2K1(1), ONECUT1(1), AURKB(0), BIRC5(0), BRCA2(0), CCNA2(0), CCNB1(0), CCNB2(0), CCNE1(0), CDC25B(0), CDK1(0), CDK2(0), CDK4(0), CDKN2A(0), CENPB(0), CKS1B(0), CREBBP(0), EP300(0), ESR1(0), ETV5(0), FOS(0), FOXM1(0), GAS1(0), GSK3A(0), HIST1H2BA(0), LAMA4(0), MMP2(0), MYC(0), NEK2(0), NFATC3(0), RB1(0), SKP2(0), SP1(0), TGFA(0), XRCC1(0)	0.999999	0.999997	0.359771	0.865865	0.942098	0.325372	0.0742227	0.999985	0.999994	0.927362	0.492693	1	0.157813	0.999994	0.999995
KEGG_LYSINE_DEGRADATION	Pathway_22	SETD2(3), WHSC1(2), AASDHPPT(1), DLST(1), DOT1L(1), HADH(1), HADHA(1), OGDH(1), SETD1B(1), SETD8(1), AADAT(0), AASDH(0), AASS(0), ACAT1(0), ACAT2(0), ALDH1B1(0), ALDH2(0), ALDH3A2(0), ALDH7A1(0), ALDH9A1(0), ASH1L(0), BBOX1(0), ECHS1(0), EHHADH(0), EHMT1(0), EHMT2(0), GCDH(0), NSD1(0), OGDHL(0), PIPOX(0), PLOD1(0), PLOD2(0), PLOD3(0), SETD1A(0), SETD7(0), SETDB1(0), SETDB2(0), SETMAR(0), SUV39H1(…	0.999999	0.999997	0.669722	0.824487	0.246781	0.710545	0.635837	0.999985	0.999994	0.999992	0.999917	1	0.159358	0.999994	0.999995
REACTOME_NUCLEOTIDE_BINDING_DOMAIN_LEUCINE_RICH_REPEAT_CONTAINING_RECEPTOR_NLR_SIGNALING_PATHWAYS	Pathway_1043	MAPK14(2), TAB3(2), CASP8(1), CASP9(1), HSP90AB1(1), RIPK2(1), TAB1(1), UBE2N(1), AIM2(0), APP(0), BCL2(0), BCL2L1(0), BIRC2(0), BIRC3(0), CARD9(0), CASP1(0), CASP2(0), CASP4(0), CHUK(0), CYLD(0), IKBKB(0), IKBKG(0), IRAK1(0), IRAK2(0), MAP2K6(0), MAP3K7(0), MAPK11(0), MAPK12(0), MAPK13(0), MEFV(0), NLRC4(0), NLRP1(0), NLRP3(0), NOD1(0), NOD2(0), P2RX7(0), PANX1(0), PSTPIP1(0), PYCARD(0), TAB2(0)…	0.999999	0.999997	0.999981	0.526708	NA	0.997232	0.948543	0.999985	0.999994	0.999992	0.876215	1	0.165466	0.999994	0.999995
REACTOME_GOLGI_ASSOCIATED_VESICLE_BIOGENESIS	Pathway_520	CLTA(2), HSPA8(2), AP3B1(1), CPD(1), DNM2(1), FTH1(1), IGF2R(1), SNAPIN(1), AP1B1(0), AP1G1(0), AP1M1(0), AP1M2(0), AP1S1(0), AP1S2(0), AP3S1(0), AP4B1(0), AP4E1(0), ARF1(0), ARRB1(0), BLOC1S1(0), BLOC1S3(0), CLTC(0), DNAJC6(0), DTNBP1(0), FTL(0), GAK(0), HIP1R(0), NAPA(0), NECAP1(0), OCRL(0), PICALM(0), PIK3C2A(0), PUM1(0), RAB5C(0), SH3D19(0), SH3GL2(0), SNX2(0), SNX5(0), SNX9(0), SORT1(0), TBC…	0.999999	0.999997	0.999981	0.422182	0.836272	0.770161	0.587942	0.999985	0.999994	0.999992	0.074716	1	0.166042	0.983039	0.999995
BIOCARTA_EIF_PATHWAY	Pathway_1274	EIF3A(4), EEF2(2), EEF2K(2), EIF2S2(2), EIF1(1), EIF2S3(1), EIF4E(1), EIF4G1(1), EIF1AX(0), EIF2S1(0), EIF4A1(0), EIF4A2(0), EIF4G2(0), EIF4G3(0), EIF5(0), EIF6(0)	0.999999	0.999997	0.113467	0.915663	0.0113143	0.926744	0.934155	0.999985	0.999994	0.467353	0.88461	1	0.166226	0.410901	0.999995
REACTOME_CTLA4_INHIBITORY_SIGNALING	Pathway_936	AKT3(2), FYN(1), LYN(1), PPP2CB(1), PPP2R1B(1), PPP2R5B(1), PPP2R5D(1), PPP2R5E(1), AKT1(0), AKT2(0), CD80(0), CD86(0), CTLA4(0), LCK(0), PDPK1(0), PPP2CA(0), PPP2R1A(0), PPP2R5A(0), PPP2R5C(0), SRC(0), YES1(0)	0.999999	0.999997	0.854534	0.233047	0.0360528	0.8854	0.965349	0.999985	0.999994	0.804227	0.999917	1	0.168566	0.0178713	0.207231
REACTOME_INTEGRATION_OF_PROVIRUS	Pathway_981	PPIA(2), PSIP1(1), XRCC4(1), BANF1(0), HMGA1(0), LIG4(0), XRCC5(0), XRCC6(0)	0.999999	0.999997	0.999981	0.999422	0.988339	0.950812	0.784261	0.999985	0.999994	0.747331	0.940361	1	0.175282	0.999994	0.999995
BIOCARTA_ARAP_PATHWAY	Pathway_709	ARFGAP3(1), ARFGEF2(1), CYTH2(1), CYTH4(1), GPLD1(1), ARF1(0), ARFGAP1(0), ARFGEF1(0), CLTB(0), COPA(0), CYTH1(0), CYTH3(0), GBF1(0), KDELR1(0), KDELR2(0), KDELR3(0)	0.999999	0.999997	0.945574	NA	NA	0.999944	1	0.999985	0.999994	0.999992	0.738249	1	0.175396	0.999994	0.999995
KEGG_NEUROTROPHIN_SIGNALING_PATHWAY	Pathway_529	JUN(3), AKT3(2), FOXO3(2), GSK3B(2), MAPK14(2), CALM1(1), CALM2(1), CAMK2B(1), CAMK2G(1), GAB1(1), MAP2K1(1), MAPK9(1), NFKBIB(1), NRAS(1), NTRK3(1), PIK3R2(1), PLCG1(1), RAF1(1), RIPK2(1), RPS6KA3(1), YWHAE(1), YWHAH(1), YWHAQ(1), YWHAZ(1), ABL1(0), AKT1(0), AKT2(0), ARHGDIA(0), ARHGDIB(0), ATF4(0), BAD(0), BAX(0), BCL2(0), BDNF(0), BRAF(0), CALM3(0), CALML3(0), CALML5(0), CALML6(0), CAMK2A(0), …	0.999999	0.999997	0.999981	0.755064	0.0256549	0.314647	0.746984	0.999985	0.999994	0.893079	0.958691	1	0.176377	0.999994	0.999995
KEGG_OLFACTORY_TRANSDUCTION	Pathway_267	ADCY3(1), ARRB2(1), CALM1(1), CALM2(1), CAMK2B(1), CAMK2G(1), CNGA3(1), OR10H1(1), OR10J1(1), OR12D3(1), OR1A1(1), OR1A2(1), OR1J4(1), OR2B3(1), OR2J2(1), OR4C3(1), OR4F6(1), OR4Q3(1), OR51A4(1), OR52E8(1), OR6C6(1), OR6C75(1), OR6F1(1), OR8U1(1), ADRBK2(0), CALM3(0), CALML3(0), CALML5(0), CALML6(0), CAMK2A(0), CAMK2D(0), CLCA1(0), CLCA2(0), CLCA4(0), CNGA4(0), CNGB1(0), GNAL(0), GUCA1A(0), GUCA1…	0.999999	0.999997	0.849337	0.858539	0.620378	0.909799	0.540172	0.999985	0.999994	0.999992	0.999917	1	0.178016	0.745687	0.999995
REACTOME_TGF_BETA_RECEPTOR_SIGNALING_IN_EMT_EPITHELIAL_TO_MESENCHYMAL_TRANSITION	Pathway_792	PARD3(3), RPS27A(3), ARHGEF18(1), UBA52(1), CGN(0), F11R(0), FKBP1A(0), PARD6A(0), PRKCZ(0), RHOA(0), SMURF1(0), TGFB1(0), TGFBR1(0), TGFBR2(0)	0.999999	0.999997	0.956267	0.928141	0.746373	0.762358	0.792293	0.999985	0.999994	0.794263	0.517171	1	0.178971	0.250909	0.710368
REACTOME_G2_M_CHECKPOINTS	Pathway_863	RPA1(6), RPA2(3), RPA3(3), ATRIP(2), CHEK1(2), CHEK2(2), MCM2(2), MCM6(2), ATR(1), MCM3(1), RAD9A(1), WEE1(1), ATM(0), CCNB1(0), CCNB2(0), CDC25A(0), CDC25C(0), CDC45(0), CDC6(0), CDC7(0), CDK1(0), CDK2(0), DBF4(0), HUS1(0), MCM10(0), MCM4(0), MCM5(0), MCM7(0), MCM8(0), ORC1(0), ORC2(0), ORC3(0), ORC4(0), ORC5(0), ORC6(0), RAD1(0), RAD17(0), RFC2(0), RFC3(0), RFC4(0), RFC5(0)	0.999999	0.999997	0.57221	0.899271	0.105423	0.999944	1	0.999985	0.999994	0.806325	0.938234	0.261055	0.183048	0.393774	0.999995
KEGG_CIRCADIAN_RHYTHM_MAMMAL	Pathway_1275	CRY1(1), NPAS2(1), ARNTL(0), BHLHE40(0), BHLHE41(0), CLOCK(0), CRY2(0), CSNK1D(0), CSNK1E(0), NR1D1(0), PER1(0), PER2(0), PER3(0)	0.999999	0.999997	NA	0.915663	0.454236	NA	NA	0.999985	0.999994	NA	0.299048	1	0.183391	0.905454	0.999995
PID_S1P_META_PATHWAY	Pathway_736	GNA11(1), GNA12(1), GNAI3(1), ABCC1(0), GNA13(0), GNA14(0), GNA15(0), GNAI1(0), GNAI2(0), GNAO1(0), GNAQ(0), GNAZ(0), S1PR1(0), S1PR3(0), S1PR4(0), S1PR5(0), SGPL1(0), SGPP1(0), SPHK1(0), SPHK2(0)	0.999999	0.999997	0.883242	NA	NA	0.471973	0.667743	NA	NA	0.467353	0.921025	1	0.187292	0.999994	0.999995
KEGG_PROTEIN_EXPORT	Pathway_914	SEC61A2(2), SRP14(2), HSPA5(1), SEC11C(1), SEC61A1(1), SEC61B(1), SEC61G(1), SEC62(1), SRP72(1), IMMP1L(0), IMMP2L(0), OXA1L(0), SEC11A(0), SEC63(0), SPCS1(0), SPCS2(0), SPCS3(0), SRP19(0), SRP54(0), SRP68(0), SRP9(0), SRPR(0), SRPRB(0)	0.999999	0.999997	0.870999	0.999422	0.712815	0.992674	0.955333	0.999985	0.999994	0.999992	0.795607	1	0.197293	0.999994	0.999995
REACTOME_RESPIRATORY_ELECTRON_TRANSPORT_ATP_SYNTHESIS_BY_CHEMIOSMOTIC_COUPLING_AND_HEAT_PRODUCTION_BY_UNCOUPLING_PROTEINS_	Pathway_50	COX7A2L(2), ATP5B(1), ATP5E(1), ATP5G1(1), ETFB(1), ETFDH(1), NDUFA12(1), NDUFA6(1), NDUFA8(1), NDUFB8(1), NDUFS5(1), UQCRQ(1), ATP5A1(0), ATP5C1(0), ATP5D(0), ATP5F1(0), ATP5H(0), ATP5I(0), ATP5J(0), ATP5J2(0), ATP5L(0), ATP5O(0), COX4I1(0), COX5A(0), COX5B(0), COX6A1(0), COX6B1(0), COX6C(0), COX7B(0), COX7C(0), COX8A(0), CYC1(0), CYCS(0), ETFA(0), NDUFA1(0), NDUFA10(0), NDUFA11(0), NDUFA13(0), …	0.999999	0.999997	0.795757	0.883159	0.00417105	0.871387	1	NA	0.999994	0.149014	0.0764191	1	0.199972	0.0473454	0.0808353
PID_ALK1_PATHWAY	Pathway_995	ARRB2(1), PPP1CA(1), SMAD1(1), ACVR1(0), ACVR2A(0), ACVR2B(0), ACVRL1(0), BMPR2(0), CAV1(0), CSNK2B(0), ENG(0), FKBP1A(0), ID1(0), INHBA(0), MAPK1(0), MAPK3(0), SMAD4(0), SMAD5(0), SMAD7(0), SMAD9(0), TGFB1(0), TGFB3(0), TGFBR1(0), TGFBR2(0), TLX2(0)	0.999999	0.999997	0.999981	0.999422	0.550545	0.864007	1	0.999985	0.999994	0.999992	0.702633	1	0.203107	0.999994	0.999995
PID_RAC1_PATHWAY	Pathway_669	JUN(3), ATF2(2), MAPK14(2), CFL1(1), CTNNA1(1), MAPK9(1), ABI1(0), ABI2(0), ACTR2(0), ACTR3(0), ARHGAP5(0), ARHGDIA(0), ARPC1B(0), ARPC2(0), ARPC3(0), ARPC4(0), ARPC5(0), BAIAP2(0), BCAR1(0), BRK1(0), CDH1(0), CRK(0), CTNNB1(0), CYBA(0), CYBB(0), CYFIP2(0), IQGAP1(0), IQGAP3(0), LIMK1(0), MAP2K3(0), MAP2K4(0), MAP2K6(0), MAP2K7(0), MAP3K1(0), MAP3K11(0), MAPK8(0), NCF1(0), NCF2(0), NCKAP1(0), NOX…	0.999999	0.999997	0.729644	0.992796	0.812404	0.6195	0.97698	0.999985	0.999994	0.767512	0.856902	1	0.209034	0.999994	0.999995
REACTOME_SIGNALING_BY_CONSTITUTIVELY_ACTIVE_EGFR	Pathway_583	HSP90AA1(3), RPS27A(3), GAB1(1), NRAS(1), PLCG1(1), UBA52(1), CBL(0), CDC37(0), EGF(0), EGFR(0), GRB2(0), HRAS(0), KRAS(0), PIK3CA(0), PIK3R1(0), SHC1(0), SOS1(0)	0.999999	0.999997	0.999981	0.995803	0.593204	0.260549	0.759388	0.999985	0.999994	0.676583	0.56184	1	0.209034	0.464191	0.999995
PID_CDC42_PATHWAY	Pathway_568	JUN(3), ATF2(2), GSK3B(2), MAPK14(2), CFL1(1), CTNNA1(1), DLG1(1), ENAH(1), MAPK9(1), RAF1(1), RASGRF1(1), ACTR2(0), ACTR3(0), APC(0), ARHGDIA(0), ARHGEF6(0), ARHGEF7(0), ARPC1B(0), ARPC2(0), ARPC3(0), ARPC4(0), ARPC5(0), BAIAP2(0), BCAR1(0), BRAF(0), CBL(0), CDC42(0), CDC42BPA(0), CDH1(0), CTNNB1(0), DIAPH3(0), EPS8(0), EXOC7(0), F2RL2(0), HES5(0), HRAS(0), IQGAP1(0), IQGAP3(0), LIMK1(0), LIMK2(…	0.999999	0.999997	0.671333	0.999422	0.814061	0.691628	1	0.999985	0.999994	0.917306	0.838663	1	0.210548	0.999994	0.999995
REACTOME_AMYLOIDS	Pathway_920	B2M(1), H2AFX(1), HIST1H2BL(1), HIST3H2BB(1), HIST4H4(1), SEMG1(1), APCS(0), APOA1(0), APP(0), CALCA(0), CST3(0), FGA(0), GSN(0), H2AFZ(0), H3F3A(0), H3F3B(0), HIST1H2AC(0), HIST1H2AD(0), HIST1H2BA(0), HIST1H2BC(0), HIST1H2BD(0), HIST1H2BH(0), HIST1H2BJ(0), HIST1H2BK(0), HIST1H2BN(0), HIST1H3D(0), HIST1H3J(0), HIST1H4A(0), HIST1H4B(0), HIST1H4C(0), HIST1H4D(0), HIST1H4E(0), HIST1H4F(0), HIST1H4H(…	0.999999	0.999997	3.26532e-06	0.982881	1.16762e-06	0.433723	0.936158	0.00153894	4.38994e-06	0.151042	0.0493303	1	0.210548	0.149142	0.979651
REACTOME_SIGNALING_BY_ERBB2	Pathway_229	HSP90AA1(3), RPS27A(3), AKT3(2), FOXO3(2), ITPR3(2), ADCY3(1), ADCY4(1), CALM1(1), CALM2(1), CASP9(1), FYN(1), GAB1(1), MAP2K1(1), NRAS(1), PDE1B(1), PLCG1(1), PRKAR1B(1), RAF1(1), RICTOR(1), TSC2(1), UBA52(1), ADCY1(0), ADCY2(0), ADCY5(0), ADCY6(0), ADCY7(0), ADCY8(0), ADCY9(0), ADRBK1(0), AKT1(0), AKT1S1(0), AKT2(0), BAD(0), BTC(0), CALM3(0), CAMK4(0), CDC37(0), CDK1(0), CDKN1A(0), CDKN1B(0), C…	0.999999	0.999997	0.728546	0.581791	0.113091	0.105573	0.215605	0.999985	0.999994	0.716417	0.915646	1	0.210548	0.0998603	0.999995
BIOCARTA_INTEGRIN_PATHWAY	Pathway_1061	JUN(3), ACTN1(2), ACTN2(1), FYN(1), MAP2K1(1), RAF1(1), VCL(1), ZYX(1), ACTA1(0), ACTN3(0), BCAR1(0), BCR(0), CAPN1(0), CAPNS1(0), CAPNS2(0), CAV1(0), CRKL(0), CSK(0), GRB2(0), HRAS(0), ITGA1(0), ITGB1(0), MAP2K2(0), MAPK1(0), MAPK3(0), MAPK8(0), PPP1R12B(0), PTK2(0), PXN(0), RAP1A(0), RAPGEF1(0), RHOA(0), ROCK1(0), SHC1(0), SOS1(0), SRC(0), TLN1(0), TNS1(0)	0.999999	0.999997	0.999981	0.947763	0.311426	0.272377	0.858133	0.999985	0.999994	0.995431	0.859823	1	0.216573	0.999994	0.999995
REACTOME_SCFSKP2_MEDIATED_DEGRADATION_OF_P27_P21	Pathway_782	PSMD11(3), PSMD4(3), RPS27A(3), PSMD10(2), CUL1(1), PSMA5(1), PSMB2(1), PSMC1(1), PSMC3(1), PSMC4(1), PSMC5(1), UBA52(1), CCNA1(0), CCNA2(0), CCNE1(0), CCNE2(0), CDK2(0), CDKN1A(0), CDKN1B(0), CKS1B(0), PSMA1(0), PSMA2(0), PSMA3(0), PSMA4(0), PSMA6(0), PSMA7(0), PSMB1(0), PSMB10(0), PSMB3(0), PSMB4(0), PSMB5(0), PSMB6(0), PSMB7(0), PSMB8(0), PSMB9(0), PSMC2(0), PSMC6(0), PSMD1(0), PSMD12(0), PSMD…	0.999999	0.999997	0.0442015	0.986064	0.174736	0.948255	1	0.999985	0.999994	0.674545	0.492693	1	0.21701	0.248556	0.375594
REACTOME_BMAL1_CLOCK_NPAS2_ACTIVATES_CIRCADIAN_EXPRESSION	Pathway_748	SMARCD3(2), CCRN4L(1), CRY1(1), MED1(1), NCOA2(1), NPAS2(1), RORA(1), ARNTL(0), ARNTL2(0), AVP(0), BHLHE40(0), BHLHE41(0), CLOCK(0), CREBBP(0), CRY2(0), DBP(0), EP300(0), F7(0), HDAC3(0), NAMPT(0), NCOA1(0), NCOA3(0), NCOA6(0), NCOR1(0), NR1D1(0), NR3C1(0), PER1(0), PER2(0), PPARA(0), PPARGC1A(0), RXRA(0), SERPINE1(0), TBL1X(0), TBL1XR1(0), TGS1(0)	0.999999	0.999997	0.919153	NA	NA	0.757627	0.955333	0.999985	0.999994	0.999992	0.743336	1	0.219779	0.999994	0.999995
PID_SYNDECAN_3_PATHWAY	Pathway_1074	AGRP(1), APH1B(1), CASK(1), FYN(1), MC4R(1), POMC(1), CTTN(0), EGFR(0), NCAN(0), NCSTN(0), PSEN1(0), PSENEN(0), PTN(0), SDC3(0), SRC(0)	0.999999	0.999997	0.999981	NA	NA	0.747326	1	0.999985	0.999994	0.999992	0.926198	1	0.224173	0.999994	0.999995
REACTOME_PERK_REGULATED_GENE_EXPRESSION	Pathway_392	CCL2(1), EXOSC3(1), EXOSC8(1), HSPA5(1), KHSRP(1), NFYA(1), ASNS(0), ATF3(0), ATF4(0), ATF6(0), DCP2(0), DDIT3(0), DIS3(0), EIF2AK3(0), EIF2S1(0), EXOSC1(0), EXOSC2(0), EXOSC4(0), EXOSC5(0), EXOSC6(0), EXOSC7(0), EXOSC9(0), HERPUD1(0), IGFBP1(0), NFYB(0), PARN(0)	0.999999	0.999997	0.749534	0.999422	0.83751	0.372852	0.971204	0.999985	0.999994	0.999992	0.999917	1	0.227108	0.911412	0.999995
PID_WNT_CANONICAL_PATHWAY	Pathway_671	CUL3(2), GSK3B(2), CSNK1G1(1), DVL1(1), NKD2(1), RANBP3(1), APC(0), AXIN1(0), CAV1(0), CTNNB1(0), DVL2(0), DVL3(0), FZD5(0), GSK3A(0), KLHL12(0), LRP6(0), PI4K2A(0), PIP5K1B(0), PPP2R5A(0), WNT3A(0)	0.999999	0.999997	0.999981	NA	0.841334	0.999944	1	0.999985	0.999994	0.918351	0.938286	1	0.229285	0.999994	0.999995
BIOCARTA_SARS_PATHWAY	Pathway_402	NCL(3), MAPK14(2), EIF4E(1), LDHA(1), LDHB(1), ANPEP(0), CKM(0), FBL(0), GPT(0), LDHC(0)	0.999999	0.999997	0.999981	0.533077	0.541077	0.581075	1	0.999985	0.999994	0.999992	0.999917	1	0.23011	0.455181	0.999995
REACTOME_CYCLIN_E_ASSOCIATED_EVENTS_DURING_G1_S_TRANSITION_	Pathway_835	PSMD11(3), PSMD4(3), RPS27A(3), PSMD10(2), CUL1(1), PSMA5(1), PSMB2(1), PSMC1(1), PSMC3(1), PSMC4(1), PSMC5(1), UBA52(1), WEE1(1), CCNA1(0), CCNA2(0), CCNE1(0), CCNE2(0), CCNH(0), CDC25A(0), CDK2(0), CDK7(0), CDKN1A(0), CDKN1B(0), CKS1B(0), MAX(0), MNAT1(0), MYC(0), PKMYT1(0), PSMA1(0), PSMA2(0), PSMA3(0), PSMA4(0), PSMA6(0), PSMA7(0), PSMB1(0), PSMB10(0), PSMB3(0), PSMB4(0), PSMB5(0), PSMB6(0), …	0.999999	0.999997	0.057565	0.919193	0.18408	0.948255	1	0.999985	0.999994	0.756169	0.787194	1	0.233656	0.574728	0.375633
REACTOME_SIGNALING_BY_HIPPO	Pathway_1013	AMOTL1(2), TJP1(2), MOB1B(1), WWC1(1), YWHAE(1), AMOT(0), AMOTL2(0), CASP3(0), DVL2(0), LATS1(0), LATS2(0), MOB1A(0), NPHP4(0), SAV1(0), STK3(0), STK4(0), TJP2(0), WWTR1(0), YAP1(0), YWHAB(0)	0.999999	0.999997	0.71747	0.919193	0.384544	0.840586	0.961951	0.999985	0.999994	0.954219	0.926198	1	0.235969	0.999994	0.999995
SIG_INSULIN_RECEPTOR_PATHWAY_IN_CARDIAC_MYOCYTES	Pathway_509	PARD3(3), AKT3(2), BRD4(2), GSK3B(2), FLOT1(1), RAF1(1), RPS6KA3(1), YWHAE(1), YWHAH(1), YWHAQ(1), YWHAZ(1), AKT1(0), AKT2(0), CAP1(0), CBL(0), CDC42(0), CDKN2A(0), CYTH3(0), F2RL2(0), FLOT2(0), FOXO1(0), GRB2(0), GSK3A(0), IGFBP1(0), INPPL1(0), IRS1(0), IRS2(0), IRS4(0), LNPEP(0), MAPK1(0), MAPK3(0), PARD6A(0), PDK1(0), PIK3CA(0), PIK3CD(0), PIK3R1(0), PTEN(0), PTPN1(0), RPS6KA1(0), RPS6KA2(0), …	0.999999	0.999997	0.994058	0.656233	0.242111	0.700501	0.717318	0.999985	0.999994	0.606738	0.926198	1	0.237457	0.707775	0.999995
PID_IL8_CXCR2_PATHWAY	Pathway_662	ARRB2(1), LYN(1), PLCB3(1), PLD2(1), RAB7A(1), RAC2(1), VASP(1), AKT1(0), ARRB1(0), CBL(0), CXCR2(0), DNM1(0), DOCK2(0), ELMO1(0), FGR(0), GNA14(0), GNA15(0), GNAI2(0), GNB1(0), HCK(0), PDPK1(0), PIK3CG(0), PLCB1(0), PLCB2(0), PPP2CA(0), PPP2R1A(0), PRKCA(0), PRKCB(0), PRKCG(0), RAB11A(0), RAB5A(0)	0.999999	0.999997	0.999981	0.651479	0.786825	0.836709	0.953286	0.999985	0.999994	0.999992	0.999917	1	0.240785	0.999994	0.999995
PID_S1P_S1P2_PATHWAY	Pathway_1078	JUN(3), MAPK14(2), GNA11(1), GNA12(1), GNAI3(1), CDH5(0), ELK1(0), FOS(0), GNA13(0), GNA14(0), GNA15(0), GNAI1(0), GNAI2(0), GNAO1(0), GNAQ(0), GNAZ(0), IRS1(0), MAPK1(0), MAPK3(0), MAPK8(0), PAK1(0), RAC1(0), RHOA(0)	0.999999	0.999997	0.999981	NA	NA	0.770161	0.807072	0.999985	0.999994	0.749026	0.999917	1	0.240785	0.999994	0.999995
BIOCARTA_DNAFRAGMENT_PATHWAY	Pathway_956	DFFA(2), HMGB1(2), ENDOG(1), HMGB2(1), TOP2A(1), TOP2B(1), CASP3(0), CASP7(0), DFFB(0), GZMB(0)	0.999999	0.999997	0.545885	0.378679	0.214709	0.855455	1	0.999985	0.999994	0.961558	0.999917	1	0.241707	0.871688	0.999995
PID_E2F_PATHWAY	Pathway_325	TRIM28(4), TOPBP1(3), BRCA1(2), MYBL2(2), CES2(1), HDAC1(1), KAT2B(1), MCM3(1), RBBP4(1), RBL1(1), RRM1(1), TRRAP(1), APAF1(0), ATM(0), CASP7(0), CBX5(0), CCNA2(0), CCND3(0), CCNE1(0), CCNE2(0), CDC25A(0), CDC6(0), CDK1(0), CDK2(0), CDKN1A(0), CDKN1B(0), CDKN2A(0), CDKN2C(0), CEBPA(0), CES1(0), CES3(0), CES4A(0), CES5A(0), CREBBP(0), DHFR(0), E2F1(0), E2F2(0), E2F3(0), E2F4(0), E2F5(0), E2F6(0), …	0.999999	0.999997	0.999981	0.526708	0.837332	0.539375	0.614948	0.999985	0.999994	0.929716	0.746535	1	0.242211	0.999994	0.999995
BIOCARTA_CHREBP2_PATHWAY	Pathway_123	MLX(1), PPP2CB(1), PPP2R1B(1), PPP2R5B(1), PPP2R5D(1), PPP2R5E(1), PRKAR1B(1), YWHAE(1), YWHAH(1), YWHAQ(1), YWHAZ(1), ACACA(0), FASN(0), GCK(0), MLXIPL(0), PKLR(0), PPP2CA(0), PPP2R1A(0), PPP2R2A(0), PPP2R2B(0), PPP2R2C(0), PPP2R2D(0), PPP2R3A(0), PPP2R3B(0), PPP2R4(0), PPP2R5A(0), PPP2R5C(0), PRKAA1(0), PRKAA2(0), PRKAB1(0), PRKAB2(0), PRKACA(0), PRKACB(0), PRKACG(0), PRKAG1(0), PRKAG2(0), PRKA…	0.999999	0.999997	0.714611	0.394907	0.272281	0.999944	0.624763	0.999985	0.999994	0.497938	0.971694	1	0.243052	0.961086	0.999995
SA_PROGRAMMED_CELL_DEATH	Pathway_754	BAK1(1), BCL10(1), CASP9(1), APAF1(0), BAD(0), BAX(0), BCL2(0), BCL2L1(0), BCL2L11(0), BID(0), CASP8AP2(0), CES1(0)	0.999999	0.999997	NA	NA	NA	0.999944	1	0.999985	0.999994	0.999992	NA	1	0.243757	0.961086	0.999995
REACTOME_PIP3_ACTIVATES_AKT_SIGNALING	Pathway_708	AKT3(2), FOXO3(2), CASP9(1), RICTOR(1), TSC2(1), AKT1(0), AKT1S1(0), AKT2(0), BAD(0), CDKN1A(0), CDKN1B(0), CHUK(0), CREB1(0), FOXO1(0), FOXO4(0), GSK3A(0), MAPKAP1(0), MDM2(0), MLST8(0), MTOR(0), NR4A1(0), PDPK1(0), PHLPP1(0), PTEN(0), RPS6KB2(0), THEM4(0), TRIB3(0)	0.999999	0.999997	0.728546	NA	NA	0.990462	1	0.999985	0.999994	0.999992	0.999917	1	0.244344	0.136278	0.999995
REACTOME_SIGNALING_BY_FGFR	Pathway_254	RPS27A(3), AKT3(2), FOXO3(2), ITPR3(2), ADCY3(1), ADCY4(1), CALM1(1), CALM2(1), CASP9(1), FGF22(1), FGF6(1), GAB1(1), MAP2K1(1), NRAS(1), PDE1B(1), PLCG1(1), PPP2CB(1), PRKAR1B(1), RAF1(1), RICTOR(1), TSC2(1), UBA52(1), ADCY1(0), ADCY2(0), ADCY5(0), ADCY6(0), ADCY7(0), ADCY8(0), ADCY9(0), ADRBK1(0), AKT1(0), AKT1S1(0), AKT2(0), BAD(0), BRAF(0), CALM3(0), CAMK4(0), CBL(0), CDK1(0), CDKN1A(0), CDKN…	0.999999	0.999997	0.776258	0.719379	0.632563	0.568375	0.491953	0.999985	0.999994	0.696464	0.892946	1	0.24533	0.120502	0.993783
BIOCARTA_RAS_PATHWAY	Pathway_651	CASP9(1), MAP2K1(1), RAF1(1), RALBP1(1), AKT1(0), BAD(0), BCL2L1(0), CDC42(0), CHUK(0), ELK1(0), FOXO4(0), HRAS(0), MAPK3(0), NFKB1(0), PIK3CA(0), PIK3CG(0), PIK3R1(0), PLD1(0), RAC1(0), RALA(0), RALGDS(0), RELA(0), RHOA(0)	0.999999	0.999997	0.999981	NA	NA	0.953747	1	0.999985	0.999994	0.933304	0.999917	1	0.248079	0.115732	0.252476
PID_LKB1_PATHWAY	Pathway_1142	HSP90AA1(3), GSK3B(2), MARK2(2), SMARCD3(2), EZR(1), PSEN2(1), STK11IP(1), TSC2(1), YWHAE(1), YWHAH(1), YWHAQ(1), YWHAZ(1), AKT1S1(0), BRSK1(0), BRSK2(0), CAB39(0), CDC37(0), CREB1(0), CRTC2(0), CTSD(0), ESR1(0), ETV4(0), MAP2(0), MAPT(0), MARK4(0), MLST8(0), MTOR(0), MYC(0), PRKAA1(0), PRKAA2(0), PRKAB1(0), PRKACA(0), PRKAG1(0), RPTOR(0), SFN(0), SIK1(0), SIK2(0), SIK3(0), SMAD4(0), STK11(0), ST…	0.999999	0.999997	0.36463	0.671526	0.0218918	0.928153	0.857751	0.999985	0.999994	0.755128	0.999917	1	0.248451	0.999994	0.999995
REACTOME_CHONDROITIN_SULFATE_DERMATAN_SULFATE_METABOLISM	Pathway_471	CHPF2(1), CHST12(1), CHST7(1), SDC2(1), VCAN(1), AGRN(0), ARSB(0), B3GALT6(0), B3GAT1(0), B3GAT3(0), B4GALT7(0), BCAN(0), BGN(0), CHPF(0), CHST11(0), CHST13(0), CHST14(0), CHST15(0), CHST3(0), CHST9(0), CHSY1(0), CHSY3(0), CSGALNACT1(0), CSGALNACT2(0), CSPG4(0), DCN(0), DSE(0), GPC1(0), GPC2(0), GPC3(0), GPC4(0), GPC5(0), GPC6(0), GXYLT1(0), GXYLT2(0), HEXA(0), HEXB(0), HSPG2(0), HYAL1(0), IDS(0)…	0.999999	0.999997	NA	NA	NA	0.998999	0.697166	NA	NA	0.871813	0.631032	1	0.249931	0.999994	0.999995
REACTOME_AKT_PHOSPHORYLATES_TARGETS_IN_THE_CYTOSOL	Pathway_991	AKT3(2), CASP9(1), TSC2(1), AKT1(0), AKT1S1(0), AKT2(0), BAD(0), CDKN1A(0), CDKN1B(0), CHUK(0), GSK3A(0), MDM2(0)	0.999999	0.999997	0.46102	NA	NA	NA	NA	0.999985	0.999994	0.796818	0.999917	1	0.25158	0.412183	0.999995
ST_WNT_BETA_CATENIN_PATHWAY	Pathway_840	AKT3(2), GSK3B(2), CBY1(1), CSNK1A1(1), DACT1(1), DVL1(1), NKD2(1), AKT1(0), AKT2(0), ANKRD6(0), APC(0), AXIN1(0), AXIN2(0), CER1(0), CTNNB1(0), CXXC4(0), DKK1(0), DKK2(0), DKK3(0), DKK4(0), FRAT1(0), FSTL1(0), GSK3A(0), LRP1(0), MVP(0), NKD1(0), PIN1(0), PSEN1(0), PTPRA(0), RPSA(0), SENP2(0), SFRP1(0), TSHB(0), WIF1(0)	0.999999	0.999997	0.883242	0.588795	0.947316	0.999944	0.754685	0.999985	0.999994	0.999992	0.999917	1	0.251698	0.999994	0.999995
BIOCARTA_ATRBRCA_PATHWAY	Pathway_979	FANCD2(5), RAD50(3), BRCA1(2), CHEK1(2), CHEK2(2), NBN(2), ATR(1), RAD9A(1), ATM(0), BRCA2(0), FANCC(0), FANCE(0), FANCF(0), FANCG(0), HUS1(0), MRE11A(0), RAD1(0), RAD17(0), RAD51(0), TP53(0)	0.999999	0.999997	0.994058	0.503216	0.633102	0.56992	0.542725	0.81629	0.644633	0.879749	0.926198	0.398712	0.252634	0.425431	0.999995
BIOCARTA_GSK3_PATHWAY	Pathway_628	GSK3B(2), CCND1(1), DVL1(1), LBP(1), WNT1(1), AKT1(0), APC(0), AXIN1(0), CD14(0), CTNNB1(0), EIF2AK2(0), FZD1(0), GJA1(0), GNAI1(0), IRAK1(0), LEF1(0), LY96(0), MYD88(0), NFKB1(0), PDPK1(0), PIK3CA(0), PIK3R1(0), PPP2CA(0), RELA(0), TIRAP(0), TLR4(0), TOLLIP(0)	0.999999	0.999997	0.999981	NA	0.960727	0.999944	0.931097	0.999985	0.999994	0.999992	0.999917	1	0.252634	0.618056	0.999995
KEGG_PROGESTERONE_MEDIATED_OOCYTE_MATURATION	Pathway_220	ANAPC2(3), HSP90AA1(3), AKT3(2), MAPK14(2), PLK1(2), ADCY3(1), ADCY4(1), CDC27(1), GNAI3(1), HSP90AB1(1), IGF1R(1), MAP2K1(1), MAPK9(1), PDE3A(1), PIK3R2(1), RAF1(1), RPS6KA3(1), ADCY1(0), ADCY2(0), ADCY5(0), ADCY6(0), ADCY7(0), ADCY8(0), ADCY9(0), AKT1(0), AKT2(0), ANAPC1(0), ANAPC10(0), ANAPC11(0), ANAPC13(0), ANAPC4(0), ANAPC5(0), ANAPC7(0), ARAF(0), BRAF(0), BUB1(0), CCNA1(0), CCNA2(0), CCNB1…	0.999999	0.999997	0.46102	0.928141	0.127169	0.872114	0.749787	0.999985	0.999994	0.647506	0.999917	1	0.252634	0.254604	0.999995
REACTOME_MHC_CLASS_II_ANTIGEN_PRESENTATION	Pathway_1265	KIF23(3), CLTA(2), KIF4B(2), KIFAP3(2), CTSH(1), DNM2(1), DYNC1H1(1), HLA-DMA(1), HLA-DOB(1), KIF11(1), KIF3B(1), KLC2(1), RAB7A(1), SEC23A(1), SPTBN2(1), ACTR1A(0), ACTR1B(0), AP1B1(0), AP1G1(0), AP1M1(0), AP1M2(0), AP1S1(0), AP1S2(0), AP2A1(0), AP2A2(0), AP2B1(0), AP2M1(0), AP2S1(0), ARF1(0), CANX(0), CD74(0), CLTC(0), CTSA(0), CTSB(0), CTSC(0), CTSD(0), CTSF(0), CTSK(0), CTSS(0), DCTN1(0), DCT…	0.999999	0.999997	0.935627	0.995803	0.673775	0.803203	1	0.999985	0.999994	0.946578	0.394012	1	0.253561	0.733218	0.999995
PID_AR_PATHWAY	Pathway_880	PRKDC(3), BRCA1(2), FKBP4(2), HNRNPA1(2), PELP1(2), UBE3A(2), ZNF318(2), CASP8(1), CCND1(1), CTDSP1(1), KDM1A(1), KDM3A(1), MED1(1), NCOA2(1), NCOA4(1), PA2G4(1), PAWR(1), PRDX1(1), RANBP9(1), RPS6KA3(1), SVIL(1), TGIF1(1), AKT1(0), APPL1(0), AR(0), CARM1(0), CCND3(0), CDK11B(0), CDK6(0), CDKN2A(0), CMTM2(0), CTDSP2(0), CTNNB1(0), FHL2(0), GSN(0), HIP1(0), KLK2(0), KLK3(0), LATS2(0), MAK(0), NCOA…	0.999999	0.999997	0.834224	0.24946	0.996683	0.999944	0.971133	0.999985	0.999994	0.917944	0.876215	1	0.261835	0.130869	0.999995
REACTOME_O_LINKED_GLYCOSYLATION_OF_MUCINS	Pathway_469	B3GNT2(0), B3GNT3(0), B3GNT4(0), B3GNT5(0), B3GNT6(0), B3GNT7(0), B3GNT8(0), B3GNT9(0), B4GALT5(0), C1GALT1(0), C1GALT1C1(0), GALNT1(0), GALNT10(0), GALNT11(0), GALNT12(0), GALNT13(0), GALNT14(0), GALNT2(0), GALNT3(0), GALNT5(0), GALNT6(0), GALNT7(0), GALNT8(0), GALNT9(0), GALNTL5(0), GCNT1(0), GCNT3(0), GCNT4(0), MUC12(0), MUC13(0), MUC15(0), MUC17(0), MUC2(0), MUC21(0), MUC4(0), MUC5B(0), MUC6(…	0.999999	0.999997	NA	NA	NA	0.877268	NA	NA	NA	NA	NA	NA	0.288059	0.27183	0.868159
REACTOME_PEPTIDE_LIGAND_BINDING_RECEPTORS	Pathway_1186	ANXA1(1), CCL2(1), CCR3(1), CCR5(1), GAST(1), KISS1(1), MC4R(1), MLN(1), NPBWR1(1), OXTR(1), POMC(1), PROKR2(1), SSTR5(1), AGT(0), AGTR1(0), AGTR2(0), APLNR(0), APP(0), AVP(0), AVPR1A(0), AVPR2(0), BDKRB1(0), BDKRB2(0), BRS3(0), C3(0), C3AR1(0), C5(0), C5AR1(0), CCK(0), CCKAR(0), CCKBR(0), CCL11(0), CCL17(0), CCL19(0), CCL20(0), CCL21(0), CCL22(0), CCL25(0), CCL27(0), CCL28(0), CCL7(0), CCR1(0), …	0.999999	0.999997	NA	NA	NA	NA	1	0.999985	0.999994	0.991505	0.999917	1	0.288067	0.999994	0.999995
BIOCARTA_MYOSIN_PATHWAY	Pathway_677	ARHGEF10(1), ARHGEF11(1), ARHGEF18(1), ARHGEF2(1), GNA12(1), ARHGAP5(0), ARHGEF1(0), ARHGEF12(0), ARHGEF15(0), ARHGEF16(0), ARHGEF17(0), ARHGEF19(0), ARHGEF3(0), ARHGEF4(0), ARHGEF5(0), ARHGEF6(0), ARHGEF7(0), ARHGEF9(0), GNA13(0), GNAQ(0), GNB1(0), GNGT1(0), MYL2(0), MYL7(0), MYLK(0), PKN1(0), PLCB1(0), PPP1R12B(0), PRKCA(0), PRKCB(0), ROCK1(0)	0.999999	0.999997	0.982552	0.865902	0.989806	0.666856	0.820766	0.999985	0.999994	0.958164	0.999917	1	0.292923	0.145627	0.984326
PID_BETA_CATENIN_NUC_PATHWAY	Pathway_199	JUN(3), IGF2BP1(2), TNIK(2), CBY1(1), CCND1(1), CCND2(1), CHD8(1), CUL1(1), HDAC1(1), HDAC2(1), MDFIC(1), NCOA2(1), RUVBL2(1), TCF7L1(1), TRRAP(1), VCAN(1), YWHAE(1), YWHAH(1), YWHAQ(1), YWHAZ(1), ADCY7(0), AES(0), APC(0), AR(0), AXIN2(0), BCL9(0), CACNA1G(0), CAMK4(0), CDH1(0), CDKN2A(0), CDX1(0), CDX4(0), CTBP1(0), CTNNB1(0), CTNNBIP1(0), CYR61(0), DKK1(0), DKK4(0), DVL3(0), EP300(0), FGF4(0), …	0.999999	0.999997	0.987473	0.447315	0.960727	0.811842	0.896302	0.999985	0.999994	0.871813	0.999917	1	0.293822	0.730629	0.999995
KEGG_NON_HOMOLOGOUS_END_JOINING	Pathway_860	PRKDC(3), RAD50(3), XRCC4(1), DCLRE1C(0), DNTT(0), FEN1(0), LIG4(0), MRE11A(0), NHEJ1(0), POLL(0), POLM(0), XRCC5(0), XRCC6(0)	0.999999	0.999997	0.999981	0.999422	0.963149	0.999944	0.965349	0.999985	0.999994	0.443702	0.950083	1	0.299076	0.883183	0.999995
PID_TAP63_PATHWAY	Pathway_208	PLK1(2), SMARCD3(2), AEN(1), CABLES1(1), DICER1(1), DST(1), ITCH(1), ITGA3(1), NOC2L(1), PML(1), SSRP1(1), TP53I3(1), VDR(1), YWHAQ(1), ABL1(0), ADA(0), BAX(0), BBC3(0), CDKN1A(0), CDKN2A(0), CHUK(0), CLCA2(0), DHRS3(0), EGR2(0), EP300(0), EVPL(0), FAS(0), FDXR(0), FLOT2(0), GADD45A(0), GDF15(0), GPX2(0), HBP1(0), IGFBP3(0), IKBKB(0), ITGB4(0), JAG1(0), MDM2(0), MFGE8(0), NQO1(0), OGG1(0), PERP(0…	0.999999	0.999997	0.999981	0.986851	0.877077	0.833138	0.784261	0.999985	0.999994	0.999992	0.999917	1	0.302312	0.999994	0.999995
PID_TGFBR_PATHWAY	Pathway_933	SPTBN1(3), ARRB2(1), EIF2A(1), ITCH(1), PML(1), PPP1CA(1), PPP2CB(1), TAB1(1), YWHAE(1), ZFYVE16(1), AXIN1(0), BAMBI(0), CAMK2A(0), CAV1(0), CTGF(0), CTNNB1(0), DAB2(0), DACT2(0), DAXX(0), DYNLRB1(0), FKBP1A(0), GRB2(0), MAP3K7(0), NEDD4L(0), OCLN(0), PARD6A(0), PDPK1(0), PPP1R15A(0), PPP2CA(0), PPP2R2A(0), RHOA(0), RNF111(0), RPS6KB1(0), SHC1(0), SKIL(0), SMAD2(0), SMAD3(0), SMAD4(0), SMAD7(0), …	0.999999	0.999997	0.712926	0.999422	0.968579	0.999944	0.884103	0.999985	0.999994	0.999992	0.938286	1	0.304484	0.671266	0.999995
REACTOME_APOPTOSIS_INDUCED_DNA_FRAGMENTATION	Pathway_955	DFFA(2), HIST1H1A(2), HMGB1(2), H1F0(1), HIST1H1C(1), HIST1H1D(1), HMGB2(1), KPNA1(1), CASP3(0), DFFB(0), HIST1H1B(0), HIST1H1E(0), KPNB1(0)	0.999999	0.999997	0.871198	0.595642	0.541107	0.999944	0.423937	0.999985	0.999994	0.85269	0.88461	1	0.307745	0.999994	0.999995
REACTOME_INFLAMMASOMES	Pathway_1203	HSP90AB1(1), AIM2(0), APP(0), BCL2(0), BCL2L1(0), CASP1(0), MEFV(0), NLRC4(0), NLRP1(0), NLRP3(0), P2RX7(0), PANX1(0), PSTPIP1(0), PYCARD(0), TXN(0), TXNIP(0)	0.999999	0.999997	NA	0.526708	NA	0.950444	1	NA	NA	0.999992	0.56184	NA	0.317681	0.999994	0.999995
REACTOME_G_ALPHA_I_SIGNALLING_EVENTS	Pathway_263	ADCY3(1), ADCY4(1), ANXA1(1), CCR3(1), CCR5(1), GABBR1(1), GNAI3(1), NPBWR1(1), POMC(1), RGS11(1), RRH(1), SSTR5(1), ADCY1(0), ADCY2(0), ADCY5(0), ADCY6(0), ADCY7(0), ADCY8(0), ADCY9(0), ADORA3(0), ADRA2A(0), AGT(0), AGTR2(0), APLNR(0), APP(0), BDKRB1(0), BDKRB2(0), C3(0), C3AR1(0), C5(0), C5AR1(0), CASR(0), CCL19(0), CCL20(0), CCL21(0), CCL25(0), CCL27(0), CCL28(0), CCR1(0), CCR10(0), CCR2(0), C…	0.999999	0.999997	0.945574	NA	NA	0.416164	0.693523	0.999985	0.999994	0.811838	0.999917	1	0.322294	0.999994	0.999995
REACTOME_NEPHRIN_INTERACTIONS	Pathway_563	SPTBN1(3), ACTN1(2), ACTN4(2), ACTN2(1), FYN(1), KIRREL3(1), PIK3R2(1), SPTAN1(1), CD2AP(0), IQGAP1(0), KIRREL2(0), MAGI2(0), NCK1(0), NCK2(0), NPHS1(0), PIK3CA(0), PIK3CB(0), PIK3R1(0), WASL(0)	0.999999	0.999997	0.320699	0.968656	0.0461954	0.677705	0.930185	0.999985	0.999994	0.747591	0.576988	1	0.322726	0.415223	0.999995
REACTOME_G1_S_SPECIFIC_TRANSCRIPTION	Pathway_326	PCNA(2), CDT1(1), CCNA1(0), CCNE1(0), CDC25A(0), CDC45(0), CDC6(0), CDK1(0), DHFR(0), E2F1(0), FBXO5(0), ORC1(0), POLA1(0), RRM2(0), TFDP1(0), TK2(0), TYMS(0)	0.999999	0.999997	0.999981	0.907471	0.823075	0.941621	0.641408	0.999985	0.511257	0.999992	0.999917	1	0.324506	0.690163	0.999995
KEGG_BETA_ALANINE_METABOLISM	Pathway_134	ABAT(1), ACADM(1), HADHA(1), SRM(1), ALDH1B1(0), ALDH2(0), ALDH3A2(0), ALDH7A1(0), ALDH9A1(0), AOC2(0), AOC3(0), CNDP1(0), DPYD(0), DPYS(0), ECHS1(0), EHHADH(0), GAD1(0), GAD2(0), HIBCH(0), MLYCD(0), SMS(0), UPB1(0)	0.999999	0.999997	0.556814	0.651479	0.0776338	0.0259232	0.587942	NA	NA	0.999992	0.938286	1	0.326779	0.999994	0.999995
REACTOME_HEPARAN_SULFATE_HEPARIN_HS_GAG_METABOLISM	Pathway_79	SDC2(1), VCAN(1), AGRN(0), B3GALT6(0), B3GAT1(0), B3GAT3(0), B4GALT7(0), BCAN(0), BGN(0), CSPG4(0), DCN(0), EXT1(0), EXT2(0), GLB1(0), GLCE(0), GPC1(0), GPC2(0), GPC3(0), GPC4(0), GPC5(0), GPC6(0), GUSB(0), GXYLT1(0), GXYLT2(0), HPSE(0), HPSE2(0), HS2ST1(0), HS3ST1(0), HS3ST2(0), HS3ST3A1(0), HS3ST3B1(0), HS3ST4(0), HS3ST5(0), HS3ST6(0), HS6ST1(0), HS6ST2(0), HS6ST3(0), HSPG2(0), IDS(0), IDUA(0),…	0.999999	0.999997	NA	NA	NA	0.757627	0.930185	NA	NA	0.871813	0.999917	1	0.326779	0.999994	0.999995
PID_AURORA_B_PATHWAY	Pathway_911	KIF23(3), NCL(3), CUL3(2), PPP1CC(2), CENPA(1), NCAPG(1), NCAPH(1), NPM1(1), NSUN2(1), PPP2R5D(1), TACC1(1), AURKA(0), AURKB(0), AURKC(0), BIRC5(0), BUB1(0), CBX5(0), CDCA8(0), DES(0), EVI5(0), INCENP(0), KIF20A(0), KIF2C(0), KLHL13(0), KLHL9(0), MYLK(0), NCAPD2(0), NDC80(0), PEBP1(0), PSMA3(0), RACGAP1(0), RASA1(0), RHOA(0), SGOL1(0), SMC2(0), SMC4(0), STMN1(0), VIM(0)	0.999999	0.999997	0.999981	0.526708	0.594755	0.0833838	0.258029	0.999985	0.999994	0.862242	0.56184	1	0.32826	0.0224453	0.517265
REACTOME_SIGNALING_BY_SCF_KIT	Pathway_599	AKT3(2), CHEK1(2), FOXO3(2), CASP9(1), FYN(1), GAB2(1), LYN(1), MAP2K1(1), NRAS(1), PIK3R2(1), RAF1(1), RICTOR(1), TSC2(1), AKT1(0), AKT1S1(0), AKT2(0), BAD(0), CBL(0), CDK1(0), CDKN1A(0), CDKN1B(0), CHUK(0), CMA1(0), CREB1(0), FER(0), FES(0), FOXO1(0), FOXO4(0), GRAP(0), GRAP2(0), GRB10(0), GRB2(0), GRB7(0), GSK3A(0), HRAS(0), JAK2(0), KIT(0), KITLG(0), KRAS(0), LCK(0), MAP2K2(0), MAPK1(0), MAPK…	0.999999	0.999997	0.945574	0.745448	0.433358	0.950812	0.542725	0.999985	0.999994	0.991505	0.999917	1	0.328456	0.750066	0.999995
REACTOME_DARPP_32_EVENTS	Pathway_305	CALM1(1), CALM2(1), PPP1CA(1), PPP2CB(1), PPP2R1B(1), PPP2R5D(1), PRKAR1B(1), CALM3(0), CDK5(0), PDE4B(0), PDE4C(0), PDE4D(0), PPP1R1B(0), PPP2CA(0), PPP2R1A(0), PPP3CA(0), PPP3CB(0), PPP3R1(0), PRKACA(0), PRKACB(0), PRKACG(0), PRKAR1A(0), PRKAR2A(0), PRKAR2B(0)	0.999999	0.999997	0.930999	0.384655	0.0287192	0.741534	1	0.999985	0.999994	0.912431	0.598126	1	0.338512	0.777412	0.999995
REACTOME_ANTIGEN_PRESENTATION_FOLDING_ASSEMBLY_AND_PEPTIDE_LOADING_OF_CLASS_I_MHC	Pathway_766	PDIA3(2), B2M(1), HLA-B(1), HSPA5(1), SEC23A(1), CALR(0), CANX(0), ERAP1(0), HLA-A(0), HLA-C(0), HLA-F(0), HLA-G(0), SAR1B(0), SEC13(0), SEC24B(0), SEC24C(0), SEC24D(0), SEC31A(0), TAP1(0), TAP2(0)	0.999999	0.999997	0.832176	0.983446	0.837332	0.999944	1	0.999985	0.999994	0.821454	0.479335	1	0.341733	0.754006	0.999995
REACTOME_PROLONGED_ERK_ACTIVATION_EVENTS	Pathway_688	MAP2K1(1), NRAS(1), PLCG1(1), RAF1(1), BRAF(0), CDK1(0), CRK(0), FRS2(0), HRAS(0), KIDINS220(0), KRAS(0), MAP2K2(0), MAPK1(0), MAPK3(0), NGF(0), NTRK1(0), RAP1A(0), RAPGEF1(0), YWHAB(0)	0.999999	0.999997	0.999981	0.997946	0.64681	0.891545	0.606988	0.999985	0.999994	0.897176	0.999917	1	0.341733	0.999994	0.999995
KEGG_HUNTINGTONS_DISEASE	Pathway_32	POLR2A(3), POLR2E(3), CLTA(2), COX7A2L(2), POLR2B(2), POLR2L(2), ATP5B(1), ATP5E(1), ATP5G1(1), CASP8(1), CASP9(1), COX6A2(1), COX6B2(1), COX7A1(1), COX7A2(1), CREB3L1(1), CREB3L2(1), CREB5(1), GRIN1(1), GRM5(1), HDAC1(1), HDAC2(1), HTT(1), NDUFA6(1), NDUFA8(1), NDUFB8(1), NDUFS5(1), PLCB3(1), POLR2C(1), POLR2D(1), POLR2G(1), POLR2H(1), POLR2J(1), POLR2J3(1), PPARG(1), PPID(1), RCOR1(1), SLC25A6(…	0.999999	0.999997	0.883215	0.14265	0.223369	0.598576	0.169389	0.999985	0.999994	0.999992	0.780237	1	0.343405	0.760293	0.999995
REACTOME_SYNTHESIS_OF_PIPS_AT_THE_GOLGI_MEMBRANE	Pathway_501	PI4KB(2), FIG4(1), INPP5E(1), PI4K2B(1), PI4KA(1), PIK3R4(1), VAC14(1), ARF1(0), ARF3(0), OCRL(0), PI4K2A(0), PIK3C2A(0), PIK3C2G(0), PIK3C3(0), PIKFYVE(0), SACM1L(0), TPTE2(0)	0.999999	0.999997	0.819787	NA	NA	0.999944	0.856114	0.999985	0.999994	0.961445	0.999917	1	0.344015	0.999994	0.999995
PID_SMAD2_3NUCLEAR_PATHWAY	Pathway_845	JUN(3), ATF2(2), FOXO3(2), HSPA8(2), CDKN2B(1), HDAC1(1), HDAC2(1), IFNB1(1), KAT2B(1), NCOA2(1), RBBP4(1), RBL1(1), SKI(1), SNIP1(1), SP3(1), TGIF1(1), VDR(1), AKT1(0), AR(0), ATF3(0), CBFB(0), CDK2(0), CDK4(0), CDKN1A(0), CEBPB(0), CITED1(0), COL1A2(0), CREB1(0), CREBBP(0), CTBP1(0), DCP1A(0), DLX1(0), E2F4(0), E2F5(0), EP300(0), ESR1(0), FOS(0), FOXG1(0), FOXH1(0), FOXO1(0), FOXO4(0), GATA3(0)…	0.999999	0.999997	0.999981	0.55197	0.433358	0.999944	0.900711	0.999985	0.999994	0.999992	0.500788	1	0.346011	0.999994	0.999995
BIOCARTA_ATM_PATHWAY	Pathway_980	JUN(3), RAD50(3), BRCA1(2), CHEK1(2), CHEK2(2), NBN(2), ABL1(0), ATM(0), CDKN1A(0), GADD45A(0), MAPK8(0), MDM2(0), MRE11A(0), NFKB1(0), NFKBIA(0), RAD51(0), RBBP8(0), RELA(0), TP53(0), TP73(0)	0.999999	0.999997	0.999981	0.709007	0.810533	0.894124	0.652433	0.999985	0.879061	0.999992	0.999917	0.0324295	0.348492	0.904774	0.999995
REACTOME_MITOTIC_G2_G2_M_PHASES	Pathway_727	NUMA1(4), HSP90AA1(3), NEDD1(2), PLK1(2), CEP290(1), CEP70(1), DYNC1H1(1), FGFR1OP(1), PAFAH1B1(1), PCM1(1), PCNT(1), WEE1(1), YWHAE(1), ACTR1A(0), AKAP9(0), ALMS1(0), CCNA1(0), CCNA2(0), CCNB1(0), CCNB2(0), CCNH(0), CDC25A(0), CDC25B(0), CDC25C(0), CDK1(0), CDK2(0), CDK5RAP2(0), CDK7(0), CENPJ(0), CEP135(0), CEP164(0), CEP192(0), CEP250(0), CEP41(0), CEP57(0), CEP63(0), CEP72(0), CEP76(0), CETN2…	0.999999	0.999997	0.999981	0.995803	0.6941	0.999944	1	0.999985	0.999994	0.912431	0.970976	1	0.350254	0.999994	0.999995
PID_ARF6_PATHWAY	Pathway_992	ADRB2(1), ARRB2(1), CYTH2(1), GNA11(1), TSHR(1), ACAP1(0), ACAP2(0), ADAP1(0), AGTR1(0), ARAP2(0), ARF6(0), ARRB1(0), CYTH3(0), EFNA1(0), EGF(0), EGFR(0), EPHA2(0), FBXO8(0), GIT1(0), GNA14(0), GNA15(0), GNAQ(0), GULP1(0), HGF(0), IPCEF1(0), IQSEC1(0), ITGA2B(0), KIF13B(0), LHCGR(0), MET(0), NCK1(0), PXN(0), SRC(0), USP6(0)	0.999999	0.999997	0.999981	NA	NA	0.96837	1	0.999985	0.999994	0.971777	0.999917	1	0.350654	0.939999	0.999995
KEGG_GLYCEROLIPID_METABOLISM	Pathway_71	AGPAT4(1), AGPAT9(1), AKR1B1(1), DGKD(1), DGKZ(1), MGLL(1), AGK(0), AGPAT1(0), AGPAT2(0), AGPAT3(0), AGPAT6(0), AKR1A1(0), ALDH1B1(0), ALDH2(0), ALDH3A2(0), ALDH7A1(0), ALDH9A1(0), AWAT2(0), CEL(0), DAK(0), DGAT1(0), DGAT2(0), DGKA(0), DGKB(0), DGKE(0), DGKG(0), DGKH(0), DGKI(0), DGKQ(0), GK(0), GK2(0), GLA(0), GLYCTK(0), GPAM(0), GPAT2(0), LCLAT1(0), LIPC(0), LIPF(0), LIPG(0), LPL(0), MBOAT1(0),…	0.999999	0.999997	0.813053	0.930294	0.278682	0.318911	0.122962	0.999985	0.999994	0.999992	0.999917	1	0.353909	0.999994	0.999995
REACTOME_REGULATION_OF_ORNITHINE_DECARBOXYLASE_ODC	Pathway_441	PSMD11(3), PSMD4(3), PSMD10(2), ODC1(1), PSMA5(1), PSMB2(1), PSMC1(1), PSMC3(1), PSMC4(1), PSMC5(1), AZIN1(0), NQO1(0), OAZ1(0), OAZ2(0), OAZ3(0), PSMA1(0), PSMA2(0), PSMA3(0), PSMA4(0), PSMA6(0), PSMA7(0), PSMA8(0), PSMB1(0), PSMB10(0), PSMB3(0), PSMB4(0), PSMB5(0), PSMB6(0), PSMB7(0), PSMB8(0), PSMB9(0), PSMC2(0), PSMC6(0), PSMD1(0), PSMD12(0), PSMD13(0), PSMD14(0), PSMD2(0), PSMD3(0), PSMD5(0)…	0.999999	0.999997	0.0754685	0.755064	0.164446	0.947572	1	0.999985	0.999994	0.724867	0.486988	1	0.354298	0.392452	0.839036
BIOCARTA_AKT_PATHWAY	Pathway_542	HSP90AA1(3), FOXO3(2), CASP9(1), YWHAH(1), AKT1(0), BAD(0), CHUK(0), FASLG(0), FOXO1(0), FOXO4(0), GHR(0), IKBKB(0), IKBKG(0), NFKB1(0), NFKBIA(0), PDPK1(0), PIK3CA(0), PIK3CG(0), PIK3R1(0), PPP2CA(0), RELA(0)	0.999999	0.999997	0.999981	0.417259	0.960727	0.941965	0.936158	0.999985	0.999994	0.915761	0.999917	1	0.356104	0.141224	0.999995
KEGG_PATHOGENIC_ESCHERICHIA_COLI_INFECTION	Pathway_1026	NCL(3), ARHGEF2(1), EZR(1), FYN(1), KRT18(1), TUBA1C(1), WAS(1), YWHAQ(1), YWHAZ(1), ABL1(0), ACTB(0), ACTG1(0), ARPC1A(0), ARPC1B(0), ARPC2(0), ARPC3(0), ARPC4(0), ARPC5(0), ARPC5L(0), CD14(0), CDC42(0), CDH1(0), CLDN1(0), CTNNB1(0), CTTN(0), HCLS1(0), ITGB1(0), LY96(0), NCK1(0), NCK2(0), OCLN(0), PRKCA(0), RHOA(0), ROCK1(0), ROCK2(0), TLR4(0), TLR5(0), TUBA1A(0), TUBA1B(0), TUBA3C(0), TUBA3D(0)…	0.999999	0.999997	0.835064	0.797927	0.53335	0.0340337	0.867847	0.999985	0.999994	0.999992	0.913104	1	0.357735	0.999994	0.999995
BIOCARTA_TNFR1_PATHWAY	Pathway_963	JUN(3), PRKDC(3), DFFA(2), LMNB1(2), PARP1(2), CASP8(1), LMNA(1), SPTAN1(1), TRAF2(1), ARHGDIB(0), BAG4(0), CASP2(0), CASP3(0), CRADD(0), DFFB(0), FADD(0), LMNB2(0), MADD(0), MAP2K4(0), MAP3K1(0), MAP3K7(0), MAPK8(0), PAK1(0), PAK2(0), RB1(0), RIPK1(0), TNF(0), TNFRSF1A(0), TRADD(0)	0.999999	0.999997	0.943143	0.985078	0.971354	0.314647	0.431259	0.865634	0.872793	0.30541	0.708079	1	0.359167	0.877721	0.999995
REACTOME_SIGNAL_TRANSDUCTION_BY_L1	Pathway_1076	CLTA(2), NCAM1(2), CSNK2A2(1), MAP2K1(1), RPS6KA3(1), AP2A1(0), AP2A2(0), AP2B1(0), AP2M1(0), AP2S1(0), CLTC(0), CSNK2A1(0), CSNK2B(0), EGFR(0), FGFR1(0), ITGA2B(0), ITGA5(0), ITGA9(0), ITGAV(0), ITGB1(0), L1CAM(0), MAP2K2(0), MAPK1(0), MAPK3(0), NRP1(0), PAK1(0), RAC1(0), RPS6KA1(0), RPS6KA2(0), RPS6KA4(0), RPS6KA5(0), RPS6KA6(0), SH3GL2(0)	0.999999	0.999997	0.999981	0.999422	0.207582	0.728877	0.746984	0.999985	0.999994	0.999992	0.958646	1	0.363966	0.703851	0.999995
KEGG_VIBRIO_CHOLERAE_INFECTION	Pathway_187	ATP6V1H(2), SEC61A2(2), TJP1(2), ADCY3(1), ATP6AP1(1), ATP6V0D1(1), ATP6V1B2(1), PDIA4(1), PLCG1(1), SEC61A1(1), SEC61B(1), SEC61G(1), SLC12A2(1), TCIRG1(1), ACTB(0), ACTG1(0), ADCY9(0), ARF1(0), ATP6V0A1(0), ATP6V0A2(0), ATP6V0A4(0), ATP6V0B(0), ATP6V0C(0), ATP6V0D2(0), ATP6V0E1(0), ATP6V0E2(0), ATP6V1A(0), ATP6V1B1(0), ATP6V1C1(0), ATP6V1C2(0), ATP6V1D(0), ATP6V1E1(0), ATP6V1E2(0), ATP6V1F(0), …	0.999999	0.999997	0.999981	0.871229	0.870831	0.999944	1	0.999985	0.999994	0.999992	0.612076	1	0.365125	0.999994	0.999995
REACTOME_UNWINDING_OF_DNA	Pathway_868	MCM2(2), MCM6(2), MCM3(1), CDC45(0), GINS1(0), GINS2(0), GINS4(0), MCM4(0), MCM5(0), MCM7(0), MCM8(0)	0.999999	0.999997	0.174176	0.417259	0.521103	0.999944	NA	0.999985	0.999994	0.828701	0.999917	1	0.366868	0.840773	0.999995
KEGG_ADHERENS_JUNCTION	Pathway_747	PARD3(3), ACTN1(2), ACTN4(2), FARP2(2), INSR(2), TJP1(2), ACTN2(1), CSNK2A2(1), CTNNA1(1), FYN(1), IGF1R(1), LMO7(1), RAC2(1), TCF7L1(1), VCL(1), WAS(1), ACP1(0), ACTB(0), ACTG1(0), ACTN3(0), BAIAP2(0), CDC42(0), CDH1(0), CREBBP(0), CSNK2A1(0), CSNK2B(0), CTNNA2(0), CTNNA3(0), CTNNB1(0), CTNND1(0), EGFR(0), EP300(0), ERBB2(0), FER(0), FGFR1(0), IQGAP1(0), LEF1(0), MAP3K7(0), MAPK1(0), MAPK3(0), M…	0.999999	0.999997	0.930999	0.999422	0.602855	0.999944	0.951211	0.999985	0.999994	0.999992	0.999917	1	0.370322	0.174225	0.966011
PID_P38_MK2_PATHWAY	Pathway_444	MAPK14(2), RAF1(1), TSC2(1), YWHAE(1), YWHAH(1), YWHAQ(1), YWHAZ(1), CDC25B(0), CREB1(0), ETV1(0), HSPB1(0), LSP1(0), MAPK11(0), MAPKAPK2(0), MAPKAPK3(0), SFN(0), SRF(0), TCF3(0), TH(0), YWHAB(0), YWHAG(0)	0.999999	0.999997	0.503604	0.248515	0.104301	0.840586	1	0.999985	0.999994	0.522199	0.257475	1	0.378219	0.916008	0.999995
REACTOME_DOWNSTREAM_SIGNAL_TRANSDUCTION	Pathway_255	AKT3(2), FOXO3(2), ITPR3(2), ADCY3(1), ADCY4(1), CALM1(1), CALM2(1), CASP9(1), MAP2K1(1), NRAS(1), PDE1B(1), PDGFA(1), PIK3R2(1), PLCG1(1), PRKAR1B(1), RAF1(1), RICTOR(1), STAT6(1), TSC2(1), ADCY1(0), ADCY2(0), ADCY5(0), ADCY6(0), ADCY7(0), ADCY8(0), ADCY9(0), ADRBK1(0), AKT1(0), AKT1S1(0), AKT2(0), BAD(0), BCAR1(0), CALM3(0), CAMK4(0), CDK1(0), CDKN1A(0), CDKN1B(0), CHUK(0), CREB1(0), CRK(0), CR…	0.999999	0.999997	0.787429	0.158071	0.454236	0.501986	0.435612	0.999985	0.999994	0.765463	0.890938	1	0.378219	0.609269	0.999995
REACTOME_IL1_SIGNALING	Pathway_975	TAB3(2), CUL1(1), MAP2K1(1), PELI2(1), RIPK2(1), TAB1(1), UBE2N(1), BTRC(0), CHUK(0), IKBKB(0), IKBKG(0), IL1A(0), IL1B(0), IL1R1(0), IL1R2(0), IL1RAP(0), IL1RN(0), IRAK1(0), IRAK2(0), IRAK3(0), IRAK4(0), MAP2K4(0), MAP2K6(0), MAP3K3(0), MAP3K7(0), MAP3K8(0), MYD88(0), NOD1(0), NOD2(0), PELI1(0), RBX1(0), SKP1(0), SQSTM1(0), TAB2(0), TMEM189-UBE2V1(0), TNIP2(0), TOLLIP(0), TRAF6(0)	0.999999	0.999997	0.937267	0.986064	0.927277	0.685044	0.793879	0.999985	0.999994	0.892823	0.958646	1	0.378938	0.999994	0.999995
REACTOME_RECRUITMENT_OF_MITOTIC_CENTROSOME_PROTEINS_AND_COMPLEXES	Pathway_728	NUMA1(4), HSP90AA1(3), NEDD1(2), PLK1(2), CEP290(1), CEP70(1), DYNC1H1(1), FGFR1OP(1), PAFAH1B1(1), PCM1(1), PCNT(1), YWHAE(1), ACTR1A(0), AKAP9(0), ALMS1(0), CCNB1(0), CDK1(0), CDK5RAP2(0), CENPJ(0), CEP135(0), CEP164(0), CEP192(0), CEP250(0), CEP41(0), CEP57(0), CEP63(0), CEP72(0), CEP76(0), CETN2(0), CKAP5(0), CLASP1(0), CNTRL(0), CSNK1D(0), CSNK1E(0), DCTN1(0), DCTN2(0), DCTN3(0), DYNC1I2(0),…	0.999999	0.999997	0.999981	0.965798	0.733141	0.999944	1	0.999985	0.999994	0.942292	0.974088	1	0.393615	0.999994	0.999995
REACTOME_ARMS_MEDIATED_ACTIVATION	Pathway_1004	MAP2K1(1), NRAS(1), RAF1(1), BRAF(0), CDK1(0), CRK(0), HRAS(0), KIDINS220(0), KRAS(0), MAP2K2(0), MAPK1(0), MAPK3(0), NGF(0), NTRK1(0), RAP1A(0), RAPGEF1(0), YWHAB(0)	0.999999	0.999997	0.999981	0.997946	0.64681	0.891545	0.606988	0.999985	0.999994	0.999992	0.999917	1	0.393891	0.999994	0.999995
REACTOME_PREFOLDIN_MEDIATED_TRANSFER_OF_SUBSTRATE_TO_CCT_TRIC	Pathway_1288	CCT2(1), CCT3(1), CCT7(1), PFDN2(1), TCP1(1), TUBA1C(1), ACTB(0), CCT4(0), CCT5(0), CCT6A(0), CCT8(0), PFDN1(0), PFDN4(0), PFDN5(0), PFDN6(0), TUBA1A(0), TUBA3C(0), TUBA3D(0), TUBA4A(0), TUBB1(0), TUBB2A(0), TUBB2B(0), TUBB3(0), TUBB4A(0), TUBB4B(0), TUBB6(0), VBP1(0)	0.999999	0.999997	0.109052	0.0747841	0.0397175	0.482785	0.472905	0.999985	0.999994	0.377435	0.02748	1	0.393891	0.999994	0.999995
REACTOME_SIGNALING_BY_PDGF	Pathway_247	AKT3(2), FOXO3(2), ITPR3(2), ADCY3(1), ADCY4(1), CALM1(1), CALM2(1), CASP9(1), COL1A1(1), MAP2K1(1), NRAS(1), PDE1B(1), PDGFA(1), PIK3R2(1), PLCG1(1), PRKAR1B(1), RAF1(1), RICTOR(1), STAT6(1), TSC2(1), ADCY1(0), ADCY2(0), ADCY5(0), ADCY6(0), ADCY7(0), ADCY8(0), ADCY9(0), ADRBK1(0), AKT1(0), AKT1S1(0), AKT2(0), BAD(0), BCAR1(0), CALM3(0), CAMK4(0), CDK1(0), CDKN1A(0), CDKN1B(0), CHUK(0), COL1A2(0)…	0.999999	0.999997	0.787429	0.158071	0.454236	0.633368	0.624763	0.999985	0.999994	0.871813	0.918761	1	0.395085	0.961086	0.999995
REACTOME_SIGNALING_BY_FGFR1_MUTANTS	Pathway_592	TRIM24(2), FGF6(1), FGFR1OP(1), GAB2(1), PLCG1(1), BCR(0), CNTRL(0), CPSF6(0), CUX1(0), FGF1(0), FGF17(0), FGF2(0), FGF20(0), FGF23(0), FGF4(0), FGF5(0), FGF8(0), FGF9(0), FGFR1(0), FGFR1OP2(0), GRB2(0), MYO18A(0), PIK3CA(0), PIK3R1(0), STAT1(0), STAT3(0), STAT5A(0), STAT5B(0), ZMYM2(0)	0.999999	0.999997	0.801051	0.417259	0.710845	0.999944	1	0.999985	0.999994	0.661094	0.999917	1	0.395207	0.614732	0.999995
REACTOME_HEMOSTASIS	Pathway_53	ATP2A2(3), KIF23(3), ACTN1(2), ACTN4(2), AKT3(2), ALDOA(2), ATP2A1(2), ITPR3(2), KIF4B(2), KIFAP3(2), MAPK14(2), PPIA(2), STIM1(2), VPS45(2), ACTN2(1), APBB1IP(1), ARRB2(1), CABLES1(1), CALM1(1), CALM2(1), CALU(1), CAPZA2(1), CFL1(1), COL1A1(1), CXADR(1), DGKD(1), FGG(1), FYN(1), GATA1(1), GATA2(1), GNA11(1), GNA12(1), GNAI3(1), GUCY1A2(1), HDAC1(1), HDAC2(1), HRG(1), HSPA5(1), IFNA10(1), IFNB1(1…	0.999999	0.999997	0.965196	0.76906	0.80057	0.467808	0.68685	0.999985	0.999994	0.509898	0.0911161	1	0.396645	0.571207	0.999995
BIOCARTA_FEEDER_PATHWAY	Pathway_67	HK1(1), LCT(1), PGM1(1), PYGL(1), TPI1(1), KHK(0), MPI(0), PYGM(0), TREH(0)	0.999999	0.999997	0.965196	0.462207	0.22656	0.387239	0.290229	0.999985	0.999994	0.896785	0.999917	1	0.407209	0.999994	0.999995
KEGG_AMYOTROPHIC_LATERAL_SCLEROSIS_ALS	Pathway_420	CAT(2), MAPK14(2), CASP9(1), GRIN1(1), NOS1(1), PPP3R2(1), PRPH(1), ALS2(0), APAF1(0), BAD(0), BAX(0), BCL2(0), BCL2L1(0), BID(0), CASP1(0), CASP3(0), CCS(0), CHP2(0), CYCS(0), DAXX(0), DERL1(0), GPX1(0), GRIA1(0), GRIA2(0), GRIN2A(0), GRIN2C(0), GRIN2D(0), MAP2K3(0), MAP2K6(0), MAP3K5(0), MAPK11(0), MAPK12(0), MAPK13(0), NEFH(0), NEFL(0), NEFM(0), PPP3CA(0), PPP3CB(0), PPP3CC(0), PPP3R1(0), PRPH…	0.999999	0.999997	0.658642	0.865865	0.947316	0.172223	0.636674	0.999985	0.999994	0.999992	0.999917	1	0.407294	0.996027	0.999995
REACTOME_DIABETES_PATHWAYS	Pathway_146	HSP90B1(2), IGF2BP1(2), ACADVL(1), ATP6V0D1(1), CCL2(1), ERN1(1), EXOC1(1), EXOC8(1), EXOSC3(1), EXOSC8(1), HSPA5(1), KHSRP(1), LMNA(1), NFYA(1), PLA2G7(1), PPP2R5B(1), SEC11C(1), ADD1(0), ARFGAP1(0), ASNS(0), ATF3(0), ATF4(0), ATF6(0), BCHE(0), C19orf10(0), CALR(0), CPE(0), CTDSP2(0), CTSG(0), CUL7(0), CXXC1(0), DCP2(0), DCTN1(0), DDIT3(0), DDX11(0), DIS3(0), DNAJB11(0), DNAJB9(0), DNAJC3(0), ED…	0.999999	0.999997	0.964246	0.846019	0.0950072	0.998999	0.841733	0.999985	0.999994	0.999992	0.938286	1	0.407561	0.999994	0.999995
PID_IGF1_PATHWAY	Pathway_603	IGF1R(1), RAF1(1), YWHAE(1), YWHAZ(1), AKT1(0), BAD(0), BCAR1(0), CRK(0), CRKL(0), GNB2L1(0), GRB10(0), GRB2(0), HRAS(0), IGF1(0), IRS1(0), IRS2(0), NCK2(0), PDPK1(0), PIK3CA(0), PIK3R1(0), PRKCD(0), PRKCZ(0), PRKD1(0), PTK2(0), PTPN1(0), PTPN11(0), PXN(0), RPS6KB1(0), SHC1(0), SOS1(0)	0.999999	0.999997	0.999981	0.981636	0.641196	0.343433	0.739676	0.999985	0.999994	0.727703	0.587766	1	0.411541	0.999994	0.999995
REACTOME_REGULATION_OF_THE_FANCONI_ANEMIA_PATHWAY	Pathway_829	FANCD2(5), RPS27A(3), ATR(1), UBA52(1), USP1(1), ATM(0), ZBTB32(0)	0.999999	0.999997	0.999981	0.779868	0.523505	0.603051	0.584914	0.999985	0.999994	0.545807	0.702633	1	0.415778	0.457962	0.268061
REACTOME_DESTABILIZATION_OF_MRNA_BY_BRF1	Pathway_844	EXOSC3(1), EXOSC8(1), AKT1(0), DCP1A(0), DCP2(0), DIS3(0), EXOSC1(0), EXOSC2(0), EXOSC4(0), EXOSC5(0), EXOSC6(0), EXOSC7(0), EXOSC9(0), MAPKAPK2(0), XRN1(0), YWHAB(0), ZFP36L1(0)	0.999999	0.999997	0.834224	0.999422	0.920719	0.206215	0.840547	0.999985	0.999994	0.999992	0.999917	1	0.418756	0.999994	0.999995
REACTOME_RNA_POL_III_TRANSCRIPTION_INITIATION_FROM_TYPE_2_PROMOTER	Pathway_355	POLR2E(3), POLR2L(2), POLR1D(1), POLR2H(1), POLR3A(1), BRF1(0), GTF3C2(0), GTF3C3(0), GTF3C4(0), GTF3C5(0), LZTS1(0), POLR1C(0), POLR2F(0), POLR2K(0), POLR3B(0), POLR3C(0), POLR3D(0), POLR3E(0), POLR3F(0), POLR3GL(0), POLR3H(0), POLR3K(0), TBP(0)	0.999999	0.999997	0.109052	0.417259	0.124144	0.65626	0.751557	0.999985	0.999994	0.999992	0.999917	1	0.424079	0.598122	0.999995
REACTOME_PI_3K_CASCADE	Pathway_590	AKT3(2), FOXO3(2), CASP9(1), FGF22(1), FGF6(1), GAB1(1), RICTOR(1), TSC2(1), AKT1(0), AKT1S1(0), AKT2(0), BAD(0), CDKN1A(0), CDKN1B(0), CHUK(0), CREB1(0), FGF1(0), FGF10(0), FGF17(0), FGF18(0), FGF19(0), FGF2(0), FGF20(0), FGF23(0), FGF3(0), FGF4(0), FGF5(0), FGF7(0), FGF8(0), FGF9(0), FGFR1(0), FGFR2(0), FGFR3(0), FGFR4(0), FOXO1(0), FOXO4(0), FRS2(0), GRB2(0), GSK3A(0), KL(0), KLB(0), MAPKAP1(0…	0.999999	0.999997	0.728546	NA	0.810533	0.999944	0.965349	0.999985	0.999994	0.999992	0.999917	1	0.425143	0.0452166	0.979651
REACTOME_PI3K_EVENTS_IN_ERBB2_SIGNALING	Pathway_607	AKT3(2), FOXO3(2), CASP9(1), GAB1(1), RICTOR(1), TSC2(1), AKT1(0), AKT1S1(0), AKT2(0), BAD(0), BTC(0), CDKN1A(0), CDKN1B(0), CHUK(0), CREB1(0), EGF(0), EGFR(0), ERBB2(0), ERBB3(0), ERBB4(0), EREG(0), FOXO1(0), FOXO4(0), GRB2(0), GSK3A(0), HBEGF(0), MAPKAP1(0), MDM2(0), MLST8(0), MTOR(0), NR4A1(0), NRG1(0), NRG2(0), NRG4(0), PDPK1(0), PHLPP1(0), PIK3CA(0), PIK3R1(0), PTEN(0), RPS6KB2(0), THEM4(0),…	0.999999	0.999997	0.728546	NA	0.810533	0.999944	0.902091	0.999985	0.999994	0.999992	0.999917	1	0.428385	0.601544	0.999995
REACTOME_SIGNALING_BY_FGFR_MUTANTS	Pathway_528	TRIM24(2), FGF22(1), FGF6(1), FGFR1OP(1), GAB1(1), GAB2(1), NRAS(1), PLCG1(1), BCR(0), CNTRL(0), CPSF6(0), CUX1(0), FGF1(0), FGF10(0), FGF17(0), FGF18(0), FGF2(0), FGF20(0), FGF23(0), FGF3(0), FGF4(0), FGF5(0), FGF7(0), FGF8(0), FGF9(0), FGFR1(0), FGFR1OP2(0), FGFR2(0), FGFR3(0), FGFR4(0), FRS2(0), GRB2(0), HRAS(0), KRAS(0), MYO18A(0), PIK3CA(0), PIK3R1(0), SOS1(0), STAT1(0), STAT3(0), STAT5A(0),…	0.999999	0.999997	0.96957	0.417259	0.710845	0.739274	0.963986	0.999985	0.999994	0.699292	0.999917	1	0.428385	0.350394	0.999995
BIOCARTA_MTA3_PATHWAY	Pathway_54	ALDOA(2), HDAC1(1), MTA1(1), TUBA1C(1), CDH1(0), CTSD(0), ESR1(0), GAPDH(0), HSPB1(0), MBD3(0), MTA3(0), PDZK1(0), SNAI1(0), SNAI2(0), TUBA1A(0), TUBA3C(0), TUBA4A(0), TUBA4B(0)	0.999999	0.999997	0.999981	0.354982	0.126385	0.966858	0.754685	0.999985	0.999994	0.886818	0.999917	1	0.434615	0.999994	0.999995
REACTOME_NEF_MEDIATED_DOWNREGULATION_OF_MHC_CLASS_I_COMPLEX_CELL_SURFACE_EXPRESSION	Pathway_1266	B2M(1), AP1B1(0), AP1G1(0), AP1M1(0), AP1M2(0), AP1S1(0), AP1S2(0), HLA-A(0), PACS1(0)	0.999999	0.999997	0.999981	NA	NA	0.999944	1	NA	NA	0.858389	0.938286	NA	0.435514	0.999994	0.999995
REACTOME_E2F_MEDIATED_REGULATION_OF_DNA_REPLICATION	Pathway_332	PCNA(2), CDT1(1), PPP2CB(1), PPP2R1B(1), PRIM2(1), CCNA1(0), CCNB1(0), CCNE1(0), CDC25A(0), CDC45(0), CDC6(0), CDK1(0), DHFR(0), E2F1(0), FBXO5(0), MCM8(0), ORC1(0), ORC2(0), ORC3(0), ORC4(0), ORC5(0), ORC6(0), POLA1(0), POLA2(0), PPP2CA(0), PPP2R1A(0), PPP2R3B(0), PRIM1(0), RB1(0), RRM2(0), TFDP1(0), TK2(0), TYMS(0)	0.999999	0.999997	0.999981	0.983333	0.0308471	0.898637	0.587942	0.999985	0.461671	0.999992	0.999917	1	0.44087	0.585676	0.999995
SIG_REGULATION_OF_THE_ACTIN_CYTOSKELETON_BY_RHO_GTPASES	Pathway_838	CFL1(1), GDI1(1), MYLK2(1), PFN1(1), RPS4X(1), VASP(1), ACTG1(0), ACTG2(0), ACTR2(0), ACTR3(0), AKT1(0), ANGPTL2(0), CDC42(0), CFL2(0), FLNA(0), FLNC(0), FSCN1(0), FSCN2(0), FSCN3(0), GDI2(0), LIMK1(0), MYH2(0), MYLK(0), PAK1(0), PAK2(0), PAK3(0), PAK4(0), PAK6(0), PAK7(0), PFN2(0), RHO(0), ROCK1(0), ROCK2(0), WASF1(0), WASL(0)	0.999999	0.999997	0.999981	0.907471	0.263425	0.930039	0.611303	0.999985	0.879061	0.47247	0.760754	1	0.444858	0.546582	0.868159
BIOCARTA_RANMS_PATHWAY	Pathway_1255	NUMA1(4), RAN(1), AURKA(0), KIF15(0), KPNA2(0), KPNB1(0), RANBP1(0), RANGAP1(0), RCC1(0), TPX2(0)	0.999999	0.999997	0.441016	0.999422	0.806058	0.88803	1	0.999985	0.999994	0.918216	0.575835	1	0.44625	0.79341	0.832071
REACTOME_E2F_ENABLED_INHIBITION_OF_PRE_REPLICATION_COMPLEX_FORMATION	Pathway_1251	CCNB1(0), CDC25A(0), CDK1(0), MCM8(0), ORC1(0), ORC2(0), ORC3(0), ORC4(0), ORC5(0), ORC6(0)	0.999999	0.999997	0.77107	0.807554	0.585827	0.999944	0.804336	0.999985	0.999994	0.999992	0.999917	NA	0.44625	0.999994	0.999995
REACTOME_REGULATION_OF_HYPOXIA_INDUCIBLE_FACTOR_HIF_BY_OXYGEN	Pathway_753	RPS27A(3), CUL2(1), TCEB2(1), UBA52(1), ARNT(0), CA9(0), CREBBP(0), EGLN1(0), EGLN3(0), EP300(0), EPAS1(0), EPO(0), HIF1A(0), HIF1AN(0), HIF3A(0), RBX1(0), TCEB1(0), UBE2D1(0), UBE2D2(0), UBE2D3(0), VEGFA(0), VHL(0)	0.999999	0.999997	0.302572	0.623992	0.955703	0.355685	1	0.999985	0.999994	0.871813	0.971217	1	0.44625	0.999994	0.999995
REACTOME_ABORTIVE_ELONGATION_OF_HIV1_TRANSCRIPT_IN_THE_ABSENCE_OF_TAT	Pathway_364	POLR2A(3), POLR2E(3), POLR2B(2), POLR2L(2), SUPT5H(2), POLR2C(1), POLR2D(1), POLR2G(1), POLR2H(1), POLR2J(1), SUPT4H1(1), CTDP1(0), GTF2F1(0), GTF2F2(0), NCBP1(0), NCBP2(0), POLR2F(0), POLR2I(0), POLR2K(0)	0.999999	0.999997	0.0821741	0.158278	1.34519e-06	0.137211	0.543624	0.999985	0.999994	0.804227	0.926198	1	0.447929	0.06172	0.124693
REACTOME_TRANSCRIPTIONAL_REGULATION_OF_WHITE_ADIPOCYTE_DIFFERENTIATION	Pathway_41	SMARCD3(2), CDK8(1), MED1(1), MED14(1), MED16(1), MED17(1), MED20(1), MED21(1), MED23(1), MED24(1), MED26(1), MED30(1), MED4(1), MED8(1), NCOA2(1), NCOR2(1), PCK1(1), PPARG(1), WNT1(1), ADIPOQ(0), ANGPTL4(0), CCNC(0), CCND3(0), CD36(0), CDK19(0), CDK4(0), CEBPB(0), CEBPD(0), CREBBP(0), EBF1(0), EGR2(0), EP300(0), FABP4(0), HDAC3(0), KLF4(0), KLF5(0), LEP(0), LPL(0), MED10(0), MED11(0), MED12(0), …	0.999999	0.999997	0.0606202	0.997946	0.00552918	0.216835	0.45079	0.999985	0.999994	0.794263	0.576988	1	0.44856	0.999994	0.999995
REACTOME_MRNA_DECAY_BY_3_TO_5_EXORIBONUCLEASE	Pathway_848	DCPS(1), EXOSC3(1), EXOSC8(1), DIS3(0), EXOSC1(0), EXOSC2(0), EXOSC4(0), EXOSC5(0), EXOSC6(0), EXOSC7(0), EXOSC9(0)	0.999999	0.999997	0.747997	0.995803	0.959728	0.210898	0.727426	0.999985	0.999994	0.999992	0.999917	1	0.449926	0.996027	0.999995
PID_HDAC_CLASSIII_PATHWAY	Pathway_744	FOXO3(2), ACSS2(1), KAT2B(1), ACSS1(0), BAX(0), CDKN1A(0), CREBBP(0), EP300(0), FHL2(0), FOXO1(0), FOXO4(0), HDAC4(0), HIST1H1E(0), HOXA10(0), MEF2D(0), MYOD1(0), PPARGC1A(0), SIRT1(0), SIRT2(0), SIRT3(0), SIRT7(0), TP53(0), TUBA1B(0), TUBB2A(0), XRCC6(0)	0.999999	0.999997	0.153826	0.983446	0.445134	0.812792	0.915465	0.999985	0.999994	0.951249	0.999917	1	0.452867	0.999994	0.999995
REACTOME_RNA_POL_II_TRANSCRIPTION_PRE_INITIATION_AND_PROMOTER_OPENING	Pathway_370	GTF2H1(3), POLR2A(3), POLR2E(3), ERCC2(2), ERCC3(2), GTF2H2(2), POLR2B(2), POLR2L(2), GTF2B(1), GTF2H4(1), POLR2C(1), POLR2D(1), POLR2G(1), POLR2H(1), POLR2J(1), CCNH(0), CDK7(0), GTF2A1(0), GTF2A2(0), GTF2E1(0), GTF2E2(0), GTF2F1(0), GTF2F2(0), GTF2H3(0), MNAT1(0), POLR2F(0), POLR2I(0), POLR2K(0), TAF1(0), TAF10(0), TAF11(0), TAF12(0), TAF13(0), TAF4(0), TAF4B(0), TAF5(0), TAF6(0), TAF9(0), TBP(…	0.999999	0.999997	0.0505708	0.0568194	1.45387e-05	0.545001	0.358171	0.999985	0.999994	0.539961	0.977788	0.875767	0.456828	0.411274	0.52611
ST_P38_MAPK_PATHWAY	Pathway_983	EEF2K(2), MAPK14(2), CREB5(1), EIF4E(1), NR2C2(1), TAB1(1), AKT1(0), ATF1(0), CDC42(0), CREB1(0), CREB3(0), DUSP1(0), DUSP10(0), ELK1(0), GADD45A(0), HSPB1(0), IL1R1(0), MAP2K3(0), MAP2K4(0), MAP2K6(0), MAP3K10(0), MAP3K4(0), MAP3K5(0), MAP3K7(0), MAPK1(0), MAPK11(0), MAPK12(0), MAPK13(0), MAPKAPK2(0), MAPKAPK5(0), MKNK1(0), MKNK2(0), MYEF2(0), NFKB1(0), SRF(0), TAB2(0), TRAF6(0)	0.999999	0.999997	0.820055	NA	NA	0.840586	0.992728	0.999985	0.999994	0.912431	0.999917	1	0.456828	0.727528	0.999995
PID_AURORA_A_PATHWAY	Pathway_985	BRCA1(2), GSK3B(2), CENPA(1), DLGAP5(1), PPP2R5D(1), RAN(1), TACC1(1), AKT1(0), ARHGEF7(0), AURKA(0), AURKAIP1(0), AURKB(0), BIRC5(0), CDC25B(0), CKAP5(0), CPEB1(0), FZR1(0), GADD45A(0), GIT1(0), MDM2(0), NDEL1(0), NFKBIA(0), OAZ1(0), PAK1(0), PRKACA(0), RASA1(0), TACC3(0), TDRD7(0), TP53(0), TPX2(0)	0.999999	0.999997	0.999981	0.643622	0.837332	0.516879	0.855589	0.999985	0.955458	0.987662	0.999917	1	0.458148	0.999994	0.999995
REACTOME_CYTOCHROME_P450_ARRANGED_BY_SUBSTRATE_TYPE	Pathway_159	CYP11B1(1), CYP24A1(1), CYP26B1(1), CYP2A13(1), CYP2C18(1), CYP2S1(1), CYP4B1(1), POMC(1), CYP11A1(0), CYP17A1(0), CYP19A1(0), CYP1A1(0), CYP1A2(0), CYP1B1(0), CYP21A2(0), CYP26A1(0), CYP26C1(0), CYP27A1(0), CYP27B1(0), CYP2A6(0), CYP2B6(0), CYP2C19(0), CYP2C8(0), CYP2C9(0), CYP2D6(0), CYP2E1(0), CYP2F1(0), CYP2J2(0), CYP2R1(0), CYP2U1(0), CYP2W1(0), CYP39A1(0), CYP3A4(0), CYP3A43(0), CYP3A5(0), …	0.999999	0.999997	NA	NA	NA	NA	NA	NA	NA	NA	NA	1	0.458148	0.999994	0.999995
KEGG_NON_SMALL_CELL_LUNG_CANCER	Pathway_282	AKT3(2), FOXO3(2), CASP9(1), CCND1(1), FHIT(1), MAP2K1(1), NRAS(1), PIK3R2(1), PLCG1(1), RAF1(1), AKT1(0), AKT2(0), ARAF(0), BAD(0), BRAF(0), CDK4(0), CDK6(0), CDKN2A(0), E2F1(0), E2F2(0), E2F3(0), EGF(0), EGFR(0), ERBB2(0), GRB2(0), HRAS(0), KRAS(0), MAP2K2(0), MAPK1(0), MAPK3(0), PDPK1(0), PIK3CA(0), PIK3CB(0), PIK3CD(0), PIK3CG(0), PIK3R1(0), PIK3R3(0), PIK3R5(0), PLCG2(0), PRKCA(0), PRKCB(0),…	0.999999	0.999997	0.318936	0.999422	0.963145	0.65257	0.890827	0.999985	0.999994	0.999992	0.971692	1	0.466509	0.999994	0.999995
REACTOME_CYTOKINE_SIGNALING_IN_IMMUNE_SYSTEM	Pathway_505	RPS27A(3), TPR(3), EIF4A3(2), NCAM1(2), TAB3(2), AAAS(1), ADAR(1), B2M(1), CAMK2B(1), CISH(1), CUL1(1), EIF4E(1), EIF4G1(1), FYN(1), GAB2(1), HLA-B(1), ICAM1(1), IFNA10(1), IFNAR1(1), IFNB1(1), KPNA1(1), KPNA5(1), LYN(1), MAP2K1(1), NRAS(1), NUP107(1), NUP133(1), NUP153(1), NUP210(1), NUP214(1), NUP50(1), PELI2(1), PIK3R2(1), PLCG1(1), PML(1), RAF1(1), RIPK2(1), SOCS2(1), SP100(1), TAB1(1), TRIM2…	0.999999	0.999997	0.828439	0.585975	0.633257	0.243462	0.953698	0.999985	0.999994	0.871813	0.787194	1	0.466568	0.776274	0.999995
REACTOME_LOSS_OF_NLP_FROM_MITOTIC_CENTROSOMES	Pathway_730	HSP90AA1(3), NEDD1(2), PLK1(2), CEP290(1), CEP70(1), DYNC1H1(1), FGFR1OP(1), PAFAH1B1(1), PCM1(1), PCNT(1), YWHAE(1), ACTR1A(0), AKAP9(0), ALMS1(0), CDK1(0), CDK5RAP2(0), CENPJ(0), CEP135(0), CEP164(0), CEP192(0), CEP250(0), CEP41(0), CEP57(0), CEP63(0), CEP72(0), CEP76(0), CETN2(0), CKAP5(0), CLASP1(0), CNTRL(0), CSNK1D(0), CSNK1E(0), DCTN1(0), DCTN2(0), DCTN3(0), DYNC1I2(0), DYNLL1(0), HAUS2(0)…	0.999999	0.999997	0.999981	0.995803	0.959551	0.999944	1	0.999985	0.999994	0.999992	0.999917	1	0.469932	0.999994	0.999995
REACTOME_DOWNSTREAM_SIGNALING_OF_ACTIVATED_FGFR	Pathway_214	AKT3(2), FOXO3(2), ITPR3(2), ADCY3(1), ADCY4(1), CALM1(1), CALM2(1), CASP9(1), FGF22(1), FGF6(1), GAB1(1), MAP2K1(1), NRAS(1), PDE1B(1), PLCG1(1), PRKAR1B(1), RAF1(1), RICTOR(1), TSC2(1), ADCY1(0), ADCY2(0), ADCY5(0), ADCY6(0), ADCY7(0), ADCY8(0), ADCY9(0), ADRBK1(0), AKT1(0), AKT1S1(0), AKT2(0), BAD(0), CALM3(0), CAMK4(0), CDK1(0), CDKN1A(0), CDKN1B(0), CHUK(0), CREB1(0), FGF1(0), FGF10(0), FGF1…	0.999999	0.999997	0.8155	0.293159	0.229521	0.506413	0.393711	0.999985	0.999994	0.7109	0.966021	1	0.469965	0.249402	0.999995
REACTOME_ACTIVATION_OF_CHAPERONE_GENES_BY_ATF6_ALPHA	Pathway_916	HSP90B1(2), HSPA5(1), NFYA(1), ATF4(0), ATF6(0), CALR(0), DDIT3(0), NFYB(0), XBP1(0)	0.999999	0.999997	0.999981	NA	0.960727	0.801894	1	0.999985	0.999994	0.999992	0.876215	1	0.472138	0.739531	0.999995
REACTOME_IRAK2_MEDIATED_ACTIVATION_OF_TAK1_COMPLEX_UPON_TLR7_8_OR_9_STIMULATION	Pathway_819	RPS27A(3), TAB3(2), TAB1(1), UBA52(1), IRAK2(0), MAP3K7(0), TAB2(0), TRAF6(0)	0.999999	0.999997	0.956267	0.928141	0.746373	NA	NA	0.999985	0.999994	0.999992	0.947466	1	0.472138	0.871688	0.999995
REACTOME_MITOCHONDRIAL_PROTEIN_IMPORT	Pathway_9	ACO2(1), ATP5B(1), ATP5G1(1), BCS1L(1), COX17(1), CS(1), GRPEL2(1), SLC25A6(1), TOMM70A(1), VDAC1(1), ATP5A1(0), CHCHD4(0), COQ2(0), CYC1(0), DNAJC19(0), FXN(0), GFER(0), GRPEL1(0), HSCB(0), HSPA9(0), HSPD1(0), IDH3G(0), LDHD(0), MTX1(0), MTX2(0), PAM16(0), PMPCA(0), PMPCB(0), SAMM50(0), SLC25A12(0), SLC25A13(0), SLC25A4(0), TAZ(0), TIMM10(0), TIMM13(0), TIMM17A(0), TIMM17B(0), TIMM22(0), TIMM23B…	0.999999	0.999997	0.999981	0.213507	0.0119945	0.471973	0.70425	0.999985	0.999994	0.918351	0.999917	1	0.472138	0.999994	0.984326
REACTOME_SIGNALING_BY_NOTCH	Pathway_117	ATP2A2(3), JUN(3), RPS27A(3), ATP2A1(2), SNW1(2), APH1B(1), ARRB2(1), CCND1(1), CDK8(1), CNTN1(1), CUL1(1), DTX4(1), HDAC1(1), HDAC2(1), HDAC9(1), KAT2B(1), MAML2(1), MIB2(1), MOV10(1), NCOR2(1), PSEN2(1), UBA52(1), ADAM10(0), ADAM17(0), ARRB1(0), ATP2A3(0), B4GALT1(0), CCNC(0), CREBBP(0), DLK1(0), DLL1(0), DLL4(0), DNER(0), DTX1(0), DTX2(0), E2F1(0), E2F3(0), EP300(0), FBXW7(0), FURIN(0), HDAC10…	0.999999	0.999997	0.264062	0.606875	0.884306	0.999944	0.916213	0.999985	0.999994	0.999992	0.999917	1	0.472138	0.48266	0.716867
REACTOME_EXTENSION_OF_TELOMERES	Pathway_324	RPA1(6), RPA2(3), RPA3(3), PCNA(2), DNA2(1), POLE2(1), PRIM2(1), RUVBL1(1), RUVBL2(1), DKC1(0), FEN1(0), LIG1(0), NHP2(0), POLA1(0), POLA2(0), POLD1(0), POLD2(0), POLD3(0), POLD4(0), POLE(0), PRIM1(0), RFC2(0), RFC3(0), RFC4(0), RFC5(0), TERT(0), WRAP53(0)	0.999999	0.999997	0.587838	0.928141	0.223369	0.716008	1	0.999985	0.999994	0.999992	0.999917	1	0.472924	0.941703	0.999995
REACTOME_DEVELOPMENTAL_BIOLOGY	Pathway_42	HSP90AA1(3), SPTBN1(3), AKT3(2), CLTA(2), FARP2(2), FOXO3(2), KIF4B(2), MAPK14(2), NCAM1(2), SMARCD3(2), ANK1(1), ARHGEF11(1), CACNB2(1), CDK8(1), CFL1(1), CNTN1(1), COL1A1(1), CSNK2A2(1), CTNNA1(1), DLG1(1), DLG3(1), DNM2(1), ENAH(1), EZR(1), FYN(1), HSP90AB1(1), LAMB1(1), MAFA(1), MAP2K1(1), MED1(1), MED14(1), MED16(1), MED17(1), MED20(1), MED21(1), MED23(1), MED24(1), MED26(1), MED30(1), MED4(…	0.999999	0.999997	0.460402	0.999422	0.366884	0.802091	1	0.999985	0.999994	0.897176	0.999917	1	0.475005	0.457962	0.999995
REACTOME_KINESINS	Pathway_1314	KIF23(3), KIF4B(2), KIFAP3(2), KIF11(1), KIF3B(1), KLC2(1), KIF15(0), KIF18A(0), KIF20A(0), KIF22(0), KIF26A(0), KIF2A(0), KIF2B(0), KIF2C(0), KIF3C(0), KIF4A(0), KIF5A(0), KIF5B(0), KIF9(0), KIFC1(0), KLC1(0), KLC3(0), KLC4(0), RACGAP1(0)	0.999999	0.999997	0.903752	0.710037	0.514	0.641999	0.651781	0.999985	0.999994	0.999992	0.915646	1	0.475767	0.609724	0.999995
REACTOME_AMINO_ACID_TRANSPORT_ACROSS_THE_PLASMA_MEMBRANE	Pathway_1307	SLC38A2(1), SLC38A3(1), SLC6A15(1), SLC6A6(1), SLC7A3(1), SLC7A5(1), SLC7A7(1), SLC16A10(0), SLC1A4(0), SLC1A5(0), SLC36A1(0), SLC36A2(0), SLC38A1(0), SLC38A4(0), SLC38A5(0), SLC3A1(0), SLC3A2(0), SLC43A1(0), SLC43A2(0), SLC6A12(0), SLC6A18(0), SLC6A19(0), SLC6A20(0), SLC7A1(0), SLC7A10(0), SLC7A11(0), SLC7A2(0), SLC7A6(0), SLC7A8(0), SLC7A9(0)	0.999999	0.999997	0.999981	NA	0.25863	0.859292	0.746984	0.999985	0.999994	0.477029	0.122159	1	0.481079	0.649938	0.999995
REACTOME_BINDING_AND_ENTRY_OF_HIV_VIRION	Pathway_1215	PPIA(2), CCR5(1), CD4(0), CXCR4(0)	0.999999	0.999997	NA	NA	NA	NA	NA	NA	NA	0.912431	0.999917	1	0.481079	0.999994	0.999995
REACTOME_PI3K_AKT_ACTIVATION	Pathway_604	AKT3(2), FOXO3(2), CASP9(1), PIK3R2(1), RICTOR(1), TSC2(1), AKT1(0), AKT1S1(0), AKT2(0), BAD(0), CDKN1A(0), CDKN1B(0), CHUK(0), CREB1(0), FOXO1(0), FOXO4(0), GSK3A(0), IRS1(0), IRS2(0), MAPKAP1(0), MDM2(0), MLST8(0), MTOR(0), NGF(0), NR4A1(0), NTRK1(0), PDPK1(0), PHLPP1(0), PIK3CA(0), PIK3CB(0), PIK3R1(0), PTEN(0), RHOA(0), RPS6KB2(0), THEM4(0), TRIB3(0)	0.999999	0.999997	0.560156	NA	NA	0.999944	0.804336	0.999985	0.999994	0.999992	0.999917	1	0.481079	0.15689	0.999995
REACTOME_PI3K_EVENTS_IN_ERBB4_SIGNALING	Pathway_614	AKT3(2), FOXO3(2), CASP9(1), RICTOR(1), TSC2(1), AKT1(0), AKT1S1(0), AKT2(0), BAD(0), BTC(0), CDKN1A(0), CDKN1B(0), CHUK(0), CREB1(0), ERBB4(0), EREG(0), FOXO1(0), FOXO4(0), GSK3A(0), HBEGF(0), MAPKAP1(0), MDM2(0), MLST8(0), MTOR(0), NR4A1(0), NRG1(0), NRG2(0), NRG4(0), PDPK1(0), PHLPP1(0), PIK3CA(0), PIK3R1(0), PTEN(0), RPS6KB2(0), THEM4(0), TRIB3(0)	0.999999	0.999997	0.728546	NA	NA	0.855186	0.965349	0.999985	0.999994	0.999992	0.999917	1	0.481079	0.688383	0.999995
REACTOME_PLATELET_CALCIUM_HOMEOSTASIS	Pathway_1188	ATP2A2(3), ATP2A1(2), ITPR3(2), STIM1(2), ATP2A3(0), ATP2B2(0), ATP2B3(0), ITPR2(0), P2RX1(0), SLC8A1(0), SLC8A2(0), SLC8A3(0), TRPC3(0), TRPC6(0)	0.999999	0.999997	NA	0.887311	NA	0.51512	0.298027	0.999985	0.999994	0.419587	0.999917	0.385091	0.481079	0.721501	0.999995
ST_PHOSPHOINOSITIDE_3_KINASE_PATHWAY	Pathway_408	AKT3(2), GSK3B(2), IARS(1), RPS6KA3(1), YWHAE(1), YWHAH(1), YWHAQ(1), YWHAZ(1), A1BG(0), AKT1(0), AKT2(0), BAD(0), BTK(0), CD55(0), CDKN2A(0), CYTH3(0), DAPP1(0), EXOSC1(0), FOXO1(0), GRB2(0), GSK3A(0), IGFBP1(0), INPP5D(0), NR4A3(0), PDK1(0), PIK3CA(0), PPP1R13B(0), PTEN(0), RPS6KA1(0), RPS6KA2(0), RPS6KB1(0), SFN(0), SHC1(0), SOS1(0), SOS2(0), YWHAB(0), YWHAG(0)	0.999999	0.999997	0.999981	0.800484	0.0754334	0.902763	0.784261	0.999985	0.999994	0.235778	0.926198	1	0.482703	0.201226	0.999995
REACTOME_NEGATIVE_REGULATION_OF_THE_PI3K_AKT_NETWORK	Pathway_707	AKT3(2), AKT1(0), AKT2(0), PHLPP1(0), PTEN(0), THEM4(0), TRIB3(0)	0.999999	0.999997	0.776258	NA	NA	NA	NA	0.999985	0.999994	0.594652	0.999917	NA	0.48431	0.915841	0.999995
REACTOME_HS_GAG_BIOSYNTHESIS	Pathway_478	SDC2(1), AGRN(0), EXT1(0), EXT2(0), GLCE(0), GPC1(0), GPC2(0), GPC3(0), GPC4(0), GPC5(0), GPC6(0), HS2ST1(0), HS3ST1(0), HS3ST2(0), HS3ST3A1(0), HS3ST3B1(0), HS3ST4(0), HS3ST5(0), HS3ST6(0), HS6ST1(0), HS6ST2(0), HS6ST3(0), HSPG2(0), NDST1(0), NDST2(0), NDST3(0), NDST4(0), SDC1(0), SDC3(0), SDC4(0)	0.999999	0.999997	NA	NA	NA	NA	NA	NA	NA	0.871813	0.973164	NA	0.485427	0.999994	0.999995
KEGG_FATTY_ACID_METABOLISM	Pathway_133	ECI1(2), ACAA2(1), ACADM(1), ACADVL(1), ADH1C(1), ADH4(1), ADH6(1), CPT2(1), HADH(1), HADHA(1), ACAA1(0), ACADL(0), ACADS(0), ACADSB(0), ACAT1(0), ACAT2(0), ACOX1(0), ACOX3(0), ACSL1(0), ACSL3(0), ACSL4(0), ACSL5(0), ACSL6(0), ADH1A(0), ADH1B(0), ADH5(0), ADH7(0), ALDH1B1(0), ALDH2(0), ALDH3A2(0), ALDH7A1(0), ALDH9A1(0), CPT1A(0), CPT1B(0), CPT1C(0), CYP4A11(0), ECHS1(0), ECI2(0), EHHADH(0), GCDH…	0.999999	0.999997	0.658642	0.255182	0.00140127	0.0478509	0.70425	NA	NA	0.999992	0.747271	1	0.486328	0.999994	0.999995
REACTOME_ACTIVATION_OF_CHAPERONES_BY_ATF6_ALPHA	Pathway_915	HSP90B1(2), HSPA5(1), NFYA(1), ATF4(0), ATF6(0), CALR(0), DDIT3(0), MBTPS1(0), MBTPS2(0), NFYB(0), XBP1(0)	0.999999	0.999997	0.999981	NA	0.960727	0.801894	1	0.999985	0.999994	0.999992	0.937293	1	0.486944	0.999994	0.999995
KEGG_LONG_TERM_DEPRESSION	Pathway_286	ITPR3(2), GNA11(1), GNA12(1), GNAI3(1), GRM5(1), GUCY1A2(1), IGF1R(1), LYN(1), MAP2K1(1), NOS1(1), NRAS(1), PLCB3(1), PPP2CB(1), PPP2R1B(1), RAF1(1), RYR1(1), ARAF(0), BRAF(0), CACNA1A(0), CRH(0), CRHR1(0), GNA13(0), GNAI1(0), GNAI2(0), GNAO1(0), GNAQ(0), GNAS(0), GNAZ(0), GRIA1(0), GRIA2(0), GRIA3(0), GRID2(0), GRM1(0), GUCY1A3(0), GUCY1B3(0), HRAS(0), IGF1(0), ITPR1(0), ITPR2(0), JMJD7-PLA2G4B(…	0.999999	0.999997	0.881206	0.454487	0.110117	0.124061	0.22152	0.999985	0.999994	0.848935	0.999917	1	0.490933	0.999994	0.999995
KEGG_HEMATOPOIETIC_CELL_LINEAGE	Pathway_449	CD1B(1), CD3D(1), ITGA3(1), ANPEP(0), CD14(0), CD19(0), CD1A(0), CD1C(0), CD1D(0), CD1E(0), CD2(0), CD22(0), CD33(0), CD34(0), CD36(0), CD37(0), CD38(0), CD3E(0), CD3G(0), CD4(0), CD44(0), CD5(0), CD55(0), CD59(0), CD7(0), CD8A(0), CD8B(0), CD9(0), CR1(0), CR2(0), CSF1(0), CSF1R(0), CSF2(0), CSF2RA(0), CSF3(0), CSF3R(0), DNTT(0), EPO(0), EPOR(0), FCER2(0), FCGR1A(0), FLT3(0), FLT3LG(0), GP1BA(0),…	0.999999	0.999997	0.999981	NA	NA	0.618666	1	0.999985	0.999994	0.999992	0.999917	1	0.493469	0.999994	0.999995
REACTOME_METABOLISM_OF_CARBOHYDRATES	Pathway_34	TPR(3), ALDOA(2), ALDOC(2), PCK2(2), AAAS(1), CALM1(1), CALM2(1), CHPF2(1), CHST12(1), CHST7(1), ENO1(1), G6PD(1), GOT2(1), HK1(1), LCT(1), MDH2(1), NUP107(1), NUP133(1), NUP153(1), NUP210(1), NUP214(1), NUP50(1), PCK1(1), PFKL(1), PGK1(1), PGM1(1), PHKA1(1), PPP2CB(1), PPP2R1B(1), PPP2R5D(1), PYGL(1), RPIA(1), SDC2(1), SI(1), SLC2A3(1), SLC37A4(1), TKT(1), TPI1(1), UGP2(1), VCAN(1), ABCC5(0), AC…	0.706323	0.999997	0.999981	0.0110101	0.0397175	0.000648612	0.416546	0.9366	0.999994	0.522199	0.999917	1	0.494654	0.999994	0.999995
PID_REG_GR_PATHWAY	Pathway_45	HSP90AA1(3), JUN(3), FKBP4(2), FKBP5(2), GSK3B(2), MAPK14(2), PCK2(2), POU2F1(2), AFP(1), FGG(1), HDAC1(1), HDAC2(1), ICAM1(1), IL13(1), MAPK9(1), NCOA2(1), POMC(1), YWHAH(1), AKT1(0), BAX(0), BGLAP(0), CDK5(0), CDK5R1(0), CDKN1A(0), CGA(0), CREB1(0), CREBBP(0), CSF2(0), CSN2(0), EGR1(0), EP300(0), FOS(0), GATA3(0), IFNG(0), IL2(0), IL4(0), IL5(0), IL6(0), IRF1(0), KRT14(0), KRT17(0), KRT5(0), MA…	0.999999	0.999997	0.999981	0.983446	0.464855	0.639885	0.651781	0.999985	0.999994	0.869406	0.999917	1	0.495134	0.83178	0.999995
REACTOME_REGULATION_OF_APOPTOSIS	Pathway_795	PSMD11(3), PSMD4(3), RPS27A(3), PSMD10(2), CASP9(1), PSMA5(1), PSMB2(1), PSMC1(1), PSMC3(1), PSMC4(1), PSMC5(1), UBA52(1), APPL1(0), ARHGAP10(0), CASP3(0), DAPK1(0), DAPK2(0), DAPK3(0), DCC(0), MAGED1(0), PAK2(0), PSMA1(0), PSMA2(0), PSMA3(0), PSMA4(0), PSMA6(0), PSMA7(0), PSMA8(0), PSMB1(0), PSMB10(0), PSMB3(0), PSMB4(0), PSMB5(0), PSMB6(0), PSMB7(0), PSMB8(0), PSMB9(0), PSMC2(0), PSMC6(0), PSMD…	0.999999	0.999997	0.0442015	0.960993	0.120157	0.892485	0.948781	0.999985	0.999994	0.667019	0.438207	1	0.495332	0.218545	0.929511
BIOCARTA_RAC1_PATHWAY	Pathway_548	CFL1(1), RALBP1(1), ARFIP2(0), CDK5(0), CDK5R1(0), CHN1(0), LIMK1(0), MAP3K1(0), MYL2(0), MYLK(0), NCF2(0), PAK1(0), PDGFRA(0), PIK3CA(0), PIK3CG(0), PIK3R1(0), PLD1(0), PPP1R12B(0), RAC1(0), RPS6KB1(0), TRIO(0), VAV1(0), WASF1(0)	0.999999	0.999997	0.999981	NA	NA	0.999944	1	0.999985	0.999994	0.724867	0.954559	1	0.498383	0.651916	0.999995
KEGG_INTESTINAL_IMMUNE_NETWORK_FOR_IGA_PRODUCTION	Pathway_1132	HLA-DMA(1), HLA-DOB(1), AICDA(0), CCL25(0), CCL27(0), CCL28(0), CCR10(0), CCR9(0), CD28(0), CD40(0), CD40LG(0), CD80(0), CD86(0), CXCL12(0), CXCR4(0), HLA-DMB(0), HLA-DOA(0), HLA-DPA1(0), HLA-DPB1(0), HLA-DQA1(0), HLA-DQA2(0), HLA-DQB1(0), HLA-DRA(0), HLA-DRB1(0), HLA-DRB3(0), HLA-DRB5(0), ICOS(0), ICOSLG(0), IL10(0), IL15(0), IL15RA(0), IL2(0), IL4(0), IL5(0), IL6(0), ITGA4(0), ITGB7(0), LTBR(0)…	0.999999	0.999997	NA	NA	NA	NA	NA	0.999985	0.999994	NA	0.999917	1	0.506022	0.996027	0.999995
BIOCARTA_RHO_PATHWAY	Pathway_667	ARHGEF11(1), CFL1(1), PFN1(1), VCL(1), ACTR2(0), ACTR3(0), ARHGAP1(0), ARHGAP4(0), ARHGAP5(0), ARHGAP6(0), ARHGEF1(0), ARHGEF5(0), ARPC1A(0), ARPC1B(0), ARPC2(0), ARPC3(0), ARPC4(0), ARPC5(0), BAIAP2(0), DIAPH1(0), GSN(0), LIMK1(0), MYL2(0), MYLK(0), OPHN1(0), PIP5K1A(0), PIP5K1B(0), PPP1R12B(0), RHOA(0), ROCK1(0), SRC(0), TLN1(0)	0.999999	0.999997	0.59995	0.910601	0.996091	0.500706	1	0.999985	0.999994	0.999992	0.999917	1	0.50683	0.607941	0.447914
PID_HDAC_CLASSII_PATHWAY	Pathway_1143	HSP90AA1(3), GATA1(1), GATA2(1), HDAC9(1), NCOR2(1), RAN(1), YWHAE(1), ADRBK1(0), ANKRA2(0), BCL6(0), BCOR(0), CAMK4(0), ESR1(0), GNB1(0), HDAC10(0), HDAC11(0), HDAC3(0), HDAC4(0), HDAC5(0), HDAC6(0), HDAC7(0), MEF2C(0), NR3C1(0), RANBP2(0), RANGAP1(0), RFXANK(0), SRF(0), SUMO1(0), TUBA1B(0), TUBB2A(0), UBE2I(0), XPO1(0), YWHAB(0)	0.999999	0.999997	0.819896	0.187011	0.592551	0.187856	0.333856	0.999985	0.999994	0.457685	0.631032	1	0.50683	0.089384	0.296631
REACTOME_FANCONI_ANEMIA_PATHWAY	Pathway_812	FANCD2(5), RPS27A(3), BRCA1(2), ATR(1), FANCA(1), FANCL(1), PALB2(1), UBA52(1), USP1(1), ATM(0), BRCA2(0), C17orf70(0), C19orf40(0), FANCB(0), FANCC(0), FANCE(0), FANCF(0), FANCG(0), FANCM(0), UBE2T(0), ZBTB32(0)	0.999999	0.999997	0.999981	0.476184	0.634882	0.872114	0.794366	0.999985	0.999994	0.807511	0.91297	1	0.507188	0.760293	0.999995
BIOCARTA_PITX2_PATHWAY	Pathway_1176	GSK3B(2), DVL1(1), HDAC1(1), MED1(1), TRRAP(1), WNT1(1), APC(0), AXIN1(0), CREBBP(0), CTNNB1(0), EP300(0), FZD1(0), LDB1(0), LEF1(0), PITX2(0)	0.999999	0.999997	0.551499	0.848701	0.633257	0.574738	0.922448	0.999985	0.905616	0.999992	0.606365	1	0.514107	0.999994	0.999995
KEGG_GLYCOSPHINGOLIPID_BIOSYNTHESIS_LACTO_AND_NEOLACTO_SERIES	Pathway_116	B3GALT2(1), B3GALT1(0), B3GALT5(0), B3GNT1(0), B3GNT2(0), B3GNT3(0), B3GNT4(0), B3GNT5(0), B4GALT1(0), B4GALT2(0), B4GALT3(0), B4GALT4(0), FUT1(0), FUT2(0), FUT3(0), FUT4(0), FUT5(0), FUT6(0), FUT7(0), FUT9(0), GCNT2(0), ST3GAL3(0), ST3GAL4(0), ST3GAL6(0), ST8SIA1(0)	0.999999	0.999997	NA	NA	NA	NA	NA	NA	NA	NA	0.999917	NA	0.514107	0.999994	0.999995
PID_NCADHERIN_PATHWAY	Pathway_562	CAMK2G(1), CTNNA1(1), PLCG1(1), AXIN1(0), CDC42(0), CDH2(0), CNR1(0), CTNNB1(0), CTNND1(0), CTTN(0), DAGLA(0), DAGLB(0), DCTN1(0), FER(0), FGFR1(0), GAP43(0), GJA1(0), GRIA2(0), GSN(0), JUP(0), KIF5B(0), LRP5(0), MAPK8(0), MAPRE1(0), MYL2(0), PIK3CA(0), PIK3R1(0), PIP5K1C(0), PTPN1(0), PTPN11(0), RAC1(0), RHOA(0), ROCK1(0)	0.999999	0.999997	0.999981	0.98671	0.166123	0.999944	0.885604	0.999985	0.999994	0.632454	0.926198	1	0.514107	0.961086	0.999995
PID_NOTCH_PATHWAY	Pathway_849	MARK2(2), SPEN(2), APH1B(1), CCND1(1), CNTN1(1), CUL1(1), ENO1(1), HDAC1(1), ITCH(1), KDM1A(1), MAML2(1), NCOR2(1), ADAM10(0), ADAM12(0), CBL(0), CDKN1A(0), CNTN6(0), CTBP1(0), DLK1(0), DLL1(0), DLL3(0), DLL4(0), DNER(0), DNM1(0), DTX1(0), EP300(0), EPS15(0), FBXW7(0), FURIN(0), GATA3(0), IL4(0), JAG1(0), JAG2(0), LNX1(0), MAML1(0), MFAP2(0), MFAP5(0), MIB1(0), MYC(0), MYCBP(0), NCOR1(0), NCSTN(0…	0.999999	0.999997	0.493736	0.787909	0.960727	0.990462	0.902207	0.999985	0.999994	0.940096	0.999917	1	0.514107	0.999994	0.999995
REACTOME_ASSOCIATION_OF_TRIC_CCT_WITH_TARGET_PROTEINS_DURING_BIOSYNTHESIS	Pathway_741	FBXO4(2), AP3M1(1), ARFGEF2(1), CCT2(1), CCT3(1), CCT7(1), TCP1(1), CCT4(0), CCT5(0), CCT6A(0), CCT8(0), FBXL3(0), FBXL5(0), FBXO6(0), FBXW2(0), FBXW4(0), FBXW5(0), FBXW7(0), FKBP9(0), KIF13A(0), KIFC3(0), LONP2(0), NOP56(0), SPHK1(0), USP11(0), XRN2(0)	0.999999	0.999997	0.29233	0.0747841	0.0245708	0.821437	1	0.999985	0.999994	0.478458	0.745867	1	0.514107	0.754006	0.999995
REACTOME_INNATE_IMMUNE_SYSTEM	Pathway_460	JUN(3), RPS27A(3), ATF2(2), HMGB1(2), HSP90B1(2), MAPK14(2), TAB3(2), C8G(1), C9(1), CAPZA2(1), CASP8(1), CASP9(1), CFH(1), CFI(1), DEFB132(1), DNM2(1), EEA1(1), HSP90AB1(1), IFNA10(1), IFNB1(1), LBP(1), MAP2K1(1), MAPK9(1), NFKBIB(1), PELI2(1), PIK3R4(1), PPP2CB(1), PPP2R1B(1), PPP2R5D(1), PRKCSH(1), RIPK2(1), RPS6KA3(1), SIKE1(1), TAB1(1), TANK(1), TICAM1(1), TLR2(1), TLR7(1), TLR9(1), TRAF2(1)…	0.999999	0.999997	0.999981	0.588795	0.150962	0.86513	0.584914	0.999985	0.999994	0.999992	0.971217	1	0.514107	0.999994	0.999995
REACTOME_PLATELET_SENSITIZATION_BY_LDL	Pathway_720	MAPK14(2), PPP2CB(1), PPP2R1B(1), PPP2R5B(1), PPP2R5D(1), PPP2R5E(1), APOB(0), FGR(0), LRP8(0), PLA2G4A(0), PPP2CA(0), PPP2R1A(0), PPP2R5A(0), PPP2R5C(0), PTPN6(0)	0.999999	0.999997	0.999981	0.233047	0.0360528	0.69995	1	0.999985	0.999994	0.999992	0.999917	1	0.514107	0.923541	0.999995
REACTOME_PROCESSING_OF_INTRONLESS_PRE_MRNAS	Pathway_855	PCF11(3), CLP1(1), PAPOLA(1), CPSF1(0), CPSF2(0), CPSF3(0), CPSF7(0), CSTF1(0), CSTF2(0), CSTF3(0), NCBP1(0), NCBP2(0), NUDT21(0), PABPN1(0)	0.999999	0.999997	0.999981	0.995803	0.415488	0.63555	1	0.999985	0.999994	0.999992	0.999917	1	0.514107	0.904774	0.999995
REACTOME_RNA_POL_III_TRANSCRIPTION	Pathway_357	POLR2E(3), POLR2L(2), POU2F1(2), POLR1D(1), POLR2H(1), POLR3A(1), BRF1(0), BRF2(0), GTF3C2(0), GTF3C3(0), GTF3C4(0), GTF3C5(0), LZTS1(0), NFIB(0), POLR1C(0), POLR2F(0), POLR2K(0), POLR3B(0), POLR3C(0), POLR3D(0), POLR3E(0), POLR3F(0), POLR3GL(0), POLR3H(0), POLR3K(0), SNAPC1(0), SNAPC2(0), SNAPC3(0), SNAPC4(0), SNAPC5(0), SSB(0), TBP(0), ZNF143(0)	0.999999	0.999997	0.0905544	0.417259	0.241544	0.815777	0.641408	0.999985	0.999994	0.999992	0.999917	1	0.514107	0.602221	0.999995
REACTOME_RNA_POL_III_TRANSCRIPTION_TERMINATION	Pathway_353	POLR2E(3), POLR2L(2), POLR1D(1), POLR2H(1), POLR3A(1), LZTS1(0), NFIB(0), POLR1C(0), POLR2F(0), POLR2K(0), POLR3B(0), POLR3C(0), POLR3D(0), POLR3E(0), POLR3F(0), POLR3GL(0), POLR3H(0), POLR3K(0), SSB(0)	0.999999	0.999997	0.142539	0.698786	0.310124	0.998999	0.749787	0.999985	0.999994	0.938697	0.999917	1	0.514107	0.812742	0.999995
REACTOME_TGF_BETA_RECEPTOR_SIGNALING_ACTIVATES_SMADS	Pathway_794	RPS27A(3), PPP1CC(2), PPP1CA(1), UBA52(1), UCHL5(1), FKBP1A(0), FURIN(0), MTMR4(0), PMEPA1(0), PPP1CB(0), PPP1R15A(0), SMAD2(0), SMAD3(0), SMAD4(0), SMAD7(0), SMURF1(0), SMURF2(0), STRAP(0), STUB1(0), TGFB1(0), TGFBR1(0), TGFBR2(0), XPO1(0), ZFYVE9(0)	0.999999	0.999997	0.881644	0.883159	0.783424	0.998999	1	0.999985	0.999994	0.724867	0.938286	1	0.514107	0.364152	0.170342
PID_SYNDECAN_4_PATHWAY	Pathway_1093	ACTN1(2), DNM2(1), FGF6(1), FZD7(1), TFPI(1), ADAM12(0), CXCL12(0), CXCR4(0), F2(0), FGF2(0), FGFR1(0), FN1(0), GIPC1(0), ITGA5(0), ITGB1(0), LAMA1(0), LAMA3(0), MDK(0), MMP9(0), NUDT16L1(0), PLG(0), PRKCA(0), PRKCD(0), PTK2(0), RAC1(0), RHOA(0), SDC4(0), SDCBP(0), THBS1(0), TNC(0), TNFRSF13B(0)	0.999999	0.999997	0.999981	0.526708	0.282595	0.812838	0.715117	0.999985	0.999994	0.899117	0.938286	1	0.520868	0.999994	0.999995
REACTOME_OPIOID_SIGNALLING	Pathway_260	ITPR3(2), ADCY3(1), ADCY4(1), CALM1(1), CALM2(1), GNAI3(1), PDE1B(1), PLCB3(1), POMC(1), PPP1CA(1), PPP2CB(1), PPP2R1B(1), PPP2R5D(1), PRKAR1B(1), ADCY1(0), ADCY2(0), ADCY5(0), ADCY6(0), ADCY7(0), ADCY8(0), ADCY9(0), ADRBK1(0), CALM3(0), CAMK4(0), CDK5(0), CREB1(0), GNAI1(0), GNAI2(0), GNAL(0), GNAO1(0), GNAT1(0), GNAT2(0), GNAZ(0), GNB1(0), GNB2(0), GNB3(0), GNB4(0), GNB5(0), GNG11(0), GNG12(0),…	0.999999	0.999997	0.804098	0.384655	0.0598382	0.337	0.520775	0.999985	0.999994	0.720794	0.702633	1	0.523171	0.999994	0.999995
SIG_CHEMOTAXIS	Pathway_510	AKT3(2), ITPR3(2), ARHGEF11(1), CFL1(1), GDI1(1), MYLK2(1), RPS4X(1), ACTR2(0), ACTR3(0), AKT1(0), AKT2(0), ANGPTL2(0), ARHGAP1(0), ARHGAP4(0), BTK(0), CDC42(0), CFL2(0), GDI2(0), INPPL1(0), ITPR1(0), ITPR2(0), LIMK1(0), MYLK(0), PAK1(0), PAK2(0), PAK3(0), PAK4(0), PAK6(0), PAK7(0), PDK1(0), PIK3CA(0), PIK3CD(0), PIK3CG(0), PIK3R1(0), PIK3R5(0), PITX2(0), PPP1R13B(0), PTEN(0), RACGAP1(0), RHO(0),…	0.999999	0.999997	0.999981	0.985078	0.388593	0.998999	1	0.999985	0.999994	0.164011	0.926198	1	0.52478	0.393774	0.999995
KEGG_INOSITOL_PHOSPHATE_METABOLISM	Pathway_106	PI4KB(2), IMPA2(1), INPP5B(1), INPP5E(1), IPPK(1), PI4KA(1), PLCB3(1), PLCG1(1), TPI1(1), ALDH6A1(0), CDIPT(0), IMPA1(0), INPP1(0), INPP4A(0), INPP4B(0), INPP5A(0), INPP5J(0), INPP5K(0), INPPL1(0), IPMK(0), ISYNA1(0), ITPK1(0), ITPKA(0), ITPKB(0), MINPP1(0), MIOX(0), OCRL(0), PIK3C2A(0), PIK3C2B(0), PIK3C2G(0), PIK3C3(0), PIK3CA(0), PIK3CB(0), PIK3CD(0), PIK3CG(0), PIKFYVE(0), PIP4K2A(0), PIP4K2B…	0.999999	0.999997	0.999981	0.790648	0.960715	0.999944	1	0.999985	0.999994	0.999992	0.999917	1	0.525151	0.999994	0.999995
PID_S1P_S1P3_PATHWAY	Pathway_987	AKT3(2), GNA11(1), GNA12(1), GNAI3(1), AKT1(0), CXCR4(0), FLT1(0), GNA13(0), GNA14(0), GNA15(0), GNAI1(0), GNAI2(0), GNAO1(0), GNAQ(0), GNAZ(0), ITGAV(0), JAK2(0), MAPK1(0), MAPK3(0), PDGFB(0), PDGFRB(0), RAC1(0), RHOA(0), S1PR1(0), S1PR3(0), SRC(0), VEGFA(0)	0.999999	0.999997	0.999981	NA	NA	0.902763	0.730737	0.999985	0.999994	0.637757	0.999917	1	0.525151	0.999994	0.999995
BIOCARTA_PS1_PATHWAY	Pathway_1173	GSK3B(2), DVL1(1), WNT1(1), ADAM17(0), APC(0), AXIN1(0), BTRC(0), CTNNB1(0), DLL1(0), FZD1(0), HNF1A(0), NOTCH1(0), PSEN1(0), RBPJ(0)	0.999999	0.999997	0.999981	NA	NA	0.931239	0.859247	0.999985	0.999994	NA	0.999917	1	0.528159	0.999994	0.999995
REACTOME_KERATAN_SULFATE_BIOSYNTHESIS	Pathway_110	ACAN(0), B3GNT1(0), B3GNT2(0), B3GNT3(0), B3GNT4(0), B3GNT7(0), B4GALT1(0), B4GALT2(0), B4GALT3(0), B4GALT4(0), B4GALT5(0), B4GALT6(0), CHST1(0), CHST2(0), CHST5(0), CHST6(0), FMOD(0), KERA(0), LUM(0), OGN(0), OMD(0), PRELP(0), ST3GAL1(0), ST3GAL2(0), ST3GAL3(0), ST3GAL6(0)	0.999999	0.999997	NA	NA	NA	NA	NA	NA	NA	NA	NA	NA	0.534148	0.916008	0.999995
PID_PRL_SIGNALING_EVENTS_PATHWAY	Pathway_1135	AGT(0), ATF5(0), BCAR1(0), CCNA2(0), CCNE1(0), CDK2(0), CDKN1A(0), EGR1(0), ITGA1(0), ITGB1(0), MAPK1(0), MAPK3(0), PTP4A1(0), PTP4A2(0), PTP4A3(0), RABGGTA(0), RABGGTB(0), RAC1(0), RHOA(0), RHOC(0), ROCK1(0), SRC(0), TUBA1B(0)	0.999999	0.999997	0.96957	NA	NA	0.882235	1	0.999985	0.999994	0.999992	0.938286	NA	0.54316	0.999994	0.999995
KEGG_P53_SIGNALING_PATHWAY	Pathway_382	CHEK1(2), CHEK2(2), DDB2(2), EI24(2), ATR(1), CASP8(1), CASP9(1), CCND1(1), CCND2(1), RFWD2(1), RRM2B(1), TP53I3(1), TSC2(1), ZMAT3(1), APAF1(0), ATM(0), BAI1(0), BAX(0), BBC3(0), BID(0), CASP3(0), CCNB1(0), CCNB2(0), CCNB3(0), CCND3(0), CCNE1(0), CCNE2(0), CCNG1(0), CCNG2(0), CD82(0), CDK1(0), CDK2(0), CDK4(0), CDK6(0), CDKN1A(0), CDKN2A(0), CYCS(0), FAS(0), GADD45A(0), GADD45B(0), GADD45G(0), G…	0.999999	0.687695	0.556814	0.748914	0.984903	0.842589	0.553849	0.999985	0.999994	0.933304	0.926198	1	0.543296	0.460978	0.868159
KEGG_ASTHMA	Pathway_1161	HLA-DMA(1), HLA-DOB(1), IL13(1), CCL11(0), CD40(0), CD40LG(0), EPX(0), FCER1A(0), FCER1G(0), HLA-DMB(0), HLA-DOA(0), HLA-DPA1(0), HLA-DPB1(0), HLA-DQA1(0), HLA-DQA2(0), HLA-DQB1(0), HLA-DRA(0), HLA-DRB1(0), HLA-DRB3(0), HLA-DRB5(0), IL10(0), IL3(0), IL4(0), IL5(0), IL9(0), MS4A2(0), PRG2(0), RNASE3(0), TNF(0)	0.999999	0.999997	NA	NA	NA	NA	NA	NA	NA	NA	NA	1	0.545165	0.999994	0.999995
REACTOME_G_ALPHA_S_SIGNALLING_EVENTS	Pathway_253	ADCY3(1), ADCY4(1), ADRB2(1), FSHB(1), GNAI3(1), MC4R(1), PDE1B(1), PDE3A(1), POMC(1), TSHR(1), ADCY1(0), ADCY2(0), ADCY5(0), ADCY6(0), ADCY7(0), ADCY8(0), ADCY9(0), ADCYAP1(0), ADCYAP1R1(0), ADM(0), ADM2(0), ADORA2A(0), ADORA2B(0), ADRB1(0), ADRB3(0), AVP(0), AVPR2(0), CALCA(0), CALCB(0), CALCRL(0), CGA(0), CRH(0), CRHR2(0), DRD1(0), DRD5(0), FSHR(0), GCG(0), GCGR(0), GHRH(0), GHRHR(0), GIP(0), …	0.999999	0.999997	0.945574	NA	NA	0.703401	0.624763	0.999985	0.999994	0.676583	0.876215	1	0.546119	0.999994	0.999995
KEGG_RNA_DEGRADATION	Pathway_310	CNOT3(1), CNOT8(1), DCPS(1), ENO1(1), EXOSC3(1), EXOSC8(1), LSM3(1), LSM7(1), PAPD7(1), PAPOLA(1), PAPOLG(1), PNPT1(1), SKIV2L(1), WDR61(1), C1D(0), CNOT1(0), CNOT10(0), CNOT2(0), CNOT4(0), CNOT6(0), CNOT6L(0), CNOT7(0), DCP1A(0), DCP1B(0), DCP2(0), DDX6(0), DIS3(0), EDC3(0), EDC4(0), ENO2(0), ENO3(0), EXOSC1(0), EXOSC10(0), EXOSC2(0), EXOSC4(0), EXOSC5(0), EXOSC6(0), EXOSC7(0), EXOSC9(0), HSPA9(…	0.999999	0.999997	0.999981	0.98609	0.464117	0.154463	0.719114	0.999985	0.999994	0.999992	0.999917	1	0.548309	0.81215	0.999995
SIG_PIP3_SIGNALING_IN_B_LYMPHOCYTES	Pathway_625	AKT3(2), FOXO3(2), ITPR3(2), FLOT1(1), GAB1(1), LYN(1), NR0B2(1), RPS6KA3(1), AKT1(0), AKT2(0), BCR(0), BTK(0), CD19(0), CDKN2A(0), CYTH3(0), DAPP1(0), FLOT2(0), ITPR1(0), ITPR2(0), NR4A3(0), PDK1(0), PHF11(0), PIK3CA(0), PIK3R5(0), PITX2(0), PLCG2(0), PPP1R13B(0), PREX1(0), PTEN(0), PTPRC(0), RPS6KA1(0), RPS6KA2(0), RPS6KB1(0), SAG(0), SYK(0), VAV1(0)	0.999999	0.999997	0.728546	NA	0.384544	0.641648	0.731985	0.999985	0.999994	0.868931	0.969586	1	0.551807	0.999994	0.999995
REACTOME_ACTIVATION_OF_THE_PRE_REPLICATIVE_COMPLEX	Pathway_318	RPA1(6), RPA2(3), RPA3(3), MCM2(2), MCM6(2), CDT1(1), MCM3(1), POLE2(1), PRIM2(1), CDC45(0), CDC6(0), CDC7(0), CDK2(0), DBF4(0), MCM10(0), MCM4(0), MCM5(0), MCM7(0), MCM8(0), ORC1(0), ORC2(0), ORC3(0), ORC4(0), ORC5(0), ORC6(0), POLA1(0), POLA2(0), POLE(0), PRIM1(0), RPA4(0)	0.999999	0.999997	0.29233	0.749167	0.173456	0.989014	0.731985	0.999985	0.999994	0.999992	0.876215	1	0.556759	0.916008	0.999995
REACTOME_CELL_CELL_COMMUNICATION	Pathway_560	PARD3(3), SPTBN1(3), ACTN1(2), ACTN4(2), MAPK14(2), ACTN2(1), CADM1(1), CDH18(1), CLDN14(1), CTNNA1(1), DSCAM(1), FERMT2(1), FYN(1), ILK(1), KIRREL3(1), PARVB(1), PIK3R2(1), PLEC(1), SPTAN1(1), TESK1(1), VASP(1), ARHGEF6(0), CADM2(0), CD151(0), CD2AP(0), CD47(0), CDH1(0), CDH10(0), CDH11(0), CDH12(0), CDH13(0), CDH15(0), CDH2(0), CDH24(0), CDH3(0), CDH4(0), CDH5(0), CDH6(0), CDH7(0), CDH8(0), CDH…	0.999999	0.999997	0.787	0.904634	0.00752972	0.629368	0.991219	0.999985	0.999994	0.769676	0.787194	1	0.556759	0.235756	0.999995
REACTOME_DIGESTION_OF_DIETARY_CARBOHYDRATE	Pathway_132	LCT(1), SI(1), AMY1A(0), AMY2B(0), TREH(0)	0.999999	0.999997	NA	NA	NA	NA	NA	NA	NA	NA	NA	1	0.556759	0.999994	0.999995
KEGG_NOD_LIKE_RECEPTOR_SIGNALING_PATHWAY	Pathway_1053	HSP90AA1(3), HSP90B1(2), MAPK14(2), TAB3(2), CASP8(1), CCL2(1), HSP90AB1(1), MAPK9(1), NFKBIB(1), RIPK2(1), SUGT1(1), TAB1(1), TRIP6(1), BIRC2(0), BIRC3(0), CARD18(0), CARD6(0), CARD8(0), CARD9(0), CASP1(0), CASP5(0), CCL11(0), CCL13(0), CCL7(0), CCL8(0), CHUK(0), CXCL1(0), CXCL2(0), ERBB2IP(0), IKBKB(0), IKBKG(0), IL18(0), IL1B(0), IL6(0), MAP3K7(0), MAPK1(0), MAPK10(0), MAPK11(0), MAPK12(0), MA…	0.999999	0.999997	0.999981	0.287754	NA	0.999944	0.746984	0.999985	0.999994	0.999992	0.999917	1	0.557172	0.999994	0.999995
KEGG_T_CELL_RECEPTOR_SIGNALING_PATHWAY	Pathway_587	JUN(3), AKT3(2), GSK3B(2), MAPK14(2), BCL10(1), CD3D(1), DLG1(1), FYN(1), MAP2K1(1), MAPK9(1), NFKBIB(1), NRAS(1), PIK3R2(1), PLCG1(1), PPP3R2(1), RAF1(1), RASGRP1(1), AKT1(0), AKT2(0), CARD11(0), CBL(0), CBLB(0), CBLC(0), CD247(0), CD28(0), CD3E(0), CD3G(0), CD4(0), CD40LG(0), CD8A(0), CD8B(0), CDC42(0), CDK4(0), CHP2(0), CHUK(0), CSF2(0), CTLA4(0), FOS(0), GRAP2(0), GRB2(0), HRAS(0), ICOS(0), I…	0.999999	0.999997	0.502409	0.784531	0.963145	0.79231	0.635837	0.999985	0.999994	0.794263	0.999917	1	0.56211	0.908319	0.999995
BIOCARTA_IGF1MTOR_PATHWAY	Pathway_508	RPS6(5), EIF2S2(2), GSK3B(2), EIF2S3(1), EIF4E(1), EIF4EBP1(1), IGF1R(1), AKT1(0), EIF2B5(0), EIF2S1(0), IGF1(0), INPPL1(0), MTOR(0), PDK2(0), PDPK1(0), PIK3CA(0), PIK3R1(0), PPP2CA(0), PTEN(0), RPS6KB1(0)	0.999999	0.999997	0.999981	0.913275	0.995794	0.999944	0.900794	0.999985	0.999994	0.999992	0.999917	1	0.563346	0.999994	0.999995
BIOCARTA_ECM_PATHWAY	Pathway_536	FYN(1), MAP2K1(1), PFN1(1), RAF1(1), ARHGAP5(0), DIAPH1(0), GSN(0), HRAS(0), ITGA1(0), ITGB1(0), MAPK1(0), MAPK3(0), MYL2(0), MYLK(0), PIK3CA(0), PIK3CG(0), PIK3R1(0), PTK2(0), PXN(0), RHOA(0), ROCK1(0), SHC1(0), SRC(0), TLN1(0)	0.999999	0.999997	0.999981	0.985078	0.670944	0.999944	0.832637	0.999985	0.999994	0.999992	0.723147	1	0.564375	0.999994	0.999995
REACTOME_GLUCAGON_TYPE_LIGAND_RECEPTORS	Pathway_1102	ADCYAP1(0), ADCYAP1R1(0), GCG(0), GCGR(0), GHRH(0), GHRHR(0), GIP(0), GIPR(0), GLP1R(0), GLP2R(0), GNAS(0), GNB1(0), GNB2(0), GNB3(0), GNB4(0), GNB5(0), GNG11(0), GNG12(0), GNG3(0), GNG4(0), GNG5(0), GNG7(0), GNG8(0), GNGT1(0), GNGT2(0), SCT(0), SCTR(0), VIP(0), VIPR1(0), VIPR2(0)	0.999999	0.999997	0.999981	NA	NA	0.865241	0.553849	NA	NA	0.999992	0.999917	NA	0.567581	0.999994	0.999995
KEGG_EPITHELIAL_CELL_SIGNALING_IN_HELICOBACTER_PYLORI_INFECTION	Pathway_188	JUN(3), ATP6V1H(2), MAPK14(2), TJP1(2), ATP6AP1(1), ATP6V0D1(1), ATP6V1B2(1), LYN(1), MAPK9(1), PLCG1(1), TCIRG1(1), ADAM10(0), ADAM17(0), ATP6V0A1(0), ATP6V0A2(0), ATP6V0A4(0), ATP6V0B(0), ATP6V0C(0), ATP6V0D2(0), ATP6V0E1(0), ATP6V0E2(0), ATP6V1A(0), ATP6V1B1(0), ATP6V1C1(0), ATP6V1C2(0), ATP6V1D(0), ATP6V1E1(0), ATP6V1E2(0), ATP6V1F(0), ATP6V1G1(0), ATP6V1G2(0), ATP6V1G3(0), CASP3(0), CDC42(0)…	0.999999	0.999997	0.999981	NA	NA	0.999944	1	0.999985	0.999994	0.806791	0.878605	1	0.571052	0.999994	0.999995
BIOCARTA_CHEMICAL_PATHWAY	Pathway_964	PARP1(2), CASP9(1), AKT1(0), APAF1(0), ATM(0), BAD(0), BAX(0), BCL2(0), BCL2L1(0), BID(0), CASP3(0), CASP6(0), CASP7(0), CYCS(0), EIF2S1(0), PRKCA(0), PRKCB(0), PTK2(0), PXN(0), STAT1(0), TLN1(0), TP53(0)	0.999999	0.999997	0.999981	0.960993	0.987649	0.220663	0.540889	0.999985	0.999994	0.999992	0.999917	1	0.572097	0.999994	0.999995
REACTOME_PRE_NOTCH_TRANSCRIPTION_AND_TRANSLATION	Pathway_891	JUN(3), SNW1(2), CCND1(1), KAT2B(1), MAML2(1), MOV10(1), CREBBP(0), E2F1(0), E2F3(0), EP300(0), KAT2A(0), MAML1(0), MAML3(0), MAMLD1(0), NOTCH2(0), NOTCH3(0), NOTCH4(0), RBPJ(0), TFDP1(0), TNRC6A(0), TNRC6B(0), TNRC6C(0), TP53(0)	0.682258	0.999997	0.505164	0.85653	0.879535	0.541889	0.8042	0.999985	0.999994	0.999992	0.869193	1	0.572097	0.690163	0.961343
REACTOME_G_ALPHA_Z_SIGNALLING_EVENTS	Pathway_228	ADCY3(1), ADCY4(1), GNAI3(1), ADCY1(0), ADCY2(0), ADCY5(0), ADCY6(0), ADCY7(0), ADCY8(0), ADCY9(0), ADRA2A(0), GNAI1(0), GNAI2(0), GNAS(0), GNAZ(0), GNB1(0), GNB2(0), GNB3(0), GNB4(0), GNB5(0), GNG11(0), GNG12(0), GNG3(0), GNG4(0), GNG5(0), GNG7(0), GNG8(0), GNGT1(0), GNGT2(0), PRKCA(0), PRKCB(0), PRKCD(0), PRKCE(0), PRKCG(0), PRKCH(0), PRKCQ(0), RGS17(0), RGS19(0), RGS20(0), RGS4(0)	0.999999	0.999997	0.945574	NA	NA	0.515173	0.356627	0.999985	0.999994	0.757829	0.938286	1	0.572107	0.999994	0.999995
BIOCARTA_G2_PATHWAY	Pathway_982	PRKDC(3), BRCA1(2), CHEK1(2), CHEK2(2), PLK1(2), ATR(1), CDC34(1), WEE1(1), YWHAH(1), YWHAQ(1), ATM(0), CCNB1(0), CDC25A(0), CDC25B(0), CDC25C(0), CDK1(0), CDKN1A(0), CDKN2D(0), EP300(0), GADD45A(0), MDM2(0), MYT1(0), RPS6KA1(0), TP53(0)	0.999999	0.999997	0.930999	0.999422	0.373736	0.999944	0.845719	0.999985	0.999994	0.739632	0.999917	1	0.574157	0.444536	0.999995
SIG_BCR_SIGNALING_PATHWAY	Pathway_535	AKT3(2), GSK3B(2), ITPR3(2), FLOT1(1), LYN(1), NR0B2(1), RAF1(1), AKT1(0), AKT2(0), BAD(0), BCL2(0), BCR(0), BLNK(0), BTK(0), CD19(0), CD22(0), CD81(0), CR2(0), CSK(0), DAG1(0), FLOT2(0), GRB2(0), GSK3A(0), INPP5D(0), ITPR1(0), ITPR2(0), MAP4K1(0), MAPK1(0), MAPK3(0), NFATC1(0), NFATC2(0), PDK1(0), PIK3CA(0), PIK3CD(0), PIK3R1(0), PLCG2(0), PPP1R13B(0), PPP3CA(0), PPP3CB(0), PPP3CC(0), PTPRC(0), …	0.999999	0.999997	0.560156	0.784531	0.996671	0.536175	0.244606	0.999985	0.999994	0.942292	0.999917	1	0.574157	0.999994	0.999995
REACTOME_REMOVAL_OF_THE_FLAP_INTERMEDIATE_FROM_THE_C_STRAND	Pathway_340	RPA1(6), RPA2(3), RPA3(3), PCNA(2), DNA2(1), FEN1(0), POLD1(0), POLD2(0), POLD3(0), POLD4(0)	0.999999	0.999997	0.46102	0.287754	0.989806	0.685044	0.954909	NA	0.999994	0.47247	0.876215	0.918026	0.575562	0.643041	0.279662
KEGG_PURINE_METABOLISM	Pathway_68	POLR2A(3), POLR2E(3), IMPDH1(2), POLR2B(2), POLR2L(2), ADCY3(1), ADCY4(1), AK2(1), AMPD2(1), APRT(1), DCK(1), ENTPD6(1), FHIT(1), GUCY1A2(1), NUDT5(1), PAICS(1), PDE1B(1), PDE3A(1), PDE4A(1), PFAS(1), PNPT1(1), POLE2(1), POLR1A(1), POLR1B(1), POLR1D(1), POLR2C(1), POLR2D(1), POLR2G(1), POLR2H(1), POLR2J(1), POLR2J3(1), POLR3A(1), PRIM2(1), RRM1(1), RRM2B(1), XDH(1), ADA(0), ADCY1(0), ADCY10(0), A…	0.999999	0.999997	0.137926	0.0802846	0.0916701	0.611322	0.624763	0.999985	0.999994	0.747331	0.938286	1	0.583857	0.999994	0.999995
PID_ER_NONGENOMIC_PATHWAY	Pathway_433	PELP1(2), GNA11(1), GNAI3(1), IGF1R(1), MSN(1), NRAS(1), PLCB3(1), STRN(1), AKT1(0), BCAR1(0), ESR1(0), ESR2(0), GNA13(0), GNA14(0), GNA15(0), GNAI1(0), GNAI2(0), GNAL(0), GNAO1(0), GNAQ(0), GNAZ(0), GNB1(0), GRB2(0), HBEGF(0), HRAS(0), IGF1(0), KRAS(0), MAPK11(0), MMP2(0), MMP9(0), NOS3(0), PIK3CA(0), PIK3R1(0), PLCB1(0), PLCB2(0), RHOA(0), ROCK2(0), SHC1(0), SOS1(0), SRC(0)	0.999999	0.999997	0.999981	0.476184	0.984903	0.416164	0.559398	0.999985	0.999994	0.676583	0.822524	1	0.583857	0.999994	0.999995
PID_P53_DOWNSTREAM_PATHWAY	Pathway_383	JUN(3), DDB2(2), PCNA(2), AFP(1), BAK1(1), COL18A1(1), DUSP5(1), HDAC2(1), HTT(1), MSH2(1), NFYA(1), PML(1), PPM1J(1), RFWD2(1), RRM2B(1), TP53BP2(1), TP53I3(1), TRRAP(1), TSC2(1), VCAN(1), VDR(1), AIFM2(0), APAF1(0), APC(0), ARID3A(0), ATF3(0), BAX(0), BBC3(0), BCL2(0), BCL2A1(0), BCL2L1(0), BCL2L14(0), BCL2L2(0), BCL6(0), BDKRB2(0), BID(0), BNIP3L(0), BTG2(0), C12orf5(0), CARM1(0), CASP1(0), CA…	0.999999	0.999997	0.774036	0.999422	0.275184	0.920559	0.784261	0.999985	0.999994	0.999992	0.999917	1	0.583857	0.999994	0.999995
REACTOME_ACTIVATION_OF_GENES_BY_ATF4	Pathway_391	CCL2(1), EXOSC3(1), EXOSC8(1), KHSRP(1), NFYA(1), ASNS(0), ATF3(0), ATF4(0), ATF6(0), DCP2(0), DDIT3(0), DIS3(0), EXOSC1(0), EXOSC2(0), EXOSC4(0), EXOSC5(0), EXOSC6(0), EXOSC7(0), EXOSC9(0), HERPUD1(0), IGFBP1(0), NFYB(0), PARN(0)	0.999999	0.999997	0.589659	0.999422	0.912394	0.409805	0.941317	0.999985	0.999994	0.987731	0.999917	1	0.583857	0.939999	0.999995
REACTOME_DOWNREGULATION_OF_TGF_BETA_RECEPTOR_SIGNALING	Pathway_816	RPS27A(3), PPP1CC(2), PPP1CA(1), UBA52(1), UCHL5(1), MTMR4(0), PMEPA1(0), PPP1CB(0), PPP1R15A(0), SMAD2(0), SMAD3(0), SMAD7(0), SMURF1(0), SMURF2(0), STRAP(0), STUB1(0), TGFB1(0), TGFBR1(0), TGFBR2(0), XPO1(0), ZFYVE9(0)	0.999999	0.999997	0.881644	0.883159	0.783424	0.998999	1	0.999985	0.999994	0.676583	0.831878	1	0.583857	0.220352	0.114215
REACTOME_FATTY_ACID_TRIACYLGLYCEROL_AND_KETONE_BODY_METABOLISM	Pathway_1	ECI1(2), SMARCD3(2), ABCB4(1), ACADM(1), ACADVL(1), ACLY(1), AGPAT4(1), AGPAT9(1), CDK8(1), CPT2(1), HADH(1), HADHA(1), HMGCS1(1), MED1(1), MED14(1), MED16(1), MED17(1), MED20(1), MED21(1), MED23(1), MED24(1), MED26(1), MED30(1), MED4(1), MED8(1), NCOA2(1), NCOR2(1), NFYA(1), NPAS2(1), OXCT1(1), PPARG(1), RORA(1), TNFRSF21(1), ABCA1(0), ACACA(0), ACACB(0), ACADL(0), ACADS(0), ACAT1(0), ACOX1(0), …	0.999999	0.999997	0.497139	0.597289	0.336692	0.0904164	0.681503	0.999985	0.999994	0.576286	0.303366	1	0.583857	0.999994	0.999995
REACTOME_P2Y_RECEPTORS	Pathway_1244	GPR17(0), LPAR4(0), LPAR6(0), P2RY1(0), P2RY10(0), P2RY11(0), P2RY12(0), P2RY13(0), P2RY14(0), P2RY2(0), P2RY4(0), P2RY6(0)	0.999999	0.999997	NA	NA	NA	NA	NA	NA	NA	NA	NA	NA	0.583857	0.83178	0.999995
REACTOME_P75_NTR_RECEPTOR_MEDIATED_SIGNALLING	Pathway_739	RPS27A(3), AKAP13(1), APH1B(1), ARHGEF11(1), ARHGEF18(1), ARHGEF2(1), HDAC1(1), HDAC2(1), KALRN(1), PSEN2(1), RASGRF1(1), RIPK2(1), SMPD2(1), UBA52(1), YWHAE(1), AATF(0), ABR(0), ADAM17(0), ARHGAP4(0), ARHGDIA(0), ARHGEF1(0), ARHGEF12(0), ARHGEF16(0), ARHGEF17(0), ARHGEF3(0), ARHGEF4(0), ARHGEF6(0), ARHGEF9(0), BAD(0), BCL2L11(0), CASP2(0), CASP3(0), ECT2(0), FGD1(0), FGD2(0), FGD3(0), FGD4(0), H…	0.999999	0.999997	0.999981	0.858783	0.759405	0.951653	0.767702	0.999985	0.999994	0.999992	0.938286	1	0.583857	0.649828	0.999995
REACTOME_PURINE_RIBONUCLEOSIDE_MONOPHOSPHATE_BIOSYNTHESIS	Pathway_273	IMPDH1(2), PAICS(1), PFAS(1), ADSL(0), ADSS(0), ADSSL1(0), ATIC(0), GART(0), GMPS(0), IMPDH2(0), PPAT(0)	0.999999	0.999997	0.999981	0.969079	0.633257	0.998999	0.900794	0.999985	0.999994	0.617191	0.968351	1	0.583857	0.916008	0.999995
REACTOME_RNA_POL_III_CHAIN_ELONGATION	Pathway_356	POLR2E(3), POLR2L(2), POLR1D(1), POLR2H(1), POLR3A(1), LZTS1(0), POLR1C(0), POLR2F(0), POLR2K(0), POLR3B(0), POLR3C(0), POLR3D(0), POLR3E(0), POLR3F(0), POLR3GL(0), POLR3H(0), POLR3K(0)	0.999999	0.999997	0.264321	0.698786	0.197978	0.802091	0.636674	NA	NA	0.999992	0.999917	1	0.583857	0.862153	0.999995
REACTOME_SLC_MEDIATED_TRANSMEMBRANE_TRANSPORT	Pathway_96	TPR(3), SLC26A6(2), AAAS(1), HK1(1), NUP107(1), NUP133(1), NUP153(1), NUP210(1), NUP214(1), NUP50(1), SLC12A2(1), SLC12A4(1), SLC16A1(1), SLC16A7(1), SLC1A6(1), SLC20A1(1), SLC22A1(1), SLC22A11(1), SLC22A16(1), SLC22A3(1), SLC2A3(1), SLC30A1(1), SLC37A4(1), SLC38A2(1), SLC38A3(1), SLC39A10(1), SLC39A6(1), SLC41A2(1), SLC4A4(1), SLC4A7(1), SLC5A6(1), SLC6A11(1), SLC6A15(1), SLC6A6(1), SLC7A3(1), S…	0.999999	0.999997	0.544003	0.986064	0.367242	0.491501	0.638155	0.999985	0.999994	0.633514	0.125502	1	0.583857	0.999994	0.999995
REACTOME_POTASSIUM_CHANNELS	Pathway_760	GABBR1(1), KCNH6(1), KCNJ14(1), KCNJ8(1), ABCC8(0), ABCC9(0), GABBR2(0), GNB1(0), GNB2(0), GNB3(0), GNG12(0), GNG3(0), GNG4(0), GNG5(0), GNG7(0), GNG8(0), GNGT1(0), GNGT2(0), HCN1(0), HCN2(0), HCN3(0), HCN4(0), KCNA1(0), KCNA10(0), KCNA2(0), KCNA3(0), KCNA4(0), KCNA5(0), KCNA6(0), KCNA7(0), KCNAB1(0), KCNAB2(0), KCNAB3(0), KCNB1(0), KCNB2(0), KCNC1(0), KCNC2(0), KCNC3(0), KCNC4(0), KCND1(0), KCND…	0.999999	0.999997	0.999981	NA	NA	0.998999	0.721638	NA	NA	0.999992	0.999917	1	0.584174	0.993578	0.999995
PID_HIF2PATHWAY	Pathway_762	EIF3E(1), ETS1(1), PGK1(1), TCEB2(1), ABCG2(0), ADORA2A(0), APEX1(0), ARNT(0), BHLHE40(0), CITED2(0), CREBBP(0), EFNA1(0), EGLN1(0), EGLN3(0), ELK1(0), EP300(0), EPAS1(0), EPO(0), FLT1(0), FXN(0), HIF1AN(0), KDR(0), MMP14(0), POU5F1(0), SERPINE1(0), SIRT1(0), SLC11A2(0), SLC2A1(0), SP1(0), TCEB1(0), TWIST1(0), VEGFA(0), VHL(0)	0.999999	0.999997	0.994058	0.755224	0.984903	0.877268	1	0.999985	0.999994	0.871813	0.996422	1	0.589545	0.999994	0.999995
REACTOME_GENERATION_OF_SECOND_MESSENGER_MOLECULES	Pathway_701	CD3D(1), ENAH(1), PLCG1(1), VASP(1), WAS(1), CD247(0), CD3E(0), CD3G(0), CD4(0), EVL(0), FYB(0), GRAP2(0), HLA-DPA1(0), HLA-DPB1(0), HLA-DQA1(0), HLA-DQA2(0), HLA-DRB1(0), HLA-DRB3(0), HLA-DRB5(0), ITK(0), LAT(0), LCK(0), LCP2(0), NCK1(0), PAK1(0), PAK2(0), ZAP70(0)	0.999999	0.999997	NA	NA	NA	0.77102	NA	0.999985	0.999994	0.806333	NA	1	0.597574	0.999994	0.999995
KEGG_CHRONIC_MYELOID_LEUKEMIA	Pathway_565	AKT3(2), CTBP2(2), CCND1(1), GAB2(1), HDAC1(1), HDAC2(1), MAP2K1(1), NRAS(1), PIK3R2(1), RAF1(1), ABL1(0), AKT1(0), AKT2(0), ARAF(0), BAD(0), BCL2L1(0), BCR(0), BRAF(0), CBL(0), CBLB(0), CBLC(0), CDK4(0), CDK6(0), CDKN1A(0), CDKN1B(0), CDKN2A(0), CHUK(0), CRK(0), CRKL(0), CTBP1(0), E2F1(0), E2F2(0), E2F3(0), GRB2(0), HRAS(0), IKBKB(0), IKBKG(0), KRAS(0), MAP2K2(0), MAPK1(0), MAPK3(0), MDM2(0), ME…	0.999999	0.999997	0.849337	0.802892	0.697535	0.604389	1	0.999985	0.999994	0.999992	0.903982	1	0.599982	0.999994	0.999995
REACTOME_GLYCOGEN_BREAKDOWN_GLYCOGENOLYSIS	Pathway_66	CALM1(1), CALM2(1), PGM1(1), PHKA1(1), PYGL(1), AGL(0), CALM3(0), GYG1(0), GYG2(0), PGM2(0), PHKA2(0), PHKB(0), PHKG1(0), PHKG2(0), PYGB(0), PYGM(0)	0.999999	0.999997	0.999981	0.422182	NA	0.508876	0.887241	0.999985	0.999994	0.999992	0.938286	1	0.605708	0.999994	0.999995
BIOCARTA_EIF2_PATHWAY	Pathway_1174	EIF2S2(2), GSK3B(2), EIF2S3(1), PPP1CA(1), EIF2AK1(0), EIF2AK2(0), EIF2AK3(0), EIF2AK4(0), EIF2B5(0), EIF2S1(0), EIF5(0)	0.999999	0.999997	0.999981	0.62735	0.963788	0.976048	1	0.999985	0.999994	0.705742	0.999917	1	0.608389	0.545087	0.999995
BIOCARTA_VDR_PATHWAY	Pathway_945	HDAC1(1), KAT2B(1), MED1(1), NCOA2(1), TSC2(1), CARM1(0), CREBBP(0), EP300(0), NCOA1(0), NCOA3(0), NCOR1(0), RXRA(0)	0.999999	0.999997	0.545443	NA	NA	0.541889	0.807472	0.999985	0.720206	NA	0.999917	1	0.608389	0.999994	0.999995
REACTOME_PURINE_METABOLISM	Pathway_204	CAT(2), IMPDH1(2), AMPD2(1), APRT(1), DCK(1), PAICS(1), PFAS(1), XDH(1), ADA(0), ADAL(0), ADK(0), ADSL(0), ADSS(0), ADSSL1(0), AMPD1(0), AMPD3(0), ATIC(0), DGUOK(0), GART(0), GDA(0), GMPR(0), GMPR2(0), GMPS(0), GPX1(0), HPRT1(0), IMPDH2(0), NT5C(0), NT5C1A(0), NT5C1B(0), NT5C2(0), NT5E(0), PNP(0), PPAT(0)	0.999999	0.999997	0.944026	0.969079	0.633257	0.935388	0.994153	0.999985	0.999994	0.907272	0.874949	1	0.608389	0.999994	0.999995
REACTOME_SIGNALING_BY_NOTCH1	Pathway_789	RPS27A(3), SNW1(2), APH1B(1), ARRB2(1), CDK8(1), CNTN1(1), CUL1(1), DTX4(1), HDAC1(1), HDAC2(1), HDAC9(1), KAT2B(1), MAML2(1), MIB2(1), NCOR2(1), PSEN2(1), UBA52(1), ADAM10(0), ADAM17(0), ARRB1(0), CCNC(0), CREBBP(0), DLK1(0), DLL1(0), DLL4(0), DNER(0), DTX1(0), DTX2(0), EP300(0), FBXW7(0), HDAC10(0), HDAC11(0), HDAC3(0), HDAC4(0), HDAC5(0), HDAC6(0), HDAC7(0), HDAC8(0), HES1(0), HES5(0), HEY1(0)…	0.999999	0.999997	0.186846	0.815782	0.523505	0.541889	0.636674	0.999985	0.999994	0.999992	0.999917	1	0.608389	0.704177	0.999995
REACTOME_SYNTHESIS_OF_PC	Pathway_711	CEPT1(1), PCYT1A(1), ACHE(0), CHAT(0), CHKA(0), CHKB(0), CHPT1(0), LPIN1(0), LPIN2(0), LPIN3(0), PCYT1B(0), PEMT(0), PHOSPHO1(0), SLC44A1(0), SLC44A2(0), SLC44A3(0), SLC44A4(0), SLC44A5(0)	0.999999	0.999997	NA	NA	NA	0.999944	1	0.999985	0.999994	NA	0.995986	1	0.608389	0.999994	0.999995
PID_NECTIN_PATHWAY	Pathway_581	FARP2(2), CTNNA1(1), CDC42(0), CDH1(0), CLDN1(0), CRK(0), CTNNB1(0), F11R(0), IQGAP1(0), ITGAV(0), MLLT4(0), PDGFB(0), PDGFRB(0), PIK3CA(0), PIK3R1(0), PIP5K1C(0), PTK2(0), PTPRM(0), PVR(0), PVRL1(0), PVRL2(0), PVRL3(0), RAC1(0), RAP1A(0), RAP1B(0), RAPGEF1(0), SRC(0), TLN1(0), VAV2(0)	0.999999	0.999997	0.999981	0.999422	0.448835	0.990462	1	0.999985	0.999994	0.999992	0.903982	1	0.610001	0.678982	0.999995
PID_RB_1PATHWAY	Pathway_406	JUN(3), ATF2(2), DNMT1(2), MAPK14(2), BRD2(1), CCND1(1), CCND2(1), HDAC1(1), MAPK9(1), PPARG(1), RAF1(1), RBBP4(1), SMARCB1(1), AATF(0), ABL1(0), ATF7(0), BGLAP(0), CBX4(0), CCNA2(0), CCND3(0), CCNE1(0), CDK2(0), CDK4(0), CDK6(0), CDKN1A(0), CDKN1B(0), CDKN2A(0), CEBPA(0), CEBPB(0), CEBPD(0), CKM(0), CREBBP(0), CSF2(0), CTBP1(0), E2F1(0), E2F2(0), E2F3(0), E2F4(0), ELF1(0), EP300(0), GSC(0), HDAC…	0.999999	0.999997	0.959814	0.999047	0.497386	0.961211	0.857751	0.999985	0.999994	0.847787	0.648834	1	0.610001	0.999994	0.999995
REACTOME_A_TETRASACCHARIDE_LINKER_SEQUENCE_IS_REQUIRED_FOR_GAG_SYNTHESIS	Pathway_479	SDC2(1), VCAN(1), AGRN(0), B3GALT6(0), B3GAT1(0), B3GAT3(0), B4GALT7(0), BCAN(0), BGN(0), CSPG4(0), DCN(0), GPC1(0), GPC2(0), GPC3(0), GPC4(0), GPC5(0), GPC6(0), GXYLT1(0), GXYLT2(0), HSPG2(0), NCAN(0), SDC1(0), SDC3(0), SDC4(0)	0.999999	0.999997	NA	NA	NA	0.907706	0.697166	NA	NA	0.871813	0.938286	1	0.610001	0.999994	0.999995
REACTOME_ACTIVATED_TLR4_SIGNALLING	Pathway_826	JUN(3), RPS27A(3), ATF2(2), HMGB1(2), MAPK14(2), TAB3(2), MAP2K1(1), MAPK9(1), NFKBIB(1), PELI2(1), PPP2CB(1), PPP2R1B(1), PPP2R5D(1), RIPK2(1), RPS6KA3(1), TAB1(1), TICAM1(1), TLR2(1), UBA52(1), UBE2N(1), AGER(0), APP(0), ATF1(0), BTK(0), CD14(0), CDK1(0), CHUK(0), CREB1(0), DUSP3(0), DUSP4(0), DUSP6(0), DUSP7(0), ECSIT(0), ELK1(0), FOS(0), IKBKB(0), IKBKE(0), IKBKG(0), IRAK1(0), IRAK2(0), IRAK3…	0.999999	0.999997	0.999981	0.576229	0.593611	0.399339	0.746984	0.999985	0.999994	0.633514	0.745867	1	0.610001	0.999994	0.999995
REACTOME_G2_M_DNA_DAMAGE_CHECKPOINT	Pathway_1248	ATRIP(2), CHEK1(2), CHEK2(2), ATR(1), WEE1(1), ATM(0), CCNB1(0), CDC25C(0), CDK1(0)	0.999999	0.999997	0.999981	0.858783	0.955703	0.963741	0.971204	0.999985	0.999994	0.914523	0.999953	1	0.610001	0.840873	0.999995
PID_MYC_REPRESS_PATHWAY	Pathway_142	BRCA1(2), FOXO3(2), GTF2H2(2), CCND1(1), CDKN2B(1), CSDE1(1), FTH1(1), HDAC1(1), LGALS1(1), NFYA(1), RBL1(1), S100A7(1), TSC2(1), ALDH9A1(0), BCL2(0), CDKN1A(0), CDKN1B(0), CEBPA(0), CEBPD(0), CFLAR(0), CLU(0), COL1A2(0), CREB1(0), DDIT3(0), DKK1(0), DNMT3A(0), DNTT(0), EP300(0), ERBB2(0), GADD45A(0), GFI1(0), HDAC3(0), HMGCS2(0), ID2(0), IRF8(0), ITGA6(0), ITGB1(0), ITGB4(0), MAX(0), MXD4(0), MY…	0.999999	0.999997	0.987473	0.983446	0.913069	0.937485	1	0.999985	0.999994	0.426235	0.999917	1	0.613877	0.999994	0.999995
BIOCARTA_RNA_PATHWAY	Pathway_1050	EIF2S2(2), CHUK(0), DNAJC3(0), EIF2AK2(0), EIF2S1(0), MAP3K14(0), NFKB1(0), NFKBIA(0), RELA(0), TP53(0)	0.999999	0.999997	0.971628	0.960993	0.447112	0.932373	0.773817	0.999985	0.999994	0.999992	0.999917	NA	0.616707	0.999994	0.999995
KEGG_INSULIN_SIGNALING_PATHWAY	Pathway_44	RPS6(5), AKT3(2), GSK3B(2), INSR(2), PCK2(2), PPP1CC(2), CALM1(1), CALM2(1), EIF4E(1), EIF4EBP1(1), FLOT1(1), HK1(1), MAP2K1(1), MAPK9(1), NRAS(1), PCK1(1), PDE3A(1), PHKA1(1), PIK3R2(1), PPP1CA(1), PPP1R3B(1), PRKAR1B(1), PYGL(1), RAF1(1), RHEB(1), SOCS2(1), TSC2(1), ACACA(0), ACACB(0), AKT1(0), AKT2(0), ARAF(0), BAD(0), BRAF(0), CALM3(0), CALML3(0), CALML5(0), CALML6(0), CBL(0), CBLB(0), CBLC(0…	0.999999	0.999997	0.958389	0.62735	0.211201	0.765538	0.784261	0.999985	0.999994	0.999992	0.968351	1	0.618533	0.652057	0.999995
KEGG_LONG_TERM_POTENTIATION	Pathway_232	PPP1R12A(3), ITPR3(2), PPP1CC(2), CACNA1C(1), CALM1(1), CALM2(1), CAMK2B(1), CAMK2G(1), GRIN1(1), GRM5(1), MAP2K1(1), NRAS(1), PLCB3(1), PPP1CA(1), PPP3R2(1), RAF1(1), RPS6KA3(1), ADCY1(0), ADCY8(0), ARAF(0), ATF4(0), BRAF(0), CALM3(0), CALML3(0), CALML5(0), CALML6(0), CAMK2A(0), CAMK2D(0), CAMK4(0), CHP2(0), CREBBP(0), EP300(0), GNAQ(0), GRIA1(0), GRIA2(0), GRIN2A(0), GRIN2C(0), GRIN2D(0), GRM1(…	0.999999	0.999997	0.999981	0.823195	0.211779	0.767926	0.542725	0.999985	0.999994	0.999992	0.926198	1	0.618891	0.950349	0.999995
KEGG_ENDOMETRIAL_CANCER	Pathway_533	AKT3(2), FOXO3(2), GSK3B(2), CASP9(1), CCND1(1), CTNNA1(1), ILK(1), MAP2K1(1), NRAS(1), PIK3R2(1), RAF1(1), TCF7L1(1), AKT1(0), AKT2(0), APC(0), APC2(0), ARAF(0), AXIN1(0), AXIN2(0), BAD(0), BRAF(0), CDH1(0), CTNNA2(0), CTNNA3(0), CTNNB1(0), EGF(0), EGFR(0), ELK1(0), ERBB2(0), GRB2(0), HRAS(0), KRAS(0), LEF1(0), MAP2K2(0), MAPK1(0), MAPK3(0), MLH1(0), MYC(0), PDPK1(0), PIK3CA(0), PIK3CB(0), PIK3C…	0.999999	0.999997	0.0758132	0.477245	0.604497	0.759509	0.777773	0.999985	0.999994	0.999992	0.56935	1	0.623141	0.760293	0.999995
REACTOME_FATTY_ACYL_COA_BIOSYNTHESIS	Pathway_6	ACLY(1), ACACA(0), ACSL1(0), ACSL3(0), ACSL4(0), ACSL5(0), ACSL6(0), ELOVL1(0), ELOVL2(0), ELOVL3(0), ELOVL4(0), ELOVL5(0), ELOVL6(0), ELOVL7(0), FASN(0), HSD17B12(0), SLC25A1(0), TECR(0)	0.999999	0.999997	0.866174	0.999422	0.270711	0.247589	1	0.999985	0.999994	0.999992	0.999917	NA	0.627289	0.999994	0.999995
PID_CMYB_PATHWAY	Pathway_210	TRIM28(4), CLTA(2), HSPA8(2), SND1(2), CCND1(1), ETS1(1), GATA1(1), NRAS(1), PAX5(1), PPID(1), SKI(1), TAB1(1), WNT1(1), ADA(0), ADORA2B(0), ANPEP(0), ATP2B1(0), BCL2(0), BIRC3(0), CA1(0), CASP6(0), CBX4(0), CCNA1(0), CCNB1(0), CD34(0), CD4(0), CDK6(0), CDKN1A(0), CDKN1B(0), CDKN2A(0), CEBPA(0), CEBPB(0), CEBPD(0), COL1A2(0), COPA(0), CREBBP(0), CSF1R(0), ELANE(0), EP300(0), ETS2(0), GATA3(0), GS…	0.999999	0.999997	0.736409	0.87294	0.636307	0.999944	1	0.999985	0.999994	0.999992	0.984766	1	0.630299	0.999994	0.999995
REACTOME_MAPK_TARGETS_NUCLEAR_EVENTS_MEDIATED_BY_MAP_KINASES	Pathway_1001	JUN(3), ATF2(2), MAPK14(2), MAPK9(1), PPP2CB(1), PPP2R1B(1), PPP2R5D(1), RPS6KA3(1), ATF1(0), CREB1(0), DUSP3(0), DUSP4(0), DUSP6(0), DUSP7(0), ELK1(0), FOS(0), MAPK1(0), MAPK10(0), MAPK11(0), MAPK3(0), MAPK7(0), MAPK8(0), MAPKAPK2(0), MEF2A(0), MEF2C(0), PPP2CA(0), PPP2R1A(0), RPS6KA1(0), RPS6KA2(0), RPS6KA5(0)	0.999999	0.999997	0.999981	0.233047	0.206313	0.963741	1	0.999985	0.999994	0.999992	0.90092	1	0.630299	0.721501	0.999995
BIOCARTA_EPONFKB_PATHWAY	Pathway_1145	GRIN1(1), SOD2(1), ARNT(0), CDKN1A(0), EPO(0), EPOR(0), HIF1A(0), JAK2(0), NFKB1(0), NFKBIA(0), RELA(0)	0.999999	0.999997	NA	NA	NA	NA	NA	NA	0.999994	NA	0.631032	1	0.633279	0.999994	0.999995
REACTOME_THE_NLRP3_INFLAMMASOME	Pathway_1204	HSP90AB1(1), APP(0), CASP1(0), MEFV(0), NLRP3(0), P2RX7(0), PANX1(0), PSTPIP1(0), PYCARD(0), TXN(0), TXNIP(0)	0.999999	0.999997	NA	0.526708	NA	0.950444	1	NA	NA	0.999992	0.902682	NA	0.633279	0.999994	0.999995
REACTOME_PROCESSIVE_SYNTHESIS_ON_THE_LAGGING_STRAND	Pathway_311	RPA1(6), RPA2(3), RPA3(3), PCNA(2), DNA2(1), PRIM2(1), FEN1(0), LIG1(0), POLA1(0), POLA2(0), POLD1(0), POLD2(0), POLD3(0), POLD4(0), PRIM1(0)	0.999999	0.999997	0.46102	0.287754	0.989806	0.800258	1	0.999985	0.999994	0.724951	0.903982	1	0.633291	0.875196	0.999995
REACTOME_PROTEOLYTIC_CLEAVAGE_OF_SNARE_COMPLEX_PROTEINS	Pathway_1262	STX1B(1), STX6(1), SNAP25(0), STX10(0), STX11(0), STX12(0), STX16(0), STX1A(0), STX2(0), STX3(0), STX4(0), STX5(0), STX7(0), STX8(0), VAMP1(0), VAMP2(0)	0.999999	0.999997	NA	NA	NA	0.999944	1	0.999985	0.999994	0.947089	0.575835	1	0.633291	0.999994	0.999995
PID_AMB2_NEUTROPHILS_PATHWAY	Pathway_957	HMGB1(2), FYN(1), ICAM1(1), LPA(1), LYN(1), MST1R(1), PLAUR(1), AGER(0), AKT1(0), APOB(0), BLK(0), CTGF(0), FGR(0), HCK(0), IL6(0), ITGAM(0), ITGB2(0), JAM2(0), JAM3(0), LCK(0), LRP1(0), MMP2(0), MMP9(0), MST1(0), MYH2(0), NFKB1(0), PLAT(0), PLAU(0), PLG(0), PRKCZ(0), RAP1A(0), RAP1B(0), RHOA(0), ROCK1(0), SELP(0), SELPLG(0), SRC(0), THY1(0), TLN1(0), TNF(0), YES1(0)	0.999999	0.989089	0.999981	0.982881	0.336692	0.698926	0.616739	0.999985	0.999994	0.991505	0.999917	1	0.634653	0.557122	0.508996
PID_UPA_UPAR_PATHWAY	Pathway_710	NCL(3), CTRC(1), FGG(1), GPLD1(1), ITGA3(1), MMP13(1), PLAUR(1), BCAR1(0), CRK(0), CTSG(0), DOCK1(0), EGFR(0), ELANE(0), FGA(0), FGB(0), FN1(0), FPR1(0), FPR2(0), FPR3(0), HGF(0), ITGA5(0), ITGAM(0), ITGAV(0), ITGB1(0), ITGB2(0), ITGB5(0), KLK4(0), LRP1(0), MMP3(0), MMP9(0), PDGFD(0), PDGFRB(0), PLAU(0), PLG(0), RAC1(0), SERPINE1(0), SRC(0), TGFB1(0), VLDLR(0)	0.999999	0.999997	0.999981	NA	NA	0.999944	1	0.999985	0.999994	0.904823	0.817486	1	0.634653	0.999994	0.999995
KEGG_LEUKOCYTE_TRANSENDOTHELIAL_MIGRATION	Pathway_605	ACTN1(2), ACTN4(2), MAPK14(2), ACTN2(1), CLDN14(1), CTNNA1(1), EZR(1), GNAI3(1), ICAM1(1), MSN(1), PIK3R2(1), PLCG1(1), RAC2(1), VASP(1), VCL(1), ACTB(0), ACTG1(0), ACTN3(0), ARHGAP35(0), ARHGAP5(0), BCAR1(0), CD99(0), CDC42(0), CDH5(0), CLDN1(0), CLDN10(0), CLDN11(0), CLDN15(0), CLDN16(0), CLDN17(0), CLDN18(0), CLDN19(0), CLDN2(0), CLDN20(0), CLDN23(0), CLDN3(0), CLDN4(0), CLDN5(0), CLDN6(0), CL…	0.999999	0.999997	0.999981	0.986064	0.00827444	0.216835	0.634094	0.999985	0.999994	0.788773	0.741782	1	0.636137	0.717649	0.999995
REACTOME_CELL_DEATH_SIGNALLING_VIA_NRAGE_NRIF_AND_NADE	Pathway_779	RPS27A(3), AKAP13(1), APH1B(1), ARHGEF11(1), ARHGEF18(1), ARHGEF2(1), KALRN(1), PSEN2(1), RASGRF1(1), UBA52(1), YWHAE(1), AATF(0), ABR(0), ARHGAP4(0), ARHGEF12(0), ARHGEF16(0), ARHGEF17(0), ARHGEF3(0), ARHGEF4(0), ARHGEF6(0), ARHGEF9(0), BAD(0), BCL2L11(0), CASP2(0), CASP3(0), ECT2(0), FGD1(0), FGD2(0), FGD3(0), FGD4(0), ITGB3BP(0), ITSN1(0), MAGED1(0), MAPK8(0), MCF2(0), NCSTN(0), NET1(0), NGEF(…	0.999999	0.999997	0.999981	0.995299	0.891773	0.999944	0.930185	0.999985	0.999994	0.999992	0.876215	1	0.636137	0.860445	0.999995
REACTOME_KERATAN_SULFATE_KERATIN_METABOLISM	Pathway_112	ACAN(0), B3GNT1(0), B3GNT2(0), B3GNT3(0), B3GNT4(0), B3GNT7(0), B4GALT1(0), B4GALT2(0), B4GALT3(0), B4GALT4(0), B4GALT5(0), B4GALT6(0), CHST1(0), CHST2(0), CHST5(0), CHST6(0), FMOD(0), GLB1(0), GNS(0), HEXA(0), HEXB(0), KERA(0), LUM(0), OGN(0), OMD(0), PRELP(0), ST3GAL1(0), ST3GAL2(0), ST3GAL3(0), ST3GAL6(0)	0.999999	0.999997	NA	NA	NA	0.966858	1	NA	NA	NA	0.999917	NA	0.636137	0.999994	0.999995
REACTOME_TCR_SIGNALING	Pathway_573	BCL10(1), CD3D(1), ENAH(1), PIK3R2(1), PLCG1(1), RIPK2(1), UBE2N(1), VASP(1), WAS(1), CARD11(0), CD247(0), CD3E(0), CD3G(0), CD4(0), CHUK(0), CSK(0), EVL(0), FYB(0), GRAP2(0), HLA-DPA1(0), HLA-DPB1(0), HLA-DQA1(0), HLA-DQA2(0), HLA-DRB1(0), HLA-DRB3(0), HLA-DRB5(0), IKBKB(0), IKBKG(0), ITK(0), LAT(0), LCK(0), LCP2(0), MALT1(0), MAP3K7(0), NCK1(0), NFKBIA(0), PAG1(0), PAK1(0), PAK2(0), PDPK1(0), P…	0.999999	0.999997	0.96957	NA	NA	0.999944	1	0.999985	0.999994	0.999992	0.947466	1	0.63814	0.961018	0.999995
KEGG_B_CELL_RECEPTOR_SIGNALING_PATHWAY	Pathway_648	JUN(3), AKT3(2), GSK3B(2), BCL10(1), CD79A(1), FCGR2B(1), LILRB3(1), LYN(1), MAP2K1(1), NFKBIB(1), NRAS(1), PIK3R2(1), PPP3R2(1), RAC2(1), RAF1(1), AKT1(0), AKT2(0), BLNK(0), BTK(0), CARD11(0), CD19(0), CD22(0), CD72(0), CD79B(0), CD81(0), CHP2(0), CHUK(0), CR2(0), DAPP1(0), FOS(0), GRB2(0), HRAS(0), IFITM1(0), IKBKB(0), IKBKG(0), INPP5D(0), KRAS(0), MALT1(0), MAP2K2(0), MAPK1(0), MAPK3(0), NFAT5…	0.999999	0.999997	0.999981	0.742866	0.960727	0.868614	0.825768	0.999985	0.999994	0.999992	0.999917	1	0.641198	0.938771	0.999995
BIOCARTA_LECTIN_PATHWAY	Pathway_1303	C9(1), C2(0), C3(0), C4A(0), C5(0), C6(0), C7(0), C8A(0), MASP1(0), MASP2(0), MBL2(0)	0.999999	0.999997	NA	NA	NA	NA	NA	NA	NA	NA	NA	NA	0.645405	0.999994	0.999995
BIOCARTA_P35ALZHEIMERS_PATHWAY	Pathway_1141	GSK3B(2), CSNK1A1(1), APP(0), CAPN1(0), CAPNS1(0), CAPNS2(0), CDK5(0), CDK5R1(0), CSNK1D(0), MAPT(0), PPP2CA(0)	0.999999	0.999997	0.813053	0.999422	0.605712	0.999944	1	0.999985	0.999994	0.999992	0.999917	1	0.645405	0.999994	0.999995
BIOCARTA_P53_PATHWAY	Pathway_871	PCNA(2), CCND1(1), APAF1(0), ATM(0), BAX(0), BCL2(0), CCNE1(0), CDK2(0), CDK4(0), CDKN1A(0), E2F1(0), GADD45A(0), MDM2(0), RB1(0), TIMP3(0), TP53(0)	0.999999	0.999997	0.999981	0.824487	0.810533	0.705238	0.770199	0.999985	0.999994	0.999992	0.999917	1	0.647297	0.999994	0.999995
REACTOME_REGULATION_OF_AMPK_ACTIVITY_VIA_LKB1	Pathway_1149	CAB39(0), CAB39L(0), PPM1A(0), PRKAA1(0), PRKAA2(0), PRKAB1(0), PRKAB2(0), PRKAG1(0), PRKAG2(0), PRKAG3(0), RPTOR(0), STK11(0), STRADA(0), STRADB(0)	0.999999	0.999997	0.728546	NA	NA	0.864007	NA	0.999985	0.999994	0.999992	0.114371	NA	0.647855	0.999994	0.999995
PID_CASPASE_PATHWAY	Pathway_961	NUMA1(4), TOP1(3), DFFA(2), LMNB1(2), PARP1(2), CASP8(1), CASP9(1), KRT18(1), LMNA(1), SPTAN1(1), TFAP2A(1), TRAF2(1), ACTA1(0), APAF1(0), APP(0), ARHGDIB(0), BAX(0), BCL2(0), BID(0), BIRC2(0), BIRC3(0), CASP1(0), CASP10(0), CASP2(0), CASP3(0), CASP4(0), CASP6(0), CASP7(0), CFL2(0), CRADD(0), CYCS(0), DFFB(0), DIABLO(0), GAS2(0), GSN(0), GZMB(0), LIMK1(0), LMNB2(0), MADD(0), MAP3K1(0), PRF1(0), P…	0.999999	0.999997	0.832176	0.971559	0.971354	0.00653012	0.0847462	0.999985	0.872793	0.870384	0.587358	1	0.653014	0.791772	0.999995
BIOCARTA_CDC42RAC_PATHWAY	Pathway_615	ACTR2(0), ACTR3(0), ARPC1A(0), ARPC1B(0), ARPC2(0), ARPC3(0), ARPC4(0), ARPC5(0), CDC42(0), PAK1(0), PDGFRA(0), PIK3CA(0), PIK3R1(0), RAC1(0), RHOA(0), WASL(0)	0.999999	0.999997	0.999981	0.999422	0.701645	0.999944	1	0.999985	0.999994	0.933304	0.999917	NA	0.656381	0.999994	0.999995
BIOCARTA_HCMV_PATHWAY	Pathway_566	MAPK14(2), MAP2K1(1), AKT1(0), CREB1(0), MAP2K2(0), MAP2K3(0), MAP2K6(0), MAP3K1(0), MAPK1(0), MAPK3(0), NFKB1(0), PIK3CA(0), PIK3CG(0), PIK3R1(0), RB1(0), RELA(0), SP1(0)	0.999999	0.999997	0.999981	NA	0.976261	0.999944	0.873558	0.999985	0.999994	0.999992	0.785252	1	0.656381	0.999994	0.999995
BIOCARTA_RAB_PATHWAY	Pathway_1273	RAB7A(1), ACTA1(0), RAB11A(0), RAB1A(0), RAB27A(0), RAB2A(0), RAB3A(0), RAB4A(0), RAB5A(0), RAB6A(0), RAB8A(0), RAB9A(0)	0.999999	0.999997	NA	NA	NA	0.836709	0.886722	0.999985	0.999994	0.999992	0.749189	NA	0.656381	0.961086	0.999995
KEGG_PYRIMIDINE_METABOLISM	Pathway_277	POLR2A(3), POLR2E(3), POLR2B(2), POLR2L(2), CAD(1), CDA(1), CMPK1(1), DCK(1), ENTPD6(1), PNPT1(1), POLE2(1), POLR1A(1), POLR1B(1), POLR1D(1), POLR2C(1), POLR2D(1), POLR2G(1), POLR2H(1), POLR2J(1), POLR2J3(1), POLR3A(1), PRIM2(1), RRM1(1), RRM2B(1), TXNRD2(1), UCKL1(1), UPP1(1), AK3(0), CANT1(0), CMPK2(0), CTPS2(0), DCTD(0), DHODH(0), DPYD(0), DPYS(0), DTYMK(0), DUT(0), ENTPD1(0), ENTPD3(0), ENTPD…	0.999999	0.999997	0.152497	0.0568194	0.0182531	0.727616	0.911103	0.999985	0.999994	0.954219	0.813418	1	0.656381	0.999994	0.999995
PID_THROMBIN_PAR1_PATHWAY	Pathway_428	AKAP13(1), DNM2(1), GNA11(1), GNA12(1), GNAI3(1), PLCB3(1), VASP(1), ZYX(1), ADRBK2(0), ARHGDIA(0), ARHGEF1(0), ARRB1(0), DNM1(0), F2(0), F2R(0), F2RL2(0), GNA13(0), GNA14(0), GNA15(0), GNAI1(0), GNAI2(0), GNAO1(0), GNAQ(0), GNAZ(0), GNB1(0), MYL2(0), NOS3(0), PIK3CA(0), PIK3R1(0), PKN1(0), PLCB1(0), PLCB2(0), PRKCA(0), PRKCB(0), PRKCD(0), PRKCG(0), RHOA(0), ROCK1(0), ROCK2(0), SNX1(0), SNX2(0), …	0.999999	0.999997	0.999981	0.999422	0.155741	0.467342	0.559398	0.999985	0.999994	0.714608	0.723147	1	0.656381	0.999994	0.999995
REACTOME_BIOSYNTHESIS_OF_THE_N_GLYCAN_PRECURSOR_DOLICHOL_LIPID_LINKED_OLIGOSACCHARIDE_LLO_AND_TRANSFER_TO_A_NASCENT_PROTEIN	Pathway_93	ALG10(1), ALG13(1), ALG5(1), ALG1(0), ALG10B(0), ALG11(0), ALG12(0), ALG14(0), ALG2(0), ALG3(0), ALG6(0), ALG8(0), ALG9(0), DOLK(0), DOLPP1(0), DPAGT1(0), DPM1(0), DPM2(0), DPM3(0), GFPT2(0), GMPPA(0), GMPPB(0), GNPNAT1(0), MPI(0), PGM3(0), PMM1(0), PMM2(0), RFT1(0)	0.999999	0.999997	0.999981	NA	NA	0.767616	0.623984	0.999985	0.999994	0.749026	0.848971	1	0.656381	0.999994	0.999995
REACTOME_DESTABILIZATION_OF_MRNA_BY_TRISTETRAPROLIN_TTP	Pathway_846	EXOSC3(1), EXOSC8(1), ZFP36(1), DCP1A(0), DCP2(0), DIS3(0), EXOSC1(0), EXOSC2(0), EXOSC4(0), EXOSC5(0), EXOSC6(0), EXOSC7(0), EXOSC9(0), MAPKAPK2(0), TNPO1(0), XRN1(0), YWHAB(0)	0.999999	0.999997	0.834224	0.997946	0.75413	0.305403	0.767702	0.999985	0.955458	0.999992	0.999917	1	0.656381	0.999994	0.999995
REACTOME_ELEVATION_OF_CYTOSOLIC_CA2_LEVELS	Pathway_1201	ITPR3(2), STIM1(2), ITPR2(0), P2RX1(0), TRPC3(0), TRPC6(0)	0.999999	0.999997	NA	NA	NA	0.595221	0.489063	0.999985	0.999994	NA	0.973164	1	0.656381	0.472077	0.999995
REACTOME_MICRORNA_MIRNA_BIOGENESIS	Pathway_368	POLR2A(3), POLR2E(3), POLR2B(2), POLR2L(2), DICER1(1), POLR2C(1), POLR2D(1), POLR2G(1), POLR2H(1), POLR2J(1), RAN(1), DGCR8(0), DROSHA(0), POLR2F(0), POLR2I(0), POLR2K(0), TARBP2(0), XPO5(0)	0.999999	0.999997	0.0635998	0.0132806	0.000266186	0.443263	0.991594	0.999985	0.999994	0.377435	0.686856	1	0.656381	0.0895542	0.0666701
REACTOME_REGULATION_OF_BETA_CELL_DEVELOPMENT	Pathway_121	AKT3(2), MAFA(1), ONECUT1(1), AKT1(0), AKT2(0), FGF10(0), FOXA2(0), FOXA3(0), FOXO1(0), GCK(0), HES1(0), HNF1A(0), HNF4A(0), HNF4G(0), IAPP(0), INS(0), INSM1(0), NEUROD1(0), NEUROG3(0), NKX2-2(0), NKX6-1(0), NR5A2(0), ONECUT3(0), PAX6(0), PDX1(0), PKLR(0), PTF1A(0), RBPJ(0), SLC2A2(0)	0.999999	0.999997	0.714611	0.824487	0.958086	0.990462	1	0.999985	0.999994	0.47247	0.999917	1	0.656381	0.999994	0.999995
BIOCARTA_GLEEVEC_PATHWAY	Pathway_534	JUN(3), MAP2K1(1), RAF1(1), AKT1(0), BAD(0), BCR(0), CRKL(0), FOS(0), GRB2(0), HRAS(0), JAK2(0), MAP2K4(0), MAP3K1(0), MAPK3(0), MAPK8(0), MYC(0), PIK3CA(0), PIK3CG(0), PIK3R1(0), SOS1(0), STAT1(0), STAT5A(0), STAT5B(0)	0.999999	0.999997	0.999981	0.477245	0.593204	0.999944	1	0.999985	0.999994	0.999992	0.999917	1	0.658162	0.999994	0.999995
REACTOME_METABOLISM_OF_VITAMINS_AND_COFACTORS	Pathway_279	PANK4(3), AASDHPPT(1), MOCOS(1), MOCS2(1), NADK(1), SLC2A3(1), SLC5A6(1), ACP5(0), COASY(0), CYB5A(0), CYB5R3(0), DHFR(0), ENPP1(0), FASN(0), FLAD1(0), FPGS(0), GPHN(0), GSTO1(0), GSTO2(0), MOCS1(0), MOCS3(0), MTHFD1(0), MTHFR(0), NADSYN1(0), NAMPT(0), NFS1(0), NMNAT1(0), NMNAT2(0), NMNAT3(0), PANK1(0), PANK2(0), PANK3(0), PDXK(0), PNPO(0), PPCDC(0), PPCS(0), QPRT(0), RFK(0), SHMT1(0), SLC19A1(0)…	0.999999	0.999997	0.556814	0.651479	0.354178	0.999944	0.975483	0.999985	0.999994	0.999992	0.999917	1	0.659615	0.999994	0.999995
REACTOME_TRAFFICKING_OF_AMPA_RECEPTORS	Pathway_1011	CAMK2B(1), DLG1(1), GRIA4(1), MYO6(1), PICK1(1), AKAP5(0), AP2A1(0), AP2A2(0), AP2B1(0), AP2M1(0), AP2S1(0), CACNG2(0), CACNG3(0), CACNG4(0), CACNG8(0), CAMK2A(0), CAMK2D(0), EPB41L1(0), GRIA1(0), GRIA2(0), GRIA3(0), GRIP2(0), MDM2(0), NSF(0), PRKCA(0), PRKCB(0), PRKCG(0)	0.999999	0.999997	0.999981	0.947763	0.990132	0.217691	0.440496	0.999985	0.999994	0.947089	0.999917	1	0.660663	0.999994	0.999995
PID_AJDISS_2PATHWAY	Pathway_294	CABLES1(1), CTNNA1(1), DNM2(1), FYN(1), GNA12(1), IGF1R(1), RAB7A(1), ABL1(0), ADAM10(0), ARF6(0), BDNF(0), CASP3(0), CBLL1(0), CDC42(0), CDH1(0), CDH2(0), CREBBP(0), CTNNB1(0), CTNND1(0), DSP(0), EGF(0), EGFR(0), GDNF(0), GFRA1(0), GNA13(0), HGS(0), HRAS(0), IGF2(0), IQGAP1(0), JUP(0), MEP1B(0), MET(0), MMP3(0), MMP7(0), NME1(0), NTRK2(0), PTPN1(0), PTPN6(0), RAB5A(0), RAC1(0), RET(0), RIN2(0), …	0.999999	0.999997	0.999981	0.847098	0.0814952	0.999944	1	0.999985	0.999994	0.808695	0.437956	1	0.662167	0.791772	0.999995
REACTOME_CD28_DEPENDENT_VAV1_PATHWAY	Pathway_1036	FYN(1), CD28(0), CD80(0), CD86(0), CDC42(0), GRB2(0), LCK(0), PAK1(0), PAK2(0), RAC1(0), VAV1(0)	0.999999	0.999997	0.999981	NA	NA	0.999944	0.865049	0.999985	0.999994	0.569558	0.817486	NA	0.662167	0.721501	0.866612
REACTOME_CELL_EXTRACELLULAR_MATRIX_INTERACTIONS	Pathway_923	ACTN1(2), FERMT2(1), ILK(1), PARVB(1), TESK1(1), VASP(1), ARHGEF6(0), FBLIM1(0), FLNC(0), ITGB1(0), LIMS1(0), LIMS3(0), PARVA(0), RSU1(0)	0.999999	0.999997	0.999981	0.626851	0.194419	0.910315	1	0.999985	0.999994	NA	0.999917	1	0.662167	0.999994	0.999995
REACTOME_EFFECTS_OF_PIP2_HYDROLYSIS	Pathway_485	ITPR3(2), DGKD(1), MGLL(1), RASGRP1(1), DAGLA(0), DAGLB(0), DGKA(0), DGKB(0), DGKE(0), DGKG(0), DGKH(0), DGKI(0), DGKQ(0), ITPR2(0), PRKCD(0), PRKCE(0), PRKCH(0), PRKCQ(0), RASGRP2(0), TRPC3(0), TRPC6(0)	0.999999	0.999997	NA	NA	NA	0.719969	0.472905	0.999985	0.999994	0.999992	0.999917	1	0.662167	0.995155	0.999995
PID_S1P_S1P4_PATHWAY	Pathway_696	GNA12(1), GNAI3(1), PLCG1(1), CDC42(0), GNA13(0), GNAI1(0), GNAI2(0), GNAO1(0), GNAZ(0), MAPK1(0), MAPK3(0), RHOA(0), S1PR4(0), S1PR5(0)	0.999999	0.999997	0.999981	NA	NA	0.767616	0.879602	0.999985	0.999994	0.711782	0.938286	1	0.663693	0.939999	0.999995
SIG_PIP3_SIGNALING_IN_CARDIAC_MYOCTES	Pathway_165	PARD3(3), AKT3(2), FOXO3(2), GSK3B(2), CREB5(1), GAB1(1), RPS6KA3(1), TSC2(1), YWHAE(1), YWHAH(1), YWHAQ(1), YWHAZ(1), AKT1(0), AKT2(0), BAD(0), BCL2L1(0), CDC42(0), CDK2(0), CDKN1B(0), CDKN2A(0), CREB1(0), CREB3(0), CYTH3(0), EBP(0), ERBB4(0), F2RL2(0), GADD45A(0), GRB2(0), GSK3A(0), IFI27(0), IGF1(0), IGFBP1(0), INPPL1(0), IRS1(0), IRS2(0), IRS4(0), MET(0), MTOR(0), MYC(0), NOLC1(0), PAK1(0), P…	0.999999	0.999997	0.881206	0.87294	0.126182	0.966858	0.873558	0.999985	0.999994	0.999992	0.88871	1	0.66516	0.999994	0.999995
BIOCARTA_P53HYPOXIA_PATHWAY	Pathway_759	RPA1(6), HSP90AA1(3), ABCB1(2), CSNK1A1(1), NFKBIB(1), AKT1(0), ATM(0), BAX(0), CDKN1A(0), CSNK1D(0), EP300(0), FHL2(0), GADD45A(0), HIC1(0), HIF1A(0), HSPA1A(0), IGFBP3(0), MAPK8(0), MDM2(0), NQO1(0), TAF1(0), TP53(0)	0.999999	0.999997	0.930999	0.981382	0.855362	0.759922	0.646977	0.999985	0.999994	0.999992	0.970976	1	0.668158	0.999994	0.999995
PID_TRAIL_PATHWAY	Pathway_596	CASP8(1), PIK3R2(1), TRAF2(1), CASP10(0), CFLAR(0), CHUK(0), DAP3(0), FADD(0), IKBKB(0), IKBKG(0), MAP2K4(0), MAP3K1(0), MAPK1(0), MAPK3(0), MAPK8(0), PIK3CA(0), PIK3CB(0), PIK3CD(0), PIK3R1(0), PIK3R3(0), RIPK1(0), SMPD1(0), TNFRSF10A(0), TNFRSF10B(0), TNFRSF10C(0), TNFRSF10D(0), TNFSF10(0), TRADD(0)	0.999999	0.999997	0.999981	NA	NA	0.999944	1	0.999985	0.720206	0.870123	0.999917	1	0.671661	0.999994	0.999995
PID_IL23_PATHWAY	Pathway_427	CCL2(1), ITGA3(1), ALOX12B(0), CD3E(0), CD4(0), CXCL1(0), CXCL9(0), IFNG(0), IL12B(0), IL12RB1(0), IL17A(0), IL17F(0), IL18(0), IL18R1(0), IL18RAP(0), IL19(0), IL1B(0), IL2(0), IL23A(0), IL23R(0), IL24(0), IL6(0), JAK2(0), MPO(0), NFKB1(0), NFKBIA(0), NOS2(0), PIK3CA(0), PIK3R1(0), RELA(0), SOCS3(0), STAT1(0), STAT3(0), STAT4(0), STAT5A(0), TNF(0), TYK2(0)	0.999999	0.999997	NA	NA	NA	NA	1	0.999985	0.999994	0.999992	NA	1	0.672281	0.999994	0.999995
REACTOME_APOPTOTIC_CLEAVAGE_OF_CELL_ADHESION_PROTEINS	Pathway_1019	TJP1(2), PKP1(1), CASP3(0), CDH1(0), CTNNB1(0), DSG1(0), DSG2(0), DSG3(0), DSP(0), OCLN(0), TJP2(0)	0.999999	0.999997	0.999981	NA	NA	0.63023	0.811327	0.999985	0.999994	0.999992	0.999917	1	0.672281	0.999994	0.999995
REACTOME_RESPIRATORY_ELECTRON_TRANSPORT	Pathway_49	COX7A2L(2), ETFB(1), ETFDH(1), NDUFA12(1), NDUFA6(1), NDUFA8(1), NDUFB8(1), NDUFS5(1), UQCRQ(1), COX4I1(0), COX5A(0), COX5B(0), COX6A1(0), COX6B1(0), COX6C(0), COX7B(0), COX7C(0), COX8A(0), CYC1(0), CYCS(0), ETFA(0), NDUFA1(0), NDUFA10(0), NDUFA11(0), NDUFA13(0), NDUFA2(0), NDUFA3(0), NDUFA4(0), NDUFA5(0), NDUFA7(0), NDUFA9(0), NDUFAB1(0), NDUFB1(0), NDUFB10(0), NDUFB2(0), NDUFB3(0), NDUFB4(0), N…	0.999999	0.999997	0.883242	0.919193	0.0298691	0.823523	1	NA	NA	0.288167	0.0454475	1	0.672281	0.0538143	0.116685
REACTOME_TRANSCRIPTIONAL_ACTIVITY_OF_SMAD2_SMAD3_SMAD4_HETEROTRIMER	Pathway_802	RPS27A(3), CDK9(2), PARP1(2), CCNT2(1), CDK8(1), CDKN2B(1), HDAC1(1), NCOR2(1), RBL1(1), SKI(1), TGIF1(1), TRIM33(1), UBA52(1), CCNC(0), CCNT1(0), E2F4(0), E2F5(0), JUNB(0), MEN1(0), MYC(0), NCOR1(0), PPM1A(0), SERPINE1(0), SKIL(0), SMAD2(0), SMAD3(0), SMAD4(0), SMAD7(0), SMURF2(0), SP1(0), TFDP1(0), TGIF2(0), UBE2D1(0), UBE2D3(0), USP9X(0), WWTR1(0)	0.999999	0.999997	0.932055	0.846019	0.984903	0.999944	1	0.999985	0.999994	0.999992	0.969586	1	0.672281	0.961086	0.999995
BIOCARTA_HIVNEF_PATHWAY	Pathway_960	NUMA1(4), PRKDC(3), DFFA(2), LMNB1(2), PARP1(2), CASP8(1), CASP9(1), LMNA(1), PSEN2(1), SPTAN1(1), TRAF2(1), ACTG1(0), APAF1(0), ARHGDIB(0), BAG4(0), BCL2(0), BID(0), BIRC2(0), BIRC3(0), CASP2(0), CASP3(0), CASP6(0), CASP7(0), CDK11A(0), CDK11B(0), CFLAR(0), CHUK(0), CRADD(0), CYCS(0), DAXX(0), DFFB(0), FADD(0), FAS(0), FASLG(0), GSN(0), LMNB2(0), MAP2K7(0), MAP3K1(0), MAP3K14(0), MAP3K5(0), MAPK…	0.999999	0.999997	0.408087	0.758475	0.610801	0.0276186	0.149086	0.999985	0.999994	0.467353	0.938286	1	0.672672	0.649276	0.999995
BIOCARTA_CARM1_PATHWAY	Pathway_948	PRKAR1B(1), CARM1(0), CREB1(0), CREBBP(0), EP300(0), NCOA3(0), PRKACB(0), PRKACG(0), PRKAR1A(0), PRKAR2A(0), PRKAR2B(0), RARA(0), RXRA(0)	0.999999	0.999997	0.833819	0.476184	0.164616	0.823523	0.964536	0.999985	0.999994	0.899952	0.876215	NA	0.675579	0.999994	0.999995
BIOCARTA_TH1TH2_PATHWAY	Pathway_907	CD28(0), CD40(0), CD40LG(0), CD86(0), HLA-DRA(0), HLA-DRB1(0), IFNG(0), IFNGR1(0), IFNGR2(0), IL12A(0), IL12B(0), IL12RB1(0), IL12RB2(0), IL18(0), IL18R1(0), IL2(0), IL2RA(0), IL4(0), IL4R(0)	0.999999	0.999997	NA	NA	NA	NA	NA	NA	NA	NA	NA	NA	0.675579	0.999994	0.999995
KEGG_GLYCOSAMINOGLYCAN_DEGRADATION	Pathway_75	ARSB(0), GALNS(0), GLB1(0), GNS(0), GUSB(0), HEXA(0), HEXB(0), HGSNAT(0), HPSE(0), HPSE2(0), HS3ST3A1(0), HS3ST3B1(0), HYAL1(0), HYAL2(0), HYAL3(0), HYAL4(0), IDS(0), IDUA(0), NAGLU(0), SGSH(0), SPAM1(0)	0.999999	0.999997	NA	NA	NA	0.998999	NA	NA	NA	NA	0.999917	NA	0.675579	0.999994	0.999995
PID_CD8_TCR_PATHWAY	Pathway_705	STIM1(2), B2M(1), BCL10(1), CD3D(1), FYN(1), NRAS(1), PLCG1(1), RASGRP1(1), AKT1(0), CARD11(0), CBL(0), CD247(0), CD28(0), CD3E(0), CD3G(0), CD80(0), CD86(0), CD8A(0), CD8B(0), CHUK(0), CSK(0), GRAP2(0), GRB2(0), HLA-A(0), HRAS(0), IKBKB(0), IKBKG(0), KRAS(0), LAT(0), LCK(0), LCP2(0), MALT1(0), MAP3K14(0), MAP3K8(0), PAG1(0), PDPK1(0), PRF1(0), PRKCA(0), PRKCB(0), PRKCE(0), PRKCQ(0), PTPN6(0), PT…	0.999999	0.999997	0.59146	NA	NA	0.327739	0.149086	0.999985	0.999994	0.999992	0.980346	1	0.675579	0.97502	0.999995
PID_MYC_PATHWAY	Pathway_858	GSK3B(2), KAT5(1), PML(1), RUVBL1(1), RUVBL2(1), TRRAP(1), ACTL6A(0), AXIN1(0), CDKN2A(0), FBXW7(0), HBP1(0), KAT2A(0), MAX(0), MYC(0), PAK2(0), PIN1(0), PPP2CA(0), PPP2R5A(0), SKP2(0), SUPT3H(0), SUPT7L(0), TAF10(0), TAF12(0), TAF9(0), ZBTB17(0)	0.999999	0.999997	0.999981	0.995803	0.712579	0.911048	1	0.999985	0.999994	0.804227	0.491282	1	0.675579	0.882409	0.999995
PID_NEPHRIN_NEPH1_PATHWAY	Pathway_555	JUN(3), TJP1(2), ARRB2(1), FYN(1), MAPK9(1), PIK3R2(1), PLCG1(1), AKT1(0), BAD(0), CD2AP(0), F2RL2(0), GRB2(0), KIRREL(0), MAP2K4(0), MAPK10(0), MAPK8(0), NCK1(0), NCK2(0), NPHS1(0), NPHS2(0), PARD6A(0), PIK3CA(0), PIK3CB(0), PIK3CD(0), PIK3R1(0), PIK3R3(0), PRKCI(0), PRKCZ(0), RAC1(0), TRPC6(0), WASL(0)	0.999999	0.999997	0.999981	0.887311	0.433358	0.990462	1	0.999985	0.999994	0.693144	0.787194	1	0.675579	0.444724	0.999995
REACTOME_AMINE_LIGAND_BINDING_RECEPTORS	Pathway_1185	ADRB2(1), CHRM3(1), ADRA1A(0), ADRA1B(0), ADRA1D(0), ADRA2A(0), ADRB1(0), ADRB3(0), CHRM1(0), CHRM2(0), CHRM5(0), DRD1(0), DRD2(0), DRD3(0), DRD5(0), HRH1(0), HRH2(0), HRH3(0), HRH4(0), HTR1A(0), HTR1B(0), HTR1D(0), HTR1E(0), HTR1F(0), HTR2A(0), HTR2B(0), HTR2C(0), HTR4(0), HTR5A(0), HTR6(0), HTR7(0), TAAR1(0), TAAR2(0), TAAR5(0), TAAR6(0), TAAR8(0)	0.999999	0.999997	NA	NA	NA	NA	NA	NA	NA	NA	NA	1	0.675579	0.999994	0.999995
REACTOME_CRMPS_IN_SEMA3A_SIGNALING	Pathway_1282	FYN(1), PLXNA3(1), SEMA3A(1), CDK5(0), CDK5R1(0), CRMP1(0), DPYSL2(0), DPYSL3(0), DPYSL4(0), DPYSL5(0), FES(0), NRP1(0), PLXNA1(0), PLXNA2(0)	0.999999	0.999997	0.8155	NA	NA	0.658998	0.70418	0.999985	0.999994	0.999992	0.999917	1	0.675802	0.999994	0.999995
REACTOME_TOLL_RECEPTOR_CASCADES	Pathway_527	JUN(3), RPS27A(3), ATF2(2), HMGB1(2), HSP90B1(2), MAPK14(2), TAB3(2), DNM2(1), EEA1(1), LBP(1), MAP2K1(1), MAPK9(1), NFKBIB(1), PELI2(1), PIK3R4(1), PPP2CB(1), PPP2R1B(1), PPP2R5D(1), RIPK2(1), RPS6KA3(1), TAB1(1), TICAM1(1), TLR2(1), TLR7(1), TLR9(1), UBA52(1), UBE2N(1), UNC93B1(1), AGER(0), APP(0), ATF1(0), BTK(0), CD14(0), CD180(0), CDK1(0), CHUK(0), CNPY3(0), CREB1(0), CTSB(0), CTSK(0), CTSS(…	0.999999	0.999997	0.999981	0.250346	0.669242	0.767616	1	0.999985	0.999994	0.807511	0.938286	1	0.679304	0.999994	0.999995
ST_GAQ_PATHWAY	Pathway_514	AKT3(2), ITPR3(2), NFKBIB(1), PLD2(1), PLD3(1), TONSL(1), ADRBK1(0), AKT1(0), AKT2(0), CFB(0), DAG1(0), GNAQ(0), IKBKG(0), ITPKA(0), ITPKB(0), ITPR1(0), ITPR2(0), NFKB1(0), NFKB2(0), NFKBIA(0), NFKBIE(0), NFKBIL1(0), PDK1(0), PHKA2(0), PIK3CB(0), PITX2(0), PLD1(0), VN1R1(0)	0.999999	0.999997	0.883242	0.998142	0.345743	0.853701	0.423937	0.999985	0.999994	0.999992	0.999917	1	0.682794	0.995155	0.999995
BIOCARTA_BCR_PATHWAY	Pathway_686	JUN(3), MAPK14(2), CALM1(1), CALM2(1), CD79A(1), LYN(1), MAP2K1(1), PLCG1(1), RAF1(1), BLNK(0), BTK(0), CALM3(0), CD79B(0), ELK1(0), FOS(0), GRB2(0), HRAS(0), MAP3K1(0), MAPK3(0), MAPK8(0), NFATC1(0), NFATC2(0), NFATC3(0), NFATC4(0), PPP3CA(0), PPP3CB(0), PPP3CC(0), PRKCA(0), PRKCB(0), RAC1(0), SHC1(0), SOS1(0), SYK(0), VAV1(0)	0.999999	0.999997	0.999981	0.800484	0.960727	0.675776	0.991219	0.999985	0.999994	0.999992	0.999917	1	0.684053	0.999994	0.999995
REACTOME_EXTRINSIC_PATHWAY_FOR_APOPTOSIS	Pathway_1082	CASP8(1), TRAF2(1), CASP10(0), CFLAR(0), FADD(0), FAS(0), FASLG(0), RIPK1(0), TNF(0), TNFRSF10B(0), TNFRSF1A(0), TNFSF10(0), TRADD(0)	0.999999	0.999997	NA	NA	NA	NA	NA	0.999985	NA	0.999992	0.999917	1	0.685396	0.999994	0.999995
PID_PLK1_PATHWAY	Pathway_1028	PPP1R12A(3), CLSPN(2), PLK1(2), BUB1B(1), WEE1(1), AURKA(0), BORA(0), BUB1(0), CCNB1(0), CDC14B(0), CDC20(0), CDC25B(0), CDC25C(0), CDK1(0), CENPE(0), ECT2(0), ERCC6L(0), FBXO5(0), FBXW11(0), FZR1(0), GOLGA2(0), GORASP1(0), INCENP(0), KIF20A(0), KIF2A(0), NDC80(0), NINL(0), NUDC(0), ODF2(0), PAK1(0), PPP1CB(0), PPP2CA(0), PPP2R1A(0), PRC1(0), RAB1A(0), RHOA(0), ROCK2(0), SGOL1(0), SPC24(0), SSPO(…	0.999999	0.999997	0.999981	0.986064	0.0491019	0.385545	0.61722	0.999985	0.999994	0.893079	0.938286	1	0.687405	0.999994	0.999995
KEGG_BLADDER_CANCER	Pathway_388	CCND1(1), MAP2K1(1), NRAS(1), RAF1(1), ARAF(0), BRAF(0), CDH1(0), CDK4(0), CDKN1A(0), CDKN2A(0), DAPK1(0), DAPK2(0), DAPK3(0), E2F1(0), E2F2(0), E2F3(0), EGF(0), EGFR(0), ERBB2(0), FGFR3(0), FIGF(0), HRAS(0), KRAS(0), MAP2K2(0), MAPK1(0), MAPK3(0), MDM2(0), MMP1(0), MMP2(0), MMP9(0), MYC(0), PGF(0), RASSF1(0), RB1(0), RPS6KA5(0), THBS1(0), TP53(0), TYMP(0), VEGFA(0), VEGFB(0), VEGFC(0)	0.999999	0.999997	0.258866	0.999422	0.837332	0.658998	0.721638	0.999985	0.999994	0.850636	0.452064	1	0.69069	0.999994	0.999995
PID_ANTHRAX_PATHWAY	Pathway_1125	MAP2K1(1), ANTXR1(0), ANTXR2(0), CASP1(0), IL18(0), IL1B(0), MAP2K2(0), MAP2K3(0), MAP2K4(0), MAP2K6(0), MAP2K7(0), MAPK1(0), MAPK3(0), NLRP1(0), PGR(0), TNF(0), VCAM1(0)	0.999999	0.999997	NA	NA	NA	NA	1	0.999985	0.999994	0.999992	0.492693	NA	0.700875	0.999994	0.999995
KEGG_PANCREATIC_CANCER	Pathway_649	AKT3(2), CASP9(1), CCND1(1), MAP2K1(1), MAPK9(1), PIK3R2(1), RAC2(1), RAF1(1), RALBP1(1), AKT1(0), AKT2(0), ARAF(0), ARHGEF6(0), BAD(0), BCL2L1(0), BRAF(0), BRCA2(0), CDC42(0), CDK4(0), CDK6(0), CDKN2A(0), CHUK(0), E2F1(0), E2F2(0), E2F3(0), EGF(0), EGFR(0), ERBB2(0), FIGF(0), IKBKB(0), IKBKG(0), JAK1(0), KRAS(0), MAPK1(0), MAPK10(0), MAPK3(0), MAPK8(0), NFKB1(0), PGF(0), PIK3CA(0), PIK3CB(0), PI…	0.999999	0.999997	0.953032	0.960993	0.989806	0.79231	0.797355	0.999985	0.999994	0.999992	0.999917	1	0.706159	0.999994	0.999995
PID_HIV_NEF_PATHWAY	Pathway_1015	DFFA(2), CASP8(1), CASP9(1), TRAF2(1), APAF1(0), BAG4(0), BCL2(0), BID(0), BIRC3(0), CASP2(0), CASP3(0), CASP6(0), CASP7(0), CD247(0), CFLAR(0), CHUK(0), CRADD(0), CYCS(0), DAXX(0), DFFB(0), FADD(0), FAS(0), FASLG(0), MAP2K7(0), MAP3K14(0), MAP3K5(0), MAPK8(0), NFKB1(0), NFKBIA(0), RELA(0), RIPK1(0), TNF(0), TNFRSF1A(0), TRADD(0), TRAF1(0)	0.999999	0.999997	0.999981	NA	NA	NA	1	0.999985	0.999994	0.999992	0.371725	1	0.713351	0.999994	0.999995
REACTOME_DCC_MEDIATED_ATTRACTIVE_SIGNALING	Pathway_1033	FYN(1), ABLIM1(0), ABLIM3(0), CDC42(0), DCC(0), DOCK1(0), NCK1(0), NTN1(0), PTK2(0), RAC1(0), SRC(0), TRIO(0), WASL(0)	0.999999	0.999997	0.999981	NA	NA	0.961164	0.991219	0.999985	0.999994	0.806333	0.931862	NA	0.718975	0.12278	0.999995
KEGG_TGF_BETA_SIGNALING_PATHWAY	Pathway_893	BMP8B(1), CDKN2B(1), CUL1(1), PPP2CB(1), PPP2R1B(1), RBL1(1), SMAD1(1), ZFYVE16(1), ACVR1(0), ACVR1C(0), ACVR2A(0), ACVR2B(0), ACVRL1(0), AMH(0), AMHR2(0), BMP2(0), BMP4(0), BMP5(0), BMP6(0), BMP7(0), BMPR1A(0), BMPR1B(0), BMPR2(0), CHRD(0), COMP(0), CREBBP(0), DCN(0), E2F4(0), E2F5(0), EP300(0), FST(0), GDF5(0), GDF7(0), ID1(0), ID2(0), ID3(0), ID4(0), IFNG(0), INHBA(0), INHBB(0), INHBC(0), INHB…	0.999999	0.999997	0.930999	0.695641	0.219497	0.931974	0.991594	0.999985	0.876741	0.999812	0.940361	1	0.721713	0.877721	0.999995
REACTOME_VIRAL_MESSENGER_RNA_SYNTHESIS	Pathway_358	POLR2A(3), POLR2E(3), POLR2B(2), POLR2L(2), POLR2C(1), POLR2D(1), POLR2G(1), POLR2H(1), POLR2J(1), GTF2F1(0), GTF2F2(0), POLR2F(0), POLR2I(0), POLR2K(0)	0.999999	0.999997	0.00825856	0.0250704	5.36215e-05	0.264241	0.675145	0.999985	0.999994	0.676583	0.78305	1	0.72344	0.138016	0.147923
PID_EPHB_FWD_PATHWAY	Pathway_629	KALRN(1), MAP2K1(1), NRAS(1), CDC42(0), CRK(0), DNM1(0), EFNA5(0), EFNB1(0), EFNB2(0), EFNB3(0), EPHB1(0), EPHB2(0), EPHB3(0), EPHB4(0), GRB2(0), GRB7(0), GRIA1(0), HRAS(0), ITSN1(0), KRAS(0), MAP4K4(0), MAPK1(0), MAPK3(0), NCK1(0), PAK1(0), PIK3CA(0), PIK3R1(0), PTK2(0), PXN(0), RAC1(0), RAP1A(0), RAP1B(0), RASA1(0), ROCK1(0), RRAS(0), SHC1(0), SRC(0), SYNJ1(0), TF(0), WASL(0)	0.999999	0.999997	0.999981	0.865902	0.810533	0.948403	0.873558	0.999985	0.999994	0.999992	0.999917	1	0.724956	0.502554	0.999995
PID_RAS_PATHWAY	Pathway_685	CAMK2B(1), LGALS1(1), NRAS(1), RASGRF1(1), RASGRP1(1), DAB2IP(0), GRB2(0), HRAS(0), KRAS(0), LGALS3(0), NF1(0), PLCE1(0), PRKCA(0), PRKCB(0), PRKCE(0), PRKCZ(0), RABGEF1(0), RASA1(0), RASA2(0), RASA4(0), RASAL1(0), RASGRF2(0), RASGRP2(0), RASGRP3(0), RASGRP4(0), RIN1(0), RRAS(0), SOS1(0), SOS2(0), SYNGAP1(0)	0.999999	0.999997	NA	0.849888	0.810533	0.264241	0.509332	0.999985	0.999994	0.999992	0.999917	1	0.724956	0.999994	0.999995
BIOCARTA_CBL_PATHWAY	Pathway_1067	CBL(0), CSF1R(0), EGF(0), EGFR(0), GRB2(0), MET(0), PDGFRA(0), PRKCA(0), PRKCB(0), SH3GLB1(0), SH3GLB2(0), SH3KBP1(0), SRC(0)	0.999999	0.999997	NA	NA	NA	0.658998	1	0.999985	0.999994	0.939439	0.999917	NA	0.727562	0.999994	0.999995
REACTOME_NOTCH1_INTRACELLULAR_DOMAIN_REGULATES_TRANSCRIPTION	Pathway_824	RPS27A(3), SNW1(2), CDK8(1), CUL1(1), HDAC1(1), HDAC2(1), HDAC9(1), KAT2B(1), MAML2(1), NCOR2(1), UBA52(1), CCNC(0), CREBBP(0), EP300(0), FBXW7(0), HDAC10(0), HDAC11(0), HDAC3(0), HDAC4(0), HDAC5(0), HDAC6(0), HDAC7(0), HDAC8(0), HES1(0), HES5(0), HEY1(0), HEY2(0), HEYL(0), HIF1A(0), KAT2A(0), MAML1(0), MAML3(0), MAMLD1(0), MYC(0), NCOR1(0), RBPJ(0), RBX1(0), SKP1(0), TBL1X(0), TBL1XR1(0), TLE1(0…	0.341909	0.999997	0.237259	0.748807	0.422662	0.541889	0.498432	0.999985	0.999994	0.869406	0.999917	1	0.729486	0.647206	0.199721
REACTOME_SIGNALLING_TO_ERKS	Pathway_694	MAPK14(2), MAP2K1(1), NRAS(1), PLCG1(1), RAF1(1), RIT1(1), BRAF(0), CDK1(0), CRK(0), FRS2(0), GRB2(0), HRAS(0), KIDINS220(0), KRAS(0), MAP2K2(0), MAPK1(0), MAPK11(0), MAPK12(0), MAPK13(0), MAPK3(0), MAPKAPK2(0), MAPKAPK3(0), NGF(0), NTRK1(0), RALA(0), RALB(0), RALGDS(0), RAP1A(0), RAPGEF1(0), RIT2(0), SHC1(0), SHC2(0), SHC3(0), SOS1(0), SRC(0), YWHAB(0)	0.999999	0.999997	0.999981	0.745448	0.593204	0.678147	0.468646	0.999985	0.999994	0.705742	0.999917	1	0.735462	0.588832	0.999995
REACTOME_TRAFFICKING_OF_GLUR2_CONTAINING_AMPA_RECEPTORS	Pathway_1155	GRIA4(1), PICK1(1), AP2A1(0), AP2A2(0), AP2B1(0), AP2M1(0), AP2S1(0), GRIA1(0), GRIA2(0), GRIA3(0), GRIP2(0), NSF(0), PRKCA(0), PRKCB(0), PRKCG(0)	0.999999	0.999997	0.999981	0.494203	0.912461	0.307061	0.542725	NA	0.999994	0.701668	0.999917	1	0.738865	0.871688	0.999995
KEGG_PROSTATE_CANCER	Pathway_177	HSP90AA1(3), AKT3(2), GSK3B(2), HSP90B1(2), CASP9(1), CCND1(1), CREB3L1(1), CREB3L2(1), CREB5(1), HSP90AB1(1), IGF1R(1), MAP2K1(1), NRAS(1), PDGFA(1), PIK3R2(1), RAF1(1), TCF7L1(1), AKT1(0), AKT2(0), AR(0), ARAF(0), ATF4(0), BAD(0), BCL2(0), BRAF(0), CCNE1(0), CCNE2(0), CDK2(0), CDKN1A(0), CDKN1B(0), CHUK(0), CREB1(0), CREB3(0), CREB3L3(0), CREB3L4(0), CREBBP(0), CTNNB1(0), E2F1(0), E2F2(0), E2F3…	0.999999	0.999997	0.722218	0.915663	0.970389	0.471973	0.745054	0.999985	0.999994	0.999992	0.938286	1	0.742495	0.749554	0.999995
PID_VEGFR1_2_PATHWAY	Pathway_437	HSP90AA1(3), MAPK14(2), CTNNA1(1), DNM2(1), FYN(1), GAB1(1), HSP90AB1(1), MAP2K1(1), PLCG1(1), RAF1(1), VCL(1), AKAP1(0), AKT1(0), ARF1(0), BRAF(0), CAMKK2(0), CAV1(0), CBL(0), CDC42(0), CDH5(0), CTNNB1(0), FBXW11(0), FES(0), FLT1(0), GRB10(0), GRB2(0), HGS(0), IQGAP1(0), ITGAV(0), KDR(0), MAP2K2(0), MAP2K3(0), MAP2K6(0), MAPK1(0), MAPK11(0), MAPK3(0), MAPKAPK2(0), MYOF(0), NCK1(0), NCK2(0), NEDD…	0.999999	0.999997	0.999981	0.892103	0.278682	0.30052	0.515626	0.999985	0.999994	0.906652	0.989578	1	0.742495	0.80362	0.999995
KEGG_ABC_TRANSPORTERS	Pathway_756	ABCB1(2), ABCA10(1), ABCB4(1), ABCB8(1), ABCC11(1), ABCC3(1), ABCD3(1), ABCA1(0), ABCA12(0), ABCA13(0), ABCA2(0), ABCA3(0), ABCA4(0), ABCA5(0), ABCA6(0), ABCA7(0), ABCA8(0), ABCA9(0), ABCB10(0), ABCB11(0), ABCB5(0), ABCB6(0), ABCB7(0), ABCB9(0), ABCC1(0), ABCC10(0), ABCC12(0), ABCC2(0), ABCC4(0), ABCC5(0), ABCC6(0), ABCC8(0), ABCC9(0), ABCD1(0), ABCD2(0), ABCD4(0), ABCG1(0), ABCG2(0), ABCG4(0), A…	0.999999	0.999997	NA	NA	NA	0.56992	0.636674	NA	0.999994	0.947089	0.999917	1	0.745143	0.999994	0.999995
BIOCARTA_AGR_PATHWAY	Pathway_1041	JUN(3), DMD(1), DVL1(1), ACTA1(0), CDC42(0), CHRM1(0), CHRNA1(0), CTTN(0), DAG1(0), EGFR(0), GIT2(0), ITGA1(0), ITGB1(0), LAMA2(0), LAMA3(0), LAMA4(0), MAPK1(0), MAPK3(0), MAPK8(0), MUSK(0), NRG1(0), NRG2(0), NRG3(0), PAK1(0), PAK2(0), PAK3(0), PAK4(0), PAK6(0), PAK7(0), PTK2(0), PXN(0), RAC1(0), RAPSN(0), SP1(0), SRC(0), UTRN(0)	0.999999	0.999997	0.999981	NA	0.633257	0.815777	1	0.999985	0.999994	0.747331	0.999917	1	0.746655	0.999994	0.999995
KEGG_BIOSYNTHESIS_OF_UNSATURATED_FATTY_ACIDS	Pathway_144	ACOT7(2), ACOT2(1), BAAT(1), HADHA(1), ACAA1(0), ACOT1(0), ACOX1(0), ACOX3(0), ELOVL2(0), ELOVL5(0), ELOVL6(0), FADS1(0), FADS2(0), HSD17B12(0), PECR(0), PTPLA(0), PTPLB(0), SCD(0), SCD5(0), TECR(0), YOD1(0)	0.999999	0.999997	0.999981	0.865865	0.593611	0.999944	0.795132	0.999985	NA	0.921828	0.999917	1	0.746655	0.999994	0.999995
KEGG_CALCIUM_SIGNALING_PATHWAY	Pathway_233	ATP2A2(3), ATP2A1(2), ITPR3(2), ADCY3(1), ADCY4(1), ADRB2(1), ATP2B4(1), CACNA1C(1), CACNA1E(1), CALM1(1), CALM2(1), CAMK2B(1), CAMK2G(1), CHRM3(1), CHRNA7(1), GNA11(1), GRIN1(1), GRM5(1), MYLK2(1), NOS1(1), OXTR(1), PDE1B(1), PHKA1(1), PLCB3(1), PLCG1(1), PPID(1), PPP3R2(1), RYR1(1), SLC25A6(1), VDAC1(1), VDAC3(1), ADCY1(0), ADCY2(0), ADCY7(0), ADCY8(0), ADCY9(0), ADORA2A(0), ADORA2B(0), ADRA1A(…	0.999999	0.999997	0.999981	0.454487	0.644906	0.148726	0.379	0.999985	0.999994	0.769918	0.795607	1	0.746655	0.999994	0.999995
PID_ERBB1_RECEPTOR_PROXIMAL_PATHWAY	Pathway_546	GAB1(1), GNAI3(1), NRAS(1), PIK3R2(1), PLCG1(1), EGF(0), EGFR(0), GNAI1(0), GRB2(0), GSN(0), HRAS(0), KRAS(0), MAPK1(0), MAPK3(0), NCK1(0), NCK2(0), PAK1(0), PIK3CA(0), PIK3CB(0), PIK3CD(0), PIK3R1(0), PIK3R3(0), PIP5K1C(0), PTK2(0), PTPN1(0), PTPN11(0), PTPN6(0), RASA1(0), SHC1(0), SOS1(0), SRC(0), STAT1(0), STAT3(0), TLN1(0), WASL(0)	0.999999	0.999997	0.961227	0.995803	0.94953	0.476121	0.628986	0.999985	0.999994	0.984952	0.999917	1	0.746655	0.805308	0.999995
PID_ERBB2_ERBB3_PATHWAY	Pathway_532	JUN(3), MAP2K1(1), MAPK9(1), NRAS(1), PIK3R2(1), RAF1(1), AKT1(0), BAD(0), CDC42(0), CHRNA1(0), CHRNE(0), DOCK7(0), ERBB2(0), ERBB3(0), FOS(0), GRB2(0), HRAS(0), JAK2(0), KRAS(0), MAP2K2(0), MAPK1(0), MAPK10(0), MAPK3(0), MAPK8(0), MTOR(0), NF2(0), NFATC4(0), NRG1(0), NRG2(0), PIK3CA(0), PIK3CB(0), PIK3CD(0), PIK3R1(0), PIK3R3(0), PPP3CB(0), PRKACA(0), PTPN11(0), RAC1(0), RNF41(0), SHC1(0), SOS1(…	0.999999	0.999997	0.999981	0.535487	0.960727	0.868614	1	0.999985	0.999994	0.927362	0.999917	1	0.746655	0.999994	0.999995
REACTOME_CD28_CO_STIMULATION	Pathway_622	AKT3(2), FYN(1), LYN(1), PIK3R2(1), RICTOR(1), AKT1(0), AKT2(0), CD28(0), CD80(0), CD86(0), CDC42(0), GRAP2(0), GRB2(0), LCK(0), MAP3K14(0), MAP3K8(0), MAPKAP1(0), MLST8(0), MTOR(0), PAK1(0), PAK2(0), PDPK1(0), PIK3CA(0), PIK3R1(0), PIK3R3(0), RAC1(0), SRC(0), THEM4(0), TRIB3(0), VAV1(0), YES1(0)	0.999999	0.999997	0.999981	NA	NA	0.990462	1	0.999985	0.999994	0.843249	0.999917	1	0.746655	0.470613	0.984326
REACTOME_LYSOSOME_VESICLE_BIOGENESIS	Pathway_473	CLTA(2), HSPA8(2), DNM2(1), M6PR(1), AP1B1(0), AP1G1(0), AP1M1(0), AP1M2(0), AP1S1(0), AP1S2(0), ARF1(0), ARRB1(0), BLOC1S1(0), CLTC(0), CTSZ(0), DNAJC6(0), DNASE2(0), GNS(0), SH3GL2(0), TXNDC5(0), VAMP2(0), VAMP7(0), VAMP8(0)	0.999999	0.999997	0.999981	0.476184	0.640147	0.375877	0.953698	0.999985	0.999994	0.692299	0.541427	1	0.746655	0.877721	0.999995
REACTOME_REGULATION_OF_INSULIN_SECRETION_BY_ACETYLCHOLINE	Pathway_681	CHRM3(1), GNA11(1), MARCKS(1), PLCB3(1), GNA14(0), GNA15(0), GNAQ(0), PLCB1(0), PLCB2(0), PRKCA(0)	0.999999	0.999997	NA	NA	NA	0.999944	0.970474	0.999985	0.999994	0.999992	0.999917	1	0.746655	0.999994	0.999995
ST_G_ALPHA_S_PATHWAY	Pathway_733	CREB5(1), GAST(1), RAF1(1), TERF2IP(1), ASAH1(0), BFAR(0), BRAF(0), CAMP(0), CFB(0), CREB1(0), CREB3(0), MAPK1(0), RAPGEF3(0), RASGRF2(0), SNX13(0), SRC(0)	0.999999	0.999997	0.999981	NA	0.927277	NA	1	0.999985	0.999994	0.796818	0.876215	1	0.746655	0.709023	0.999995
BIOCARTA_LONGEVITY_PATHWAY	Pathway_450	CAT(2), FOXO3(2), IGF1R(1), SOD2(1), AKT1(0), GHR(0), HRAS(0), IGF1(0), PIK3CA(0), PIK3CG(0), PIK3R1(0), SHC1(0), SOD1(0), SOD3(0)	0.999999	0.999997	NA	NA	NA	0.815777	1	0.999985	0.999994	0.999992	0.973164	1	0.749377	0.999994	0.999995
KEGG_ARACHIDONIC_ACID_METABOLISM	Pathway_158	ALOX15(1), CYP2C18(1), PTGS1(1), AKR1C3(0), ALOX12(0), ALOX12B(0), ALOX15B(0), ALOX5(0), CBR1(0), CBR3(0), CYP2B6(0), CYP2C19(0), CYP2C8(0), CYP2C9(0), CYP2E1(0), CYP2J2(0), CYP2U1(0), CYP4A11(0), CYP4F2(0), CYP4F3(0), EPHX2(0), GGT1(0), GGT5(0), GGT6(0), GGT7(0), GPX1(0), GPX2(0), GPX3(0), GPX4(0), GPX5(0), GPX6(0), GPX7(0), HPGDS(0), JMJD7-PLA2G4B(0), LTA4H(0), LTC4S(0), PLA2G10(0), PLA2G12A(0)…	0.999999	0.999997	0.999981	NA	NA	0.999944	0.598932	NA	NA	0.999992	0.999917	1	0.749377	0.999994	0.999995
KEGG_JAK_STAT_SIGNALING_PATHWAY	Pathway_447	AKT3(2), CCND1(1), CCND2(1), CISH(1), CLCF1(1), IFNA10(1), IFNAR1(1), IFNB1(1), IL13(1), IL13RA1(1), PIK3R2(1), SOCS2(1), STAT6(1), AKT1(0), AKT2(0), BCL2L1(0), CBL(0), CBLB(0), CBLC(0), CCND3(0), CNTF(0), CNTFR(0), CREBBP(0), CRLF2(0), CSF2(0), CSF2RA(0), CSF2RB(0), CSF3(0), CSF3R(0), CSH1(0), CTF1(0), EP300(0), EPO(0), EPOR(0), GH2(0), GHR(0), GRB2(0), IFNA13(0), IFNA14(0), IFNA16(0), IFNA17(0)…	0.999999	0.999997	0.306707	0.289449	0.994961	0.999944	0.922448	0.999985	0.999994	0.999992	0.999917	1	0.749377	0.999994	0.999995
REACTOME_PROLACTIN_RECEPTOR_SIGNALING	Pathway_974	CUL1(1), BTRC(0), CSH1(0), GH2(0), GHR(0), JAK2(0), PRL(0), PRLR(0), RBX1(0), SH2B1(0), SKP1(0), STAT5A(0), STAT5B(0)	0.999999	0.999997	0.999981	0.986064	0.927277	0.992674	1	0.999985	0.999994	0.999992	0.999917	NA	0.749377	0.999994	0.999995
KEGG_HOMOLOGOUS_RECOMBINATION	Pathway_343	RPA1(6), RAD50(3), RPA2(3), RPA3(3), NBN(2), RAD52(1), TOP3A(1), XRCC2(1), BLM(0), BRCA2(0), EME1(0), MRE11A(0), MUS81(0), POLD1(0), POLD2(0), POLD3(0), POLD4(0), RAD51(0), RAD51B(0), RAD51C(0), RAD51D(0), RAD54B(0), RAD54L(0), RPA4(0), SHFM1(0), SSBP1(0), TOP3B(0), XRCC3(0)	0.999999	0.999997	0.999981	0.745448	0.297729	0.77738	0.592864	0.999985	0.999994	0.964764	0.999917	1	0.751457	0.923547	0.999995
KEGG_GRAFT_VERSUS_HOST_DISEASE	Pathway_894	HLA-B(1), HLA-DMA(1), HLA-DOB(1), CD28(0), CD80(0), CD86(0), FAS(0), FASLG(0), GZMB(0), HLA-A(0), HLA-C(0), HLA-DMB(0), HLA-DOA(0), HLA-DPA1(0), HLA-DPB1(0), HLA-DQA1(0), HLA-DQA2(0), HLA-DQB1(0), HLA-DRA(0), HLA-DRB1(0), HLA-DRB3(0), HLA-DRB5(0), HLA-E(0), HLA-F(0), HLA-G(0), IFNG(0), IL1A(0), IL1B(0), IL2(0), IL6(0), KIR2DL3(0), KIR3DL1(0), KIR3DL2(0), KLRC1(0), KLRD1(0), PRF1(0), TNF(0)	0.999999	0.999997	NA	NA	NA	0.948255	0.63166	0.999985	NA	0.999992	0.999917	1	0.75208	0.916008	0.999995
REACTOME_TRAF6_MEDIATED_INDUCTION_OF_NFKB_AND_MAP_KINASES_UPON_TLR7_8_OR_9_ACTIVATION	Pathway_797	JUN(3), RPS27A(3), ATF2(2), HMGB1(2), MAPK14(2), TAB3(2), MAP2K1(1), MAPK9(1), NFKBIB(1), PELI2(1), PPP2CB(1), PPP2R1B(1), PPP2R5D(1), RIPK2(1), RPS6KA3(1), TAB1(1), TLR7(1), TLR9(1), UBA52(1), UBE2N(1), AGER(0), APP(0), ATF1(0), CDK1(0), CHUK(0), CREB1(0), DUSP3(0), DUSP4(0), DUSP6(0), DUSP7(0), ECSIT(0), ELK1(0), FOS(0), IKBKB(0), IKBKG(0), IRAK1(0), IRAK2(0), IRAK4(0), MAP2K2(0), MAP2K3(0), MA…	0.999999	0.999997	0.999981	0.576229	0.593611	0.399339	0.746984	0.999985	0.999994	0.804227	0.926198	1	0.75208	0.999994	0.999995
BIOCARTA_ARF_PATHWAY	Pathway_347	POLR1A(1), POLR1B(1), POLR1D(1), ABL1(0), CDKN2A(0), E2F1(0), MDM2(0), MYC(0), PIK3CA(0), PIK3CG(0), PIK3R1(0), POLR1C(0), RAC1(0), RB1(0), TBX2(0), TP53(0), TWIST1(0)	0.999999	0.999997	0.965196	0.928141	0.644689	0.999944	1	0.999985	0.999994	0.999992	0.999917	1	0.762335	0.999994	0.999995
REACTOME_REGULATORY_RNA_PATHWAYS	Pathway_379	POLR2A(3), POLR2E(3), POLR2B(2), POLR2L(2), DICER1(1), POLR2C(1), POLR2D(1), POLR2G(1), POLR2H(1), POLR2J(1), RAN(1), DGCR8(0), DROSHA(0), POLR2F(0), POLR2I(0), POLR2K(0), TARBP2(0), TNRC6A(0), TNRC6B(0), TNRC6C(0), XPO5(0)	0.999999	0.999997	0.0635998	0.0132806	0.000266186	0.443263	0.991594	0.999985	0.999994	0.377435	0.686856	1	0.765848	0.11955	0.0443142
BIOCARTA_CALCINEURIN_PATHWAY	Pathway_698	CALM1(1), CALM2(1), MARCKS(1), PLCG1(1), SP3(1), CALM3(0), CDKN1A(0), GNAQ(0), NFATC1(0), NFATC2(0), NFATC3(0), NFATC4(0), PPP3CA(0), PPP3CB(0), PPP3CC(0), PRKCA(0), PRKCB(0), SP1(0)	0.999999	0.999997	0.999981	0.651479	NA	0.827919	0.641408	0.999985	0.999994	0.999992	0.999917	1	0.770351	0.999994	0.999995
BIOCARTA_CXCR4_PATHWAY	Pathway_525	MAP2K1(1), PLCG1(1), RAF1(1), BCAR1(0), CRK(0), CXCL12(0), CXCR4(0), GNAI1(0), GNAQ(0), GNB1(0), GNGT1(0), HRAS(0), MAPK1(0), MAPK3(0), NFKB1(0), PIK3C2G(0), PIK3CA(0), PIK3R1(0), PRKCA(0), PRKCB(0), PTK2(0), PTK2B(0), PXN(0), RELA(0)	0.999999	0.999997	0.883242	NA	NA	0.999944	0.624763	0.999985	0.999994	0.999992	0.999917	1	0.771345	0.999994	0.999995
KEGG_ONE_CARBON_POOL_BY_FOLATE	Pathway_275	MTHFD2(1), SHMT2(1), ALDH1L1(0), AMT(0), ATIC(0), DHFR(0), FTCD(0), GART(0), MTFMT(0), MTHFD1(0), MTHFD1L(0), MTHFD2L(0), MTHFR(0), MTHFS(0), MTR(0), SHMT1(0), TYMS(0)	0.999999	0.999997	0.999981	0.999422	0.136306	0.999944	0.737741	0.999985	0.999994	0.999992	0.926198	1	0.771345	0.999994	0.999995
PID_IFNG_PATHWAY	Pathway_537	CAMK2B(1), CAMK2G(1), MAP2K1(1), AKT1(0), CAMK2A(0), CAMK2D(0), CASP1(0), CBL(0), CEBPB(0), CREBBP(0), CRKL(0), DAPK1(0), EP300(0), IFNG(0), IFNGR1(0), IL1B(0), IRF1(0), IRF9(0), JAK1(0), JAK2(0), MAP3K1(0), MAP3K11(0), MAPK1(0), MAPK3(0), MTOR(0), PIAS1(0), PIAS4(0), PIK3CA(0), PIK3R1(0), PRKCD(0), PTGES2(0), PTPN11(0), PTPN2(0), RAP1A(0), RAP1B(0), RAPGEF1(0), SMAD7(0), SOCS1(0), STAT1(0), STAT…	0.999999	0.999997	0.928065	0.547888	0.940933	0.999944	1	0.999985	0.999994	0.999992	0.915646	1	0.771345	0.950122	0.999995
PID_P73PATHWAY	Pathway_200	CHEK1(2), FOXO3(2), MAPK14(2), PLK1(2), UBE4B(2), AEN(1), AFP(1), BAK1(1), GATA1(1), ITCH(1), KAT5(1), PML(1), TP53I3(1), WWOX(1), ABL1(0), ADA(0), BAX(0), BBC3(0), BCL2L11(0), BIN1(0), BRCA2(0), BUB1(0), BUB3(0), CASP2(0), CCNA2(0), CCNB1(0), CCNE2(0), CDK1(0), CDK2(0), CDK6(0), CDKN1A(0), CLCA2(0), DCP1B(0), DEDD(0), EP300(0), FAS(0), FASN(0), FBXO45(0), FLOT2(0), GDF15(0), GNB2L1(0), GRAMD4(0)…	0.999999	0.999997	0.799828	0.579111	0.631943	0.864007	0.540172	0.999985	0.999994	0.991505	0.999917	1	0.771345	0.999994	0.999995
REACTOME_AMINO_ACID_AND_OLIGOPEPTIDE_SLC_TRANSPORTERS	Pathway_1271	SLC1A6(1), SLC38A2(1), SLC38A3(1), SLC6A15(1), SLC6A6(1), SLC7A3(1), SLC7A5(1), SLC7A7(1), SLC15A1(0), SLC15A2(0), SLC15A3(0), SLC15A4(0), SLC16A10(0), SLC17A1(0), SLC17A5(0), SLC17A6(0), SLC17A7(0), SLC17A8(0), SLC1A1(0), SLC1A2(0), SLC1A3(0), SLC1A4(0), SLC1A5(0), SLC1A7(0), SLC25A10(0), SLC32A1(0), SLC36A1(0), SLC36A2(0), SLC38A1(0), SLC38A4(0), SLC38A5(0), SLC3A1(0), SLC3A2(0), SLC43A1(0), SL…	0.999999	0.999997	0.999981	NA	0.25863	0.759922	0.845719	0.999985	0.999994	0.262856	0.20964	1	0.771345	0.691908	0.999995
REACTOME_CS_DS_DEGRADATION	Pathway_470	VCAN(1), ARSB(0), BCAN(0), BGN(0), CSPG4(0), DCN(0), HEXA(0), HEXB(0), HYAL1(0), IDS(0), IDUA(0), NCAN(0)	0.999999	0.999997	NA	NA	NA	NA	NA	NA	NA	NA	NA	NA	0.771345	0.875196	0.979651
REACTOME_LAGGING_STRAND_SYNTHESIS	Pathway_316	RPA1(6), RPA2(3), RPA3(3), PCNA(2), DNA2(1), PRIM2(1), FEN1(0), LIG1(0), POLA1(0), POLA2(0), POLD1(0), POLD2(0), POLD3(0), POLD4(0), PRIM1(0), RFC2(0), RFC3(0), RFC4(0), RFC5(0)	0.999999	0.999997	0.930999	0.881651	0.268939	0.931239	1	0.999985	0.999994	0.794263	0.999917	1	0.771345	0.916008	0.999995
REACTOME_N_GLYCAN_ANTENNAE_ELONGATION_IN_THE_MEDIAL_TRANS_GOLGI	Pathway_111	MGAT5(1), B4GALT1(0), B4GALT2(0), B4GALT3(0), B4GALT4(0), B4GALT5(0), B4GALT6(0), FUT8(0), MAN2A1(0), MGAT2(0), MGAT3(0), MGAT4A(0), MGAT4B(0), MGAT4C(0), ST6GAL1(0), ST8SIA2(0), ST8SIA3(0), ST8SIA6(0)	0.999999	0.999997	NA	NA	NA	0.999944	1	NA	NA	NA	NA	NA	0.771345	0.999994	0.999995
REACTOME_RNA_POL_III_TRANSCRIPTION_INITIATION_FROM_TYPE_3_PROMOTER	Pathway_352	POLR2E(3), POLR2L(2), POU2F1(2), POLR1D(1), POLR2H(1), POLR3A(1), BRF2(0), LZTS1(0), POLR1C(0), POLR2F(0), POLR2K(0), POLR3B(0), POLR3C(0), POLR3D(0), POLR3E(0), POLR3F(0), POLR3GL(0), POLR3H(0), POLR3K(0), SNAPC1(0), SNAPC2(0), SNAPC3(0), SNAPC4(0), SNAPC5(0), TBP(0), ZNF143(0)	0.999999	0.999997	0.251995	0.698786	0.197978	0.802091	0.636674	0.999985	0.999994	0.999992	0.971217	1	0.771345	0.939999	0.999995
REACTOME_INHIBITION_OF_REPLICATION_INITIATION_OF_DAMAGED_DNA_BY_RB1_E2F1	Pathway_312	PPP2CB(1), PPP2R1B(1), PRIM2(1), E2F1(0), POLA1(0), POLA2(0), PPP2CA(0), PPP2R1A(0), PPP2R3B(0), PRIM1(0), RB1(0), TFDP1(0)	0.999999	0.999997	0.999981	0.476184	0.0442268	0.950812	0.784261	0.999985	0.999994	0.984952	0.999917	1	0.772514	0.999994	0.999995
REACTOME_PLATELET_ACTIVATION_SIGNALING_AND_AGGREGATION	Pathway_56	ACTN1(2), ACTN4(2), AKT3(2), ALDOA(2), ITPR3(2), MAPK14(2), PPIA(2), ACTN2(1), APBB1IP(1), ARRB2(1), CALM1(1), CALM2(1), CALU(1), CFL1(1), COL1A1(1), DGKD(1), FGG(1), FYN(1), GNA11(1), GNA12(1), GNAI3(1), HRG(1), HSPA5(1), LYN(1), MGLL(1), PDGFA(1), PFN1(1), PIK3R2(1), RAC2(1), RAF1(1), RASGRP1(1), RHOG(1), VCL(1), YWHAZ(1), A2M(0), ABCC4(0), ADRA2A(0), AKT1(0), AKT2(0), ALB(0), APOA1(0), APP(0),…	0.999999	0.999997	0.871198	0.123892	0.382617	0.263667	0.825768	0.999985	0.999994	0.661094	0.492693	1	0.773024	0.999994	0.999995
REACTOME_CASPASE_MEDIATED_CLEAVAGE_OF_CYTOSKELETAL_PROTEINS	Pathway_1018	CASP8(1), PLEC(1), SPTAN1(1), ADD1(0), CASP3(0), CASP6(0), CASP7(0), DBNL(0), GAS2(0), GSN(0), MAPT(0), VIM(0)	0.999999	0.999997	0.999981	0.730075	0.333795	0.568375	1	0.999985	0.999994	0.991505	0.999917	1	0.773592	0.999994	0.999995
KEGG_GAP_JUNCTION	Pathway_213	ITPR3(2), TJP1(2), ADCY3(1), ADCY4(1), GNA11(1), GNAI3(1), GRM5(1), GUCY1A2(1), MAP2K1(1), NRAS(1), PDGFA(1), PLCB3(1), RAF1(1), TUBA1C(1), ADCY1(0), ADCY2(0), ADCY5(0), ADCY6(0), ADCY7(0), ADCY8(0), ADCY9(0), ADRB1(0), CDK1(0), CSNK1D(0), DRD1(0), DRD2(0), EGF(0), EGFR(0), GJA1(0), GJD2(0), GNAI1(0), GNAI2(0), GNAQ(0), GNAS(0), GRB2(0), GRM1(0), GUCY1A3(0), GUCY1B3(0), HRAS(0), HTR2A(0), HTR2B(0…	0.999999	0.999997	0.797109	0.293159	0.709577	0.335443	0.149098	0.999985	0.999994	0.774076	0.813537	1	0.776025	0.999994	0.999995
PID_HIF1_TFPATHWAY	Pathway_52	JUN(3), ABCB1(2), ALDOA(2), ENO1(1), ETS1(1), GATA2(1), HK1(1), LDHA(1), NCOA2(1), NPM1(1), PFKL(1), PGK1(1), PGM1(1), RORA(1), ABCG2(0), ADM(0), AKT1(0), ARNT(0), BHLHE40(0), BHLHE41(0), BNIP3(0), CA9(0), CITED2(0), COPS5(0), CP(0), CREB1(0), CREBBP(0), CXCL12(0), CXCR4(0), EDN1(0), EGLN1(0), EGLN3(0), ENG(0), EP300(0), EPO(0), FECH(0), FOS(0), FURIN(0), GCK(0), HDAC7(0), HIF1A(0), HK2(0), HMOX1…	0.999999	0.999997	0.816696	0.300875	0.184438	0.740724	0.588835	0.999985	0.999994	0.883436	0.999917	1	0.776985	0.999994	0.999995
KEGG_PENTOSE_PHOSPHATE_PATHWAY	Pathway_51	ALDOA(2), ALDOC(2), G6PD(1), PFKL(1), PGM1(1), RPIA(1), TKT(1), ALDOB(0), DERA(0), FBP1(0), FBP2(0), GPI(0), H6PD(0), PFKM(0), PFKP(0), PGD(0), PGLS(0), PGM2(0), PRPS1(0), PRPS1L1(0), PRPS2(0), RBKS(0), RPE(0), TALDO1(0), TKTL1(0), TKTL2(0)	0.999999	0.999997	0.999981	0.824487	0.180457	0.786263	0.667743	0.999985	0.999994	0.24306	0.657635	1	0.777343	0.999994	0.999995
REACTOME_ACTIVATION_OF_CHAPERONE_GENES_BY_XBP1S	Pathway_148	ACADVL(1), ATP6V0D1(1), LMNA(1), PPP2R5B(1), ADD1(0), ARFGAP1(0), C19orf10(0), CTDSP2(0), CUL7(0), CXXC1(0), DCTN1(0), DDX11(0), DNAJB11(0), DNAJB9(0), DNAJC3(0), EDEM1(0), EXTL3(0), FKBP14(0), GOSR2(0), GSK3A(0), HDGF(0), HYOU1(0), KDELR3(0), KLHDC3(0), PDIA5(0), PDIA6(0), PREB(0), SEC31A(0), SERP1(0), SHC1(0), SRPR(0), SRPRB(0), SSR1(0), SULT1A3(0), SULT1A4(0), SYVN1(0), TATDN2(0), TLN1(0), TPP…	0.999999	0.999997	0.999981	0.824487	0.153693	0.999944	0.977713	0.999985	0.999994	0.949703	0.999917	1	0.780138	0.999994	0.999995
REACTOME_TRIF_MEDIATED_TLR3_SIGNALING	Pathway_813	JUN(3), RPS27A(3), ATF2(2), HMGB1(2), MAPK14(2), TAB3(2), MAP2K1(1), MAPK9(1), NFKBIB(1), PPP2CB(1), PPP2R1B(1), PPP2R5D(1), RIPK2(1), RPS6KA3(1), TAB1(1), TICAM1(1), UBA52(1), ZBP1(1), AGER(0), APP(0), ATF1(0), CDK1(0), CHUK(0), CREB1(0), DUSP3(0), DUSP4(0), DUSP6(0), DUSP7(0), ELK1(0), FOS(0), IKBKB(0), IKBKE(0), IKBKG(0), IRAK1(0), IRAK2(0), IRF3(0), IRF7(0), MAP2K2(0), MAP2K3(0), MAP2K4(0), M…	0.999999	0.999997	0.999981	0.576229	0.593611	0.574981	1	0.999985	0.999994	0.582136	0.755533	1	0.783368	0.999994	0.999995
KEGG_FC_GAMMA_R_MEDIATED_PHAGOCYTOSIS	Pathway_499	AKT3(2), MARCKSL1(2), ASAP1(1), ASAP3(1), CFL1(1), DNM2(1), FCGR2B(1), GAB2(1), LYN(1), MAP2K1(1), MARCKS(1), PIK3R2(1), PLCG1(1), PLD2(1), RAC2(1), RAF1(1), VASP(1), WAS(1), AKT1(0), AKT2(0), AMPH(0), ARF6(0), ARPC1A(0), ARPC1B(0), ARPC2(0), ARPC3(0), ARPC4(0), ARPC5(0), ARPC5L(0), CDC42(0), CFL2(0), CRK(0), CRKL(0), DNM1(0), DNM1L(0), DNM3(0), DOCK2(0), FCGR1A(0), FCGR2A(0), FCGR3A(0), GSN(0), …	0.999999	0.999997	0.713649	0.689204	0.574658	0.93522	0.778074	0.999985	0.999994	0.804227	0.999917	1	0.787301	0.999994	0.999995
REACTOME_NRAGE_SIGNALS_DEATH_THROUGH_JNK	Pathway_1140	AKAP13(1), ARHGEF11(1), ARHGEF18(1), ARHGEF2(1), KALRN(1), RASGRF1(1), AATF(0), ABR(0), ARHGAP4(0), ARHGEF12(0), ARHGEF16(0), ARHGEF17(0), ARHGEF3(0), ARHGEF4(0), ARHGEF6(0), ARHGEF9(0), BAD(0), BCL2L11(0), ECT2(0), FGD1(0), FGD2(0), FGD3(0), FGD4(0), ITSN1(0), MAGED1(0), MAPK8(0), MCF2(0), NET1(0), NGEF(0), NGF(0), NGFR(0), OBSCN(0), PLEKHG2(0), PREX1(0), RAC1(0), RASGRF2(0), SOS1(0), SOS2(0), T…	0.999999	0.999997	0.999981	NA	NA	0.999944	0.936158	0.999985	0.999994	0.999992	0.926198	1	0.790527	0.999994	0.999995
PID_IL2_1PATHWAY	Pathway_601	JUN(3), MAPK14(2), CISH(1), FYN(1), GAB2(1), MAP2K1(1), MAPK9(1), NRAS(1), PPP2R5D(1), RAF1(1), SOCS2(1), BCL2(0), CDK2(0), DOK2(0), FOS(0), GRB2(0), HRAS(0), IFNG(0), IKZF3(0), IL2(0), IL2RA(0), IL2RB(0), IL2RG(0), IRS1(0), IRS2(0), JAK1(0), JAK3(0), KRAS(0), LCK(0), MAP2K2(0), MAPK1(0), MAPK11(0), MAPK3(0), MAPK8(0), MAPKAPK2(0), MYC(0), PIK3CA(0), PIK3R1(0), PRKCB(0), PRKCE(0), PTK2B(0), PTPN1…	0.999999	0.999997	0.801051	0.477245	0.593204	0.646871	0.956365	0.999985	0.999994	0.964191	0.999917	1	0.793433	0.999994	0.999995
REACTOME_HYALURONAN_METABOLISM	Pathway_78	ABCC5(0), CD44(0), GUSB(0), HAS1(0), HAS2(0), HAS3(0), HEXA(0), HEXB(0), HMMR(0), HYAL1(0), HYAL2(0), LYVE1(0), SLC9A1(0), STAB2(0)	0.999999	0.999997	NA	NA	NA	NA	NA	NA	0.999994	NA	0.941031	NA	0.796393	0.486137	0.979651
REACTOME_DEADENYLATION_DEPENDENT_MRNA_DECAY	Pathway_842	EIF4A3(2), CNOT3(1), CNOT8(1), DCPS(1), EIF4E(1), EIF4G1(1), EXOSC3(1), EXOSC8(1), LSM3(1), PAIP1(1), TNKS1BP1(1), CNOT10(0), CNOT2(0), CNOT4(0), CNOT6(0), CNOT7(0), DCP1A(0), DCP1B(0), DCP2(0), DDX6(0), DIS3(0), EDC3(0), EDC4(0), EIF4A1(0), EIF4A2(0), EIF4B(0), EXOSC1(0), EXOSC2(0), EXOSC4(0), EXOSC5(0), EXOSC6(0), EXOSC7(0), EXOSC9(0), LSM1(0), LSM2(0), LSM4(0), LSM5(0), LSM6(0), PABPC1(0), PAR…	0.999999	0.999997	0.942758	0.969079	0.395519	0.241412	0.122962	0.999985	0.999994	0.999992	0.999917	1	0.801031	0.999994	0.999995
BIOCARTA_MCM_PATHWAY	Pathway_867	MCM2(2), MCM6(2), CDT1(1), MCM3(1), CCNE1(0), CDC6(0), CDK2(0), CDKN1B(0), KITLG(0), MCM4(0), MCM5(0), MCM7(0), ORC1(0), ORC2(0), ORC3(0), ORC4(0), ORC5(0), ORC6(0)	0.999999	0.999997	0.174176	0.476184	0.321916	0.999944	1	0.999985	0.999994	0.999992	0.999917	1	0.802781	0.923547	0.999995
BIOCARTA_P27_PATHWAY	Pathway_973	CUL1(1), NEDD8(1), UBE2M(1), CCNE1(0), CDK2(0), CDKN1B(0), CKS1B(0), E2F1(0), RB1(0), RBX1(0), SKP1(0), SKP2(0), TFDP1(0)	0.999999	0.999997	0.999981	0.952595	0.376067	0.877268	0.930185	0.999985	0.999994	0.999992	0.999917	1	0.802781	0.999994	0.999995
KEGG_FRUCTOSE_AND_MANNOSE_METABOLISM	Pathway_58	ALDOA(2), ALDOC(2), AKR1B1(1), FUK(1), HK1(1), MTMR2(1), MTMR7(1), PFKL(1), TPI1(1), AKR1B10(0), ALDOB(0), FBP1(0), FBP2(0), FPGT(0), GMDS(0), GMPPA(0), GMPPB(0), HK2(0), HK3(0), KHK(0), MPI(0), MTMR1(0), MTMR6(0), PFKFB1(0), PFKFB2(0), PFKFB3(0), PFKFB4(0), PFKM(0), PFKP(0), PHPT1(0), PMM1(0), PMM2(0), SORD(0), TSTA3(0)	0.999999	0.999997	0.999981	0.199624	0.124144	0.65535	0.614948	0.999985	0.999994	0.917581	0.999917	1	0.802781	0.948481	0.999995
PID_HEDGEHOG_GLI_PATHWAY	Pathway_984	GSK3B(2), ARRB2(1), CSNK1A1(1), CSNK1G1(1), GNAI3(1), HDAC1(1), HDAC2(1), MAP2K1(1), RBBP4(1), AKT1(0), CREBBP(0), CSNK1D(0), CSNK1E(0), CSNK1G2(0), CSNK1G3(0), FBXW11(0), FOXA2(0), GLI1(0), GLI2(0), GLI3(0), GNAI1(0), GNAI2(0), GNAO1(0), GNAZ(0), GNB1(0), IFT172(0), IFT88(0), KIF3A(0), LGALS3(0), MTSS1(0), PIAS1(0), PRKACA(0), PRKCD(0), PTCH1(0), RAB23(0), RBBP7(0), SAP18(0), SAP30(0), SHH(0), S…	0.999999	0.999997	0.887322	0.713884	0.196366	0.952558	0.632163	0.999985	0.999994	0.899952	0.876215	1	0.802781	0.955691	0.999995
REACTOME_ASSOCIATION_OF_LICENSING_FACTORS_WITH_THE_PRE_REPLICATIVE_COMPLEX	Pathway_778	RPS27A(3), CDT1(1), UBA52(1), CDC6(0), E2F1(0), E2F2(0), E2F3(0), GMNN(0), ORC1(0), ORC2(0), ORC3(0), ORC4(0), ORC5(0)	0.999999	0.999997	0.682209	0.925892	0.534795	0.999944	1	0.999985	0.999994	0.999992	0.631032	1	0.802781	0.916008	0.999995
SA_REG_CASCADE_OF_CYCLIN_EXPR	Pathway_1171	CCND1(1), PRB1(1), CCNA1(0), CCNA2(0), CCNE1(0), CCNE2(0), CDK2(0), CDK4(0), CDKN1B(0), CDKN2A(0), E2F1(0), E2F2(0), E2F4(0)	0.999999	0.999997	NA	NA	NA	0.6223	0.624763	0.999985	0.999994	0.999992	0.999917	1	0.802781	0.623852	0.771594
KEGG_VALINE_LEUCINE_AND_ISOLEUCINE_BIOSYNTHESIS	Pathway_47	IARS(1), PDHA1(1), BCAT1(0), BCAT2(0), IARS2(0), LARS(0), LARS2(0), PDHA2(0), PDHB(0), VARS(0), VARS2(0)	0.999999	0.999997	0.995792	0.986851	0.0799887	0.193105	0.754685	0.999985	0.999994	0.794263	0.989262	1	0.804995	0.999994	0.999995
KEGG_WNT_SIGNALING_PATHWAY	Pathway_679	JUN(3), CACYBP(2), CTBP2(2), GSK3B(2), CAMK2B(1), CAMK2G(1), CCND1(1), CCND2(1), CHD8(1), CSNK1A1(1), CSNK2A2(1), CUL1(1), DVL1(1), FZD7(1), FZD9(1), MAPK9(1), NKD2(1), PLCB3(1), PPP2CB(1), PPP2R1B(1), PPP2R5B(1), PPP2R5D(1), PPP2R5E(1), PPP3R2(1), RAC2(1), RUVBL1(1), TBL1Y(1), TCF7L1(1), WNT1(1), WNT8A(1), APC(0), APC2(0), AXIN1(0), AXIN2(0), BTRC(0), CAMK2A(0), CAMK2D(0), CCND3(0), CER1(0), CHP…	0.999999	0.999997	0.999981	0.745448	0.0397175	0.999944	0.873558	0.999985	0.999994	0.806333	0.575835	1	0.805901	0.999994	0.999995
REACTOME_DOWNREGULATION_OF_ERBB2_ERBB3_SIGNALING	Pathway_805	RPS27A(3), AKT3(2), UBA52(1), AKT1(0), AKT2(0), ERBB2(0), ERBB3(0), NRG1(0), NRG2(0), RNF41(0), USP8(0)	0.999999	0.999997	0.46102	0.928141	0.746373	NA	NA	0.999985	0.999994	0.362665	0.708079	1	0.806975	0.833333	0.999995
PID_RHOA_REG_PATHWAY	Pathway_1172	MYO9B(2), AKAP13(1), ARAP1(1), ARHGEF10(1), ARHGEF11(1), ARHGEF18(1), ARHGEF2(1), MCF2L(1), ABR(0), ARAP3(0), ARHGAP35(0), ARHGAP4(0), ARHGAP5(0), ARHGAP6(0), ARHGAP8(0), ARHGAP9(0), ARHGDIA(0), ARHGDIB(0), ARHGDIG(0), ARHGEF1(0), ARHGEF10L(0), ARHGEF12(0), ARHGEF15(0), ARHGEF17(0), ARHGEF25(0), ARHGEF3(0), ARHGEF5(0), BCR(0), CDKN1B(0), DEF6(0), DLC1(0), ECT2(0), FARP1(0), MCF2(0), NET1(0), NGEF…	0.999999	0.999997	0.999981	0.892393	0.987402	0.999944	0.807651	0.999985	0.999994	0.999992	0.999917	1	0.811446	0.915841	0.999995
ST_MYOCYTE_AD_PATHWAY	Pathway_735	ITPR3(2), GAST(1), KAT5(1), RYR1(1), ADRB1(0), AKT1(0), APC(0), ASAH1(0), CAMP(0), CAV3(0), CFB(0), DAG1(0), DLG4(0), EPHB2(0), GNAI1(0), GNAQ(0), ITPR1(0), ITPR2(0), KCNJ3(0), KCNJ5(0), KCNJ9(0), MAPK1(0), PITX2(0), PLN(0), PTX3(0), RAC1(0), RHO(0)	0.999999	0.999997	0.999981	NA	NA	0.953268	0.639138	0.999985	0.999994	0.788773	0.999917	1	0.811446	0.999994	0.999995
PID_A6B1_A6B4_INTEGRIN_PATHWAY	Pathway_626	LAMB1(1), LAMB2(1), MST1R(1), YWHAE(1), YWHAH(1), YWHAQ(1), YWHAZ(1), AKT1(0), CASP7(0), CD9(0), CDH1(0), COL17A1(0), EGF(0), EGFR(0), ERBB2(0), ERBB3(0), GRB2(0), HRAS(0), IL1A(0), ITGA6(0), ITGB1(0), ITGB4(0), LAMA1(0), LAMA2(0), LAMA3(0), LAMA4(0), LAMA5(0), LAMB3(0), LAMC1(0), LAMC2(0), LAMC3(0), MET(0), MST1(0), PIK3CA(0), PIK3R1(0), PMP22(0), PRKCA(0), RAC1(0), RPS6KB1(0), RXRA(0), RXRB(0),…	0.999999	0.999997	0.345654	0.471038	0.113091	0.999944	1	0.999985	0.999994	0.565646	0.303485	1	0.81246	0.721501	0.999995
BIOCARTA_EGFR_SMRTE_PATHWAY	Pathway_947	MAPK14(2), MAP2K1(1), NCOR2(1), EGF(0), EGFR(0), MAP3K1(0), RARA(0), RXRA(0), THRA(0), THRB(0), ZBTB16(0)	0.999999	0.999997	NA	NA	NA	0.999944	0.991219	0.999985	0.999994	NA	NA	1	0.812887	0.999994	0.999995
KEGG_ANTIGEN_PROCESSING_AND_PRESENTATION	Pathway_767	HSP90AA1(3), HSPA4(2), HSPA8(2), PDIA3(2), B2M(1), HLA-B(1), HLA-DMA(1), HLA-DOB(1), HSP90AB1(1), HSPA1L(1), HSPA2(1), HSPA5(1), IFNA10(1), KLRC4(1), NFYA(1), RFX5(1), CALR(0), CANX(0), CD4(0), CD74(0), CD8A(0), CD8B(0), CIITA(0), CREB1(0), CTSB(0), CTSS(0), HLA-A(0), HLA-C(0), HLA-DMB(0), HLA-DOA(0), HLA-DPA1(0), HLA-DPB1(0), HLA-DQA1(0), HLA-DQA2(0), HLA-DQB1(0), HLA-DRA(0), HLA-DRB1(0), HLA-DR…	0.999999	0.999997	0.580285	0.289449	0.175045	0.203786	0.840547	0.999985	0.999994	0.999992	0.158155	1	0.812887	0.999994	0.999995
REACTOME_REGULATION_OF_INSULIN_SECRETION	Pathway_270	ITPR3(2), CACNB2(1), CHRM3(1), FFAR1(1), GNA11(1), MARCKS(1), PLCB3(1), PRKAR1B(1), SEC11C(1), SLC25A6(1), ABCC8(0), ADCY5(0), ADCY6(0), ADCY8(0), ADRA2A(0), AKAP5(0), CACNA1A(0), CACNB3(0), CDX2(0), CTNNB1(0), DPP4(0), GATA4(0), GCG(0), GIP(0), GLP1R(0), GNA14(0), GNA15(0), GNAI1(0), GNAI2(0), GNAO1(0), GNAQ(0), GNAS(0), GNB1(0), GNB2(0), GNB3(0), GNB4(0), GNB5(0), GNG11(0), GNG12(0), GNG3(0), G…	0.999999	0.999997	0.80187	0.713884	0.282595	0.217818	0.19798	0.999985	0.999994	0.964764	0.856905	1	0.812887	0.999994	0.999995
PID_WNT_NONCANONICAL_PATHWAY	Pathway_417	ARRB2(1), CSNK1A1(1), DVL1(1), FZD7(1), MAPK9(1), PPARG(1), TAB1(1), CAMK2A(0), CDC42(0), CHD7(0), CTHRC1(0), DAAM1(0), DVL2(0), DVL3(0), FLNA(0), FZD2(0), FZD5(0), FZD6(0), MAP3K7(0), MAPK10(0), MAPK8(0), NFATC2(0), NLK(0), PRKCZ(0), RAC1(0), RHOA(0), ROCK1(0), ROR2(0), SETDB1(0), TAB2(0), WNT5A(0), YES1(0)	0.999999	0.999997	0.999981	0.824487	0.641196	0.998999	0.947818	0.999985	0.999994	0.999992	0.999917	1	0.815011	0.961086	0.999995
REACTOME_ACTIVATION_OF_THE_AP1_FAMILY_OF_TRANSCRIPTION_FACTORS	Pathway_997	JUN(3), ATF2(2), MAPK14(2), MAPK9(1), FOS(0), MAPK1(0), MAPK10(0), MAPK11(0), MAPK3(0), MAPK8(0)	0.999999	0.999997	NA	NA	NA	NA	NA	0.999985	0.999994	0.999992	0.492693	1	0.815011	0.999994	0.999995
REACTOME_EXTRACELLULAR_MATRIX_ORGANIZATION	Pathway_415	P4HB(2), COL10A1(1), COL16A1(1), COL19A1(1), COL1A1(1), MMP13(1), PPIB(1), ADAMTS14(0), ADAMTS2(0), ADAMTS3(0), BMP1(0), CMA1(0), COL11A1(0), COL11A2(0), COL12A1(0), COL13A1(0), COL14A1(0), COL15A1(0), COL17A1(0), COL1A2(0), COL21A1(0), COL22A1(0), COL23A1(0), COL24A1(0), COL25A1(0), COL27A1(0), COL28A1(0), COL2A1(0), COL3A1(0), COL4A1(0), COL4A2(0), COL4A3(0), COL4A4(0), COL4A5(0), COL4A6(0), CO…	0.999999	0.999997	0.999981	0.579111	0.759486	0.909241	0.887241	NA	NA	0.999992	0.999917	1	0.815011	0.999994	0.999995
REACTOME_SPRY_REGULATION_OF_FGF_SIGNALING	Pathway_810	RPS27A(3), PPP2CB(1), UBA52(1), BRAF(0), CBL(0), GRB2(0), MAPK1(0), MAPK3(0), MKNK1(0), PPP2CA(0), PPP2R1A(0), SPRY2(0), SRC(0)	0.999999	0.999997	0.994058	0.797927	0.534795	0.999944	0.971204	0.999985	0.999994	0.999992	0.999917	1	0.815011	0.999994	0.999995
REACTOME_GENERIC_TRANSCRIPTION_PATHWAY	Pathway_822	TRIM28(4), RPS27A(3), CDK9(2), PARP1(2), SMARCD3(2), SNW1(2), CCNT2(1), CDK8(1), CDKN2B(1), HDAC1(1), KAT2B(1), MAML2(1), MED1(1), MED14(1), MED16(1), MED17(1), MED20(1), MED23(1), MED24(1), MED26(1), MED30(1), MED4(1), MED8(1), NCOA2(1), NCOR2(1), NR0B2(1), NR1H2(1), NR2E1(1), PPARG(1), RBL1(1), RORA(1), SKI(1), TGIF1(1), TRIM33(1), UBA52(1), VDR(1), ZFP2(1), ZKSCAN5(1), ZNF100(1), ZNF114(1), ZN…	0.999999	0.999997	0.0454496	0.476184	0.072064	0.654406	0.754685	0.999985	0.999994	0.999992	0.492693	1	0.818697	0.911412	0.999995
BIOCARTA_EGF_PATHWAY	Pathway_578	JUN(3), MAP2K1(1), PLCG1(1), RAF1(1), STAT6(1), CSNK2A1(0), EGF(0), EGFR(0), ELK1(0), FOS(0), GRB2(0), HRAS(0), JAK1(0), MAP2K4(0), MAP3K1(0), MAPK3(0), MAPK8(0), PIK3CA(0), PIK3R1(0), PRKCA(0), PRKCB(0), RASA1(0), SHC1(0), SOS1(0), SRF(0), STAT1(0), STAT2(0), STAT3(0), STAT4(0), STAT5A(0), STAT5B(0)	0.999999	0.999997	0.999981	0.588795	0.960727	0.999944	1	0.999985	0.999994	0.999992	0.999917	1	0.819928	0.995155	0.999995
KEGG_LINOLEIC_ACID_METABOLISM	Pathway_91	ALOX15(1), CYP2C18(1), AKR1B10(0), CYP1A2(0), CYP2C19(0), CYP2C8(0), CYP2C9(0), CYP2E1(0), CYP2J2(0), CYP3A4(0), CYP3A43(0), CYP3A5(0), CYP3A7(0), JMJD7-PLA2G4B(0), PLA2G10(0), PLA2G12A(0), PLA2G12B(0), PLA2G1B(0), PLA2G2A(0), PLA2G2D(0), PLA2G2E(0), PLA2G2F(0), PLA2G3(0), PLA2G4A(0), PLA2G5(0), PLA2G6(0)	0.999999	0.999997	NA	NA	NA	NA	NA	NA	NA	NA	NA	1	0.822098	0.825321	0.999995
REACTOME_ABACAVIR_TRANSPORT_AND_METABOLISM	Pathway_38	ABCB1(2), PCK1(1), SLC22A1(1), SLC22A3(1), ABCG2(0), ADAL(0), ADH1A(0), GUK1(0), NT5C2(0), SLC22A2(0)	0.999999	0.999997	NA	NA	NA	NA	NA	0.999985	NA	0.999992	0.999917	1	0.822901	0.999994	0.999995
BIOCARTA_TPO_PATHWAY	Pathway_584	JUN(3), MAP2K1(1), PLCG1(1), RAF1(1), CSNK2A1(0), FOS(0), GRB2(0), HRAS(0), JAK2(0), MAPK3(0), MPL(0), PIK3CA(0), PIK3CG(0), PIK3R1(0), PRKCA(0), PRKCB(0), RASA1(0), SHC1(0), SOS1(0), STAT1(0), STAT3(0), STAT5A(0), STAT5B(0), THPO(0)	0.999999	0.999997	0.999981	0.588795	0.960727	0.999944	1	0.999985	0.999994	0.999992	0.999917	1	0.823087	0.999994	0.999995
REACTOME_TRANSMEMBRANE_TRANSPORT_OF_SMALL_MOLECULES	Pathway_99	ATP2A2(3), TPR(3), ABCB1(2), ATP2A1(2), ATP6V1H(2), SLC26A6(2), AAAS(1), ABCA10(1), ABCC11(1), ABCC3(1), ABCD3(1), ADCY3(1), ADCY4(1), ATP6V0D1(1), ATP6V1B2(1), ATP8A1(1), FTH1(1), GABRR2(1), HK1(1), HTR3B(1), MIP(1), NUP107(1), NUP133(1), NUP153(1), NUP210(1), NUP214(1), NUP50(1), PRKAR1B(1), RAB11FIP2(1), SLC12A2(1), SLC12A4(1), SLC16A1(1), SLC16A7(1), SLC1A6(1), SLC20A1(1), SLC22A1(1), SLC22A1…	0.999999	0.999997	0.302572	0.465272	0.00260108	0.207433	0.512848	0.999985	0.999994	0.720794	0.0141382	1	0.823087	0.999994	0.999995
BIOCARTA_RARRXR_PATHWAY	Pathway_381	POLR2A(3), ERCC3(2), GTF2B(1), KAT2B(1), NCOA2(1), NCOR2(1), GTF2A1(0), GTF2E1(0), GTF2F1(0), HDAC3(0), NCOA1(0), NCOA3(0), RARA(0), RXRA(0), TBP(0)	0.999999	0.999997	0.579631	0.848701	0.465141	0.999944	0.904546	0.999985	0.999994	0.843249	0.999917	1	0.82339	0.999994	0.999995
REACTOME_IL_RECEPTOR_SHC_SIGNALING	Pathway_503	GAB2(1), PIK3R2(1), CSF2(0), CSF2RA(0), CSF2RB(0), GRB2(0), HRAS(0), IL2(0), IL2RA(0), IL2RB(0), IL2RG(0), IL3(0), IL3RA(0), IL5(0), IL5RA(0), INPPL1(0), JAK1(0), JAK2(0), JAK3(0), PIK3CA(0), PIK3CB(0), PIK3CD(0), PIK3R1(0), PIK3R3(0), PTPN6(0), SHC1(0), SOS1(0)	0.999999	0.999997	NA	NA	NA	0.999944	1	0.999985	0.999994	0.999992	0.938286	1	0.82339	0.999994	0.999995
KEGG_REGULATION_OF_ACTIN_CYTOSKELETON	Pathway_580	PPP1R12A(3), ACTN1(2), ACTN4(2), PPP1CC(2), ACTN2(1), CFL1(1), CHRM3(1), DIAPH2(1), ENAH(1), EZR(1), FGF22(1), FGF6(1), GNA12(1), ITGA3(1), MAP2K1(1), MSN(1), MYH9(1), MYLK2(1), NRAS(1), PDGFA(1), PFN1(1), PIK3R2(1), PPP1CA(1), RAC2(1), RAF1(1), VCL(1), WAS(1), ABI2(0), ACTB(0), ACTG1(0), ACTN3(0), APC(0), APC2(0), ARAF(0), ARHGAP35(0), ARHGEF1(0), ARHGEF12(0), ARHGEF4(0), ARHGEF6(0), ARHGEF7(0),…	0.999999	0.999997	0.999981	0.800484	0.136306	0.137433	0.79929	0.999985	0.999994	0.68515	0.969586	1	0.826494	0.851291	0.999995
BIOCARTA_EPHA4_PATHWAY	Pathway_1158	EPHA4(1), FYN(1), LYN(1), ACTA1(0), EPHB1(0), ITGA1(0), ITGB1(0), L1CAM(0), RAP1B(0), SELP(0)	0.999999	0.999997	NA	NA	NA	0.770161	1	0.999985	0.999994	0.869406	0.947466	1	0.830353	0.918937	0.999995
BIOCARTA_NDKDYNAMIN_PATHWAY	Pathway_297	CALM1(1), CALM2(1), AMPH(0), AP2A1(0), AP2M1(0), BIN1(0), CALM3(0), DNM1(0), EPN1(0), EPS15(0), NME1(0), NME2(0), PICALM(0), PPP3CA(0), PPP3CB(0), PPP3CC(0), SYNJ1(0), SYNJ2(0)	0.999999	0.999997	0.999981	0.768823	0.960727	0.541889	0.898398	0.999985	0.999994	0.720794	0.760754	1	0.830353	0.999994	0.999995
BIOCARTA_WNT_PATHWAY	Pathway_941	GSK3B(2), CCND1(1), CSNK1A1(1), DVL1(1), HDAC1(1), TAB1(1), WNT1(1), APC(0), AXIN1(0), BTRC(0), CREBBP(0), CSNK1D(0), CSNK2A1(0), CTBP1(0), CTNNB1(0), FRAT1(0), FZD1(0), LEF1(0), MAP3K7(0), MYC(0), NLK(0), PPARD(0), PPP2CA(0), SMAD4(0), TLE1(0), WIF1(0)	0.999999	0.999997	0.999981	0.698786	0.478981	0.79025	0.930185	0.999985	0.999994	0.746489	0.926198	1	0.830353	0.999994	0.999995
KEGG_GLYOXYLATE_AND_DICARBOXYLATE_METABOLISM	Pathway_7	ACO1(1), ACO2(1), CS(1), MDH2(1), MTHFD2(1), GLYCTK(0), GRHPR(0), HAO1(0), HAO2(0), MDH1(0), MTHFD1(0), MTHFD1L(0), MTHFD2L(0), PGP(0)	0.999999	0.999997	0.570658	0.541131	0.0563222	0.735245	0.894737	NA	NA	0.999992	0.971217	1	0.830353	0.89524	0.999995
BIOCARTA_CELL2CELL_PATHWAY	Pathway_1178	ACTN1(2), ACTN2(1), CTNNA1(1), VCL(1), ACTN3(0), BCAR1(0), CSK(0), CTNNA2(0), CTNNA3(0), CTNNB1(0), PTK2(0), PXN(0), SRC(0)	0.999999	0.999997	0.999981	0.800484	0.115424	0.486668	0.638006	0.999985	0.999994	0.999992	0.999917	1	0.832357	0.999994	0.999995
BIOCARTA_STEM_PATHWAY	Pathway_1220	CD4(0), CD8A(0), CSF1(0), CSF2(0), CSF3(0), EPO(0), IL11(0), IL2(0), IL3(0), IL4(0), IL5(0), IL6(0), IL7(0), IL9(0)	0.999999	0.999997	NA	NA	NA	NA	NA	NA	NA	NA	NA	NA	0.832357	0.999994	0.999995
KEGG_O_GLYCAN_BIOSYNTHESIS	Pathway_472	B3GNT6(0), B4GALT5(0), C1GALT1(0), C1GALT1C1(0), GALNT1(0), GALNT10(0), GALNT11(0), GALNT12(0), GALNT13(0), GALNT14(0), GALNT2(0), GALNT3(0), GALNT4(0), GALNT5(0), GALNT6(0), GALNT7(0), GALNT8(0), GALNT9(0), GALNTL5(0), GCNT1(0), GCNT3(0), GCNT4(0), ST3GAL1(0), ST3GAL2(0), ST6GALNAC1(0), WBSCR17(0)	0.999999	0.999997	NA	NA	NA	0.706182	0.815592	NA	NA	NA	NA	NA	0.832357	0.547547	0.999995
PID_ARF6_DOWNSTREAM_PATHWAY	Pathway_296	KALRN(1), PLAUR(1), PLD2(1), ARF1(0), ARF6(0), MAPK1(0), MAPK3(0), NME1(0), PIP5K1A(0), PLD1(0), RAB11A(0), RAB11FIP3(0), RAC1(0), RHOA(0), TIAM1(0)	0.999999	0.999997	0.999981	NA	0.984903	0.999944	1	0.999985	0.999994	0.999992	0.999917	1	0.832357	0.999994	0.999995
PID_SYNDECAN_2_PATHWAY	Pathway_1022	EPB41(2), CASK(1), EZR(1), SDC2(1), BAX(0), CASP3(0), CAV2(0), CSF2(0), EPHB2(0), FN1(0), GNB2L1(0), HRAS(0), ITGA2(0), ITGA5(0), ITGB1(0), KNG1(0), LAMA1(0), LAMA3(0), MAPK1(0), MAPK3(0), MAPK8(0), MMP2(0), NF1(0), PRKACA(0), PRKCD(0), RASA1(0), RHOA(0), SDCBP(0), SRC(0), TGFB1(0), TNFRSF13B(0), TRAPPC4(0)	0.999999	0.999997	0.999981	0.579111	0.116266	0.556471	0.636674	0.999985	0.999994	0.999992	0.791141	1	0.832357	0.999994	0.999995
PID_TCR_PATHWAY	Pathway_687	STIM1(2), BCL10(1), CD3D(1), FYN(1), GAB2(1), NRAS(1), PLCG1(1), RASGRP1(1), WAS(1), AKT1(0), CARD11(0), CBL(0), CD247(0), CD28(0), CD3E(0), CD3G(0), CD4(0), CD80(0), CD86(0), CDC42(0), CHUK(0), CSK(0), DBNL(0), FLNA(0), FYB(0), GRAP2(0), GRB2(0), HLA-DRA(0), HLA-DRB1(0), HRAS(0), IKBKB(0), IKBKG(0), INPP5D(0), ITK(0), KRAS(0), LAT(0), LCK(0), LCP2(0), MALT1(0), MAP3K14(0), MAP3K8(0), MAP4K1(0), …	0.999999	0.999997	0.999981	0.986851	0.810533	0.487088	0.634094	0.999985	0.999994	0.893079	0.921025	1	0.832357	0.999994	0.999995
REACTOME_FORMATION_OF_TUBULIN_FOLDING_INTERMEDIATES_BY_CCT_TRIC	Pathway_1296	CCT2(1), CCT3(1), CCT7(1), TCP1(1), TUBA1C(1), CCT4(0), CCT5(0), CCT6A(0), CCT8(0), TUBA1A(0), TUBA1B(0), TUBA3C(0), TUBA3D(0), TUBA4A(0), TUBB1(0), TUBB2A(0), TUBB2B(0), TUBB3(0), TUBB4A(0), TUBB4B(0), TUBB6(0)	0.999999	0.999997	0.109052	0.0747841	0.0397175	0.482785	0.472905	0.999985	0.999994	0.620597	0.255064	1	0.832357	0.999994	0.999995
REACTOME_GAP_JUNCTION_DEGRADATION	Pathway_1268	CLTA(2), DNM2(1), MYO6(1), AP2M1(0), CLTB(0), CLTC(0), CLTCL1(0), DAB2(0), DNM1(0), GJA1(0)	0.999999	0.999997	0.883242	0.859913	0.593387	0.471973	0.641408	0.999985	0.999994	0.964764	0.760754	1	0.832357	0.999994	0.999995
REACTOME_PLATELET_HOMEOSTASIS	Pathway_285	ATP2A2(3), ATP2A1(2), ITPR3(2), MAPK14(2), STIM1(2), GUCY1A2(1), NOS1(1), PDE1B(1), PDE3A(1), PPP2CB(1), PPP2R1B(1), PPP2R5B(1), PPP2R5D(1), PPP2R5E(1), APOB(0), ATP2A3(0), ATP2B2(0), ATP2B3(0), FGR(0), GNAS(0), GNB1(0), GNB2(0), GNB3(0), GNB4(0), GNB5(0), GNG11(0), GNG12(0), GNG3(0), GNG4(0), GNG5(0), GNG7(0), GNG8(0), GNGT1(0), GNGT2(0), GUCY1A3(0), GUCY1B3(0), ITPR2(0), KCNMB1(0), KCNMB2(0), K…	0.999999	0.999997	0.945574	0.588795	0.110117	0.891648	0.350952	0.999985	0.999994	0.999992	0.938286	1	0.832357	0.995155	0.999995
REACTOME_PRE_NOTCH_EXPRESSION_AND_PROCESSING	Pathway_113	ATP2A2(3), JUN(3), ATP2A1(2), SNW1(2), CCND1(1), KAT2B(1), MAML2(1), MOV10(1), ATP2A3(0), B4GALT1(0), CREBBP(0), E2F1(0), E2F3(0), EP300(0), FURIN(0), KAT2A(0), LFNG(0), MAML1(0), MAML3(0), MAMLD1(0), MFNG(0), NOTCH2(0), NOTCH3(0), NOTCH4(0), POFUT1(0), POGLUT1(0), RAB6A(0), RBPJ(0), RFNG(0), SEL1L(0), ST3GAL3(0), ST3GAL6(0), TFDP1(0), TMED2(0), TNRC6A(0), TNRC6B(0), TNRC6C(0), TP53(0)	0.999999	0.999997	0.505164	0.80686	0.879535	0.855455	0.893674	0.999985	0.999994	0.914523	0.999917	1	0.832357	0.721501	0.881339
REACTOME_REPAIR_SYNTHESIS_FOR_GAP_FILLING_BY_DNA_POL_IN_TC_NER	Pathway_333	RPA1(6), RPA2(3), RPA3(3), PCNA(2), POLE2(1), POLD1(0), POLD2(0), POLD3(0), POLD4(0), POLE(0), RFC2(0), RFC3(0), RFC4(0), RFC5(0)	0.999999	0.999997	0.999981	0.537567	0.2572	0.859534	0.8042	NA	0.999994	0.907272	0.999913	0.918026	0.832357	0.999994	0.999995
REACTOME_SMAD2_SMAD3_SMAD4_HETEROTRIMER_REGULATES_TRANSCRIPTION	Pathway_808	RPS27A(3), CDK9(2), CCNT2(1), CDK8(1), CDKN2B(1), HDAC1(1), RBL1(1), TGIF1(1), UBA52(1), CCNC(0), CCNT1(0), E2F4(0), E2F5(0), JUNB(0), MEN1(0), MYC(0), SERPINE1(0), SMAD2(0), SMAD3(0), SMAD4(0), SMAD7(0), SP1(0), TFDP1(0), TGIF2(0), WWTR1(0)	0.999999	0.999997	0.999981	0.995803	0.898524	0.939462	1	0.999985	0.999994	0.858389	0.926198	1	0.832357	0.965664	0.999995
REACTOME_TRIGLYCERIDE_BIOSYNTHESIS	Pathway_2	ACLY(1), AGPAT4(1), AGPAT9(1), ACACA(0), ACSL1(0), ACSL3(0), ACSL4(0), ACSL5(0), ACSL6(0), AGPAT1(0), AGPAT2(0), AGPAT3(0), AGPAT5(0), AGPAT6(0), DGAT1(0), DGAT2(0), ELOVL1(0), ELOVL2(0), ELOVL3(0), ELOVL4(0), ELOVL5(0), ELOVL6(0), ELOVL7(0), FASN(0), GK(0), GPAM(0), GPAT2(0), GPD1(0), GPD1L(0), HSD17B12(0), LCLAT1(0), LPCAT1(0), LPCAT4(0), LPIN1(0), LPIN2(0), LPIN3(0), SLC25A1(0), TECR(0)	0.999999	0.999997	0.999981	0.999422	0.270711	0.132737	0.731985	0.999985	0.999994	0.999992	0.999917	1	0.832357	0.999994	0.999995
ST_ADRENERGIC	Pathway_513	ITPR3(2), MAPK14(2), GAST(1), GNA11(1), RAF1(1), AKT1(0), APC(0), AR(0), ASAH1(0), BRAF(0), CAMP(0), CCL13(0), CFB(0), DAG1(0), EGFR(0), GNA15(0), GNAI1(0), GNAQ(0), ITPKA(0), ITPKB(0), ITPR1(0), ITPR2(0), KCNJ3(0), KCNJ5(0), KCNJ9(0), MAPK1(0), MAPK10(0), PHKA2(0), PIK3CA(0), PIK3CD(0), PIK3R1(0), PITX2(0), PTX3(0), SRC(0)	0.999999	0.999997	0.999981	NA	NA	0.646871	0.567669	0.999985	0.999994	0.981358	0.999917	1	0.832357	0.999994	0.999995
PID_HNF3B_PATHWAY	Pathway_39	ACADM(1), ACADVL(1), AFP(1), HADH(1), HMGCS1(1), PCK1(1), ABCC8(0), AKT1(0), ALAS1(0), ALB(0), ALDOB(0), APOA1(0), BDH1(0), CEBPA(0), CEBPB(0), CEBPD(0), CPT1A(0), CPT1B(0), CPT1C(0), CREB1(0), DLK1(0), F2(0), FOXA1(0), FOXA2(0), FOXA3(0), FOXF1(0), G6PC(0), GCK(0), HNF1A(0), HNF4A(0), IGFBP1(0), INS(0), KCNJ11(0), NF1(0), NKX2-1(0), NR3C1(0), PDX1(0), PKLR(0), SLC2A2(0), SP1(0), TAT(0), TFRC(0),…	0.999999	0.999997	0.930999	0.44217	0.109909	0.989718	1	0.999985	0.999994	0.999992	0.999917	1	0.836831	0.999994	0.999995
BIOCARTA_SRCRPTP_PATHWAY	Pathway_1029	CCNB1(0), CDC25A(0), CDC25B(0), CDC25C(0), CDK1(0), CSK(0), GRB2(0), PRKCA(0), PRKCB(0), PTPRA(0), SRC(0)	0.999999	0.999997	0.787	0.689204	0.830154	0.999944	0.893004	0.999985	0.999994	0.999992	0.999917	NA	0.838046	0.999994	0.999995
PID_ATF2_PATHWAY	Pathway_418	JUN(3), ATF2(2), BRCA1(2), CUL3(2), MAPK14(2), POU2F1(2), CCND1(1), DUSP5(1), H2AFY(1), JUND(1), KAT5(1), MAPK9(1), RUVBL2(1), ACHE(0), ARG1(0), ATF3(0), BCL2(0), BCL2L1(0), CBFB(0), CCNA2(0), CDK4(0), COL24A1(0), CREB1(0), CSRP2(0), DDIT3(0), DUSP1(0), DUSP10(0), DUSP8(0), EP300(0), ESR1(0), FOS(0), GADD45A(0), HES1(0), HRK(0), IFNG(0), IL23A(0), IL6(0), INS(0), JDP2(0), JUNB(0), MAPK1(0), MAPK1…	0.999999	0.999997	0.999981	0.989942	0.984903	0.950812	0.965349	0.745225	0.999994	0.999992	0.875921	1	0.838373	0.999994	0.999995
PID_ALPHA_SYNUCLEIN_PATHWAY	Pathway_405	FYN(1), LYN(1), PLD2(1), PPP2R5D(1), BAD(0), BLK(0), CSNK2A1(0), FGR(0), FKBP1A(0), GRK5(0), HCK(0), KLK6(0), LCK(0), MAOB(0), MAPK1(0), MAPK3(0), PARK2(0), PARK7(0), PLCB2(0), PLD1(0), PRKCD(0), PTK2B(0), SLC6A3(0), SNCA(0), SNCAIP(0), SRC(0), STUB1(0), SYK(0), TH(0), TOR1A(0), UBE2L3(0), UCHL1(0), YES1(0)	0.999999	0.999997	0.999981	NA	NA	0.678402	1	0.999985	0.999994	0.961558	0.999917	1	0.838449	0.999994	0.999995
REACTOME_FACTORS_INVOLVED_IN_MEGAKARYOCYTE_DEVELOPMENT_AND_PLATELET_PRODUCTION	Pathway_385	KIF23(3), KIF4B(2), KIFAP3(2), VPS45(2), CABLES1(1), CAPZA2(1), GATA1(1), GATA2(1), HDAC1(1), HDAC2(1), IFNA10(1), IFNB1(1), KDM1A(1), KIF11(1), KIF3B(1), KLC2(1), MFN2(1), PRKAR1B(1), RCOR1(1), WEE1(1), ABL1(0), AK3(0), AKAP1(0), AKAP10(0), CABLES2(0), CAPZA1(0), CBX5(0), CDC42(0), CDK2(0), CDK5(0), CREBBP(0), DOCK1(0), DOCK10(0), DOCK2(0), DOCK3(0), DOCK4(0), DOCK5(0), DOCK6(0), DOCK8(0), DOCK9…	0.999999	0.999997	0.853805	0.331282	0.424975	0.999944	0.842394	0.999985	0.999994	0.999992	0.999917	1	0.841538	0.649938	0.999995
REACTOME_HORMONE_SENSITIVE_LIPASE_HSL_MEDIATED_TRIACYLGLYCEROL_HYDROLYSIS	Pathway_496	PPP1CC(2), ABHD5(1), MGLL(1), PPP1CA(1), CAV1(0), FABP4(0), LIPE(0), PLIN1(0), PPP1CB(0), PRKACA(0), PRKACB(0), PRKACG(0)	0.999999	0.999997	0.999981	0.928141	0.267697	0.891545	0.965349	0.999985	0.999994	0.755128	0.522512	1	0.84391	0.980718	0.999995
REACTOME_ALPHA_LINOLENIC_ACID_ALA_METABOLISM	Pathway_143	HSD17B4(1), ABCD1(0), ACAA1(0), ACOT8(0), ACOX1(0), ACSL1(0), ELOVL2(0), ELOVL5(0), FADS1(0), FADS2(0), SCP2(0)	0.999999	0.999997	0.999981	NA	NA	0.999944	0.991594	NA	NA	0.961558	0.999917	NA	0.846112	0.999994	0.999995
REACTOME_BOTULINUM_NEUROTOXICITY	Pathway_1263	STX1B(1), STX6(1), SNAP25(0), STX10(0), STX11(0), STX12(0), STX16(0), STX1A(0), STX2(0), STX3(0), STX4(0), STX5(0), STX7(0), STX8(0), SYT1(0), SYT2(0), VAMP1(0), VAMP2(0)	0.999999	0.999997	NA	NA	NA	0.999944	1	0.999985	0.999994	0.947089	0.575835	1	0.847307	0.999994	0.999995
REACTOME_DOWNREGULATION_OF_SMAD2_3_SMAD4_TRANSCRIPTIONAL_ACTIVITY	Pathway_823	RPS27A(3), PARP1(2), HDAC1(1), NCOR2(1), SKI(1), TGIF1(1), TRIM33(1), UBA52(1), NCOR1(0), PPM1A(0), SKIL(0), SMAD2(0), SMAD3(0), SMAD4(0), SMURF2(0), TGIF2(0), UBE2D1(0), UBE2D3(0), USP9X(0)	0.999999	0.999997	0.545034	0.725195	0.995319	0.796304	0.937459	0.999985	0.999994	0.981358	0.944453	1	0.847307	0.999994	0.681821
REACTOME_POST_CHAPERONIN_TUBULIN_FOLDING_PATHWAY	Pathway_1295	TBCB(2), TBCA(1), TUBA1C(1), TBCC(0), TBCD(0), TBCE(0), TUBA1A(0), TUBA1B(0), TUBA3C(0), TUBA3D(0), TUBA4A(0), TUBB1(0), TUBB2A(0), TUBB2B(0), TUBB3(0), TUBB4A(0), TUBB4B(0), TUBB6(0)	0.999999	0.999997	0.240081	NA	0.564863	0.676599	0.215605	NA	0.999994	0.950355	0.463401	1	0.847307	0.999994	0.999995
KEGG_NITROGEN_METABOLISM	Pathway_393	AMT(0), ASNS(0), CA1(0), CA12(0), CA13(0), CA14(0), CA2(0), CA3(0), CA4(0), CA5A(0), CA5B(0), CA6(0), CA7(0), CA8(0), CA9(0), CPS1(0), CTH(0), GLS(0), GLS2(0), GLUD1(0), GLUD2(0), GLUL(0), HAL(0)	0.999999	0.98653	0.999981	0.925892	0.114047	0.984667	0.991594	NA	NA	0.94416	0.938286	NA	0.85442	0.999994	0.868159
REACTOME_DOPAMINE_NEUROTRANSMITTER_RELEASE_CYCLE	Pathway_1264	RAB3A(0), RIMS1(0), SLC18A2(0), SNAP25(0), STX1A(0), STXBP1(0), SYN1(0), SYN2(0), SYN3(0), SYT1(0), VAMP2(0)	0.999999	0.999997	NA	NA	NA	NA	NA	NA	NA	NA	NA	NA	0.85442	0.999994	0.999995
REACTOME_SEROTONIN_RECEPTORS	Pathway_1200	HTR1A(0), HTR1B(0), HTR1D(0), HTR1E(0), HTR1F(0), HTR2A(0), HTR2B(0), HTR2C(0), HTR4(0), HTR5A(0), HTR6(0), HTR7(0)	0.999999	0.999997	NA	NA	NA	NA	NA	NA	NA	NA	NA	NA	0.85442	0.999994	0.999995
REACTOME_ACYL_CHAIN_REMODELLING_OF_PG	Pathway_714	CRLS1(0), LPCAT1(0), LPCAT4(0), LPGAT1(0), PLA2G10(0), PLA2G12A(0), PLA2G1B(0), PLA2G2A(0), PLA2G2D(0), PLA2G2E(0), PLA2G2F(0), PLA2G3(0), PLA2G4A(0), PLA2G4D(0), PLA2G4F(0), PLA2G5(0)	0.999999	0.999997	NA	NA	NA	0.999944	1	NA	NA	NA	0.95895	NA	0.858157	0.721501	0.999995
BIOCARTA_NKCELLS_PATHWAY	Pathway_647	B2M(1), KLRC4(1), MAP2K1(1), HLA-A(0), IL18(0), ITGB1(0), KLRC1(0), KLRC2(0), KLRC3(0), KLRD1(0), LAT(0), MAPK3(0), PAK1(0), PIK3CA(0), PIK3R1(0), PTK2B(0), PTPN6(0), RAC1(0), SYK(0), VAV1(0)	0.999999	0.999997	NA	NA	NA	0.877268	0.936313	0.999985	0.999994	0.850636	0.999917	1	0.862892	0.999994	0.999995
REACTOME_ENDOSOMAL_SORTING_COMPLEX_REQUIRED_FOR_TRANSPORT_ESCRT	Pathway_800	RPS27A(3), CHMP4C(1), UBA52(1), VPS36(1), CHMP2A(0), CHMP2B(0), CHMP3(0), CHMP4A(0), CHMP4B(0), CHMP5(0), CHMP6(0), CHMP7(0), HGS(0), SNF8(0), STAM(0), STAM2(0), TSG101(0), VPS25(0), VPS28(0), VPS37A(0), VPS37B(0), VPS37C(0), VPS37D(0), VPS4A(0), VPS4B(0), VTA1(0)	0.999999	0.999997	0.441016	0.928141	0.746373	0.999944	0.867261	0.999985	0.999994	0.854157	0.999917	1	0.865846	0.961086	0.999995
REACTOME_SIGNAL_AMPLIFICATION	Pathway_721	MAPK14(2), GNA11(1), GNAI3(1), GNA13(0), GNA14(0), GNA15(0), GNAI1(0), GNAI2(0), GNAQ(0), GNB1(0), GNB2(0), GNB3(0), GNB4(0), GNB5(0), GNG11(0), GNG12(0), GNG3(0), GNG4(0), GNG5(0), GNG7(0), GNG8(0), GNGT1(0), GNGT2(0), P2RY1(0), P2RY12(0), PLA2G4A(0), SRC(0), TBXA2R(0)	0.999999	0.999997	0.712907	NA	NA	0.770161	0.778074	0.999985	0.999994	0.912431	0.999917	1	0.866143	0.426353	0.999995
REACTOME_CYCLIN_A_B1_ASSOCIATED_EVENTS_DURING_G2_M_TRANSITION	Pathway_971	PLK1(2), WEE1(1), CCNA1(0), CCNA2(0), CCNB1(0), CCNB2(0), CCNH(0), CDC25A(0), CDC25B(0), CDC25C(0), CDK1(0), CDK7(0), MNAT1(0), PKMYT1(0), XPO1(0)	0.999999	0.999997	0.999981	0.974742	0.783908	0.989718	0.641408	0.999985	0.999994	0.999992	0.999917	1	0.870351	0.999994	0.91136
BIOCARTA_MPR_PATHWAY	Pathway_236	PRKAR1B(1), ACTA1(0), ACTR2(0), ACTR3(0), ADCY1(0), ARPC1A(0), ARPC1B(0), ARPC2(0), ARPC3(0), ARPC4(0), ARPC5(0), CAP1(0), CCNB1(0), CDC25C(0), CDK1(0), GNAI1(0), GNAS(0), GNB1(0), GNGT1(0), HRAS(0), MAPK1(0), MAPK3(0), MYT1(0), PAQR5(0), PAQR7(0), PGR(0), PIN1(0), PRKACB(0), PRKACG(0), PRKAR1A(0), PRKAR2A(0), PRKAR2B(0), RPS6KA1(0), SRC(0)	0.999999	0.999997	0.795757	0.579111	0.851038	0.450814	1	0.98127	0.999994	0.94266	0.926198	NA	0.870438	0.999994	0.999995
BIOCARTA_STATHMIN_PATHWAY	Pathway_1138	CAMK2B(1), CAMK2G(1), CD3D(1), PRKAR1B(1), CAMK2A(0), CAMK2D(0), CAMK4(0), CCNB1(0), CD2(0), CD247(0), CD3E(0), CD3G(0), CDK1(0), MAPK13(0), PRKACB(0), PRKACG(0), PRKAR1A(0), PRKAR2A(0), PRKAR2B(0)	0.999999	0.999997	0.833819	0.314238	0.553355	0.909241	1	0.999985	0.999994	0.999992	0.999917	1	0.871371	0.999994	0.999995
REACTOME_RIG_I_MDA5_MEDIATED_INDUCTION_OF_IFN_ALPHA_BETA_PATHWAYS	Pathway_484	RPS27A(3), HMGB1(2), CASP8(1), IFNA10(1), IFNB1(1), NFKBIB(1), SIKE1(1), TANK(1), TRAF2(1), TRIM25(1), UBA52(1), AGER(0), APP(0), ATG12(0), ATG5(0), CASP10(0), CHUK(0), CREBBP(0), CYLD(0), DAK(0), DDX58(0), DHX58(0), EP300(0), FADD(0), HERC5(0), IFIH1(0), IFNA14(0), IFNA16(0), IFNA17(0), IFNA2(0), IFNA4(0), IFNA5(0), IFNA6(0), IFNA8(0), IKBKB(0), IKBKE(0), IKBKG(0), IRF1(0), IRF2(0), IRF3(0), IRF…	0.999999	0.999997	0.435925	0.89865	0.173456	0.463467	0.356627	0.999985	0.999994	0.999992	0.926198	1	0.871371	0.999994	0.999995
REACTOME_RIP_MEDIATED_NFKB_ACTIVATION_VIA_DAI	Pathway_953	HMGB1(2), NFKBIB(1), TICAM1(1), ZBP1(1), AGER(0), APP(0), CHUK(0), IKBKB(0), IKBKG(0), NFKB2(0), NFKBIA(0), RELA(0), RIPK1(0), RIPK3(0), S100A12(0), S100B(0), SAA1(0), TLR3(0)	0.999999	0.999997	0.999981	NA	NA	NA	1	0.999985	0.999994	0.701668	0.965348	1	0.871371	0.999994	0.999995
ST_ERK1_ERK2_MAPK_PATHWAY	Pathway_1005	EEF2K(2), CREB5(1), DUSP9(1), EIF4E(1), KAT5(1), MAP2K1(1), RPS6KA3(1), ARAF(0), ATF1(0), BAD(0), BRAF(0), CREB1(0), CREB3(0), DUSP4(0), DUSP6(0), GRB2(0), KLF6(0), MAP2K2(0), MAP3K8(0), MAPK1(0), MAPK3(0), MKNK1(0), MKNK2(0), MOS(0), NFKB1(0), RAP1A(0), RPS6KA1(0), RPS6KA2(0), SHC1(0), SOS1(0), SOS2(0), TRAF3(0)	0.999999	0.999997	0.999981	NA	0.810533	0.677705	1	0.999985	0.999994	0.907272	0.702633	1	0.871371	0.999994	0.999995
BIOCARTA_PML_PATHWAY	Pathway_1062	PML(1), SP100(1), CREBBP(0), DAXX(0), FAS(0), FASLG(0), HRAS(0), PAX3(0), PRAM1(0), RARA(0), RB1(0), SIRT1(0), SUMO1(0), TNF(0), TNFRSF1A(0), TNFRSF1B(0), TP53(0)	0.999999	0.999997	0.832176	0.999422	0.927277	0.999944	0.964536	0.999985	0.999994	0.956234	0.578957	1	0.871412	0.999994	0.999995
KEGG_TRYPTOPHAN_METABOLISM	Pathway_37	CAT(2), HADH(1), HADHA(1), OGDH(1), TPH1(1), WARS(1), AADAT(0), AANAT(0), ACAT1(0), ACAT2(0), ACMSD(0), ALDH1B1(0), ALDH2(0), ALDH3A2(0), ALDH7A1(0), ALDH9A1(0), AOX1(0), ASMT(0), CYP1A1(0), CYP1A2(0), CYP1B1(0), DDC(0), ECHS1(0), EHHADH(0), GCDH(0), HAAO(0), IDO1(0), IDO2(0), IL4I1(0), INMT(0), KMO(0), KYNU(0), MAOA(0), MAOB(0), OGDHL(0), TDO2(0), TPH2(0), WARS2(0)	0.999999	0.999997	0.612978	0.618236	0.040315	0.129214	0.857751	NA	NA	0.999992	0.999917	1	0.872513	0.999994	0.999995
REACTOME_PTM_GAMMA_CARBOXYLATION_HYPUSINE_FORMATION_AND_ARYLSULFATASE_ACTIVATION	Pathway_179	ARSH(1), ARSA(0), ARSB(0), ARSE(0), ARSF(0), ARSG(0), ARSI(0), ARSJ(0), ARSK(0), DHPS(0), DOHH(0), EIF5A(0), EIF5A2(0), F10(0), F2(0), F7(0), F9(0), FURIN(0), GGCX(0), PROC(0), PROS1(0), PROZ(0), STS(0), SUMF1(0), SUMF2(0), VKORC1(0)	0.999999	0.999997	NA	NA	NA	0.999944	1	NA	NA	0.999992	0.999917	NA	0.872513	0.999994	0.999995
REACTOME_COSTIMULATION_BY_THE_CD28_FAMILY	Pathway_620	AKT3(2), CD3D(1), FYN(1), LYN(1), PIK3R2(1), PPP2CB(1), PPP2R1B(1), PPP2R5B(1), PPP2R5D(1), PPP2R5E(1), RICTOR(1), AKT1(0), AKT2(0), BTLA(0), CD247(0), CD274(0), CD28(0), CD3E(0), CD3G(0), CD4(0), CD80(0), CD86(0), CDC42(0), CSK(0), CTLA4(0), GRAP2(0), GRB2(0), HLA-DPA1(0), HLA-DPB1(0), HLA-DQA1(0), HLA-DQA2(0), HLA-DRB1(0), HLA-DRB3(0), HLA-DRB5(0), ICOS(0), ICOSLG(0), LCK(0), MAP3K14(0), MAP3K8…	0.999999	0.999997	0.999981	0.454487	0.110117	0.79025	1	0.999985	0.999994	0.98376	0.926198	1	0.872991	0.492929	0.999995
REACTOME_GAMMA_CARBOXYLATION_TRANSPORT_AND_AMINO_TERMINAL_CLEAVAGE_OF_PROTEINS	Pathway_1239	F10(0), F2(0), F7(0), F9(0), FURIN(0), GGCX(0), PROC(0), PROS1(0), PROZ(0), VKORC1(0)	0.999999	0.999997	NA	NA	NA	NA	NA	NA	NA	0.942134	0.999917	NA	0.879806	0.999994	0.999995
REACTOME_MITOCHONDRIAL_FATTY_ACID_BETA_OXIDATION	Pathway_145	ECI1(2), ACADM(1), ACADVL(1), HADH(1), HADHA(1), ACADL(0), ACADS(0), DECR1(0), ECHS1(0), HADHB(0), MCEE(0), MUT(0), PCCA(0), PCCB(0)	0.999999	0.999997	0.667405	0.591006	0.0776338	0.00973497	0.587942	NA	NA	NA	0.591316	1	0.881488	0.999994	0.999995
REACTOME_SIGNALING_BY_ERBB4	Pathway_545	RPS27A(3), AKT3(2), FOXO3(2), APH1B(1), CASP9(1), CUL1(1), MAP2K1(1), NRAS(1), PSEN2(1), RAF1(1), RICTOR(1), TSC2(1), UBA52(1), WWOX(1), ADAM17(0), AKT1(0), AKT1S1(0), AKT2(0), BAD(0), BTC(0), BTRC(0), CDK1(0), CDKN1A(0), CDKN1B(0), CHUK(0), CREB1(0), CSH1(0), CSN2(0), CXCL12(0), EGF(0), EGFR(0), ERBB3(0), ERBB4(0), EREG(0), ESR1(0), FOXO1(0), FOXO4(0), GFAP(0), GH2(0), GHR(0), GRB2(0), GSK3A(0),…	0.999999	0.999997	0.46102	0.851301	0.336692	0.999944	0.624763	0.999985	0.999994	0.999992	0.999917	1	0.881488	0.721501	0.999995
PID_TCR_RAS_PATHWAY	Pathway_1003	MAP2K1(1), NRAS(1), RAF1(1), BRAF(0), ELK1(0), FOS(0), HRAS(0), KRAS(0), MAP3K8(0), MAPK1(0), MAPK3(0), PRKCA(0), PRKCB(0), PTPN7(0)	0.999999	0.999997	NA	NA	NA	0.658998	0.276744	0.999985	0.999994	0.999992	0.999917	1	0.882039	0.999994	0.999995
BIOCARTA_SPPA_PATHWAY	Pathway_680	MAP2K1(1), PTGS1(1), RAF1(1), F2(0), F2R(0), GNAI1(0), GNB1(0), GNGT1(0), HRAS(0), ITGA1(0), ITGB1(0), MAPK1(0), MAPK3(0), PLA2G4A(0), PLCB1(0), PRKCA(0), PRKCB(0), PTK2(0), SRC(0), SYK(0), TBXAS1(0)	0.999999	0.999997	0.994058	NA	NA	0.666856	0.930185	0.999985	0.999994	0.999992	0.954899	1	0.886077	0.999994	0.999995
REACTOME_AMINE_COMPOUND_SLC_TRANSPORTERS	Pathway_1308	SLC6A11(1), SLC6A15(1), SLC6A6(1), RHAG(0), RHCG(0), SLC14A1(0), SLC14A2(0), SLC18A1(0), SLC18A2(0), SLC22A2(0), SLC44A1(0), SLC44A2(0), SLC44A3(0), SLC44A4(0), SLC44A5(0), SLC5A7(0), SLC6A1(0), SLC6A12(0), SLC6A18(0), SLC6A19(0), SLC6A2(0), SLC6A20(0), SLC6A3(0), SLC6A5(0), SLC6A7(0), SLC6A9(0)	0.999999	0.999997	NA	NA	NA	NA	NA	NA	NA	0.927574	0.999917	1	0.886077	0.999994	0.999995
REACTOME_CELL_SURFACE_INTERACTIONS_AT_THE_VASCULAR_WALL	Pathway_600	PPIA(2), COL1A1(1), CXADR(1), FYN(1), ITGA3(1), LYN(1), NRAS(1), PIK3R2(1), PLCG1(1), PPIL2(1), SLC16A1(1), SLC7A5(1), SLC7A7(1), THBD(1), AMICA1(0), ANGPT1(0), ANGPT2(0), ANGPT4(0), APOB(0), ATP1B1(0), ATP1B2(0), ATP1B3(0), BSG(0), CAV1(0), CD2(0), CD47(0), CD48(0), CD58(0), COL1A2(0), DOK2(0), ESAM(0), F11R(0), F2(0), FCER1G(0), FN1(0), GRB14(0), GRB2(0), GRB7(0), HRAS(0), ITGA5(0), ITGAL(0), I…	0.999999	0.999997	0.999981	0.481147	0.343643	0.786158	0.623984	0.999985	0.999994	0.647506	0.0336156	1	0.886077	0.999994	0.999995
REACTOME_DSCAM_INTERACTIONS	Pathway_1137	MAPK14(2), DSCAM(1), DCC(0), DSCAML1(0), MAPK11(0), MAPK12(0), MAPK13(0), MAPK8(0), NTN1(0), PAK1(0), RAC1(0)	0.999999	0.999997	NA	NA	NA	NA	NA	0.999985	0.999994	0.999992	0.999917	1	0.886077	0.999994	0.999995
REACTOME_GABA_A_RECEPTOR_ACTIVATION	Pathway_1242	ARHGEF9(0), GABRA1(0), GABRA2(0), GABRA3(0), GABRA4(0), GABRA5(0), GABRA6(0), GABRB1(0), GABRB2(0), GABRB3(0), GABRG2(0), GABRG3(0)	0.999999	0.999997	NA	NA	NA	NA	NA	NA	NA	NA	NA	NA	0.886077	0.999994	0.999995
REACTOME_MYD88_MAL_CASCADE_INITIATED_ON_PLASMA_MEMBRANE	Pathway_814	JUN(3), RPS27A(3), ATF2(2), HMGB1(2), MAPK14(2), TAB3(2), MAP2K1(1), MAPK9(1), NFKBIB(1), PELI2(1), PPP2CB(1), PPP2R1B(1), PPP2R5D(1), RIPK2(1), RPS6KA3(1), TAB1(1), TLR2(1), UBA52(1), UBE2N(1), AGER(0), APP(0), ATF1(0), BTK(0), CDK1(0), CHUK(0), CREB1(0), DUSP3(0), DUSP4(0), DUSP6(0), DUSP7(0), ECSIT(0), ELK1(0), FOS(0), IKBKB(0), IKBKG(0), IRAK1(0), IRAK2(0), IRAK3(0), IRAK4(0), LY96(0), MAP2K2…	0.999999	0.999997	0.999981	0.576229	0.593611	0.399339	0.746984	0.999985	0.999994	0.804227	0.926198	1	0.886077	0.999994	0.999995
REACTOME_PYRUVATE_METABOLISM	Pathway_14	DLAT(1), LDHA(1), LDHB(1), PDHA1(1), SLC16A1(1), BSG(0), DLD(0), PDHB(0), PDHX(0), PDK1(0), PDK2(0), PDK3(0), PDK4(0), PDP1(0), PDP2(0), PDPR(0), SLC16A3(0)	0.999999	0.999997	0.565137	0.651479	0.0100505	0.533206	0.624763	0.999985	0.999994	0.999992	0.999917	1	0.886077	0.999994	0.999995
REACTOME_MAP_KINASE_ACTIVATION_IN_TLR_CASCADE	Pathway_996	JUN(3), ATF2(2), MAPK14(2), TAB3(2), MAP2K1(1), MAPK9(1), PPP2CB(1), PPP2R1B(1), PPP2R5D(1), RIPK2(1), RPS6KA3(1), TAB1(1), ATF1(0), CDK1(0), CREB1(0), DUSP3(0), DUSP4(0), DUSP6(0), DUSP7(0), ELK1(0), FOS(0), IKBKG(0), IRAK1(0), IRAK2(0), MAP2K2(0), MAP2K3(0), MAP2K4(0), MAP2K6(0), MAP2K7(0), MAP3K7(0), MAPK1(0), MAPK10(0), MAPK11(0), MAPK3(0), MAPK7(0), MAPK8(0), MAPKAPK2(0), MAPKAPK3(0), MEF2A(…	0.999999	0.999997	0.999981	0.454487	0.297729	0.69995	1	0.999985	0.999994	0.676805	0.702633	1	0.89432	0.999994	0.999995
PID_EPHA2_FWD_PATHWAY	Pathway_511	ACP1(0), ARHGAP35(0), BCAR1(0), CBL(0), EFNA1(0), EPHA2(0), GRB2(0), INPPL1(0), PAK1(0), PIK3CA(0), PIK3R1(0), PTK2(0), RAC1(0), RHOA(0), SHC1(0), SRC(0), TIAM1(0), VAV2(0), VAV3(0)	0.999999	0.999997	0.999981	NA	NA	0.999944	0.936313	0.999985	0.999994	0.757829	0.938286	NA	0.894898	0.999994	0.999995
REACTOME_EICOSANOID_LIGAND_BINDING_RECEPTORS	Pathway_1193	CYSLTR1(0), CYSLTR2(0), GPR17(0), LTB4R(0), OXER1(0), PTGDR(0), PTGER1(0), PTGER2(0), PTGER3(0), PTGER4(0), PTGFR(0), PTGIR(0), TBXA2R(0)	0.999999	0.999997	NA	NA	NA	NA	NA	NA	NA	NA	NA	NA	0.894898	0.999994	0.999995
REACTOME_TRAF3_DEPENDENT_IRF_ACTIVATION_PATHWAY	Pathway_1226	IFNB1(1), SIKE1(1), TRIM25(1), CREBBP(0), DDX58(0), EP300(0), IFIH1(0), IKBKE(0), IRF3(0), IRF7(0), MAVS(0), RNF135(0), TBK1(0), TRAF3(0)	0.999999	0.999997	0.551499	NA	NA	0.476121	0.19798	0.999985	0.999994	0.994537	0.470647	1	0.896501	0.773494	0.999995
PID_CDC42_REG_PATHWAY	Pathway_293	FARP2(2), MCF2L(1), PLCG1(1), RALBP1(1), APC(0), ARHGAP1(0), ARHGAP17(0), ARHGDIA(0), ARHGEF25(0), ARHGEF6(0), ARHGEF7(0), ARHGEF9(0), BCAR3(0), CDC42(0), DNMBP(0), DOCK10(0), DOCK11(0), DOCK6(0), DOCK9(0), FGD1(0), GIT1(0), ITSN1(0), ITSN2(0), MCF2(0), NGEF(0), NME1(0), RACGAP1(0), SPATA13(0), VAV2(0), VAV3(0)	0.999999	0.999997	0.999981	NA	0.654302	0.754408	1	0.999985	0.999994	0.720794	0.702633	1	0.898212	0.87254	0.999995
REACTOME_PROCESSING_OF_CAPPED_INTRONLESS_PRE_MRNA	Pathway_853	PCF11(3), CLP1(1), PAPOLA(1), CPSF1(0), CPSF2(0), CPSF3(0), CPSF7(0), CSTF1(0), CSTF2(0), CSTF3(0), LSM10(0), LSM11(0), NCBP1(0), NCBP2(0), NUDT21(0), PABPN1(0), SLBP(0), SNRPB(0), SNRPD3(0), SNRPE(0), SNRPF(0), SNRPG(0), ZNF473(0)	0.999999	0.999997	0.999981	0.995803	0.415488	0.641999	0.970474	0.999985	0.999994	0.999992	0.999917	1	0.898212	0.630119	0.905848
ST_G_ALPHA_I_PATHWAY	Pathway_518	AKT3(2), ITPR3(2), PLCB3(1), RAF1(1), TERF2IP(1), AKT1(0), AKT2(0), ASAH1(0), BRAF(0), CFB(0), DAG1(0), DRD2(0), EGFR(0), EPHB2(0), GRB2(0), ITPKA(0), ITPKB(0), ITPR1(0), ITPR2(0), KCNJ3(0), KCNJ5(0), KCNJ9(0), MAPK1(0), PI3(0), PIK3CB(0), PITX2(0), PLCB1(0), PLCB2(0), PLCB4(0), RGS20(0), SHC1(0), SOS1(0), SOS2(0), SRC(0), STAT3(0)	0.999999	0.999997	0.545885	0.995803	0.927277	0.409805	0.699722	0.999985	0.999994	0.463343	0.999917	1	0.901455	0.721501	0.999995
REACTOME_PEROXISOMAL_LIPID_METABOLISM	Pathway_26	HSD17B4(1), IDH1(1), ABCD1(0), ACAA1(0), ACOT8(0), ACOX1(0), ACOX2(0), ACOX3(0), AGPS(0), AMACR(0), CRAT(0), CROT(0), FAR1(0), FAR2(0), GNPAT(0), HACL1(0), PHYH(0), SCP2(0), SLC25A17(0), SLC27A2(0)	0.999999	0.999997	0.999981	NA	NA	0.999944	0.893054	0.999985	NA	0.62696	0.999917	1	0.902264	0.176553	0.771594
REACTOME_SYNTHESIS_OF_VERY_LONG_CHAIN_FATTY_ACYL_COAS	Pathway_152	ACSL1(0), ACSL3(0), ACSL4(0), ACSL5(0), ACSL6(0), ELOVL1(0), ELOVL2(0), ELOVL3(0), ELOVL4(0), ELOVL5(0), ELOVL6(0), ELOVL7(0), HSD17B12(0), TECR(0)	0.999999	0.999997	0.9324	0.743754	0.641196	0.321586	1	NA	NA	0.940369	0.999917	NA	0.902264	0.999994	0.999995
PID_DNA_PK_PATHWAY	Pathway_967	PRKDC(3), CSNK2A2(1), XRCC4(1), APLF(0), APTX(0), CSNK2A1(0), CSNK2B(0), DCLRE1C(0), DNTT(0), LIG4(0), NHEJ1(0), PNKP(0), POLL(0), POLM(0), XRCC5(0), XRCC6(0)	0.999999	0.999997	0.999981	0.302134	0.449629	0.770161	0.900794	0.999985	0.999994	0.999992	0.999917	1	0.905325	0.999994	0.999995
REACTOME_POST_TRANSLATIONAL_MODIFICATION_SYNTHESIS_OF_GPI_ANCHORED_PROTEINS	Pathway_461	PLAUR(1), DPM1(0), DPM2(0), DPM3(0), GPAA1(0), PGAP1(0), PIGA(0), PIGB(0), PIGC(0), PIGF(0), PIGG(0), PIGH(0), PIGK(0), PIGL(0), PIGM(0), PIGN(0), PIGO(0), PIGP(0), PIGQ(0), PIGS(0), PIGT(0), PIGU(0), PIGV(0), PIGX(0), SEMA6D(0)	0.999999	0.999997	NA	NA	NA	0.500706	0.554909	NA	0.999994	NA	0.999917	NA	0.90749	0.999994	0.999995
REACTOME_RECYCLING_PATHWAY_OF_L1	Pathway_1136	CLTA(2), KIF4B(2), DNM2(1), EZR(1), MSN(1), RPS6KA3(1), AP2A1(0), AP2A2(0), AP2B1(0), AP2M1(0), AP2S1(0), CLTC(0), DNM1(0), DPYSL2(0), KIAA1598(0), KIF4A(0), L1CAM(0), MAPK1(0), NUMB(0), RDX(0), RPS6KA1(0), RPS6KA2(0), RPS6KA4(0), RPS6KA5(0), RPS6KA6(0), SH3GL2(0), SRC(0)	0.999999	0.999997	0.999981	0.224166	0.349682	0.392978	0.746984	0.999985	0.999994	0.999992	0.999917	1	0.90749	0.999994	0.999995
BIOCARTA_PPARA_PATHWAY	Pathway_150	HSP90AA1(3), JUN(3), HSD17B4(1), MED1(1), MRPL11(1), NCOR2(1), NR0B2(1), PDGFA(1), PRKAR1B(1), ACOX1(0), APOA1(0), APOA2(0), CD36(0), CITED2(0), CPT1B(0), CREBBP(0), DUSP1(0), DUT(0), EHHADH(0), EP300(0), FABP1(0), FAT1(0), HSPA1A(0), INS(0), LPL(0), MAPK1(0), MAPK3(0), ME1(0), MYC(0), NCOA1(0), NCOR1(0), NFKBIA(0), NOS2(0), NR1H3(0), NR2F1(0), NRIP1(0), PIK3CA(0), PIK3CG(0), PIK3R1(0), PPARA(0),…	0.999999	0.999997	0.833012	0.684318	0.811061	0.911469	0.850548	0.999985	0.999994	0.999992	0.702633	1	0.913142	0.941703	0.999995
REACTOME_NCAM1_INTERACTIONS	Pathway_1009	NCAM1(2), CACNB2(1), COL1A1(1), AGRN(0), ARTN(0), CACNA1G(0), CACNA1H(0), CACNA1I(0), CACNA1S(0), CACNB1(0), CACNB3(0), CACNB4(0), CNTN2(0), COL1A2(0), COL2A1(0), COL3A1(0), COL4A1(0), COL4A2(0), COL4A3(0), COL4A4(0), COL4A5(0), COL5A1(0), COL5A2(0), COL6A1(0), COL6A2(0), COL6A3(0), COL9A1(0), COL9A2(0), COL9A3(0), GDNF(0), GFRA1(0), GFRA2(0), GFRA4(0), NCAN(0), NRTN(0), PRNP(0), PSPN(0), ST8SIA2…	0.999999	0.999997	NA	NA	NA	0.859292	1	0.999985	0.999994	0.914523	0.999917	1	0.913901	0.999994	0.999995
BIOCARTA_CCR3_PATHWAY	Pathway_523	CCR3(1), CFL1(1), MAP2K1(1), RAF1(1), CCL11(0), GNAQ(0), GNAS(0), GNB1(0), GNGT1(0), HRAS(0), LIMK1(0), MAPK1(0), MAPK3(0), MYL2(0), NOX1(0), PIK3C2G(0), PLCB1(0), PPP1R12B(0), PRKCA(0), PRKCB(0), PTK2(0), RHOA(0), ROCK2(0)	0.999999	0.999997	0.999981	0.991078	0.786588	0.739274	0.455196	0.999985	0.999994	0.858389	0.915646	1	0.914285	0.999994	0.999995
BIOCARTA_MET_PATHWAY	Pathway_653	JUN(3), GAB1(1), MAP2K1(1), RAF1(1), ACTA1(0), CRK(0), CRKL(0), DOCK1(0), ELK1(0), FOS(0), GRB2(0), HGF(0), HRAS(0), ITGA1(0), ITGB1(0), MAP2K2(0), MAP4K1(0), MAPK1(0), MAPK3(0), MAPK8(0), MET(0), PAK1(0), PIK3CA(0), PIK3CG(0), PIK3R1(0), PTEN(0), PTK2(0), PTK2B(0), PTPN11(0), PXN(0), RAP1A(0), RAP1B(0), RAPGEF1(0), RASA1(0), SOS1(0), SRC(0), STAT3(0)	0.999999	0.999997	0.999981	NA	0.810533	0.933993	0.893674	0.999985	0.999994	0.999992	0.999917	1	0.914285	0.999994	0.999995
KEGG_AMINO_SUGAR_AND_NUCLEOTIDE_SUGAR_METABOLISM	Pathway_61	AMDHD2(1), FUK(1), GFPT1(1), GNE(1), HK1(1), PGM1(1), UGDH(1), UGP2(1), CHIA(0), CHIT1(0), CMAS(0), CYB5R1(0), CYB5R3(0), FPGT(0), GALE(0), GALK1(0), GALK2(0), GALT(0), GCK(0), GFPT2(0), GMDS(0), GMPPA(0), GMPPB(0), GNPDA1(0), GNPDA2(0), GNPNAT1(0), GPI(0), HEXA(0), HEXB(0), HK2(0), HK3(0), MPI(0), NAGK(0), NANP(0), NANS(0), NPL(0), PGM2(0), PGM3(0), PMM1(0), PMM2(0), RENBP(0), TSTA3(0), UAP1(0),…	0.999999	0.999997	0.999981	0.824487	0.687431	0.667328	0.845719	0.999985	0.999994	0.999992	0.999917	1	0.914285	0.999994	0.999995
KEGG_GALACTOSE_METABOLISM	Pathway_64	AKR1B1(1), HK1(1), LCT(1), PFKL(1), PGM1(1), UGP2(1), B4GALT1(0), B4GALT2(0), G6PC(0), G6PC2(0), GAA(0), GALE(0), GALK1(0), GALK2(0), GALT(0), GANC(0), GCK(0), GLA(0), GLB1(0), HK2(0), HK3(0), LALBA(0), PFKM(0), PFKP(0), PGM2(0)	0.999999	0.999997	0.931607	0.983446	0.531511	0.471973	0.300076	0.999985	0.999994	0.749026	0.999917	1	0.914285	0.999994	0.999995
KEGG_N_GLYCAN_BIOSYNTHESIS	Pathway_109	ALG10(1), ALG13(1), ALG5(1), MGAT5(1), ALG1(0), ALG10B(0), ALG11(0), ALG12(0), ALG14(0), ALG2(0), ALG3(0), ALG6(0), ALG8(0), ALG9(0), B4GALT1(0), B4GALT2(0), B4GALT3(0), DAD1(0), DDOST(0), DOLPP1(0), DPAGT1(0), DPM1(0), DPM2(0), DPM3(0), FUT8(0), GANAB(0), MAN1A1(0), MAN1A2(0), MAN1B1(0), MAN1C1(0), MAN2A1(0), MAN2A2(0), MGAT1(0), MGAT2(0), MGAT3(0), MGAT4A(0), MGAT4B(0), MGAT5B(0), MOGS(0), RFT1…	0.999999	0.999997	0.870999	0.985078	0.258585	0.2252	0.318253	0.999985	0.817187	0.858389	0.999917	1	0.914285	0.999994	0.999995
KEGG_VALINE_LEUCINE_AND_ISOLEUCINE_DEGRADATION	Pathway_19	HIBADH(3), BCKDHB(2), ABAT(1), ACAA2(1), ACADM(1), HADH(1), HADHA(1), HMGCS1(1), IVD(1), OXCT1(1), ACAA1(0), ACAD8(0), ACADS(0), ACADSB(0), ACAT1(0), ACAT2(0), ALDH1B1(0), ALDH2(0), ALDH3A2(0), ALDH6A1(0), ALDH7A1(0), ALDH9A1(0), AOX1(0), AUH(0), BCAT1(0), BCAT2(0), BCKDHA(0), DBT(0), DLD(0), ECHS1(0), EHHADH(0), HADHB(0), HIBCH(0), HMGCL(0), HMGCS2(0), HSD17B10(0), IL4I1(0), MCCC1(0), MCCC2(0), …	0.999999	0.999997	0.8155	0.0884108	0.000496957	0.0259232	0.599408	0.999985	0.999994	0.999992	0.0569568	1	0.914285	0.999994	0.999995
PID_P75_NTR_PATHWAY	Pathway_557	APH1B(1), CASP9(1), MAPK9(1), NDNL2(1), RIPK2(1), SMPD2(1), YWHAE(1), ADAM17(0), AKT1(0), APAF1(0), APP(0), ARHGDIA(0), BAD(0), BCL2L11(0), BDNF(0), BEX1(0), BIRC2(0), BIRC3(0), CASP3(0), CASP6(0), CHUK(0), CYCS(0), DIABLO(0), E2F1(0), FURIN(0), IKBKB(0), IKBKG(0), IRAK1(0), LINGO1(0), MAG(0), MAGED1(0), MAGEH1(0), MAPK10(0), MAPK8(0), MMP3(0), MMP7(0), MYD88(0), NCSTN(0), NDN(0), NGF(0), NGFR(0)…	0.999999	0.999997	0.7262	0.986064	0.447112	0.950996	0.955333	0.999985	0.999994	0.805974	0.999917	1	0.914285	0.939999	0.999995
PID_SMAD2_3PATHWAY	Pathway_1131	CTDSP1(1), NUP153(1), NUP214(1), CTDSP2(0), CTDSPL(0), KPNA2(0), KPNB1(0), MAP3K1(0), MAPK1(0), MAPK3(0), PIAS4(0), PPM1A(0), SMAD2(0), SMAD3(0), SMAD4(0), TGFBRAP1(0), UBE2I(0)	0.999999	0.999997	0.964246	0.748914	0.98363	0.999944	0.965349	0.999985	0.999994	0.981358	0.966021	1	0.914285	0.999994	0.999995
REACTOME_ADVANCED_GLYCOSYLATION_ENDPRODUCT_RECEPTOR_SIGNALING	Pathway_457	HMGB1(2), CAPZA2(1), PRKCSH(1), AGER(0), APP(0), CAPZA1(0), DDOST(0), LGALS3(0), MAPK1(0), MAPK3(0), S100A12(0), S100B(0), SAA1(0)	0.999999	0.999997	NA	0.851232	0.311426	0.63555	1	0.999985	0.999994	0.893079	0.970976	1	0.914285	0.939999	0.999995
REACTOME_ENERGY_DEPENDENT_REGULATION_OF_MTOR_BY_LKB1_AMPK	Pathway_1150	RHEB(1), TSC2(1), CAB39(0), CAB39L(0), PPM1A(0), PRKAA1(0), PRKAA2(0), PRKAB1(0), PRKAB2(0), PRKAG1(0), PRKAG2(0), PRKAG3(0), RPTOR(0), STK11(0), STRADA(0), STRADB(0), TSC1(0)	0.999999	0.999997	0.835183	NA	NA	0.864007	1	0.999985	0.999994	0.999992	0.162148	1	0.914285	0.999994	0.999995
REACTOME_FORMATION_OF_ATP_BY_CHEMIOSMOTIC_COUPLING	Pathway_184	ATP5B(1), ATP5E(1), ATP5G1(1), ATP5A1(0), ATP5C1(0), ATP5D(0), ATP5F1(0), ATP5H(0), ATP5I(0), ATP5J(0), ATP5J2(0), ATP5L(0), ATP5O(0)	0.999999	0.999997	0.999981	NA	0.33127	0.999944	1	NA	NA	NA	NA	1	0.914285	0.999994	0.999995
REACTOME_N_GLYCAN_ANTENNAE_ELONGATION	Pathway_107	MGAT5(1), B4GALT1(0), B4GALT2(0), B4GALT3(0), B4GALT4(0), B4GALT5(0), B4GALT6(0), MGAT4A(0), MGAT4B(0), MGAT4C(0), ST6GAL1(0), ST8SIA2(0), ST8SIA3(0), ST8SIA6(0)	0.999999	0.999997	NA	NA	NA	NA	NA	NA	NA	NA	NA	NA	0.914285	0.999994	0.999995
REACTOME_REGULATED_PROTEOLYSIS_OF_P75NTR	Pathway_1159	APH1B(1), PSEN2(1), ADAM17(0), NCSTN(0), NGFR(0), PSEN1(0), PSENEN(0), RELA(0), TRAF6(0)	0.999999	0.999997	NA	NA	NA	NA	NA	0.999985	0.999994	NA	0.999917	1	0.914285	0.999994	0.999995
BIOCARTA_SET_PATHWAY	Pathway_291	ANP32A(2), DFFA(2), HMGB2(1), APEX1(0), CREBBP(0), DFFB(0), GZMA(0), GZMB(0), NME1(0), PRF1(0), SET(0)	0.999999	0.999997	0.913892	0.72098	0.848066	0.999944	1	0.999985	0.999994	0.915761	0.999917	1	0.914531	0.999994	0.999995
KEGG_GLYCOSAMINOGLYCAN_BIOSYNTHESIS_HEPARAN_SULFATE	Pathway_477	XYLT2(1), B3GALT6(0), B3GAT1(0), B3GAT3(0), B4GALT7(0), EXT1(0), EXT2(0), EXTL1(0), EXTL2(0), EXTL3(0), GLCE(0), HS2ST1(0), HS3ST1(0), HS3ST2(0), HS3ST3A1(0), HS3ST3B1(0), HS3ST5(0), HS6ST1(0), HS6ST2(0), HS6ST3(0), NDST1(0), NDST2(0), NDST3(0), NDST4(0), XYLT1(0)	0.999999	0.999997	NA	NA	NA	0.823523	NA	NA	NA	NA	NA	NA	0.914531	0.875196	0.999995
KEGG_GLYCOSYLPHOSPHATIDYLINOSITOL_GPI_ANCHOR_BIOSYNTHESIS	Pathway_462	GPLD1(1), DPM2(0), GPAA1(0), PGAP1(0), PIGA(0), PIGB(0), PIGC(0), PIGF(0), PIGG(0), PIGH(0), PIGK(0), PIGL(0), PIGM(0), PIGN(0), PIGO(0), PIGP(0), PIGQ(0), PIGS(0), PIGT(0), PIGU(0), PIGV(0), PIGX(0), PIGZ(0)	0.999999	0.999997	NA	NA	NA	0.788801	0.721638	NA	NA	NA	0.999917	NA	0.914531	0.999994	0.999995
PID_ANGIOPOIETIN_RECEPTOR_PATHWAY	Pathway_434	MAPK14(2), ELF2(1), ETS1(1), FYN(1), PLD2(1), AGTR1(0), AKT1(0), ANGPT1(0), ANGPT2(0), ANGPT4(0), BMX(0), CDKN1A(0), CRK(0), DOK2(0), ELF1(0), ELK1(0), F2(0), FES(0), FGF2(0), FN1(0), FOXO1(0), GRB14(0), GRB2(0), GRB7(0), ITGA5(0), ITGB1(0), MAPK1(0), MAPK3(0), MAPK8(0), MMP2(0), NCK1(0), NFKB1(0), NOS3(0), PAK1(0), PIK3CA(0), PIK3R1(0), PLG(0), PTK2(0), PTPN11(0), PXN(0), RAC1(0), RASA1(0), RELA…	0.999999	0.999997	0.801051	NA	NA	0.893847	1	0.999985	0.999994	0.999992	0.999917	1	0.914531	0.999994	0.999995
REACTOME_CDC6_ASSOCIATION_WITH_THE_ORC_ORIGIN_COMPLEX	Pathway_1253	CDC6(0), E2F1(0), E2F2(0), E2F3(0), MCM8(0), ORC1(0), ORC2(0), ORC3(0), ORC4(0), ORC5(0), ORC6(0)	0.999999	0.999997	NA	0.995803	0.297729	0.999944	1	0.999985	0.999994	0.999992	0.999917	NA	0.914531	0.995155	0.999995
REACTOME_GABA_SYNTHESIS_RELEASE_REUPTAKE_AND_DEGRADATION	Pathway_389	HSPA8(2), ABAT(1), SLC6A11(1), ALDH5A1(0), DNAJC5(0), GAD1(0), GAD2(0), RAB3A(0), RIMS1(0), SLC32A1(0), SLC6A1(0), SLC6A12(0), SNAP25(0), STX1A(0), STXBP1(0), SYT1(0), VAMP2(0)	0.999999	0.999997	0.89149	NA	NA	0.941351	1	0.999985	0.999994	0.207748	0.878605	1	0.914531	0.999994	0.999995
REACTOME_NFKB_AND_MAP_KINASES_ACTIVATION_MEDIATED_BY_TLR4_SIGNALING_REPERTOIRE	Pathway_834	JUN(3), RPS27A(3), ATF2(2), HMGB1(2), MAPK14(2), TAB3(2), MAP2K1(1), MAPK9(1), NFKBIB(1), PPP2CB(1), PPP2R1B(1), PPP2R5D(1), RIPK2(1), RPS6KA3(1), TAB1(1), TICAM1(1), UBA52(1), AGER(0), APP(0), ATF1(0), CD14(0), CDK1(0), CHUK(0), CREB1(0), DUSP3(0), DUSP4(0), DUSP6(0), DUSP7(0), ELK1(0), FOS(0), IKBKB(0), IKBKG(0), IRAK1(0), IRAK2(0), LY96(0), MAP2K2(0), MAP2K3(0), MAP2K4(0), MAP2K6(0), MAP2K7(0)…	0.999999	0.999997	0.999981	0.576229	0.593611	0.574981	1	0.999985	0.999994	0.676583	0.890408	1	0.914531	0.995155	0.999995
REACTOME_NOD1_2_SIGNALING_PATHWAY	Pathway_1056	MAPK14(2), TAB3(2), CASP8(1), CASP9(1), RIPK2(1), TAB1(1), UBE2N(1), BIRC2(0), BIRC3(0), CARD9(0), CASP1(0), CASP2(0), CASP4(0), CHUK(0), CYLD(0), IKBKB(0), IKBKG(0), IRAK1(0), IRAK2(0), MAP2K6(0), MAP3K7(0), MAPK11(0), MAPK12(0), MAPK13(0), NOD1(0), NOD2(0), TAB2(0), TMEM189-UBE2V1(0), TNFAIP3(0), TRAF6(0)	0.999999	0.999997	0.999981	NA	NA	0.948255	0.785435	0.999985	0.999994	0.919023	0.999917	1	0.914531	0.999994	0.999995
REACTOME_REGULATION_OF_RHEB_GTPASE_ACTIVITY_BY_AMPK	Pathway_1258	RHEB(1), TSC2(1), PRKAA1(0), PRKAA2(0), PRKAB1(0), PRKAB2(0), PRKAG1(0), PRKAG2(0), PRKAG3(0), TSC1(0)	0.999999	0.999997	0.999981	NA	NA	0.585595	NA	0.999985	0.999994	NA	0.430537	1	0.914531	0.999994	0.999995
REACTOME_TCA_CYCLE_AND_RESPIRATORY_ELECTRON_TRANSPORT	Pathway_13	COX7A2L(2), SUCLA2(2), ACO2(1), ATP5B(1), ATP5E(1), ATP5G1(1), CS(1), DLAT(1), DLST(1), ETFB(1), ETFDH(1), IDH1(1), IDH2(1), LDHA(1), LDHB(1), MDH2(1), NDUFA12(1), NDUFA6(1), NDUFA8(1), NDUFB8(1), NDUFS5(1), NNT(1), OGDH(1), PDHA1(1), SLC16A1(1), UQCRQ(1), ADHFE1(0), ATP5A1(0), ATP5C1(0), ATP5D(0), ATP5F1(0), ATP5H(0), ATP5I(0), ATP5J(0), ATP5J2(0), ATP5L(0), ATP5O(0), BSG(0), COX4I1(0), COX5A(0)…	0.999999	0.999997	0.11475	0.0974533	2.83865e-07	0.0906528	0.19048	0.999985	0.999994	0.359349	0.173288	1	0.914531	0.00428118	0.000980688
REACTOME_VOLTAGE_GATED_POTASSIUM_CHANNELS	Pathway_1304	KCNH6(1), KCNA1(0), KCNA10(0), KCNA2(0), KCNA3(0), KCNA4(0), KCNA5(0), KCNA6(0), KCNA7(0), KCNAB1(0), KCNAB2(0), KCNAB3(0), KCNB1(0), KCNB2(0), KCNC1(0), KCNC2(0), KCNC3(0), KCNC4(0), KCND1(0), KCND2(0), KCND3(0), KCNF1(0), KCNG1(0), KCNG2(0), KCNG3(0), KCNG4(0), KCNH1(0), KCNH2(0), KCNH3(0), KCNH4(0), KCNH5(0), KCNH7(0), KCNH8(0), KCNQ1(0), KCNQ2(0), KCNQ3(0), KCNQ4(0), KCNQ5(0), KCNS1(0), KCNS2…	0.999999	0.999997	NA	NA	NA	NA	NA	NA	NA	NA	0.968351	NA	0.914531	0.999994	0.999995
REACTOME_OTHER_SEMAPHORIN_INTERACTIONS	Pathway_1284	SEMA3E(1), ITGA1(0), ITGB1(0), PLXNA1(0), PLXNA2(0), PLXNB3(0), PLXNC1(0), PLXND1(0), SEMA4A(0), SEMA5A(0), SEMA6A(0), SEMA6D(0), SEMA7A(0), TREM2(0), TYROBP(0)	0.999999	0.999997	NA	NA	NA	0.770161	1	NA	NA	0.999992	0.999917	NA	0.91504	0.999994	0.999995
REACTOME_SOS_MEDIATED_SIGNALLING	Pathway_1115	MAP2K1(1), NRAS(1), RAF1(1), CDK1(0), GRB2(0), HRAS(0), IRS1(0), IRS2(0), KRAS(0), MAP2K2(0), MAPK1(0), MAPK3(0), SOS1(0), YWHAB(0)	0.999999	0.999997	0.999981	0.745448	0.593204	0.658998	0.584914	0.999985	0.999994	0.999992	0.999917	1	0.91504	0.999994	0.999995
BIOCARTA_PLATELETAPP_PATHWAY	Pathway_1241	APP(0), COL4A1(0), COL4A2(0), COL4A3(0), COL4A4(0), COL4A5(0), COL4A6(0), F11(0), F2(0), F9(0), PLAT(0), PLAU(0), PLG(0), SERPINE1(0)	0.999999	0.999997	NA	NA	NA	NA	1	NA	NA	NA	NA	NA	0.915724	0.999994	0.999995
KEGG_CYSTEINE_AND_METHIONINE_METABOLISM	Pathway_400	DNMT1(2), CBS(1), GOT2(1), LDHA(1), LDHAL6A(1), LDHB(1), MAT2B(1), SRM(1), ADI1(0), AHCY(0), AHCYL1(0), AHCYL2(0), AMD1(0), APIP(0), BHMT(0), CDO1(0), CTH(0), DNMT3A(0), DNMT3B(0), DNMT3L(0), ENOPH1(0), GOT1(0), IL4I1(0), LDHAL6B(0), LDHC(0), MAT1A(0), MAT2A(0), MPST(0), MTAP(0), MTR(0), SDS(0), SMS(0), TAT(0), TRDMT1(0)	0.999999	0.999997	0.999981	0.591836	0.06973	0.480158	0.965349	0.999985	0.999994	0.999992	0.825108	1	0.915724	0.999994	0.999995
BIOCARTA_SODD_PATHWAY	Pathway_1162	CASP8(1), TRAF2(1), BAG4(0), BIRC3(0), FADD(0), RIPK1(0), TNF(0), TNFRSF1A(0), TNFRSF1B(0), TRADD(0)	0.999999	0.999997	NA	NA	NA	NA	NA	NA	NA	0.999992	0.999917	1	0.917843	0.999994	0.999995
BIOCARTA_TGFB_PATHWAY	Pathway_1128	MAP2K1(1), TAB1(1), APC(0), CDH1(0), CREBBP(0), EP300(0), MAP3K7(0), MAPK3(0), SKIL(0), SMAD2(0), SMAD3(0), SMAD4(0), SMAD7(0), TGFB1(0), TGFB2(0), TGFB3(0), TGFBR1(0), TGFBR2(0), ZFYVE9(0)	0.999999	0.999997	0.46102	NA	NA	0.684663	0.840547	0.999985	0.999994	0.999992	0.999917	1	0.917843	0.999994	0.999995
KEGG_AXON_GUIDANCE	Pathway_1034	EPHA7(2), GSK3B(2), CFL1(1), EPHA4(1), FYN(1), GNAI3(1), NRAS(1), PLXNA3(1), PPP3R2(1), RAC2(1), SEMA3A(1), SEMA3E(1), SEMA3F(1), SEMA4C(1), ABL1(0), ABLIM1(0), ABLIM2(0), ABLIM3(0), ARHGEF12(0), CDC42(0), CDK5(0), CFL2(0), CHP2(0), CXCL12(0), CXCR4(0), DCC(0), DPYSL2(0), DPYSL5(0), EFNA1(0), EFNA2(0), EFNA3(0), EFNA4(0), EFNA5(0), EFNB1(0), EFNB2(0), EFNB3(0), EPHA1(0), EPHA2(0), EPHA3(0), EPHA5…	0.999999	0.999997	0.999981	0.995803	0.336692	0.53691	0.902091	0.999985	0.955458	0.757829	0.970976	1	0.917843	0.999994	0.999995
KEGG_HEDGEHOG_SIGNALING_PATHWAY	Pathway_1151	GSK3B(2), BMP8B(1), CSNK1A1(1), CSNK1G1(1), HHIP(1), PTCH2(1), WNT1(1), WNT8A(1), BMP2(0), BMP4(0), BMP5(0), BMP6(0), BMP7(0), BTRC(0), CSNK1A1L(0), CSNK1D(0), CSNK1E(0), CSNK1G2(0), CSNK1G3(0), DHH(0), FBXW11(0), GAS1(0), GLI1(0), GLI2(0), GLI3(0), IHH(0), LRP2(0), PRKACA(0), PRKACB(0), PRKACG(0), PRKX(0), PTCH1(0), RAB23(0), SHH(0), SMO(0), STK36(0), SUFU(0), WNT10A(0), WNT10B(0), WNT11(0), WNT…	0.999999	0.999997	0.536362	0.743377	0.969093	0.397444	0.727426	0.999985	0.999994	0.902132	0.926198	1	0.917843	0.816572	0.999995
KEGG_METABOLISM_OF_XENOBIOTICS_BY_CYTOCHROME_P450	Pathway_72	ADH1C(1), ADH4(1), ADH6(1), CYP2C18(1), CYP2S1(1), EPHX1(1), GSTA1(1), ADH1A(0), ADH1B(0), ADH5(0), ADH7(0), AKR1C1(0), AKR1C3(0), AKR1C4(0), ALDH1A3(0), ALDH3A1(0), ALDH3B1(0), ALDH3B2(0), CYP1A1(0), CYP1A2(0), CYP1B1(0), CYP2B6(0), CYP2C19(0), CYP2C8(0), CYP2C9(0), CYP2E1(0), CYP2F1(0), CYP3A4(0), CYP3A43(0), CYP3A5(0), CYP3A7(0), DHDH(0), GSTA3(0), GSTA4(0), GSTA5(0), GSTK1(0), GSTM1(0), GSTM2…	0.999999	0.999997	0.999981	NA	NA	0.999944	0.834763	NA	NA	0.539961	0.999917	1	0.917843	0.911412	0.874863
PID_IL5_PATHWAY	Pathway_654	CISH(1), LYN(1), CSF2RB(0), GRB2(0), IL5(0), IL5RA(0), JAK2(0), PIK3CA(0), PIK3R1(0), PIM1(0), PTPN11(0), SDCBP(0), STAT5A(0), STAT5B(0)	0.999999	0.999997	NA	NA	NA	0.937485	0.936158	0.999985	0.999994	0.912431	0.787194	1	0.917843	0.999994	0.999995
PID_RHODOPSIN_PATHWAY	Pathway_288	CNGA1(0), CNGB1(0), GNAT1(0), GNB1(0), GNB5(0), GNGT1(0), GRK1(0), GUCA1A(0), GUCA1C(0), GUCY2D(0), GUCY2F(0), LRAT(0), PDE6A(0), PDE6B(0), PDE6G(0), RDH12(0), RDH5(0), RGS9(0), RGS9BP(0), RHO(0), RPE65(0), SAG(0), SLC24A1(0)	0.999999	0.999997	0.999981	NA	NA	0.931239	0.721638	NA	NA	0.871813	0.973164	NA	0.917843	0.999994	0.999995
PID_TCR_JNK_PATHWAY	Pathway_1059	JUN(3), CRK(0), CRKL(0), DBNL(0), GRAP2(0), LAT(0), LCP2(0), MAP2K4(0), MAP3K1(0), MAP3K7(0), MAP3K8(0), MAP4K1(0), MAPK8(0), PRKCB(0)	0.999999	0.999997	0.999981	NA	NA	NA	NA	0.999985	0.999994	0.999992	0.926198	NA	0.917843	0.995155	0.999995
PID_TRKR_PATHWAY	Pathway_644	CCND1(1), DYNLT1(1), GAB1(1), GAB2(1), MAP2K1(1), MCF2L(1), NRAS(1), NTRK3(1), PLCG1(1), RASGRF1(1), RHOG(1), RIT1(1), ABL1(0), ARHGAP32(0), BDNF(0), CDC42(0), CRK(0), CRKL(0), DNAJA3(0), DNM1(0), DOCK1(0), EHD4(0), ELMO1(0), FAIM(0), FRS2(0), FRS3(0), GIPC1(0), GRB2(0), HRAS(0), KRAS(0), MAGED1(0), MAPK1(0), MAPK3(0), MATK(0), NEDD4L(0), NGF(0), NGFR(0), NTF3(0), NTRK1(0), NTRK2(0), PIK3CA(0), P…	0.999999	0.999997	0.883242	0.995803	0.810533	0.698926	1	0.999985	0.999994	0.917581	0.999917	1	0.917843	0.999994	0.999995
REACTOME_DEFENSINS	Pathway_1214	DEFB132(1), TLR2(1), ART1(0), CCR2(0), CCR6(0), CD4(0), DEFA1(0), DEFA4(0), DEFA5(0), DEFA6(0), DEFB1(0), DEFB103B(0), DEFB104A(0), DEFB105A(0), DEFB106A(0), DEFB108B(0), DEFB118(0), DEFB119(0), DEFB123(0), DEFB125(0), DEFB126(0), DEFB127(0), DEFB129(0), DEFB4A(0), TLR1(0)	0.999999	0.999997	NA	NA	NA	NA	NA	NA	NA	NA	NA	1	0.917843	0.999994	0.999995
REACTOME_DESTABILIZATION_OF_MRNA_BY_KSRP	Pathway_847	MAPK14(2), EXOSC3(1), EXOSC8(1), KHSRP(1), YWHAZ(1), AKT1(0), DCP2(0), DIS3(0), EXOSC1(0), EXOSC2(0), EXOSC4(0), EXOSC5(0), EXOSC6(0), EXOSC7(0), EXOSC9(0), MAPK11(0), PARN(0)	0.999999	0.999997	0.834224	0.997946	0.75413	0.305403	0.734138	0.999985	0.999994	0.999992	0.999917	1	0.917843	0.53919	0.999995
REACTOME_G_ALPHA_Q_SIGNALLING_EVENTS	Pathway_486	ITPR3(2), ANXA1(1), CHRM3(1), DGKD(1), FFAR1(1), GAST(1), GNA11(1), KALRN(1), KISS1(1), MGLL(1), MLN(1), OPN4(1), OXTR(1), PIK3R2(1), PLCB3(1), PROKR2(1), RASGRP1(1), ADRA1A(0), ADRA1B(0), ADRA1D(0), ADRBK1(0), AGT(0), AGTR1(0), APP(0), ARHGEF25(0), AVP(0), AVPR1A(0), BDKRB1(0), BDKRB2(0), BRS3(0), CASR(0), CCK(0), CCKAR(0), CCKBR(0), CHRM1(0), CHRM5(0), CYSLTR1(0), CYSLTR2(0), DAGLA(0), DAGLB(0)…	0.999999	0.999997	0.869165	NA	NA	0.75792	0.469963	0.999985	0.999994	0.999992	0.999917	1	0.917843	0.999994	0.999995
REACTOME_HYALURONAN_UPTAKE_AND_DEGRADATION	Pathway_80	CD44(0), GUSB(0), HEXA(0), HEXB(0), HMMR(0), HYAL1(0), HYAL2(0), LYVE1(0), SLC9A1(0), STAB2(0)	0.999999	0.999997	NA	NA	NA	NA	NA	NA	NA	NA	0.999917	NA	0.917843	0.916008	0.999995
REACTOME_IRAK1_RECRUITS_IKK_COMPLEX	Pathway_1052	PELI2(1), UBE2N(1), CHUK(0), IKBKB(0), IKBKG(0), IRAK1(0), PELI1(0), TMEM189-UBE2V1(0), TRAF6(0)	0.999999	0.999997	NA	NA	NA	NA	NA	0.999985	0.999994	0.999992	0.999917	1	0.917843	0.999994	0.999995
REACTOME_NOREPINEPHRINE_NEUROTRANSMITTER_RELEASE_CYCLE	Pathway_404	MAOA(0), RAB3A(0), RIMS1(0), SLC18A2(0), SLC22A2(0), SNAP25(0), STX1A(0), STXBP1(0), SYT1(0), VAMP2(0)	0.999999	0.999997	NA	NA	NA	NA	NA	NA	NA	NA	NA	NA	0.917843	0.999994	0.999995
REACTOME_PECAM1_INTERACTIONS	Pathway_695	FYN(1), LYN(1), PLCG1(1), ITGAV(0), LCK(0), PTPN6(0), SRC(0), YES1(0)	0.999999	0.999997	0.999981	NA	NA	0.999944	0.8042	0.999985	0.999994	0.858389	0.988673	1	0.917843	0.985311	0.999995
REACTOME_PI_METABOLISM	Pathway_103	PI4KB(2), FIG4(1), INPP5E(1), MTMR2(1), MTMR7(1), PI4K2B(1), PI4KA(1), PIK3R2(1), PIK3R4(1), PITPNB(1), VAC14(1), ARF1(0), ARF3(0), INPP4B(0), INPP5J(0), INPP5K(0), INPPL1(0), MTM1(0), MTMR1(0), MTMR14(0), MTMR3(0), MTMR4(0), MTMR6(0), OCRL(0), PI4K2A(0), PIK3C2A(0), PIK3C2B(0), PIK3C2G(0), PIK3C3(0), PIK3CA(0), PIK3CB(0), PIK3CD(0), PIK3CG(0), PIK3R1(0), PIK3R3(0), PIK3R5(0), PIKFYVE(0), PIP4K2A…	0.999999	0.999997	0.819787	0.790669	0.529713	0.999944	0.950458	0.999985	0.999994	0.999992	0.999917	1	0.917843	0.999994	0.999995
REACTOME_SIGNALING_BY_BMP	Pathway_1211	SKI(1), SMAD1(1), ZFYVE16(1), ACVR2A(0), ACVR2B(0), BMP2(0), BMPR1A(0), BMPR1B(0), BMPR2(0), CER1(0), CHRDL1(0), FSTL1(0), GREM2(0), NOG(0), SMAD4(0), SMAD5(0), SMAD6(0), SMAD7(0), SMURF1(0), SMURF2(0), UBE2D1(0), UBE2D3(0)	0.999999	0.999997	NA	0.579111	0.37741	NA	NA	0.999985	0.999994	0.999992	0.999917	1	0.917843	0.999994	0.999995
KEGG_ALANINE_ASPARTATE_AND_GLUTAMATE_METABOLISM	Pathway_272	ABAT(1), CAD(1), GFPT1(1), GOT2(1), ACY3(0), ADSL(0), ADSS(0), ADSSL1(0), AGXT(0), AGXT2(0), ALDH4A1(0), ALDH5A1(0), ASL(0), ASNS(0), ASPA(0), ASS1(0), CPS1(0), DDO(0), GAD1(0), GAD2(0), GFPT2(0), GLS(0), GLS2(0), GLUD1(0), GLUD2(0), GLUL(0), GOT1(0), GPT(0), GPT2(0), IL4I1(0), NIT2(0), PPAT(0)	0.999999	0.999997	0.958389	0.529762	0.0379177	0.719969	1	0.999985	0.999994	0.915761	0.58159	1	0.918107	0.999994	0.999995
BIOCARTA_CCR5_PATHWAY	Pathway_690	JUN(3), MAPK14(2), CALM1(1), CALM2(1), CCL2(1), CCR5(1), PLCG1(1), CALM3(0), CXCL12(0), CXCR4(0), FOS(0), GNAQ(0), MAPK8(0), PRKCA(0), PRKCB(0), PTK2B(0)	0.999999	0.999997	NA	0.422182	NA	0.937485	1	0.999985	0.999994	0.999992	0.999917	1	0.925911	0.999994	0.999995
BIOCARTA_TCR_PATHWAY	Pathway_543	JUN(3), CALM1(1), CALM2(1), CD3D(1), FYN(1), MAP2K1(1), PLCG1(1), RAF1(1), CALM3(0), CD247(0), CD3E(0), CD3G(0), ELK1(0), FOS(0), GRB2(0), HRAS(0), LAT(0), LCK(0), MAP2K4(0), MAP3K1(0), MAPK3(0), MAPK8(0), NFATC1(0), NFATC2(0), NFATC3(0), NFATC4(0), NFKB1(0), NFKBIA(0), PIK3CA(0), PIK3CG(0), PIK3R1(0), PPP3CA(0), PPP3CB(0), PPP3CC(0), PRKCA(0), PRKCB(0), PTPN7(0), RAC1(0), RASA1(0), RELA(0), SHC1…	0.999999	0.999997	0.999981	0.800484	0.960727	0.875769	0.971204	0.999985	0.999994	0.999992	0.926198	1	0.925911	0.999994	0.999995
KEGG_ALPHA_LINOLENIC_ACID_METABOLISM	Pathway_151	ACOX1(0), ACOX3(0), FADS2(0), JMJD7-PLA2G4B(0), PLA2G10(0), PLA2G12A(0), PLA2G12B(0), PLA2G1B(0), PLA2G2A(0), PLA2G2D(0), PLA2G2E(0), PLA2G2F(0), PLA2G3(0), PLA2G4A(0), PLA2G5(0), PLA2G6(0)	0.999999	0.999997	NA	NA	NA	NA	NA	NA	NA	NA	0.999917	NA	0.925911	0.980718	0.999995
REACTOME_ACYL_CHAIN_REMODELLING_OF_PC	Pathway_495	LPCAT1(0), LPCAT2(0), LPCAT3(0), LPCAT4(0), MBOAT2(0), PLA2G10(0), PLA2G12A(0), PLA2G16(0), PLA2G1B(0), PLA2G2A(0), PLA2G2D(0), PLA2G2E(0), PLA2G2F(0), PLA2G3(0), PLA2G4A(0), PLA2G4C(0), PLA2G4D(0), PLA2G4F(0), PLA2G5(0), PLA2G6(0), PLBD1(0), PNPLA8(0)	0.999999	0.999997	NA	NA	NA	0.998999	1	NA	NA	0.995431	0.999917	NA	0.925911	0.995155	0.999995
REACTOME_HS_GAG_DEGRADATION	Pathway_76	SDC2(1), AGRN(0), GLB1(0), GPC1(0), GPC2(0), GPC3(0), GPC4(0), GPC5(0), GPC6(0), GUSB(0), HPSE(0), HPSE2(0), HSPG2(0), IDS(0), IDUA(0), NAGLU(0), SDC1(0), SDC3(0), SDC4(0), SGSH(0)	0.999999	0.999997	NA	NA	NA	0.999944	NA	NA	NA	0.871813	0.999917	NA	0.925911	0.999994	0.999995
REACTOME_RECEPTOR_LIGAND_BINDING_INITIATES_THE_SECOND_PROTEOLYTIC_CLEAVAGE_OF_NOTCH_RECEPTOR	Pathway_815	RPS27A(3), UBA52(1), ADAM10(0), ADAM17(0), DLL1(0), DLL4(0), JAG1(0), JAG2(0), NOTCH2(0), NOTCH3(0), NOTCH4(0)	0.999999	0.999997	0.871198	0.928141	0.746373	0.999944	1	0.999985	0.999994	0.999992	0.416517	1	0.926366	0.999994	0.999995
REACTOME_RAF_MAP_KINASE_CASCADE	Pathway_1118	MAP2K1(1), NRAS(1), RAF1(1), CDK1(0), HRAS(0), KRAS(0), MAP2K2(0), MAPK1(0), MAPK3(0), YWHAB(0)	0.999999	0.999997	0.999981	0.997946	0.64681	0.898238	0.584914	0.999985	0.999994	0.999992	0.999917	1	0.927187	0.999994	0.999995
BIOCARTA_PDGF_PATHWAY	Pathway_630	JUN(3), MAP2K1(1), PDGFA(1), PLCG1(1), RAF1(1), STAT6(1), CSNK2A1(0), ELK1(0), FOS(0), GRB2(0), HRAS(0), JAK1(0), MAP2K4(0), MAP3K1(0), MAPK3(0), MAPK8(0), PDGFRA(0), PIK3CA(0), PIK3CG(0), PIK3R1(0), PRKCA(0), PRKCB(0), RASA1(0), SHC1(0), SOS1(0), SRF(0), STAT1(0), STAT2(0), STAT3(0), STAT4(0), STAT5A(0), STAT5B(0)	0.999999	0.999997	0.999981	0.35785	0.669639	0.999944	1	0.999985	0.999994	0.999992	0.999917	1	0.929044	0.999994	0.999995
ST_WNT_CA2_CYCLIC_GMP_PATHWAY	Pathway_306	ITPR3(2), CAMK2B(1), CAMK2G(1), CAMK2A(0), CAMK2D(0), CFB(0), DAG1(0), ITPKA(0), ITPKB(0), ITPR1(0), ITPR2(0), NFAT5(0), PDE6A(0), PDE6B(0), PDE6C(0), PDE6D(0), PDE6G(0), PDE6H(0), SLC6A13(0), TF(0)	0.999999	0.999997	NA	NA	NA	0.191005	0.440496	0.999985	0.999994	0.999992	0.999917	1	0.93286	0.999994	0.999995
KEGG_ARRHYTHMOGENIC_RIGHT_VENTRICULAR_CARDIOMYOPATHY_ARVC	Pathway_1007	ATP2A2(3), ACTN1(2), ACTN4(2), ACTN2(1), CACNA1C(1), CACNB2(1), CTNNA1(1), DMD(1), ITGA3(1), LMNA(1), TCF7L1(1), ACTB(0), ACTG1(0), ACTN3(0), CACNA1D(0), CACNA1F(0), CACNA1S(0), CACNA2D1(0), CACNA2D2(0), CACNA2D3(0), CACNA2D4(0), CACNB1(0), CACNB3(0), CACNB4(0), CACNG1(0), CACNG2(0), CACNG3(0), CACNG4(0), CACNG5(0), CACNG6(0), CACNG7(0), CACNG8(0), CDH2(0), CTNNA2(0), CTNNA3(0), CTNNB1(0), DAG1(0…	0.999999	0.999997	0.999981	0.986064	0.06155	0.705238	0.744075	0.999985	0.999994	0.999992	0.875921	1	0.933973	0.999994	0.999995
REACTOME_TRAF6_MEDIATED_INDUCTION_OF_TAK1_COMPLEX	Pathway_793	RPS27A(3), TAB3(2), TAB1(1), TICAM1(1), UBA52(1), CD14(0), LY96(0), MAP3K7(0), TAB2(0), TICAM2(0), TLR3(0), TLR4(0), TRAF6(0)	0.999999	0.999997	0.956267	0.928141	0.746373	NA	NA	0.999985	0.999994	0.999992	0.947466	1	0.935468	0.908319	0.999995
PID_AVB3_INTEGRIN_PATHWAY	Pathway_521	HSP90AA1(3), PI4KB(2), CASP8(1), COL10A1(1), COL16A1(1), COL1A1(1), IGF1R(1), ILK(1), PI4KA(1), VCL(1), AKT1(0), ANGPTL3(0), BCAR1(0), CBL(0), CDKN1B(0), COL11A1(0), COL11A2(0), COL12A1(0), COL13A1(0), COL14A1(0), COL15A1(0), COL17A1(0), COL1A2(0), COL2A1(0), COL3A1(0), COL4A1(0), COL4A3(0), COL4A4(0), COL4A5(0), COL4A6(0), COL5A1(0), COL5A2(0), COL6A1(0), COL6A2(0), COL6A3(0), COL7A1(0), COL8A1(…	0.999999	0.999997	0.999981	0.999422	0.490074	0.966013	0.799456	0.999985	0.999994	0.747591	0.999917	1	0.935473	0.999994	0.999995
PID_PS1_PATHWAY	Pathway_942	JUN(3), GSK3B(2), APH1B(1), CCND1(1), CSNK1A1(1), DVL1(1), HDAC1(1), PPP2R5D(1), TAB1(1), WNT1(1), ADAM10(0), AES(0), APC(0), AXIN1(0), CREBBP(0), CSNK2A1(0), CTBP1(0), CTNNB1(0), DKK1(0), DKK2(0), DLL1(0), DTX1(0), FBXW11(0), FOS(0), FRAT1(0), FZD1(0), HNF1A(0), KREMEN2(0), LRP6(0), MAP3K7(0), MAPK1(0), MAPK3(0), MYC(0), NCSTN(0), NEDD4(0), NKD1(0), NLK(0), NOTCH1(0), PPARD(0), PSEN1(0), PSENEN(…	0.999999	0.999997	0.854534	0.555981	0.859288	0.952891	1	0.999985	0.999994	0.633514	0.892946	1	0.940406	0.999994	0.999995
KEGG_RENAL_CELL_CARCINOMA	Pathway_23	JUN(3), AKT3(2), CUL2(1), ETS1(1), GAB1(1), MAP2K1(1), NRAS(1), PIK3R2(1), RAF1(1), TCEB2(1), AKT1(0), AKT2(0), ARAF(0), ARNT(0), ARNT2(0), BRAF(0), CDC42(0), CREBBP(0), CRK(0), CRKL(0), EGLN1(0), EGLN3(0), EP300(0), EPAS1(0), FH(0), FIGF(0), FLCN(0), GRB2(0), HGF(0), HIF1A(0), HRAS(0), KRAS(0), MAP2K2(0), MAPK1(0), MAPK3(0), MET(0), PAK1(0), PAK2(0), PAK3(0), PAK4(0), PAK6(0), PAK7(0), PDGFB(0),…	0.999999	0.999997	0.46102	0.847098	0.90521	0.963741	0.991219	0.999985	0.999994	0.999992	0.999917	1	0.940504	0.999994	0.999995
REACTOME_ENDOSOMAL_VACUOLAR_PATHWAY	Pathway_1270	B2M(1), HLA-B(1), CTSS(0), HLA-A(0), HLA-C(0), HLA-F(0), HLA-G(0), LNPEP(0)	0.999999	0.999997	NA	NA	NA	0.705238	0.468646	0.999985	0.999994	0.999992	0.999917	1	0.942069	0.999994	0.999995
REACTOME_PLATELET_ADHESION_TO_EXPOSED_COLLAGEN	Pathway_1235	COL1A1(1), FYN(1), LYN(1), COL1A2(0), FCER1G(0), GP1BA(0), GP1BB(0), GP5(0), GP9(0), ITGA2(0), ITGB1(0), VWF(0)	0.999999	0.999997	NA	NA	NA	0.881334	1	0.999985	0.999994	0.999992	0.947466	1	0.946414	0.999994	0.999995
REACTOME_G1_PHASE	Pathway_791	RPS27A(3), CCND1(1), CCND2(1), CDKN2B(1), CUL1(1), PPP2CB(1), PPP2R1B(1), RBL1(1), UBA52(1), CCND3(0), CCNH(0), CDK4(0), CDK6(0), CDK7(0), CDKN1A(0), CDKN1B(0), CDKN2A(0), CDKN2C(0), CDKN2D(0), CKS1B(0), E2F1(0), E2F2(0), E2F3(0), E2F4(0), E2F5(0), MNAT1(0), PPP2CA(0), PPP2R1A(0), PPP2R2A(0), PPP2R3B(0), RB1(0), RBL2(0), SKP1(0), SKP2(0), TFDP1(0)	0.999999	0.999997	0.790017	0.779868	0.23303	0.723807	0.727426	0.999985	0.999994	0.999992	0.970976	1	0.94989	0.999994	0.999995
REACTOME_LIGAND_GATED_ION_CHANNEL_TRANSPORT	Pathway_1243	GABRR2(1), HTR3B(1), ARHGEF9(0), GABRA1(0), GABRA2(0), GABRA3(0), GABRA4(0), GABRA5(0), GABRA6(0), GABRB1(0), GABRB2(0), GABRB3(0), GABRG2(0), GABRG3(0), GABRR1(0), GLRA1(0), GLRA2(0), GLRA3(0), GLRB(0), HTR3A(0), HTR3C(0)	0.999999	0.999997	NA	NA	NA	NA	NA	NA	NA	NA	NA	1	0.95065	0.999994	0.999995
BIOCARTA_TFF_PATHWAY	Pathway_617	CASP9(1), AKT1(0), APAF1(0), BAD(0), CTNNB1(0), CYCS(0), EGFR(0), GHR(0), GRB2(0), HRAS(0), ITGB1(0), MAPK1(0), MAPK3(0), PIK3CA(0), PIK3CG(0), PIK3R1(0), PTK2(0), RHOA(0), SHC1(0), SOS1(0)	0.999999	0.999997	0.59146	NA	NA	0.570403	0.893674	0.999985	0.999994	0.999992	0.958646	NA	0.952863	0.911412	0.999995
REACTOME_DAG_AND_IP3_SIGNALING	Pathway_251	ITPR3(2), ADCY3(1), ADCY4(1), CALM1(1), CALM2(1), PDE1B(1), PLCG1(1), PRKAR1B(1), ADCY1(0), ADCY2(0), ADCY5(0), ADCY6(0), ADCY7(0), ADCY8(0), ADCY9(0), ADRBK1(0), CALM3(0), CAMK4(0), CREB1(0), ITPR2(0), PDE1A(0), PRKACA(0), PRKACB(0), PRKACG(0), PRKAR1A(0), PRKAR2A(0), PRKAR2B(0), PRKCA(0), PRKCD(0), PRKCE(0), PRKCG(0)	0.999999	0.999997	NA	0.588795	0.164616	0.325372	0.682612	0.999985	0.999994	0.858389	0.492693	1	0.953683	0.999994	0.999995
ST_FAS_SIGNALING_PATHWAY	Pathway_386	DFFA(2), PARP1(2), AGFG1(1), BAK1(1), CAD(1), CASP8(1), CSNK1A1(1), EZR(1), FAIM2(1), MAPK9(1), NFKBIB(1), NR0B2(1), PFN1(1), RALBP1(1), TONSL(1), TRAF2(1), ALG2(0), BAX(0), BFAR(0), BTK(0), CASP10(0), CASP3(0), CASP8AP2(0), CD7(0), CDK2AP1(0), DAXX(0), DEDD(0), DEDD2(0), DIABLO(0), EGFR(0), EPHB2(0), FADD(0), FAF1(0), FAS(0), HSPB1(0), IL1A(0), MAP2K4(0), MAP2K7(0), MAP3K1(0), MAP3K5(0), MAPK1(0…	0.999999	0.999997	0.883242	0.986064	0.669639	0.998999	1	0.999985	0.999994	0.999992	0.999917	1	0.957365	0.999994	0.999995
ST_GRANULE_CELL_SURVIVAL_PATHWAY	Pathway_517	JUN(3), PARP1(2), CREB5(1), MAPK9(1), APC(0), ASAH1(0), CAMP(0), CASP3(0), CERK(0), CREB1(0), CREB3(0), CXCL2(0), CXCR2(0), DAG1(0), EPHB2(0), FOS(0), GNAQ(0), ITPKA(0), ITPKB(0), MAP2K4(0), MAP2K7(0), MAPK1(0), MAPK10(0), MAPK8(0), MAPK8IP1(0), MAPK8IP2(0), MAPK8IP3(0)	0.999999	0.999997	NA	NA	0.984903	0.971673	1	0.999985	0.999994	0.999992	0.999917	1	0.958345	0.999994	0.999995
REACTOME_GPVI_MEDIATED_ACTIVATION_CASCADE	Pathway_642	AKT3(2), COL1A1(1), FYN(1), LYN(1), PIK3R2(1), RAC2(1), RHOG(1), AKT1(0), AKT2(0), CDC42(0), COL1A2(0), FCER1G(0), LAT(0), LCK(0), LCP2(0), PDPK1(0), PIK3CA(0), PIK3CB(0), PIK3CG(0), PIK3R1(0), PIK3R3(0), PIK3R5(0), PLCG2(0), PRKCZ(0), RAC1(0), RHOA(0), RHOB(0), SYK(0), VAV1(0), VAV3(0)	0.999999	0.999997	0.999981	NA	NA	0.728474	0.784261	0.999985	0.999994	0.757829	0.999917	1	0.961229	0.652057	0.999995
BIOCARTA_CASPASE_PATHWAY	Pathway_965	DFFA(2), LMNB1(2), PARP1(2), CASP8(1), CASP9(1), LMNA(1), APAF1(0), ARHGDIB(0), BIRC2(0), BIRC3(0), CASP1(0), CASP10(0), CASP2(0), CASP3(0), CASP4(0), CASP6(0), CASP7(0), CYCS(0), DFFB(0), GZMB(0), LMNB2(0), PRF1(0), XIAP(0)	0.999999	0.999997	0.8155	0.997946	0.593204	0.272377	0.542725	0.999985	0.999994	0.995431	0.999917	1	0.966381	0.999994	0.999995
REACTOME_REGULATION_OF_IFNG_SIGNALING	Pathway_906	IFNG(0), IFNGR1(0), IFNGR2(0), JAK1(0), JAK2(0), PIAS1(0), PTPN1(0), PTPN2(0), PTPN6(0), SOCS1(0), SOCS3(0), STAT1(0), SUMO1(0)	0.999999	0.999997	0.999981	0.986064	0.516658	0.999944	0.900794	0.999985	0.999994	0.999992	0.968351	NA	0.971116	0.999994	0.999995
REACTOME_RAP1_SIGNALLING	Pathway_1152	RAF1(1), RASGRP1(1), YWHAZ(1), PRKACA(0), PRKACB(0), PRKACG(0), PRKG1(0), RAP1A(0), RAP1B(0), RAP1GAP(0), RAP1GAP2(0), RAPGEF3(0), RAPGEF4(0), RASGRP2(0), SIPA1(0), YWHAB(0)	0.999999	0.999997	0.8155	0.871229	0.275168	0.641648	0.784261	0.999985	0.999994	0.858389	0.744046	1	0.97459	0.999994	0.999995
PID_BETA_CATENIN_DEG_PATHWAY	Pathway_1175	GSK3B(2), CSNK1A1(1), CUL1(1), DVL1(1), APC(0), AXIN1(0), AXIN2(0), CSNK1D(0), CSNK1E(0), CTNNB1(0), DVL2(0), DVL3(0), FZD5(0), GSK3A(0), LRP6(0), SKP1(0), SSPO(0), WNT3A(0)	0.999999	0.999997	0.930999	0.999422	0.77457	0.864007	0.948543	0.999985	0.999994	0.999992	0.809512	1	0.975184	0.999994	0.999995
BIOCARTA_HER2_PATHWAY	Pathway_639	MAP2K1(1), RAF1(1), CARM1(0), EGFR(0), EP300(0), ERBB3(0), ERBB4(0), ESR1(0), GRB2(0), GRIP1(0), HRAS(0), IL6(0), IL6R(0), IL6ST(0), MAPK1(0), MAPK3(0), PIK3CA(0), PIK3CG(0), PIK3R1(0), SHC1(0), SOS1(0), STAT3(0)	0.999999	0.999997	0.908019	NA	NA	0.999944	1	0.999985	0.999994	0.999992	0.999917	1	0.97562	0.999994	0.999995
PID_IL8_CXCR1_PATHWAY	Pathway_663	ARRB2(1), LYN(1), PLCB3(1), ADRBK1(0), AKT1(0), ARRB1(0), CBL(0), CXCR1(0), DNM1(0), FGR(0), GNA14(0), GNA15(0), GNAI2(0), GNB1(0), HCK(0), PDPK1(0), PIK3CG(0), PLCB1(0), PLCB2(0), PLD1(0), PRKCA(0), PRKCB(0), PRKCE(0), PRKCG(0), RAB5A(0)	0.999999	0.999997	0.999981	NA	NA	0.786263	0.930185	0.999985	0.999994	0.999992	0.999917	1	0.97562	0.999994	0.999995
REACTOME_PLATELET_AGGREGATION_PLUG_FORMATION	Pathway_932	APBB1IP(1), FGG(1), RASGRP1(1), ADRA2A(0), AKT1(0), BCAR1(0), CRK(0), CSK(0), F2(0), FGA(0), FGB(0), FN1(0), GP1BA(0), GP1BB(0), GP5(0), GP9(0), GRB2(0), ITGA2B(0), MPL(0), PDPK1(0), PTK2(0), PTPN1(0), RAP1A(0), RAP1B(0), RAPGEF3(0), RAPGEF4(0), RASGRP2(0), SHC1(0), SOS1(0), SRC(0), SYK(0), THPO(0), TLN1(0), VWF(0)	0.999999	0.999997	0.999981	0.995803	0.94953	0.93965	0.947818	0.999985	0.999994	0.999992	0.999917	1	0.97562	0.999994	0.999995
KEGG_ARGININE_AND_PROLINE_METABOLISM	Pathway_135	ALDH18A1(1), ARG2(1), CKB(1), DAO(1), GOT2(1), LAP3(1), NOS1(1), OAT(1), ODC1(1), PYCR1(1), SRM(1), ACY1(0), AGMAT(0), ALDH1B1(0), ALDH2(0), ALDH3A2(0), ALDH4A1(0), ALDH7A1(0), ALDH9A1(0), AMD1(0), ARG1(0), ASL(0), ASS1(0), CKM(0), CKMT1A(0), CKMT1B(0), CKMT2(0), CPS1(0), GAMT(0), GATM(0), GLS(0), GLS2(0), GLUD1(0), GLUD2(0), GLUL(0), GOT1(0), MAOA(0), MAOB(0), NAGS(0), NOS2(0), NOS3(0), OTC(0), …	0.999999	0.999997	0.999981	0.588795	7.45443e-05	0.405618	0.86463	0.999985	0.999994	0.999992	0.948747	1	0.975672	0.999994	0.999995
REACTOME_REGULATION_OF_GENE_EXPRESSION_IN_BETA_CELLS	Pathway_122	AKT3(2), MAFA(1), AKT1(0), AKT2(0), FOXA2(0), FOXA3(0), FOXO1(0), GCK(0), HNF1A(0), HNF4A(0), HNF4G(0), IAPP(0), INS(0), NEUROD1(0), NKX2-2(0), NKX6-1(0), PAX6(0), PDX1(0), PKLR(0), SLC2A2(0)	0.999999	0.999997	0.825097	NA	NA	NA	NA	0.999985	0.999994	0.47247	0.999917	1	0.977508	0.999994	0.999995
KEGG_VASCULAR_SMOOTH_MUSCLE_CONTRACTION	Pathway_160	PPP1R12A(3), ITPR3(2), PPP1CC(2), ADCY3(1), ADCY4(1), ARHGEF11(1), CACNA1C(1), CALM1(1), CALM2(1), GNA11(1), GNA12(1), GUCY1A2(1), MAP2K1(1), MYLK2(1), PLCB3(1), PPP1CA(1), RAF1(1), ACTA2(0), ACTG2(0), ADCY1(0), ADCY2(0), ADCY5(0), ADCY6(0), ADCY7(0), ADCY8(0), ADCY9(0), ADORA2A(0), ADORA2B(0), ADRA1A(0), ADRA1B(0), ADRA1D(0), AGTR1(0), ARAF(0), ARHGEF1(0), ARHGEF12(0), AVPR1A(0), BRAF(0), CACNA1…	0.999999	0.999997	0.930999	0.986064	0.823617	0.405618	1	0.999985	0.999994	0.999992	0.926198	1	0.978055	0.999994	0.999995
KEGG_PORPHYRIN_AND_CHLOROPHYLL_METABOLISM	Pathway_81	EPRS(2), ALAD(1), FTH1(1), ALAS1(0), ALAS2(0), BLVRA(0), BLVRB(0), COX10(0), COX15(0), CP(0), CPOX(0), EARS2(0), FECH(0), FTMT(0), GUSB(0), HCCS(0), HMBS(0), HMOX1(0), HMOX2(0), MMAB(0), PPOX(0), UGT1A1(0), UGT1A10(0), UGT1A3(0), UGT1A4(0), UGT1A5(0), UGT1A6(0), UGT1A9(0), UGT2A1(0), UGT2A3(0), UGT2B10(0), UGT2B11(0), UGT2B15(0), UGT2B28(0), UGT2B4(0), UGT2B7(0), UROD(0), UROS(0)	0.999999	0.999997	0.999981	0.731213	0.750086	0.999944	1	NA	0.999994	0.999992	0.999917	1	0.980198	0.999994	0.999995
BIOCARTA_GABA_PATHWAY	Pathway_1180	DNM1(0), GABARAP(0), GABRA1(0), GABRA2(0), GABRA3(0), GABRA4(0), GABRA5(0), GABRA6(0), GPHN(0), SRC(0)	0.999999	0.999997	NA	NA	NA	NA	NA	0.999985	0.999994	NA	NA	NA	0.98047	0.999994	0.999995
BIOCARTA_PLCE_PATHWAY	Pathway_235	ADRB2(1), PRKAR1B(1), ADCY1(0), GNAS(0), PLCE1(0), PRKACB(0), PRKACG(0), PRKAR1A(0), PRKAR2A(0), PRKAR2B(0), PTGER1(0), RAP2B(0)	0.999999	0.999997	0.999981	0.722498	0.555488	0.684433	0.791462	0.999985	0.999994	0.803008	0.890938	1	0.982309	0.999994	0.999995
PID_REELIN_PATHWAY	Pathway_558	GSK3B(2), MAP1B(2), ARHGEF2(1), FYN(1), ITGA3(1), PAFAH1B1(1), AKT1(0), CBL(0), CDK5(0), CDK5R1(0), CRKL(0), DAB1(0), GRIN2A(0), ITGB1(0), LRP8(0), LRPAP1(0), MAP2K7(0), MAP3K11(0), MAPK8(0), MAPK8IP1(0), MAPT(0), NCK2(0), PIK3CA(0), PIK3R1(0), RAP1A(0), RAPGEF1(0), RELN(0), VLDLR(0)	0.999999	0.999997	0.669722	0.745448	0.987402	0.980106	1	0.999985	0.999994	0.999992	0.999917	1	0.982309	0.999994	0.999995
BIOCARTA_RELA_PATHWAY	Pathway_1047	CHUK(0), CREBBP(0), EP300(0), FADD(0), HDAC3(0), IKBKB(0), IKBKG(0), NFKB1(0), NFKBIA(0), RELA(0), RIPK1(0), TNF(0), TNFRSF1A(0), TNFRSF1B(0), TRADD(0), TRAF6(0)	0.999999	0.999997	0.801051	NA	NA	0.450814	0.624763	0.999985	0.999994	0.942292	0.999917	NA	0.98384	0.999994	0.999995
REACTOME_GLUTAMATE_NEUROTRANSMITTER_RELEASE_CYCLE	Pathway_397	SLC1A6(1), SLC38A2(1), GLS(0), GLS2(0), RAB3A(0), RIMS1(0), SLC17A7(0), SLC1A1(0), SLC1A7(0), SNAP25(0), STX1A(0), STXBP1(0), SYT1(0), UNC13B(0), VAMP2(0)	0.999999	0.999997	NA	NA	NA	0.999944	0.643357	NA	NA	0.999992	0.999917	1	0.98384	0.999994	0.999995
PID_EPHA_FWDPATHWAY	Pathway_665	EPHA7(2), EPHA4(1), FYN(1), LYN(1), PLCG1(1), ARHGEF15(0), BLK(0), CBL(0), CDK5(0), CRK(0), CRKL(0), EFNA1(0), EFNA2(0), EFNA3(0), EFNA5(0), EPHA1(0), EPHA2(0), EPHA3(0), EPHA5(0), EPHA6(0), EPHA8(0), FGR(0), HCK(0), LCK(0), NGEF(0), PIK3CG(0), PIK3R5(0), RHOA(0), ROCK1(0), SRC(0), VAV2(0), VAV3(0), YES1(0)	0.999999	0.999997	0.911826	NA	NA	0.554436	0.636674	0.999985	0.999994	0.522199	0.999917	1	0.985735	0.999994	0.999995
KEGG_AUTOIMMUNE_THYROID_DISEASE	Pathway_446	HLA-B(1), HLA-DMA(1), HLA-DOB(1), IFNA10(1), TSHR(1), CD28(0), CD40(0), CD40LG(0), CD80(0), CD86(0), CGA(0), CTLA4(0), FAS(0), FASLG(0), GZMB(0), HLA-A(0), HLA-C(0), HLA-DMB(0), HLA-DOA(0), HLA-DPA1(0), HLA-DPB1(0), HLA-DQA1(0), HLA-DQA2(0), HLA-DQB1(0), HLA-DRA(0), HLA-DRB1(0), HLA-DRB3(0), HLA-DRB5(0), HLA-E(0), HLA-F(0), HLA-G(0), IFNA13(0), IFNA14(0), IFNA16(0), IFNA17(0), IFNA2(0), IFNA4(0),…	0.999999	0.999997	NA	NA	NA	0.948255	0.63166	0.999985	NA	0.999992	0.999917	1	0.989155	0.999994	0.999995
KEGG_SULFUR_METABOLISM	Pathway_181	CHST12(1), BPNT1(0), CHST11(0), CHST13(0), PAPSS1(0), PAPSS2(0), SULT1A1(0), SULT1A2(0), SULT1A3(0), SULT1A4(0), SULT1E1(0), SULT2B1(0), SUOX(0)	0.999999	0.999997	NA	NA	NA	NA	NA	NA	NA	0.999992	0.938286	NA	0.990734	0.916008	0.999995
REACTOME_BASIGIN_INTERACTIONS	Pathway_927	PPIA(2), ITGA3(1), PPIL2(1), SLC16A1(1), SLC7A5(1), SLC7A7(1), ATP1B1(0), ATP1B2(0), ATP1B3(0), BSG(0), CAV1(0), ITGB1(0), L1CAM(0), MAG(0), MMP1(0), SLC16A3(0), SLC3A2(0), SLC7A10(0), SLC7A11(0), SLC7A6(0), SLC7A8(0), SLC7A9(0), SPN(0)	0.999999	0.999997	0.720742	0.258905	0.161673	0.97158	0.934141	0.999985	0.999994	0.446182	0.323946	1	0.991538	0.999994	0.999995
REACTOME_RETROGRADE_NEUROTROPHIN_SIGNALLING	Pathway_1146	CLTA(2), DNM2(1), AP2A1(0), AP2A2(0), AP2B1(0), AP2M1(0), AP2S1(0), CLTC(0), DNAL4(0), DNM1(0), NGF(0), NTRK1(0), SH3GL2(0)	0.999999	0.999997	0.999981	0.394907	0.912461	0.307061	0.542725	0.999985	0.999994	0.999992	0.999917	1	0.992472	0.999994	0.999995
REACTOME_UNBLOCKING_OF_NMDA_RECEPTOR_GLUTAMATE_BINDING_AND_ACTIVATION	Pathway_1168	ACTN2(1), CAMK2B(1), GRIA4(1), GRIN1(1), AKAP9(0), CAMK2A(0), CAMK2D(0), GRIA1(0), GRIA2(0), GRIA3(0), GRIN2A(0), GRIN2C(0), GRIN2D(0), NEFL(0)	0.999999	0.999997	0.999981	NA	NA	0.488084	0.941437	NA	NA	NA	0.999917	1	0.992472	0.999994	0.999995
REACTOME_COMMON_PATHWAY	Pathway_1231	FGG(1), THBD(1), F10(0), F13A1(0), F13B(0), F2(0), F5(0), FGA(0), FGB(0), PF4(0), PF4V1(0), PROC(0), PROS1(0), SERPINC1(0)	0.999999	0.999997	NA	NA	NA	0.416164	NA	NA	NA	NA	NA	1	0.996543	0.871688	0.999995
REACTOME_OXYGEN_DEPENDENT_PROLINE_HYDROXYLATION_OF_HYPOXIA_INDUCIBLE_FACTOR_ALPHA	Pathway_821	RPS27A(3), CUL2(1), TCEB2(1), UBA52(1), EGLN1(0), EGLN3(0), EPAS1(0), HIF1A(0), HIF3A(0), RBX1(0), TCEB1(0), UBE2D1(0), UBE2D2(0), UBE2D3(0), VHL(0)	0.999999	0.999997	0.486786	0.623992	0.955703	0.601188	0.915465	NA	0.999994	0.757829	0.999917	1	0.996543	0.816572	0.999995
BIOCARTA_41BB_PATHWAY	Pathway_902	JUN(3), ATF2(2), MAPK14(2), MAP4K5(1), TRAF2(1), CHUK(0), IFNG(0), IKBKB(0), IL2(0), IL4(0), MAP3K1(0), MAP3K5(0), MAPK8(0), NFKB1(0), NFKBIA(0), RELA(0), TNFRSF9(0)	0.999999	0.999997	0.999981	NA	NA	NA	NA	0.999985	0.999994	0.999992	0.926198	1	1	0.999994	0.999995
BIOCARTA_ACE2_PATHWAY	Pathway_1187	ACE(1), REN(1), ACE2(0), AGT(0), AGTR1(0), AGTR2(0), CMA1(0), COL4A1(0), COL4A2(0), COL4A3(0), COL4A4(0), COL4A5(0), COL4A6(0)	0.999999	0.999997	NA	NA	NA	NA	0.807651	NA	NA	NA	NA	1	1	0.999994	0.999995
BIOCARTA_ACH_PATHWAY	Pathway_613	FOXO3(2), CHRNB1(1), YWHAH(1), AKT1(0), BAD(0), CHRNG(0), FASLG(0), MUSK(0), PIK3CA(0), PIK3CG(0), PIK3R1(0), PTK2(0), PTK2B(0), RAPSN(0), SRC(0), TERT(0)	0.999999	0.999997	0.999981	NA	NA	0.999944	1	0.999985	0.999994	0.907272	0.999917	1	1	0.805308	0.999995
BIOCARTA_ACTINY_PATHWAY	Pathway_912	ABI2(0), ACTA1(0), ACTR2(0), ACTR3(0), ARPC1A(0), ARPC1B(0), ARPC2(0), ARPC3(0), ARPC4(0), ARPC5(0), NCK1(0), NCKAP1(0), NTRK1(0), PIR(0), PSMA7(0), RAC1(0), WASF1(0), WASF2(0), WASF3(0), WASL(0)	0.999999	0.999997	0.776258	0.995803	0.947316	0.913164	1	0.999985	0.999994	0.999992	0.969586	NA	1	0.999994	0.999995
BIOCARTA_AGPCR_PATHWAY	Pathway_993	PRKAR1B(1), ARRB1(0), GNAS(0), GNB1(0), GNGT1(0), GRK4(0), PRKACB(0), PRKACG(0), PRKAR1A(0), PRKAR2A(0), PRKAR2B(0), PRKCA(0), PRKCB(0)	0.999999	0.999997	0.999981	0.722498	0.555488	0.509898	0.614275	0.999985	0.999994	0.999992	0.999917	NA	1	0.999994	0.999995
BIOCARTA_AHSP_PATHWAY	Pathway_403	ALAD(1), GATA1(1), AHSP(0), ALAS1(0), ALAS2(0), CPOX(0), FECH(0), HBA1(0), HBB(0), HMBS(0), UROD(0), UROS(0)	0.999999	0.999997	NA	0.999422	0.640147	0.999944	0.784261	NA	NA	NA	NA	1	1	0.999994	0.999995
BIOCARTA_AKAP13_PATHWAY	Pathway_1099	AKAP13(1), GNA12(1), GNA13(0), LPAR1(0), LPAR2(0), LPAR3(0), PRKACB(0), PRKACG(0), PRKAG1(0), PRKAR2A(0), PRKAR2B(0), RHOA(0)	0.999999	0.999997	0.999981	0.476184	0.34435	0.770161	0.937459	0.999985	0.999994	0.999992	0.970976	1	1	0.999994	0.999995
BIOCARTA_AKAP95_PATHWAY	Pathway_879	PPP1CA(1), AKAP8(0), CCNB1(0), CDK1(0), DDX5(0), NCAPD2(0), PPP2CA(0), PRKACB(0), PRKACG(0), PRKAG1(0), PRKAR2A(0), PRKAR2B(0)	0.999999	0.999997	0.787	0.746151	0.971354	0.632138	0.803566	0.999985	0.999994	0.999992	0.938286	NA	1	0.999994	0.999995
BIOCARTA_AKAPCENTROSOME_PATHWAY	Pathway_1153	PCNT(1), PPP1CA(1), AKAP9(0), CDK1(0), MAP2(0), NUP85(0), PKN1(0), PPP2CA(0), PRKACB(0), PRKACG(0), PRKAG1(0), PRKAR2A(0), PRKAR2B(0), PRKCE(0), RHOA(0)	0.999999	0.999997	0.999981	0.624473	0.920927	0.948255	1	0.999985	0.999994	0.999992	0.999917	1	1	0.999994	0.999995
BIOCARTA_ALK_PATHWAY	Pathway_872	RFC1(3), ATF2(2), GSK3B(2), DVL1(1), SMAD1(1), WNT1(1), ACVR1(0), APC(0), AXIN1(0), BMP10(0), BMP2(0), BMP4(0), BMP5(0), BMP7(0), BMPR1A(0), BMPR2(0), CHRD(0), CTNNB1(0), FZD1(0), GATA4(0), HNF1A(0), MAP3K7(0), MEF2C(0), MYL2(0), NKX2-5(0), NOG(0), NPPA(0), NPPB(0), SMAD4(0), SMAD5(0), SMAD6(0), TGFB1(0), TGFB2(0), TGFB3(0), TGFBR1(0), TGFBR2(0), TGFBR3(0)	0.999999	0.999997	0.801051	0.899271	0.764309	0.999944	0.936158	0.999985	0.814492	0.999992	0.999917	1	1	0.999994	0.999995
BIOCARTA_AMI_PATHWAY	Pathway_1194	FGG(1), TFPI(1), AHSP(0), COL4A1(0), COL4A2(0), COL4A3(0), COL4A4(0), COL4A5(0), COL4A6(0), F10(0), F2(0), F2R(0), F7(0), FGA(0), FGB(0), PLAT(0), PLG(0), PROC(0), PROS1(0), SERPINC1(0)	0.999999	0.999997	NA	NA	NA	0.36235	0.807651	NA	NA	NA	NA	1	1	0.999994	0.999995
BIOCARTA_ARENRF2_PATHWAY	Pathway_1094	JUN(3), MAPK14(2), CREB1(0), FOS(0), FXYD2(0), KEAP1(0), MAFF(0), MAFG(0), MAFK(0), MAPK1(0), MAPK8(0), PRKCA(0), PRKCB(0)	0.999999	0.999997	NA	NA	0.633257	NA	0.686029	0.999985	0.999994	0.999992	0.761821	1	1	0.939999	0.999995
BIOCARTA_ASBCELL_PATHWAY	Pathway_1083	CD28(0), CD4(0), CD40(0), CD40LG(0), CD80(0), FAS(0), FASLG(0), HLA-DRA(0), HLA-DRB1(0), IL10(0), IL2(0), IL4(0)	0.999999	0.999997	NA	NA	NA	NA	NA	NA	NA	NA	NA	NA	1	0.999994	0.999995
BIOCARTA_AT1R_PATHWAY	Pathway_998	JUN(3), ATF2(2), CALM1(1), CALM2(1), MAP2K1(1), RAF1(1), AGT(0), AGTR1(0), CALM3(0), EGFR(0), ELK1(0), GNAQ(0), GRB2(0), HRAS(0), MAP2K2(0), MAP2K4(0), MAP3K1(0), MAPK1(0), MAPK3(0), MAPK8(0), MEF2A(0), MEF2C(0), MEF2D(0), PAK1(0), PRKCA(0), PRKCB(0), PTK2(0), PTK2B(0), RAC1(0), SHC1(0), SOS1(0), SRC(0)	0.999999	0.999997	0.999981	0.651479	0.810533	0.954166	1	0.999985	0.999994	0.999992	0.999917	1	1	0.999994	0.999995
BIOCARTA_BAD_PATHWAY	Pathway_250	IGF1R(1), PRKAR1B(1), YWHAH(1), ADCY1(0), AKT1(0), BAD(0), BAX(0), BCL2(0), BCL2L1(0), CSF2RB(0), IGF1(0), IL3(0), IL3RA(0), KIT(0), KITLG(0), MAPK1(0), MAPK3(0), PIK3CA(0), PIK3CG(0), PIK3R1(0), PRKACB(0), PRKACG(0), PRKAR1A(0), PRKAR2A(0), PRKAR2B(0), RPS6KA1(0)	0.999999	0.999997	0.999981	0.722498	0.384544	0.64605	0.78689	0.999985	0.999994	0.727703	0.969586	1	1	0.999994	0.999995
BIOCARTA_BARR_MAPK_PATHWAY	Pathway_264	MAP2K1(1), RAF1(1), ADCY1(0), ARRB1(0), DNM1(0), GNAS(0), GNB1(0), GNGT1(0), MAP2K2(0), MAPK1(0), MAPK3(0), PLCB1(0)	0.999999	0.999997	0.999981	NA	NA	0.786263	0.553849	0.999985	0.999994	0.967218	0.787194	1	1	0.999994	0.999995
BIOCARTA_BARRESTIN_PATHWAY	Pathway_217	ADCY1(0), AP2A1(0), AP2M1(0), ARRB1(0), DNM1(0), GNAS(0), GNB1(0), GNGT1(0), PLCB1(0), PPARA(0)	0.999999	0.999997	0.999981	0.960993	0.98024	0.624491	0.542725	0.999985	0.999994	0.967218	0.999917	NA	1	0.999994	0.999995
BIOCARTA_BARRESTIN_SRC_PATHWAY	Pathway_231	MAP2K1(1), RAF1(1), ADCY1(0), ARRB1(0), DNM1(0), GNAS(0), GNB1(0), GNGT1(0), HCK(0), HRAS(0), MAP2K2(0), MAPK1(0), MAPK3(0), PLCB1(0), SRC(0)	0.999999	0.999997	0.999981	NA	NA	0.786263	0.553849	0.999985	0.999994	0.869406	0.787194	1	1	0.999994	0.999995
BIOCARTA_BCELLSURVIVAL_PATHWAY	Pathway_544	JUND(1), AKT1(0), BIRC5(0), CASP3(0), CASP7(0), CCT4(0), DPF2(0), FOS(0), ITGA1(0), ITGB1(0), MTOR(0), PIK3CA(0), PIK3CG(0), PIK3R1(0), XIAP(0), ZBTB7A(0)	0.999999	0.999997	0.999981	NA	0.869146	0.999944	0.652433	0.999985	0.999994	0.999992	0.938286	NA	1	0.999994	0.999995
BIOCARTA_BIOPEPTIDES_PATHWAY	Pathway_704	MAPK14(2), CALM1(1), CALM2(1), CAMK2B(1), CAMK2G(1), FYN(1), GNA11(1), MAP2K1(1), PLCG1(1), RAF1(1), STAT6(1), AGT(0), AGTR2(0), CALM3(0), CAMK2A(0), CAMK2D(0), CDK5(0), F2(0), GNAI1(0), GNB1(0), GNGT1(0), GRB2(0), HRAS(0), JAK2(0), KNG1(0), MAP2K2(0), MAPK1(0), MAPK3(0), MAPK8(0), MAPT(0), MYLK(0), PRKCA(0), PRKCB(0), PTK2B(0), SHC1(0), SOS1(0), STAT1(0), STAT2(0), STAT3(0), STAT4(0), STAT5A(0),…	0.999999	0.999997	0.999981	0.800484	0.836272	0.0602371	0.639138	0.999985	0.999994	0.999992	0.999917	1	1	0.999994	0.999995
BIOCARTA_BLYMPHOCYTE_PATHWAY	Pathway_1216	FCGR2B(1), ICAM1(1), CD40(0), CD80(0), CR1(0), CR2(0), HLA-DRA(0), HLA-DRB1(0), ITGAL(0), ITGB2(0), PTPRC(0)	0.999999	0.999997	NA	NA	NA	NA	NA	NA	NA	NA	NA	1	1	0.999994	0.999995
BIOCARTA_CACAM_PATHWAY	Pathway_1167	CALM1(1), CALM2(1), CAMK2B(1), CAMK2G(1), CALM3(0), CAMK1(0), CAMK1G(0), CAMK2A(0), CAMK2D(0), CAMK4(0), CAMKK1(0), CAMKK2(0), CREB1(0)	0.999999	0.999997	NA	0.651479	0.836272	0.488084	1	0.999985	0.999994	0.961558	0.999917	1	1	0.999994	0.999995
BIOCARTA_CARDIACEGF_PATHWAY	Pathway_691	JUN(3), PLCG1(1), ADAM12(0), AGT(0), AGTR1(0), EDN1(0), EDNRA(0), EDNRB(0), EGF(0), EGFR(0), FOS(0), HRAS(0), MYC(0), NFKB1(0), PRKCA(0), PRKCB(0), RELA(0), RHOA(0)	0.999999	0.999997	0.999981	NA	0.633257	0.658998	1	0.999985	0.999994	0.999992	0.999917	1	1	0.999994	0.999995
BIOCARTA_CARM_ER_PATHWAY	Pathway_365	POLR2A(3), BRCA1(2), ERCC3(2), PELP1(2), SPEN(2), CCND1(1), HDAC1(1), HDAC2(1), HDAC9(1), MED1(1), NCOR2(1), PHB2(1), CARM1(0), CREBBP(0), EP300(0), ESR1(0), GRIP1(0), GTF2A1(0), GTF2E1(0), GTF2F1(0), HDAC10(0), HDAC11(0), HDAC3(0), HDAC4(0), HDAC5(0), HDAC6(0), HDAC7(0), HDAC8(0), HIST2H3C(0), MEF2C(0), NR0B1(0), NRIP1(0), PPARGC1A(0), SRA1(0), TBP(0)	0.999999	0.999997	0.787	0.887311	0.192804	0.703401	0.683639	0.999985	0.999994	0.981358	0.999917	1	1	0.636774	0.999995
BIOCARTA_CD40_PATHWAY	Pathway_1055	CD40(0), CD40LG(0), CHUK(0), DUSP1(0), IKBKAP(0), IKBKB(0), IKBKG(0), MAP3K1(0), MAP3K14(0), NFKB1(0), NFKBIA(0), RELA(0), TNFAIP3(0), TRAF3(0), TRAF6(0)	0.999999	0.999997	0.999981	NA	NA	NA	NA	0.999985	0.999994	0.999992	0.947466	NA	1	0.999994	0.999995
BIOCARTA_CDK5_PATHWAY	Pathway_1116	MAP2K1(1), RAF1(1), CDK5(0), CDK5R1(0), EGR1(0), HRAS(0), MAP2K2(0), MAPK1(0), MAPK3(0), NGF(0), NGFR(0)	0.999999	0.999997	NA	NA	NA	NA	0.900794	0.999985	0.999994	0.999992	0.926198	1	1	0.961086	0.999995
BIOCARTA_CDMAC_PATHWAY	Pathway_682	JUN(3), MAP2K1(1), RAF1(1), CUZD1(0), FOS(0), HRAS(0), MAPK1(0), MAPK3(0), MYC(0), NFKB1(0), NFKBIA(0), PLCB1(0), PRKCA(0), PRKCB(0), RELA(0), TNF(0)	0.999999	0.999997	0.999981	NA	0.633257	NA	0.922395	0.999985	0.999994	0.939439	0.574535	1	1	0.682008	0.999995
BIOCARTA_CELLCYCLE_PATHWAY	Pathway_970	CCND1(1), CCND2(1), CDKN2B(1), RBL1(1), CCNA1(0), CCNB1(0), CCND3(0), CCNE1(0), CCNH(0), CDC25A(0), CDK1(0), CDK2(0), CDK4(0), CDK6(0), CDK7(0), CDKN1A(0), CDKN1B(0), CDKN2A(0), CDKN2C(0), CDKN2D(0), E2F1(0), RB1(0), TFDP1(0)	0.999999	0.999997	0.77107	0.907471	0.999863	0.439236	0.12286	0.999985	0.999994	0.843397	0.969586	1	1	0.999994	0.999995
BIOCARTA_CERAMIDE_PATHWAY	Pathway_737	AIFM1(1), CASP8(1), MAP2K1(1), RAF1(1), TRAF2(1), BAD(0), BAX(0), BCL2(0), CYCS(0), FADD(0), MAP2K4(0), MAP3K1(0), MAPK1(0), MAPK3(0), MAPK8(0), NFKB1(0), NSMAF(0), RELA(0), RIPK1(0), SMPD1(0), TNFRSF1A(0), TRADD(0)	0.999999	0.999997	0.959814	NA	NA	0.725942	0.624763	0.999985	0.999994	0.995431	0.787194	1	1	0.999994	0.999995
BIOCARTA_CFTR_PATHWAY	Pathway_245	ADRB2(1), EZR(1), PRKAR1B(1), ADCY1(0), CFTR(0), GNAS(0), PRKACB(0), PRKACG(0), PRKAR1A(0), PRKAR2A(0), PRKAR2B(0), SLC9A3R1(0)	0.999999	0.999997	0.999981	0.722498	0.350463	0.641648	0.991594	0.999985	0.999994	0.901215	0.773584	1	1	0.999994	0.999995
BIOCARTA_CK1_PATHWAY	Pathway_676	PPP1CA(1), PRKAR1B(1), CDK5(0), CDK5R1(0), CSNK1D(0), DRD1(0), DRD2(0), GRM1(0), PLCB1(0), PPP1R1B(0), PPP2CA(0), PPP3CA(0), PRKACB(0), PRKACG(0), PRKAR1A(0), PRKAR2A(0), PRKAR2B(0)	0.999999	0.999997	0.999981	0.971559	0.77457	0.855455	1	0.999985	0.999994	0.999992	0.938286	1	1	0.997853	0.999995
BIOCARTA_CLASSIC_PATHWAY	Pathway_1301	C9(1), C1QA(0), C1QC(0), C1S(0), C2(0), C3(0), C4A(0), C5(0), C6(0), C7(0), C8A(0)	0.999999	0.999997	NA	NA	NA	NA	NA	NA	NA	NA	NA	NA	1	0.999994	0.999995
BIOCARTA_COMP_PATHWAY	Pathway_1298	C9(1), C1QA(0), C1QC(0), C1S(0), C2(0), C3(0), C4A(0), C5(0), C6(0), C7(0), C8A(0), CFB(0), CFD(0), MASP1(0), MASP2(0), MBL2(0)	0.999999	0.999997	NA	NA	NA	NA	NA	NA	NA	NA	NA	NA	1	0.999994	0.999995
BIOCARTA_CREB_PATHWAY	Pathway_249	MAPK14(2), CAMK2B(1), CAMK2G(1), PRKAR1B(1), ADCY1(0), AKT1(0), CAMK2A(0), CAMK2D(0), CREB1(0), GNAS(0), GRB2(0), HRAS(0), MAPK1(0), MAPK3(0), PIK3CA(0), PIK3R1(0), PRKACB(0), PRKACG(0), PRKAR1A(0), PRKAR2A(0), PRKAR2B(0), PRKCA(0), PRKCB(0), RAC1(0), RPS6KA1(0), RPS6KA5(0), SOS1(0)	0.999999	0.999997	0.978883	0.314238	0.255095	0.718795	0.807072	0.999985	0.999994	0.999992	0.999917	1	1	0.961086	0.999995
BIOCARTA_CSK_PATHWAY	Pathway_241	CD3D(1), PRKAR1B(1), ADCY1(0), CD247(0), CD3E(0), CD3G(0), CD4(0), CREBBP(0), CSK(0), GNAS(0), GNB1(0), GNGT1(0), HLA-DRA(0), HLA-DRB1(0), LCK(0), PRKACB(0), PRKACG(0), PRKAR1A(0), PRKAR2A(0), PRKAR2B(0), PTPRC(0), ZAP70(0)	0.999999	0.999997	0.999981	0.722498	0.555488	0.909799	0.935049	0.999985	0.999994	0.999992	0.999917	1	1	0.999994	0.999995
BIOCARTA_CTCF_PATHWAY	Pathway_637	CD79A(1), SMAD1(1), CD79B(0), CDKN1B(0), CDKN2A(0), MDM2(0), MTOR(0), MYC(0), PIK3CA(0), PIK3CG(0), PIK3R1(0), PPP2CA(0), PTEN(0), RPS6KB1(0), SMAD4(0), SMAD5(0), TGFB1(0), TGFB2(0), TGFB3(0), TGFBR1(0), TGFBR2(0), TGFBR3(0), TP53(0)	0.999999	0.999997	0.750284	0.999422	0.837332	0.999944	0.991594	0.999985	0.999994	0.910993	0.999917	1	1	0.999994	0.999995
BIOCARTA_CTL_PATHWAY	Pathway_1080	B2M(1), CD3D(1), ICAM1(1), CD247(0), CD3E(0), CD3G(0), FAS(0), FASLG(0), GZMB(0), HLA-A(0), ITGAL(0), ITGB2(0), PRF1(0)	0.999999	0.999997	NA	NA	NA	NA	NA	NA	NA	0.999992	NA	1	1	0.840873	0.999995
BIOCARTA_CTLA4_PATHWAY	Pathway_635	CD3D(1), CD247(0), CD28(0), CD3E(0), CD3G(0), CD80(0), CD86(0), CTLA4(0), GRB2(0), HLA-DRA(0), HLA-DRB1(0), ICOS(0), ICOSLG(0), IL2(0), ITK(0), LCK(0), PIK3CA(0), PIK3R1(0), PTPN11(0)	0.999999	0.999997	NA	NA	NA	0.781329	1	NA	NA	0.907272	0.938286	NA	1	0.961086	0.999995
BIOCARTA_CYTOKINE_PATHWAY	Pathway_908	IFNB1(1), IL13(1), IFNG(0), IL10(0), IL12A(0), IL12B(0), IL15(0), IL16(0), IL17A(0), IL18(0), IL1A(0), IL2(0), IL3(0), IL4(0), IL5(0), IL6(0), IL9(0), LTA(0), TNF(0)	0.999999	0.999997	NA	NA	NA	NA	NA	NA	NA	NA	NA	1	1	0.999994	0.999995
BIOCARTA_D4GDI_PATHWAY	Pathway_966	JUN(3), PARP1(2), CASP8(1), CASP9(1), APAF1(0), ARHGAP5(0), ARHGDIB(0), CASP1(0), CASP10(0), CASP3(0), CYCS(0), GZMB(0), PRF1(0)	0.999999	0.999997	NA	NA	0.989806	0.770161	0.922448	0.999985	0.999994	0.749026	0.787194	1	1	0.999994	0.999995
BIOCARTA_DC_PATHWAY	Pathway_453	IFNB1(1), IL13(1), TLR2(1), TLR7(1), TLR9(1), ANPEP(0), CD2(0), CD33(0), CD40(0), CD5(0), CD7(0), CSF2(0), IFNG(0), IL10(0), IL12A(0), IL12B(0), IL3(0), IL4(0), IL5(0), ITGAX(0), TLR4(0)	0.999999	0.999997	NA	NA	NA	NA	NA	NA	NA	NA	NA	1	1	0.839579	0.999995
BIOCARTA_DEATH_PATHWAY	Pathway_1020	DFFA(2), CASP8(1), CASP9(1), LMNA(1), SPTAN1(1), TNFRSF25(1), TRAF2(1), APAF1(0), BCL2(0), BID(0), BIRC2(0), BIRC3(0), CASP10(0), CASP3(0), CASP6(0), CASP7(0), CFLAR(0), CHUK(0), CYCS(0), DFFB(0), FADD(0), GAS2(0), MAP3K14(0), NFKB1(0), NFKBIA(0), RELA(0), RIPK1(0), TNFRSF10A(0), TNFRSF10B(0), TNFSF10(0), TRADD(0), XIAP(0)	0.999999	0.999997	0.999981	0.863524	0.860136	0.508382	0.746984	0.999985	0.999994	0.999992	0.999917	1	1	0.999994	0.999995
BIOCARTA_DREAM_PATHWAY	Pathway_359	JUN(3), POLR2A(3), CREM(1), PRKAR1B(1), CREB1(0), FOS(0), KCNIP3(0), MAPK3(0), OPRK1(0), PRKACB(0), PRKACG(0), PRKAR1A(0), PRKAR2A(0), PRKAR2B(0)	0.999999	0.999997	0.999981	0.722498	0.297729	0.999944	0.993295	0.999985	0.999994	0.637757	0.938286	1	1	0.999994	0.999995
BIOCARTA_EDG1_PATHWAY	Pathway_216	PDGFA(1), SMPD2(1), ADCY1(0), AKT1(0), ASAH1(0), GNAI1(0), GNB1(0), GNGT1(0), ITGAV(0), MAPK1(0), MAPK3(0), PDGFRA(0), PIK3CA(0), PIK3CG(0), PIK3R1(0), PLCB1(0), PRKCA(0), PRKCB(0), PTK2(0), RAC1(0), RHOA(0), S1PR1(0), SMPD1(0), SPHK1(0), SPHKAP(0), SRC(0)	0.999999	0.999997	0.999981	NA	NA	0.999944	0.791009	0.999985	0.999994	0.999992	0.902682	1	1	0.916008	0.999995
BIOCARTA_EIF4_PATHWAY	Pathway_638	MAPK14(2), EIF4E(1), EIF4EBP1(1), EIF4G1(1), AKT1(0), EIF4A1(0), EIF4A2(0), EIF4G2(0), EIF4G3(0), GHR(0), IRS1(0), MAPK1(0), MAPK3(0), MKNK1(0), MTOR(0), PABPC1(0), PDK2(0), PDPK1(0), PIK3CA(0), PIK3R1(0), PRKCA(0), PRKCB(0), PTEN(0), RPS6KB1(0)	0.999999	0.999997	0.690538	0.865865	0.0121502	0.762358	0.819128	0.999985	0.999994	0.999992	0.926198	1	1	0.691908	0.796034
BIOCARTA_EPO_PATHWAY	Pathway_700	JUN(3), MAP2K1(1), PLCG1(1), RAF1(1), CSNK2A1(0), ELK1(0), EPO(0), EPOR(0), FOS(0), GRB2(0), HRAS(0), JAK2(0), MAPK3(0), MAPK8(0), PTPN6(0), SHC1(0), SOS1(0), STAT5A(0), STAT5B(0)	0.999999	0.999997	0.999981	0.588795	0.960727	0.999944	NA	0.999985	0.999994	0.999992	0.938286	1	1	0.858683	0.999995
BIOCARTA_ERK_PATHWAY	Pathway_1072	IGF1R(1), MAP2K1(1), RAF1(1), EGFR(0), ELK1(0), GNAS(0), GNB1(0), GNGT1(0), GRB2(0), HRAS(0), ITGB1(0), MAP2K2(0), MAPK1(0), MAPK3(0), MKNK1(0), MKNK2(0), MYC(0), NGF(0), NGFR(0), PDGFRA(0), PPP2CA(0), PTPRR(0), RPS6KA1(0), RPS6KA5(0), SHC1(0), SOS1(0), SRC(0), STAT3(0)	0.999999	0.999997	0.999981	0.892194	0.963145	0.509709	0.941437	0.999985	0.905616	0.999992	0.999917	1	1	0.999994	0.999995
BIOCARTA_ERK5_PATHWAY	Pathway_570	PLCG1(1), AKT1(0), CREB1(0), GRB2(0), HRAS(0), MAPK1(0), MAPK3(0), MAPK7(0), MEF2A(0), MEF2C(0), MEF2D(0), NTRK1(0), PIK3CA(0), PIK3CG(0), PIK3R1(0), RPS6KA1(0), SHC1(0)	0.999999	0.999997	NA	NA	0.810533	0.999944	1	0.999985	0.999994	0.999992	0.999917	NA	1	0.999994	0.999995
BIOCARTA_ERYTH_PATHWAY	Pathway_1124	CSF2(0), CSF3(0), EPO(0), FLT3(0), IGF1(0), IL11(0), IL1A(0), IL3(0), IL6(0), IL9(0), KITLG(0), TGFB1(0), TGFB2(0), TGFB3(0)	0.999999	0.999997	NA	NA	NA	NA	NA	NA	NA	NA	NA	NA	1	0.999994	0.999995
BIOCARTA_ETC_PATHWAY	Pathway_48	SLC25A6(1), ATP5A1(0), CYCS(0), GPD2(0), NDUFA1(0), SDHA(0), SDHB(0), SDHC(0), SDHD(0), SLC25A4(0), UQCRC1(0)	0.999999	0.999997	0.999981	NA	NA	0.24548	0.624763	NA	NA	0.463343	0.96945	NA	1	0.999994	0.999995
BIOCARTA_ETS_PATHWAY	Pathway_1097	JUN(3), DDX20(2), ETS1(1), HDAC2(1), NCOR2(1), RBL1(1), CSF1(0), CSF1R(0), E2F1(0), E2F4(0), ETS2(0), ETV3(0), FOS(0), HDAC5(0), HRAS(0), RBL2(0), SIN3A(0), SIN3B(0)	0.999999	0.999997	0.999981	0.790669	0.960727	0.999944	1	0.999985	0.999994	0.757829	0.735369	1	1	0.999994	0.999995
BIOCARTA_EXTRINSIC_PATHWAY	Pathway_1195	FGG(1), TFPI(1), F10(0), F2(0), F2R(0), F3(0), F5(0), F7(0), FGA(0), FGB(0), PROC(0), PROS1(0), SERPINC1(0)	0.999999	0.999997	NA	NA	NA	0.416164	NA	NA	NA	NA	NA	1	1	0.904774	0.999995
BIOCARTA_FCER1_PATHWAY	Pathway_597	JUN(3), CALM1(1), CALM2(1), LYN(1), MAP2K1(1), PLCG1(1), RAF1(1), BTK(0), CALM3(0), ELK1(0), FCER1A(0), FCER1G(0), FOS(0), GRB2(0), HRAS(0), MAP2K4(0), MAP2K7(0), MAP3K1(0), MAPK1(0), MAPK3(0), MAPK8(0), NFATC1(0), NFATC2(0), NFATC3(0), NFATC4(0), PAK2(0), PIK3CA(0), PIK3CG(0), PIK3R1(0), PLA2G4A(0), PPP3CA(0), PPP3CB(0), PPP3CC(0), PRKCB(0), SHC1(0), SOS1(0), SYK(0), VAV1(0)	0.999999	0.999997	NA	0.800484	0.960727	0.508876	0.953698	0.999985	0.999994	0.999992	0.999917	1	1	0.999994	0.999995
BIOCARTA_FIBRINOLYSIS_PATHWAY	Pathway_1197	FGG(1), CPB2(0), F13A1(0), F2(0), F2R(0), FGA(0), FGB(0), PLAT(0), PLAU(0), PLG(0), SERPINB2(0), SERPINE1(0)	0.999999	0.999997	NA	NA	NA	0.416164	NA	NA	NA	NA	NA	NA	1	0.999994	0.999995
BIOCARTA_FMLP_PATHWAY	Pathway_524	MAPK14(2), CALM1(1), CALM2(1), MAP2K1(1), RAF1(1), CALM3(0), CAMK1(0), CAMK1G(0), ELK1(0), FPR1(0), GNA15(0), GNB1(0), GNGT1(0), HRAS(0), MAP2K2(0), MAP2K3(0), MAP2K6(0), MAP3K1(0), MAPK1(0), MAPK3(0), NCF2(0), NFATC1(0), NFATC2(0), NFATC3(0), NFATC4(0), NFKB1(0), NFKBIA(0), PAK1(0), PIK3C2G(0), PLCB1(0), PPP3CA(0), PPP3CB(0), PPP3CC(0), RAC1(0), RELA(0)	0.999999	0.999997	0.556814	0.651479	NA	0.785842	0.873558	0.999985	0.999994	0.474945	0.944453	1	1	0.999994	0.999995
BIOCARTA_FREE_PATHWAY	Pathway_384	XDH(1), GPX1(0), GSR(0), GSS(0), NFKB1(0), NOX1(0), RELA(0), SOD1(0), TNF(0)	0.999999	0.999997	NA	NA	NA	NA	NA	0.999985	0.999994	0.987731	0.999917	NA	1	0.999994	0.999995
BIOCARTA_G1_PATHWAY	Pathway_745	GSK3B(2), ATR(1), CCND1(1), CDKN2B(1), HDAC1(1), ABL1(0), ATM(0), CCNA1(0), CCNE1(0), CDC25A(0), CDK1(0), CDK2(0), CDK4(0), CDK6(0), CDKN1A(0), CDKN1B(0), CDKN2A(0), DHFR(0), E2F1(0), RB1(0), SKP2(0), SMAD3(0), SMAD4(0), TFDP1(0), TGFB1(0), TGFB2(0), TGFB3(0), TP53(0)	0.999999	0.999997	0.810308	0.985078	0.985234	0.939462	0.784261	0.999985	0.999994	0.999992	0.631032	1	1	0.999994	0.999995
BIOCARTA_GATA3_PATHWAY	Pathway_1130	MAPK14(2), IL13(1), PRKAR1B(1), GATA3(0), IL4(0), IL5(0), JUNB(0), MAF(0), MAP2K3(0), NFATC1(0), NFATC2(0), PRKACB(0), PRKACG(0), PRKAR1A(0), PRKAR2A(0), PRKAR2B(0)	0.999999	0.999997	NA	0.476184	0.34435	0.93268	1	0.999985	0.999994	0.969452	0.999917	1	1	0.999994	0.999995
BIOCARTA_GCR_PATHWAY	Pathway_439	HSP90AA1(3), ADRB2(1), ANXA1(1), CALM1(1), CALM2(1), AKT1(0), CALM3(0), CORIN(0), GNAS(0), GNB1(0), GNGT1(0), NFKB1(0), NOS3(0), NPPA(0), NR3C1(0), PIK3CA(0), PIK3CG(0), PIK3R1(0), RELA(0)	0.999999	0.999997	0.96868	0.526708	NA	0.509709	0.971282	0.999985	0.999994	0.999992	0.999917	1	1	0.999994	0.999995
BIOCARTA_GH_PATHWAY	Pathway_616	INSR(2), MAP2K1(1), PLCG1(1), RAF1(1), GHR(0), GRB2(0), HNF1A(0), HRAS(0), INS(0), IRS1(0), JAK2(0), MAPK1(0), MAPK3(0), PIK3CA(0), PIK3CG(0), PIK3R1(0), PRKCA(0), PRKCB(0), PTPN6(0), RPS6KA1(0), SHC1(0), SLC2A4(0), SOCS1(0), SOS1(0), SRF(0), STAT5A(0), STAT5B(0)	0.999999	0.999997	NA	NA	NA	0.937485	0.693523	0.999985	0.999994	0.999992	0.999917	1	1	0.916008	0.999995
BIOCARTA_GPCR_PATHWAY	Pathway_218	JUN(3), CALM1(1), CALM2(1), MAP2K1(1), PLCG1(1), PRKAR1B(1), RAF1(1), RPS6KA3(1), ADCY1(0), CALM3(0), CREB1(0), ELK1(0), FOS(0), GNAI1(0), GNAQ(0), GNAS(0), GNB1(0), GNGT1(0), HRAS(0), MAPK3(0), NFATC1(0), NFATC2(0), NFATC3(0), NFATC4(0), PPP3CA(0), PPP3CB(0), PPP3CC(0), PRKACB(0), PRKACG(0), PRKAR1A(0), PRKAR2A(0), PRKAR2B(0), PRKCA(0), PRKCB(0)	0.999999	0.999997	0.999981	0.972757	0.555488	0.426553	0.542725	0.999985	0.999994	0.999992	0.999917	1	1	0.999994	0.999995
BIOCARTA_GRANULOCYTES_PATHWAY	Pathway_896	ICAM1(1), C5(0), CSF3(0), IFNG(0), IL1A(0), ITGAL(0), ITGAM(0), ITGB2(0), SELL(0), SELP(0), SELPLG(0), TNF(0)	0.999999	0.999997	NA	NA	NA	NA	NA	NA	NA	NA	NA	NA	1	0.999994	0.999995
BIOCARTA_HDAC_PATHWAY	Pathway_574	INSR(2), MAPK14(2), CALM1(1), CALM2(1), IGF1R(1), YWHAH(1), AKT1(0), CABIN1(0), CALM3(0), CAMK1(0), CAMK1G(0), HDAC5(0), IGF1(0), INS(0), MAP2K6(0), MAPK7(0), MEF2A(0), MEF2C(0), MEF2D(0), MYOD1(0), NFATC1(0), NFATC2(0), PIK3CA(0), PIK3CG(0), PIK3R1(0), PPP3CA(0), PPP3CB(0), PPP3CC(0)	0.999999	0.999997	0.999981	0.427075	0.963145	0.166269	0.798893	0.999985	0.999994	0.984798	0.999917	1	1	0.939999	0.999995
BIOCARTA_HIF_PATHWAY	Pathway_407	HSP90AA1(3), JUN(3), P4HB(2), LDHA(1), ARNT(0), ASPH(0), COPS5(0), CREB1(0), EDN1(0), EP300(0), EPO(0), HIF1A(0), NOS3(0), VEGFA(0), VHL(0)	0.999999	0.999997	0.999981	0.374404	0.947316	0.53779	0.965349	0.999985	0.999994	0.94266	0.999917	1	1	0.999994	0.999995
BIOCARTA_HSP27_PATHWAY	Pathway_1017	CASP9(1), ACTA1(0), APAF1(0), BCL2(0), CASP3(0), CYCS(0), DAXX(0), FAS(0), FASLG(0), HSPB1(0), IL1A(0), MAPKAPK2(0), MAPKAPK3(0), TNF(0)	0.999999	0.999997	NA	NA	NA	0.998999	1	0.999985	0.999994	0.896785	0.719353	NA	1	0.999994	0.999995
BIOCARTA_IGF1_PATHWAY	Pathway_632	JUN(3), IGF1R(1), MAP2K1(1), RAF1(1), CSNK2A1(0), ELK1(0), FOS(0), GRB2(0), HRAS(0), IGF1(0), IRS1(0), MAPK3(0), MAPK8(0), PIK3CA(0), PIK3CG(0), PIK3R1(0), PTPN11(0), RASA1(0), SHC1(0), SOS1(0), SRF(0)	0.999999	0.999997	0.999981	0.588795	0.960727	0.658998	1	0.999985	0.999994	0.999992	0.999917	1	1	0.999994	0.999995
BIOCARTA_IGF1R_PATHWAY	Pathway_212	IGF1R(1), MAP2K1(1), PRKAR1B(1), RAF1(1), YWHAH(1), ADCY1(0), AKT1(0), BAD(0), GRB2(0), HRAS(0), IRS1(0), MAPK1(0), MAPK3(0), PIK3CA(0), PIK3R1(0), PRKACB(0), PRKACG(0), PRKAR1A(0), PRKAR2A(0), PRKAR2B(0), RPS6KA1(0), SHC1(0), SOS1(0)	0.999999	0.999997	0.999981	0.43939	0.433358	0.64605	0.756862	0.999985	0.999994	0.804227	0.969586	1	1	0.999994	0.999995
BIOCARTA_IL10_PATHWAY	Pathway_749	STAT6(1), BLVRA(0), BLVRB(0), HMOX1(0), IL10(0), IL10RA(0), IL10RB(0), IL1A(0), IL6(0), JAK1(0), STAT1(0), STAT2(0), STAT3(0), STAT4(0), STAT5A(0), STAT5B(0), TNF(0)	0.999999	0.999997	NA	NA	NA	NA	0.912504	0.999985	0.999994	0.999992	0.999917	NA	1	0.795832	0.999995
BIOCARTA_IL12_PATHWAY	Pathway_901	JUN(3), MAPK14(2), CCR5(1), CD3D(1), CD247(0), CD3E(0), CD3G(0), CXCR3(0), ETV5(0), IFNG(0), IL12A(0), IL12B(0), IL12RB1(0), IL12RB2(0), IL18(0), IL18R1(0), JAK2(0), MAP2K6(0), MAPK8(0), STAT4(0), TYK2(0)	0.999999	0.999997	NA	NA	NA	NA	NA	0.999985	0.999994	0.999992	0.999917	1	1	0.999994	0.999995
BIOCARTA_IL17_PATHWAY	Pathway_1221	CD3D(1), CD2(0), CD247(0), CD34(0), CD3E(0), CD3G(0), CD4(0), CD58(0), CD8A(0), CSF3(0), IL17A(0), IL3(0), IL6(0), KITLG(0)	0.999999	0.999997	NA	NA	NA	NA	NA	NA	NA	NA	NA	NA	1	0.999994	0.999995
BIOCARTA_IL1R_PATHWAY	Pathway_1054	JUN(3), MAPK14(2), IFNB1(1), TAB1(1), CHUK(0), ECSIT(0), IKBKB(0), IL1A(0), IL1B(0), IL1R1(0), IL1RAP(0), IL1RN(0), IL6(0), IRAK1(0), IRAK2(0), IRAK3(0), MAP2K3(0), MAP2K6(0), MAP3K1(0), MAP3K14(0), MAP3K7(0), MAPK8(0), MYD88(0), NFKB1(0), NFKBIA(0), RELA(0), TGFB1(0), TGFB2(0), TGFB3(0), TNF(0), TOLLIP(0), TRAF6(0)	0.999999	0.999997	0.96957	NA	NA	NA	0.668385	0.999985	0.999994	0.999992	0.999917	1	1	0.999994	0.999995
BIOCARTA_IL2_PATHWAY	Pathway_1077	JUN(3), MAP2K1(1), RAF1(1), CSNK2A1(0), ELK1(0), FOS(0), GRB2(0), HRAS(0), IL2(0), IL2RA(0), IL2RB(0), IL2RG(0), JAK1(0), JAK3(0), LCK(0), MAPK3(0), MAPK8(0), SHC1(0), SOS1(0), STAT5A(0), STAT5B(0), SYK(0)	0.999999	0.999997	0.999981	0.588795	0.960727	0.999944	0.893674	0.999985	0.999994	0.999992	0.999917	1	1	0.999994	0.999995
BIOCARTA_IL22BP_PATHWAY	Pathway_1181	STAT6(1), IL10RA(0), IL22(0), IL22RA1(0), IL22RA2(0), JAK1(0), JAK2(0), JAK3(0), SOCS3(0), STAT1(0), STAT2(0), STAT3(0), STAT4(0), STAT5A(0), STAT5B(0), TYK2(0)	0.999999	0.999997	NA	NA	NA	NA	1	0.999985	0.999994	0.999992	NA	NA	1	0.999994	0.999995
BIOCARTA_IL2RB_PATHWAY	Pathway_591	PPIA(2), RAF1(1), AKT1(0), BAD(0), BCL2(0), BCL2L1(0), CBL(0), CFLAR(0), CRKL(0), E2F1(0), FAS(0), FASLG(0), FOS(0), GRB2(0), HRAS(0), IKZF3(0), IL2RA(0), IL2RB(0), IL2RG(0), IRS1(0), JAK1(0), JAK3(0), MAPK1(0), MAPK3(0), MYC(0), NMI(0), PIK3CA(0), PIK3CG(0), PIK3R1(0), PTPN6(0), RPS6KB1(0), SHC1(0), SOCS1(0), SOCS3(0), SOS1(0), STAT5A(0), STAT5B(0), SYK(0)	0.999999	0.999997	0.999981	0.734369	0.593204	0.999944	0.991594	0.999985	0.999994	0.999992	0.999917	1	1	0.999994	0.999995
BIOCARTA_IL3_PATHWAY	Pathway_1095	MAP2K1(1), RAF1(1), CSF2RB(0), FOS(0), GRB2(0), HRAS(0), IL3(0), IL3RA(0), JAK2(0), MAPK3(0), PTPN6(0), SHC1(0), SOS1(0), STAT5A(0), STAT5B(0)	0.999999	0.999997	NA	NA	NA	NA	NA	0.999985	0.999994	0.999992	0.999917	1	1	0.999994	0.999995
BIOCARTA_IL4_PATHWAY	Pathway_989	STAT6(1), AKT1(0), GRB2(0), IL2RG(0), IL4(0), IL4R(0), IRS1(0), JAK1(0), JAK3(0), RPS6KB1(0), SHC1(0)	0.999999	0.999997	NA	NA	NA	NA	NA	0.999985	0.999994	0.999992	0.999917	NA	1	0.999994	0.999995
BIOCARTA_IL5_PATHWAY	Pathway_1126	CCR3(1), CCL11(0), CD4(0), HLA-DRA(0), HLA-DRB1(0), IL1B(0), IL4(0), IL5(0), IL5RA(0), IL6(0)	0.999999	0.999997	NA	NA	NA	NA	NA	NA	NA	NA	NA	NA	1	0.999994	0.999995
BIOCARTA_IL6_PATHWAY	Pathway_1079	JUN(3), MAP2K1(1), RAF1(1), CEBPB(0), CSNK2A1(0), ELK1(0), FOS(0), GRB2(0), HRAS(0), IL6(0), IL6R(0), IL6ST(0), JAK1(0), JAK2(0), JAK3(0), MAPK3(0), PTPN11(0), SHC1(0), SOS1(0), SRF(0), STAT3(0), TYK2(0)	0.999999	0.999997	0.999981	0.588795	0.960727	0.781329	1	0.999985	0.999994	0.999992	0.999917	1	1	0.999994	0.999995
BIOCARTA_IL7_PATHWAY	Pathway_582	FYN(1), BCL2(0), CREBBP(0), EP300(0), IL2RG(0), IL7(0), IL7R(0), JAK1(0), JAK3(0), LCK(0), NMI(0), PIK3CA(0), PIK3CG(0), PIK3R1(0), PTK2B(0), STAT5A(0), STAT5B(0)	0.999999	0.999997	0.551499	NA	NA	0.714454	0.830667	0.999985	0.999994	0.991505	0.787194	NA	1	0.999994	0.999995
BIOCARTA_INFLAM_PATHWAY	Pathway_895	IFNB1(1), IL13(1), PDGFA(1), CD4(0), CSF1(0), CSF2(0), CSF3(0), HLA-DRA(0), HLA-DRB1(0), IFNG(0), IL10(0), IL11(0), IL12A(0), IL12B(0), IL15(0), IL1A(0), IL2(0), IL3(0), IL4(0), IL5(0), IL6(0), IL7(0), LTA(0), TGFB1(0), TGFB2(0), TGFB3(0), TNF(0)	0.999999	0.999997	NA	NA	NA	NA	NA	NA	NA	NA	NA	1	1	0.999994	0.999995
BIOCARTA_INSULIN_PATHWAY	Pathway_577	JUN(3), INSR(2), MAP2K1(1), RAF1(1), CSNK2A1(0), ELK1(0), FOS(0), GRB2(0), HRAS(0), INS(0), IRS1(0), MAPK3(0), MAPK8(0), PIK3CA(0), PIK3CG(0), PIK3R1(0), PTPN11(0), RASA1(0), SHC1(0), SLC2A4(0), SOS1(0), SRF(0)	0.999999	0.999997	0.999981	0.588795	0.960727	0.658998	1	0.999985	0.999994	0.999992	0.999917	1	1	0.999994	0.999995
BIOCARTA_INTRINSIC_PATHWAY	Pathway_1196	FGG(1), COL4A1(0), COL4A2(0), COL4A3(0), COL4A4(0), COL4A5(0), COL4A6(0), F10(0), F11(0), F12(0), F2(0), F2R(0), F5(0), F8(0), F9(0), FGA(0), FGB(0), KLKB1(0), KNG1(0), PROC(0), PROS1(0), SERPINC1(0), SERPING1(0)	0.999999	0.999997	NA	NA	NA	0.36235	0.807651	NA	NA	NA	NA	NA	1	0.970354	0.999995
BIOCARTA_KERATINOCYTE_PATHWAY	Pathway_1048	JUN(3), MAPK14(2), ETS1(1), MAP2K1(1), RAF1(1), TRAF2(1), BCL2(0), CEBPA(0), CHUK(0), DAXX(0), EGF(0), EGFR(0), ETS2(0), FAS(0), FASLG(0), FOS(0), HOXA7(0), HRAS(0), IKBKB(0), MAP2K3(0), MAP2K4(0), MAP2K6(0), MAP2K7(0), MAP3K1(0), MAP3K14(0), MAP3K5(0), MAPK1(0), MAPK13(0), MAPK3(0), MAPK8(0), NFKB1(0), NFKBIA(0), PPP2CA(0), PRKCA(0), PRKCB(0), PRKCD(0), PRKCE(0), PRKCG(0), PRKCH(0), PRKCQ(0), RE…	0.999999	0.999997	0.999981	0.999422	0.960727	0.519976	0.841733	0.999985	0.999994	0.991505	0.947466	1	1	0.999994	0.999995
BIOCARTA_LAIR_PATHWAY	Pathway_1123	ICAM1(1), C3(0), C5(0), C6(0), C7(0), IL1A(0), IL6(0), ITGA4(0), ITGAL(0), ITGB1(0), ITGB2(0), KNG1(0), SELP(0), SELPLG(0), TNF(0), VCAM1(0)	0.999999	0.999997	NA	NA	NA	NA	NA	NA	NA	NA	NA	NA	1	0.999994	0.999995
BIOCARTA_LEPTIN_PATHWAY	Pathway_155	ACACA(0), CPT1A(0), LEP(0), LEPR(0), PRKAA1(0), PRKAA2(0), PRKAB1(0), PRKAB2(0), PRKAG1(0), PRKAG2(0), PRKAG3(0)	0.999999	0.999997	0.999981	NA	NA	0.864007	NA	0.999985	0.999994	0.999992	0.860094	NA	1	0.999994	0.999995
BIOCARTA_LYM_PATHWAY	Pathway_1122	ICAM1(1), CD34(0), IL1A(0), ITGA4(0), ITGAL(0), ITGB1(0), ITGB2(0), SELL(0), VCAM1(0)	0.999999	0.999997	NA	NA	NA	NA	NA	NA	NA	NA	NA	NA	1	0.999994	0.999995
BIOCARTA_MAL_PATHWAY	Pathway_1040	MAL(1), MAP2K1(1), RAF1(1), ACTA1(0), CDC42(0), DIAPH1(0), HNF1A(0), HRAS(0), LIMK1(0), MAP2K2(0), MAP3K1(0), MAP4K2(0), MAPK1(0), MAPK3(0), MAPK8(0), RAC1(0), RHOA(0), ROCK1(0), SRF(0)	0.999999	0.999997	0.999981	NA	NA	0.950812	1	0.999985	0.999994	0.999992	0.999917	1	1	0.999994	0.999995
BIOCARTA_MAPK_PATHWAY	Pathway_1000	JUN(3), ATF2(2), MAPK14(2), MAP2K1(1), MAP3K13(1), MAP3K9(1), MAP4K5(1), MAPK6(1), MAPK9(1), RAF1(1), RPS6KA3(1), TRAF2(1), ARAF(0), BRAF(0), CEBPA(0), CHUK(0), CREB1(0), DAXX(0), ELK1(0), FOS(0), GRB2(0), HRAS(0), IKBKB(0), MAP2K2(0), MAP2K3(0), MAP2K4(0), MAP2K5(0), MAP2K6(0), MAP2K7(0), MAP3K1(0), MAP3K10(0), MAP3K11(0), MAP3K12(0), MAP3K14(0), MAP3K2(0), MAP3K3(0), MAP3K4(0), MAP3K5(0), MAP3K…	0.999999	0.999997	0.999981	0.260049	0.669639	0.999944	0.873558	0.999985	0.999994	0.883436	0.546499	1	1	0.999994	0.999995
BIOCARTA_MCALPAIN_PATHWAY	Pathway_1069	EZR(1), PRKAR1B(1), ACTA1(0), CAPN1(0), CAPN2(0), CAPNS1(0), CAPNS2(0), CXCR3(0), EGF(0), EGFR(0), HRAS(0), ITGA1(0), ITGB1(0), MAPK1(0), MAPK3(0), MYL2(0), MYLK(0), PRKACB(0), PRKACG(0), PRKAR1A(0), PRKAR2A(0), PRKAR2B(0), PTK2(0), PXN(0), TLN1(0)	0.999999	0.999997	0.64491	0.476184	0.350463	0.272377	0.783016	0.999985	0.999994	0.964677	0.890938	1	1	0.999994	0.999995
BIOCARTA_MEF2D_PATHWAY	Pathway_1144	CALM1(1), CALM2(1), HDAC1(1), HDAC2(1), CABIN1(0), CALM3(0), CAPN2(0), CAPNS1(0), CAPNS2(0), EP300(0), MEF2D(0), NFATC1(0), NFATC2(0), PPP3CA(0), PPP3CB(0), PPP3CC(0), PRKCA(0), PRKCB(0)	0.999999	0.999997	0.999981	0.907471	0.275724	0.4831	0.992263	0.999985	0.999994	0.999992	0.999917	1	1	0.999994	0.999995
BIOCARTA_MITOCHONDRIA_PATHWAY	Pathway_1012	DFFA(2), AIFM1(1), BAK1(1), CASP8(1), CASP9(1), ENDOG(1), APAF1(0), BAX(0), BCL2(0), BCL2L1(0), BID(0), BIK(0), BIRC2(0), BIRC3(0), CASP3(0), CASP6(0), CASP7(0), CYCS(0), DFFB(0), DIABLO(0), XIAP(0)	0.999999	0.999997	0.999981	NA	NA	0.848035	0.493852	0.999985	0.999994	0.999992	0.952064	1	1	0.999994	0.999995
BIOCARTA_MONOCYTE_PATHWAY	Pathway_1285	ICAM1(1), CD44(0), ITGA4(0), ITGAL(0), ITGAM(0), ITGB1(0), ITGB2(0), SELE(0), SELL(0), SELP(0)	0.999999	0.999997	NA	NA	NA	NA	NA	NA	NA	0.999992	0.999917	NA	1	0.999994	0.999995
BIOCARTA_MTOR_PATHWAY	Pathway_552	RPS6(5), EIF3A(4), EIF4E(1), EIF4EBP1(1), EIF4G1(1), TSC2(1), AKT1(0), EIF4A1(0), EIF4A2(0), EIF4B(0), EIF4G2(0), EIF4G3(0), FKBP1A(0), MKNK1(0), MTOR(0), PDK2(0), PDPK1(0), PIK3CA(0), PIK3R1(0), PPP2CA(0), PTEN(0), RPS6KB1(0), TSC1(0)	0.999999	0.999997	0.881206	0.745448	0.0775613	0.405618	0.341056	0.999985	0.999994	0.999992	0.999917	1	1	0.999994	0.999995
BIOCARTA_NEUROTRANSMITTERS_PATHWAY	Pathway_396	TPH1(1), DBH(0), GAD1(0), HDC(0), PNMT(0), TH(0)	0.999999	0.999997	NA	NA	NA	NA	NA	NA	NA	NA	NA	NA	1	0.999994	0.999995
BIOCARTA_NFAT_PATHWAY	Pathway_641	GSK3B(2), MAPK14(2), CALM1(1), CALM2(1), CSNK1A1(1), MAP2K1(1), PRKAR1B(1), RAF1(1), ACTA1(0), AGT(0), AKT1(0), CALM3(0), CALR(0), CAMK1(0), CAMK1G(0), CAMK4(0), CREBBP(0), CTF1(0), EDN1(0), F2(0), FGF2(0), FKBP1A(0), GATA4(0), HAND1(0), HAND2(0), HBEGF(0), HRAS(0), IGF1(0), LIF(0), MAPK1(0), MAPK3(0), MAPK8(0), MEF2C(0), MYH2(0), NFATC1(0), NFATC2(0), NFATC3(0), NFATC4(0), NKX2-5(0), NPPA(0), PI…	0.999999	0.999997	0.999981	0.969079	0.984903	0.999944	1	0.999985	0.999994	0.999992	0.999917	1	1	0.916008	0.999995
BIOCARTA_NFKB_PATHWAY	Pathway_1057	TAB1(1), CHUK(0), FADD(0), IKBKB(0), IKBKG(0), IL1A(0), IL1R1(0), IRAK1(0), MAP3K1(0), MAP3K14(0), MAP3K7(0), MYD88(0), NFKB1(0), NFKBIA(0), RELA(0), RIPK1(0), TLR4(0), TNF(0), TNFAIP3(0), TNFRSF1A(0), TNFRSF1B(0), TRADD(0), TRAF6(0)	0.999999	0.999997	0.999981	NA	NA	NA	NA	0.999985	0.999994	0.861413	0.999917	NA	1	0.999994	0.999995
BIOCARTA_NGF_PATHWAY	Pathway_627	JUN(3), MAP2K1(1), PLCG1(1), RAF1(1), CSNK2A1(0), ELK1(0), FOS(0), GRB2(0), HRAS(0), MAPK3(0), MAPK8(0), NGF(0), NGFR(0), PIK3CA(0), PIK3CG(0), PIK3R1(0), SHC1(0), SOS1(0)	0.999999	0.999997	0.999981	0.588795	0.960727	0.999944	1	0.999985	0.999994	0.999992	0.999917	1	1	0.999994	0.999995
BIOCARTA_NKT_PATHWAY	Pathway_899	CCR3(1), CCR5(1), CCR1(0), CCR2(0), CCR4(0), CCR7(0), CD28(0), CD4(0), CD40LG(0), CSF2(0), CXCR3(0), CXCR4(0), IFNG(0), IFNGR1(0), IFNGR2(0), IL12A(0), IL12B(0), IL12RB1(0), IL12RB2(0), IL18R1(0), IL2(0), IL4(0), IL4R(0), IL5(0), TGFB1(0), TGFB2(0), TGFB3(0)	0.999999	0.999997	NA	NA	NA	NA	NA	NA	NA	0.999992	0.999917	1	1	0.999994	0.999995
BIOCARTA_NO1_PATHWAY	Pathway_301	HSP90AA1(3), CALM1(1), CALM2(1), PDE3A(1), PRKAR1B(1), ACTA1(0), AKT1(0), BDKRB2(0), CALM3(0), CAV1(0), CHRM1(0), CHRNA1(0), FLT1(0), FLT4(0), KDR(0), KNG1(0), NOS3(0), PDE2A(0), PDE3B(0), PRKACB(0), PRKACG(0), PRKAR1A(0), PRKAR2A(0), PRKAR2B(0), PRKG1(0), PRKG2(0), RYR2(0), SLC7A1(0), TNNI1(0), VEGFA(0)	0.999999	0.999997	0.999981	0.686283	0.34435	0.482863	0.964536	0.999985	0.999994	0.858389	0.999917	1	1	0.999994	0.999995
BIOCARTA_NO2IL12_PATHWAY	Pathway_425	CCR5(1), CD3D(1), CD2(0), CD247(0), CD3E(0), CD3G(0), CD4(0), CXCR3(0), IFNG(0), IL12A(0), IL12B(0), IL12RB1(0), IL12RB2(0), JAK2(0), NOS2(0), STAT4(0), TYK2(0)	0.999999	0.999997	NA	NA	NA	NA	NA	NA	NA	NA	NA	1	1	0.999994	0.999995
BIOCARTA_NOS1_PATHWAY	Pathway_421	CALM1(1), CALM2(1), GRIN1(1), NOS1(1), PRKAR1B(1), CALM3(0), DLG4(0), GRIN2A(0), GRIN2C(0), GRIN2D(0), PPP3CA(0), PPP3CB(0), PPP3CC(0), PRKACB(0), PRKACG(0), PRKAR1A(0), PRKAR2A(0), PRKAR2B(0), PRKCA(0), PRKCB(0)	0.999999	0.999997	NA	0.907471	0.672001	0.509898	0.935049	0.999985	0.999994	0.999992	0.903982	1	1	0.999994	0.999995
BIOCARTA_NTHI_PATHWAY	Pathway_1044	MAPK14(2), TLR2(1), CHUK(0), CREBBP(0), DUSP1(0), EP300(0), IKBKB(0), IL1B(0), MAP2K3(0), MAP2K6(0), MAP3K14(0), MAP3K7(0), MAPK11(0), MYD88(0), NFKB1(0), NFKBIA(0), NR3C1(0), RELA(0), SMAD3(0), SMAD4(0), TGFBR1(0), TGFBR2(0), TNF(0)	0.999999	0.999997	0.556814	NA	NA	0.450814	0.624763	0.999985	0.999994	0.953325	0.954899	1	1	0.999994	0.999995
BIOCARTA_NUCLEARRS_PATHWAY	Pathway_451	ABCB1(2), ABCB4(1), ABCC3(1), NR0B2(1), PPARG(1), ABCB11(0), CYP1A2(0), CYP2E1(0), NR1H3(0), NR1H4(0), NR1I3(0), PPARA(0), PPARD(0), RARA(0)	0.999999	0.999997	NA	NA	NA	NA	0.542725	NA	NA	NA	NA	1	1	0.749554	0.990085
BIOCARTA_P38MAPK_PATHWAY	Pathway_723	ATF2(2), HMGN1(2), MAPK14(2), MAP3K9(1), TRAF2(1), CDC42(0), CREB1(0), DAXX(0), DDIT3(0), ELK1(0), GRB2(0), HRAS(0), HSPB1(0), MAP2K4(0), MAP2K6(0), MAP3K1(0), MAP3K5(0), MAP3K7(0), MAPKAPK2(0), MAPKAPK5(0), MAX(0), MEF2A(0), MEF2C(0), MEF2D(0), MKNK1(0), MYC(0), PLA2G4A(0), RAC1(0), RAPGEF2(0), RIPK1(0), RPS6KA5(0), SHC1(0), STAT1(0), TGFB1(0), TGFB2(0), TGFB3(0), TGFBR1(0), TRADD(0)	0.999999	0.999997	0.481435	0.414163	0.779221	0.771917	0.215605	0.999985	0.999994	0.999992	0.999917	1	1	0.999994	0.999995
BIOCARTA_PARKIN_PATHWAY	Pathway_1259	UBE2G2(1), GPR37(0), PARK2(0), SNCA(0), SNCAIP(0), SUMO1(0), UBE2E2(0), UBE2F(0), UBE2G1(0), UBE2L3(0), UBE2L6(0)	0.999999	0.999997	NA	NA	NA	NA	NA	0.999985	0.999994	0.999992	0.999917	NA	1	0.999994	0.999995
BIOCARTA_PGC1A_PATHWAY	Pathway_938	CALM1(1), CALM2(1), CAMK2B(1), CAMK2G(1), YWHAH(1), CALM3(0), CAMK1(0), CAMK1G(0), CAMK2A(0), CAMK2D(0), CAMK4(0), ESRRA(0), HDAC5(0), MEF2A(0), MEF2C(0), MEF2D(0), PPARA(0), PPARGC1A(0), PPP3CA(0), PPP3CB(0), PPP3CC(0), SLC2A4(0)	0.999999	0.999997	0.999981	0.580961	0.973373	0.385545	0.971204	0.999985	0.999994	0.999992	0.999917	1	1	0.999994	0.999995
BIOCARTA_PTC1_PATHWAY	Pathway_969	CCNB1(0), CCNH(0), CDC25A(0), CDC25B(0), CDC25C(0), CDK1(0), CDK7(0), MNAT1(0), PTCH1(0), SHH(0), XPO1(0)	0.999999	0.999997	0.999981	0.999422	0.881165	0.999944	0.893004	0.999985	0.999994	0.999992	0.999917	NA	1	0.999994	0.999995
BIOCARTA_PTEN_PATHWAY	Pathway_553	FOXO3(2), ILK(1), AKT1(0), BCAR1(0), CDKN1B(0), FASLG(0), GRB2(0), ITGB1(0), MAPK1(0), MAPK3(0), PDK2(0), PDPK1(0), PIK3CA(0), PIK3R1(0), PTEN(0), PTK2(0), SHC1(0), SOS1(0)	0.999999	0.999997	0.934601	NA	NA	0.999944	1	0.999985	0.999994	0.912431	0.958646	1	1	0.999994	0.999995
BIOCARTA_PYK2_PATHWAY	Pathway_693	JUN(3), MAPK14(2), CALM1(1), CALM2(1), MAP2K1(1), PLCG1(1), RAF1(1), BCAR1(0), CALM3(0), CRKL(0), GNAQ(0), GRB2(0), HRAS(0), MAP2K2(0), MAP2K3(0), MAP2K4(0), MAP3K1(0), MAPK1(0), MAPK3(0), MAPK8(0), PAK1(0), PRKCA(0), PRKCB(0), PTK2B(0), RAC1(0), SHC1(0), SOS1(0), SRC(0)	0.999999	0.999997	0.999981	0.651479	0.810533	0.999944	0.970474	0.999985	0.999994	0.999992	0.966021	1	1	0.999994	0.999995
BIOCARTA_RACCYCD_PATHWAY	Pathway_589	CCND1(1), RAF1(1), AKT1(0), CCNE1(0), CDK2(0), CDK4(0), CDK6(0), CDKN1A(0), CDKN1B(0), CHUK(0), E2F1(0), HRAS(0), IKBKB(0), IKBKG(0), MAPK1(0), MAPK3(0), NFKB1(0), NFKBIA(0), PAK1(0), PIK3CA(0), PIK3R1(0), RAC1(0), RB1(0), RELA(0), RHOA(0), TFDP1(0)	0.999999	0.999997	0.999981	0.995803	0.523505	0.568375	0.912504	0.999985	0.999994	0.794263	0.918761	1	1	0.773494	0.999995
BIOCARTA_RANKL_PATHWAY	Pathway_1096	IFNAR1(1), IFNB1(1), EIF2AK2(0), FOS(0), FOSL1(0), FOSL2(0), IFNAR2(0), IRF9(0), MAPK8(0), NFKB1(0), RELA(0), TNFRSF11A(0), TNFSF11(0), TRAF6(0)	0.999999	0.999997	0.999981	NA	NA	NA	NA	0.999985	0.999994	NA	0.999917	1	1	0.999994	0.999995
BIOCARTA_RB_PATHWAY	Pathway_1030	CHEK1(2), MAPK14(2), WEE1(1), YWHAH(1), ATM(0), CDC25B(0), CDC25C(0), CDK1(0), CDK2(0), CDK4(0), MYT1(0), RB1(0), TP53(0)	0.999999	0.999997	0.999981	0.999422	0.837332	0.999944	0.950581	0.999985	0.999994	0.858389	0.999917	1	1	0.999994	0.999995
BIOCARTA_SALMONELLA_PATHWAY	Pathway_1037	ACTA1(0), ACTR2(0), ACTR3(0), ARPC1A(0), ARPC1B(0), ARPC2(0), ARPC3(0), ARPC4(0), ARPC5(0), CDC42(0), RAC1(0), WASF1(0), WASL(0)	0.999999	0.999997	0.930999	0.999422	0.701645	0.999944	0.931474	NA	NA	0.924711	0.999917	NA	1	0.999994	0.999995
BIOCARTA_SHH_PATHWAY	Pathway_1154	GSK3B(2), PRKAR1B(1), DYRK1A(0), DYRK1B(0), GLI1(0), GLI2(0), GLI3(0), PRKACB(0), PRKACG(0), PRKAR1A(0), PRKAR2A(0), PRKAR2B(0), PTCH1(0), SHH(0), SMO(0), SUFU(0)	0.999999	0.999997	NA	0.476184	0.34435	0.999944	0.975483	0.999985	0.999994	0.999992	0.999917	1	1	0.999994	0.999995
BIOCARTA_SKP2E2F_PATHWAY	Pathway_1250	CDC34(1), CUL1(1), CCNA1(0), CCNE1(0), CDK2(0), E2F1(0), RB1(0), SKP1(0), SKP2(0), TFDP1(0)	0.999999	0.999997	NA	0.85653	0.608649	0.992674	0.797355	0.999985	0.999994	0.999992	0.999917	1	1	0.999994	0.999995
BIOCARTA_SPRY_PATHWAY	Pathway_1071	MAP2K1(1), RAF1(1), CBL(0), EGF(0), EGFR(0), GRB2(0), HRAS(0), MAPK1(0), MAPK3(0), PTPRB(0), RASA1(0), SHC1(0), SOS1(0), SPRY1(0), SPRY2(0), SPRY3(0), SPRY4(0), SRC(0)	0.999999	0.999997	0.999981	NA	NA	0.718795	1	0.999985	0.999994	0.999992	0.971694	1	1	0.727528	0.999995
BIOCARTA_STRESS_PATHWAY	Pathway_1046	JUN(3), MAPK14(2), TANK(1), TRAF2(1), ATF1(0), CASP2(0), CHUK(0), CRADD(0), IKBKB(0), IKBKG(0), LTA(0), MAP2K3(0), MAP2K4(0), MAP2K6(0), MAP3K1(0), MAP3K14(0), MAP4K2(0), MAPK8(0), NFKB1(0), NFKBIA(0), RELA(0), RIPK1(0), TNF(0), TNFRSF1A(0), TRADD(0)	0.999999	0.999997	0.999981	NA	NA	NA	NA	0.999985	0.999994	0.94266	0.999917	1	1	0.999994	0.999995
BIOCARTA_TALL1_PATHWAY	Pathway_1049	MAPK14(2), TRAF2(1), CHUK(0), MAP3K14(0), MAPK8(0), NFKB1(0), RELA(0), TNFRSF13B(0), TNFRSF13C(0), TNFRSF17(0), TNFSF13(0), TNFSF13B(0), TRAF3(0), TRAF5(0), TRAF6(0)	0.999999	0.999997	0.999981	NA	NA	NA	NA	0.999985	0.999994	0.886818	0.88461	1	1	0.999994	0.999995
BIOCARTA_TCAPOPTOSIS_PATHWAY	Pathway_1081	CCR5(1), CD3D(1), CD247(0), CD28(0), CD3E(0), CD3G(0), CD4(0), FAS(0), FASLG(0)	0.999999	0.999997	NA	NA	NA	NA	NA	NA	NA	NA	NA	1	1	0.999994	0.999995
BIOCARTA_TCRA_PATHWAY	Pathway_1283	CD3D(1), FYN(1), CD247(0), CD3E(0), CD3G(0), CD4(0), HLA-DRA(0), HLA-DRB1(0), LCK(0), PTPRC(0), ZAP70(0)	0.999999	0.999997	NA	NA	NA	NA	NA	NA	0.999994	NA	NA	1	1	0.999994	0.999995
BIOCARTA_TCYTOTOXIC_PATHWAY	Pathway_1291	CD3D(1), ICAM1(1), CD2(0), CD247(0), CD28(0), CD3E(0), CD3G(0), CD8A(0), ITGAL(0), ITGB2(0), PTPRC(0), THY1(0)	0.999999	0.999997	NA	NA	NA	NA	NA	NA	NA	NA	NA	1	1	0.999994	0.999995
BIOCARTA_THELPER_PATHWAY	Pathway_1292	CD3D(1), ICAM1(1), CD2(0), CD247(0), CD28(0), CD3E(0), CD3G(0), CD4(0), ITGAL(0), ITGB2(0), PTPRC(0), THY1(0)	0.999999	0.999997	NA	NA	NA	NA	NA	NA	NA	NA	NA	1	1	0.999994	0.999995
BIOCARTA_TID_PATHWAY	Pathway_882	DNAJA3(0), HSPA1A(0), IFNG(0), IFNGR1(0), IFNGR2(0), IKBKB(0), JAK2(0), LIN7A(0), NFKB1(0), NFKBIA(0), RB1(0), RELA(0), TNF(0), TNFRSF1A(0), TNFRSF1B(0), TP53(0), USH1C(0), WT1(0)	0.999999	0.999997	0.999981	0.824487	0.971354	0.999944	1	0.999985	0.999994	0.901215	0.915646	NA	1	0.999994	0.999995
BIOCARTA_TNFR2_PATHWAY	Pathway_1045	TANK(1), TRAF2(1), CHUK(0), DUSP1(0), IKBKAP(0), IKBKB(0), IKBKG(0), LTA(0), MAP3K1(0), MAP3K14(0), NFKB1(0), NFKBIA(0), RELA(0), RIPK1(0), TNFAIP3(0), TNFRSF1B(0), TRAF1(0), TRAF3(0)	0.999999	0.999997	0.999981	NA	NA	NA	NA	0.999985	0.999994	0.861413	0.999917	1	1	0.999994	0.999995
BIOCARTA_TOB1_PATHWAY	Pathway_903	CD3D(1), CD247(0), CD28(0), CD3E(0), CD3G(0), IFNG(0), IL2(0), IL2RA(0), IL4(0), SMAD3(0), SMAD4(0), TGFB1(0), TGFB2(0), TGFB3(0), TGFBR1(0), TGFBR2(0), TGFBR3(0), TOB1(0), TOB2(0)	0.999999	0.999997	NA	NA	NA	NA	NA	NA	NA	0.999992	0.999917	NA	1	0.999994	0.999995
BIOCARTA_TOLL_PATHWAY	Pathway_937	JUN(3), MAPK14(2), TAB1(1), TLR2(1), TLR7(1), TLR9(1), CD14(0), CHUK(0), ECSIT(0), EIF2AK2(0), ELK1(0), FOS(0), IKBKB(0), IKBKG(0), IRAK1(0), LY96(0), MAP2K3(0), MAP2K4(0), MAP2K6(0), MAP3K1(0), MAP3K14(0), MAP3K7(0), MAPK8(0), MYD88(0), NFKB1(0), NFKBIA(0), PGLYRP1(0), PPARA(0), RELA(0), TAB2(0), TIRAP(0), TLR10(0), TLR3(0), TLR4(0), TLR6(0), TOLLIP(0), TRAF6(0)	0.999999	0.999997	0.781139	NA	0.633257	0.999944	0.902091	0.999985	0.999994	0.869406	0.999917	1	1	0.994566	0.999995
BIOCARTA_TRKA_PATHWAY	Pathway_556	PLCG1(1), AKT1(0), GRB2(0), HRAS(0), NGF(0), NTRK1(0), PIK3CA(0), PIK3R1(0), PRKCA(0), PRKCB(0), SHC1(0), SOS1(0)	0.999999	0.999997	0.934601	NA	NA	0.999944	1	0.999985	0.999994	0.999992	0.999917	NA	1	0.999994	0.999995
BIOCARTA_VEGF_PATHWAY	Pathway_429	EIF2S2(2), EIF1(1), EIF2S3(1), ELAVL1(1), PLCG1(1), ARNT(0), EIF1AX(0), EIF2B1(0), EIF2B2(0), EIF2B3(0), EIF2B4(0), EIF2B5(0), EIF2S1(0), FLT1(0), FLT4(0), HIF1A(0), HRAS(0), KDR(0), NOS3(0), PIK3CA(0), PIK3CG(0), PIK3R1(0), PRKCA(0), PRKCB(0), PTK2(0), PXN(0), SHC1(0), VEGFA(0), VHL(0)	0.999999	0.999997	0.965196	NA	0.924477	0.950973	0.795132	0.999985	0.999994	0.999992	0.999917	1	1	0.999994	0.999995
BIOCARTA_VIP_PATHWAY	Pathway_702	CALM1(1), CALM2(1), PLCG1(1), PRKAR1B(1), CALM3(0), CHUK(0), EGR2(0), EGR3(0), GNAQ(0), MAP3K1(0), MYC(0), NFATC1(0), NFATC2(0), NFKB1(0), NFKBIA(0), PPP3CA(0), PPP3CB(0), PPP3CC(0), PRKACB(0), PRKACG(0), PRKAR1A(0), PRKAR2A(0), PRKAR2B(0), RELA(0), VIP(0), VIPR2(0)	0.999999	0.999997	0.999981	0.731213	0.473905	0.735245	1	0.999985	0.999994	0.999992	0.88587	1	1	0.999994	0.999995
BIOCARTA_VITCB_PATHWAY	Pathway_1289	P4HB(2), SLC2A3(1), COL4A1(0), COL4A2(0), COL4A3(0), COL4A4(0), COL4A5(0), COL4A6(0), SLC23A1(0), SLC23A2(0), SLC2A1(0)	0.999999	0.999997	NA	NA	NA	0.999944	0.871383	NA	NA	0.999992	0.659681	1	1	0.999994	0.999995
KEGG_ACUTE_MYELOID_LEUKEMIA	Pathway_606	AKT3(2), CCND1(1), EIF4EBP1(1), MAP2K1(1), NRAS(1), PIK3R2(1), PML(1), RAF1(1), TCF7L1(1), AKT1(0), AKT2(0), ARAF(0), BAD(0), BRAF(0), CCNA1(0), CEBPA(0), CHUK(0), FLT3(0), GRB2(0), HRAS(0), IKBKB(0), IKBKG(0), JUP(0), KIT(0), KRAS(0), LEF1(0), MAP2K2(0), MAPK1(0), MAPK3(0), MTOR(0), MYC(0), NFKB1(0), PIK3CA(0), PIK3CB(0), PIK3CD(0), PIK3CG(0), PIK3R1(0), PIK3R3(0), PIK3R5(0), PIM1(0), PIM2(0), P…	0.999999	0.999997	0.601427	0.591006	0.899352	0.876309	0.960647	0.999985	0.999994	0.999992	0.999917	1	1	0.999994	0.999995
KEGG_ADIPOCYTOKINE_SIGNALING_PATHWAY	Pathway_40	AKT3(2), PCK2(2), AGRP(1), MAPK9(1), NFKBIB(1), PCK1(1), POMC(1), TRAF2(1), ACACB(0), ACSL1(0), ACSL3(0), ACSL4(0), ACSL5(0), ACSL6(0), ADIPOQ(0), ADIPOR1(0), ADIPOR2(0), AKT1(0), AKT2(0), CAMKK1(0), CAMKK2(0), CD36(0), CHUK(0), CPT1A(0), CPT1B(0), CPT1C(0), G6PC(0), G6PC2(0), IKBKB(0), IKBKG(0), IRS1(0), IRS2(0), IRS4(0), JAK2(0), LEP(0), LEPR(0), MAPK10(0), MAPK8(0), MTOR(0), NFKB1(0), NFKBIA(0…	0.999999	0.999997	0.999981	0.98892	0.252385	0.999944	1	0.999985	0.999994	0.999992	0.947466	1	1	0.999994	0.999995
KEGG_ALDOSTERONE_REGULATED_SODIUM_REABSORPTION	Pathway_176	INSR(2), PIK3R2(1), ATP1A1(0), ATP1A2(0), ATP1A3(0), ATP1A4(0), ATP1B1(0), ATP1B2(0), ATP1B3(0), ATP1B4(0), FXYD2(0), FXYD4(0), HSD11B1(0), HSD11B2(0), IGF1(0), INS(0), IRS1(0), IRS2(0), IRS4(0), KCNJ1(0), KRAS(0), MAPK1(0), MAPK3(0), NEDD4L(0), NR3C2(0), PDPK1(0), PIK3CA(0), PIK3CB(0), PIK3CD(0), PIK3CG(0), PIK3R1(0), PIK3R3(0), PIK3R5(0), PRKCA(0), PRKCB(0), PRKCG(0), SCNN1A(0), SCNN1B(0), SCNN…	0.999999	0.999997	0.743169	0.321925	0.0213302	0.999944	0.894737	0.999985	0.999994	0.999992	0.999917	1	1	0.265963	0.922212
KEGG_ALLOGRAFT_REJECTION	Pathway_905	HLA-B(1), HLA-DMA(1), HLA-DOB(1), CD28(0), CD40(0), CD40LG(0), CD80(0), CD86(0), FAS(0), FASLG(0), GZMB(0), HLA-A(0), HLA-C(0), HLA-DMB(0), HLA-DOA(0), HLA-DPA1(0), HLA-DPB1(0), HLA-DQA1(0), HLA-DQA2(0), HLA-DQB1(0), HLA-DRA(0), HLA-DRB1(0), HLA-DRB3(0), HLA-DRB5(0), HLA-E(0), HLA-F(0), HLA-G(0), IFNG(0), IL10(0), IL12A(0), IL12B(0), IL2(0), IL4(0), IL5(0), PRF1(0), TNF(0)	0.999999	0.999997	NA	NA	NA	0.948255	0.63166	0.999985	NA	0.999992	0.999917	1	1	0.999994	0.999995
KEGG_ALZHEIMERS_DISEASE	Pathway_29	ATP2A2(3), ATP2A1(2), COX7A2L(2), GSK3B(2), ITPR3(2), NAE1(2), APOE(1), ATP5B(1), ATP5E(1), ATP5G1(1), CACNA1C(1), CALM1(1), CALM2(1), CASP8(1), CASP9(1), COX6A2(1), COX6B2(1), COX7A1(1), COX7A2(1), ERN1(1), GRIN1(1), NDUFA6(1), NDUFA8(1), NDUFB8(1), NDUFS5(1), NOS1(1), PLCB3(1), PPP3R2(1), PSEN2(1), UQCRQ(1), ADAM10(0), ADAM17(0), APAF1(0), APBB1(0), APP(0), ATF6(0), ATP2A3(0), ATP5A1(0), ATP5C1…	0.999999	0.999997	0.678317	0.731213	0.0881323	0.458822	0.742415	0.999985	0.999994	0.94165	0.479335	1	1	0.530594	0.999995
KEGG_APOPTOSIS	Pathway_572	AKT3(2), DFFA(2), AIFM1(1), CASP8(1), CASP9(1), ENDOG(1), PIK3R2(1), PPP3R2(1), PRKAR1B(1), TRAF2(1), AKT1(0), AKT2(0), APAF1(0), ATM(0), BAD(0), BAX(0), BCL2(0), BCL2L1(0), BID(0), BIRC2(0), BIRC3(0), CAPN1(0), CAPN2(0), CASP10(0), CASP3(0), CASP6(0), CASP7(0), CFLAR(0), CHP2(0), CHUK(0), CSF2RB(0), CYCS(0), DFFB(0), ENDOD1(0), EXOG(0), FADD(0), FAS(0), FASLG(0), IKBKB(0), IKBKG(0), IL1A(0), IL1…	0.999999	0.999997	0.999981	0.588795	0.984903	0.190485	0.762899	0.999985	0.999994	0.999992	0.999917	1	1	0.999994	0.999995
KEGG_ASCORBATE_AND_ALDARATE_METABOLISM	Pathway_83	UGDH(1), ALDH1B1(0), ALDH2(0), ALDH3A2(0), ALDH7A1(0), ALDH9A1(0), MIOX(0), UGT1A1(0), UGT1A10(0), UGT1A3(0), UGT1A4(0), UGT1A5(0), UGT1A6(0), UGT1A9(0), UGT2A1(0), UGT2A3(0), UGT2B10(0), UGT2B11(0), UGT2B15(0), UGT2B28(0), UGT2B4(0), UGT2B7(0)	0.999999	0.999997	0.667405	0.930294	0.278682	0.500706	0.763626	NA	NA	0.999992	0.999917	NA	1	0.999994	0.999995
KEGG_BASAL_CELL_CARCINOMA	Pathway_1163	GSK3B(2), DVL1(1), FZD7(1), FZD9(1), HHIP(1), PTCH2(1), TCF7L1(1), WNT1(1), WNT8A(1), APC(0), APC2(0), AXIN1(0), AXIN2(0), BMP2(0), BMP4(0), CTNNB1(0), DVL2(0), DVL3(0), FZD1(0), FZD10(0), FZD2(0), FZD3(0), FZD4(0), FZD5(0), FZD6(0), FZD8(0), GLI1(0), GLI2(0), GLI3(0), LEF1(0), PTCH1(0), SHH(0), SMO(0), STK36(0), SUFU(0), TCF7(0), TCF7L2(0), TP53(0), WNT10A(0), WNT10B(0), WNT11(0), WNT16(0), WNT2…	0.999999	0.999997	0.556814	NA	NA	0.999944	0.936158	0.999985	0.999994	0.999992	0.0662988	1	1	0.999994	0.999995
KEGG_BASAL_TRANSCRIPTION_FACTORS	Pathway_856	GTF2H1(3), GTF2H2(2), GTF2A1L(1), GTF2B(1), GTF2H4(1), GTF2I(1), GTF2IRD1(1), TAF7(1), TAF7L(1), GTF2A1(0), GTF2A2(0), GTF2E1(0), GTF2E2(0), GTF2F1(0), GTF2F2(0), GTF2H3(0), STON1(0), TAF1(0), TAF10(0), TAF11(0), TAF12(0), TAF13(0), TAF2(0), TAF4(0), TAF4B(0), TAF5(0), TAF5L(0), TAF6(0), TAF6L(0), TAF9(0), TAF9B(0), TBP(0), TBPL1(0), TBPL2(0)	0.999999	0.999997	0.897	0.813196	0.453017	0.297328	0.903539	0.999985	0.999994	0.886818	0.758372	1	1	0.999994	0.999995
KEGG_BASE_EXCISION_REPAIR	Pathway_334	HMGB1(2), PARP1(2), PCNA(2), LIG3(1), NEIL3(1), POLE2(1), TDG(1), APEX1(0), APEX2(0), FEN1(0), LIG1(0), MBD4(0), MPG(0), MUTYH(0), NEIL1(0), NEIL2(0), NTHL1(0), OGG1(0), PARP2(0), PARP3(0), PARP4(0), POLB(0), POLD1(0), POLD2(0), POLD3(0), POLD4(0), POLE(0), POLE3(0), POLE4(0), POLL(0), SMUG1(0), UNG(0), XRCC1(0)	0.999999	0.999997	0.933854	0.986064	0.948516	0.999944	1	0.999985	0.999994	0.986832	0.999917	1	1	0.999994	0.999995
KEGG_BUTANOATE_METABOLISM	Pathway_46	ABAT(1), HADH(1), HADHA(1), HMGCS1(1), OXCT1(1), PDHA1(1), AACS(0), ACADS(0), ACAT1(0), ACAT2(0), ACSM1(0), ACSM3(0), ACSM4(0), ACSM5(0), AKR1B10(0), ALDH1B1(0), ALDH2(0), ALDH3A2(0), ALDH5A1(0), ALDH7A1(0), ALDH9A1(0), BDH1(0), BDH2(0), ECHS1(0), EHHADH(0), GAD1(0), GAD2(0), HMGCL(0), HMGCS2(0), L2HGDH(0), OXCT2(0), PDHA2(0), PDHB(0)	0.999999	0.999997	0.569358	0.312283	0.040315	0.0343673	0.857751	0.999985	0.999994	0.999992	0.355297	1	1	0.999994	0.999995
KEGG_CARDIAC_MUSCLE_CONTRACTION	Pathway_198	ATP2A2(3), COX7A2L(2), CACNA1C(1), CACNB2(1), COX6A2(1), COX6B2(1), COX7A1(1), COX7A2(1), TPM3(1), UQCRQ(1), ACTC1(0), ATP1A1(0), ATP1A2(0), ATP1A3(0), ATP1A4(0), ATP1B1(0), ATP1B2(0), ATP1B3(0), ATP1B4(0), CACNA1D(0), CACNA1F(0), CACNA1S(0), CACNA2D1(0), CACNA2D2(0), CACNA2D3(0), CACNA2D4(0), CACNB1(0), CACNB3(0), CACNB4(0), CACNG1(0), CACNG2(0), CACNG3(0), CACNG4(0), CACNG5(0), CACNG6(0), CACNG…	0.999999	0.999997	0.579631	0.255182	0.0245708	0.847851	0.826443	0.999985	0.999994	0.912431	0.999917	1	1	0.996027	0.999995
KEGG_CELL_ADHESION_MOLECULES_CAMS	Pathway_1217	CD276(2), NCAM1(2), CADM1(1), CD226(1), CLDN14(1), CNTN1(1), HLA-B(1), HLA-DMA(1), HLA-DOB(1), ICAM1(1), NRCAM(1), SDC2(1), VCAN(1), ALCAM(0), CADM3(0), CD2(0), CD22(0), CD274(0), CD28(0), CD34(0), CD4(0), CD40(0), CD40LG(0), CD58(0), CD6(0), CD80(0), CD86(0), CD8A(0), CD8B(0), CD99(0), CDH1(0), CDH15(0), CDH2(0), CDH3(0), CDH4(0), CDH5(0), CLDN1(0), CLDN10(0), CLDN11(0), CLDN15(0), CLDN16(0), CL…	0.999999	0.999997	0.813079	0.98671	NA	0.999944	0.847202	0.999985	0.999994	0.938697	0.773584	1	1	0.999994	0.999995
KEGG_CHEMOKINE_SIGNALING_PATHWAY	Pathway_252	PARD3(3), AKT3(2), FOXO3(2), GSK3B(2), ADCY3(1), ADCY4(1), ARRB2(1), CCL2(1), CCL26(1), CCR3(1), CCR5(1), GNAI3(1), GRK7(1), LYN(1), MAP2K1(1), NFKBIB(1), NRAS(1), PIK3R2(1), PLCB3(1), RAC2(1), RAF1(1), WAS(1), ADCY1(0), ADCY2(0), ADCY5(0), ADCY6(0), ADCY7(0), ADCY8(0), ADCY9(0), ADRBK1(0), ADRBK2(0), AKT1(0), AKT2(0), ARRB1(0), BCAR1(0), BRAF(0), CCL1(0), CCL11(0), CCL13(0), CCL17(0), CCL19(0), …	0.999999	0.999997	0.999981	0.588795	0.433358	0.961365	0.542725	0.999985	0.999994	0.724867	0.617729	1	1	0.999994	0.999995
KEGG_COMPLEMENT_AND_COAGULATION_CASCADES	Pathway_1189	C8G(1), C9(1), CFH(1), CFI(1), FGG(1), PLAUR(1), TFPI(1), THBD(1), A2M(0), BDKRB1(0), BDKRB2(0), C1QA(0), C1QC(0), C1S(0), C2(0), C3(0), C3AR1(0), C4A(0), C4BPA(0), C4BPB(0), C5(0), C5AR1(0), C6(0), C7(0), C8A(0), C8B(0), CD46(0), CD55(0), CD59(0), CFB(0), CFD(0), CPB2(0), CR1(0), CR2(0), F10(0), F11(0), F12(0), F13A1(0), F13B(0), F2(0), F2R(0), F3(0), F5(0), F7(0), F8(0), F9(0), FGA(0), FGB(0), …	0.999999	0.999997	NA	NA	NA	0.645174	NA	NA	NA	0.999992	0.973164	1	1	0.999994	0.999995
KEGG_CYTOSOLIC_DNA_SENSING_PATHWAY	Pathway_354	ADAR(1), IFNA10(1), IFNB1(1), NFKBIB(1), POLR1D(1), POLR3A(1), ZBP1(1), AIM2(0), CASP1(0), CHUK(0), CXCL10(0), DDX58(0), IFNA13(0), IFNA14(0), IFNA16(0), IFNA17(0), IFNA2(0), IFNA4(0), IFNA5(0), IFNA6(0), IFNA8(0), IKBKB(0), IKBKE(0), IKBKG(0), IL18(0), IL1B(0), IL33(0), IL6(0), IRF3(0), IRF7(0), MAVS(0), NFKB1(0), NFKBIA(0), POLR1C(0), POLR3B(0), POLR3C(0), POLR3D(0), POLR3F(0), POLR3G(0), POLR3…	0.999999	0.999997	0.901482	NA	NA	0.998999	1	0.999985	0.999994	0.995431	0.999917	1	1	0.999994	0.999995
KEGG_DILATED_CARDIOMYOPATHY	Pathway_262	ATP2A2(3), ADCY3(1), ADCY4(1), CACNA1C(1), CACNB2(1), DMD(1), ITGA3(1), LMNA(1), TPM3(1), TTN(1), ACTB(0), ACTC1(0), ACTG1(0), ADCY1(0), ADCY2(0), ADCY5(0), ADCY6(0), ADCY7(0), ADCY8(0), ADCY9(0), ADRB1(0), CACNA1D(0), CACNA1F(0), CACNA1S(0), CACNA2D1(0), CACNA2D2(0), CACNA2D3(0), CACNA2D4(0), CACNB1(0), CACNB3(0), CACNB4(0), CACNG1(0), CACNG2(0), CACNG3(0), CACNG4(0), CACNG5(0), CACNG6(0), CACNG…	0.999999	0.999997	0.999981	0.790648	0.505568	0.595221	0.641408	0.999985	0.999994	0.794263	0.702633	1	1	0.999994	0.999995
KEGG_DORSO_VENTRAL_AXIS_FORMATION	Pathway_1073	ETS1(1), ETV7(1), MAP2K1(1), SPIRE2(1), CPEB1(0), EGFR(0), ETS2(0), ETV6(0), FMN2(0), GRB2(0), KRAS(0), MAPK1(0), MAPK3(0), NOTCH1(0), NOTCH2(0), NOTCH3(0), NOTCH4(0), PIWIL1(0), PIWIL2(0), PIWIL4(0), SOS1(0), SOS2(0), SPIRE1(0)	0.999999	0.999997	0.999981	NA	NA	0.450676	0.584914	0.999985	0.999994	0.999992	0.999917	1	1	0.999994	0.999995
KEGG_DRUG_METABOLISM_CYTOCHROME_P450	Pathway_86	ADH1C(1), ADH4(1), ADH6(1), CYP2A13(1), CYP2C18(1), GSTA1(1), ADH1A(0), ADH1B(0), ADH5(0), ADH7(0), ALDH1A3(0), ALDH3A1(0), ALDH3B1(0), ALDH3B2(0), AOX1(0), CYP1A2(0), CYP2A6(0), CYP2B6(0), CYP2C19(0), CYP2C8(0), CYP2C9(0), CYP2D6(0), CYP2E1(0), CYP3A4(0), CYP3A43(0), CYP3A5(0), CYP3A7(0), FMO1(0), FMO2(0), FMO3(0), FMO4(0), FMO5(0), GSTA3(0), GSTA4(0), GSTA5(0), GSTK1(0), GSTM1(0), GSTM2(0), GST…	0.999999	0.999997	0.999981	NA	NA	0.999944	0.795132	NA	NA	0.539961	0.999917	1	1	0.999994	0.999995
KEGG_DRUG_METABOLISM_OTHER_ENZYMES	Pathway_77	IMPDH1(2), CDA(1), CES2(1), CYP2A13(1), UCKL1(1), UPP1(1), XDH(1), CES1(0), CES5A(0), CYP2A6(0), CYP3A4(0), CYP3A43(0), CYP3A5(0), CYP3A7(0), DPYD(0), DPYS(0), GMPS(0), GUSB(0), HPRT1(0), IMPDH2(0), ITPA(0), NAT1(0), NAT2(0), TK1(0), TK2(0), TPMT(0), TYMP(0), UCK1(0), UCK2(0), UGT1A1(0), UGT1A10(0), UGT1A3(0), UGT1A4(0), UGT1A5(0), UGT1A6(0), UGT1A9(0), UGT2A1(0), UGT2A3(0), UGT2B10(0), UGT2B11(0…	0.999999	0.999997	0.999981	0.915663	0.859288	0.80112	1	0.999985	0.999994	0.999992	0.999913	1	1	0.871789	0.999995
KEGG_ECM_RECEPTOR_INTERACTION	Pathway_922	COL1A1(1), ITGA3(1), LAMB1(1), LAMB2(1), SDC2(1), SV2A(1), TNXB(1), AGRN(0), CD36(0), CD44(0), CD47(0), CHAD(0), COL11A1(0), COL11A2(0), COL1A2(0), COL2A1(0), COL3A1(0), COL4A1(0), COL4A2(0), COL4A4(0), COL4A6(0), COL5A1(0), COL5A2(0), COL5A3(0), COL6A1(0), COL6A2(0), COL6A3(0), COL6A6(0), COMP(0), DAG1(0), FN1(0), GP1BA(0), GP1BB(0), GP5(0), GP6(0), GP9(0), HMMR(0), HSPG2(0), ITGA1(0), ITGA10(0)…	0.999999	0.999997	0.999981	NA	NA	0.999944	0.996847	0.999985	0.999994	0.720794	0.353502	1	1	0.999994	0.999995
[truncated: 433 more rows]

## Sheet: Legend
Table S11
Benjamini-Hochberg corrected p-values for pathway enrichment in individual screens and in summarized experiments (yellow columns)
Genes belonging to a given pathway are listed In the pathway genes column. In brackets: Number of screens in which this gene scores above the threshold (proteomic experiments: 1.5 z-scores, RNAi high screen: 2 z-scores, RNAi low screen: 2.5 z-scores)
