# Supplementary material for: Multiomic Analysis of the UV-Induced DNA Damage Response
Source: Cell Rep. 2016 May 12;15(7):1597–610. doi: 10.1016/j.celrep.2016.04.047 (PMC4893159; doi:10.1016/j.celrep.2016.04.047)
Supplement: Table S12. Protein Complex Enrichment Table, Related to Figure 6 [file mmc13.xlsx]

## Sheet: Table S12
			p-value for category enrichment in individual screens											p-values for category enrichment in overall scores
Category Name	Corum category ID	Pathway_genes(number of experiments above cut-off)	RNAi_high_score.enrichment.p.value	RNAi_low_score.enrichment.p.value	RNAPII_UV_MG132.enrichment.p.value	CSB_UV_z_score.enrichment.p.value	CSB_UV_MG132_z_score.enrichment.p.value	Chromatin_UV_z_score.enrichment.p.value	Chromatin_UV_MG132_z_score.enrichment.p.value	Phosphorylation_UV_z_score.enrichment.p.value	Phosphorylation_UV_MG132_z_score.enrichment.p.value	Ubiquitylation_UV_z_score.enrichment.p.value	Ubiquitylation_UV_MG132_z_score.enrichment.p.value	Point score Pathway enrichment p-value	z-score sums pathway enrichment p-value	TC-NER scores as weights pathway enrichment p-value	Best scoring 3 screens only Pathway enrichment p-value
Nop56p-associated pre-rRNA complex	3055	RPL19(5), RPS6(5), EEF1A1(3), NCL(3), RPL10A(3), RPS3A(3), TCOF1(3), TOP1(3), DDX21(2), EBNA1BP2(2), EEF2(2), GNL3(2), HNRNPA1(2), HNRNPM(2), HNRNPU(2), IGF2BP1(2), NAP1L1(2), RPL10(2), RPL12(2), RPL13A(2), RPL14(2), RPL21(2), RPL23(2), RPL27A(2), RPL28(2), RPL3(2), RPL30(2), RPL35(2), RPL4(2), RPL6(2), RPL7(2), RPL7A(2), RPLP0(2), RPS12(2), RPS13(2), RPS14(2), RPS2(2), RPS8(2), RPS9(2), SRP14(2)…	0.000602696	0.000301582	0.318936	0.70579	0.0913895	2.72989e-07	0.245307	0.999985	0.999994	0	0	9.28882e-08	0	0	0
Ribosome, cytoplasmic	306	RPL19(5), RPS6(5), RPL10A(3), RPS20(3), RPS27A(3), RPS3A(3), FAU(2), RPL10(2), RPL12(2), RPL13A(2), RPL14(2), RPL21(2), RPL23(2), RPL27A(2), RPL28(2), RPL3(2), RPL30(2), RPL34(2), RPL35(2), RPL37(2), RPL4(2), RPL6(2), RPL7(2), RPL7A(2), RPLP0(2), RPS10(2), RPS12(2), RPS13(2), RPS14(2), RPS19(2), RPS2(2), RPS21(2), RPS25(2), RPS28(2), RPS8(2), RPS9(2), RPL13(1), RPL17(1), RPL18(1), RPL18A(1), RPL2…	4.30778e-09	1.01314e-09	0.116047	0.651479	0.0213411	1.15155e-08	0.129325	0.999985	0.999994	0	0	1.77017e-07	0	0	0
60S ribosomal subunit, cytoplasmic	308	RPL19(5), RPL10A(3), RPL10(2), RPL12(2), RPL13A(2), RPL14(2), RPL21(2), RPL23(2), RPL27A(2), RPL28(2), RPL3(2), RPL30(2), RPL34(2), RPL35(2), RPL37(2), RPL4(2), RPL6(2), RPL7(2), RPL7A(2), RPLP0(2), RPL13(1), RPL17(1), RPL18(1), RPL18A(1), RPL22(1), RPL23A(1), RPL24(1), RPL26(1), RPL27(1), RPL31(1), RPL35A(1), RPL36(1), RPL36A(1), RPL37A(1), RPL5(1), RPL8(1), RPL9(1), UBA52(1), RPL11(0), RPL15(0)…	0.000273824	0.000308024	0.648056	0.651479	0.0610133	0.00239113	0.682135	0.999985	0.999994	4.37726e-11	0	0.0055534	0	0	2.89387e-13
40S ribosomal subunit, cytoplasmic	338	RPS6(5), RPS20(3), RPS27A(3), RPS3A(3), FAU(2), RPS10(2), RPS12(2), RPS13(2), RPS14(2), RPS19(2), RPS2(2), RPS21(2), RPS25(2), RPS28(2), RPS8(2), RPS9(2), RPS15(1), RPS15A(1), RPS16(1), RPS17(1), RPS18(1), RPS23(1), RPS24(1), RPS3(1), RPS4X(1), RPS11(0), RPS26(0), RPS29(0), RPS5(0), RPS7(0), RPSA(0)	0.00127695	0.000376594	0.261069	0.803914	0.182589	0.000276687	0.378909	0.999985	0.999994	5.13127e-07	2.44248e-12	0.00170733	6.19709e-12	4.764e-14	7.95877e-11
40S ribosomal subunit, cytoplasmic	305	RPS6(5), RPS20(3), RPS27A(3), RPS3A(3), FAU(2), RPS10(2), RPS12(2), RPS13(2), RPS14(2), RPS19(2), RPS2(2), RPS21(2), RPS25(2), RPS28(2), RPS8(2), RPS9(2), RPS15(1), RPS15A(1), RPS16(1), RPS17(1), RPS18(1), RPS23(1), RPS24(1), RPS3(1), RPS4X(1), RPS11(0), RPS26(0), RPS27(0), RPS29(0), RPS5(0), RPS7(0), RPSA(0)	0.000530195	0.000171911	0.374149	0.803914	0.183804	0.000173559	0.341056	0.999985	0.999994	1.35014e-06	9.69099e-12	0.00170733	2.00836e-11	1.68905e-13	3.13101e-10
Spliceosome	351	ACIN1(3), ALYREF(3), HTATSF1(3), DDX17(2), DDX3X(2), EIF4A3(2), PPIL3(2), PPM1G(2), PRPF8(2), RBM15(2), SF3B3(2), SMU1(2), SNRNP200(2), SNW1(2), SPEN(2), SRRM2(2), SRSF7(2), TCERG1(2), XAB2(2), BUD31(1), CDC40(1), CDC5L(1), CWC22(1), DDX23(1), DHX8(1), ISY1(1), LSM3(1), LSM7(1), LUC7L3(1), MFAP1(1), MOV10(1), PLRG1(1), PPIE(1), PPIL2(1), PRPF18(1), PRPF3(1), PRPF31(1), PRPF6(1), RBM17(1), SART1(1…	0.000320319	0.000308024	0.669722	0.0354805	0.00752972	0.000125161	0.19798	0.999985	0.999994	0.093155	0.0363796	0.907769	4.9683e-10	0	4.46677e-12
H2AX complex, isolated from cells without IR exposure	1223	CALM1(1), CALM2(1), H2AFX(1), HIST3H2BB(1), HIST4H4(1), HSPA5(1), NPM1(1), SSRP1(1), SUPT16H(1), CALM3(0), CALR(0), EIF3L(0), HIST1H4A(0), HIST1H4B(0), HIST1H4C(0), HIST1H4D(0), HIST1H4E(0), HIST1H4F(0), HIST1H4H(0), HIST1H4I(0), HIST1H4J(0), HIST1H4K(0), HIST1H4L(0), HIST2H4A(0), HIST2H4B(0), HNRNPR(0), PABPC1(0), SSB(0)	0.999999	0.999997	0.0193484	0.600439	8.12233e-06	0.909241	1	0.0186639	1.83884e-05	0.212385	0.179243	1	3.11702e-09	6.97321e-06	0.085488
H2AX complex II	1227	YBX3(2), H2AFX(1), HIST3H2BB(1), HIST4H4(1), HSPA5(1), NPM1(1), CALR(0), HIST1H4A(0), HIST1H4B(0), HIST1H4C(0), HIST1H4D(0), HIST1H4E(0), HIST1H4F(0), HIST1H4H(0), HIST1H4I(0), HIST1H4J(0), HIST1H4K(0), HIST1H4L(0), HIST2H4A(0), HIST2H4B(0), PTCD3(0)	0.999999	0.999997	0.000539388	0.848701	8.32781e-05	0.998999	1	0.00602476	3.00801e-05	0.237449	0.345411	1	1.16947e-08	9.22922e-08	0.00319261
SNF2h-cohesin-NuRD complex	282	SMC1A(3), SMC3(3), RAD21(2), BAZ1A(1), HDAC1(1), HDAC2(1), MTA1(1), RBBP4(1), CHD3(0), MBD2(0), MBD3(0), MTA2(0), RBBP7(0), SMARCA5(0), STAG1(0), STAG2(0)	0.999999	0.999997	0.057565	0.0941632	0.00243024	0.405618	0.379	0.999985	0.999994	0.524798	0.999917	1	7.76986e-07	0.000208354	0.0410216
Integrator-RNAPII complex	1155	INTS2(4), INTS1(3), INTS12(3), INTS4(3), POLR2A(3), CPSF3L(2), INTS10(2), INTS3(2), INTS5(2), INTS6(2), INTS7(2), INTS8(2), INTS9(2), POLR2B(2)	0.391866	0.999997	0.556814	5.62019e-06	3.84256e-09	0.0327576	0.738321	0.999985	0.999994	0.982679	0.999917	1.01235e-06	1.06945e-06	5.06958e-09	3.78709e-08
MASH1 promoter-coactivator complex	3137	POLR2A(3), PARP1(2), HIST4H4(1), KAT2B(1), CREBBP(0), HES1(0), HIST1H3D(0), HIST1H3J(0), HIST1H4A(0), HIST1H4B(0), HIST1H4C(0), HIST1H4D(0), HIST1H4E(0), HIST1H4F(0), HIST1H4H(0), HIST1H4I(0), HIST1H4J(0), HIST1H4K(0), HIST1H4L(0), HIST2H4A(0), HIST2H4B(0), NONO(0), SRC(0)	0.999999	0.999997	0.00177751	0.779868	1.93452e-06	0.823523	1	0.181714	0.000649247	0.00359406	0.117372	1	4.82147e-06	1.04749e-05	0.000249802
TRBP containing complex (DICER, RPL7A, EIF6, MOV10 and subunits of the 60S ribosomal particle)	5380	RPL19(5), RPL10A(3), RPL12(2), RPL14(2), RPL21(2), RPL28(2), RPL30(2), RPL34(2), RPL7(2), RPL7A(2), DICER1(1), MOV10(1), RPL13(1), RPL18A(1), RPL27(1), RPL35A(1), RPL36(1), RPL37A(1), RSL24D1(1), EIF6(0), RPL11(0), RPL15(0), RPL32(0), RPLP1(0), RPLP2(0)	0.139996	0.142025	0.491093	0.685252	0.116521	0.189093	1	0.999985	0.999994	0.000491425	1.86144e-09	0.509423	5.01391e-06	1.3683e-06	1.11229e-05
LARC complex (LCR-associated remodeling complex)	778	GATAD2B(3), HNRNPC(2), ARID1A(1), HDAC1(1), HDAC2(1), RBBP4(1), SMARCB1(1), SMARCD2(1), ACTB(0), ACTL6A(0), CHD4(0), DPF2(0), MBD2(0), MBD3(0), MTA2(0), SMARCA4(0), SMARCC1(0), SMARCC2(0), SMARCE1(0)	0.999999	0.999997	0.493689	0.590981	0.000383694	0.693222	0.8038	0.999985	0.999994	0.724867	0.999917	1	9.02213e-06	0.00073763	0.72248
Integrator complex	1153	INTS2(4), INTS1(3), INTS12(3), INTS4(3), CPSF3L(2), INTS10(2), INTS3(2), INTS5(2), INTS6(2), INTS7(2), INTS8(2), INTS9(2)	0.694637	0.687695	0.615195	3.68905e-06	5.50681e-08	0.177482	0.440496	0.999985	0.999994	0.999992	0.999917	1.33623e-05	2.15412e-05	1.66968e-07	9.05721e-07
ALL-1 supercomplex	1257	HDAC1(1), HDAC2(1), KDM1A(1), RAN(1), RBBP4(1), SMARCB1(1), CHD3(0), CPSF2(0), EFTUD2(0), KMT2A(0), MBD3(0), MTA2(0), RBBP5(0), RBBP7(0), SAP18(0), SAP30(0), SIN3A(0), SMARCA2(0), SMARCA5(0), SMARCC1(0), SMARCC2(0), SYMPK(0), TAF1(0), TAF12(0), TAF6(0), TAF9(0), TBP(0), WDR5(0)	0.999999	0.999997	0.455357	0.797584	0.00221862	0.387239	0.684669	0.999985	0.999994	0.961558	0.999917	1	4.97213e-05	0.00505849	0.0648532
SIN3-ING1b complex II	739	ARID1A(1), ARID4B(1), HDAC1(1), HDAC2(1), RBBP4(1), SMARCB1(1), ACTL6A(0), ING1(0), RBBP7(0), SAP18(0), SAP30(0), SIN3A(0), SMARCA4(0), SMARCC1(0), SMARCC2(0), SMARCD1(0)	0.999999	0.999997	0.491093	0.992796	0.0489085	0.603051	1	0.999985	0.955458	0.796784	0.999917	1	5.75233e-05	0.0190963	0.477389
MeCP1 complex	659	GATAD2B(3), HDAC1(1), HDAC2(1), RBBP4(1), CHD4(0), MBD2(0), MBD3(0), MTA2(0), RBBP7(0)	0.999999	0.999997	0.870281	0.590981	0.00109459	0.909241	1	0.999985	0.999994	0.923984	0.999917	1	6.7913e-05	0.0300447	0.555103
BRM-SIN3A complex	714	SMARCD3(2), ARID1A(1), HDAC1(1), HDAC2(1), RBBP4(1), SMARCB1(1), SMARCD2(1), ACTL6A(0), PRMT5(0), SIN3A(0), SMARCA2(0), SMARCC1(0), SMARCC2(0), SMARCD1(0), SMARCE1(0)	0.999999	0.999997	0.402627	0.983446	0.243869	0.675776	0.641408	0.999985	0.999994	0.676583	0.999917	1	9.49149e-05	0.0360095	0.999995
WINAC complex	1230	ARID1A(1), SMARCB1(1), SUPT16H(1), TOP2B(1), VDR(1), ACTL6A(0), BAZ1B(0), CHAF1A(0), SMARCA2(0), SMARCA4(0), SMARCC1(0), SMARCC2(0), SMARCD1(0), SMARCE1(0)	0.999999	0.999997	0.669722	0.800484	0.347523	0.482899	0.859848	0.999985	0.999994	0.720794	0.999917	1	0.000163025	0.0155741	0.999995
TNF-alpha/NF-kappa B signaling complex 6	5266	HSP90AA1(3), RPL30(2), RPL4(2), RPL6(2), RPS13(2), HSP90AB1(1), RPL8(1), CDC37(0), CHUK(0), FBL(0), IKBKB(0), IKBKG(0), RPS11(0)	0.999999	0.999997	0.999981	0.790669	0.870338	0.99051	1	0.999985	0.999994	0.548622	0.0208638	0.875767	0.00018266	0.000670754	0.0877158
CtBP complex	642	CTBP2(2), ZNF516(2), HDAC1(1), HDAC2(1), KDM1A(1), RCOR1(1), RCOR3(1), CBX4(0), CDYL(0), CTBP1(0), EHMT1(0), EHMT2(0), LCOR(0), RREB1(0), ZEB1(0), ZEB2(0), ZNF217(0)	0.999999	0.999997	0.964393	0.690273	0.0160546	0.327739	0.991594	0.999985	0.999994	0.747331	0.999917	1	0.00025309	0.12278	0.849173
SNW1 complex	1335	DDB1(3), EEF1A1(3), EEF1G(2), HNRNPU(2), MATR3(2), PRPF8(2), SNRNP200(2), SNW1(2), ABCF2(1), CDC5L(1), DDX23(1), HSPA5(1), MSH2(1), PFKL(1), SFPQ(1), UBR5(1), EFTUD2(0), TUBB(0)	0.999999	0.999997	0.999981	0.477245	0.608649	0.635418	0.738321	0.999985	0.999994	0.0060227	0.00017497	1	0.000254196	5.15083e-06	0.0257511
MeCP1 complex	62	HDAC1(1), HDAC2(1), RBBP4(1), CHD4(0), MBD2(0), MBD3(0), MTA2(0), RBBP7(0)	0.999999	0.999997	0.667405	0.458808	0.00301318	0.77102	0.853242	0.999985	0.999994	0.999992	0.999917	1	0.000296958	0.0609998	0.999995
Anaphase-promoting complex	93	ANAPC2(3), CDC27(1), ANAPC1(0), ANAPC4(0), ANAPC5(0), ANAPC7(0), CDC16(0), CDC23(0)	0.999999	0.999997	0.103716	0.318865	0.00482723	0.900999	0.643357	0.999985	0.999994	0.999992	0.999917	1	0.000296958	0.265963	0.614425
BRG1-SIN3A complex	713	SMARCD3(2), ARID1A(1), HDAC2(1), RBBP4(1), SMARCB1(1), SMARCD2(1), ACTL6A(0), PRMT5(0), SIN3A(0), SMARCA4(0), SMARCC1(0), SMARCC2(0), SMARCD1(0), SMARCE1(0)	0.999999	0.999997	0.237132	0.947097	0.358113	0.713139	0.721638	0.999985	0.999994	0.692299	0.999917	1	0.000307468	0.0709527	0.999995
Kinase maturation complex 1	5199	HSP90AA1(3), HSPA4(2), MARK2(2), HSP90AB1(1), PFDN2(1), YWHAE(1), YWHAH(1), YWHAQ(1), YWHAZ(1), CDC37(0), MAP2K5(0), MAP3K3(0), PDRG1(0), TRAF7(0), YWHAB(0), YWHAG(0)	0.999999	0.999997	0.02159	0.0641189	0.104301	0.193129	0.804336	0.999985	0.999994	0.467353	0.0385427	1	0.000418492	0.0204699	0.999995
HDAC1-associated protein complex	646	HDAC1(1), KDM1A(1), RBBP4(1), RCOR1(1), CHD3(0), MBD2(0), MBD3(0), MTA2(0), RBBP7(0)	0.999999	0.999997	0.541999	0.553226	0.0018476	0.607108	0.730427	0.999985	0.999994	0.999992	0.999917	1	0.000454827	0.0224649	0.603554
HDAC1-associated core complex cII	649	GATAD2B(3), HDAC1(1), RBBP4(1), RCOR1(1), CHD3(0), MBD2(0), MBD3(0), MTA2(0), RBBP7(0)	0.999999	0.999997	0.870999	0.590981	0.0018476	0.941351	0.985827	0.999985	0.999994	0.999992	0.999917	1	0.000454827	0.0224649	0.207231
CEN complex	929	DDB1(3), KIF23(3), CBX8(2), COBLL1(2), CUL4A(2), HSPA8(2), RSF1(2), CENPA(1), HSPA5(1), SSRP1(1), SUPT16H(1), BMI1(0), CBX3(0), CENPB(0), CENPC(0), CENPH(0), CENPI(0), CENPK(0), CENPL(0), CENPM(0), CENPO(0), CENPU(0), DHX38(0), ENSG00000129951(0), FBL(0), KIAA1429(0), NUP93(0), RACGAP1(0), RING1(0), RNF2(0), SHCBP1(0), SMARCA5(0), SRRT(0), WDR11(0), WTAP(0), ZC3H13(0), ZFP91(0)	0.999999	0.999997	0.658642	0.836801	0.254105	0.735245	0.249033	0.999985	0.999994	0.637757	0.475572	0.569773	0.00055643	0.0342375	0.999995
Mi2/NuRD complex	61	HDAC1(1), HDAC2(1), RBBP4(1), CHD4(0), MBD3(0), MTA2(0), RBBP7(0)	0.999999	0.999997	0.667405	0.526708	0.00743655	0.77102	0.853242	0.999985	0.999994	0.999992	0.999917	1	0.00134736	0.12278	0.999995
Anaphase-promoting complex	96	ANAPC2(3), CDC27(1), ANAPC1(0), ANAPC10(0), ANAPC4(0), ANAPC5(0), ANAPC7(0), CDC16(0), CDC23(0)	0.999999	0.999997	0.103716	0.284473	0.00752972	0.821437	0.618664	0.999985	0.999994	0.999992	0.999917	1	0.00146238	0.160629	0.44421
Rap1 complex	1193	RAD50(3), PARP1(2), TERF2(2), TERF2IP(1), MRE11A(0), XRCC5(0), XRCC6(0)	0.999999	0.999997	0.867299	0.767412	0.226838	0.999944	0.893004	0.999985	0.999994	0.875355	0.950083	1	0.00218101	0.674159	0.999995
CF IIAm complex (Cleavage factor IIAm complex)	1141	PCF11(3), ERCC3(2), TJP1(2), CAPRIN1(1), CLP1(1), GTF2H4(1), SFPQ(1), CPSF3(0), CPSF6(0), CPSF7(0), DHX16(0), MRE11A(0), NUDT21(0), PTBP1(0), U2AF1(0), U2AF2(0)	0.999999	0.999997	0.999981	0.588795	0.534795	0.842589	1	0.999985	0.999994	0.747331	0.855511	1	0.00267604	0.0967848	0.708042
EBAFa complex	1252	ARID1A(1), SMARCB1(1), SMARCD2(1), ACTL6A(0), MLLT1(0), SMARCA4(0), SMARCC1(0), SMARCC2(0), SMARCD1(0), SMARCE1(0)	0.999999	0.999997	0.667441	NA	0.384544	0.646871	0.825768	0.999985	0.999994	0.858389	0.999917	1	0.00313991	0.104851	0.999995
BRM-SIN3A-HDAC complex	806	ARID1A(1), HDAC2(1), SMARCB1(1), SMARCD2(1), ACTL6A(0), PRMT5(0), SIN3A(0), SMARCA2(0), SMARCC1(0), SMARCC2(0), SMARCD1(0), SMARCE1(0)	0.999999	0.999997	0.374704	0.997946	0.491309	0.759922	0.767702	0.999985	0.999994	0.727703	0.999917	1	0.00332513	0.134673	0.999995
C complex spliceosome	1181	ALYREF(3), RALY(3), EIF4A3(2), HNRNPA1(2), HNRNPC(2), HNRNPM(2), HNRNPU(2), PNN(2), PPIL3(2), PRPF8(2), SF3B3(2), SNRNP200(2), SNW1(2), SRRM2(2), WHSC1(2), XAB2(2), CDC40(1), CDC5L(1), CWC22(1), DDX23(1), DHX8(1), HNRNPA3(1), ISY1(1), LSM3(1), PLRG1(1), PPIE(1), PRPF6(1), SART1(1), SF3B2(1), SNRPA1(1), SNRPB2(1), SNRPD2(1), SRRM1(1), TFIP11(1), AQR(0), CACTIN(0), CRNKL1(0), CWC15(0), CWC27(0), DD…	0.00254411	0.0194001	0.527578	0.00418934	0.170698	2.84208e-06	0.0656536	0.999985	0.999994	0.0322484	1.47144e-06	0.156976	0.00405911	1.90056e-09	3.15559e-08
NRD complex (Nucleosome remodeling and deacetylation complex)	614	HDAC1(1), HDAC2(1), KDM1A(1), MTA1(1), RBBP4(1), CHD3(0), CHD4(0)	0.999999	0.999997	0.667405	0.526708	0.00743655	0.678402	0.742415	0.999985	0.999994	0.999992	0.999917	1	0.00552394	0.0558864	0.999995
HDAC2-asscociated core complex	650	GATAD2B(3), HDAC2(1), RBBP4(1), CHD3(0), MBD3(0), MTA2(0), RBBP7(0)	0.999999	0.999997	0.667405	0.720497	0.00743655	0.999944	1	0.999985	0.999994	0.999992	0.999917	1	0.00552394	0.12278	0.990085
MTA2 complex	888	HDAC1(1), HDAC2(1), RBBP4(1), CHD4(0), MBD3(0), MTA2(0), RBBP7(0), SIN3B(0)	0.999999	0.999997	0.667405	0.526708	0.00743655	0.698831	0.784261	0.999985	0.999994	0.999992	0.999917	1	0.00572999	0.360895	0.999995
DNA double-strand break end-joining complex	1189	RAD50(3), NBN(2), XRCC4(1), LIG4(0), MRE11A(0), XRCC5(0), XRCC6(0)	0.999999	0.999997	0.955708	0.995803	0.392139	0.999944	0.762899	0.999985	0.975468	0.682487	0.999917	1	0.00693428	0.798945	0.999995
RNA pol II containing coactivator complex Tat-SF	1191	HTATSF1(3), NCL(3), POLR2A(3), CDK9(2), SUPT5H(2)	0.999999	0.999997	0.868848	0.997946	0.33445	0.862386	0.737741	0.999985	0.999994	0.705742	0.787194	0.120181	0.00742186	0.0164819	0.060601
Anti-HDAC2 complex	632	GTF2I(1), HDAC1(1), HDAC2(1), KDM1A(1), MTA1(1), RBBP4(1), RCOR1(1), CHD3(0), CHD4(0), GSE1(0), HMG20B(0), MTA2(0), PHF21A(0), RBBP7(0), SIN3B(0), ZMYM2(0), ZMYM3(0)	0.999999	0.999997	0.551499	0.651479	0.00785232	0.541421	0.902091	0.999985	0.999994	0.999992	0.999917	1	0.00777429	0.0266677	0.937755
HCF-1 complex	2721	HSPA4(2), HSPA8(2), HCFC1(1), HDAC1(1), HDAC2(1), HSP90AB1(1), HSPA5(1), RBBP4(1), ASH2L(0), OGT(0), RBBP7(0), SAP30(0), SETD1A(0), SIN3A(0), SIN3B(0), SP1(0), SUDS3(0), WDR5(0)	0.999999	0.999997	0.551499	0.960993	0.0889907	0.808583	0.975093	0.999985	0.814492	0.678583	0.926198	1	0.00840859	0.201226	0.203469
CDC5L complex	1183	PRKDC(3), SCAF8(3), HSPA8(2), BZW1(1), CDC5L(1), DYNC1H1(1), GCN1L1(1), PLRG1(1), PPP1CA(1), SF3B2(1), SFPQ(1), SNRPA(1), SNRPA1(1), SNRPD2(1), SRRM1(1), TOP2A(1), BCAS2(0), CWC15(0), ILF2(0), PPM1D(0), PRPF19(0), RBMX(0), SF3B1(0), SF3B4(0), SFI1(0), SNRPD1(0), SNRPD3(0), SRSF1(0), SRSF2(0), TCF4(0)	0.999999	0.999997	0.964246	0.477245	0.541445	0.759922	0.760402	0.999985	0.999994	0.01104	0.131311	1	0.00852669	6.23799e-05	0.000133825
BAF complex	1237	ARID1A(1), SMARCB1(1), ACTL6A(0), SMARCA2(0), SMARCA4(0), SMARCC1(0), SMARCC2(0), SMARCD1(0), SMARCE1(0)	0.999999	0.999997	0.667441	NA	0.73525	0.698926	0.893004	0.999985	0.999994	0.805974	0.999917	1	0.00923667	0.117488	0.999995
BAF complex	555	ARID1A(1), SMARCB1(1), SMARCD2(1), ACTL6A(0), SMARCA4(0), SMARCC1(0), SMARCC2(0), SMARCD1(0), SMARCE1(0)	0.999999	0.999997	0.667441	NA	0.384544	0.698926	0.893004	0.999985	0.999994	0.858389	0.999917	1	0.00923667	0.198197	0.999995
BAF complex	564	SMARCD3(2), ARID1A(1), SMARCB1(1), SMARCD2(1), ACTL6A(0), SMARCA4(0), SMARCC1(0), SMARCC2(0), SMARCE1(0)	0.999999	0.999997	0.667441	NA	0.384544	0.698926	0.893004	0.999985	0.999994	0.893079	0.999917	1	0.00923667	0.360895	0.999995
BRG1-SIN3A-HDAC containing SWI/SNF remodeling complex I	803	ARID1A(1), HDAC2(1), SMARCB1(1), ACTL6A(0), PRMT5(0), SIN3A(0), SMARCA4(0), SMARCC1(0), SMARCC2(0), SMARCD1(0), SMARCE1(0)	0.999999	0.999997	0.472376	0.997946	0.836272	0.79025	0.825768	0.999985	0.999994	0.720794	0.999917	1	0.00966478	0.144471	0.999995
BRAF-RAF1-14-3-3 complex	5919	RAF1(1), YWHAE(1), YWHAH(1), YWHAQ(1), YWHAZ(1), BRAF(0), YWHAB(0), YWHAG(0)	0.999999	0.999997	0.124308	0.248515	0.164446	0.416164	0.793879	0.999985	0.999994	0.254889	0.0390855	1	0.0106579	0.300285	0.999995
DSS1 complex	1154	INTS2(4), INTS4(3), CPSF3L(2), INTS10(2), INTS5(2), INTS6(2), INTS7(2), INTS8(2), INTS9(2), BRCA2(0), LENG8(0), SHFM1(0)	0.999999	0.999997	0.999981	0.00059095	2.50552e-05	0.450676	0.8042	NA	NA	0.999992	0.999917	0.000642095	0.0108227	0.00164942	0.00361399
MCM complex	387	MCM2(2), MCM6(2), MCM3(1), MCM4(0), MCM5(0), MCM7(0)	0.999999	0.999997	0.0635998	0.213507	0.447112	NA	NA	0.999985	0.999994	0.918351	0.999917	1	0.0123495	0.185029	0.999995
mSin3A complex	3048	HDAC1(1), HDAC2(1), RBBP4(1), RBBP7(0), SIN3A(0)	0.999999	0.999997	0.913892	0.915663	0.147897	0.999944	0.887241	0.999985	0.955458	0.796818	0.999917	1	0.0146084	0.12278	0.999995
PA700 complex	32	PSMD11(3), PSMD4(3), PSMD10(2), PSMC1(1), PSMC3(1), PSMC4(1), PSMC5(1), PSMC2(0), PSMC6(0), PSMD1(0), PSMD12(0), PSMD13(0), PSMD14(0), PSMD2(0), PSMD3(0), PSMD5(0), PSMD6(0), PSMD7(0), PSMD8(0), PSMD9(0)	0.999999	0.999997	0.580285	0.660759	0.450577	0.523795	1	0.999985	0.999994	0.46113	0.380872	1	0.0157274	0.110023	0.112866
Multisynthetase complex	3040	EPRS(2), IARS(1), QARS(1), AIMP1(0), AIMP2(0), DARS(0), EEF1E1(0), KARS(0), LARS(0), MARS(0), RARS(0)	0.999999	0.999997	0.797691	0.986064	0.984903	0.53691	0.466092	0.999985	0.999994	0.796818	0.795607	1	0.0164569	0.791605	0.999995
17S U2 snRNP	2755	SF3B3(2), RBM17(1), SF3B2(1), SNRPA1(1), SNRPB2(1), SNRPD2(1), TRAP1(1), CHERP(0), DDX46(0), DHX15(0), DNAJC8(0), HMG20B(0), HSPD1(0), PHF5A(0), PUF60(0), SF3A1(0), SF3A2(0), SF3A3(0), SF3B1(0), SF3B4(0), SF3B5(0), SMNDC1(0), SNRPB(0), SNRPD1(0), SNRPD3(0), SNRPE(0), SNRPF(0), SNRPG(0), SRSF1(0), U2AF1(0), U2AF2(0), U2SURP(0)	0.999999	0.999997	0.340973	0.10187	0.380524	0.327739	0.937459	0.999985	0.999994	0.125208	0.598126	1	0.0170332	0.000467561	0.0271357
SIN3-SAP25 complex	691	ARID4B(1), HDAC1(1), HDAC2(1), RBBP4(1), RBBP7(0), SAP130(0), SAP18(0), SAP30(0), SIN3A(0), SUDS3(0)	0.999999	0.999997	0.74031	0.939679	0.229	0.913507	1	0.999985	0.879061	0.804227	0.96262	1	0.0170977	0.21693	0.685051
SIN3-SAP25 complex	743	ARID4B(1), HDAC1(1), HDAC2(1), RBBP4(1), RBBP7(0), SAP130(0), SAP18(0), SAP30(0), SIN3A(0), SUDS3(0)	0.999999	0.999997	0.74031	0.939679	0.229	0.913507	1	0.999985	0.879061	0.804227	0.96262	1	0.0170977	0.21693	0.685051
TNF-alpha/NF-kappa B signaling complex 7	5268	HSP90AA1(3), FKBP5(2), TAB3(2), HSP90AB1(1), TAB1(1), CDC37(0), MAP3K7(0), TAB2(0)	0.999999	0.999997	0.965196	0.526708	NA	0.698926	0.806227	0.999985	0.999994	0.961558	0.999917	1	0.0177709	0.111756	0.999995
SAP complex (Sin3-associated protein complex)	591	ARID4B(1), HDAC1(1), HDAC2(1), RBBP4(1), RBBP7(0), SAP130(0), SAP30(0), SIN3A(0)	0.999999	0.999997	0.987473	0.746151	0.206071	0.966232	1	0.999985	0.498498	0.938697	0.999917	1	0.0177709	0.183852	0.999995
Paf complex	1167	CTR9(2), CDC73(1), LEO1(1), PAF1(1), WDR61(1)	0.999999	0.999997	0.036036	0.169572	0.00597783	0.500706	0.298949	0.999985	0.999994	0.647506	0.999917	1	0.0178517	0.0764682	0.0651129
53BP1-containing complex	5231	RPA1(6), RPA2(3), TP53BP1(2), XRCC5(0), XRCC6(0)	0.999999	0.999997	0.944026	0.997946	0.518507	0.855455	0.845719	0.999985	0.999994	0.749026	0.938286	0.875767	0.0178517	0.573404	0.999995
BASC complex (BRCA1-associated genome surveillance complex)	433	RAD50(3), RFC1(3), BRCA1(2), MSH6(2), NBN(2), MSH2(1), ATM(0), BLM(0), MLH1(0), MRE11A(0), RFC2(0), RFC4(0)	0.999999	0.999997	0.972459	0.899271	0.0175148	0.88803	0.554909	0.756624	0.0612434	0.667019	0.938286	0.42793	0.0182836	0.0873832	0.999995
CSA-POLIIa complex	728	DDB1(3), POLR2A(3), CUL4A(2), ERCC8(2), GPS1(2), COPS2(1), COPS8(1), COPS3(0), COPS4(0), COPS5(0), COPS6(0), RBX1(0)	0.999999	0.999997	0.999981	0.0354805	0.0614627	0.998999	0.897004	0.999985	0.999994	0.543237	0.620273	0.875767	0.0182836	0.0122765	0.407126
eIF3 complex (EIF3S6, EIF3S5, EIF3S4, EIF3S3, EIF3S6IP, EIF3S2, EIF3S9, EIF3S12, EIF3S10, EIF3S8, EIF3S1, EIF3S7)	742	EIF3A(4), EIF3C(1), EIF3E(1), EIF3F(1), EIF3G(1), EIF3B(0), EIF3D(0), EIF3H(0), EIF3I(0), EIF3J(0), EIF3K(0), EIF3L(0)	0.999999	0.999997	0.00127538	0.0105575	1.26414e-05	0.877268	0.933973	0.999985	0.999994	0.194548	0.584112	1	0.0182836	0.721501	0.999995
PID complex	1495	HDAC1(1), RBBP4(1), CHD4(0), MBD3(0), MTA2(0)	0.999999	0.999997	0.913892	0.690273	0.0456845	0.767616	0.930185	0.999985	0.999994	0.999992	0.999917	1	0.0208391	0.426353	0.999995
MTA1 complex	886	HDAC2(1), MTA1(1), RBBP4(1), MBD3(0), RBBP7(0)	0.999999	0.999997	0.536228	0.694843	0.0170795	0.909799	0.727426	0.999985	0.999994	0.929716	0.999917	1	0.0208391	0.426353	0.999995
TNF-alpha/NF-kappa B signaling complex (CHUK, BTRC, NFKB2, PPP6C, REL, CUL1, IKBKE, SAPS2, SAPS1, ANKRD28, RELA, SKP1)	5196	CUL1(1), ANKRD28(0), BTRC(0), CHUK(0), IKBKE(0), NFKB2(0), PPP6C(0), PPP6R1(0), PPP6R2(0), REL(0), RELA(0), SKP1(0)	0.999999	0.999997	0.999981	0.115332	0.45184	0.999944	1	0.999985	0.999994	0.999992	0.926198	NA	0.0214596	0.368632	0.781876
H2AX complex I	1226	PARP1(2), H2AFX(1), HIST3H2BB(1), HSPA5(1), NPM1(1), CALR(0), DHX30(0)	0.999999	0.999997	0.999981	0.940669	0.933473	0.999944	1	0.999985	0.999994	0.999992	0.492693	1	0.0265776	0.23313	0.999995
TLE1 corepressor complex (MASH1 promoter-corepressor complex)	3135	NCL(3), RAD50(3), HSPA4(2), PARP1(2), NPM1(1), TOP2B(1), NONO(0), TLE1(0)	0.999999	0.999997	0.999981	0.749337	0.984903	0.656825	1	0.999985	0.999994	0.322349	0.576988	1	0.0265776	0.0380159	0.999995
BRCA1-BARD1-BACH1-DNA damage complex II	2815	RAD50(3), TOPBP1(3), BRCA1(2), NBN(2), BACH1(0), BARD1(0), MRE11A(0), RBBP8(0)	0.999999	0.999997	0.958389	0.755064	0.311426	0.999944	0.756757	0.999985	0.963239	0.999992	0.999917	0.385091	0.026714	0.731444	0.999995
EBAFb complex	1239	SMARCB1(1), SMARCD2(1), ACTL6A(0), ARID1B(0), MLLT1(0), SMARCA4(0), SMARCC1(0), SMARCC2(0), SMARCD1(0), SMARCE1(0)	0.999999	0.999997	0.667441	NA	0.384544	0.471973	0.667743	0.999985	0.999994	0.858389	0.999917	1	0.0268526	0.425886	0.999995
BAF complex	1251	ARID1A(1), SMARCB1(1), ACTL6A(0), SMARCA4(0), SMARCC1(0), SMARCC2(0), SMARCD1(0), SMARCE1(0)	0.999999	0.999997	0.781097	NA	NA	0.75792	0.953739	0.999985	0.999994	0.858389	0.999917	1	0.0268526	0.237428	0.999995
SWI-SNF chromatin remodeling-related-BRCA1 complex	238	BRCA1(2), SMARCB1(1), SMARCD2(1), ACTL6A(0), ARID1B(0), SMARCA2(0), SMARCA4(0), SMARCC1(0), SMARCC2(0), SMARCE1(0)	0.999999	0.999997	0.556814	NA	0.514	0.471973	0.667743	0.999985	0.999994	0.858389	0.999917	1	0.0268526	0.425886	0.999995
PBAF complex (Polybromo- and BAF containing complex)	554	PBRM1(1), SMARCB1(1), SMARCD2(1), ACTL6A(0), ARID2(0), SMARCA4(0), SMARCC1(0), SMARCC2(0), SMARCD1(0), SMARCE1(0)	0.999999	0.999997	0.556814	0.999422	0.285098	0.471973	0.667743	0.999985	0.999994	0.765105	0.999917	1	0.0268526	0.425886	0.999995
PBAF complex (Polybromo- and BAF containing complex)	565	SMARCD3(2), PBRM1(1), SMARCB1(1), SMARCD2(1), ACTL6A(0), ARID2(0), SMARCA4(0), SMARCC1(0), SMARCC2(0), SMARCE1(0)	0.999999	0.999997	0.556814	0.999422	0.285098	0.471973	0.667743	0.999985	0.999994	0.805439	0.999917	1	0.0268526	0.643041	0.999995
BAF complex	566	SMARCD3(2), ARID1A(1), SMARCB1(1), SMARCD2(1), ACTB(0), ACTL6A(0), SMARCA4(0), SMARCC1(0), SMARCC2(0), SMARCE1(0)	0.999999	0.999997	0.667441	NA	0.384544	0.698926	0.893004	0.999985	0.999994	0.893079	0.999917	1	0.0268526	0.643041	0.999995
Brg1-associated complex I	710	SMARCD3(2), ARID1A(1), SMARCB1(1), SMARCD2(1), ACTL6A(0), PRMT5(0), SMARCA4(0), SMARCC1(0), SMARCC2(0), SMARCE1(0)	0.999999	0.999997	0.556814	0.999422	0.746406	0.79025	0.825768	0.999985	0.999994	0.858389	0.999917	1	0.0268526	0.643041	0.999995
Brm-associated complex	711	SMARCD3(2), ARID1A(1), SMARCB1(1), SMARCD2(1), ACTL6A(0), PRMT5(0), SMARCA2(0), SMARCC1(0), SMARCC2(0), SMARCE1(0)	0.999999	0.999997	0.556814	0.999422	0.912496	0.79025	0.825768	0.999985	0.999994	0.858389	0.999917	1	0.0268526	0.643041	0.999995
BRM-associated complex	808	ARID1A(1), SMARCB1(1), SMARCD2(1), ACTL6A(0), PRMT5(0), SMARCA2(0), SMARCC1(0), SMARCC2(0), SMARCD1(0), SMARCE1(0)	0.999999	0.999997	0.556814	0.999422	0.912496	0.79025	0.825768	0.999985	0.999994	0.805439	0.999917	1	0.0268526	0.425886	0.999995
HMGB1-HMGB2-HSC70-ERP60-GAPDH complex	280	HMGB1(2), HSPA8(2), PDIA3(2), HMGB2(1), GAPDH(0)	0.999999	0.999997	0.722218	0.149907	0.291	0.83188	1	NA	NA	0.858389	0.903982	1	0.027496	0.287993	0.999995
Polycomb repressive complex 1 (PRC1, hPRC-H)	116	CBX8(2), CBX2(1), PHC3(1), BMI1(0), CBX4(0), HSPA1A(0), HSPA1B(0), PHC1(0), PHC2(0), RING1(0), RNF2(0), SCMH1(0), SMARCA5(0), YY1(0)	0.999999	0.999997	0.995512	0.992796	0.668066	0.765538	0.726791	0.999985	0.999994	0.474474	0.772238	1	0.0277765	0.367228	0.866612
TERF2-RAP1 complex	2766	RAD50(3), TERF2(2), TERF2IP(1), MRE11A(0), TINF2(0), XRCC5(0), XRCC6(0)	0.999999	0.999997	0.930999	0.898115	0.294534	0.999944	0.965349	0.999985	0.999994	0.964677	0.999917	1	0.0298557	0.999994	0.999995
Emerin complex 32	5614	TRIM28(4), LMNB1(2), HDAC1(1), MED4(1), RBL1(1), RCOR1(1), SMARCB1(1), SPTAN1(1), TBL1Y(1), ACTB(0), BANF2(0), CHD4(0), DPY30(0), EMD(0), HDAC3(0), HIST1H3D(0), HIST1H3J(0), NMI(0), RBL2(0), SAP18(0), SMARCC1(0), SMARCC2(0), TBL1XR1(0)	0.999999	0.999997	0.999981	0.997946	0.223369	0.405939	0.954094	0.999985	0.999994	0.94266	0.953432	1	0.0330438	0.0354216	0.172734
Sin3 complex	283	HDAC1(1), HDAC2(1), RBBP4(1), RBBP7(0), SAP18(0), SAP30(0), SIN3A(0)	0.999999	0.999997	0.801308	0.865865	0.0565414	0.999944	1	0.999985	0.955458	0.804227	0.96262	1	0.0338245	0.23313	0.646404
SIN3 complex	54	HDAC1(1), HDAC2(1), RBBP4(1), RBBP7(0), SAP18(0), SAP30(0), SIN3A(0)	0.999999	0.999997	0.801308	0.865865	0.0565414	0.999944	1	0.999985	0.955458	0.804227	0.96262	1	0.0338245	0.23313	0.646404
SIN3 complex	732	HDAC1(1), HDAC2(1), RBBP4(1), RBBP7(0), SAP18(0), SAP30(0), SIN3A(0)	0.999999	0.999997	0.801308	0.865865	0.0565414	0.999944	1	0.999985	0.955458	0.804227	0.96262	1	0.0338245	0.23313	0.646404
SIN3-ING1b complex I	738	ARID4B(1), HDAC1(1), HDAC2(1), RBBP4(1), ING1(0), RBBP7(0), SAP18(0), SAP30(0), SIN3A(0)	0.999999	0.999997	0.667405	0.800484	0.123509	0.966232	1	0.999985	0.707632	0.804227	0.96262	1	0.0338641	0.248556	0.729058
TREX complex	770	ALYREF(3), THOC1(1), THOC2(1), DDX39B(0), THOC3(0), THOC5(0), THOC6(0), THOC7(0)	0.999999	0.999997	0.874032	0.213507	0.453715	0.999944	1	0.999985	0.999994	0.633514	0.999917	1	0.0348214	0.0300447	0.134358
hNURF complex	100	BPTF(2), SMARCA1(2), RBBP4(1), RBBP7(0)	0.999999	0.999997	0.813079	0.787909	0.124144	0.646871	0.784277	0.999985	0.999994	0.999992	0.915646	1	0.0364112	0.470613	0.999995
Cohesin-SA2 complex	166	SMC1A(3), SMC3(3), RAD21(2), STAG2(0)	0.999999	0.999997	0.130461	0.665552	0.366362	0.223104	0.489063	0.999985	0.999994	0.749026	0.999917	0.875767	0.0364112	0.470613	0.966011
Mitotic 14S cohesin 2 complex	64	SMC1A(3), SMC3(3), RAD21(2), STAG2(0)	0.999999	0.999997	0.130461	0.665552	0.366362	0.223104	0.489063	0.999985	0.999994	0.749026	0.999917	0.875767	0.0364112	0.470613	0.966011
hNURF complex	919	BPTF(2), SMARCA1(2), RBBP4(1), RBBP7(0)	0.999999	0.999997	0.813079	0.787909	0.124144	0.646871	0.784277	0.999985	0.999994	0.999992	0.915646	1	0.0364112	0.470613	0.999995
SIN3-HDAC-SAP30-ARID4 complex	596	ARID4B(1), HDAC1(1), HDAC2(1), RBBP4(1), RBBP7(0), SAP30(0), SIN3A(0)	0.999999	0.999997	0.801308	0.800484	0.123509	0.999944	1	0.999985	0.707632	0.938697	0.999917	1	0.0379534	0.23313	0.646404
SIN3-HDAC-SAP30-ARID4 complex	695	ARID4B(1), HDAC1(1), HDAC2(1), RBBP4(1), RBBP7(0), SAP30(0), SIN3A(0)	0.999999	0.999997	0.801308	0.800484	0.123509	0.999944	1	0.999985	0.707632	0.938697	0.999917	1	0.0379534	0.23313	0.646404
SIN3-HDAC-SAP30-ARID4 complex	698	ARID4B(1), HDAC1(1), HDAC2(1), RBBP4(1), RBBP7(0), SAP30(0), SIN3A(0)	0.999999	0.999997	0.801308	0.800484	0.123509	0.999944	1	0.999985	0.707632	0.938697	0.999917	1	0.0379534	0.23313	0.646404
TFIIH transcription factor core complex	1037	GTF2H1(3), ERCC3(2), GTF2H2(2), GTF2H4(1), GTF2H3(0)	0.999999	0.999997	0.999981	0.0884108	0.0149979	0.240779	0.767702	NA	NA	0.999992	0.860023	1	0.0385015	0.215441	0.517633
eIF3 complex (EIF3S6, EIF3S5, EIF3S4, EIF3S3, EIF3S6IP, EIF3S2, EIF3S9, EIF3S12, EIF3S10, EIF3S8, EIF3S1, EIF3S7, PCID1)	1097	EIF3A(4), EIF3C(1), EIF3E(1), EIF3F(1), EIF3G(1), EIF3B(0), EIF3D(0), EIF3H(0), EIF3I(0), EIF3J(0), EIF3K(0), EIF3L(0), EIF3M(0)	0.999999	0.999997	0.00049781	0.0110101	3.70909e-06	0.842589	0.992728	0.999985	0.999994	0.381733	0.43137	1	0.0385015	0.916008	0.999995
MTA1-HDAC core complex	889	HDAC2(1), MTA1(1), RBBP4(1), RBBP7(0)	0.999999	0.999997	0.667441	0.790648	0.0515146	0.823523	0.873558	0.999985	0.999994	0.939439	0.999917	1	0.0387427	0.302228	0.999995
CtBP core complex	643	CTBP2(2), HDAC1(1), HDAC2(1), KDM1A(1), RCOR1(1), CTBP1(0), EHMT1(0), EHMT2(0), ZEB1(0)	0.999999	0.999997	0.999981	0.750748	0.0831868	0.500706	0.989293	0.999985	0.999994	0.875738	0.999917	1	0.0391252	0.760293	0.896079
mRNA decay complex (UPF1, UPF2, UPF3B, DCP2, XRN1, XRN2, EXOSC2, EXOSC4, EXOSC10, PARN)	822	DCP2(0), EXOSC10(0), EXOSC2(0), EXOSC4(0), PARN(0), UPF1(0), UPF2(0), UPF3B(0), XRN1(0), XRN2(0)	0.999999	0.999997	0.630627	0.999422	0.920391	0.0302777	0.731985	0.999985	0.999994	0.999992	0.999917	NA	0.0405052	0.999994	0.999995
BRCA1-RNA polymerase II complex	2825	GTF2H1(3), POLR2A(3), POLR2E(3), BRCA1(2), ERCC2(2), ERCC3(2), GTF2H2(2), POLR2B(2), POLR2L(2), GTF2B(1), GTF2H4(1), MED21(1), POLR2C(1), POLR2D(1), POLR2G(1), POLR2H(1), POLR2J(1), GTF2E1(0), GTF2E2(0), GTF2F1(0), GTF2F2(0), GTF2H3(0), POLR2F(0), POLR2I(0), POLR2K(0), TBP(0)	0.999999	0.999997	0.0402901	0.0047144	3.84756e-07	0.566235	0.624763	0.999985	0.999994	0.24306	0.999917	0.74277	0.0418787	0.00127206	0.0064479
TNF-alpha/NF-kappa B signaling complex 8	5269	HSP90AA1(3), FKBP5(2), HSP90AB1(1), KTN1(1), CDC37(0), IKBKE(0)	0.999999	0.999997	0.958389	0.526708	NA	0.567216	0.470474	0.999985	0.999994	0.389124	0.999917	1	0.0435757	0.134819	0.896079
PBAF complex (Polybromo- and BAF containing complex)	149	PBRM1(1), SMARCB1(1), ACTG1(0), ARID2(0), SMARCA4(0), SMARCC1(0), SMARCC2(0), SMARCD1(0), SMARCE1(0)	0.999999	0.999997	0.328217	0.995803	0.384544	0.363187	0.732958	0.999985	0.999994	0.676583	0.999917	1	0.0439092	0.506293	0.999995
BAF complex	189	SMARCB1(1), ACTG1(0), ARID1B(0), SMARCA2(0), SMARCA4(0), SMARCC1(0), SMARCC2(0), SMARCD1(0), SMARCE1(0)	0.999999	0.999997	0.328217	0.880286	0.538091	0.363187	0.804336	0.999985	0.999994	0.724867	0.999917	NA	0.0439092	0.48531	0.999995
SAP complex (Sin3-associated protein complex)	592	ARID4B(1), HDAC1(1), HDAC2(1), RBBP4(1), RBBP7(0), SAP130(0), SAP30(0), SIN3A(0), SUDS3(0)	0.999999	0.999997	0.870281	0.939679	0.229	0.966232	1	0.999985	0.879061	0.938697	0.999917	1	0.0465245	0.410848	0.896079
DDB2 complex	726	DDB1(3), CUL4A(2), DDB2(2), GPS1(2), COPS2(1), COPS8(1), COPS3(0), COPS4(0), COPS5(0), COPS6(0), RBX1(0)	0.999999	0.999997	0.999981	0.300875	0.104213	0.909241	0.963988	0.999985	0.999994	0.543237	0.620273	1	0.0469993	0.0463685	0.771594
CSA complex	727	DDB1(3), CUL4A(2), ERCC8(2), GPS1(2), COPS2(1), COPS8(1), COPS3(0), COPS4(0), COPS5(0), COPS6(0), RBX1(0)	0.999999	0.999997	0.999981	0.0837054	0.104213	0.909241	0.963988	0.999985	0.999994	0.676583	0.787194	1	0.0469993	0.0463685	0.771594
Polycomb repressive complex 1 (PRC1, hPRC-H)	115	CBX8(2), CBX2(1), PHC3(1), BMI1(0), CBX4(0), HSPA1A(0), HSPA1B(0), PHC1(0), PHC2(0), RING1(0), RNF2(0), SCMH1(0), SMARCA5(0)	0.999999	0.999997	0.999981	0.991078	0.344212	0.574981	0.584914	0.999985	0.999994	0.630011	0.479335	1	0.0521347	0.558962	0.999995
GAIT complex	5385	EPRS(2), RPL13A(2), GAPDH(0), SYNCRIP(0)	0.999999	0.999997	0.550769	NA	0.447112	0.966494	1	NA	NA	0.15237	0.43137	1	0.0539023	0.0920993	0.154608
RNA polymerase II complex, chromatin structure modifying	3065	SMARCD3(2), CDK8(1), MED21(1), SMARCB1(1), SMARCD2(1), ACTL6A(0), CCNC(0), SMARCC1(0), SMARCC2(0), SMARCE1(0)	0.999999	0.999997	0.872382	NA	0.384544	0.666856	0.91178	0.999985	0.999994	0.942292	0.971217	1	0.0548813	0.643041	0.999995
CDCA5-PDS5A-RAD21-SMC1A-PDS5B-SMC3 complex	1856	SMC1A(3), SMC3(3), RAD21(2), PDS5A(1), CDCA5(0), PDS5B(0)	0.999999	0.999997	0.374149	0.678089	0.297729	0.471973	0.554977	0.999985	0.999994	0.626831	0.95895	1	0.0557979	0.421007	0.769294
Sororin-cohesin complex	5432	SMC1A(3), SMC3(3), RAD21(2), PDS5A(1), CDCA5(0), PDS5B(0)	0.999999	0.999997	0.374149	0.678089	0.297729	0.471973	0.554977	0.999985	0.999994	0.626831	0.95895	1	0.0557979	0.421007	0.769294
MeCP2-SIN3A-HDAC complex	749	HDAC1(1), HDAC2(1), MECP2(0), SIN3A(0)	0.999999	0.999997	0.999981	0.992796	0.669639	0.999944	0.903633	0.999985	0.999994	0.709749	0.902682	1	0.0557979	0.111756	0.230536
SWI/SNF chromatin-remodeling complex	5184	HDAC1(1), MECP2(0), SIN3A(0), SMARCA2(0), SMARCE1(0)	0.999999	0.999997	0.958389	0.999422	0.669639	0.966232	0.721638	0.999985	0.999994	0.696464	0.999917	NA	0.0584003	0.240012	0.337613
P-TEFb-BRD4-TRAP220 complex	2601	BRD4(2), CDK9(2), MED1(1), CCNT1(0)	0.999999	0.999997	0.999981	0.865865	0.401153	0.864007	1	0.999985	0.999994	NA	NA	1	0.0588584	0.510665	0.999995
MGC1-DNA-PKcs-Ku complex	5176	MDC1(3), PRKDC(3), XRCC5(0), XRCC6(0)	0.999999	0.999997	0.999981	0.579111	0.873074	0.999944	0.941437	0.999985	0.999994	0.749026	0.938286	1	0.0623447	0.758548	0.999995
PBAF complex (Polybromo- and BAF containing complex)	1238	PBRM1(1), SMARCB1(1), ACTL6A(0), ARID2(0), SMARCA4(0), SMARCC1(0), SMARCC2(0), SMARCD1(0), SMARCE1(0)	0.999999	0.999997	0.667441	0.999422	0.442499	0.523795	0.755149	0.999985	0.999994	0.757829	0.999917	1	0.0698809	0.643041	0.999995
PBAF complex (Polybromo- and BAF containing complex)	556	PBRM1(1), SMARCB1(1), ACTL6A(0), ARID2(0), SMARCA4(0), SMARCC1(0), SMARCC2(0), SMARCD1(0), SMARCE1(0)	0.999999	0.999997	0.667441	0.999422	0.442499	0.523795	0.755149	0.999985	0.999994	0.757829	0.999917	1	0.0698809	0.643041	0.999995
BRG1-associated complex	807	ARID1A(1), SMARCB1(1), ACTL6A(0), PRMT5(0), SMARCA4(0), SMARCC1(0), SMARCC2(0), SMARCD1(0), SMARCE1(0)	0.999999	0.999997	0.667441	0.999422	0.948516	0.83715	0.893004	0.999985	0.999994	0.805974	0.999917	1	0.0698809	0.48531	0.999995
Nup 107-160 subcomplex	87	NUP107(1), NUP133(1), NUP160(1), NUP37(0), NUP43(0), NUP85(0), NUP98(0), SEC13(0), SEH1L(0)	0.999999	0.999997	0.551499	NA	NA	0.216835	0.819128	0.999985	0.999994	0.803008	0.988673	1	0.0698809	0.999994	0.999995
XFIM complex	634	GTF2I(1), HDAC1(1), HDAC2(1), KDM1A(1), ZMYM3(0)	0.999999	0.999997	0.999981	0.790648	0.45184	0.781277	0.965349	0.999985	0.999994	0.999992	0.938286	1	0.0707798	0.107653	0.999995
NPC subcomplex (NUP98, NUP107, NUP133, NUP160)	1347	NUP107(1), NUP133(1), NUP160(1), NUP98(0)	0.999999	0.999997	0.780049	NA	NA	0.262729	0.497291	0.999985	0.999994	0.796818	0.938286	1	0.0708802	0.721501	0.999995
BRCA1-RAD50-MRE11-NBS1 complex	202	RAD50(3), BRCA1(2), NBN(2), MRE11A(0)	0.999999	0.999997	0.958389	0.755064	0.311426	0.999944	0.840547	0.778233	0.644633	0.995431	NA	0.875767	0.0816456	0.590977	0.999995
MDC1-MRE11-RAD50-NBS1 complex	2218	MDC1(3), RAD50(3), NBN(2), MRE11A(0)	0.999999	0.999997	0.999981	0.755064	0.311426	0.999944	0.930185	0.778233	0.644633	0.862242	NA	0.875767	0.0816456	0.495988	0.999995
Set1B complex	2730	SETD1B(1), WDR82(1), ASH2L(0), CCNY(0), RBBP5(0), WDR5(0)	0.999999	0.999997	0.950255	0.985078	0.139109	0.790977	1	0.999985	0.999994	0.999992	NA	1	0.0816456	0.916008	0.999995
MRE11A-RAD50-NBN-TRF2 complex	619	RAD50(3), NBN(2), TERF2(2), MRE11A(0)	0.999999	0.999997	0.999981	0.62735	0.18701	0.999944	0.831842	0.999985	0.999994	0.942292	NA	0.875767	0.0816456	0.569445	0.999995
MRN-TRRAP complex (MRE11A-RAD50-NBN-TRRAP complex)	627	RAD50(3), NBN(2), TRRAP(1), MRE11A(0)	0.999999	0.999997	0.987473	0.62735	0.261822	0.999944	0.874956	0.81629	0.999994	0.999992	0.999917	1	0.0816456	0.961086	0.999995
BRCA1-RAD50-MRE11-NBS1 complex	964	RAD50(3), BRCA1(2), NBN(2), MRE11A(0)	0.999999	0.999997	0.958389	0.755064	0.311426	0.999944	0.840547	0.778233	0.644633	0.995431	NA	0.875767	0.0816456	0.590977	0.999995
MDC1-MRN-ATM-FANCD2 complex	2217	FANCD2(5), MDC1(3), RAD50(3), NBN(2), ATM(0), MRE11A(0)	0.999999	0.999997	0.958389	0.62735	0.633257	0.705238	0.746984	0.270835	0.181939	0.667019	0.999917	0.385091	0.0822972	0.317937	0.999995
RNA polymerase II holoenzyme complex	103	GTF2H1(3), POLR2A(3), POLR2E(3), ERCC2(2), ERCC3(2), GTF2H2(2), POLR2B(2), POLR2L(2), GTF2B(1), GTF2H4(1), POLR2C(1), POLR2D(1), POLR2G(1), POLR2H(1), POLR2J(1), GTF2E1(0), GTF2E2(0), GTF2F1(0), GTF2F2(0), GTF2H3(0), POLR2F(0), POLR2I(0), POLR2K(0), TBP(0)	0.999999	0.999997	0.0208136	0.0047144	3.84756e-07	0.502061	0.542725	0.999985	0.999994	0.24306	0.999917	0.875767	0.0851573	0.0113541	0.0115272
DNMT3B complex	49	HDAC1(1), DNMT3B(0), KIF4A(0), SIN3A(0), SMARCA5(0), SMC2(0), SMC4(0)	0.999999	0.999997	0.913892	0.851301	0.193118	0.999944	1	0.999985	0.999994	0.858389	0.999917	NA	0.0882822	0.48266	0.999995
Emerin complex 24	5611	HIST1H1A(2), HNRNPU(2), LMNB1(2), MCM2(2), MCM6(2), LMNA(1), BANF2(0), C1QBP(0), EMD(0), HIST1H3D(0), HIST1H3J(0), MCM4(0), NMI(0), RB1(0), RBL2(0), SAP130(0)	0.999999	0.999997	0.604256	0.678117	0.514	0.643794	0.731985	0.999985	0.507462	0.724867	0.787194	0.42793	0.0891209	0.393774	0.999995
TLE1 corepressor complex (MASH1 promoter-corepressor complex)	1729	NCL(3), RAD50(3), HSPA4(2), PARP1(2), NPM1(1), TOP2B(1), ACTB(0), MYH10(0), NONO(0), TLE1(0)	0.999999	0.999997	0.967993	0.919193	0.984903	0.53691	0.973553	0.999985	0.999994	0.381733	0.576988	1	0.0965038	0.2154	0.999995
Emerin complex 52	5615	HIST1H1A(2), HNRNPU(2), LMNB1(2), CKB(1), ILF3(1), PDCD4(1), YWHAE(1), YWHAQ(1), ACTB(0), API5(0), C1QBP(0), DDX39A(0), EMD(0), HDGF(0), HNRNPK(0), HNRNPL(0), IQGAP1(0), LEMD3(0), NAA38(0), NMI(0), RBL2(0), SNRPD1(0), THRA(0)	0.999999	0.999997	0.999981	0.70001	0.270111	0.999944	1	0.999985	0.982627	0.0254589	0.0385427	1	0.101882	0.0452624	0.272333
PA700-20S-PA28 complex	193	PSMD11(3), PSMD4(3), PSMD10(2), PSMA5(1), PSMB2(1), PSMC1(1), PSMC3(1), PSMC4(1), PSMC5(1), PSMA1(0), PSMA2(0), PSMA3(0), PSMA4(0), PSMA6(0), PSMA7(0), PSMB1(0), PSMB3(0), PSMB4(0), PSMB5(0), PSMB6(0), PSMB7(0), PSMC2(0), PSMC6(0), PSMD1(0), PSMD12(0), PSMD13(0), PSMD14(0), PSMD2(0), PSMD3(0), PSMD5(0), PSMD6(0), PSMD7(0), PSMD8(0), PSMD9(0), PSME1(0), PSME2(0)	0.999999	0.999997	0.0754685	0.755064	0.164446	0.947572	1	0.999985	0.999994	0.692099	0.517171	1	0.104441	0.0873832	0.290003
TIP5-DNMT-HDAC1 complex	5695	DNMT1(2), BAZ2A(1), HDAC1(1), DNMT3B(0)	0.999999	0.999997	0.999981	0.960993	0.982296	0.999944	0.974727	0.999985	0.999994	0.792033	0.999917	1	0.105166	0.916008	0.999995
NCOR-SIN3-HDAC-HESX1 complex	3167	HDAC1(1), HDAC2(1), NCOR2(1), HESX1(0), SIN3A(0), SIN3B(0)	0.999999	0.999997	0.999981	0.992796	0.446385	0.999944	1	0.999985	0.999994	0.709749	0.902682	1	0.114998	0.965664	0.999995
PTIP-DNA damage response complex	5197	RAD50(3), NBN(2), TP53BP1(2), PAXIP1(1), BLM(0), MRE11A(0)	0.999999	0.999997	0.892208	0.859913	0.395519	0.864007	0.643357	0.778233	0.644633	0.995431	NA	1	0.114998	0.510906	0.999995
MCM2-MCM4-MCM6-MCM7 complex	2792	MCM2(2), MCM6(2), MCM4(0), MCM7(0)	0.999999	0.999997	0.292185	0.458808	0.431022	NA	NA	0.999985	0.999994	0.986015	0.999917	1	0.117147	0.601544	0.999995
RNA polymerase II complex, chromatin structure modifying	3066	POLR2A(3), ERCC3(2), CDK8(1), GTF2B(1), KAT2B(1), MED21(1), SMARCB1(1), CCNC(0), CREBBP(0), GTF2F1(0), GTF2H3(0), SMARCA2(0), SMARCA4(0)	0.999999	0.999997	0.999981	0.606875	0.308393	0.821437	0.965349	0.999985	0.999994	0.999992	0.970976	1	0.119421	0.359637	0.769294
Ubiquitin E3 ligase (DDB1, DDB2, CUL4A, CUL4B, RBX1)	1162	DDB1(3), CUL4A(2), CUL4B(2), DDB2(2), RBX1(0)	0.999999	0.999997	0.89149	0.526708	0.0320234	0.650189	0.584914	0.999985	0.999994	0.801219	0.954899	0.385091	0.123292	0.174225	0.319995
MDC1-p53BP1-SMC1 complex	2775	MDC1(3), SMC1A(3), TP53BP1(2)	0.999999	0.999997	0.999981	0.997946	0.857107	0.654406	0.738321	0.756624	0.644633	0.892823	NA	0.875767	0.124327	0.201226	0.753318
RPA complex	5229	RPA1(6), RPA2(3), RPA3(3)	0.999999	0.999997	0.46102	NA	NA	0.19896	NA	NA	NA	0.417424	0.625911	0.405422	0.130046	0.21806	0.374378
PCNA-MSH2-MSH6 complex	286	MSH6(2), PCNA(2), MSH2(1)	0.999999	0.999997	0.999981	0.685252	0.223369	0.595221	0.965349	NA	NA	0.545456	0.789465	1	0.133344	0.232747	0.617056
PCNA-MSH2-MSH6 complex	289	MSH6(2), PCNA(2), MSH2(1)	0.999999	0.999997	0.999981	0.685252	0.223369	0.595221	0.965349	NA	NA	0.545456	0.789465	1	0.133344	0.232747	0.617056
PCNA-MutS-alpha-DNA initial complex	377	MSH6(2), PCNA(2), MSH2(1)	0.999999	0.999997	0.999981	0.685252	0.223369	0.595221	0.965349	NA	NA	0.545456	0.789465	1	0.133344	0.232747	0.617056
BASC (Ab C-20) complex (BRCA1-associated genome surveillance complex)	436	RAD50(3), BRCA1(2), MSH6(2)	0.999999	0.999997	0.999981	0.858539	0.471923	0.966232	0.965349	0.999985	0.817187	0.647506	0.999917	0.875767	0.133344	0.249402	0.999995
Toposome	924	DDX21(2), HNRNPC(2), PRPF8(2), SRPK1(1), SSRP1(1), TOP2A(1), DHX9(0)	0.999999	0.999997	0.999981	0.986064	0.710093	0.999944	1	0.999985	0.999994	0.253749	0.604947	1	0.133344	0.0197571	0.129119
ESCRT-III complex	1186	CHMP1A(1), CHMP4C(1), CHMP1B(0), CHMP2A(0), CHMP2B(0), CHMP3(0), CHMP4A(0), CHMP4B(0), CHMP5(0), CHMP6(0)	0.999999	0.999997	NA	NA	NA	NA	NA	NA	NA	0.695606	0.999917	1	0.140316	0.798945	0.979651
BRCA1-HDAC1-HDAC2 complex	2814	BRCA1(2), HDAC1(1), HDAC2(1)	0.999999	0.999997	0.999981	0.986064	0.301323	0.998999	1	0.999985	0.999994	0.858389	0.926198	1	0.142108	0.249402	0.999995
CPSF6-ITCH-NUDT21-POLR2A complex	1769	POLR2A(3), ITCH(1), CPSF6(0), NUDT21(0)	0.999999	0.999997	0.999981	NA	0.534795	0.997232	0.979136	0.999985	0.999994	0.999992	0.991841	1	0.142593	0.798945	0.999995
BASC (Ab 80) complex (BRCA1-associated genome surveillance complex)	434	RFC1(3), BRCA1(2), MSH6(2), MSH2(1), BLM(0), MLH1(0), RFC2(0), RFC4(0)	0.999999	0.999997	0.999981	0.999422	0.139138	0.881334	0.762899	0.999985	0.644633	0.747331	0.601408	1	0.14723	0.149142	0.999995
DNA-PK-Ku-eIF2-NF90-NF45 complex	5183	PRKDC(3), EIF2S2(2), EIF2S3(1), ILF3(1), EIF2S1(0), ILF2(0), XRCC5(0), XRCC6(0)	0.999999	0.999997	0.999981	0.588795	0.601673	0.882235	0.865049	0.999985	0.999994	0.720794	0.743336	1	0.14723	0.12278	0.999995
Exosome	789	EXOSC3(1), EXOSC8(1), DIS3(0), EXOSC1(0), EXOSC10(0), EXOSC2(0), EXOSC4(0), EXOSC5(0), EXOSC6(0), EXOSC7(0), EXOSC9(0)	0.999999	0.999997	0.747997	0.940669	0.912394	0.113386	0.636674	0.999985	0.999994	0.999992	0.971217	1	0.14723	0.999994	0.999995
NUMAC complex (nucleosomal methylation activator complex)	86	ARID1A(1), SMARCB1(1), ACTB(0), CARM1(0), SCYL1(0), SMARCA4(0), SMARCC1(0), SMARCC2(0), SMARCD1(0), SMARCE1(0)	0.999999	0.999997	0.46102	NA	NA	0.770161	1	0.999985	0.999994	0.794263	0.999917	1	0.14723	0.715698	0.999995
DNMT1-G9a-PCNA complex	860	DNMT1(2), PCNA(2), EHMT2(0)	0.999999	0.999997	0.869956	0.883159	0.956074	0.934616	0.767702	0.999985	0.999994	0.682487	0.865565	1	0.15196	0.367324	0.888655
TFIIH transcription factor complex	107	GTF2H1(3), ERCC2(2), ERCC3(2), GTF2H2(2), GTF2H4(1), CCNH(0), CDK7(0), GTF2H3(0), MNAT1(0)	0.999999	0.999997	0.999981	0.0884108	0.00902541	0.240779	0.767702	NA	NA	0.995431	0.999917	0.918026	0.152654	0.401247	0.881786
RANBP1-RAN-KPNB1 complex	1554	RAN(1), KPNB1(0), RANBP1(0)	0.999999	0.999997	0.550143	0.992796	0.989806	0.706029	0.930185	NA	NA	0.807511	0.453788	NA	0.152654	0.396784	0.999995
BRCA1-BARD1-BACH1-DNA damage complex I	2817	TOPBP1(3), BRCA1(2), MSH6(2), BACH1(0), BARD1(0), MLH1(0)	0.999999	0.999997	0.999981	0.858539	0.384544	0.999944	0.965349	0.999985	0.912979	0.999992	0.938286	0.875767	0.162874	0.395107	0.999995
RC complex during S-phase of cell cycle	1004	RPA1(6), RFC1(3), RPA2(3), RPA3(3), TOP1(3), PARP1(2), CCNA2(0), CDK2(0), LIG1(0), POLA1(0), POLD1(0), POLE(0), RFC2(0)	0.999999	0.999997	0.999981	0.897606	0.328238	0.405618	0.947818	0.999985	0.999994	0.237792	0.817581	0.0324295	0.162939	0.307147	0.999995
FACT-NEK9 complex	934	SSRP1(1), SUPT16H(1), NEK9(0)	0.999999	0.999997	0.999981	0.535487	0.237061	0.633368	0.790803	0.999985	0.999994	0.705742	0.999917	1	0.162939	0.695542	0.999995
Oligosaccharyltransferase complex (Stt3A variant)	1199	MAGT1(1), DAD1(0), DDOST(0), RPN1(0), RPN2(0), STT3A(0)	0.999999	0.999997	0.928065	0.985078	0.424975	0.41277	0.542725	NA	NA	0.999992	0.999917	NA	0.166226	0.999994	0.999995
Oligosaccharyltransferase complex (Stt3B variant)	1200	MAGT1(1), DAD1(0), DDOST(0), RPN1(0), RPN2(0), STT3B(0), TUSC3(0)	0.999999	0.999997	0.928065	0.985078	0.424975	0.21555	0.542725	NA	NA	0.89424	0.999917	NA	0.166226	0.999994	0.999995
ATR-HDAC2-CHD4 complex	1134	ATR(1), HDAC2(1), CHD4(0)	0.999999	0.999997	0.8155	0.986064	0.424975	0.999944	1	0.999985	0.999994	0.999992	0.996422	1	0.168463	0.760293	0.999995
URI complex (Unconventional prefoldin RPB5 Interactor)	781	POLR2E(3), CUL1(1), PFDN2(1), RUVBL1(1), RUVBL2(1), SKP1(0), SKP2(0), STAP1(0), URI1(0)	0.999999	0.999997	0.999981	0.790669	0.181103	0.964761	0.873558	0.999985	0.999994	0.858389	0.839041	1	0.168566	0.825017	0.999995
SMAD2-SKI-NCOR complex	3204	SKI(1), NCOR1(0), SMAD2(0)	0.999999	0.999997	NA	NA	NA	NA	NA	0.999985	0.999994	NA	NA	NA	0.172523	0.999994	0.999995
Mediator complex	230	CDK8(1), MED1(1), MED14(1), MED16(1), MED17(1), MED20(1), MED21(1), MED23(1), MED24(1), MED26(1), MED28(1), MED30(1), MED4(1), MED8(1), CCNC(0), CDK19(0), MED10(0), MED11(0), MED12(0), MED13(0), MED13L(0), MED15(0), MED18(0), MED19(0), MED22(0), MED25(0), MED27(0), MED29(0), MED31(0), MED6(0), MED7(0), MED9(0)	0.999999	0.999997	0.0469812	0.960993	0.0165763	0.103443	0.337407	0.999985	0.999994	0.796818	0.999917	1	0.17272	0.923547	0.999995
TRAP complex	535	THRAP3(3), MED1(1), MED14(1), MED16(1), MED17(1), MED21(1), MED24(1), MED4(1), CCNC(0), MED10(0), MED12(0), MED13(0), MED27(0), MED31(0), MED6(0), THRA(0)	0.999999	0.999997	0.355034	0.974742	0.0256549	0.341426	0.337407	0.999985	0.999994	0.999992	0.999917	1	0.17272	0.909679	0.999995
HDAC1-associated core complex cI	648	HDAC1(1), KDM1A(1), RCOR1(1)	0.999999	0.999997	0.999981	0.983446	0.253354	0.786807	0.887241	0.999985	0.999994	0.999992	NA	1	0.176074	0.558529	0.999995
POLR2A-CCNT1-CDK9-NCL-LEM6-CPSF2 complex	2599	NCL(3), POLR2A(3), CDK9(2), CCNT1(0), CPSF2(0), PPARGC1A(0)	0.999999	0.999997	0.999981	0.824487	0.469346	0.847275	0.645018	0.999985	0.999994	0.984798	0.999917	0.875767	0.176586	0.805308	0.999995
ING2 complex	2851	HDAC1(1), HDAC2(1), RBBP4(1), ARID4A(0), BRMS1(0), BRMS1L(0), ING2(0), RBBP7(0), SAP130(0), SAP30(0), SIN3A(0), SUDS3(0)	0.999999	0.999997	0.870281	0.939679	0.113091	0.999944	0.696837	0.999985	0.999994	0.938697	0.96262	1	0.18363	0.545087	0.489841
TFIIIC containing-TOP1-SUB1 complex	1106	TOP1(3), SUB1(1), GTF3C1(0), GTF3C2(0), GTF3C3(0), GTF3C4(0), GTF3C5(0)	0.999999	0.999997	0.999981	0.478846	0.0814952	0.864007	1	0.999985	0.999994	0.999388	0.999917	1	0.188567	0.470613	0.999995
mSin3A-HDAC1-HDAC2 complex	3053	HDAC1(1), HDAC2(1), SIN3A(0)	0.999999	0.999997	0.999981	0.992796	0.446385	0.998999	0.991594	0.999985	0.999994	0.709749	0.902682	1	0.191733	0.317937	0.581456
NCOA6-DNA-PK-Ku-PARP1 complex	5179	PRKDC(3), PARP1(2), NCOA6(0), XRCC5(0), XRCC6(0)	0.999999	0.999997	0.999981	0.851301	0.963145	0.972626	0.810993	0.999985	0.999994	0.749026	0.708079	1	0.19752	0.573404	0.999995
Transcription elongation factor complex (SUPT5H, CDK9, CCNT1)	2603	CDK9(2), SUPT5H(2), CCNT1(0)	0.999999	0.999997	0.556814	0.995803	0.245632	0.718795	0.807072	NA	NA	0.999992	0.999917	1	0.197781	0.669508	0.999995
BRD4-P-TEFb complex	2875	BRD4(2), CDK9(2), CCNT1(0)	0.999999	0.999997	0.999981	0.865865	0.401153	0.718795	0.963986	NA	NA	NA	NA	1	0.197781	0.669508	0.999995
BRD4-P-TEFb complex	2877	BRD4(2), CDK9(2), CCNT1(0)	0.999999	0.999997	0.999981	0.865865	0.401153	0.718795	0.963986	NA	NA	NA	NA	1	0.197781	0.669508	0.999995
p400-associated complex	1166	EP400(2), RUVBL1(1), RUVBL2(1), TRRAP(1), ACTB(0)	0.999999	0.999997	0.956778	0.526708	0.261822	0.999944	1	0.999985	0.999994	0.999992	0.999917	1	0.208549	0.721501	0.999995
PCNA-KU antigen complex	1092	PCNA(2), XRCC5(0), XRCC6(0)	0.999999	0.999997	0.999981	0.999422	0.669639	0.999944	0.941437	NA	NA	0.858389	0.938286	NA	0.210548	0.923547	0.999995
TRF2-Ku complex	1220	TERF2(2), XRCC5(0), XRCC6(0)	0.999999	0.999997	0.999981	0.992796	0.669639	0.806531	0.941437	0.999985	0.999994	0.942292	0.999917	NA	0.210548	0.923547	0.999995
BRCA1 A complex	2786	UIMC1(3), BRCA1(2), BARD1(0), FAM175A(0)	0.999999	0.999997	NA	NA	NA	0.999944	1	0.999985	0.999994	NA	0.999917	1	0.210548	0.32094	0.999995
DNA-PK-Ku complex	322	PRKDC(3), XRCC5(0), XRCC6(0)	0.999999	0.999997	0.999981	0.579111	0.873074	0.999944	0.941437	0.999985	0.999994	0.858389	0.938286	NA	0.210548	0.923547	0.999995
HERP1/HEY2-NCOR-SIN3A complex	3263	HDAC1(1), NCOR2(1), HEY2(0), SIN3A(0)	0.999999	0.999997	0.999981	0.999422	0.668066	0.875142	1	0.999985	0.999994	0.858389	0.980981	1	0.210548	0.73647	0.999995
DNA-PK-Ku antigen complex	355	PRKDC(3), XRCC5(0), XRCC6(0)	0.999999	0.999997	0.999981	0.579111	0.873074	0.999944	0.941437	0.999985	0.999994	0.858389	0.938286	NA	0.210548	0.923547	0.999995
DNA-PK-Ku antigen complex	356	PRKDC(3), XRCC5(0), XRCC6(0)	0.999999	0.999997	0.999981	0.579111	0.873074	0.999944	0.941437	0.999985	0.999994	0.858389	0.938286	NA	0.210548	0.923547	0.999995
DNA-PK-Ku antigen complex	357	PRKDC(3), XRCC5(0), XRCC6(0)	0.999999	0.999997	0.999981	0.579111	0.873074	0.999944	0.941437	0.999985	0.999994	0.858389	0.938286	NA	0.210548	0.923547	0.999995
DNA-PK-Ku complex	5182	PRKDC(3), XRCC5(0), XRCC6(0)	0.999999	0.999997	0.999981	0.579111	0.873074	0.999944	0.941437	0.999985	0.999994	0.858389	0.938286	NA	0.210548	0.923547	0.999995
RC complex during G2/M-phase of cell cycle	1005	RPA1(6), RFC1(3), RPA2(3), RPA3(3), TOP1(3), PARP1(2), CCNA2(0), CCNB1(0), CDK1(0), POLA1(0), POLD1(0), POLE(0), RFC2(0)	0.999999	0.999997	0.933854	0.999422	0.492719	0.541078	1	0.999985	0.999994	0.364488	0.926198	0.0324295	0.211581	0.307147	0.999995
TFIIH transcription factor complex (ERCC2, ERCC3, GTF2H1, CDK7, CCNH, GTF2H2)	5495	GTF2H1(3), ERCC2(2), ERCC3(2), GTF2H2(2), CCNH(0), CDK7(0)	0.999999	0.999997	0.999981	0.158278	0.0297039	0.482863	0.930185	NA	NA	0.915761	NA	0.385091	0.211581	0.416488	0.707687
Mi-2/NuRD-MTA2 complex	41	HDAC1(1), BCL6(0), MBD3(0), MTA2(0), MTA3(0)	0.999999	0.999997	0.982552	0.588795	0.0397175	0.762358	0.930185	0.999985	0.999994	0.999992	0.926198	NA	0.21454	0.655267	0.999995
Mi2/NuRD-BCL6-MTA3 complex	585	HDAC1(1), BCL6(0), CHD4(0), MBD3(0), MTA3(0)	0.999999	0.999997	0.982552	0.588795	0.109119	0.767616	0.822727	0.999985	0.999994	0.999992	0.999917	NA	0.21454	0.655267	0.999995
BRMS1-SIN3-HDAC complex	696	HDAC1(1), HDAC2(1), RBBP4(1), BRMS1(0), RBBP7(0), SAP30(0), SIN3A(0), SIN3B(0)	0.999999	0.999997	0.913892	0.865865	0.0565414	0.999944	0.784261	0.999985	0.955458	0.938697	0.96262	1	0.216573	0.636774	0.999995
BRCA1-BARD1-POLR2A complex	2213	POLR2A(3), BRCA1(2), BARD1(0)	0.999999	0.999997	0.999981	NA	NA	0.941621	1	0.999985	0.999994	NA	0.861935	1	0.217187	0.636774	0.999995
MDC1-H2AFX-TP53BP1 complex	2774	MDC1(3), TP53BP1(2), H2AFX(1)	0.999999	0.999997	NA	NA	NA	NA	NA	0.9366	0.976545	0.999992	NA	1	0.217187	0.680578	0.999995
BRCA1 C complex	2787	UIMC1(3), BRCA1(2), BARD1(0), RBBP8(0)	0.999999	0.999997	NA	NA	NA	0.999944	1	0.999985	0.999994	NA	0.999917	1	0.217187	0.931666	0.999995
Cell division cycle complex (CDC27, CDC16, ANAPC7)	5361	CDC27(1), ANAPC7(0), CDC16(0)	0.999999	0.999997	0.74031	0.57899	0.124401	0.931239	0.996112	NA	0.999994	NA	0.999917	NA	0.224812	0.83178	0.999995
Ku antigen-NARG1 complex	95	NAA15(0), XRCC5(0), XRCC6(0)	0.999999	0.999997	0.999981	NA	0.879535	0.999944	0.941437	NA	NA	0.858389	0.999917	NA	0.224812	0.923547	0.999995
NCOR1 complex	1413	TRIM28(4), SF3B3(2), SMARCB1(1), HDAC3(0), NCOR1(0), SF3A1(0), SMARCA4(0), SMARCC1(0), SMARCC2(0), SRCAP(0)	0.999999	0.999997	0.961649	0.969079	0.402421	0.998999	0.965349	0.999985	0.999994	0.724867	0.999917	1	0.226016	0.0480888	0.0307771
RNA polymerase II complex, chromatin structure modifying	3064	GTF2H1(3), POLR2A(3), SMARCD3(2), CDK8(1), GTF2B(1), MED21(1), SMARCB1(1), SMARCD2(1), CCNC(0), DRAP1(0), GTF2E1(0), GTF2F1(0), PCSK4(0), SMARCA4(0), SMARCC1(0), SMARCC2(0), TBP(0)	0.999999	0.999997	0.999981	0.606875	0.216021	0.564564	1	0.999985	0.999994	0.94266	0.999917	1	0.226608	0.525729	0.999995
BRD4 complex	2600	BRD4(2), CDK9(2), MED1(1), MED14(1), MED17(1), MED24(1), CCNT1(0), MED12(0)	0.999999	0.999997	0.979069	0.960993	0.0379177	0.786158	0.773945	0.999985	0.999994	NA	0.926198	1	0.236587	0.721501	0.999995
CTCF-nucleophosmin-PARP-HIS-KPNA-LMNA-TOP complex	1728	PARP1(2), KPNA1(1), LMNA(1), NPM1(1), TOP2A(1), CTCF(0), H2AFZ(0), HIST2H2AA4(0), KPNA3(0)	0.999999	0.999997	0.999981	0.986064	0.933473	0.823523	1	0.999985	0.999994	0.212385	0.749189	1	0.236673	0.721501	0.999995
RNA polymerase II complex, incomplete (CDK8 complex), chromatin structure modifying	3067	CDK8(1), MED21(1), SMARCB1(1), CCNC(0), CCNH(0), GTF2F1(0), SMARCC1(0), SMARCC2(0)	0.999999	0.999997	0.999981	NA	NA	0.739429	1	0.999985	0.999994	0.805439	0.999917	1	0.236673	0.935437	0.999995
TIP60 histone acetylase complex	525	KAT5(1), RUVBL1(1), RUVBL2(1), TRRAP(1), ACTL6A(0)	0.999999	0.999997	0.999981	0.676852	0.411288	0.999944	0.874956	NA	NA	0.999992	0.973164	1	0.238293	0.999994	0.999995
Brg1-associated complex II	3063	ARID1A(1), SMARCB1(1), ACTL6A(0), PRMT5(0), SMARCA4(0), SMARCC1(0), SMARCC2(0)	0.999999	0.999997	0.872382	0.999422	0.948516	0.934499	1	0.999985	0.999994	0.907102	0.999917	1	0.240664	0.915841	0.999995
p300-CBP-p270-SWI/SNF complex	570	ARID1A(1), SMARCB1(1), CREBBP(0), EP300(0), SMARCA4(0), SMARCC1(0), SMARCC2(0)	0.999999	0.999997	0.999981	NA	NA	0.999944	0.915465	0.999985	0.999994	0.922763	0.999917	1	0.240664	0.441968	0.999995
MRN complex (MRE11-RAD50-NBN complex)	1081	RAD50(3), NBN(2), MRE11A(0)	0.999999	0.999997	0.999981	0.755064	0.311426	0.999944	0.930185	0.999985	0.999994	0.995431	NA	1	0.240785	0.916008	0.999995
Cohesin-SA1 complex	164	SMC1A(3), SMC3(3), RAD21(2), STAG1(0)	0.999999	0.999997	0.167057	0.790669	0.526528	0.64605	0.489063	0.999985	0.999994	0.94416	0.749189	0.875767	0.240785	0.249402	0.966011
Cohesin-SA1 complex	165	SMC1A(3), SMC3(3), RAD21(2), STAG1(0)	0.999999	0.999997	0.167057	0.790669	0.526528	0.64605	0.489063	0.999985	0.999994	0.94416	0.749189	0.875767	0.240785	0.249402	0.966011
MRN complex (MRE11-RAD50-NBN complex)	173	RAD50(3), NBN(2), MRE11A(0)	0.999999	0.999997	0.999981	0.755064	0.311426	0.999944	0.930185	0.999985	0.999994	0.995431	NA	1	0.240785	0.916008	0.999995
Set1A complex	2731	WDR82(1), ASH2L(0), CCNY(0), RBBP5(0), SETD1A(0), WDR5(0)	0.999999	0.999997	0.870281	0.939679	0.304481	0.868614	1	0.999985	0.999994	0.999992	NA	NA	0.240785	0.916008	0.999995
RAD50-MRE11-NBN-p200-p350 complex	2767	RAD50(3), NBN(2), MRE11A(0)	0.999999	0.999997	0.999981	0.755064	0.311426	0.999944	0.930185	0.999985	0.999994	0.995431	NA	1	0.240785	0.916008	0.999995
MRN complex (MRE11-RAD50-NBN complex)	331	RAD50(3), NBN(2), MRE11A(0)	0.999999	0.999997	0.999981	0.755064	0.311426	0.999944	0.930185	0.999985	0.999994	0.995431	NA	1	0.240785	0.916008	0.999995
MRN complex (MRE11-RAD50-NBN complex)	618	RAD50(3), NBN(2), MRE11A(0)	0.999999	0.999997	0.999981	0.755064	0.311426	0.999944	0.930185	0.999985	0.999994	0.995431	NA	1	0.240785	0.916008	0.999995
Mitotic 14S cohesin 1 complex	63	SMC1A(3), SMC3(3), RAD21(2), STAG1(0)	0.999999	0.999997	0.167057	0.790669	0.526528	0.64605	0.489063	0.999985	0.999994	0.94416	0.749189	0.875767	0.240785	0.249402	0.966011
MRN complex (MRE11-RAD50-NBS1 complex)	71	RAD50(3), NBN(2), MRE11A(0)	0.999999	0.999997	0.999981	0.755064	0.311426	0.999944	0.930185	0.999985	0.999994	0.995431	NA	1	0.240785	0.916008	0.999995
MRN complex (MRE11-RAD50-NBN complex)	73	RAD50(3), NBN(2), MRE11A(0)	0.999999	0.999997	0.999981	0.755064	0.311426	0.999944	0.930185	0.999985	0.999994	0.995431	NA	1	0.240785	0.916008	0.999995
SNARE complex (VAMP3, VAMP4, VAMP8, STX6)	874	STX6(1), VAMP3(0), VAMP4(0), VAMP8(0)	0.999999	0.999997	NA	NA	NA	NA	NA	0.999985	0.999994	0.987731	0.999917	NA	0.240785	0.8748	0.999995
MRN complex (MRE11-RAD50-NBS1 complex)	972	RAD50(3), NBN(2), MRE11A(0)	0.999999	0.999997	0.999981	0.755064	0.311426	0.999944	0.930185	0.999985	0.999994	0.995431	NA	1	0.240785	0.916008	0.999995
Emerin complex 1	5604	CNN3(1), LMO7(1), MYH9(1), SIKE1(1), SPTAN1(1), ACTB(0), EMD(0), MYO1E(0)	0.999999	0.999997	NA	0.92204	0.461413	0.741534	1	0.999985	0.999994	0.999992	0.931862	1	0.241707	0.300285	0.999995
Ubiquitin E3 ligase (CSN1, CSN8, HRT1, SKP1, SKP2, CUL1, CUL2, CUL3)	2715	CUL3(2), GPS1(2), COPS8(1), CUL1(1), CUL2(1), RBX1(0), SKP1(0), SKP2(0)	0.999999	0.999997	0.835183	0.999422	0.927277	0.829169	0.859247	0.999985	0.999994	0.847787	0.999917	1	0.243279	0.709023	0.999995
RBP-Jkappa-RING1-KyoT2 complex	2945	FHL1(1), RBPJ(0), RING1(0)	0.999999	0.999997	0.881192	0.98671	0.268939	0.999944	1	NA	NA	0.871813	0.869193	NA	0.252634	0.904774	0.999995
AP3 adapter complex	59	AP3B1(1), AP3M1(1), AP3B2(0), AP3D1(0), AP3M2(0), AP3S1(0), AP3S2(0)	0.999999	0.999997	0.540301	NA	NA	0.998999	0.991594	0.999985	0.999994	0.808695	0.999917	1	0.260743	0.999994	0.999995
BRCA1-BARD1-UbcH7c complex	2823	BRCA1(2), BARD1(0), UBE2L3(0)	0.999999	0.999997	NA	NA	NA	NA	NA	0.999985	0.999994	NA	0.861935	NA	0.266391	0.636774	0.999995
Apoptosis- and splicing-associated protein complex (ASAP-L), SAP18-RNPS1-Acinus-L	760	ACIN1(3), RNPS1(0), SAP18(0)	0.999999	0.999997	0.402627	0.651479	0.396561	0.999944	0.986583	NA	0.999994	0.999992	NA	NA	0.266391	0.680578	0.979651
Apoptosis- and splicing-associated protein complex (ASAP-S), SAP18-RNPS1-Acinus-S	761	ACIN1(3), RNPS1(0), SAP18(0)	0.999999	0.999997	0.402627	0.651479	0.396561	0.999944	0.986583	NA	0.999994	0.999992	NA	NA	0.266391	0.680578	0.979651
Polycomb repressive complex 2 (PRC 2)	105	RBBP4(1), EED(0), EZH2(0), RBBP7(0), SUZ12(0)	0.999999	0.999997	0.995792	0.89865	0.143588	0.488084	0.873558	0.999985	0.999994	0.999992	0.999917	NA	0.266438	0.655267	0.999995
CRM1-RAN-PHAX-CBC complex (cap binding complex)	1176	RAN(1), NCBP1(0), NCBP2(0), PHAX(0), XPO1(0)	0.999999	0.999997	0.588279	0.539614	0.996671	0.999944	0.784261	0.999985	0.999994	0.983631	0.999917	NA	0.266438	0.721501	0.999995
IKBKB-CDC37-KIAA1967-HSP90AB1-HSP90AA1 complex	5234	HSP90AA1(3), CCAR2(1), HSP90AB1(1), CDC37(0), IKBKB(0)	0.999999	0.999997	0.871198	0.790669	NA	0.698926	0.806227	0.999985	0.999994	0.794263	0.971217	1	0.266438	0.721501	0.896079
Polycomb repressive complex 3 (PRC3)	995	RBBP4(1), EED(0), EZH2(0), RBBP7(0), SUZ12(0)	0.999999	0.999997	0.995792	0.89865	0.143588	0.488084	0.873558	0.999985	0.999994	0.999992	0.999917	NA	0.266438	0.655267	0.999995
Polycomb repressive complex 2 (PRC2)	996	RBBP4(1), EED(0), EZH2(0), RBBP7(0), SUZ12(0)	0.999999	0.999997	0.995792	0.89865	0.143588	0.488084	0.873558	0.999985	0.999994	0.999992	0.999917	NA	0.266438	0.655267	0.999995
ING5 complex	2859	JADE1(1), KAT6A(1), BRD1(0), BRPF1(0), BRPF3(0), ING5(0), JADE2(0), JADE3(0), KAT6B(0), KAT7(0), MEAF6(0)	0.999999	0.999997	NA	NA	NA	0.535931	0.894737	0.999985	0.999994	0.991505	NA	1	0.277463	0.996027	0.999995
anti-BHC110 complex	633	GTF2I(1), HDAC1(1), HDAC2(1), KDM1A(1), RCOR1(1), GSE1(0), HMG20B(0), PHF21A(0), ZMYM2(0), ZMYM3(0), ZNF217(0)	0.999999	0.999997	0.96957	0.841883	0.490808	0.924353	1	0.999985	0.879061	0.999992	0.787194	1	0.292923	0.622172	0.999995
PC2 complex	300	THRAP3(3), MED14(1), MED16(1), MED17(1), MED20(1), MED21(1), MED24(1), MED10(0), MED27(0), MED31(0), MED6(0), MED7(0)	0.999999	0.999997	0.220976	0.974742	0.0256549	0.865241	0.555201	0.999985	0.999994	0.999992	0.999917	1	0.294857	0.875196	0.999995
P2X7 receptor signalling complex	725	ACTN4(2), HSPA8(2), HSP90AB1(1), PI4KA(1), SVIL(1), ACTB(0), HSPA1A(0), HSPA1B(0), ITGB2(0), LAMA3(0), MPP3(0), PTPRB(0)	0.999999	0.999997	0.822953	0.954103	0.300805	0.511127	0.796717	0.999985	0.999994	0.711782	0.130694	1	0.296745	0.916008	0.999995
BHC complex	636	HDAC1(1), HDAC2(1), KDM1A(1), RCOR1(1), HMG20B(0), PHF21A(0)	0.999999	0.999997	0.982552	0.907471	0.12852	0.786807	0.887241	0.999985	0.999994	0.999992	0.926198	1	0.296892	0.825321	0.999995
Cell cycle kinase complex CDC2	310	PCNA(2), CCND1(1), CCNB1(0), CCNB2(0), CDK1(0), CDKN1A(0)	0.999999	0.999997	0.999981	0.999422	0.955703	0.999944	0.893004	NA	NA	0.858389	0.999917	1	0.299076	0.999994	0.999995
MCM2-MCM6-MCM7 complex	1452	MCM2(2), MCM6(2), MCM7(0)	0.999999	0.999997	0.493689	0.590981	0.593204	NA	NA	0.999985	0.999994	0.999992	0.999917	1	0.303334	0.83178	0.999995
MCM4-MCM6-MCM7 complex	2791	MCM6(2), MCM4(0), MCM7(0)	0.999999	0.999997	0.493689	0.597289	0.514	NA	NA	0.999985	0.999994	0.999992	0.999917	NA	0.303334	0.83178	0.999995
CBF1-HDAC1-SMRT complex	3156	HDAC1(1), NCOR2(1), RBPJ(0)	0.999999	0.999997	0.96957	0.824487	0.336911	0.875142	0.970474	0.999985	0.999994	NA	NA	1	0.303334	0.999994	0.999995
AXIN-APC-betaCatenin-GSK3B complex	3166	GSK3B(2), APC(0), AXIN1(0), CTNNB1(0)	0.999999	0.999997	NA	NA	NA	0.999944	1	0.999985	0.999994	NA	0.926198	NA	0.303334	0.999994	0.999995
p97/VCP-VIMP-DERL1-DERL2-HRD1-SEL1L complex	4999	VCP(2), DERL1(0), DERL2(0), SEL1L(0), SYVN1(0), VIMP(0)	0.999999	0.999997	NA	NA	NA	0.972626	1	NA	NA	0.999992	0.999917	NA	0.303334	0.997634	0.999995
Chromatin remodeling complex (TACC2, TACC3, PCAF)	5373	TACC2(2), KAT2B(1), TACC3(0)	0.999999	0.999997	NA	NA	NA	NA	NA	0.999985	0.955458	NA	NA	1	0.303334	0.999994	0.999995
NCOR-SIN3-HDAC1 complex	747	HDAC1(1), NCOR2(1), SIN3A(0)	0.999999	0.999997	0.999981	0.999422	0.668066	0.875142	1	0.999985	0.999994	0.858389	0.980981	1	0.303334	0.980718	0.999995
MRIP-MBS-RHOA complex	815	PPP1R12A(3), MPRIP(0), RHOA(0)	0.999999	0.999997	NA	NA	NA	0.999944	1	0.999985	0.999994	0.999992	0.999917	NA	0.303334	0.455833	0.999995
PAR-3-PAR-6B-PRKCI complex	956	PARD3(3), PARD6B(0), PRKCI(0)	0.999999	0.999997	0.608819	NA	NA	0.952313	1	0.999985	0.999994	0.999992	NA	NA	0.303334	0.961086	0.999995
BRCA1-core RNA polymerase II complex	2686	POLR2A(3), POLR2E(3), BRCA1(2), POLR2B(2), POLR2L(2), POLR2C(1), POLR2D(1), POLR2G(1), POLR2H(1), POLR2J(1), POLR2F(0), POLR2I(0), POLR2K(0)	0.999999	0.999997	0.0670708	0.0250704	5.36215e-05	0.17637	0.675145	0.999985	0.999994	0.543893	0.825108	1	0.307745	0.0122259	0.0780114
Splicing-associated factors complex	5449	ALYREF(3), DEK(2), MCM3(1), SRRM1(1), RBM8A(0), RNPS1(0)	0.999999	0.999997	0.834224	0.89865	0.960727	0.999944	1	0.999985	0.999994	0.676583	0.741138	1	0.316322	0.343015	0.646404
Exosome	788	EXOSC3(1), EXOSC8(1), DIS3(0), EXOSC1(0), EXOSC2(0), EXOSC4(0), EXOSC5(0), EXOSC6(0), EXOSC7(0), EXOSC9(0)	0.999999	0.999997	0.747997	0.995803	0.959728	0.210898	0.727426	0.999985	0.999994	0.999992	0.999917	1	0.317681	0.999994	0.999995
Ku antigen-YY1-alphaMyHC promoter complex	2918	XRCC5(0), XRCC6(0), YY1(0)	0.999999	0.999997	0.999981	0.999422	0.822181	0.806531	0.953698	0.999985	0.999994	0.858389	0.999917	NA	0.326779	0.923547	0.999995
RB1-HDAC1-BRG1 complex	3269	HDAC1(1), RB1(0), SMARCA4(0)	0.999999	0.999997	0.999981	0.800484	0.325239	0.999944	0.991594	0.999985	0.999994	0.999992	0.999917	NA	0.326779	0.995155	0.999995
SUMO1-SUA1-UBA2 complex	5755	SAE1(2), SUMO1(0), UBA2(0)	0.999999	0.999997	0.858296	NA	NA	0.947572	1	0.999985	0.999994	0.995431	0.96262	NA	0.326779	0.42809	0.874863
COP9 signalosome complex	2174	GPS1(2), COPS2(1), COPS8(1), COPS3(0), COPS4(0), COPS5(0), COPS6(0)	0.999999	0.999997	0.999981	0.576229	0.343643	0.999944	0.964536	0.999985	0.999994	0.676583	0.684849	1	0.328456	0.601544	0.999995
NELF complex (Negative elongation factor complex)	2598	NELFCD(1), NELFE(1), NELFA(0), NELFB(0)	0.999999	0.999997	NA	0.375437	0.272251	NA	1	0.999985	0.999994	0.999992	0.787194	1	0.338512	0.506057	0.999995
NELF complex (Negative elongation factor complex)	281	NELFCD(1), NELFE(1), NELFA(0), NELFB(0)	0.999999	0.999997	NA	0.375437	0.272251	NA	1	0.999985	0.999994	0.999992	0.787194	1	0.338512	0.506057	0.999995
hASC-1 complex	1377	ASCC3(6), TRIP4(1), ASCC1(0), ASCC2(0)	0.999999	0.999997	NA	0.651479	0.291	0.595221	0.932756	NA	NA	0.554579	0.612076	1	0.341508	0.999994	0.999995
WDR5-ASH2L-RBBP5-MLL2 complex	1399	KMT2D(2), ASH2L(0), RBBP5(0), WDR5(0)	0.999999	0.999997	0.999981	0.982802	0.25863	0.948255	1	NA	NA	0.999992	NA	NA	0.341508	0.798945	0.999995
N-NOS-CHIP-HSP70-1 complex	432	NOS1(1), HSPA1A(0), HSPA1B(0), STUB1(0)	0.999999	0.999997	0.8934	NA	NA	NA	NA	NA	NA	0.942292	0.999917	NA	0.341508	0.601544	0.999995
NCOR-SIN3-RPD3 complex	745	HDAC2(1), NCOR2(1), SIN3A(0), SIN3B(0)	0.999999	0.999997	0.96868	0.938132	0.668066	0.999944	1	0.999985	0.999994	0.858389	0.980981	1	0.341508	0.999994	0.999995
SVIP-p97/VCP-DERL1 complex	4976	VCP(2), DERL1(0), SVIP(0)	0.999999	0.999997	NA	NA	NA	0.999944	1	NA	NA	0.912431	0.778091	NA	0.348492	0.659355	0.999995
TRAP complex	66	THRAP3(3), MED1(1), MED14(1), MED16(1), MED17(1), MED24(1), MED12(0), THRA(0)	0.999999	0.999997	0.72211	0.974742	0.0256549	0.341426	0.337407	0.999985	0.999994	NA	0.926198	1	0.350654	0.935437	0.999995
HES1 promoter-Notch enhancer complex	2639	POLR2A(3), CDK9(2), CDK8(1), MED1(1), SUPT16H(1), CCNT1(0), CDK7(0), EP300(0), INPP5K(0), MAML1(0), NOTCH1(0), RBPJ(0), SUPT6H(0)	0.999999	0.999997	0.763488	0.747542	0.0203449	0.515173	1	0.999985	0.999994	0.958965	0.999917	1	0.351569	0.240012	0.999995
Mediator complex	5450	MED1(1), MED14(1), MED16(1), MED17(1), MED20(1), MED21(1), MED23(1), MED24(1), MED26(1), MED30(1), MED4(1), MED8(1), MED10(0), MED11(0), MED13(0), MED13L(0), MED15(0), MED18(0), MED19(0), MED22(0), MED25(0), MED27(0), MED29(0), MED31(0), MED6(0), MED7(0), OPA1(0)	0.999999	0.999997	0.118707	0.891756	0.0554927	0.389002	0.638006	0.999985	0.999994	0.922763	0.999917	1	0.352612	0.961086	0.999995
SMCC complex	301	THRAP3(3), CDK8(1), MED1(1), MED14(1), MED16(1), MED17(1), MED20(1), MED21(1), MED24(1), CCNC(0), MED10(0), MED12(0), MED13(0), MED27(0), MED31(0), MED6(0), MED7(0)	0.999999	0.999997	0.220976	0.974742	0.0256549	0.341426	0.337407	0.999985	0.999994	0.999992	0.999917	1	0.35487	0.875196	0.999995
CDC2-CCNB1-PTCH1 complex	5551	CCNB1(0), CDK1(0), PTCH1(0)	0.999999	0.999997	0.930999	0.858783	0.955703	0.875769	0.644683	NA	NA	0.999992	0.999917	NA	0.362258	0.999994	0.999995
DHX9-ADAR-vigilin-DNA-PK-Ku antigen complex	3102	PRKDC(3), ADAR(1), DHX9(0), HDLBP(0), XRCC5(0), XRCC6(0)	0.999999	0.999997	0.999981	0.526708	0.733141	0.906382	0.975483	0.999985	0.999994	0.724951	0.787194	1	0.366868	0.999994	0.999995
CPSF6-ITCH-NUDT21-POLR2A-UBAP2L complex	1767	POLR2A(3), ITCH(1), CPSF6(0), NUDT21(0), UBAP2L(0)	0.999999	0.999997	0.999981	NA	0.534795	0.934616	1	0.999985	0.999994	0.999812	0.999917	1	0.371614	0.794722	0.999995
PCNA-MutS-alpha-MutL-alpha-DNA complex	376	MSH6(2), PCNA(2), MSH2(1), MLH1(0), PMS2(0)	0.999999	0.999997	0.999981	0.535487	0.109119	0.595221	0.965349	NA	NA	0.774076	0.789465	1	0.371614	0.455181	0.887528
EIF3 complex (EIF3A, EIF3B, EIF3G, EIF3I, EIF3C)	4392	EIF3A(4), EIF3C(1), EIF3G(1), EIF3B(0), EIF3I(0)	0.999999	0.999997	0.0635998	0.167591	0.0245708	0.909241	1	0.999985	0.999994	0.241283	0.958691	1	0.371614	0.999994	0.999995
SMARCA2/BRM-BAF57-MECP2 complex	5158	MECP2(0), SMARCA2(0), SMARCE1(0)	0.999999	0.999997	0.872449	NA	0.955703	0.718795	0.903633	0.999985	0.999994	0.942292	0.999917	NA	0.371614	0.73647	0.999995
TRP1-G alpha-11-IP3R3-CAV1 signaling complex	557	ITPR3(2), GNA11(1), CAV1(0), TRPC1(0)	0.999999	0.999997	NA	NA	NA	0.570403	1	0.999985	0.999994	0.845629	0.96262	1	0.389703	0.862239	0.999995
CHUK-IQGAP2-AKAP8L-RELA-TNIP2 complex	5220	AKAP8L(0), CHUK(0), IQGAP2(0), RELA(0), TNIP2(0)	0.999999	0.999997	0.801051	0.787909	0.680612	0.999944	1	NA	NA	NA	0.950094	NA	0.395085	0.999994	0.999995
BHC110 complex	1492	ZNF516(2), HDAC1(1), HDAC2(1), KDM1A(1), RCOR1(1), GSE1(0), HMG20B(0), PHF21A(0), ZMYM2(0), ZNF217(0)	0.999999	0.999997	0.999981	0.906029	0.253354	0.999944	1	0.999985	0.906424	0.999992	0.723147	1	0.407176	0.838539	0.999995
LIG1-9-1-1 complex	2196	RAD9A(1), HUS1(0), LIG1(0), RAD1(0)	0.999999	0.999997	NA	NA	NA	NA	NA	0.999985	0.999994	NA	NA	NA	0.407294	0.8748	0.999995
FEN1-9-1-1 complex	2197	RAD9A(1), FEN1(0), HUS1(0), RAD1(0)	0.999999	0.999997	NA	NA	NA	NA	NA	NA	NA	0.858581	NA	NA	0.407294	0.838539	0.999995
SMC1-SMC3 complex	5241	SMC1A(3), SMC3(3)	0.999999	0.999997	0.46102	0.870218	0.694794	0.547042	0.787107	0.999985	0.999994	0.892823	0.987105	1	0.415355	0.607182	0.999995
SMN complex	1751	DDX20(2), GEMIN4(1), SNRPA(1), GEMIN2(0), GEMIN5(0), GEMIN6(0), GEMIN7(0), SMN1(0), SMN2(0), SNRPB(0), STRAP(0)	0.999999	0.999997	0.999981	0.501334	0.759486	0.830001	0.784261	0.999985	0.999994	0.889087	0.999917	1	0.422925	0.240012	0.682665
26S proteasome	181	PSMD4(3), PSMA5(1), PSMB2(1), PSMC1(1), PSMC3(1), PSMC4(1), PSMC5(1), PSMA1(0), PSMA2(0), PSMA3(0), PSMA4(0), PSMA6(0), PSMA7(0), PSMB1(0), PSMB3(0), PSMB4(0), PSMB5(0), PSMB6(0), PSMB7(0), PSMC2(0), PSMC6(0), PSMD13(0)	0.999999	0.999997	0.0069562	0.997946	0.396561	0.999944	0.806227	0.999985	0.999994	0.794263	0.408143	1	0.423116	0.232747	0.707687
RAD50-BRCA1 complex	2776	RAD50(3), BRCA1(2)	0.999999	0.999997	0.985293	NA	NA	0.999944	1	0.999985	0.999994	NA	NA	1	0.431501	0.666018	0.999995
CDC37-HSP90AA1-HSP90AB1-MAP3K11 complex	2112	HSP90AA1(3), HSP90AB1(1), CDC37(0), MAP3K11(0)	0.999999	0.999997	0.669722	0.526708	NA	0.450814	0.598932	0.999985	0.999994	0.871813	0.906677	1	0.4381	0.73647	0.999995
BRCA1-VCP complex	2820	BRCA1(2), VCP(2)	0.999999	0.999997	0.999981	NA	NA	0.941621	1	0.999985	0.999994	NA	NA	1	0.438928	0.675241	0.999995
Menin-associated histone methyltransferase complex	1254	POLR2B(2), ASH2L(0), DPY30(0), MEN1(0), RBBP5(0), WDR5(0)	0.999999	0.999997	0.975493	0.985078	0.120157	0.999944	1	NA	NA	0.999992	0.999917	NA	0.44225	0.916008	0.999995
RNA polymerase II complex (RPB1, RAP74, CDK8, CYCC, SRB7, BAF190, BAF47), chromatin structure modifying	3060	POLR2A(3), CDK8(1), MED21(1), SMARCB1(1), CCNC(0), GTF2F1(0), SMARCA4(0)	0.999999	0.999997	0.999981	0.590981	0.232364	0.950812	1	0.999985	0.999994	0.999992	0.999917	1	0.44225	0.365294	0.623378
MSH2-MSH6 complex	1078	MSH6(2), MSH2(1)	0.999999	0.999997	0.999981	0.858539	0.384544	0.79025	1	NA	NA	0.757829	0.938286	1	0.444828	0.649938	0.999995
MutS-alpha complex	2740	MSH6(2), MSH2(1)	0.999999	0.999997	0.999981	0.858539	0.384544	0.79025	1	NA	NA	0.757829	0.938286	1	0.444828	0.649938	0.999995
MSH2-MSH6 complex	374	MSH6(2), MSH2(1)	0.999999	0.999997	0.999981	0.858539	0.384544	0.79025	1	NA	NA	0.757829	0.938286	1	0.444828	0.649938	0.999995
RICH1/AMOT polarity complex, Flag-Amot precipitated	848	AMOTL1(2), AMOT(0), AMOTL2(0), ARHGAP17(0), INADL(0), MPDZ(0), MPP5(0), MPP7(0)	0.999999	0.999997	0.987473	NA	NA	0.618666	1	0.999985	0.999994	0.999992	0.999917	NA	0.444828	0.999994	0.999995
DNA synthesome complex (13 subunits)	1098	RPA1(6), RFC1(3), TOP1(3), PCNA(2), TOP2B(1), POLA1(0), POLA2(0), POLD1(0), POLD2(0), POLD3(0), POLD4(0), PRIM1(0)	0.999999	0.999997	0.999981	0.242604	0.289436	0.341426	0.769026	0.999985	0.999994	0.942134	0.926198	0.918026	0.44533	0.529696	0.999995
Chromatin assembly complex (CAF-1 complex)	1259	RBBP4(1), CHAF1A(0), CHAF1B(0)	0.999999	0.999997	0.776258	0.891756	0.415488	0.963741	1	0.999985	0.999994	0.999992	NA	NA	0.44625	0.961086	0.999995
Chromatin assembly complex (CAF-1 complex)	2234	RBBP4(1), CHAF1A(0), CHAF1B(0)	0.999999	0.999997	0.776258	0.891756	0.415488	0.963741	1	0.999985	0.999994	0.999992	NA	NA	0.44625	0.961086	0.999995
P-TEFb-SKP2 complex	2604	CDK9(2), CCNT1(0), SKP2(0)	0.999999	0.999997	NA	NA	NA	0.471973	0.933973	NA	NA	NA	0.970976	NA	0.44625	0.980718	0.999995
DDEF1-CTTN-PXN complex	5318	ASAP1(1), CTTN(0), PXN(0)	0.999999	0.999997	NA	NA	NA	NA	NA	0.999985	0.999994	NA	NA	NA	0.44625	0.999994	0.999995
FARP2-NRP1-PlexinA2 complex	5647	FARP2(2), NRP1(0), PLXNA2(0)	0.999999	0.999997	NA	NA	NA	0.998999	1	NA	NA	0.987731	NA	NA	0.44625	0.999994	0.999995
FARP2-NRP1-PlexinA3 complex	5648	FARP2(2), PLXNA3(1), NRP1(0)	0.999999	0.999997	NA	NA	NA	NA	NA	NA	NA	0.938697	NA	1	0.44625	0.999994	0.999995
RAF1-MAP2K1-YWHAE complex	5873	MAP2K1(1), RAF1(1), YWHAE(1)	0.999999	0.999997	NA	NA	NA	NA	NA	0.999985	0.999994	NA	NA	1	0.44625	0.979811	0.999995
SNF2L-RSF1 complex	923	RSF1(2), SMARCA1(2)	0.999999	0.999997	0.913892	0.995803	0.451386	0.632621	0.646977	0.999985	0.999994	NA	0.999917	1	0.44625	0.961086	0.999995
FACT complex	936	SSRP1(1), SUPT16H(1)	0.999999	0.999997	0.999981	0.535487	0.237061	0.633368	0.790803	NA	NA	0.858389	0.999917	1	0.44625	0.749554	0.999995
ATR-HDAC2 complex	1133	ATR(1), HDAC2(1)	0.999999	0.999997	0.96868	NA	NA	NA	NA	0.999985	0.999994	0.858389	0.999917	1	0.451588	0.649938	0.999995
THO complex	774	THOC1(1), THOC2(1), THOC5(0), THOC6(0), THOC7(0)	0.999999	0.999997	0.999981	0.460855	0.354178	0.96837	1	0.999985	0.999994	0.783362	NA	1	0.451588	0.540173	0.721001
FACT complex, UV-activated	938	CSNK2A2(1), SSRP1(1), SUPT16H(1), CSNK2A1(0), CSNK2B(0)	0.999999	0.999997	0.771174	0.995803	0.00624149	0.999944	0.991594	0.999985	0.999994	0.999992	0.999917	1	0.451588	0.916008	0.563762
Ubiquitin E3 ligase (CHEK1, CUL4A)	2171	CHEK1(2), CUL4A(2)	0.999999	0.999997	NA	NA	NA	NA	NA	0.999985	0.999994	0.883436	NA	1	0.453648	0.645816	0.999995
Ubiquitin E3 ligase (CHEK1, CUL1)	2714	CHEK1(2), CUL1(1)	0.999999	0.999997	NA	NA	NA	NA	NA	NA	NA	0.806325	NA	1	0.453648	0.65351	0.999995
FHL2-p53-HIPK2 complex	577	FHL2(0), HIPK2(0), TP53(0)	0.999999	0.999997	NA	NA	NA	NA	NA	NA	NA	NA	0.966021	NA	0.456828	0.999994	0.999995
CoREST-HDAC complex	620	HDAC1(1), HDAC2(1), KDM1A(1), RCOR1(1), HMG20B(0), PHF21A(0), ZNF217(0)	0.999999	0.999997	0.982552	0.907471	0.12852	0.786807	0.887241	0.999985	0.999994	0.999992	0.926198	1	0.456828	0.961086	0.999995
BRAF53-BRCA2 complex	871	HDAC1(1), HDAC2(1), KDM1A(1), RCOR1(1), BRCA2(0), HMG20B(0), PHF21A(0)	0.999999	0.999997	0.982552	0.907471	0.12852	0.786807	0.887241	0.999985	0.999994	0.999992	0.926198	1	0.456828	0.869717	0.999995
Class C Vps complex (VPS11, VPS18, VPS16)	944	VPS16(0), VPS18(0)	0.999999	0.999997	NA	NA	NA	0.698926	0.900794	NA	NA	NA	0.678865	NA	0.458148	0.758548	0.999995
PNUTS-PP1 complex	180	PPP1R10(3), PPP1CA(1)	0.999999	0.999997	0.999981	0.62735	0.27698	0.864007	1	NA	NA	0.805439	NA	1	0.462138	0.805308	0.999995
BCOR complex	1178	HSPA8(2), KDM2B(1), BCOR(0), PCGF1(0), RING1(0), RNF2(0), RYBP(0), SKP1(0)	0.999999	0.999997	0.999981	0.529762	0.902634	0.999944	1	0.999985	0.999994	0.883436	0.659681	1	0.462238	0.80362	0.999995
DDB complex	790	DDB1(3), DDB2(2)	0.999999	0.999997	NA	0.986064	0.270673	NA	NA	NA	NA	0.676583	0.723147	1	0.464975	0.643506	0.910298
SNF2h-HDAC12 complex	1458	HDAC2(1), SMARCA5(0)	0.999999	0.999997	0.96868	0.986064	0.321916	NA	NA	0.999985	0.999994	0.858389	0.999917	NA	0.466568	0.798945	0.999995
RNA polymerase II complex, incomplete (CBP, RPBI, PCAF, BAF47), chromatin structure modifying	3062	POLR2A(3), KAT2B(1), SMARCB1(1), CREBBP(0)	0.999999	0.999997	0.958389	0.590981	0.232364	0.684663	0.840547	0.999985	0.999994	0.999992	0.999917	1	0.466568	0.78755	0.999995
Nucleolar remodeling complex (NoRC complex)	5694	BAZ2A(1), SMARCA5(0)	0.999999	0.999997	0.849337	NA	NA	0.999944	1	0.999985	0.999994	0.720794	NA	NA	0.466568	0.916008	0.999995
DNMT1-G9a complex	862	DNMT1(2), EHMT2(0)	0.999999	0.999997	0.999981	0.983735	0.984903	0.999944	0.916213	0.999985	0.999994	0.847787	0.999917	NA	0.466568	0.749554	0.999995
Remodeling and spacing factor (RSF) complex	921	RSF1(2), SMARCA5(0)	0.999999	0.999997	0.913892	0.999422	0.364332	0.656825	0.749787	0.999985	0.999994	0.999992	0.999917	NA	0.466568	0.798945	0.999995
WCRF complex	925	BAZ1A(1), SMARCA5(0)	0.999999	0.999997	0.930999	0.750748	0.764309	0.999944	1	0.999985	0.999994	0.720794	0.876215	NA	0.466568	0.798945	0.999995
ATP-utilizing chromatin assembly and remodeling factor (hACF) complex	94	BAZ1A(1), SMARCA5(0)	0.999999	0.999997	0.930999	0.750748	0.764309	0.999944	1	0.999985	0.999994	0.720794	0.876215	NA	0.466568	0.798945	0.999995
SMAD2-SKI complex	3198	SKI(1), SMAD2(0)	NA	NA	NA	NA	NA	NA	NA	0.999985	0.999994	NA	NA	NA	0.469965	0.999994	0.999995
SKI-SMAD2 hexameric complex	3729	SKI(1), SMAD2(0)	NA	NA	NA	NA	NA	NA	NA	0.999985	0.999994	NA	NA	NA	0.469965	0.999994	0.999995
SKI-SMAD2-SMAD4 pentameric complex	3739	SKI(1), SMAD2(0), SMAD4(0)	0.999999	0.999997	NA	NA	NA	NA	NA	0.999985	0.999994	NA	NA	NA	0.469965	0.999994	0.999995
CREBBP-SMAD2 hexameric complex	3749	CREBBP(0), SMAD2(0)	NA	NA	NA	NA	NA	NA	NA	0.999985	0.999994	NA	NA	NA	0.469965	0.908319	0.999995
CREBBP-SMAD2-SMAD4 pentameric complex	3753	CREBBP(0), SMAD2(0), SMAD4(0)	0.999999	0.999997	NA	NA	NA	NA	NA	0.999985	0.999994	NA	NA	NA	0.469965	0.904774	0.999995
STAGA complex (SPT3-TAF9-GCN5 acetyltransferase complex)	475	SF3B3(2), TRRAP(1), KAT2A(0), SUPT3H(0), SUPT7L(0), TADA1(0), TADA3(0), TAF10(0), TAF12(0), TAF5L(0), TAF6L(0), TAF9(0)	0.999999	0.999997	0.896115	0.999007	0.746373	0.754329	1	0.999985	0.999994	0.796818	0.999917	1	0.469965	0.999994	0.999995
ATR-ATRIP complex	265	ATRIP(2), ATR(1)	0.999999	0.999997	0.999981	NA	NA	0.580069	0.784261	0.999985	0.999994	NA	NA	1	0.471081	0.659355	0.999995
hSIR2-p53 complex	2821	SIRT1(0), TP53(0)	0.999999	0.999997	NA	NA	NA	NA	NA	0.999985	0.999994	0.999992	0.926198	NA	0.472138	0.999994	0.999995
PTIP-HMT complex	5195	PAXIP1(1), ASH2L(0), DPY30(0), KDM6A(0), KMT2C(0), NCOA6(0), PAGR1(0), RBBP5(0), WDR5(0)	0.999999	0.999997	0.999981	0.985078	0.25863	0.853417	1	0.999985	0.999994	0.999992	NA	NA	0.472138	0.854452	0.999995
CoREST-HDAC2 complex	1233	HDAC2(1), RCOR1(1)	0.999999	0.999997	0.96957	0.938132	0.456184	NA	NA	NA	0.999994	NA	NA	1	0.478127	0.649938	0.956505
AIF-CYPA-DNA complex	5843	PPIA(2), AIFM1(1)	0.999999	0.999997	0.959814	NA	NA	0.885676	1	NA	NA	0.912431	0.999917	1	0.478127	0.999994	0.999995
MRIP-MBS complex	817	PPP1R12A(3), MPRIP(0)	0.999999	0.999997	NA	NA	NA	0.999944	1	0.999985	0.999994	NA	NA	NA	0.478127	0.789316	0.999995
SNARE complex (STX4, VAMP8, VAMP3, SNAP23)	1169	SNAP23(0), STX4(0), VAMP3(0), VAMP8(0)	0.999999	0.999997	NA	NA	NA	0.999944	1	0.999985	0.999994	0.987731	0.926198	NA	0.481079	0.999994	0.999995
Retrotranslocation complex	156	GEMIN4(1), DERL1(0), SYVN1(0)	0.999999	0.999997	NA	NA	NA	0.999944	1	NA	NA	NA	NA	NA	0.481079	0.999994	0.999995
SMAD3-SMAD4-FOXO3-FOXG1 complex	2707	FOXO3(2), FOXG1(0), SMAD3(0), SMAD4(0)	0.999999	0.999997	NA	NA	NA	NA	NA	NA	NA	NA	NA	NA	0.481079	0.999994	0.999995
FARP2-NRP1-PlexinA1 complex	5646	FARP2(2), NRP1(0), PLXNA1(0)	0.999999	0.999997	NA	NA	NA	0.515173	0.859573	NA	NA	NA	NA	NA	0.481079	0.999994	0.999995
PlexinA1-NRP1-SEMA3A complex	5746	SEMA3A(1), NRP1(0), PLXNA1(0)	0.999999	0.999997	NA	NA	NA	0.515173	0.859573	NA	NA	NA	NA	NA	0.481079	0.999994	0.999995
BAG3-HSC70-HSPB8-CHIP complex	6052	HSPA8(2), BAG3(1), HSPB8(1), STUB1(0)	0.999999	0.999997	0.999981	NA	NA	0.770161	1	0.999985	0.999994	0.999992	0.999917	1	0.481079	0.918105	0.999995
Scrib-beta-PIX-GIT1 complex	930	ARHGEF7(0), GIT1(0), SCRIB(0)	0.999999	0.999997	NA	NA	NA	0.882235	1	0.999985	0.999994	NA	NA	NA	0.481079	0.999994	0.999995
LLGL2-PAR-6B-PRKCI complex	955	LLGL2(0), PARD6B(0), PRKCI(0)	0.999999	0.999997	NA	NA	NA	NA	NA	NA	NA	0.999992	0.96945	NA	0.481079	0.961086	0.999995
WIP-WASp-actin-myosin-IIa complex	486	MYH9(1), WAS(1), WIPF1(1), ACTA2(0), MYL12A(0), MYL6(0)	0.999999	0.999997	0.999981	NA	NA	0.852976	0.587942	0.999985	0.999994	0.999992	0.999917	1	0.48431	0.916008	0.999995
Vigilin-DNA-PK-Ku antigen complex	1571	PRKDC(3), HDLBP(0), XRCC5(0), XRCC6(0)	0.999999	0.999997	0.999981	0.526708	0.733141	0.972626	1	0.999985	0.999994	0.871813	0.880656	NA	0.484769	0.999994	0.999995
WRN-Ku70-Ku80-PARP1 complex	5235	PARP1(2), WRN(0), XRCC5(0), XRCC6(0)	0.999999	0.999997	0.999981	0.999422	0.669639	0.999944	0.845719	0.999985	0.999994	0.858389	0.950083	NA	0.484769	0.838539	0.999995
SMAD4-SKI-NCOR complex	3206	SKI(1), NCOR1(0), SMAD4(0)	0.999999	0.999997	NA	NA	NA	NA	NA	0.999985	0.999994	NA	NA	NA	0.486944	0.999994	0.999995
MLL1-WDR5 complex	5386	HSPA4(2), PELP1(2), CHD8(1), HCFC1(1), LAS1L(1), PRPF31(1), RUVBL1(1), TAF7(1), ASH2L(0), C17orf49(0), E2F6(0), INO80C(0), KANSL1(0), KAT8(0), KMT2A(0), MCRS1(0), PHF20(0), RBBP5(0), RNF2(0), SENP3(0), TAF1(0), TAF4(0), TAF6(0), TAF9(0), TEX10(0), WDR5(0)	0.999999	0.999997	0.999981	0.965798	0.211741	0.552509	0.902091	0.999985	0.999994	0.999992	0.999917	1	0.486944	0.69334	0.882338
Multisubunit ACTR coactivator complex	4	KAT2B(1), CREBBP(0), EP300(0), NCOA3(0)	0.999999	0.999997	0.551499	NA	NA	0.450814	0.624763	0.999985	0.999994	NA	NA	NA	0.490933	0.999994	0.999995
CCNB2-CDC2 complex	5542	CCNB2(0), CDK1(0)	NA	NA	NA	NA	NA	NA	NA	NA	NA	NA	NA	NA	0.490933	0.999994	NA
CCNB1-CDC2 complex	5543	CCNB1(0), CDK1(0)	NA	NA	0.930999	0.858783	0.955703	0.875769	0.644683	NA	NA	0.999992	0.999917	NA	0.490933	0.999994	0.999995
Securin-separase complex	5642	PTTG1(1), ESPL1(0)	0.999999	0.999997	NA	NA	NA	NA	NA	NA	NA	0.668417	0.926198	NA	0.490933	0.999994	0.999995
ESPL1-CDC2 complex	5643	CDK1(0), ESPL1(0)	0.999999	0.999997	NA	NA	NA	NA	NA	NA	NA	0.999992	0.999917	NA	0.490933	0.999994	0.999995
LSD1-CoREST complex	624	KDM1A(1), RCOR1(1)	0.999999	0.999997	0.96957	0.96788	0.456184	0.522758	0.965349	NA	0.999994	NA	NA	1	0.490933	0.877721	0.999995
TRAP-SMCC mediator complex	867	MED1(1), MED17(1), MED4(1), MED8(1), MED11(0), MED18(0), MED19(0), MED22(0), MED25(0), MED29(0)	0.999999	0.999997	0.481435	NA	NA	0.821875	0.784261	0.999985	0.999994	0.999992	0.999917	1	0.490933	0.999994	0.999995
EED-EZH2 complex	974	RBBP4(1), AEBP2(0), EED(0), EZH2(0), SUZ12(0)	0.999999	0.999997	0.999981	0.986064	0.316389	0.545001	1	0.999985	0.999994	0.942292	0.926198	NA	0.490933	0.945592	0.999995
SMCC complex	547	THRAP3(3), CDK8(1), MED1(1), MED14(1), MED16(1), MED17(1), MED21(1), MED24(1), MED4(1), CCNC(0), MED12(0), MED13(0), MED27(0), MED6(0)	0.999999	0.999997	0.355034	0.974742	0.0256549	0.341426	0.337407	0.999985	0.999994	0.999992	0.999917	1	0.49331	0.365436	0.789359
MAP2K1-BRAF-RAF1-YWHAE-KSR1 complex	5877	MAP2K1(1), RAF1(1), YWHAE(1), BRAF(0), KSR1(0)	0.999999	0.999997	NA	NA	NA	NA	NA	0.999985	0.999994	NA	NA	1	0.493469	0.999994	0.999995
Polycystin-1 multiprotein complex (ACTN1, CDH1, SRC, JUP, VCL, CTNNB1, PXN, BCAR1, PKD1, PTK2, TLN1)	5177	ACTN1(2), VCL(1), BCAR1(0), CDH1(0), CTNNB1(0), JUP(0), PKD1(0), PTK2(0), PXN(0), SRC(0), TLN1(0)	0.999999	0.999997	0.999981	NA	0.282595	0.877268	0.965349	0.999985	0.999994	0.999992	0.999917	1	0.495134	0.649938	0.999995
ELK1-SRF-ELK4 complex	1890	ELK1(0), ELK4(0), SRF(0)	0.999999	0.999997	NA	NA	NA	NA	NA	0.999985	0.977322	NA	NA	NA	0.500335	0.652057	0.999995
WICH complex	236	BAZ1B(0), SMARCA5(0)	0.999999	0.999997	0.881206	NA	NA	0.760279	0.897022	0.999985	0.999994	NA	0.983355	NA	0.503433	0.816572	0.999995
55S ribosome, mitochondrial	320	LACTB(1), MRPL11(1), MRPL35(1), MRPL46(1), MRPL53(1), MRPS12(1), MRPS18C(1), MRPS7(1), DAP3(0), MRPL1(0), MRPL10(0), MRPL12(0), MRPL13(0), MRPL14(0), MRPL15(0), MRPL16(0), MRPL17(0), MRPL18(0), MRPL19(0), MRPL2(0), MRPL20(0), MRPL21(0), MRPL22(0), MRPL23(0), MRPL24(0), MRPL27(0), MRPL28(0), MRPL3(0), MRPL30(0), MRPL32(0), MRPL33(0), MRPL34(0), MRPL36(0), MRPL37(0), MRPL38(0), MRPL39(0), MRPL4(0),…	0.999999	0.999997	0.0236675	0.320534	0.00348448	0.541889	1	0.999985	0.999994	0.667019	0.492693	1	0.506022	0.999994	0.999995
MLL-HCF complex	1256	HCFC1(1), ASH2L(0), KMT2A(0), MEN1(0), RBBP5(0), WDR5(0)	0.999999	0.999997	0.870281	0.919193	0.120157	0.570755	1	0.999985	0.999994	0.999992	0.999917	NA	0.50683	0.999994	0.999995
BLM complex II	2222	RPA1(6), RPA2(3), RPA3(3), TOP3A(1), BLM(0), RMI1(0)	0.999999	0.999997	0.712575	0.980893	0.880752	0.509898	0.845719	NA	NA	0.417424	0.625911	0.919976	0.50683	0.877721	0.999995
BLM complex II	2738	RPA1(6), RPA2(3), RPA3(3), TOP3A(1), BLM(0), RMI1(0)	0.999999	0.999997	0.712575	0.980893	0.880752	0.509898	0.845719	NA	NA	0.417424	0.625911	0.919976	0.50683	0.877721	0.999995
RNA polymerase II core complex	104	POLR2A(3), POLR2E(3), POLR2B(2), POLR2L(2), POLR2C(1), POLR2D(1), POLR2G(1), POLR2H(1), POLR2J(1), POLR2F(0), POLR2I(0), POLR2K(0)	0.999999	0.999997	0.029634	0.0250704	5.36215e-05	0.0876707	0.542725	NA	NA	0.543893	0.825108	1	0.507188	0.0300447	0.0358113
BRAFT complex	244	RPA1(6), RPA2(3), RPA3(3), FANCA(1), FANCL(1), TOP3A(1), BLM(0), FANCC(0), FANCE(0), FANCF(0), FANCG(0), MLH1(0), RMI1(0)	0.999999	0.999997	0.857722	0.848701	0.519856	0.509898	0.845719	NA	0.999994	0.689651	0.926198	1	0.507188	0.945592	0.999995
TNF-alpha/NF-kappa B signaling complex 5	5233	POLR2L(2), CUL1(1), MCC(1), NFKBIB(1), POLR1A(1), POLR1B(1), POLR1D(1), POLR2H(1), CD3EAP(0), CHUK(0), FBXW11(0), IKBKB(0), IKBKG(0), IQGAP2(0), KPNA2(0), LRPPRC(0), MTIF2(0), NFKB1(0), NFKB2(0), PDCD2(0), POLR1E(0), RASAL2(0), REL(0), RELA(0), SKP1(0)	0.999999	0.999997	0.999981	0.776518	0.796331	0.802091	0.759388	0.999985	0.999994	0.999992	0.999917	1	0.507188	0.916008	0.999995
FOXO3-PCAF complex, oxidative stress stimulated	1338	FOXO3(2), KAT2B(1)	0.999999	0.999997	NA	NA	NA	NA	NA	NA	0.999994	NA	NA	1	0.507206	0.690163	0.999995
POLR1B-RRN3 complex	1558	POLR1B(1), RRN3(1)	0.999999	0.999997	0.999981	NA	NA	NA	NA	NA	NA	NA	NA	1	0.507206	0.703851	0.979651
Exon junction complex	785	ALYREF(3), EIF4A3(2), SRRM1(1), DDX39B(0), GOSR2(0), MAGOH(0), RBM8A(0), RNPS1(0), UPF3B(0)	0.999999	0.999997	0.950556	0.848701	0.963145	0.735245	0.87309	0.999985	0.999994	0.886818	0.876215	1	0.512341	0.48531	0.999995
TFIIF complex (transcription factor IIF)	153	GTF2F1(0), GTF2F2(0)	0.999999	0.999997	0.456847	NA	NA	0.999944	NA	NA	NA	NA	NA	NA	0.514107	0.999994	0.999995
YBX1-AKT1 complex	2156	YBX1(2), AKT1(0)	0.999999	0.999997	NA	NA	NA	NA	NA	0.999985	0.999994	0.788773	0.999917	NA	0.514107	0.816572	0.999995
RAD52-ERCC4-ERCC1 complex	2220	ERCC1(1), RAD52(1), ERCC4(0)	0.999999	0.999997	NA	NA	NA	NA	NA	NA	NA	NA	NA	1	0.514107	0.957404	0.960509
ITGA3-ITGB1-BSG complex	2398	ITGA3(1), BSG(0), ITGB1(0)	0.999999	0.999997	NA	NA	NA	0.998999	1	NA	NA	NA	0.947466	NA	0.514107	0.999994	0.999995
ITGA3-ITGB1-CD63 complex	2399	ITGA3(1), CD63(0), ITGB1(0)	0.999999	0.999997	NA	NA	NA	0.998999	1	NA	NA	NA	NA	NA	0.514107	0.999994	0.999995
ITGA3-ITGB1-CD151 complex	2400	ITGA3(1), CD151(0), ITGB1(0)	0.999999	0.999997	NA	NA	NA	0.998999	1	NA	NA	0.93424	0.947466	NA	0.514107	0.999994	0.999995
ITGA6-ITGB1-CD151 complex	2411	CD151(0), ITGA6(0), ITGB1(0)	0.999999	0.999997	NA	NA	NA	0.877268	1	NA	NA	0.800842	0.813537	NA	0.514107	0.961086	0.999995
ITGA2-ITGB1-CD47 complex	2429	CD47(0), ITGA2(0), ITGB1(0)	0.999999	0.999997	NA	NA	NA	0.795923	1	NA	NA	0.999992	NA	NA	0.514107	0.999994	0.999995
ITGA5-ITGB1-CAL4A3 complex	2853	COL18A1(1), ITGA5(0), ITGB1(0)	0.999999	0.999997	NA	NA	NA	0.79025	1	NA	NA	NA	NA	NA	0.514107	0.999994	0.999995
ERCC1-ERCC4-MSH2 complex	368	ERCC1(1), MSH2(1), ERCC4(0)	0.999999	0.999997	NA	NA	NA	NA	0.847202	NA	NA	NA	0.999917	1	0.514107	0.941703	0.999995
18S U11/U12 snRNP	430	PRPF8(2), SF3B3(2), YBX1(2), PDCD7(1), SF3B2(1), SNRPD2(1), DHX15(0), RNPC3(0), SF3B1(0), SF3B4(0), SF3B5(0), SNRNP25(0), SNRNP35(0), SNRNP48(0), SNRPB(0), SNRPD1(0), SNRPD3(0), SNRPE(0), SNRPF(0), SNRPG(0), ZCRB1(0), ZMAT5(0), ZRSR2(0)	0.999999	0.999997	0.870999	0.591801	0.491673	0.325372	0.635707	0.999985	0.999994	0.769918	0.52445	1	0.514107	0.194657	0.170342
HDAC4-ERK1 complex	55	HDAC4(0), MAPK3(0)	NA	NA	NA	NA	NA	NA	NA	0.999985	0.999994	NA	NA	NA	0.514107	0.643041	NA
HDAC4-ERK2 complex	57	HDAC4(0), MAPK1(0)	0.999999	0.999997	NA	NA	NA	NA	NA	0.999985	0.999994	NA	NA	NA	0.514107	0.64849	0.999995
CDC7-DBF7 complex	947	CDC7(0), DBF4(0)	0.999999	0.999997	NA	NA	NA	NA	NA	NA	NA	NA	NA	NA	0.514107	0.999994	0.999995
p27-cyclinE-Cdk2 - Ubiquitin E3 ligase (SKP1A, SKP2, CUL1, CKS1B, RBX1) complex	3015	CUL1(1), CCNE1(0), CDK2(0), CDKN1B(0), CKS1B(0), RBX1(0), SKP1(0), SKP2(0)	0.999999	0.999997	0.999981	0.986064	0.927277	0.992674	0.902091	0.999985	0.999994	0.999992	0.999917	NA	0.519792	0.999994	0.999995
BRCA1-BACH1 complex	242	BRCA1(2), BRIP1(1)	0.999999	0.999997	NA	NA	NA	NA	NA	0.999985	0.999994	NA	NA	1	0.520868	0.999994	0.999995
Ku antigen complex	328	XRCC5(0), XRCC6(0)	0.999999	0.999997	0.999981	NA	0.879535	0.950812	1	NA	NA	0.981358	0.999917	NA	0.520868	0.999994	0.999995
Ku70/Ku86 complex	4081	XRCC5(0), XRCC6(0)	0.999999	0.999997	0.999981	NA	0.879535	0.950812	1	NA	NA	0.981358	0.999917	NA	0.520868	0.999994	0.999995
Catulin (alpha) - catenin (beta) complex	4095	CTNNAL1(1), CTNNB1(0)	0.999999	0.999997	0.999981	NA	NA	0.999944	1	NA	0.999994	NA	NA	NA	0.520868	0.999994	0.999995
Catenin (alpha) - catenin (beta) complex	4096	CTNNA1(1), CTNNB1(0)	0.999999	0.999997	0.999981	NA	NA	0.77102	0.971204	0.999985	0.999994	NA	0.890938	NA	0.520868	0.995155	0.999995
NuA4/Tip60 HAT complex	2857	EP400(2), EPC2(2), KAT5(1), RUVBL1(1), RUVBL2(1), TRRAP(1), ACTL6A(0), BRD8(0), DMAP1(0), EPC1(0), ING3(0), MEAF6(0), MORF4L1(0), YEATS4(0)	0.999999	0.999997	0.999981	0.606875	0.422368	0.873674	1	0.999985	0.999994	0.999992	0.999917	1	0.522234	0.999994	0.999995
NuA4/Tip60-HAT complex A	798	EP400(2), EPC2(2), KAT5(1), MRGBP(1), RUVBL1(1), RUVBL2(1), TRRAP(1), ACTL6A(0), BRD8(0), DMAP1(0), EPC1(0), ING3(0), MEAF6(0), MORF4L1(0), YEATS4(0)	0.999999	0.999997	0.999981	0.606875	0.422368	0.742319	1	0.999985	0.999994	0.999992	0.999917	1	0.522234	0.999994	0.999995
RAD51C-XRCC3 complex	1196	RAD51C(0), XRCC3(0)	0.999999	0.999997	NA	NA	NA	NA	NA	NA	NA	NA	0.890938	NA	0.525151	0.758548	0.999995
RAD51C-XRCC3 complex	252	RAD51C(0), XRCC3(0)	0.999999	0.999997	NA	NA	NA	NA	NA	NA	NA	NA	0.890938	NA	0.525151	0.758548	0.999995
RAD51C-XRCC3 complex	253	RAD51C(0), XRCC3(0)	0.999999	0.999997	NA	NA	NA	NA	NA	NA	NA	NA	0.890938	NA	0.525151	0.758548	0.999995
RAD51C-XRCC3 complex	259	RAD51C(0), XRCC3(0)	0.999999	0.999997	NA	NA	NA	NA	NA	NA	NA	NA	0.890938	NA	0.525151	0.758548	0.999995
HUIC complex	201	BRCA1(2), BARD1(0)	0.999999	0.999997	NA	NA	NA	NA	NA	0.999985	0.999994	NA	NA	NA	0.530179	0.916008	0.999995
Prefoldin complex	112	PFDN2(1), PFDN1(0), PFDN4(0), PFDN5(0), PFDN6(0), VBP1(0)	0.999999	0.999997	NA	NA	NA	NA	NA	NA	NA	0.901215	0.447273	NA	0.533065	0.798945	0.999995
Prefoldin	33	PFDN2(1), PFDN1(0), PFDN4(0), PFDN5(0), PFDN6(0), VBP1(0)	0.999999	0.999997	NA	NA	NA	NA	NA	NA	NA	0.901215	0.447273	NA	0.533065	0.798945	0.999995
BRAFT complex	248	RPA1(6), RPA2(3), RPA3(3), FANCA(1), FANCL(1), TOP3A(1), BLM(0), FANCC(0), FANCE(0), FANCF(0), FANCG(0)	0.999999	0.999997	0.712575	0.92204	0.672001	0.509898	0.845719	NA	0.999994	0.689651	0.926198	1	0.538977	0.997058	0.999995
SNARE complex (STX4, SNAP23, VAMP1)	730	SNAP23(0), STX4(0), VAMP1(0)	0.999999	0.999997	NA	NA	NA	0.999944	1	NA	NA	0.806325	0.817486	NA	0.539598	0.999994	0.999995
SNARE complex (STX4, VAMP1, VAMP7)	733	STX4(0), VAMP1(0), VAMP7(0)	0.999999	0.999997	NA	NA	NA	0.999944	0.803566	NA	NA	0.806325	0.817486	NA	0.539598	0.999994	0.999995
WNK1-OSR1 complex	1121	OXSR1(1), WNK1(1)	0.999999	0.999997	NA	NA	NA	0.705587	0.641408	0.999985	NA	NA	NA	1	0.548309	0.976547	0.999995
Upf complex (UPF1, UPF2, UPF3a)	812	UPF1(0), UPF2(0), UPF3A(0)	0.999999	0.999997	NA	NA	NA	0.584854	0.834389	NA	NA	NA	NA	NA	0.548309	0.999994	0.999995
Upf complex (UPF1, UPF2, UPF3b)	813	UPF1(0), UPF2(0), UPF3B(0)	0.999999	0.999997	NA	NA	NA	0.375877	0.644683	NA	NA	0.999992	NA	NA	0.548309	0.999994	0.999995
28S ribosomal subunit, mitochondrial	315	MRPS12(1), MRPS18C(1), MRPS7(1), DAP3(0), MRPS10(0), MRPS11(0), MRPS14(0), MRPS15(0), MRPS16(0), MRPS17(0), MRPS18A(0), MRPS18B(0), MRPS2(0), MRPS22(0), MRPS23(0), MRPS24(0), MRPS25(0), MRPS26(0), MRPS27(0), MRPS28(0), MRPS30(0), MRPS31(0), MRPS33(0), MRPS34(0), MRPS35(0), MRPS36(0), MRPS5(0), MRPS6(0), MRPS9(0)	0.999999	0.999997	0.0662317	0.0407282	0.0122481	0.718795	0.894737	0.999985	0.999994	NA	0.890938	1	0.553123	0.999994	0.999995
5S-DNA-TFIIIA-TFIIIC2-TFIIIB subcomplex	1114	BDP1(1), BRF1(0), GTF3A(0), GTF3C1(0), GTF3C2(0), GTF3C3(0), GTF3C4(0), GTF3C5(0), TBP(0)	0.999999	0.999997	0.985293	0.651479	0.147183	0.998999	1	0.999985	0.999994	0.999992	0.999917	NA	0.556759	0.916008	0.999995
ITGA4-PXN-GIT1 complex	1810	GIT1(0), ITGA4(0), PXN(0)	0.999999	0.999997	NA	NA	NA	NA	NA	0.999985	0.999994	NA	NA	NA	0.556759	0.999994	0.999995
ITGA4-ITGB1-JAM2 complex	2422	ITGA4(0), ITGB1(0), JAM2(0)	0.999999	0.999997	NA	NA	NA	NA	NA	NA	NA	0.999992	0.947466	NA	0.556759	0.961086	0.999995
ITGA4-ITGB1-CD47 complex	2423	CD47(0), ITGA4(0), ITGB1(0)	0.999999	0.999997	NA	NA	NA	0.998999	1	NA	NA	0.999992	NA	NA	0.556759	0.999994	0.999995
ITGA4-ITGB1-CD63 complex	2424	CD63(0), ITGA4(0), ITGB1(0)	0.999999	0.999997	NA	NA	NA	0.998999	1	NA	NA	NA	NA	NA	0.556759	0.961086	0.999995
R/M complex (RAD50-MRE11 complex)	263	RAD50(3), MRE11A(0)	0.999999	0.999997	0.999981	0.915663	0.534795	0.767616	1	NA	NA	0.995431	NA	NA	0.556759	0.999994	0.999995
R/M complex (RAD50-MRE11 complex)	264	RAD50(3), MRE11A(0)	0.999999	0.999997	0.999981	0.915663	0.534795	0.767616	1	NA	NA	0.995431	NA	NA	0.556759	0.999994	0.999995
ATRX-DAXX complex	2839	ATRX(2), DAXX(0)	0.999999	0.999997	NA	NA	NA	NA	NA	0.999985	0.999994	0.858389	0.969586	NA	0.556759	0.875196	0.999995
ATRX-DAXX complex	2843	ATRX(2), DAXX(0)	0.999999	0.999997	NA	NA	NA	NA	NA	0.999985	0.999994	0.858389	0.969586	NA	0.556759	0.875196	0.999995
ITGA11-ITGB1-COL1A1 complex	3059	COL1A1(1), ITGA11(0), ITGB1(0)	0.999999	0.999997	NA	NA	NA	NA	NA	NA	NA	NA	NA	NA	0.556759	0.999994	0.999995
R/M complex (RAD50-MRE11 complex)	72	RAD50(3), MRE11A(0)	0.999999	0.999997	0.999981	0.915663	0.534795	0.767616	1	NA	NA	0.995431	NA	NA	0.556759	0.999994	0.999995
TRF2-Rap1 complex III	1205	TERF2(2), TERF2IP(1)	0.999999	0.999997	NA	0.477245	0.211201	0.881334	1	0.999985	0.999994	0.999992	NA	1	0.574157	0.758548	0.999995
MUS81-CDS1 complex	13	CDS1(0), MUS81(0)	NA	NA	NA	NA	NA	NA	NA	NA	NA	NA	NA	NA	0.574157	0.999994	NA
HSF1-YWHAE complex	2145	YWHAE(1), HSF1(0)	0.999999	0.999997	NA	NA	NA	NA	NA	0.999985	0.999994	NA	NA	NA	0.574157	0.999994	0.999995
AP3D1-AP3S2 complex	2307	AP3D1(0), AP3S2(0)	0.999999	0.999997	NA	NA	NA	NA	NA	NA	NA	0.999992	0.999917	NA	0.574157	0.999994	0.999995
AP3D1-AP3S1 complex	2308	AP3D1(0), AP3S1(0)	0.999999	0.999997	0.556814	NA	NA	0.999944	NA	NA	NA	0.999992	0.962944	NA	0.574157	0.999994	0.999995
RBP-Jkappa-SHARP complex	2908	SPEN(2), RBPJ(0)	0.999999	0.999997	NA	NA	NA	0.877268	1	NA	NA	NA	NA	NA	0.574157	0.999994	0.999995
SHARP-CtIP-RBP-Jkappa complex	2930	SPEN(2), RBBP8(0), RBPJ(0)	0.999999	0.999997	NA	NA	NA	0.877268	1	0.999985	0.999994	NA	NA	NA	0.574157	0.999994	0.999995
TFIIIC containing complex TFIIIC2	1101	GTF3C1(0), GTF3C2(0), GTF3C3(0), GTF3C4(0), GTF3C5(0)	0.999999	0.999997	0.999981	0.651479	0.147183	0.815777	0.965349	0.999985	0.999994	0.999992	0.999917	NA	0.583857	0.961086	0.999995
TFIIIC containing complex	1105	GTF3C1(0), GTF3C2(0), GTF3C3(0), GTF3C4(0), GTF3C5(0)	0.999999	0.999997	0.999981	0.651479	0.147183	0.815777	0.965349	0.999985	0.999994	0.999992	0.999917	NA	0.583857	0.961086	0.999995
pRb2/p130-multimolecular complex (DNMT1, E2F5, SuV39H1, HDAC1, RBL2)	1470	DNMT1(2), HDAC1(1), E2F5(0), RBL2(0), SUV39H1(0)	0.999999	0.999997	0.999981	0.960993	0.982296	0.999944	0.887241	0.999985	0.999994	0.999992	0.999917	1	0.583857	0.979811	0.999995
CPSF6-EWSR1-ITCH-NUDT21-POLR2A-UBAP2L complex	1768	POLR2A(3), ITCH(1), CPSF6(0), EWSR1(0), NUDT21(0), UBAP2L(0)	0.999999	0.999997	0.930999	NA	0.534795	0.864007	1	0.999985	0.999994	0.999992	0.999917	1	0.583857	0.999994	0.999995
Brg1-based SWI/SNF chromatin remodeling complex	2852	SMARCB1(1), ACTL6A(0), SMARCC1(0), SMARCC2(0)	0.999999	0.999997	0.999981	NA	NA	0.900999	1	0.999985	0.999994	0.999992	0.999917	NA	0.583857	0.999994	0.999995
SMN complex (GEMIN5,2,3,4, SMN)	3284	DDX20(2), GEMIN4(1), GEMIN2(0), GEMIN5(0), SMN1(0), SMN2(0)	0.999999	0.999997	0.999981	0.591801	0.541164	0.939462	0.614948	0.999985	0.999994	0.999992	0.999917	1	0.583857	0.678982	0.999995
BASC (Ab 81) complex (BRCA1-associated genome surveillance complex)	435	RFC1(3), BRCA1(2), ATM(0), MLH1(0), RFC2(0), RFC4(0)	0.999999	0.999997	0.999981	0.997946	0.184438	0.992674	0.893004	0.999985	0.999994	0.952607	0.999917	1	0.583857	0.696172	0.999995
pRb2/p130-multimolecular complex (DNMT1, E2F4, SuV39H1, HDAC1, RBL2)	5117	DNMT1(2), HDAC1(1), E2F4(0), RBL2(0), SUV39H1(0)	0.999999	0.999997	0.999981	0.960993	0.982296	0.999944	0.887241	0.999985	0.999994	0.999992	0.999917	1	0.583857	0.979811	0.999995
NuA4/Tip60-HAT complex B	787	KAT5(1), RUVBL1(1), RUVBL2(1), TRRAP(1), ACTL6A(0), DMAP1(0), EPC1(0), MORF4L1(0)	0.999999	0.999997	0.999981	0.760742	0.304481	0.911048	1	0.999985	0.999994	0.999992	0.922233	1	0.583857	0.999994	0.999995
Affixin-actinin(alpha) complex	4025	ACTN1(2), PARVB(1)	0.999999	0.999997	NA	NA	NA	NA	NA	NA	NA	NA	NA	1	0.597258	0.999994	0.999995
PLXNA2-RANBPM complex	5758	RANBP9(1), PLXNA2(0)	0.999999	0.999997	NA	NA	NA	NA	NA	NA	NA	0.999992	NA	NA	0.597258	0.83178	0.999995
ORC complex (origin recognition complex)	1031	ORC1(0), ORC2(0), ORC3(0), ORC4(0), ORC5(0), ORC6(0)	0.999999	0.999997	NA	0.995803	0.297729	0.999944	1	0.999985	0.999994	0.999992	0.999917	NA	0.603082	0.999994	0.999995
ORC complex (origin recognition complex)	1033	ORC1(0), ORC2(0), ORC3(0), ORC4(0), ORC5(0), ORC6(0)	0.999999	0.999997	NA	0.995803	0.297729	0.999944	1	0.999985	0.999994	0.999992	0.999917	NA	0.603082	0.999994	0.999995
ORC complex (origin recognition complex)	389	ORC1(0), ORC2(0), ORC3(0), ORC4(0), ORC5(0), ORC6(0)	0.999999	0.999997	NA	0.995803	0.297729	0.999944	1	0.999985	0.999994	0.999992	0.999917	NA	0.603082	0.999994	0.999995
PA28-20S proteasome	192	PSMA5(1), PSMB2(1), PSMA1(0), PSMA2(0), PSMA3(0), PSMA4(0), PSMA6(0), PSMA7(0), PSMB1(0), PSMB3(0), PSMB4(0), PSMB5(0), PSMB6(0), PSMB7(0), PSME1(0), PSME2(0)	0.999999	0.999997	0.000598736	0.971559	0.538091	0.698926	0.636674	0.999985	0.999994	0.999992	0.999917	1	0.605708	0.939999	0.999995
Ubiquitin-protein-ligase (UBE2N, UBE2V2/MMS2)	2756	UBE2N(1), UBE2V2(0)	0.999999	0.999997	NA	NA	NA	NA	NA	NA	NA	0.999992	0.999917	NA	0.608389	0.999994	0.999995
Polycomb repressive complex	5513	BMI1(0), CBX4(0), PHC1(0), RING1(0)	0.999999	0.999997	0.999981	NA	NA	0.998876	0.893139	0.999985	0.999994	NA	NA	NA	0.608389	0.999994	0.999995
DNA synthesome complex (17 subunits)	1099	RPA1(6), RFC1(3), TOP1(3), PCNA(2), POLE2(1), TOP2B(1), POLA1(0), POLA2(0), POLD1(0), POLD2(0), POLD3(0), POLD4(0), POLE(0), POLE3(0), POLE4(0), PRIM1(0)	0.999999	0.999997	0.999981	0.62735	0.785171	0.507564	0.845296	0.999985	0.999994	0.999992	0.999917	1	0.60911	0.933995	0.999995
DNA synthesome complex (17 subunits)	1111	RPA1(6), RFC1(3), TOP1(3), PCNA(2), POLE2(1), TOP2B(1), POLA1(0), POLA2(0), POLD1(0), POLD2(0), POLD3(0), POLD4(0), POLE(0), POLE3(0), POLE4(0), PRIM1(0)	0.999999	0.999997	0.999981	0.62735	0.785171	0.507564	0.845296	0.999985	0.999994	0.999992	0.999917	1	0.60911	0.933995	0.999995
RNF20-RNF40-UbE2E1 complex	1165	RNF20(0), RNF40(0), UBE2E1(0)	0.999999	0.999997	0.728546	0.971193	0.395519	0.747657	0.727426	NA	NA	0.895139	0.999917	NA	0.610001	0.999994	0.999995
Multiprotein complex (mRNA turnover)	1307	CSDE1(1), HNRNPD(1), PAIP1(1), PABPC1(0), SYNCRIP(0)	0.999999	0.999997	0.829479	NA	NA	0.999944	0.969761	0.999985	0.999994	0.847787	0.438825	1	0.610001	0.999994	0.999995
Checkpoint 9-1-1 complex	267	RAD9A(1), HUS1(0), RAD1(0)	0.999999	0.999997	NA	NA	NA	NA	NA	NA	NA	NA	NA	NA	0.610001	0.961086	0.999995
Checkpoint 9-1-1 complex	271	RAD9A(1), HUS1(0), RAD1(0)	0.999999	0.999997	NA	NA	NA	NA	NA	NA	NA	NA	NA	NA	0.610001	0.961086	0.999995
Checkpoint 9-1-1 complex	275	RAD9A(1), HUS1(0), RAD1(0)	0.999999	0.999997	NA	NA	NA	NA	NA	NA	NA	NA	NA	NA	0.610001	0.961086	0.999995
Checkpoint 9-1-1 complex	276	RAD9A(1), HUS1(0), RAD1(0)	0.999999	0.999997	NA	NA	NA	NA	NA	NA	NA	NA	NA	NA	0.610001	0.961086	0.999995
9-1-1 complex	2809	RAD9A(1), HUS1(0), RAD1(0)	0.999999	0.999997	NA	NA	NA	NA	NA	NA	NA	NA	NA	NA	0.610001	0.961086	0.999995
APC-Axin-1-beta-catenin complex	3004	APC(0), AXIN1(0), CTNNB1(0)	0.999999	0.999997	NA	NA	NA	0.999944	1	0.999985	0.999994	NA	NA	NA	0.610001	0.999994	0.999995
60S APC containing complex	3008	APC(0), IQGAP1(0), TUBA1B(0)	0.999999	0.999997	NA	NA	NA	0.999944	0.965349	0.999985	0.999994	NA	NA	NA	0.610001	0.999994	0.999995
TNF-alpha/NF-kappa B signaling complex 9	5285	FKBP5(2), HSP90AB1(1), NFKBIB(1), CDC37(0), CHUK(0)	0.999999	0.999997	0.999981	NA	NA	0.663646	0.773817	0.999985	0.999994	0.893079	0.999917	1	0.610001	0.73647	0.999995
XPA-ERCC1-ERCC4 complex	531	ERCC1(1), ERCC4(0), XPA(0)	0.999999	0.999997	NA	NA	NA	NA	NA	NA	NA	NA	NA	NA	0.610001	0.999994	0.999995
PARVB-ARHGEF6 complex	5499	PARVB(1), ARHGEF6(0)	0.999999	0.999997	NA	NA	NA	NA	NA	NA	NA	NA	NA	NA	0.610001	0.999994	0.999995
IFNB1-IFNAR1-IFNAR2- complex	552	IFNAR1(1), IFNB1(1), IFNAR2(0)	0.999999	0.999997	NA	NA	NA	NA	NA	NA	0.999994	NA	0.999917	1	0.610001	0.999994	0.999995
MRIP-RHOA complex	816	MPRIP(0), RHOA(0)	0.999999	0.999997	NA	NA	NA	0.999944	1	NA	NA	0.999992	0.999917	NA	0.610001	0.824273	0.999995
Profilin 1 complex	2837	HSPA8(2), VCP(2), PFN1(1), ACTG1(0), CLTC(0), TUBB2B(0)	0.999999	0.999997	0.999981	0.720497	0.963149	0.928153	1	0.999985	0.999994	0.661094	0.531431	1	0.615258	0.961086	0.999995
STAGA complex (SPT3-TAF9-GCN5 acetyltransferase complex)	476	SF3B3(2), TRRAP(1), ATXN7(0), KAT2A(0), SUPT3H(0), SUPT7L(0), TADA1(0), TADA3(0), TAF10(0), TAF12(0), TAF5L(0), TAF6L(0), TAF9(0)	0.999999	0.999997	0.896115	0.999007	0.746373	0.754329	1	0.999985	0.999994	0.796818	0.999917	1	0.632625	0.999994	0.999995
RFC2-RIalpha complex	1131	PPP2R1A(0), RFC2(0)	0.999999	0.999997	NA	0.999422	0.408664	NA	NA	NA	NA	0.987731	0.890938	NA	0.636137	0.791772	0.999995
DNMT1-RB1-HDAC1-E2F1 complex	1488	DNMT1(2), HDAC1(1), E2F1(0), RB1(0)	0.999999	0.999997	0.999981	0.824487	0.640147	0.998999	0.991594	0.999985	0.999994	0.858389	0.999917	1	0.636137	0.999994	0.999995
SRC-1 complex	2728	NCOA2(1), CREBBP(0), NCOA1(0), TROVE2(0)	0.999999	0.999997	0.999981	NA	NA	0.939462	0.817251	0.999985	0.999994	NA	NA	NA	0.636137	0.999994	0.999995
SMN complex (GEMIN2,5, SMN)	3298	GEMIN2(0), GEMIN5(0), SMN1(0), SMN2(0)	0.999999	0.999997	NA	0.824487	0.749017	NA	0.762899	0.999985	0.999994	0.999992	0.962319	NA	0.636137	0.877721	0.999995
Rb-HDAC1 complex	3853	HDAC1(1), RB1(0)	0.999999	0.999997	NA	0.800484	0.325239	NA	NA	0.999985	0.999994	NA	0.926198	NA	0.636137	0.999994	0.999995
gp78-p97/VCP-DERL1 complex	4977	VCP(2), AMFR(0), DERL1(0)	0.999999	0.999997	NA	NA	NA	0.999944	1	NA	0.999994	NA	0.999917	NA	0.636137	0.999994	0.999995
SUA1-UBA2 complex	5756	SAE1(2), UBA2(0)	0.999999	0.999997	0.967993	NA	NA	0.999944	1	0.999985	0.999994	0.999992	0.760754	NA	0.636137	0.798945	0.999995
Ubiquitin E3 ligase (NFKBIA, FBXW11, BTRC, CUL1, SKP1A)	2187	CUL1(1), BTRC(0), FBXW11(0), NFKBIA(0), SKP1(0)	0.999999	0.999997	0.999981	0.986064	0.927277	0.999944	1	NA	NA	0.999992	0.954559	NA	0.63814	0.999994	0.999995
TFTC-type histone acetyl transferase complex	441	MED1(1), MED14(1), MED16(1), MED17(1), MED23(1), MED24(1), TRRAP(1), ESR1(0), KAT2A(0), MED12(0), MED13(0)	0.999999	0.999997	0.667441	0.795396	0.0554927	0.154463	0.468646	0.999985	0.999994	0.871813	0.915646	1	0.63814	0.999994	0.999995
SMN containing complex	1746	GEMIN4(1), LGALS1(1), SNRPD2(1), GEMIN2(0), LGALS3(0), SMN1(0), SMN2(0), SNRPD1(0), SNRPD3(0)	0.999999	0.999997	0.970404	0.706117	0.759486	0.788801	0.745319	0.999985	0.999994	0.999992	0.453788	1	0.647855	0.999994	0.999995
CNS-P53 complex	2179	GPS1(2), COPS2(1), COPS8(1), COPS3(0), COPS4(0), COPS5(0), COPS6(0), COPS7A(0), TP53(0)	0.999999	0.999997	0.953032	0.592187	0.668066	0.999944	1	0.999985	0.999994	0.807511	0.926198	1	0.647855	0.812742	0.999995
20S proteasome	191	PSMA5(1), PSMB2(1), PSMA1(0), PSMA2(0), PSMA3(0), PSMA4(0), PSMA6(0), PSMA7(0), PSMB1(0), PSMB3(0), PSMB4(0), PSMB5(0), PSMB6(0), PSMB7(0)	0.999999	0.999997	0.000598736	0.971559	0.538091	0.698926	0.636674	0.999985	0.999994	0.999992	0.999917	1	0.65463	0.721501	0.999995
CD147-gamma-secretase complex (APH-1a, PS-1, PEN-2, NCT variant)	142	BSG(0), NCSTN(0), PSEN1(0), PSENEN(0)	0.999999	0.999997	NA	NA	NA	0.9847	0.948543	0.999985	0.999994	NA	0.816759	NA	0.656381	0.999994	0.999995
BRCA1-cABL complex	2811	BRCA1(2), ABL1(0)	0.999999	0.999997	NA	NA	NA	NA	NA	0.999985	0.999994	NA	NA	NA	0.656381	0.999994	0.999995
RNA polymerase II complex (CBP, PCAF, RPB1, BAF47, CYCC, CDK8), chromatin structure modifying	3061	POLR2A(3), CDK8(1), KAT2B(1), SMARCB1(1), CCNC(0), CREBBP(0)	0.999999	0.999997	0.958389	0.590981	0.232364	0.684663	0.840547	0.999985	0.999994	0.999992	0.999917	1	0.656381	0.684864	0.918887
Gamma-secretase complex (APH1B, PSEN1, PSENEN, NCSTN)	3128	APH1B(1), NCSTN(0), PSEN1(0), PSENEN(0)	0.999999	0.999997	NA	NA	NA	NA	NA	NA	NA	NA	0.999917	NA	0.656381	0.999994	0.999995
RCP-Rab11 complex	3941	RAB11A(0), RAB11FIP1(0)	0.999999	0.999997	NA	NA	NA	NA	NA	NA	NA	0.999992	0.999917	NA	0.656381	0.999994	0.999995
Gamma-secretase complex (APH1B, PSEN2, PSENEN, NCSTN)	467	APH1B(1), PSEN2(1), NCSTN(0), PSENEN(0)	0.999999	0.999997	NA	NA	NA	NA	NA	NA	NA	NA	0.999917	1	0.656381	0.535456	0.891724
BLOC-2 (biogenesis of lysosome-related organelles complex 2)	12	HPS3(0), HPS5(0), HPS6(0)	0.999999	0.999997	NA	NA	NA	NA	NA	NA	NA	NA	NA	NA	0.662167	0.939999	0.999995
Chromosomal passenger complex CPC (INCENP, BIRC5, AURKB)	2579	AURKB(0), BIRC5(0), INCENP(0)	NA	NA	NA	NA	NA	0.53691	0.553849	NA	NA	0.981358	0.966021	NA	0.662167	0.999994	0.999995
MSH2-MLH1-PMS2-PCNA DNA-repair initiation complex	290	PCNA(2), MSH2(1), MLH1(0), PMS2(0)	0.999999	0.999997	0.999981	0.526708	0.223369	0.592284	0.847202	NA	NA	0.964764	0.577002	1	0.662167	0.798945	0.999995
MSH2-MSH6-PMS2-MLH1 complex	369	MSH6(2), MSH2(1), MLH1(0), PMS2(0)	0.999999	0.999997	0.999981	0.685252	0.191782	0.79025	1	NA	NA	0.964764	0.938286	1	0.662167	0.798945	0.999995
MSH2-MSH6-PMS1-MLH1 complex	370	MSH6(2), MSH2(1), MLH1(0), PMS1(0)	0.999999	0.999997	0.999981	0.685252	0.191782	0.79025	1	NA	NA	0.757829	0.938286	1	0.662167	0.798945	0.999995
MSH2-MSH6-PMS2-MLH1 complex	431	MSH6(2), MSH2(1), MLH1(0), PMS2(0)	0.999999	0.999997	0.999981	0.685252	0.191782	0.79025	1	NA	NA	0.964764	0.938286	1	0.662167	0.798945	0.999995
EIF3 core complex (EIF3A, EIF3B, EIF3G, EIF3I)	4389	EIF3A(4), EIF3G(1), EIF3B(0), EIF3I(0)	0.999999	0.999997	0.167057	0.289449	0.0685118	0.977912	1	0.999985	0.999994	0.474474	0.999917	1	0.662167	0.999994	0.999995
Kinase maturation complex 2	5212	HSP90AA1(3), HSP90AB1(1), TANK(1), TRAF2(1), AZI2(0), CDC37(0), TBK1(0), TBKBP1(0)	0.999999	0.999997	0.669722	0.526708	NA	0.450814	0.598932	0.999985	0.999994	0.999992	0.261919	1	0.662167	0.923547	0.999995
EPO-EPOR complex	5446	EPO(0), EPOR(0)	0.999999	0.999997	NA	NA	NA	NA	NA	NA	NA	NA	NA	NA	0.662167	0.996027	0.999995
CDC2-CCNA2 complex	5557	CCNA2(0), CDK1(0)	0.999999	0.999997	NA	NA	NA	NA	NA	NA	NA	NA	0.999917	NA	0.662167	0.999994	0.999995
IKBKG-CHUK complex	5829	CHUK(0), IKBKG(0)	NA	NA	NA	NA	NA	NA	NA	NA	NA	NA	NA	NA	0.662167	NA	NA
TNF-alpha/NF-kappa B signaling complex 10	5286	HSP90AA1(3), HSP90AB1(1), NFKBIB(1), ATG16L1(0), CCAR1(0), CDC37(0), CHUK(0), IKBKG(0), TBK1(0), TXLNA(0)	0.999999	0.999997	0.999981	0.790669	NA	0.876467	0.963986	0.999985	0.999994	0.927574	0.947791	1	0.668158	0.965673	0.999995
FIF-FGR2 complex	1069	API5(0), FGF2(0)	0.999999	0.999997	NA	NA	NA	NA	NA	NA	NA	NA	NA	NA	0.672281	0.999994	0.999995
WNK1-SPAk complex	1123	WNK1(1), STK39(0)	0.999999	0.999997	NA	NA	NA	NA	NA	NA	0.999994	NA	NA	NA	0.672281	0.999994	0.999995
RIAM-profilin complex	3159	APBB1IP(1), PFN1(1)	0.999999	0.999997	NA	NA	NA	NA	NA	NA	NA	NA	NA	1	0.672281	0.999994	0.999995
RIAM-VASP complex	3160	APBB1IP(1), VASP(1)	0.999999	0.999997	NA	NA	NA	NA	NA	NA	NA	NA	NA	1	0.672281	0.999994	0.999995
MSH2-MSH3 complex	375	MSH2(1), MSH3(0)	0.999999	0.999997	0.999981	0.724221	0.396561	0.786263	0.964536	NA	NA	NA	NA	NA	0.672281	0.999994	0.999995
MutS-beta complex	378	MSH2(1), MSH3(0)	0.999999	0.999997	0.999981	0.724221	0.396561	0.786263	0.964536	NA	NA	NA	NA	NA	0.672281	0.999994	0.999995
tRNA splicing endonuclease	5283	CLP1(1), TSEN15(0), TSEN2(0), TSEN34(0), TSEN54(0)	0.999999	0.999997	0.658642	NA	NA	NA	NA	NA	NA	0.999992	0.999917	NA	0.672281	0.999994	0.999995
Ubiquitin E3 ligase (FBXO31, SKP1A, CUL1, RBX1)	729	CUL1(1), FBXO31(0), RBX1(0), SKP1(0)	0.999999	0.999997	0.999981	0.986064	0.927277	0.999944	1	NA	0.999994	0.999992	0.999917	NA	0.672281	0.999994	0.999995
12S U11 snRNP	1068	SRSF7(2), YBX1(2), PDCD7(1), SNRPD2(1), TOE1(1), PRKRIP1(0), SNRNP25(0), SNRNP35(0), SNRNP48(0), SNRPB(0), SNRPD1(0), SNRPD3(0), SNRPE(0), SNRPF(0), SNRPG(0)	0.999999	0.999997	0.491093	NA	0.552014	0.48349	1	0.999985	0.999994	0.942292	0.522512	1	0.675579	0.10036	0.347926
TOP1-PSF-P54 complex	1760	TOP1(3), SFPQ(1), NONO(0)	0.999999	0.999997	0.999981	NA	NA	0.999944	1	0.999985	0.999994	0.847787	0.926198	1	0.675579	0.352325	0.447914
BLM-RAD51L3-XRCC2 complex	2228	XRCC2(1), BLM(0), RAD51D(0)	0.999999	0.999997	NA	NA	NA	NA	NA	NA	NA	NA	NA	NA	0.675579	0.999994	0.999995
ITGB1-RAP1A-PKD1 complex	2416	ITGB1(0), PKD1(0), RAP1A(0)	0.999999	0.999997	NA	NA	NA	NA	NA	NA	NA	NA	NA	NA	0.675579	0.980718	0.999995
CTF18-cohesion-RFC-POLH complex	3070	CHTF18(0), DSCC1(0), POLH(0), RFC2(0), RFC3(0), RFC4(0), RFC5(0)	0.999999	0.999997	0.999981	0.289449	0.473905	0.999944	0.955333	NA	NA	0.999992	0.999917	NA	0.675579	0.961086	0.999995
p54(nrb)-PSF-matrin3 complex	335	MATR3(2), SFPQ(1), NONO(0)	0.999999	0.999997	0.999981	NA	NA	0.75792	0.823153	0.999985	0.999994	0.847787	0.967355	1	0.675579	0.599568	0.999995
EXO1-MLH1-PCNA complex	424	PCNA(2), EXO1(0), MLH1(0)	0.999999	0.999997	0.999981	0.504404	0.424975	NA	NA	NA	NA	NA	NA	NA	0.675579	0.999994	0.999995
AKAP250-PKA-PDE4D complex	518	AKAP12(1), PDE4D(0), PRKACB(0)	0.999999	0.999997	NA	NA	NA	0.999944	1	NA	NA	0.868931	NA	NA	0.675579	0.999994	0.999995
ILK-PARVB-ARHGEF6 complex	5498	ILK(1), PARVB(1), ARHGEF6(0)	0.999999	0.999997	NA	NA	NA	NA	NA	NA	NA	NA	NA	1	0.675579	0.916008	0.999995
AKAP250-PKA-PDE4D complex	621	AKAP12(1), PDE4D(0), PRKACB(0)	0.999999	0.999997	NA	NA	NA	0.999944	1	NA	NA	0.868931	NA	NA	0.675579	0.999994	0.999995
LSD1 complex	626	HDAC1(1), KDM1A(1), RCOR1(1), RCOR3(1), CTBP1(0), HMG20A(0), HMG20B(0), HSPA1A(0), HSPA1B(0), PHF21A(0), PHF21B(0), RREB1(0), ZMYM2(0), ZNF217(0)	0.999999	0.999997	0.999981	0.995803	0.11184	0.953963	1	0.999985	0.999994	0.942292	0.999917	1	0.675579	0.911412	0.999995
PRKAC-AKAP5-ADRB1 complex	879	ADRB1(0), AKAP5(0), PRKACB(0)	0.999999	0.999997	NA	NA	NA	NA	NA	NA	NA	NA	NA	NA	0.675579	0.999994	0.999995
HBO1 complex	2858	JADE1(1), ING4(0), ING5(0), JADE2(0), JADE3(0), KAT7(0), MEAF6(0)	0.999999	0.999997	NA	NA	NA	NA	1	0.999985	0.999994	0.868931	NA	NA	0.691696	0.636774	0.706024
cMYC-ATPase-helicase complex	1170	RUVBL1(1), RUVBL2(1), TRRAP(1), ACTL6A(0), MYC(0)	0.999999	0.999997	0.999981	0.960993	0.787127	0.999944	1	0.999985	0.999994	0.949985	0.973164	1	0.696185	0.999994	0.999995
c-MYC-ATPase-helicase complex	1171	RUVBL1(1), RUVBL2(1), TRRAP(1), ACTL6A(0), MYC(0)	0.999999	0.999997	0.999981	0.960993	0.787127	0.999944	1	0.999985	0.999994	0.949985	0.973164	1	0.696185	0.999994	0.999995
NCOR2 complex	1505	HDAC1(1), HDAC2(1), NCOR2(1), HDAC3(0), NCOR1(0), SAP30(0), SIN3A(0)	0.999999	0.999997	0.999981	0.969565	0.289436	0.762358	1	0.999985	0.999994	0.907272	0.581928	1	0.699991	0.939999	0.667309
PPP2CA-PPP2R1A complex	1543	PPP2CA(0), PPP2R1A(0)	0.999999	0.999997	NA	0.62117	0.278682	NA	NA	NA	NA	0.999992	0.999917	NA	0.700875	0.961086	0.999995
ABI1-WASL complex	2297	ABI1(0), WASL(0)	NA	NA	NA	NA	NA	NA	NA	0.999985	0.999994	NA	NA	NA	0.700875	0.995155	NA
Casein kinase II (beta-dimer, alpha'-dimer)	5223	CSNK2A2(1), CSNK2B(0)	0.999999	0.999997	0.930999	0.790669	0.241544	0.948255	0.930185	NA	NA	NA	NA	NA	0.700875	0.999994	0.999995
Emerin architectural complex	5608	LMNB1(2), LMNA(1), SPTAN1(1), ACTB(0), EMD(0), NMI(0)	0.999999	0.999997	0.928065	0.863524	0.806058	0.544233	0.350952	0.999985	0.955458	0.800842	0.931862	1	0.70571	0.862153	0.999995
ESR1-CDK7-CCNH-MNAT1-MTA1-HDAC2 complex	2657	HDAC2(1), MTA1(1), CCNH(0), CDK7(0), ESR1(0), MNAT1(0)	0.999999	0.999997	0.96868	0.986064	0.173456	NA	NA	0.999985	0.999994	0.898723	0.876215	1	0.706159	0.995155	0.999995
INO80 chromatin remodeling complex	302	ACTR8(2), ACTR5(1), RUVBL1(1), RUVBL2(1), ACTL6A(0), INO80(0), INO80B(0), INO80C(0), INO80D(0), INO80E(0), MCRS1(0), NFRKB(0), TCF3(0)	0.999999	0.999997	0.871198	0.848701	0.350961	0.646871	1	0.999985	0.999994	0.999992	0.973164	1	0.718975	0.999994	0.999995
Ubiquitin E3 ligase (DDB1, CUL4A, RBX1)	2722	DDB1(3), CUL4A(2), RBX1(0)	0.999999	0.999997	0.985293	0.52969	0.229	0.843747	0.762899	NA	0.999994	0.999992	0.999917	1	0.72344	0.911412	0.999995
Ubiquitin E3 ligase (DDB1, CUL4A, RBX1)	391	DDB1(3), CUL4A(2), RBX1(0)	0.999999	0.999997	0.985293	0.52969	0.229	0.843747	0.762899	NA	0.999994	0.999992	0.999917	1	0.72344	0.911412	0.999995
KIN17-PCNA-RPA70 complex	997	RPA1(6), PCNA(2), KIN(0)	0.999999	0.999997	0.694563	0.504404	0.668066	0.868614	0.830203	NA	NA	0.637757	0.577002	1	0.72344	0.915841	0.999995
SMN complex	1143	DDX20(2), GEMIN4(1), GEMIN8(1), SNRPD2(1), GEMIN2(0), GEMIN5(0), GEMIN6(0), GEMIN7(0), SMN1(0), SMN2(0), SNRPB(0), SNRPD1(0), SNRPD3(0), SNRPE(0), SNRPF(0), SNRPG(0), STRAP(0)	0.999999	0.999997	0.819896	0.501334	0.759486	0.435096	0.949404	0.999985	0.999994	0.81793	0.746801	1	0.724956	0.0413081	0.169279
GAA1-GPI8-PIGT-PIG-PIGS complex	994	GPAA1(0), PIGK(0), PIGS(0), PIGT(0), PIGU(0)	0.999999	0.999997	NA	NA	NA	0.788801	0.721638	NA	NA	NA	0.999917	NA	0.737794	0.999994	0.999995
Casein kinase II-HMG1 complex	2719	HMGB1(2), CSNK2A2(1), CSNK2A1(0), CSNK2B(0)	0.999999	0.999997	0.950929	0.898115	0.207913	0.678402	0.641408	NA	NA	0.807511	0.938286	1	0.745016	0.999994	0.891724
BCL6-HDAC4 complex	1	BCL6(0), HDAC4(0)	0.999999	0.999997	NA	NA	NA	NA	NA	NA	NA	NA	NA	NA	0.746655	0.999994	0.999995
p33ING1b-PCNA complex	1040	ING1(0), KIAA0101(0)	0.999999	0.999997	NA	NA	NA	NA	NA	NA	NA	NA	NA	NA	0.746655	0.999994	0.999995
p33ING1b-p300 complex	1158	EP300(0), ING1(0)	0.999999	0.999997	NA	NA	NA	NA	NA	NA	NA	NA	NA	NA	0.746655	0.999994	0.999995
TIP49-TIP48-BAF53 complex	1173	RUVBL1(1), RUVBL2(1), ACTL6A(0)	0.999999	0.999997	0.956778	0.848701	0.350961	0.990462	0.953698	NA	NA	0.999992	0.999917	1	0.746655	0.911412	0.999995
BCL6-ZBTB17 complex	1508	BCL6(0), ZBTB17(0)	0.999999	0.999997	NA	NA	NA	NA	NA	NA	NA	NA	NA	NA	0.746655	0.999994	0.999995
PA28gamma-20S proteasome	194	PSMA5(1), PSMB2(1), PSMA1(0), PSMA2(0), PSMA3(0), PSMA4(0), PSMA6(0), PSMA7(0), PSMB1(0), PSMB3(0), PSMB4(0), PSMB5(0), PSMB6(0), PSMB7(0), PSME3(0)	0.999999	0.999997	0.00202608	0.971559	0.6941	0.698926	0.636674	0.999985	0.999994	0.999992	0.999917	1	0.746655	0.526439	0.999995
MutS-alpha-PK-zeta complex	2226	MSH6(2), MSH2(1), PRKCZ(0)	0.999999	0.999997	0.999981	0.858539	0.384544	0.79025	1	0.999985	0.999994	0.757829	0.938286	1	0.746655	0.931999	0.999995
Axin-p53-HIPK2 complex	2844	AXIN1(0), HIPK2(0), TP53(0)	0.999999	0.999997	NA	NA	NA	NA	NA	NA	NA	NA	0.966021	NA	0.746655	0.999994	0.999995
NuA4/Tip60 HAT complex	2856	EP400(2), KAT5(1), RUVBL1(1), TRRAP(1), ACTL6A(0), BRD8(0), DMAP1(0), EPC1(0), ING3(0), MORF4L1(0)	0.999999	0.999997	0.999981	0.760742	0.304481	0.641257	0.807072	0.999985	0.999994	0.794263	0.999917	1	0.746655	0.999994	0.999995
FHL2-CREB complex	3189	CREB1(0), FHL2(0)	0.999999	0.999997	NA	NA	NA	NA	NA	NA	NA	NA	NA	NA	0.746655	0.791772	0.999995
Succinyl-CoA synthetase, GDP-forming	393	SUCLG1(0), SUCLG2(0)	0.999999	0.999997	0.999981	NA	NA	0.681281	1	NA	NA	NA	NA	NA	0.746655	0.999994	0.999995
Succinyl-CoA synthetase, ADP-forming	394	SUCLA2(2), SUCLG1(0)	0.999999	0.999997	0.965196	NA	NA	0.543339	1	NA	NA	NA	NA	NA	0.746655	0.999994	0.999995
Prolyl 4-hydroxylase (alpha(I)-type)	472	P4HB(2), P4HA1(0)	0.999999	0.999997	0.630627	NA	NA	0.703401	1	NA	NA	NA	NA	NA	0.746655	0.999994	0.999995
Nrp1-PlexinD1 complex	5658	NRP1(0), PLXND1(0)	0.999999	0.999997	NA	NA	NA	NA	NA	NA	NA	NA	NA	NA	0.746655	0.999994	0.999995
PLXNA3-RANBPM complex	5759	PLXNA3(1), RANBP9(1)	0.999999	0.999997	NA	NA	NA	NA	NA	NA	NA	0.999992	0.745867	1	0.746655	0.999994	0.999995
RAF1-RAS complex, EGF induced	5922	RAF1(1), KRAS(0)	0.999999	0.999997	NA	NA	NA	NA	NA	NA	NA	NA	NA	NA	0.746655	0.999994	0.999995
NCOR-HDAC3 complex	741	GPS2(0), HDAC3(0), NCOR1(0), TBL1X(0), TBL1XR1(0)	0.999999	0.999997	0.999981	NA	NA	0.998999	1	NA	0.999994	NA	NA	NA	0.746655	0.999994	0.999995
TSC1-TSC2 complex	75	TSC2(1), TSC1(0)	0.999999	0.999997	NA	NA	NA	NA	NA	0.999985	0.999994	NA	NA	NA	0.746655	0.999994	0.999995
SNARE complex (STX6, SNAP23)	820	STX6(1), SNAP23(0)	0.999999	0.999997	NA	NA	NA	NA	NA	NA	NA	0.999992	NA	NA	0.746655	0.688383	0.999995
ARC92-Mediator complex	909	CDK8(1), MED1(1), MED14(1), MED16(1), MED17(1), MED23(1), MED26(1), MED12(0), MED13(0), MED15(0), MED25(0), MED6(0), MED7(0)	0.999999	0.999997	0.29233	0.678117	0.0195187	0.103443	0.469963	0.999985	0.999994	NA	0.971217	1	0.746655	0.999994	0.999995
SNARE complex (VAMP2, SNAP25, STX1a, CPLX1, CPLX3)	1137	CPLX1(0), SNAP25(0), STX1A(0), VAMP2(0)	0.999999	0.999997	NA	NA	NA	NA	NA	NA	NA	NA	NA	NA	0.749377	0.999994	0.999995
SNARE complex (VAMP2, SNAP25, STX1a, CPLX3, CPLX4)	1138	CPLX4(0), SNAP25(0), STX1A(0), VAMP2(0)	0.999999	0.999997	NA	NA	NA	NA	NA	NA	NA	NA	NA	NA	0.749377	0.999994	0.999995
TBP-TAF complex	5727	TAF1A(0), TAF1B(0), TAF1C(0), TBP(0)	0.999999	0.999997	NA	NA	NA	NA	NA	NA	NA	0.747331	0.999917	NA	0.749377	0.999994	0.999995
SNARE complex (VAMP2, SNAP25, STX1a, CPLX1)	793	CPLX1(0), SNAP25(0), STX1A(0), VAMP2(0)	0.999999	0.999997	NA	NA	NA	NA	NA	NA	NA	NA	NA	NA	0.749377	0.999994	0.999995
Condensin I-PARP-1-XRCC1 complex	159	PARP1(2), NCAPG(1), NCAPH(1), NCAPD2(0), SMC2(0), SMC4(0), XRCC1(0)	0.999999	0.999997	0.999981	0.986064	0.642507	0.92457	0.775557	0.999985	0.999994	0.867904	0.966212	1	0.750617	0.14938	0.646404
Mediator complex 2	900	MED14(1), MED23(1), MED6(0)	0.999999	0.999997	0.46102	0.849888	0.226838	0.500706	0.941437	NA	NA	NA	0.999917	1	0.765279	0.999994	0.999995
RNA polymerase II (RNAPII)	2685	POLR2A(3), POLR2E(3), POLR2B(2), POLR2L(2), GTF2B(1), POLR2C(1), POLR2D(1), POLR2G(1), POLR2H(1), POLR2J(1), CTDP1(0), GTF2F1(0), GTF2F2(0), POLR2F(0), POLR2I(0), POLR2K(0), RPAP1(0)	0.999999	0.999997	0.0194555	0.0777264	0.000266186	0.264241	0.675145	0.999985	0.999994	0.450569	0.78305	1	0.766974	0.401247	0.217003
Snurportin-CRM1-RanGTP complex	1045	RAN(1), SNUPN(0), XPO1(0)	0.999999	0.999997	0.9324	0.539614	0.952177	0.693222	0.930185	NA	0.999994	0.954095	0.999917	NA	0.771345	0.577343	0.999995
ING4 complex (ING4, MYST2, C1orf149, PHF17)	1352	JADE1(1), ING4(0), KAT7(0), MEAF6(0)	0.999999	0.999997	NA	NA	NA	NA	1	NA	NA	0.868931	NA	NA	0.771345	0.999994	0.999995
G protein complex (GNG2, GNB2L1, RAF1)	1539	RAF1(1), GNB2L1(0)	0.999999	0.999997	NA	NA	NA	NA	NA	NA	NA	NA	NA	NA	0.771345	0.999994	0.999995
SMN complex	1752	DDX20(2), GEMIN4(1), GEMIN2(0), GEMIN5(0), GEMIN6(0), GEMIN7(0), SMN1(0), SMN2(0)	0.999999	0.999997	0.999981	0.591801	0.541164	0.939462	0.614948	0.999985	0.999994	0.999992	0.999917	1	0.771345	0.695542	0.999995
SMAD3-SMAD4-SP1 complex	2706	SMAD3(0), SMAD4(0), SP1(0)	0.999999	0.999997	NA	NA	NA	NA	NA	NA	NA	NA	NA	NA	0.771345	0.999994	0.999995
SMAD3-SMAD4-cJUN complex	2708	JUN(3), SMAD3(0), SMAD4(0)	0.999999	0.999997	NA	NA	NA	NA	NA	NA	NA	0.999992	NA	NA	0.771345	0.999994	0.999995
JUND-FOSB-SMAD3-SMAD4 complex	2754	JUND(1), FOSB(0), SMAD3(0), SMAD4(0)	0.999999	0.999997	NA	NA	NA	NA	NA	NA	NA	0.999992	NA	NA	0.771345	0.999994	0.999995
SMAD3-SMAD4-FOXO3 complex	2760	FOXO3(2), SMAD3(0), SMAD4(0)	0.999999	0.999997	NA	NA	NA	NA	NA	NA	NA	NA	NA	NA	0.771345	0.999994	0.999995
BRCA1-SMAD3 complex	2813	BRCA1(2), SMAD3(0)	0.999999	0.999997	NA	NA	NA	NA	NA	NA	NA	NA	NA	NA	0.771345	0.980718	0.999995
ING4 complex (ING4, MYST2, C1orf149, PHF15)	2847	ING4(0), JADE2(0), KAT7(0), MEAF6(0)	0.999999	0.999997	NA	NA	NA	NA	NA	NA	NA	0.868931	NA	NA	0.771345	0.999994	0.999995
CCND2-CDK4 complex	3085	CCND2(1), CDK4(0)	0.999999	0.999997	NA	NA	NA	NA	NA	NA	NA	0.999992	0.999917	NA	0.771345	0.999994	0.999995
ITGA5-ITGB1-SPP1 complex	3112	ITGA5(0), ITGB1(0), SPP1(0)	0.999999	0.999997	NA	NA	NA	0.998999	1	NA	NA	NA	NA	NA	0.771345	0.999994	0.999995
FHL4/STX11-ACT complex	3196	FHL5(1), STX11(0)	0.999999	0.999997	NA	NA	NA	NA	NA	NA	NA	NA	NA	NA	0.771345	0.999994	0.999995
Heterodimer complex (CDK9, IL6ST)	3229	CDK9(2), IL6ST(0)	0.999999	0.999997	NA	NA	NA	NA	NA	NA	NA	NA	NA	NA	0.771345	0.83178	0.999995
DNA ligase IV-XRCC4-AHNK complex	336	AHNAK(1), XRCC4(1), LIG4(0)	0.999999	0.999997	NA	NA	NA	NA	NA	0.999985	0.999994	0.942292	NA	1	0.771345	0.860445	0.999995
Ku70/Ku86/Werner complex	4082	WRN(0), XRCC5(0), XRCC6(0)	0.999999	0.999997	0.999981	NA	0.879535	0.950812	0.941437	0.999985	0.999994	0.981358	0.999917	NA	0.771345	0.961086	0.999995
CRB1-MPP5-INADL complex	460	CRB1(0), INADL(0), MPP5(0)	0.999999	0.999997	NA	NA	NA	0.935935	1	NA	NA	NA	NA	NA	0.771345	0.999994	0.999995
p34(SEI-1)-CDK4-CyclinD2 complex	5107	CCND2(1), CDK4(0), SERTAD1(0)	0.999999	0.999997	NA	NA	NA	NA	NA	NA	NA	0.999992	0.999917	NA	0.771345	0.999994	0.958324
CRKII-C3G complex	5444	CRK(0), RAPGEF1(0)	0.999999	0.999997	NA	NA	NA	NA	NA	NA	0.999994	NA	NA	NA	0.771345	0.999994	0.999995
PlexinA1-NRP1 complex	5745	NRP1(0), PLXNA1(0)	0.999999	0.999997	NA	NA	NA	0.515173	0.859573	NA	NA	NA	NA	NA	0.771345	0.999994	0.999995
PLXNA1-RANBPM complex	5757	RANBP9(1), PLXNA1(0)	0.999999	0.999997	NA	NA	NA	NA	NA	NA	NA	NA	0.999917	NA	0.771345	0.999994	0.999995
CAV1-VDAC1-ESR1 complex	5862	VDAC1(1), CAV1(0), ESR1(0)	0.999999	0.999997	NA	NA	NA	NA	NA	0.999985	0.999994	0.869406	0.760754	NA	0.771345	0.999994	0.999995
CHIP-HSC70 complex	6037	HSPA8(2), STUB1(0)	0.999999	0.999997	0.999981	NA	NA	0.770161	1	NA	NA	0.999992	0.999917	NA	0.771345	0.741547	0.999995
MR-UBC9-SRC1 complex	786	NCOA1(0), NR3C2(0), PPP3CA(0)	0.999999	0.999997	NA	NA	NA	NA	NA	0.999985	0.999994	NA	0.999917	NA	0.771345	0.999994	0.999995
SCRIB-LGL2 complex	926	LLGL2(0), SCRIB(0)	0.999999	0.999997	NA	NA	NA	NA	NA	NA	NA	0.999992	0.96945	NA	0.771345	0.999994	0.999995
SCRIB-APC complex	933	APC(0), SCRIB(0)	0.999999	0.999997	NA	NA	NA	0.93965	0.991219	0.999985	0.999994	NA	NA	NA	0.771345	0.999994	0.999995
MKK4-ARRB2-ASK1 complex	1297	ARRB2(1), MAP2K4(0), MAP3K5(0)	0.999999	0.999997	NA	NA	NA	NA	NA	NA	0.999994	NA	NA	NA	0.775133	0.917202	0.999995
SKI complex	1168	SKIV2L(1), WDR61(1), TTC37(0)	0.999999	0.999997	0.999981	NA	NA	0.876467	1	NA	NA	0.94266	0.999917	1	0.780713	0.961086	0.999995
Ubiquitin E3 ligase (SIAH1, SIP, SKP1A, TBL1X)	1255	CACYBP(2), SIAH1(0), SKP1(0), TBL1X(0)	0.999999	0.999997	NA	0.986064	0.997896	0.999944	0.965349	0.999985	0.999994	0.999992	0.999917	NA	0.795369	0.999994	0.999995
Ubiquitin E3 ligase (NIPA, SKP1A, CUL1, RBX1)	2192	ZC3HC1(2), CUL1(1), RBX1(0), SKP1(0)	0.999999	0.999997	0.920815	0.986064	0.927277	0.999944	0.902091	0.999985	0.999994	0.999992	0.999917	1	0.795369	0.999994	0.999995
CDC2-PCNA-CCNB1-GADD45G complex	5546	PCNA(2), CCNB1(0), CDK1(0), GADD45G(0)	0.999999	0.999997	0.999981	0.999422	0.955703	0.999944	0.893004	NA	NA	0.999992	0.989331	NA	0.795369	0.999994	0.999995
GINS complex	678	GINS1(0), GINS2(0), GINS3(0), GINS4(0)	0.999999	0.999997	NA	NA	NA	NA	NA	NA	NA	NA	NA	NA	0.795369	0.999994	0.999995
Ubiquitin E3 ligase (SKP1A, FBXW8, CUL7, RBX1)	81	FBXW8(1), CUL7(0), RBX1(0), SKP1(0)	0.999999	0.683929	0.999981	0.443417	0.641196	0.736133	0.993295	NA	0.999994	0.999992	0.999917	NA	0.795369	0.588832	0.999995
p300-CBP-p270 complex	571	ARID1A(1), CREBBP(0), EP300(0)	0.999999	0.999997	0.832176	NA	NA	0.6728	0.834763	0.999985	0.999994	NA	NA	NA	0.795397	0.999994	0.999995
p300-MDM2-p53 protein complex	98	EP300(0), MDM2(0), TP53(0)	0.999999	0.999997	0.551499	NA	NA	0.999944	1	0.999985	0.999994	NA	0.999917	NA	0.795397	0.999994	0.999995
ARF-Mule complex	220	HUWE1(3), NPM1(1), CDKN2A(0)	0.999999	0.999997	0.71747	NA	0.541077	0.999944	0.820766	0.999985	0.999994	0.806325	0.628986	1	0.802781	0.999994	0.999995
SRC-3 complex	2727	NCOA2(1), CHUK(0), CREBBP(0), IKBKB(0), IKBKG(0), NCOA3(0), TROVE2(0)	0.999999	0.999997	0.999981	NA	NA	0.939462	0.817251	0.999985	0.999994	0.999992	0.999917	NA	0.802781	0.999994	0.999995
NEMO-HIF2(alpha)-ARNT complex	4043	ARNT(0), EPAS1(0), IKBKG(0)	0.999999	0.999997	NA	NA	NA	NA	NA	NA	0.999994	NA	0.999917	NA	0.802781	0.999994	0.999995
FCP1-associated protein complex	810	POLR2B(2), ERH(1), CTDP1(0), GTF2F1(0), PRMT5(0), STK38(0), WDR77(0)	0.999999	0.999997	0.999981	0.618236	0.820486	0.999944	1	0.999985	0.999994	0.892823	0.926198	1	0.802781	0.999994	0.999995
FCP1-associated protein complex	811	POLR2B(2), ERH(1), CTDP1(0), GTF2F1(0), PRMT5(0), STK38(0), WDR77(0)	0.999999	0.999997	0.999981	0.618236	0.820486	0.999944	1	0.999985	0.999994	0.892823	0.926198	1	0.802781	0.999994	0.999995
Heterotrimeric G protein complex (GNG2, GNB1, GNAS)	1612	GNAS(0), GNB1(0)	0.999999	0.999997	0.999981	NA	NA	0.786263	0.742415	NA	NA	0.999992	0.999917	NA	0.812887	0.999994	0.999995
G protein complex (MCF2, GNB1, GNG2)	1614	GNB1(0), MCF2(0)	0.999999	0.999997	NA	NA	NA	NA	NA	NA	NA	0.999992	0.999917	NA	0.812887	0.999994	0.999995
RIAM-Rap1-GTP complex	2256	APBB1IP(1), RAP1A(0)	0.999999	0.999997	NA	NA	NA	NA	NA	NA	NA	NA	NA	NA	0.812887	0.999994	0.999995
ITGA5-ITGB4 complex	2385	ITGA5(0), ITGB1(0)	0.999999	0.999997	NA	NA	NA	0.998999	1	NA	NA	NA	NA	NA	0.812887	0.999994	0.999995
ITGA3-ITGB1 complex	2406	ITGA3(1), ITGB1(0)	0.999999	0.999997	NA	NA	NA	NA	NA	NA	NA	NA	NA	NA	0.812887	0.999994	0.999995
ITGA6-ITGB1 complex	2413	ITGA6(0), ITGB1(0)	0.999999	0.999997	NA	NA	NA	0.998999	0.897079	NA	NA	0.871813	0.947466	NA	0.812887	0.999994	0.999995
ITGA2-ITGB1-COL6A3 complex	2431	COL6A3(0), ITGA2(0), ITGB1(0)	0.999999	0.999997	NA	NA	NA	0.998999	1	NA	NA	NA	NA	NA	0.812887	0.999994	0.999995
ITGA2-ITGB1 complex	2432	ITGA2(0), ITGB1(0)	0.999999	0.999997	NA	NA	NA	0.998999	1	NA	NA	NA	NA	NA	0.812887	0.999994	0.999995
ITGA1-ITGB1-COL6A3 complex	2434	COL6A3(0), ITGA1(0), ITGB1(0)	0.999999	0.999997	NA	NA	NA	0.998999	0.968643	NA	NA	NA	NA	NA	0.812887	0.999994	0.999995
APH1A-PSEN2-NCSTN complex	2735	PSEN2(1), NCSTN(0)	0.999999	0.999997	NA	NA	NA	NA	NA	NA	NA	NA	NA	NA	0.812887	0.721501	0.999995
CCND1-CDK4 complex	3084	CCND1(1), CDK4(0)	0.999999	0.999997	NA	NA	NA	NA	NA	NA	NA	0.999992	0.999917	NA	0.812887	0.999994	0.999995
ITGB1-NRP1 complex	3104	ITGB1(0), NRP1(0)	0.999999	0.999997	NA	NA	NA	0.998999	1	NA	NA	NA	NA	NA	0.812887	0.999994	0.999995
GRB2-SHP-2 complex, PDGF stimulated	3186	GRB2(0), PTPN11(0)	0.999999	0.999997	NA	NA	NA	0.516879	NA	NA	NA	0.942134	NA	NA	0.812887	0.999994	0.999995
CDK4-CCND1 complex	5287	CCND1(1), CDK4(0)	0.999999	0.999997	NA	NA	NA	NA	NA	NA	NA	0.999992	0.999917	NA	0.812887	0.999994	0.999995
p50-p65 NF(kappa)B-SRC1 complex	5461	NCOA1(0), NFKB1(0), RELA(0)	0.999999	0.999997	NA	NA	NA	NA	NA	0.999985	0.999994	NA	NA	NA	0.812887	0.999994	0.999995
RAF1-BRAF complex, RAS stimulated	5923	RAF1(1), BRAF(0)	NA	NA	NA	NA	NA	NA	NA	0.999985	0.999994	NA	NA	NA	0.812887	0.999994	NA
Ecsit complex (ECSIT, MT-CO2, NDUFA1, MT-ND1, TRAF6, NDUFAF1)	2939	ECSIT(0), MT-CO2(0), MT-ND1(0), NDUFA1(0), NDUFAF1(0), TRAF6(0)	0.999999	0.999997	NA	NA	NA	0.999944	1	NA	NA	NA	NA	NA	0.813301	0.81159	0.999995
SMAD3-SKI-NCOR complex	3205	SKI(1), NCOR1(0), SMAD3(0)	0.999999	0.999997	NA	NA	NA	NA	NA	0.999985	0.999994	NA	NA	NA	0.815011	0.941728	0.999995
MOF complex	1401	KMT2D(2), KAT8(0), KMT2A(0), RBBP5(0), RNF2(0), SETD1A(0), TAF1(0), TAF6(0), TAF9(0), WDR5(0)	0.999999	0.999997	0.987473	0.960993	0.384544	0.998491	1	0.999985	0.999994	0.999992	0.999917	NA	0.819009	0.999994	0.999995
TNF-alpha/Nf-kappa B signaling complex (RPL6, RPL30, RPS13, CHUK, DDX3X, NFKB2, NFKBIB, REL, IKBKG, NFKB1, MAP3K8, RELB, GLG1, NFKBIA, RELA, TNIP2, GTF2I)	5232	DDX3X(2), RPL30(2), RPL6(2), RPS13(2), GTF2I(1), NFKBIB(1), CHUK(0), GLG1(0), IKBKG(0), MAP3K8(0), NFKB1(0), NFKB2(0), NFKBIA(0), REL(0), RELA(0), RELB(0), TNIP2(0)	0.999999	0.999997	0.999981	0.841723	0.959728	0.98398	0.865049	0.999985	0.999994	0.676583	0.586877	1	0.819009	0.999994	0.999995
SHARP-CtBP complex	2921	CTBP2(2), SPEN(2), CTBP1(0)	0.999999	0.999997	0.999981	0.679478	0.593387	0.999944	0.742225	NA	0.999994	0.871813	0.999917	1	0.822901	0.999994	0.999995
HSP90-CDC37-LRRK2 complex	5849	HSP90AB1(1), CDC37(0), LRRK2(0)	0.999999	0.999997	0.999981	NA	NA	0.663646	0.773817	0.999985	0.999994	0.999992	0.999917	NA	0.822901	0.999994	0.999995
RalBP1-CDC2-CCNB1 complex	243	RALBP1(1), CCNB1(0), CDK1(0)	0.999999	0.999997	0.930999	0.858783	0.955703	0.875769	0.644683	NA	NA	0.999992	0.999917	NA	0.824557	0.999994	0.999995
CDC2-CCNB1-CCNF complex	5550	CCNB1(0), CCNF(0), CDK1(0)	0.999999	0.999997	0.930999	0.858783	0.955703	0.875769	0.644683	NA	NA	0.999992	0.989331	NA	0.824557	0.999994	0.999995
PPP2R1A-PPP2R1B-PPP2CA-PPME1-EIF4A1 complex	5876	PPP2R1B(1), EIF4A1(0), PPME1(0), PPP2CA(0), PPP2R1A(0)	0.999999	0.999997	0.999981	0.255182	0.261815	0.966232	0.965349	NA	NA	0.999992	0.950083	NA	0.826274	0.999994	0.999995
CRSP-Mediator 2 complex	910	MED14(1), MED16(1), MED17(1), MED23(1), MED24(1), MED4(1), MED15(0), MED18(0), MED6(0), MED7(0)	0.999999	0.999997	0.280158	0.960993	0.0165763	0.468371	0.555201	0.999985	0.999994	0.999992	0.999917	1	0.829071	0.636774	0.676681
Mis12 centromere complex	1464	DSN1(2), CBX5(0), MIS12(0), NSL1(0), ZWINT(0)	0.999999	0.999997	NA	NA	NA	NA	NA	0.999985	0.999994	0.999992	0.999917	NA	0.830353	0.999994	0.999995
SMAD3-cSKI-SIN3A-HDAC1 complex	3961	HDAC1(1), SKI(1), SIN3A(0), SMAD3(0)	0.999999	0.999997	0.999981	0.992796	0.989806	0.998999	0.991594	0.999985	0.999994	0.999992	0.980981	1	0.830353	0.758548	0.638076
DRIP complex	548	MED1(1), MED14(1), MED16(1), MED17(1), MED23(1), MED24(1), MED26(1), MED4(1), VDR(1), MED12(0), MED13(0), MED6(0), MED7(0), RXRB(0)	0.999999	0.999997	0.280158	0.960993	0.0165763	0.103443	0.19798	0.999985	0.999994	NA	0.999917	1	0.830353	0.871688	0.999995
DRIP complex	549	MED1(1), MED14(1), MED16(1), MED17(1), MED23(1), MED24(1), MED26(1), MED4(1), VDR(1), MED12(0), MED13(0), MED6(0), MED7(0), RXRB(0)	0.999999	0.999997	0.280158	0.960993	0.0165763	0.103443	0.19798	0.999985	0.999994	NA	0.999917	1	0.830353	0.871688	0.999995
RICH1-PAR3-aPKC polarity complex	847	PARD3(3), ARHGAP17(0), PRKCI(0)	0.999999	0.999997	0.608819	NA	NA	0.952313	1	0.999985	0.999994	0.999992	NA	NA	0.830353	0.999994	0.999995
39S ribosomal subunit, mitochondrial	324	LACTB(1), MRPL11(1), MRPL35(1), MRPL46(1), MRPL53(1), MRPL1(0), MRPL10(0), MRPL12(0), MRPL13(0), MRPL14(0), MRPL15(0), MRPL16(0), MRPL17(0), MRPL18(0), MRPL19(0), MRPL2(0), MRPL20(0), MRPL21(0), MRPL22(0), MRPL23(0), MRPL24(0), MRPL27(0), MRPL28(0), MRPL3(0), MRPL30(0), MRPL32(0), MRPL33(0), MRPL34(0), MRPL36(0), MRPL37(0), MRPL38(0), MRPL39(0), MRPL4(0), MRPL40(0), MRPL41(0), MRPL43(0), MRPL44(0…	0.999999	0.999997	0.470707	0.477245	0.110935	0.466439	1	NA	NA	0.667019	0.606365	1	0.832242	0.999994	0.999995
Cleavage stimulation factor	1146	CSTF1(0), CSTF2(0), CSTF3(0)	0.999999	0.999997	0.999981	NA	0.942883	0.644828	1	NA	0.999994	0.999992	0.999917	NA	0.832357	0.999994	0.999995
CDC5L core complex	1182	HSPA8(2), CDC5L(1), GCN1L1(1), PLRG1(1), BCAS2(0), PRPF19(0)	0.999999	0.999997	0.999981	0.952595	0.963149	0.863526	0.8042	NA	NA	0.747331	0.745867	1	0.832357	0.798945	0.789359
Ubiquitin E3 ligase (H2AFY, SPOP, CUL3)	1225	CUL3(2), H2AFY(1), SPOP(0)	0.999999	0.999997	0.999981	0.994975	0.934215	NA	NA	NA	NA	0.600013	0.999917	1	0.832357	0.916008	0.999995
REST-CoREST-mSIN3A complex	1232	RCOR1(1), REST(0), SIN3A(0)	0.999999	0.999997	0.972459	0.693488	0.989806	0.999944	0.807072	NA	0.999994	0.999992	NA	NA	0.832357	0.980718	0.999995
Large Drosha complex	1332	RALY(3), DDX17(2), DDX3X(2), HNRNPM(2), HNRNPU(2), HNRNPDL(1), ILF3(1), SRPK1(1), DDX1(0), DDX5(0), DGCR8(0), DHX15(0), DROSHA(0), EWSR1(0), FUS(0), HNRNPH1(0), HNRNPUL1(0), ILF2(0), TAF15(0), TARDBP(0)	0.999999	0.999997	0.282464	0.798343	0.806363	0.30998	0.606213	0.999985	0.999994	0.696464	0.814302	1	0.832357	0.0300447	0.147385
IPO13-RAN-EIF1AX complex	1551	RAN(1), EIF1AX(0), IPO13(0)	NA	NA	0.671333	NA	NA	0.999944	0.930185	NA	NA	0.895139	0.761386	NA	0.832357	0.999994	0.999995
NMI-POLR1B-RRN3 complex	1557	POLR1B(1), RRN3(1), NMI(0)	0.999999	0.999997	0.999981	NA	NA	NA	NA	NA	NA	NA	NA	1	0.832357	0.923547	0.999995
Wave-2 complex	186	ABI1(0), BRK1(0), CYFIP1(0), NCKAP1(0), WASF2(0)	0.999999	0.999997	0.999981	0.960993	0.544194	0.93965	0.876199	NA	0.999994	0.670615	0.926198	NA	0.832357	0.791772	0.798282
MTNR1A-MTNR1B complex	1978	MTNR1A(0), MTNR1B(0)	0.999999	0.999997	NA	NA	NA	NA	NA	NA	NA	NA	NA	NA	0.832357	0.999994	0.999995
TGF-beta receptor II-TGF-beta3 complex	3025	TGFB3(0), TGFBR2(0)	0.999999	0.999997	NA	NA	NA	NA	NA	NA	NA	NA	NA	NA	0.832357	0.999994	0.999995
MAD1-mSin3A-HDAC2 complex	3054	HDAC2(1), MXD1(0), SIN3A(0)	0.999999	0.999997	0.96868	0.938132	0.668066	NA	NA	0.999985	0.999994	0.858389	0.980981	NA	0.832357	0.904774	0.999995
PCAF complex	471	KAT2B(1), TRRAP(1), SUPT3H(0), TADA3(0), TAF10(0), TAF12(0), TAF5L(0), TAF6L(0), TAF9(0)	0.999999	0.999997	0.987473	NA	NA	NA	1	0.999985	0.999994	0.744065	0.82524	1	0.832357	0.999994	0.999995
PCAF complex	477	KAT2B(1), TRRAP(1), SUPT3H(0), TADA3(0), TAF10(0), TAF12(0), TAF5L(0), TAF6L(0), TAF9(0)	0.999999	0.999997	0.987473	NA	NA	NA	1	0.999985	0.999994	0.744065	0.82524	1	0.832357	0.999994	0.999995
ELK1-SRF-ELK3 complex	5162	ELK1(0), ELK3(0), SRF(0)	0.999999	0.999997	NA	NA	NA	NA	NA	0.999985	0.999994	NA	NA	NA	0.832357	0.999994	0.999995
CDH1-CKS1B complex	5319	CDH1(0), CKS1B(0)	0.999999	0.999997	NA	NA	NA	NA	NA	NA	NA	NA	NA	NA	0.832357	0.999994	0.999995
SMG-1-Upf1-eRF1-eRF3 complex (SURF)	784	ETF1(1), SMG1(1), UPF1(0)	0.999999	0.999997	0.985293	NA	NA	0.990462	0.848455	0.999985	NA	0.999992	0.999917	1	0.832357	0.923547	0.999995
BRCA1-IRIS-pre-replication complex	2210	CDC6(0), GMNN(0), ORC1(0)	0.999999	0.999997	NA	NA	NA	NA	NA	NA	0.999994	0.999992	0.999917	NA	0.83407	0.980718	0.999995
5S-DNA-TFIIIA-TFIIIC2 subcomplex	1113	GTF3A(0), GTF3C1(0), GTF3C2(0), GTF3C3(0), GTF3C4(0), GTF3C5(0)	0.999999	0.999997	0.999981	0.651479	0.147183	0.815777	0.965349	0.999985	0.999994	0.999992	0.999917	NA	0.840804	0.999994	0.999995
SF3b complex	1737	SF3B3(2), SF3B2(1), DDX42(0), PHF5A(0), SF3B1(0), SF3B4(0), SF3B5(0)	0.999999	0.999997	0.722218	0.324555	0.898524	0.424526	0.542725	0.999985	0.999994	0.700948	0.849379	1	0.840804	0.47803	0.304868
ITGA4-ITGB1 complex	2418	ITGA4(0), ITGB1(0)	0.999999	0.999997	NA	NA	NA	NA	NA	NA	NA	NA	NA	NA	0.840804	0.999994	0.999995
P-TEFb-7SKRNA-HEXIM1 complex	2602	CDK9(2), CCNT1(0), HEXIM1(0)	0.999999	0.999997	NA	NA	NA	0.471973	0.933973	NA	NA	NA	NA	NA	0.840804	0.957404	0.999995
Heterotrimeric complex (CCNT1, CDK9, GRN)	2605	CDK9(2), CCNT1(0), GRN(0)	0.999999	0.999997	NA	NA	NA	0.471973	0.933973	NA	NA	NA	NA	NA	0.840804	0.999994	0.999995
APH1A-PSEN1-NCSTN complex	2734	NCSTN(0), PSEN1(0)	0.999999	0.999997	NA	NA	NA	NA	NA	NA	NA	NA	0.999917	NA	0.840804	0.999994	0.999995
P-TEFb-7SKRNA-HEXIM1 complex	2873	CDK9(2), CCNT1(0), HEXIM1(0)	0.999999	0.999997	NA	NA	NA	0.471973	0.933973	NA	NA	NA	NA	NA	0.840804	0.957404	0.999995
P-TEFb-7SKRNA-HEXIM1 complex	2878	CDK9(2), CCNT1(0), HEXIM1(0)	0.999999	0.999997	NA	NA	NA	0.471973	0.933973	NA	NA	NA	NA	NA	0.840804	0.957404	0.999995
SLP-76-PLC-gamma-1-VAV complex, alpha-TCR stimulated	2961	PLCG1(1), LCP2(0), VAV1(0)	0.999999	0.999997	NA	NA	NA	NA	NA	NA	NA	NA	NA	NA	0.840804	0.999994	0.999995
ITGA11-ITGB1 complex	3058	ITGA11(0), ITGB1(0)	0.999999	0.999997	NA	NA	NA	NA	NA	NA	NA	NA	NA	NA	0.840804	0.999994	0.999995
ETS2-SMARCA4-INI1 complex	5293	SMARCB1(1), ETS2(0), SMARCA4(0)	0.999999	0.999997	0.999981	NA	NA	0.851172	1	NA	NA	0.999992	0.999917	NA	0.840804	0.999994	0.999995
Prune-GSK3beta complex	757	GSK3B(2), PRUNE(0)	0.999999	0.999997	NA	NA	NA	NA	NA	NA	NA	NA	NA	NA	0.840804	0.791772	0.999995
Dysferlin-affixin complex	764	PARVB(1), DYSF(0)	0.999999	0.999997	NA	NA	NA	NA	NA	NA	NA	NA	NA	NA	0.840804	0.763467	0.999995
SHC3-GAB1 complex	904	GAB1(1), SHC3(0)	0.999999	0.999997	NA	NA	NA	NA	NA	NA	NA	NA	NA	NA	0.840804	0.999994	0.999995
PGC-1-SRp40-SRp55-SRp75 complex	2589	PPARGC1A(0), SRSF4(0), SRSF5(0), SRSF6(0)	0.999999	0.999997	0.965196	NA	NA	0.770161	0.739229	0.999985	0.999994	NA	NA	NA	0.84391	0.999994	0.999995
ER-alpha-GRIP1-c-Jun complex	2699	JUN(3), ESR1(0), GRIP1(0)	0.999999	0.999997	NA	NA	NA	NA	NA	0.999985	0.999994	NA	NA	NA	0.84391	0.999994	0.999995
Gamma-secretase complex (APH1A, PSEN1, PSENEN, NCSTN)	2891	NCSTN(0), PSEN1(0), PSENEN(0)	0.999999	0.999997	NA	NA	NA	NA	NA	NA	NA	NA	0.926198	NA	0.84391	0.999994	0.999995
Gamma-secretase complex (APH1A, PSEN1, PSENEN, NCSTN variant)	43	NCSTN(0), PSEN1(0), PSENEN(0)	0.999999	0.999997	NA	NA	NA	NA	NA	NA	NA	NA	0.926198	NA	0.84391	0.999994	0.999995
EIF3 complex (EIF3B, EIF3J, EIF3I)	4399	EIF3B(0), EIF3I(0), EIF3J(0)	0.999999	0.999997	0.598453	0.68207	0.171908	0.989496	1	0.999985	0.999994	0.738666	0.999917	NA	0.84391	0.923547	0.999995
Gamma-secretase complex (APH1A, PSEN1, PSENEN, NCSTN variant)	45	NCSTN(0), PSEN1(0), PSENEN(0)	0.999999	0.999997	NA	NA	NA	NA	NA	NA	NA	NA	0.926198	NA	0.84391	0.999994	0.999995
Gamma-secretase complex (APH1A, PSEN1, PSENEN, NCSTN)	466	NCSTN(0), PSEN1(0), PSENEN(0)	0.999999	0.999997	NA	NA	NA	NA	NA	NA	NA	NA	0.926198	NA	0.84391	0.999994	0.999995
Gamma-secretase complex (APH1A, PSEN2, PSENEN, NCSTN)	468	PSEN2(1), NCSTN(0), PSENEN(0)	0.999999	0.999997	NA	NA	NA	NA	NA	NA	NA	NA	0.98847	NA	0.84391	0.791772	0.999995
DGCR8 multiprotein complex	3082	NCL(3), DDX17(2), HNRNPU(2), HSPA5(1), ILF3(1), DDX5(0), DGCR8(0), DHX9(0), FUS(0), HNRNPH1(0), HNRNPR(0)	0.999999	0.999997	0.337314	0.917462	0.806363	0.519976	0.855007	0.999985	0.999994	0.999992	0.148925	1	0.846112	0.372743	0.999995
PIAS3-SMAD3-P300 complex	1831	EP300(0), PIAS3(0), SMAD3(0)	0.999999	0.999997	NA	NA	NA	NA	NA	NA	NA	NA	NA	NA	0.847307	0.941728	0.999995
AFF1-MLLT1-CBX8 complex	1457	CBX8(2), AFF1(0), MLLT1(0)	0.999999	0.999997	NA	NA	NA	NA	NA	0.999985	0.999994	NA	NA	NA	0.850926	0.999994	0.999995
eNOS-HSP90-AKT complex, VEGF induced	5718	HSP90AA1(3), AKT1(0), NOS3(0)	0.999999	0.999997	0.999981	NA	NA	NA	NA	0.999985	0.999994	0.788773	0.999917	NA	0.850926	0.923547	0.999995
CAMK2-delta-MASH1 promoter-coactivator complex	3142	POLR2A(3), PARP1(2), KAT2B(1), CAMK2D(0), CREBBP(0), HES1(0), NONO(0), SRC(0)	0.999999	0.999997	0.545885	0.997946	0.786588	0.928153	1	0.999985	0.999994	0.961558	0.938286	1	0.851116	0.877721	0.999995
Sec6/8 exocyst complex	89	EXOC1(1), EXOC8(1), EXOC2(0), EXOC3(0), EXOC4(0), EXOC5(0), EXOC6(0), EXOC7(0)	0.999999	0.999997	NA	0.9047	0.366362	0.596067	0.804336	0.999985	0.999994	0.999992	0.999917	1	0.851116	0.999994	0.999995
NuA4/Tip60 HAT complex	528	EP400(2), KAT5(1), MRGBP(1), RUVBL1(1), RUVBL2(1), TRRAP(1), ACTL6A(0), BRD8(0), DMAP1(0), EPC1(0), ING3(0), MEAF6(0), MORF4L1(0), MORF4L2(0), YEATS4(0)	0.999999	0.999997	0.999981	0.606875	0.422368	0.471041	1	0.999985	0.999994	0.942134	0.999917	1	0.859108	0.999994	0.999995
RSmad complex	2829	TRIM33(1), ARID1B(0), CREBBP(0), NCOA3(0), SMAD2(0), SMAD3(0), SMAD4(0), SMARCA4(0), SMARCC1(0), SMARCC2(0)	0.999999	0.999997	0.999981	NA	NA	0.999944	0.971204	0.999985	0.999994	0.999992	0.918761	NA	0.861968	0.999994	0.999995
JUN-TCF4-CTNNB1 complex	1816	JUN(3), CTNNB1(0), TCF4(0)	0.999999	0.999997	NA	NA	NA	NA	NA	0.999985	0.999994	NA	NA	NA	0.866143	0.83178	0.999995
Axin-PP2A A-PP2A C-GSK3-beta-beta-catenin complex	2998	GSK3B(2), AXIN1(0), CTNNB1(0), PPP2R5A(0)	0.999999	0.999997	NA	NA	NA	0.999944	0.971204	0.999985	0.999994	NA	0.926198	NA	0.866143	0.999994	0.999995
Actin-ribonucleoprotein complex (POLR2A, GTF2F1, HNRNPU)	5363	POLR2A(3), HNRNPU(2), GTF2F1(0)	0.999999	0.999997	0.648706	NA	0.947316	0.860454	0.970474	0.999985	0.999994	0.676805	0.641932	1	0.866143	0.923547	0.999995
PAR-3-VE-cadherin-beta-catenin complex	826	PARD3(3), CDH5(0), CTNNB1(0)	0.999999	0.999997	0.999981	NA	NA	0.952313	1	0.999985	0.999994	NA	NA	NA	0.866143	0.999994	0.999995
CCT micro-complex	126	CCT2(1), CCT3(1), CCT7(1), TCP1(1), CCT4(0), CCT5(0), CCT6A(0), CCT8(0)	0.999999	0.999997	0.340973	0.024695	0.00742229	0.69995	0.799456	0.999985	0.999994	0.446182	0.52661	1	0.873202	0.980718	0.999995
RGS6-DNMT1-DMAP1 complex	1491	DNMT1(2), DMAP1(0), RGS6(0)	0.999999	0.999997	0.999981	0.983735	0.989806	0.802091	0.965349	0.999985	0.999994	NA	0.999917	NA	0.874211	0.999994	0.999995
AR coactivator complex	2838	CLNS1A(0), PRMT5(0), WDR77(0)	0.999999	0.999997	0.883795	0.651479	0.617085	0.999944	1	0.999985	0.999994	NA	NA	NA	0.874211	0.999994	0.999995
6S methyltransferase complex	833	CLNS1A(0), SNRPD1(0), SNRPD3(0)	0.999999	0.999997	0.999981	NA	NA	NA	NA	NA	NA	NA	NA	NA	0.874211	0.980718	0.999995
20S methyltransferase complex	837	CLNS1A(0), PRMT5(0), WDR77(0)	0.999999	0.999997	0.883795	0.651479	0.617085	0.999944	1	0.999985	0.999994	NA	NA	NA	0.874211	0.999994	0.999995
hs4 enhancer complex (faster migrating complex)	3045	POU2F1(2), NFKB1(0), POU2F2(0), RELA(0), YY1(0)	0.999999	0.999997	0.975031	NA	NA	NA	NA	0.999985	0.999994	NA	NA	NA	0.877957	0.80362	0.999995
Cell cycle kinase complex CDK4	312	PCNA(2), CCND1(1), CDK4(0), CDKN1A(0)	0.999999	0.999997	NA	NA	NA	NA	NA	NA	NA	0.999992	0.999917	1	0.877957	0.999994	0.999995
BRAF-MAP2K1-MAP2K2-YWHAE complex	5872	MAP2K1(1), YWHAE(1), BRAF(0), MAP2K2(0)	0.999999	0.999997	NA	NA	NA	NA	NA	0.999985	0.999994	0.999992	0.999917	1	0.877957	0.905454	0.999995
CAND1-CUL1-RBX1 complex	219	CAND1(2), CUL1(1), RBX1(0)	0.999999	0.999997	0.920815	0.60987	0.927277	0.999944	1	NA	NA	0.912431	0.999917	1	0.879806	0.961086	0.999995
CAND1-CUL2-RBX1 complex	221	CAND1(2), CUL2(1), RBX1(0)	0.999999	0.999997	0.920815	0.982802	0.984903	0.882235	1	NA	NA	0.871813	0.999917	1	0.879806	0.961086	0.999995
CAND1-CUL3-RBX1 complex	222	CAND1(2), CUL3(2), RBX1(0)	0.999999	0.999997	0.999981	0.999422	0.841334	0.882235	1	NA	NA	0.858389	0.999917	1	0.879806	0.999994	0.999995
CAND1-CUL4A-RBX1 complex	223	CAND1(2), CUL4A(2), RBX1(0)	0.999999	0.999997	0.999981	0.526708	0.906081	0.999944	1	NA	0.999994	0.999992	0.999917	1	0.879806	0.961086	0.999995
CAND1-CUL4B-RBX1 complex	224	CAND1(2), CUL4B(2), RBX1(0)	0.999999	0.999997	0.999981	0.526708	0.907123	0.999944	1	NA	0.999994	0.912431	0.999917	1	0.879806	0.961086	0.999995
BARD1-BRCA1-CSTF64 complex	2783	BRCA1(2), BARD1(0), CSTF2(0)	0.999999	0.999997	0.999981	NA	NA	0.941621	1	0.999985	0.999994	NA	0.926198	NA	0.879806	0.999994	0.999995
BRCA1 B complex	2788	BRCA1(2), BACH1(0), BARD1(0)	0.999999	0.999997	NA	NA	NA	NA	NA	0.999985	0.999994	NA	NA	NA	0.879806	0.999994	0.999995
BRCA1-BARD1-BRCA2-DNA damage complex III	2818	BRCA1(2), BARD1(0), BRCA2(0)	0.999999	0.999997	NA	NA	NA	NA	NA	0.999985	0.999994	NA	NA	NA	0.879806	0.980718	0.999995
BRCA1-BARD1-UbcH5c complex	2822	BRCA1(2), BARD1(0), UBE2D3(0)	0.999999	0.999997	NA	NA	NA	0.941621	NA	0.999985	0.999994	NA	NA	NA	0.879806	0.649938	0.999995
NuMA-LGN-G-alpha-i-1 complex	2966	NUMA1(4), GNAI1(0), GPSM2(0)	0.999999	0.999997	0.999981	NA	NA	0.767616	0.850548	NA	NA	0.806333	0.962375	NA	0.879806	0.999994	0.999995
GammaH2AFX-NDHII-Ku70-DNA complex	3618	H2AFX(1), DHX9(0), XRCC6(0)	0.999999	0.999997	0.995512	NA	NA	NA	NA	0.999985	0.999994	0.999992	0.999917	NA	0.879806	0.999994	0.999995
P53-BARD1-Ku70 complex	5288	BARD1(0), TP53(0), XRCC6(0)	0.999999	0.999997	0.995512	NA	0.912394	0.999944	1	0.999985	0.999994	0.999992	0.999917	NA	0.879806	0.999994	0.999995
Ubiquitin E3 ligase (AHR, ARNT, DDB1, TBL3, CUL4B, RBX1)	1211	DDB1(3), CUL4B(2), AHR(0), ARNT(0), RBX1(0), TBL3(0)	0.999999	0.999997	0.89149	0.720497	0.126385	0.999944	0.623984	NA	0.999994	0.999992	0.999917	1	0.881488	0.961086	0.999995
TFTC complex (TATA-binding protein-free TAF-II-containing complex)	445	SF3B3(2), TAF7(1), TRRAP(1), ATXN7(0), KAT2A(0), SUPT3H(0), TADA3(0), TAF10(0), TAF12(0), TAF2(0), TAF4(0), TAF5(0), TAF5L(0), TAF6(0), TAF6L(0), TAF9(0)	0.999999	0.999997	0.999981	0.928141	0.356924	0.999944	1	0.999985	0.999994	0.921599	0.999917	1	0.881488	0.999994	0.999995
TFTC complex (TATA-binding protein-free TAF-II-containing complex)	455	SF3B3(2), TAF7(1), TRRAP(1), ATXN7(0), KAT2A(0), SUPT3H(0), TADA3(0), TAF10(0), TAF12(0), TAF2(0), TAF4(0), TAF5(0), TAF5L(0), TAF6(0), TAF6L(0), TAF9(0)	0.999999	0.999997	0.999981	0.928141	0.356924	0.999944	1	0.999985	0.999994	0.921599	0.999917	1	0.881488	0.999994	0.999995
TFTC complex (TATA-binding protein-free TAF-II-containing complex)	456	SF3B3(2), TAF7(1), TRRAP(1), ATXN7(0), KAT2A(0), SUPT3H(0), TADA3(0), TAF10(0), TAF12(0), TAF2(0), TAF4(0), TAF5(0), TAF5L(0), TAF6(0), TAF6L(0), TAF9(0)	0.999999	0.999997	0.999981	0.928141	0.356924	0.999944	1	0.999985	0.999994	0.921599	0.999917	1	0.881488	0.999994	0.999995
TFTC complex (TATA-binding protein-free TAF-II-containing complex)	459	SF3B3(2), TAF7(1), TRRAP(1), ATXN7(0), KAT2A(0), SUPT3H(0), TADA3(0), TAF10(0), TAF12(0), TAF2(0), TAF4(0), TAF5(0), TAF5L(0), TAF6(0), TAF6L(0), TAF9(0)	0.999999	0.999997	0.999981	0.928141	0.356924	0.999944	1	0.999985	0.999994	0.921599	0.999917	1	0.881488	0.999994	0.999995
TFTC complex (TATA-binding protein-free TAF-II-containing complex)	462	SF3B3(2), TAF7(1), TRRAP(1), ATXN7(0), KAT2A(0), SUPT3H(0), TADA3(0), TAF10(0), TAF12(0), TAF2(0), TAF4(0), TAF5(0), TAF5L(0), TAF6(0), TAF6L(0), TAF9(0)	0.999999	0.999997	0.999981	0.928141	0.356924	0.999944	1	0.999985	0.999994	0.921599	0.999917	1	0.881488	0.999994	0.999995
TFTC complex (TATA-binding protein-free TAF-II-containing complex)	513	SF3B3(2), TAF7(1), TRRAP(1), ATXN7(0), KAT2A(0), SUPT3H(0), TADA3(0), TAF10(0), TAF12(0), TAF2(0), TAF4(0), TAF5(0), TAF5L(0), TAF6(0), TAF6L(0), TAF9(0), TAF9B(0)	0.999999	0.999997	0.998137	0.928141	0.356924	0.999944	1	0.999985	0.999994	0.921599	0.999917	1	0.881488	0.999994	0.999995
BIRC5-AURKB-INCENP-EVI5 complex	1087	AURKB(0), BIRC5(0), EVI5(0), INCENP(0)	0.999999	0.999997	NA	NA	NA	0.53691	0.553849	NA	NA	0.981358	0.966021	NA	0.886077	0.999994	0.999995
BLM-TRF2 complex	1218	TERF2(2), BLM(0)	0.999999	0.999997	NA	0.992796	0.880752	0.999944	1	NA	0.999994	NA	NA	NA	0.886077	0.999994	0.999995
Transcription initiation factor complex (TAF5, TAF6, TAF9, TAF11, TBP)	1321	TAF11(0), TAF5(0), TAF6(0), TAF9(0), TBP(0)	0.999999	0.999997	0.755519	0.947097	0.555488	0.998999	0.912504	NA	NA	0.999992	0.983355	NA	0.886077	0.999994	0.999995
GLE1-NUPL2-NUP155 complex	1348	GLE1(1), NUP155(0), NUPL2(0)	0.999999	0.999997	0.999981	NA	NA	0.909241	1	0.999985	0.999994	0.747331	0.921025	NA	0.886077	0.999994	0.999995
PKD2-PACS1 complex	1927	PKD2(1), PACS1(0)	0.999999	0.999997	NA	NA	NA	NA	NA	NA	NA	NA	NA	NA	0.886077	0.798945	0.999995
DNA ligase III-XRCC1 complex	212	LIG3(1), XRCC1(0)	0.999999	0.999997	NA	0.746151	0.984903	0.937485	1	0.999985	0.999994	0.933304	0.999917	NA	0.886077	0.999994	0.999995
BLM-TOP3A complex	2223	TOP3A(1), BLM(0)	0.999999	0.999997	NA	NA	NA	0.999944	1	NA	NA	NA	NA	NA	0.886077	0.999994	0.999995
SMAD3-SMAD4-FOXO1 complex	2761	FOXO1(0), SMAD3(0), SMAD4(0)	0.999999	0.999997	NA	NA	NA	NA	NA	NA	NA	NA	NA	NA	0.886077	0.999994	0.999995
DSIF complex (DRB sensitivity-inducing factor complex)	2860	SUPT5H(2), SUPT4H1(1)	0.999999	0.999997	0.999981	0.651479	0.256687	NA	0.951211	NA	NA	0.999992	NA	1	0.886077	0.999994	0.999995
DSIF complex (DRB sensitivity-inducing factor complex)	2861	SUPT5H(2), SUPT4H1(1)	0.999999	0.999997	0.999981	0.651479	0.256687	NA	0.951211	NA	NA	0.999992	NA	1	0.886077	0.999994	0.999995
POSH-AKT2 complex	3138	SH3RF1(1), AKT2(0)	0.999999	0.999997	NA	NA	NA	NA	NA	NA	0.999994	NA	NA	NA	0.886077	0.999994	0.999995
DNA ligase III-XRCC1 complex	363	LIG3(1), XRCC1(0)	0.999999	0.999997	NA	0.746151	0.984903	0.937485	1	0.999985	0.999994	0.933304	0.999917	NA	0.886077	0.999994	0.999995
DNA ligase III-XRCC1 complex	365	LIG3(1), XRCC1(0)	0.999999	0.999997	NA	0.746151	0.984903	0.937485	1	0.999985	0.999994	0.933304	0.999917	NA	0.886077	0.999994	0.999995
TCL1(trimer)-AKT1 complex	3847	AKT1(0), TCL1A(0)	0.999999	0.999997	NA	NA	NA	NA	NA	NA	NA	NA	NA	NA	0.886077	0.938771	0.999995
TCL1(trimer)-AKT2 complex	3848	AKT2(0), TCL1A(0)	0.999999	0.999997	NA	NA	NA	NA	NA	NA	NA	NA	NA	NA	0.886077	0.938771	0.999995
GCN5-TRRAP histone acetyltransferase complex	438	BRCA1(2), MSH6(2), MSH2(1), TRRAP(1), KAT2A(0), SUPT3H(0), TADA3(0), TAF10(0), TAF5L(0), TAF9(0)	0.999999	0.999997	0.972459	0.685252	0.411288	0.999944	0.804336	0.999985	0.999994	0.942134	0.999917	1	0.886077	0.999994	0.999995
Calcineurin	6023	PPP3CA(0), PPP3R1(0)	0.999999	0.999997	NA	NA	NA	NA	NA	NA	NA	NA	NA	NA	0.886077	0.961086	0.999995
PARK2-EPS15-EGFR	6036	EGFR(0), EPS15(0), PARK2(0)	0.999999	0.999997	NA	NA	NA	NA	NA	0.999985	0.999994	NA	NA	NA	0.886077	0.875196	0.999995
DMAP1-associated complex	799	EP400(2), RUVBL1(1), RUVBL2(1), TRRAP(1), VPS72(1), ACTL6A(0), BRD8(0), DMAP1(0), EPC1(0), SRCAP(0)	0.999999	0.999997	0.999981	0.755224	0.099386	0.75792	0.954094	0.999985	0.999994	0.949985	0.973164	1	0.886077	0.669508	0.999995
SCRIB-VANGL2 complex	928	SCRIB(0), VANGL2(0)	0.999999	0.999997	NA	NA	NA	NA	NA	NA	NA	0.999992	NA	NA	0.886077	0.999994	0.999995
CRM1-Survivin-AuroraB mitotic complex	1116	AURKB(0), BIRC5(0), XPO1(0)	0.999999	0.999997	0.999981	NA	NA	0.999944	0.965349	NA	NA	0.999992	0.999917	NA	0.894898	0.999994	0.999995
ARC complex	232	MED1(1), MED14(1), MED17(1), MED23(1), MED24(1), MED26(1), MED4(1), MED8(1), ACAD8(0), MED12(0), MED13(0), MED15(0), MED25(0), MED6(0), MED7(0)	0.999999	0.999997	0.165089	0.986851	0.050248	0.243462	0.469963	0.999985	0.999994	NA	0.999917	1	0.894898	0.999994	0.999995
RasGAP-AURKA/AURKB-survivin complex	2581	AURKB(0), BIRC5(0), RASA1(0)	0.999999	0.999997	NA	NA	NA	0.757627	0.745054	NA	NA	0.981358	0.966021	NA	0.894898	0.999994	0.999995
Chromosomal passenger complex CPC (CDCA8, AURKB, BIRC5)	2582	AURKB(0), BIRC5(0), CDCA8(0)	NA	NA	NA	NA	NA	0.53691	0.553849	NA	NA	0.999992	0.966021	NA	0.894898	0.999994	0.999995
SNARE complex (RINT1, ZW10, p31)	705	PSMD8(0), RINT1(0), ZW10(0)	0.999999	0.999997	0.832176	0.986064	NA	0.737778	0.981448	NA	NA	0.805974	0.999917	NA	0.894898	0.999994	0.999995
SNX complex (SNX1a, SNX2, SNX4, LEPR)	1091	LEPR(0), SNX1(0), SNX2(0), SNX4(0)	0.999999	0.999997	NA	NA	NA	NA	NA	NA	NA	0.907272	0.999917	NA	0.898212	0.905454	0.999995
SNX complex (SNX1a, SNX2, SNX4, INSR)	1093	INSR(2), SNX1(0), SNX2(0), SNX4(0)	0.999999	0.999997	NA	NA	NA	0.999944	0.624763	NA	NA	0.765105	0.999917	NA	0.898212	0.721501	0.999995
SNX complex (SNX1a, SNX2, SNX4, EGFR)	1095	EGFR(0), SNX1(0), SNX2(0), SNX4(0)	0.999999	0.999997	NA	NA	NA	0.999944	1	NA	0.999994	0.907272	0.999917	NA	0.898212	0.721501	0.999995
SNX complex (SNX1,1a,2,4, PDGF receptor)	1096	PDGFRA(0), SNX1(0), SNX2(0), SNX4(0)	0.999999	0.999997	NA	NA	NA	NA	NA	NA	NA	0.907272	0.999917	NA	0.898212	0.721501	0.999995
snRNP-free U1A (SF-A) complex	1148	SFPQ(1), SNRPA(1), DDX5(0), NONO(0)	0.999999	0.999997	0.999981	NA	NA	0.75792	0.823153	0.999985	0.999994	0.847787	0.915646	1	0.898212	0.141103	0.240172
Rb-tal-1-E2A-Lmo2-Ldb1 complex	1372	TAL1(1), LDB1(0), LMO2(0), RB1(0), TCF3(0)	0.999999	0.999997	NA	NA	NA	NA	NA	0.999985	0.999994	NA	0.969586	NA	0.898212	0.999994	0.999995
HD-RAB8A-OPTN complex	2241	HTT(1), OPTN(0), RAB8A(0)	0.999999	0.999997	NA	NA	NA	0.692737	0.936158	0.999985	0.999994	0.999992	0.999917	NA	0.898212	0.999994	0.999995
PDGFRA-PLC-gamma-1-PI3K-SHP-2 complex, PDGF stimulated	2551	PLCG1(1), PDGFRA(0), PIK3R1(0), PTPN11(0)	0.999999	0.999997	NA	NA	NA	0.999944	1	NA	NA	0.942134	NA	NA	0.898212	0.999994	0.999995
MBD1-Suv39h1-HP1 complex	2763	CBX5(0), MBD1(0), SUV39H1(0)	0.999999	0.999997	NA	NA	NA	0.770161	0.738766	0.999985	0.999994	0.999992	0.999917	NA	0.898212	0.83178	0.999995
EIF3 complex (EIF3A, EIF3B, EIF3G, EIF3I, EIF3J)	4403	EIF3A(4), EIF3G(1), EIF3B(0), EIF3I(0), EIF3J(0)	0.999999	0.999997	0.167057	0.289449	0.0245708	0.977912	1	0.999985	0.999994	0.474474	0.999917	1	0.898212	0.999994	0.999995
Decapping complex	559	DCP2(0), DDX6(0), EDC3(0), EDC4(0)	0.999999	0.999997	0.669722	NA	NA	0.999944	0.964536	0.999985	0.999994	NA	NA	NA	0.898212	0.999994	0.999995
SNARE complex (HGS, SNAP25, STX13)	706	HGS(0), SNAP25(0), STX12(0)	0.999999	0.999997	NA	NA	NA	0.999944	1	NA	NA	0.999992	0.787194	NA	0.898212	0.961086	0.999995
Ubiquitin E3 ligase (DET1, DDB1, CUL4A, RBX1, COP1)	1214	DDB1(3), CUL4A(2), RFWD2(1), DET1(0), RBX1(0)	0.999999	0.999997	0.985293	0.52969	0.229	0.843747	0.762899	NA	0.999994	0.999992	0.999917	1	0.902832	0.875196	0.999995
Ubiquitin E3 ligase (CDT1, DDB1, CUL4A, RBX1)	2172	DDB1(3), CUL4A(2), CDT1(1), RBX1(0)	0.999999	0.999997	0.985293	0.52969	0.229	0.843747	0.762899	0.999985	0.999994	0.999992	0.938286	1	0.902832	0.999994	0.999995
ASF1-histone containing complex	2236	NASP(3), CHEK2(2), ST13(1), ASF1A(0), ASF1B(0), CHAF1B(0), HIST1H3D(0), HIST1H3J(0)	0.999999	0.999997	0.999981	NA	NA	0.999944	1	0.999985	0.999994	0.999992	0.999917	1	0.904751	0.995155	0.999995
ORC 1-5 complex (origin recognition 1-5 complex)	1038	ORC1(0), ORC2(0), ORC3(0), ORC4(0), ORC5(0)	0.999999	0.999997	NA	0.995803	0.297729	0.999944	1	NA	NA	0.999992	0.999917	NA	0.914285	0.999994	0.999995
Ubiquitin E3 ligase (FBXW11, SKP1A, CUL1, RBX1)	1052	CUL1(1), FBXW11(0), RBX1(0), SKP1(0)	0.999999	0.999997	0.999981	0.986064	0.927277	0.999944	1	NA	0.999994	0.999992	0.999917	NA	0.914285	0.999994	0.999995
Ubiquitin E3 ligase (SPOP, DAXX, CUL3)	1243	CUL3(2), DAXX(0), SPOP(0)	0.999999	0.999997	NA	0.631385	0.934215	NA	NA	NA	NA	0.600013	0.999917	NA	0.914285	0.916008	0.999995
DAXX-DNMT1-DMAP1 complex	1490	DNMT1(2), DAXX(0), DMAP1(0)	0.999999	0.999997	0.999981	0.865902	0.956074	0.802091	0.965349	0.999985	0.999994	0.757829	0.999917	NA	0.914285	0.999994	0.999995
Ubiquitin E3 ligase (CDC34, NEDD8, BTRC, CUL1, SKP1A, RBX1)	2188	CUL1(1), NEDD8(1), BTRC(0), RBX1(0), SKP1(0)	0.999999	0.999997	0.999981	0.900306	0.478981	0.829169	1	NA	0.999994	0.999992	0.999917	1	0.914285	0.999994	0.999995
Ubiquitin E3 ligase (SMAD3, BTRC, CUL1, SKP1A, RBX1)	2189	CUL1(1), BTRC(0), RBX1(0), SKP1(0), SMAD3(0)	0.999999	0.999997	0.999981	0.986064	0.927277	0.992674	1	NA	0.999994	0.999992	0.999917	NA	0.914285	0.999994	0.999995
Arp2/3 protein complex	27	ACTR2(0), ACTR3(0), ARPC1B(0), ARPC2(0), ARPC3(0), ARPC4(0), ARPC5(0)	0.999999	0.999997	0.776258	0.999422	0.701645	0.713428	1	NA	NA	0.999992	0.999917	NA	0.914285	0.999994	0.999995
Ubiquitin E3 ligase (NFKBIA, BTRC, CUL1, SKP1A)	2724	CUL1(1), BTRC(0), NFKBIA(0), SKP1(0)	0.999999	0.999997	0.999981	0.986064	0.927277	0.999944	1	NA	NA	0.999992	0.954559	NA	0.914285	0.999994	0.999995
Ubiquitin E3 ligase (NFKBIA, FBXW11, CUL1, SKP1A)	2725	CUL1(1), FBXW11(0), NFKBIA(0), SKP1(0)	0.999999	0.999997	NA	0.986064	0.927277	0.999944	1	NA	NA	0.999992	0.92389	NA	0.914285	0.999994	0.999995
Ubiquitin E3 ligase (SKP1A, SKP2, CUL1, CKS1B, RBX1)	3036	CUL1(1), CKS1B(0), RBX1(0), SKP1(0), SKP2(0)	0.999999	0.999997	0.999981	0.986064	0.927277	0.999944	1	0.999985	0.999994	0.999992	0.999917	NA	0.914285	0.999994	0.999995
mTORC2 complex (mTOR/FRAP1, LST8, mAVO3/RICTOR, SIN1)	3979	RICTOR(1), MAPKAP1(0), MLST8(0), MTOR(0)	0.999999	0.999997	NA	NA	NA	NA	NA	0.999985	0.999994	0.749026	0.999917	NA	0.914285	0.999994	0.999995
TorsinA-TorsinB complex	1000	TOR1A(0), TOR1B(0)	0.999999	0.999997	NA	NA	NA	NA	NA	NA	NA	NA	NA	NA	0.914531	0.999994	0.999995
PABPC1-HSPA8-HNRPD-EIF4G1 complex	1308	HSPA8(2), EIF4G1(1), HNRNPD(1), PABPC1(0)	0.999999	0.999997	0.829479	NA	NA	0.999944	1	0.999985	0.999994	0.995051	0.926198	1	0.914531	0.911412	0.999995
IL4-IL4R complex	1514	IL4(0), IL4R(0)	0.999999	0.999997	NA	NA	NA	NA	NA	NA	NA	NA	NA	NA	0.914531	0.939999	0.999995
TSG101-VPS37B-VPS28 complex	1863	TSG101(0), VPS28(0), VPS37B(0)	0.999999	0.999997	NA	NA	NA	NA	NA	NA	NA	NA	0.999917	NA	0.914531	0.999994	0.999995
CRKL-WIPF1-WAS complex	2511	WAS(1), WIPF1(1), CRKL(0)	0.999999	0.999997	NA	NA	NA	NA	NA	NA	NA	NA	NA	1	0.914531	0.923547	0.999995
PLC-gamma-2-SLP-76-Lyn-Grb2 complex	2536	LYN(1), GRB2(0), LCP2(0), PLCG2(0)	0.999999	0.999997	NA	NA	NA	NA	NA	NA	NA	0.99847	NA	NA	0.914531	0.999994	0.999995
Sam68-p85 P13K-IRS-1-IR signaling complex	2577	INSR(2), KHDRBS1(1), IRS1(0), PIK3R1(0)	0.999999	0.999997	NA	NA	NA	0.999944	1	0.999985	NA	0.958965	0.958646	1	0.914531	0.999994	0.999995
SHARP-CtBP1-CtIP-RBP-Jkappa corepressor complex	2931	SPEN(2), CTBP1(0), RBBP8(0), RBPJ(0)	0.999999	0.999997	0.881712	0.997946	0.593387	0.999944	0.927748	0.999985	0.999994	0.995431	NA	NA	0.914531	0.999994	0.999995
Ecsit complex (ECSIT, NDUFS3, NDUFAF1)	2942	ECSIT(0), NDUFAF1(0), NDUFS3(0)	0.999999	0.999997	NA	NA	NA	0.966494	0.857751	NA	NA	NA	NA	NA	0.914531	0.457962	0.637895
IRF3-CBP complex	299	CITED2(0), IRF3(0)	0.999999	0.999997	NA	NA	NA	NA	NA	NA	NA	NA	NA	NA	0.914531	0.999994	0.999995
ILF3-XPO5 complex	3080	ILF3(1), XPO5(0)	0.999999	0.999997	0.771793	NA	NA	0.864007	0.91178	NA	NA	0.806333	0.999917	NA	0.914531	0.798945	0.999995
NK-3-Groucho-HIPK2-SIN3A-RbpA48-HDAC1 complex	3149	HDAC1(1), RBBP4(1), HIPK2(0), SIN3A(0), TLE2(0), TLE3(0), TLE4(0)	0.999999	0.999997	0.999981	0.992796	0.446385	0.875142	1	0.999985	0.999994	0.796818	0.999917	1	0.914531	0.996027	0.999995
STAGA core complex (SPT3-TAF9-GCN5 acetyltransferase complex)	478	KAT2A(0), SUPT3H(0), TAF9(0)	0.999999	0.999997	NA	NA	NA	NA	NA	NA	NA	0.880734	NA	NA	0.914531	0.656334	0.926073
ARNT-HIF1A complex	5382	ARNT(0), HIF1A(0)	0.999999	0.999997	NA	NA	NA	NA	NA	NA	NA	NA	0.962375	NA	0.914531	0.999994	0.999995
ANCO1-HDAC3 complex	5426	ANKRD11(0), HDAC3(0)	0.999999	0.999997	NA	NA	NA	NA	NA	NA	0.999994	NA	NA	NA	0.914531	0.999994	0.999995
Emerin complex 25	5613	LMNB1(2), YWHAE(1), ACTB(0), BANF1(0), BCCIP(0), CDC37(0), EMD(0), G3BP1(0), HNRNPK(0), LSM2(0), NAA38(0), SAP130(0), SNRPD1(0), SSB(0), YWHAB(0), ZRANB2(0)	0.999999	0.999997	0.999981	0.995803	0.613306	0.999944	1	0.999985	0.999994	0.757829	0.765342	1	0.914531	0.916008	0.999995
Tacc1-chTOG-AuroraA complex	631	TACC1(1), AURKA(0), CKAP5(0)	0.999999	0.999997	NA	NA	NA	0.770161	0.793817	NA	NA	NA	NA	NA	0.914531	0.999994	0.999995
RANBPM-Muskelin-TWA1-HSMpp8 complex	639	GID8(1), MPHOSPH8(1), RANBP9(1), MKLN1(0)	0.999999	0.999997	NA	NA	NA	NA	NA	NA	NA	0.999992	0.999917	1	0.914531	0.939999	0.999995
DAB complex	493	GTF2B(1), TAF7(1), GTF2A1(0), GTF2A2(0), TAF1(0), TAF10(0), TAF11(0), TAF12(0), TAF13(0), TAF2(0), TAF3(0), TAF4(0), TAF5(0), TAF6(0), TAF9(0), TBP(0)	0.999999	0.999997	0.849337	0.706117	0.955703	0.999944	0.855017	0.999985	0.999994	0.999992	0.999917	1	0.916427	0.999994	0.999995
SNARE complex (VAMP2, SNAP25, STX1a, STX3, CPLX1, CPLX3, CPLX4)	1139	CPLX1(0), CPLX4(0), SNAP25(0), STX1A(0), STX3(0), VAMP2(0)	0.999999	0.999997	NA	NA	NA	NA	NA	NA	NA	NA	NA	NA	0.917658	0.999994	0.999995
PHAX-CBC complex (cap binding complex)	1174	NCBP1(0), NCBP2(0), PHAX(0)	0.999999	0.999997	0.787429	NA	NA	0.710545	NA	0.999985	0.999994	NA	NA	NA	0.917843	0.999994	0.999995
Rap1 complex	1204	RAD50(3), TERF2(2), TERF2IP(1), ACD(0), POT1(0), TERF1(0), TINF2(0)	0.999999	0.999997	0.999981	0.456493	0.25863	0.999944	0.965349	0.999985	0.999994	0.999992	0.999917	1	0.917843	0.999994	0.999995
IL6ST-PRKCD-STAT3 complex	1519	IL6ST(0), PRKCD(0), STAT3(0)	0.999999	0.999997	NA	NA	NA	NA	0.881937	0.999985	0.999994	0.999992	NA	NA	0.917843	0.999994	0.999995
STAT3-NLK-MAP3K7 complex	1520	MAP3K7(0), NLK(0), STAT3(0)	0.999999	0.999997	NA	NA	NA	NA	NA	0.999985	0.999994	0.999992	NA	NA	0.917843	0.999994	0.999995
APPBP1-UBA3 complex	2162	NAE1(2), UBA3(0)	0.999999	0.999997	NA	NA	NA	NA	NA	NA	NA	0.999992	0.999917	NA	0.917843	0.999994	0.999995
PICK1-GRIP1-GLUR2 complex	2272	PICK1(1), GRIA2(0), GRIP1(0)	0.999999	0.999997	NA	NA	NA	NA	NA	NA	NA	NA	NA	NA	0.917843	0.999994	0.999995
ITGAV-ITGB5-PLAUR complex	2343	PLAUR(1), ITGAV(0), ITGB5(0)	0.999999	0.999997	NA	NA	NA	NA	NA	NA	NA	NA	NA	NA	0.917843	0.999994	0.999995
ITGAV-ITGB5-SPP1 complex	2347	ITGAV(0), ITGB5(0), SPP1(0)	0.999999	0.999997	NA	NA	NA	NA	NA	NA	NA	NA	NA	NA	0.917843	0.980718	0.999995
ITGB6-FYN-FN1 complex	2351	FYN(1), FN1(0), ITGB6(0)	0.999999	0.999997	NA	NA	NA	0.877268	0.693523	NA	NA	NA	NA	NA	0.917843	0.999994	0.999995
ITGAV-ITGB6-SPP1 complex	2352	ITGAV(0), ITGB6(0), SPP1(0)	0.999999	0.999997	NA	NA	NA	0.999944	0.948543	NA	NA	NA	NA	NA	0.917843	0.980718	0.999995
p56(LCK)-CAML complex	2559	CAMLG(0), LCK(0)	0.999999	0.999997	NA	NA	NA	NA	NA	NA	NA	NA	NA	NA	0.917843	0.923547	0.999995
RAD51L3-XRCC2 complex	262	XRCC2(1), RAD51D(0)	0.999999	0.999997	NA	NA	NA	NA	NA	NA	NA	NA	NA	NA	0.917843	0.905454	0.999995
MMP-9-TIMP-1-LRP complex	2709	LRP1(0), MMP9(0), TIMP1(0)	0.999999	0.999997	NA	NA	NA	NA	NA	NA	NA	0.999992	NA	NA	0.917843	0.999994	0.999995
SMAD3-SMAD4-FOXO4 complex	2762	FOXO4(0), SMAD3(0), SMAD4(0)	0.999999	0.999997	NA	NA	NA	NA	NA	NA	NA	NA	NA	NA	0.917843	0.999994	0.999995
ITGAV-ITGB1-SPP1 complex	2885	ITGAV(0), ITGB1(0), SPP1(0)	0.999999	0.999997	NA	NA	NA	0.998999	1	NA	NA	NA	0.947466	NA	0.917843	0.980718	0.999995
SLP-76-PLC-gamma-1-ITK complex, alpha-TCR stimulated	2960	PLCG1(1), ITK(0), LCP2(0)	0.999999	0.999997	NA	NA	NA	NA	NA	NA	NA	NA	NA	NA	0.917843	0.860445	0.999995
DGCR8-NCL complex	3078	NCL(3), DGCR8(0)	0.999999	0.999997	NA	NA	NA	NA	NA	0.999985	0.999994	NA	NA	NA	0.917843	0.999994	0.999995
PSF-p54(nrb) complex	330	SFPQ(1), NONO(0)	0.999999	0.999997	0.999981	NA	NA	0.914443	0.955947	0.999985	0.999994	0.964764	0.999917	NA	0.917843	0.73647	0.994714
Beta-dystroglycan-caveolin-3 complex	422	CAV3(0), DAG1(0)	0.999999	0.999997	NA	NA	NA	NA	NA	NA	NA	NA	NA	NA	0.917843	0.976547	0.999995
CBF-DNA complex	4478	NFYA(1), NFYB(0), NFYC(0)	0.999999	0.999997	NA	NA	NA	0.999944	NA	NA	NA	NA	NA	NA	0.917843	0.999994	0.999995
Ubiquilin-proteasome complex	5209	UBE3A(2), PSMA1(0), PSMA2(0), PSMA6(0), UBQLN1(0), UBQLN2(0)	0.999999	0.999997	0.46102	NA	0.395519	0.999944	0.922395	0.999985	NA	0.999992	0.999917	NA	0.917843	0.999994	0.999995
NuA4/Tip60 HAT complex	529	EP400(2), KAT5(1), MRGBP(1), RUVBL1(1), RUVBL2(1), TRRAP(1), VPS72(1), ACTL6A(0), BRD8(0), DMAP1(0), EPC1(0), ING3(0), MEAF6(0), MORF4L1(0), MORF4L2(0), YEATS4(0)	0.999999	0.999997	0.999981	0.606875	0.422368	0.358228	0.991219	0.999985	0.999994	0.942134	0.999917	1	0.917843	0.996027	0.999995
AGO2-FXR1-TNF(alpha)ARE-RNP complex	5360	AGO2(1), FXR1(0)	0.999999	0.999997	NA	NA	NA	0.997624	0.887241	NA	0.999994	0.991505	NA	NA	0.917843	0.999994	0.999995
IKB(beta)-RELA-cREL complex	5466	NFKBIB(1), REL(0), RELA(0)	0.999999	0.999997	NA	NA	NA	NA	NA	NA	NA	NA	NA	NA	0.917843	0.999994	0.999995
EED-EZH-YY1 polycomb complex	5502	EED(0), EZH2(0), YY1(0)	0.999999	0.999997	0.908019	NA	NA	0.999944	1	0.999985	0.999994	0.942292	0.983355	NA	0.917843	0.999994	0.999995
RHOA-IP3R-TRPC1 complex	553	ITPR1(0), RHOA(0), TRPC1(0)	0.999999	0.999997	NA	NA	NA	0.710545	0.934155	NA	NA	NA	NA	NA	0.917843	0.791772	0.999995
LIFR-LIF-gp130 complex	5582	IL6ST(0), LIF(0), LIFR(0)	0.999999	0.999997	NA	NA	NA	NA	NA	NA	NA	NA	NA	NA	0.917843	0.999994	0.999995
Mediator complex 1	898	CDK8(1), MED14(1), MED23(1), CCNC(0), MED6(0)	0.999999	0.999997	0.46102	0.849888	0.226838	0.500706	0.941437	NA	NA	NA	0.938286	1	0.917843	0.999994	0.999995
TNF-alpha/NF-kappa B signaling complex (CHUK, KPNA3, NFKB2, NFKBIB, REL, IKBKG, NFKB1, NFKBIE, RELB, NFKBIA, RELA, TNIP2)	5193	NFKBIB(1), CHUK(0), IKBKG(0), KPNA3(0), NFKB1(0), NFKB2(0), NFKBIA(0), NFKBIE(0), REL(0), RELA(0), RELB(0), TNIP2(0)	0.999999	0.999997	0.995792	NA	NA	NA	NA	0.999985	0.999994	0.995431	0.999917	NA	0.926366	0.473311	0.999995
Gamma-BAR-AP1 complex	144	AP1AR(0), AP1B1(0), AP1G1(0), AP1G2(0), AP1M1(0), AP1M2(0), AP1S1(0), AP1S2(0), AP1S3(0)	0.999999	0.999997	0.999981	NA	NA	0.968784	1	NA	NA	0.942292	0.999917	NA	0.94112	0.999994	0.999995
HuCHRAC complex	234	BAZ1A(1), CHRAC1(0), POLE3(0), SMARCA5(0)	0.999999	0.999997	0.930999	0.992796	0.936397	0.999944	1	0.999985	0.999994	0.912431	0.999917	NA	0.951999	0.999994	0.999995
SRm160/300 complex	1261	SRRM2(2), SNRNP70(1), SNRPA1(1), SRRM1(1), TRA2B(0)	0.999999	0.999997	0.999981	NA	0.955703	0.830001	0.841545	0.999985	0.999994	0.839897	0.999917	1	0.956571	0.470613	0.999995
UTM-SGCE-DAG1-CAV1-NOS3 complex	753	CAV1(0), DAG1(0), NOS3(0), SGCE(0), UTRN(0)	0.999999	0.999997	NA	NA	NA	NA	NA	0.999985	NA	0.720794	0.999917	NA	0.956571	0.999994	0.999995
RFC core complex	278	RFC2(0), RFC4(0), RFC5(0)	0.999999	0.999997	0.728546	0.477245	0.423879	0.999944	1	NA	NA	0.999992	0.977166	NA	0.958315	0.999994	0.999995
E2F4-p107-cyclinE complex	5159	RBL1(1), CCNE1(0), E2F4(0)	0.999999	0.999997	NA	NA	NA	NA	NA	0.999985	0.999994	NA	NA	NA	0.958315	0.999994	0.789359
TFTC complex (TATA-binding protein-free TAF-II-containing complex)	470	SF3B3(2), TAF7(1), TRRAP(1), ATXN7(0), KAT2A(0), SUPT3H(0), TADA3(0), TAF10(0), TAF12(0), TAF13(0), TAF2(0), TAF4(0), TAF5(0), TAF5L(0), TAF6(0), TAF6L(0), TAF9(0)	0.999999	0.999997	0.999981	0.928141	0.356924	0.999944	1	0.999985	0.999994	0.921599	0.999917	1	0.962637	0.999994	0.999995
FGFR2-c-Cbl-Lyn-Fyn complex	2563	FYN(1), LYN(1), CBL(0), FGFR2(0)	0.999999	0.999997	NA	NA	NA	NA	NA	0.999985	0.999994	0.99847	NA	1	0.965658	0.999994	0.999995
p21(ras)GAP-Fyn-Lyn-Yes complex, thrombin stimulated	2564	FYN(1), LYN(1), RASA1(0), YES1(0)	0.999999	0.999997	NA	NA	NA	0.877268	0.693523	0.999985	0.999994	0.94266	0.999917	1	0.965658	0.999994	0.999995
CD20-LCK-LYN-FYN-p75/80 complex, (Raji human B cell line)	2565	FYN(1), LYN(1), LCK(0), MS4A1(0)	0.999999	0.999997	NA	NA	NA	NA	NA	0.999985	0.999994	0.99847	NA	1	0.965658	0.634194	0.781876
SMCC complex	228	CDK8(1), MED1(1), MED14(1), MED21(1), MED24(1), CCNC(0), MED31(0), MED6(0)	0.999999	0.999997	0.632453	0.999422	0.313133	0.472042	0.614275	0.999985	0.999994	NA	0.999917	1	0.970816	0.941616	0.999995
Notch1-fraction 30 complex	2890	MAML1(0), NOTCH1(0), RBPJ(0)	0.999999	0.999997	NA	NA	NA	NA	NA	NA	NA	NA	NA	NA	0.975184	0.999994	0.999995
RBPJ-NotchIC-Mastermind complex	2897	MAML1(0), NOTCH1(0), RBPJ(0)	0.999999	0.999997	NA	NA	NA	NA	NA	NA	NA	NA	NA	NA	0.975184	0.999994	0.999995
SMRT-SKIP-CBF1 complex	2911	SNW1(2), NCOR2(1), RBPJ(0)	0.999999	0.999997	0.832176	0.98671	0.989806	0.814596	0.825768	0.999985	0.999994	NA	NA	1	0.975184	0.999994	0.999995
MAML1-RBP-Jkappa-Notch1 complex	3113	MAML1(0), NOTCH1(0), RBPJ(0)	0.999999	0.999997	NA	NA	NA	NA	NA	NA	NA	NA	NA	NA	0.975184	0.999994	0.999995
p97/VCP-VIMP-DERL2 complex	4998	VCP(2), DERL2(0), VIMP(0)	0.999999	0.999997	NA	NA	NA	NA	0.897079	NA	NA	0.999992	0.999917	NA	0.975184	0.999994	0.999995
LLGL1-PAR-6B-PRKCI complex	959	LLGL1(0), PARD6B(0), PRKCI(0)	0.999999	0.999997	NA	NA	NA	NA	NA	NA	NA	0.999992	0.890938	NA	0.975184	0.999994	0.999995
LAT-PLC-gamma-1-p85-GRB2-CBL-VAV-SLP-76 signaling complex, C305 activated	2529	PLCG1(1), CBL(0), GRB2(0), LAT(0), LCP2(0), PIK3R1(0), VAV1(0)	0.999999	0.999997	NA	NA	NA	0.999944	NA	NA	NA	0.858389	0.938286	NA	0.98047	0.999994	0.999995
LINC complex, S-phase	5589	MYBL2(2), RBBP4(1), RBL1(1), LIN52(0), LIN54(0), LIN9(0)	0.999999	0.999997	0.999981	NA	NA	NA	NA	0.999985	0.999994	0.999992	0.96262	1	0.98047	0.999994	0.999995
Cleavage and polyadenylation factor (CPSF)	1144	FIP1L1(1), CPSF1(0), CPSF2(0), CPSF3(0), CPSF4(0)	0.999999	0.999997	0.903752	0.52969	0.399477	0.611731	0.857751	0.999985	0.999994	0.847787	0.999917	NA	0.982309	0.999994	0.999995
PML-SMAD2/3-SARA complex	1827	PML(1), SMAD2(0), SMAD3(0), ZFYVE9(0)	0.999999	0.999997	NA	NA	NA	NA	NA	0.999985	0.999994	0.999992	NA	NA	0.982309	0.999994	0.999995
RAD9-RAD1-HUS1-POLB complex	2198	RAD9A(1), HUS1(0), POLB(0), RAD1(0)	0.999999	0.999997	NA	NA	NA	NA	NA	NA	NA	NA	NA	NA	0.982309	0.999994	0.999995
BLM complex III	246	TOP3A(1), BLM(0), MLH1(0), RMI1(0)	0.999999	0.999997	0.835183	0.997946	0.880752	0.999944	1	NA	NA	NA	NA	NA	0.982309	0.999994	0.999995
RAD9-RAD1-HUS1-APE1 complex	2808	RAD9A(1), APEX1(0), HUS1(0), RAD1(0)	0.999999	0.999997	NA	NA	NA	NA	NA	NA	NA	0.999992	NA	NA	0.982309	0.999994	0.999995
Postsplicing complex	814	DDX5(0), NXF1(0), RBM8A(0), RNPS1(0), UPF1(0), UPF2(0), UPF3A(0), UPF3B(0)	0.999999	0.999997	0.999981	0.995803	0.955001	0.644828	0.614275	0.999985	0.999994	0.999992	0.871674	NA	0.982309	0.999994	0.999995
13S condensin complex	10	NCAPG(1), NCAPH(1), NCAPD2(0), SMC2(0), SMC4(0)	0.999999	0.999997	0.999981	0.915663	0.514	0.546593	0.641408	0.999985	0.999994	0.991505	0.999917	1	1	0.470613	0.999995
RC complex (Replication competent complex)	1003	RFC1(3), CCNA2(0), CDK2(0), POLA1(0), POLA2(0), RFC2(0), RFC3(0), RFC4(0), RFC5(0)	0.999999	0.999997	0.999981	0.535487	0.175672	0.999944	1	0.999985	0.999994	0.999992	0.999917	NA	1	0.999994	0.999995
CAK core complex (Cdk-activating kinase core complex)	1007	CCNH(0), CDK7(0)	0.999999	0.999997	NA	NA	NA	NA	NA	NA	NA	NA	NA	NA	1	0.999994	0.999995
CAK complex (Cdk-activating kinase complex)	1008	CCNH(0), CDK7(0), MNAT1(0)	0.999999	0.999997	NA	NA	NA	NA	NA	NA	NA	NA	NA	NA	1	0.999994	0.999995
CAK complex (Cdk-activating kinase complex)	1010	CCNH(0), CDK7(0), MNAT1(0)	0.999999	0.999997	NA	NA	NA	NA	NA	NA	NA	NA	NA	NA	1	0.999994	0.999995
HNF4A-SUB1 complex	1028	SUB1(1), HNF4A(0)	0.999999	0.999997	NA	NA	NA	NA	NA	NA	NA	NA	NA	NA	1	0.999994	0.999995
CAK-ERCC2 complex	1030	ERCC2(2), CCNH(0), CDK7(0), MNAT1(0)	0.999999	0.999997	NA	NA	0.358113	NA	NA	NA	NA	0.999992	NA	NA	1	0.999994	0.999995
ORC 2-4 complex (origin recognition 2-4 complex)	1032	ORC2(0), ORC3(0), ORC4(0)	0.999999	0.999997	NA	0.849888	0.453237	0.999944	0.963549	NA	NA	NA	NA	NA	1	0.999994	0.999995
ORC 2-5 complex (origin recognition 2-5 complex)	1034	ORC2(0), ORC3(0), ORC4(0), ORC5(0)	0.999999	0.999997	NA	0.995803	0.297729	0.999944	1	NA	NA	NA	NA	NA	1	0.999994	0.999995
PCNA-PAF complex	1039	PCNA(2), KIAA0101(0)	0.999999	0.999997	NA	NA	NA	NA	NA	NA	NA	0.999992	0.999917	NA	1	0.999994	0.999995
SRA-SRC-1 ribonucleoprotein complex	1042	NCOA1(0), SRA1(0)	NA	NA	NA	NA	NA	NA	NA	0.999985	0.999994	NA	NA	NA	1	0.999994	NA
Ubiquitin E3 ligase (SKP1A, SKP2, CUL1, RBX1)	1051	CUL1(1), RBX1(0), SKP1(0), SKP2(0)	0.999999	0.999997	0.999981	0.986064	0.927277	0.999944	1	0.999985	0.999994	0.999992	0.999917	NA	1	0.999994	0.999995
ESR1-RELA-BCL3-NCOA3 complex	1054	BCL3(0), ESR1(0), NCOA3(0), RELA(0)	0.999999	0.999997	NA	NA	NA	NA	NA	NA	NA	NA	NA	NA	1	0.999994	0.999995
ZNF198-PML complex	1055	PML(1), ZMYM2(0)	0.999999	0.999997	NA	0.779868	0.746373	NA	NA	0.999985	0.999994	NA	0.999917	NA	1	0.999994	0.999995
ZNF198-SUMO1 complex	1056	SUMO1(0), ZMYM2(0)	0.999999	0.999997	0.996296	0.999422	0.746373	0.999944	1	0.999985	0.999994	NA	0.938286	NA	1	0.999994	0.999995
DIPA-MCRS1 complex	1057	CCDC85B(1), MCRS1(0)	0.999999	0.999997	NA	NA	NA	NA	NA	NA	NA	NA	NA	NA	1	0.999994	0.999995
SNX complex (SNX1, SNX6)	1058	SNX1(0), SNX6(0)	0.999999	0.999997	NA	NA	NA	NA	NA	NA	NA	0.869406	0.999917	NA	1	0.999994	0.999995
Retromer complex (SNX1, SNX2, VPS35, VPS29, VPS26A)	1059	VPS29(1), SNX1(0), SNX2(0), VPS26A(0), VPS35(0)	0.999999	0.999997	0.987473	NA	NA	0.990462	0.804336	NA	0.999994	0.999992	0.999917	NA	1	0.999994	0.999995
Retromer complex (SNX1, SNX2, VPS35, VPS29, VPS26B)	1060	VPS26B(1), VPS29(1), SNX1(0), SNX2(0), VPS35(0)	0.999999	0.999997	NA	NA	NA	0.949297	0.635707	NA	0.999994	0.907272	0.999917	1	1	0.999994	0.999995
BAR-BCL2-CASP8 complex	1062	CASP8(1), BCL2(0), BFAR(0)	0.999999	0.999997	NA	NA	NA	NA	NA	NA	NA	0.687379	0.999917	NA	1	0.999994	0.999995
GRASP-GRP1 complex	1063	CYTH3(0), GRASP(0)	0.999999	0.999997	NA	NA	NA	NA	NA	NA	NA	NA	NA	NA	1	0.999994	0.999995
IFP35-NMI complex	1064	IFI35(0), NMI(0)	0.999999	0.999997	NA	NA	NA	NA	NA	NA	NA	NA	NA	NA	1	0.999994	0.999995
CD8A-LCK complex	1067	CD8A(0), LCK(0)	0.999999	0.999997	NA	NA	NA	NA	NA	NA	NA	NA	NA	NA	1	0.999994	0.999995
SNX complex (SNX1a, SNX2, SNX4)	1070	SNX1(0), SNX2(0), SNX4(0)	0.999999	0.999997	NA	NA	NA	NA	NA	NA	NA	0.907272	0.999917	NA	1	0.916008	0.999995
DNA repair complex NEIL2-PNK-Pol(beta)-LigIII(alpha)-XRCC1	1085	LIG3(1), NEIL2(0), PDXK(0), POLB(0), XRCC1(0)	0.999999	0.999997	NA	0.746151	0.984903	0.937485	1	0.999985	0.999994	0.933304	0.999917	NA	1	0.923547	0.999995
DNA repair complex NEIL1-PNK-Pol(beta)-LigIII(alpha)-XRCC1	1086	LIG3(1), NEIL1(0), PDXK(0), POLB(0), XRCC1(0)	0.999999	0.999997	NA	0.746151	0.984903	0.937485	1	0.999985	0.999994	0.933304	0.999917	NA	1	0.999994	0.999995
VAM1-VELI1 complex	1089	LIN7A(0), MPP6(0)	0.999999	0.999997	NA	NA	NA	NA	NA	NA	NA	0.999992	NA	NA	1	0.999994	0.999995
BLOC-3 (biogenesis of lysosome-related organelles complex 3)	11	HPS1(0), HPS4(0)	0.999999	0.999997	NA	NA	NA	NA	NA	NA	NA	NA	NA	NA	1	0.999994	0.999995
DNA polymerase alpha-primase complex	1100	POLA1(0), POLA2(0), PRIM1(0)	0.999999	0.999997	NA	NA	NA	NA	0.951211	0.999985	0.999994	0.901215	0.999917	NA	1	0.999994	0.999995
SNX complex (SNX1a, SNX2, SNX4, TFRC)	1104	SNX1(0), SNX2(0), SNX4(0), TFRC(0)	0.999999	0.999997	NA	NA	NA	0.728784	1	NA	NA	0.999992	0.999917	NA	1	0.961086	0.999995
DNA synthesome core complex	1107	RFC1(3), PCNA(2), POLA1(0), POLA2(0), POLD1(0), POLD2(0), POLD3(0), POLD4(0), PRIM1(0)	0.999999	0.999997	0.999981	0.62735	0.424975	0.643779	1	0.999985	0.999994	0.999992	0.999917	1	1	0.999994	0.999995
DNA synthesome complex (15 subunits)	1108	RFC1(3), PCNA(2), POLE2(1), LIG1(0), POLA1(0), POLA2(0), POLD1(0), POLD2(0), POLD3(0), POLD4(0), POLE(0), POLE3(0), POLE4(0), PRIM1(0)	0.999999	0.999997	0.978883	0.997946	0.969093	0.898238	1	0.999985	0.999994	0.999992	0.999917	1	1	0.999994	0.999995
CRM1-Survivin mitotic complex	1117	BIRC5(0), XPO1(0)	NA	NA	NA	NA	NA	0.999944	1	NA	NA	0.999992	0.999917	NA	1	0.999994	0.999995
Chromosomal passenger complex CPC (INCENP, CDCA8, BIRC5, AURKB)	1118	AURKB(0), BIRC5(0), CDCA8(0), INCENP(0)	NA	NA	NA	NA	NA	0.386282	0.356627	0.999985	0.999994	0.999992	0.966021	NA	1	0.999994	0.999995
Chromosomal passenger complex CPC (INCENP, CDCA8, BIRC5, AURKB)	1119	AURKB(0), BIRC5(0), CDCA8(0), INCENP(0)	NA	NA	NA	NA	NA	0.386282	0.356627	0.999985	0.999994	0.999992	0.966021	NA	1	0.999994	0.999995
Chromosomal passenger complex CPC (INCENP, CDCA8, BIRC5)	1120	BIRC5(0), CDCA8(0), INCENP(0)	NA	NA	NA	NA	NA	0.53691	0.534118	0.999985	0.999994	0.999992	NA	NA	1	0.999994	0.999995
Hip1R-cortactin complex	1130	CTTN(0), HIP1R(0)	0.999999	NA	NA	NA	NA	NA	1	NA	NA	0.999992	NA	NA	1	0.999994	0.999995
RFC2-RIalpha complex	1132	PPP2R1A(0), RFC4(0)	0.999999	0.999997	NA	0.999422	0.534795	NA	NA	NA	NA	0.999992	NA	NA	1	0.999994	0.999995
SNAPc (small nuclear RNA-activating protein) complex	114	SNAPC1(0), SNAPC2(0), SNAPC3(0), SNAPC4(0), SNAPC5(0)	0.999999	0.999997	NA	NA	NA	NA	NA	NA	NA	NA	NA	NA	1	0.999994	0.999995
Complexin complex (STX3, CPLX1, CPLX3)	1140	CPLX1(0), STX3(0)	0.999999	0.999997	NA	NA	NA	NA	NA	NA	NA	NA	NA	NA	1	0.999994	0.999995
SMN complex	1142	DDX20(2), SNRPD2(1), GEMIN2(0), SMN1(0), SMN2(0), SNRPB(0), SNRPD1(0), SNRPD3(0), SNRPE(0), SNRPF(0), SNRPG(0)	0.999999	0.999997	0.565137	0.824487	0.749017	0.644828	0.821614	0.999985	0.999994	0.896785	0.522512	1	1	0.457962	0.990085
Polyadenylation complex (CSTF1, CSTF2, CSTF3, SYMPK CPSF1, CPSF2, CPSF3)	1147	CPSF1(0), CPSF2(0), CPSF3(0), CSTF1(0), CSTF2(0), CSTF3(0), SYMPK(0)	0.999999	0.999997	0.999981	0.730517	0.573496	0.450814	0.989293	0.999985	0.999994	0.999992	0.926198	NA	1	0.999994	0.999995
FA complex (Fanconi anemia complex)	1152	FANCA(1), FANCL(1), FANCB(0), FANCC(0), FANCE(0), FANCF(0), FANCG(0), FANCM(0)	0.999999	0.999997	NA	0.942472	NA	NA	NA	NA	NA	NA	0.999917	1	1	0.999994	0.999995
p33ING1b-HDAC1 complex	1159	HDAC1(1), ING1(0)	0.999999	0.999997	NA	NA	NA	NA	NA	NA	NA	NA	NA	NA	1	0.999994	0.999995
ING1-p300-PCNA complex	1160	PCNA(2), EP300(0), ING1(0)	0.999999	0.999997	0.999981	NA	NA	0.999944	1	NA	NA	NA	NA	NA	1	0.999994	0.999995
ING1-PCNA complex	1163	PCNA(2), ING1(0)	0.999999	0.999997	NA	NA	NA	NA	NA	NA	NA	NA	NA	NA	1	0.999994	0.999995
GPR56-CD81-Galphaq/11-Gbeta complex	117	CD81(0), GNAQ(0), GNB2(0), GNB3(0), GPR56(0)	0.999999	0.999997	NA	NA	NA	0.937485	0.871488	NA	NA	0.942292	NA	NA	1	0.999994	0.999995
CBC complex (cap binding complex)	1172	NCBP1(0), NCBP2(0)	0.999999	0.999997	0.787429	NA	NA	0.710545	NA	NA	NA	NA	NA	NA	1	0.923547	0.999995
TRRAP-BAF53-HAT complex	1175	TRRAP(1), ACTL6A(0)	0.999999	0.999997	0.999981	NA	NA	0.931239	1	NA	NA	0.971777	0.991841	NA	1	0.999994	0.999995
Polycomb repressive complex 4 (PRC4)	1177	EED(0), EZH2(0), SIRT1(0)	0.999999	0.999997	0.999981	NA	NA	0.759922	1	0.999985	0.999994	0.999992	0.926198	NA	1	0.999994	0.999995
CENP-A NAC-CAD complex	1179	CENPC(0), CENPH(0), CENPK(0), CENPL(0), CENPM(0), CENPN(0), CENPO(0), CENPP(0), CENPQ(0), CENPT(0), CENPU(0), ITGB3BP(0)	0.999999	0.999997	NA	NA	NA	0.999944	1	0.999985	0.999994	0.999812	0.999917	NA	1	0.999994	0.999995
GPI-GnT activity complex	118	PIGA(0), PIGC(0), PIGH(0), PIGQ(0)	0.999999	0.999997	NA	NA	NA	NA	NA	NA	NA	NA	0.999917	NA	1	0.999994	0.999995
EGFR-containing signaling complex	1185	EGFR(0), ERBB2(0), PIK3C2A(0), PIK3C2B(0)	0.999999	0.999997	NA	NA	NA	0.999944	1	0.999985	0.999994	0.82266	0.999917	NA	1	0.999994	0.999995
ESCRT-II complex	1187	VPS36(1), SNF8(0), VPS25(0)	0.999999	0.999997	NA	NA	NA	NA	NA	NA	NA	0.993517	0.999917	NA	1	0.999994	0.999995
SMRT core complex	1188	NCOR2(1), HDAC3(0), TBL1X(0)	0.999999	0.999997	NA	NA	NA	NA	NA	NA	0.999994	NA	NA	NA	1	0.999994	0.999995
NCBP-NIP1 complex	1190	NCBP1(0), NECAB3(0)	0.999999	0.999997	NA	NA	NA	NA	NA	NA	NA	NA	NA	NA	1	0.999994	0.999995
ESCRT-I complex	1192	TSG101(0), VPS28(0), VPS37C(0)	0.999999	0.999997	NA	NA	NA	NA	NA	NA	NA	0.999992	0.999917	NA	1	0.999994	0.999995
Exon junction complex (mRNA splicing-dependent)	1195	PRPF8(2), SRRM1(1)	NA	NA	0.999981	NA	NA	0.639885	0.925979	NA	NA	0.796818	0.999917	1	1	0.905454	NA
TRF1-TIN2 complex	1197	TERF2(2), TERF2IP(1), ACD(0), POT1(0), TERF1(0), TINF2(0)	0.999999	0.999997	NA	0.477245	0.211201	0.881334	1	0.999985	0.999994	0.999992	NA	1	1	0.999994	0.999995
TIN2 complex	1198	TERF2(2), ACD(0), POT1(0), TINF2(0)	0.999999	0.999997	NA	NA	NA	NA	NA	0.999985	0.999994	NA	NA	NA	1	0.999994	0.999995
Lymphotoxin beta receptor complex	120	LTA(0), LTB(0), LTBR(0)	0.999999	0.999997	NA	NA	NA	NA	NA	NA	NA	NA	NA	NA	1	0.999994	0.999995
TRF1-TIN2 complex	1201	ACD(0), POT1(0), TERF1(0), TINF2(0)	0.999999	0.999997	NA	NA	NA	NA	NA	0.999985	0.999994	NA	NA	NA	1	0.999994	0.999995
TRF1 telomere length regulation complex	1202	TERF1(0), TINF2(0), TNKS(0)	0.999999	0.999997	NA	NA	NA	NA	NA	NA	NA	NA	NA	NA	1	0.999994	0.999995
TRF-Rap1 complex I, 2MD	1206	TERF2(2), TERF2IP(1), POT1(0), TERF1(0), TINF2(0), TNKS(0)	0.999999	0.999997	NA	0.477245	0.211201	0.881334	1	0.999985	0.999994	0.999992	0.938286	1	1	0.999994	0.999995
TRF2-Rap1 complex II	1207	TERF2(2), TERF2IP(1), POT1(0), TINF2(0)	0.999999	0.999997	NA	0.477245	0.211201	0.881334	1	0.999985	0.999994	0.999992	NA	1	1	0.999994	0.999995
Ubiquitin E3 ligase (FBXW7, CUL1, SKP1A, RBX1)	1215	CUL1(1), FBXW7(0), RBX1(0), SKP1(0)	0.999999	0.999997	0.999981	0.986064	0.927277	0.999944	1	NA	0.999994	0.999992	0.999917	NA	1	0.999994	0.999995
WRN-TRF2 complex	1217	TERF2(2), WRN(0)	0.999999	0.999997	NA	NA	NA	NA	1	0.999985	0.999994	NA	NA	NA	1	0.999994	0.999995
Tankyrin 1-tankyrin 2-TRF1 complex	1219	TERF1(0), TNKS(0), TNKS2(0)	0.999999	0.999997	NA	NA	NA	NA	NA	NA	NA	NA	0.938286	NA	1	0.999994	0.999995
TFIIA-TRF2 complex	1221	TERF2(2), GTF2A1(0), GTF2A2(0)	0.999999	0.999997	NA	NA	NA	NA	NA	NA	NA	NA	NA	NA	1	0.999994	0.999995
Ubiquitin E3 ligase (BMI1, SPOP, CUL3)	1224	CUL3(2), BMI1(0), SPOP(0)	0.999999	0.999997	0.972459	NA	NA	NA	NA	NA	NA	0.791103	0.999917	NA	1	0.999994	0.999995
Rnase/Mrp complex	123	POP1(2), POP4(0), POP5(0), POP7(0), RPP14(0), RPP21(0), RPP25(0), RPP30(0), RPP38(0), RPP40(0)	0.999999	0.999997	NA	NA	NA	0.288008	0.797497	0.999985	0.999994	0.999992	0.787194	NA	1	0.999994	0.999995
FIB-associated protein complex	1231	C1QBP(0), FBL(0), PRMT1(0), PRMT5(0), TUBA1A(0), TUBB1(0)	0.999999	0.999997	0.999981	0.986851	0.483998	0.999944	0.991594	NA	NA	0.999992	0.999917	NA	1	0.999994	0.999995
Protein phosphatase 4 complex	1245	PPP4C(0), PPP4R2(0)	0.999999	0.999997	NA	NA	NA	NA	NA	NA	NA	0.79125	0.999917	NA	1	0.999994	0.999995
Apoptosome	1248	APAF1(0), CYCS(0)	0.999999	0.999997	NA	NA	NA	NA	NA	NA	NA	NA	NA	NA	1	0.999994	0.999995
pRB-E2F-1 complex	1250	E2F1(0), RB1(0)	0.999999	0.999997	NA	NA	NA	NA	NA	NA	NA	NA	NA	NA	1	0.999994	0.999995
Ubiquitin E3 ligase (FBXW7, CUL1, SKP1A, RBX1)	1253	CUL1(1), FBXW7(0), RBX1(0), SKP1(0)	0.999999	0.999997	0.999981	0.986064	0.927277	0.999944	1	NA	0.999994	0.999992	0.999917	NA	1	0.999994	0.999995
Ubiquitin E3 ligase (GLMN, FBXW8, SKP1A, RBX1)	1258	FBXW8(1), GLMN(0), RBX1(0), SKP1(0)	0.999999	0.683929	0.999981	0.651479	0.855362	0.877268	NA	NA	0.999994	0.912431	0.999917	NA	1	0.410848	0.182675
Neddylin ligase (FBXO11, SKP1, CUL1, RBX1)	1260	CUL1(1), FBXO11(1), RBX1(0), SKP1(0)	0.999999	0.999997	0.920815	0.986064	0.927277	0.999944	1	NA	0.999994	0.999992	0.999917	1	1	0.558962	0.957957
NDC80 kinetochore complex	127	NDC80(0), NUF2(0), SPC24(0), SPC25(0)	0.999999	0.999997	NA	NA	NA	NA	NA	NA	NA	0.869406	0.988308	NA	1	0.999994	0.999995
HNRPF-HNRPH1 complex	1287	HNRNPF(0), HNRNPH1(0)	0.999999	0.999997	0.96957	NA	NA	NA	NA	NA	NA	0.999992	0.999917	NA	1	0.999994	0.999995
DCS complex (PTBP1, PTBP2, HNRPH1, HNRPF)	1288	PTBP2(2), HNRNPF(0), HNRNPH1(0), PTBP1(0)	0.999999	0.999997	0.8155	NA	NA	NA	NA	0.999985	0.999994	0.999992	0.890938	NA	1	0.721501	0.999995
PIDDsome complex	129	CASP2(0), CRADD(0)	0.999999	0.999997	NA	NA	NA	NA	NA	NA	NA	NA	NA	NA	1	0.999994	0.999995
IPO13-RBM8A-MAGOH complex	1293	IPO13(0), MAGOH(0), RBM8A(0), SUV420H1(0)	0.999999	0.999997	NA	NA	NA	NA	NA	NA	NA	NA	NA	NA	1	0.999994	0.999995
MKK4-ARRB2-JNK3 complex	1298	ARRB2(1), MAP2K4(0), MAPK10(0)	0.999999	0.999997	NA	NA	NA	NA	NA	NA	NA	NA	NA	NA	1	0.999994	0.999995
POSH-MLK3 complex	1299	SH3RF1(1), MAP3K11(0)	0.999999	0.999997	NA	NA	NA	NA	NA	NA	NA	NA	NA	NA	1	0.854452	0.999995
CRLR-RAMP1 complex	1300	CALCRL(0), RAMP1(0)	0.999999	0.999997	NA	NA	NA	NA	NA	NA	NA	NA	NA	NA	1	0.999994	0.999995
CRLR-RAMP1 complex	1301	CALCRL(0), RAMP1(0)	0.999999	0.999997	NA	NA	NA	NA	NA	NA	NA	NA	NA	NA	1	0.999994	0.999995
PIN1-AUF1 complex	1306	HNRNPD(1), PIN1(0)	NA	NA	NA	NA	NA	NA	NA	NA	NA	0.999992	0.999917	NA	1	0.999994	0.999995
Transcription initiation factor complex (TAF1, TAF5, TAF11, TAF12, TBP)	1318	TAF1(0), TAF11(0), TAF12(0), TAF5(0), TBP(0)	0.999999	0.999997	0.896115	NA	NA	0.807496	0.833033	0.999985	0.999994	0.999992	0.999917	NA	1	0.999994	0.999995
Telosome complex	138	TERF2(2), TERF2IP(1), ACD(0), POT1(0), TERF1(0), TINF2(0)	0.999999	0.999997	NA	0.477245	0.211201	0.881334	1	0.999985	0.999994	0.999992	NA	1	1	0.999994	0.999995
Elongator holo complex	1380	ELP2(0), ELP3(0), ELP4(0), IKBKAP(0)	0.999999	0.999997	0.862659	NA	NA	NA	NA	NA	NA	0.999992	0.969586	NA	1	0.999994	0.999995
DICER1-NCOA6-AGO2 complex	1385	AGO2(1), DICER1(1), NCOA6(0)	0.999999	0.999997	NA	NA	NA	0.646406	1	NA	NA	NA	NA	1	1	0.923547	0.999995
TTP-AGO4 complex	1386	AGO4(1), ZFP36(1)	0.999999	0.999997	NA	NA	NA	NA	NA	NA	NA	NA	NA	1	1	0.999994	0.999995
TTP-AGO2 complex	1387	AGO2(1), ZFP36(1)	0.999999	0.999997	NA	NA	NA	NA	NA	NA	0.999994	NA	NA	1	1	0.999994	0.999995
E-box sequence-binding complex	140	BEX2(1), LDB1(0), LMO2(0), NHLH2(0)	0.999999	0.999997	NA	NA	NA	NA	NA	NA	NA	NA	NA	NA	1	0.999994	0.999995
ASCOM complex	1400	KMT2D(2), ASH2L(0), KMT2C(0), NCOA6(0), RBBP5(0), TUBA4A(0), TUBB(0)	0.999999	0.999997	0.999981	0.997946	0.593204	0.792189	1	0.999985	0.999994	0.783362	NA	NA	1	0.995155	0.999995
APP-FE65-LRP complex	143	APBB1(0), APP(0), LRP1(0)	0.999999	0.999997	NA	NA	NA	NA	0.930185	NA	NA	0.843249	NA	NA	1	0.999994	0.999995
hPRC1L complex	1462	BMI1(0), PHC2(0), RING1(0), RNF2(0)	0.999999	0.999997	0.999981	0.880286	0.564367	0.866619	0.868369	NA	NA	0.843397	NA	NA	1	0.999994	0.999995
pRb2/p130-multimolecular complex (RB2, E2F5, HDAC1, SUV39H1, P300)	1471	HDAC1(1), E2F5(0), EP300(0), RBL2(0), SUV39H1(0)	0.999999	0.999997	0.96957	NA	NA	0.999944	1	0.999985	0.999994	0.999992	0.999917	NA	1	0.981428	0.999995
E2F5-RB2-DP1 complex	1473	E2F5(0), RBL2(0), TFDP1(0)	0.999999	0.999997	NA	NA	NA	NA	NA	0.999985	0.999994	NA	NA	NA	1	0.995155	0.999995
SMAD3/4-E2F4/5-p107-DP1 complex	1474	RBL1(1), E2F4(0), E2F5(0), SMAD3(0), SMAD4(0), TFDP1(0)	0.999999	0.999997	NA	NA	NA	NA	NA	0.999985	0.999994	0.767459	0.999917	NA	1	0.999994	0.999995
NCOR complex	15	CORO2A(0), GPS2(0), HDAC3(0), NCOR1(0), TBL1X(0), TBL1XR1(0)	0.999999	0.999997	0.999981	NA	NA	0.998999	1	NA	0.999994	NA	NA	NA	1	0.999994	0.999995
IL4-IL4R-IL2RG complex	1515	IL2RG(0), IL4(0), IL4R(0)	0.999999	0.999997	NA	NA	NA	NA	NA	NA	NA	NA	NA	NA	1	0.999994	0.999995
TFIIE complex	152	GTF2E1(0), GTF2E2(0)	0.999999	0.999997	NA	NA	NA	NA	NA	NA	NA	NA	NA	NA	1	0.999994	0.999995
PPP2CA-PPP2R1A-PPP2R3A complex	1544	PPP2CA(0), PPP2R1A(0), PPP2R3A(0)	0.999999	0.999997	NA	0.62117	0.278682	NA	NA	NA	NA	0.999992	0.999917	NA	1	0.999994	0.999995
TFIID complex	155	TAF1(0), TAF10(0), TAF11(0), TAF2(0), TAF4(0), TAF5(0), TAF6(0), TAF9(0), TBP(0)	0.999999	0.999997	0.755519	0.947097	0.555488	0.770161	0.634094	0.999985	0.999994	0.999992	0.983355	NA	1	0.999994	0.999995
TNPO2-RAN-NXF1 complex	1552	RAN(1), NXF1(0), TNPO2(0)	NA	NA	0.999981	NA	NA	0.999944	1	NA	NA	0.999992	NA	NA	1	0.999994	0.999995
Condensin I complex	157	NCAPG(1), NCAPH(1), NCAPD2(0), SMC2(0), SMC4(0)	0.999999	0.999997	0.999981	0.915663	0.514	0.546593	0.641408	0.999985	0.999994	0.991505	0.999917	1	1	0.470613	0.999995
Condensin II	160	NCAPD3(0), NCAPG2(0), NCAPH2(0), SMC2(0), SMC4(0)	0.999999	0.999997	0.896115	0.915663	0.514	0.79025	0.554909	0.999985	0.999994	0.999992	0.938286	NA	1	0.999994	0.999995
G protein complex (BTK, GNG1, GNG2)	1615	BTK(0), GNB1(0)	0.999999	0.999997	NA	NA	NA	NA	NA	NA	NA	NA	NA	NA	1	0.999994	0.999995
G protein complex (PTHR1, GNB1, GNG2)	1618	GNB1(0), PTH1R(0)	0.999999	0.999997	NA	NA	NA	NA	NA	NA	NA	NA	NA	NA	1	0.999994	0.999995
G protein complex (HDAC5, GNB1, GNG2)	1619	GNB1(0), HDAC5(0)	0.999999	0.999997	NA	NA	NA	NA	NA	NA	NA	NA	NA	NA	1	0.999994	0.999995
Conserved oligomeric Golgi (COG) complex	162	COG1(0), COG2(0), COG3(0), COG4(0), COG5(0), COG7(0), COG8(0)	0.999999	0.999997	NA	NA	NA	NA	NA	NA	0.999994	NA	0.999917	NA	1	0.923547	0.999995
G protein complex (HDAC4, GNB1, GNG2)	1620	GNB1(0), HDAC4(0)	0.999999	0.999997	NA	NA	NA	NA	NA	NA	NA	NA	NA	NA	1	0.999994	0.999995
FA core complex 1 (Fanconi anemia core complex 1)	1623	FANCA(1), FANCC(0), FANCE(0), FANCF(0), FANCG(0)	0.999999	0.999997	NA	0.942472	NA	NA	NA	NA	NA	NA	0.926198	NA	1	0.999994	0.999995
FA core complex (Fanconi anemia core complex)	1624	FANCA(1), FANCL(1), C17orf70(0), FANCB(0), FANCC(0), FANCE(0), FANCF(0), FANCG(0), FANCM(0)	0.999999	0.999997	NA	0.800043	0.333795	NA	NA	NA	0.999994	NA	0.999917	1	1	0.999994	0.999995
FA core complex (Fanconi anemia core complex)	1625	FANCA(1), FANCB(0), FANCC(0), FANCE(0), FANCF(0), FANCG(0), FANCM(0)	0.999999	0.999997	NA	0.942472	NA	NA	NA	NA	NA	NA	0.926198	NA	1	0.999994	0.999995
CyclinD1-CDK4-CDK6 complex	1633	CCND1(1), CDK4(0), CDK6(0)	0.999999	0.999997	NA	NA	NA	NA	NA	NA	NA	0.942292	0.98847	NA	1	0.999994	0.999995
p16-cyclin D2-CDK4 complex	1642	CCND2(1), CDK4(0), CDKN2A(0)	0.999999	0.999997	NA	NA	NA	NA	NA	NA	NA	0.999992	0.999917	NA	1	0.999994	0.958324
p27-cyclinE-CDK2 complex	1656	CCNE1(0), CDK2(0), CDKN1B(0)	0.999999	0.999997	NA	NA	NA	NA	NA	0.999985	0.999994	NA	NA	NA	1	0.999994	0.999995
E2F4-p107-cyclinA complex	1661	RBL1(1), CCNA2(0), E2F4(0)	0.999999	0.999997	NA	NA	NA	NA	NA	0.999985	0.999994	NA	0.744046	NA	1	0.999994	0.999995
Condensin I complex	167	NCAPG(1), NCAPH(1), NCAPD2(0), SMC2(0), SMC4(0)	0.999999	0.999997	0.999981	0.915663	0.514	0.546593	0.641408	0.999985	0.999994	0.991505	0.999917	1	1	0.470613	0.999995
ABL2-HRAS-RIN1 complex	1700	ABL2(0), HRAS(0), RIN1(0)	0.999999	0.999997	NA	NA	NA	NA	NA	NA	NA	NA	NA	NA	1	0.999994	0.999995
IGHM-VPREB1-IGLL1 complex	1703	IGLL1(1), VPREB1(0)	0.999999	0.999997	NA	NA	NA	NA	NA	NA	NA	NA	NA	NA	1	0.999994	0.999995
IL2-IL2RA-IL2RB complex	1707	IL2(0), IL2RA(0), IL2RB(0)	0.999999	0.999997	NA	NA	NA	NA	NA	NA	NA	NA	NA	NA	1	0.995155	0.999995
TICAM1-TICAM2-TLR4 complex	1714	TICAM1(1), TICAM2(0), TLR4(0)	0.999999	0.999997	NA	NA	NA	NA	NA	NA	NA	NA	NA	NA	1	0.999994	0.999995
SF3A1-SF3A2-SF3A3 complex	1734	SF3A1(0), SF3A2(0), SF3A3(0)	NA	NA	0.930999	0.539614	0.684073	0.809183	1	0.999985	NA	0.796818	0.825108	NA	1	0.916008	0.999995
SMN complex	1745	DDX20(2), GEMIN4(1), SNRPA(1), SNRPD2(1), GEMIN2(0), GEMIN5(0), GEMIN6(0), GEMIN7(0), SNRPB(0), SNRPD1(0), SNRPD3(0), SNRPE(0), SNRPF(0), SNRPG(0), SNRPN(0)	0.999999	0.999997	0.740553	0.55197	NA	0.541889	1	0.999985	0.999994	0.858389	0.926198	1	1	0.10036	0.347926
SMN-PolII-RHA complex	1749	POLR2A(3), DDX20(2), GEMIN4(1), GTF2B(1), SNRPB2(1), DHX9(0), GEMIN2(0), SNRPB(0), SNRPN(0), TBP(0)	0.999999	0.999997	0.870999	0.576229	0.992446	0.757627	1	0.999985	0.999994	0.724951	0.963977	1	1	0.999994	0.999995
PPP4C-PPP4R2-Gemin3-Gemin4 complex	1750	DDX20(2), GEMIN4(1), PPP4C(0), PPP4R2(0)	0.999999	0.999997	0.999981	0.706117	NA	0.823523	0.91178	0.999985	0.999994	0.993383	0.999917	1	1	0.999994	0.999995
OGT-TRAK1-TRAK2 complex	177	OGT(0), TRAK1(0), TRAK2(0)	0.999999	0.999997	NA	NA	NA	NA	NA	NA	NA	NA	NA	NA	1	0.999994	0.999995
MICB-KLRK1-HCST complex	1772	HCST(0), KLRK1(0), MICB(0)	0.999999	0.999997	NA	NA	NA	NA	NA	NA	NA	NA	NA	NA	1	0.999994	0.999995
ULBP3-KLRK1-HCST complex	1773	HCST(0), KLRK1(0), ULBP3(0)	0.999999	0.999997	NA	NA	NA	NA	NA	NA	NA	NA	NA	NA	1	0.999994	0.999995
MICA-KLRK1-HCST complex	1774	HCST(0), KLRK1(0), MICA(0)	0.999999	0.999997	NA	NA	NA	NA	NA	NA	NA	NA	NA	NA	1	0.999994	0.999995
ULBP2-KLRK1-HCST complex	1775	HCST(0), KLRK1(0), ULBP2(0)	0.999999	0.999997	NA	NA	NA	NA	NA	NA	NA	NA	NA	NA	1	0.999994	0.999995
TGF-beta-receptor-PAR6 complex	1779	PARD6A(0), TGFBR1(0), TGFBR2(0)	0.999999	0.999997	NA	NA	NA	NA	NA	NA	NA	NA	NA	NA	1	0.999994	0.999995
RNF11-SMURF2-STAMBP complex	1784	RNF11(1), STAMBP(1), SMURF2(0)	0.999999	0.999997	NA	NA	NA	NA	NA	NA	NA	NA	NA	1	1	0.618056	0.789359
Nogo-potassium channel complex	1787	CNTNAP1(0), KCNA1(0), KCNA2(0), RTN4(0)	0.999999	0.999997	NA	NA	NA	NA	NA	NA	NA	NA	NA	NA	1	0.999994	0.999995
LINGO-1-Nogo-66-p75 signaling complex	1793	LINGO1(0), NGFR(0), RTN4R(0)	0.999999	0.999997	NA	NA	NA	NA	NA	NA	NA	NA	NA	NA	1	0.999994	0.999995
SORT1-NGFR complex	1794	NGFR(0), SORT1(0)	NA	NA	NA	NA	NA	NA	NA	NA	NA	NA	NA	NA	1	0.939999	0.999995
SORT1-NGFR-NGFB complex	1795	NGF(0), NGFR(0), SORT1(0)	0.999999	0.999997	NA	NA	NA	NA	NA	NA	NA	NA	NA	NA	1	0.690163	0.979651
MAD1L1-MAD2L1 complex	1814	MAD1L1(0), MAD2L1(0)	0.999999	0.999997	NA	NA	NA	NA	NA	NA	NA	0.999992	NA	NA	1	0.999994	0.999995
SMAD3-HEF1-APC10-CDH1 complex	1826	ANAPC10(0), CDH1(0), NEDD9(0), SMAD3(0)	0.999999	0.999997	NA	NA	NA	NA	NA	NA	NA	NA	NA	NA	1	0.999994	0.999995
TGF-beta receptor I-Axin-SMAD3 complex	1828	AXIN1(0), SMAD3(0), TGFBR1(0)	0.999999	0.999997	NA	NA	NA	NA	NA	NA	NA	0.999992	NA	NA	1	0.999994	0.999995
ITGAE-ITGB7-CDH1 complex	1834	CDH1(0), ITGAE(0), ITGB7(0)	0.999999	0.999997	NA	NA	NA	NA	NA	NA	NA	NA	NA	NA	1	0.999994	0.999995
BUB1-BUB3 complex	1851	BUB1(0), BUB3(0)	0.999999	0.999997	NA	NA	NA	NA	NA	NA	NA	0.999992	NA	NA	1	0.999994	0.999995
SNARE complex (SNAP25, VAMP3, VAMP2, NAPB, STX13)	1874	NAPB(0), SNAP25(0), STX12(0), VAMP2(0), VAMP3(0)	0.999999	0.999997	NA	NA	NA	0.999944	1	0.999985	0.999994	0.999992	NA	NA	1	0.961086	0.999995
mTOR-RICTOR complex	1893	RICTOR(1), MLST8(0), MTOR(0)	0.999999	0.999997	NA	NA	NA	NA	NA	NA	0.999994	0.749026	0.999917	NA	1	0.999994	0.999995
RAPTOR-mTOR complex	1897	MLST8(0), MTOR(0), RPTOR(0)	0.999999	0.999997	NA	NA	NA	0.999944	1	NA	0.999994	0.893079	0.999917	NA	1	0.999994	0.999995
Mitotic checkpoint complex (MCC)	190	BUB1B(1), BUB3(0), CDC20(0), MAD2L1(0)	0.999999	0.999997	0.999981	NA	NA	NA	0.731985	0.999985	0.999994	0.858389	0.926198	NA	1	0.999994	0.999995
APC-DLG4 complex	1909	APC(0), DLG4(0)	0.999999	0.999997	NA	NA	NA	NA	NA	NA	NA	NA	NA	NA	1	0.999994	0.999995
NEK2-NEK11 complex	1932	NEK11(0), NEK2(0)	0.999999	NA	NA	NA	NA	NA	NA	NA	NA	NA	NA	NA	1	NA	NA
IRAK1-IRAK2 complex	1944	IRAK1(0), IRAK2(0)	0.999999	0.999997	NA	NA	NA	NA	NA	NA	NA	NA	NA	NA	1	0.999994	0.999995
IRAK1-IRAK3 complex	1945	IRAK1(0), IRAK3(0)	0.999999	0.999997	NA	NA	NA	NA	NA	NA	NA	NA	NA	NA	1	0.999994	0.999995
BMP4-TWSG1 complex	1970	BMP4(0), TWSG1(0)	0.999999	0.999997	NA	NA	NA	NA	NA	NA	NA	NA	NA	NA	1	0.999994	0.999995
BMP4-BGN complex	1972	BGN(0), BMP4(0)	0.999999	0.999997	NA	NA	NA	NA	NA	NA	NA	NA	NA	NA	1	0.999994	0.999995
PGRMC1-SCAP complex	1990	SCAP(1), PGRMC1(0)	0.999999	0.999997	NA	NA	NA	NA	NA	0.999985	0.999994	NA	NA	NA	1	0.999994	0.999995
BCL6-HDAC5 complex	2	BCL6(0), HDAC5(0)	0.999999	0.999997	NA	NA	NA	NA	NA	NA	NA	NA	NA	NA	1	0.999994	0.999995
IL12A-IL12B complex	2018	IL12A(0), IL12B(0)	0.999999	0.999997	NA	NA	NA	NA	NA	NA	NA	NA	NA	NA	1	0.999994	0.999995
IL12A-IL12B-IL12RB1 complex	2019	IL12A(0), IL12B(0), IL12RB1(0)	0.999999	0.999997	NA	NA	NA	NA	NA	NA	NA	NA	NA	NA	1	0.999994	0.999995
IL12B-IL12RB1-IL12RB2 complex	2020	IL12B(0), IL12RB1(0), IL12RB2(0)	0.999999	0.999997	NA	NA	NA	NA	NA	NA	NA	NA	NA	NA	1	0.999994	0.999995
IL12A-IL12B-IL12RB2 complex	2021	IL12A(0), IL12B(0), IL12RB2(0)	0.999999	0.999997	NA	NA	NA	NA	NA	NA	NA	NA	NA	NA	1	0.999994	0.999995
IL12RB1-IL12RB2 complex	2026	IL12RB1(0), IL12RB2(0)	0.999999	0.999997	NA	NA	NA	NA	NA	NA	NA	NA	NA	NA	1	0.999994	0.999995
JAK2-IL12RB2 complex	2028	IL12RB2(0), JAK2(0)	0.999999	0.999997	NA	NA	NA	NA	NA	NA	NA	NA	NA	NA	1	0.999994	0.999995
BNIP2-ARHGAP8 complex	2029	ARHGAP8(0), BNIP2(0)	0.999999	0.999997	NA	NA	NA	NA	NA	NA	NA	NA	NA	NA	1	0.999994	0.999995
Ubiquitin E3 ligase (VHL, TCEB1, TCEB2, CUL2, RBX1)	205	CUL2(1), TCEB2(1), RBX1(0), TCEB1(0), VHL(0)	0.999999	0.999997	0.813079	0.971559	0.350744	0.823523	0.915465	NA	NA	0.999992	0.971217	1	1	0.999994	0.999995
BCL10-MALT1 complex	2053	BCL10(1), MALT1(0)	NA	0.999997	NA	NA	NA	NA	NA	NA	NA	NA	NA	NA	1	0.871688	0.999995
CASP8-FADD-MALT1-BCL10 complex	2054	BCL10(1), CASP8(1), FADD(0), MALT1(0)	0.999999	0.999997	NA	NA	NA	NA	NA	NA	NA	NA	NA	1	1	0.999994	0.999995
CASP8-CHUK-IKBKB-MALT1-BCL10 complex	2055	BCL10(1), CASP8(1), CHUK(0), IKBKB(0), MALT1(0)	0.999999	0.999997	NA	NA	NA	NA	NA	0.999985	0.999994	0.999992	NA	1	1	0.961086	0.999995
BCL10-CHUK-BCL10-IKBKB complex	2056	BCL10(1), CASP8(1), CHUK(0), IKBKB(0)	0.999999	0.999997	NA	NA	NA	NA	NA	0.999985	0.999994	0.999992	NA	1	1	0.999994	0.999995
Ubiquitin E3 ligase (ASB2, TCEB1, TCEB2, CUL5, RNF7)	207	TCEB2(1), ASB2(0), CUL5(0), RNF7(0), TCEB1(0)	0.999999	0.999997	0.930999	NA	NA	0.999944	1	NA	NA	0.999992	0.999917	NA	1	0.999994	0.999995
TNFRSF11A-TRAF6-SRC complex	2073	SRC(0), TNFRSF11A(0), TRAF6(0)	0.999999	0.999997	NA	NA	NA	NA	NA	NA	NA	NA	NA	NA	1	0.999994	0.999995
Ubiquitin E3 ligase (ASB1, TCEB1, TCEB2, CUL5, RNF7)	208	TCEB2(1), ASB1(0), CUL5(0), RNF7(0), TCEB1(0)	0.999999	0.999997	0.930999	NA	NA	0.999944	1	NA	NA	0.999992	0.999917	NA	1	0.999994	0.999995
NFKB1-NFKB2-REL-RELA-RELB complex	2084	NFKB1(0), NFKB2(0), REL(0), RELA(0), RELB(0)	0.999999	0.999997	NA	NA	NA	NA	NA	NA	NA	NA	NA	NA	1	0.649938	0.852291
NFKB1-NFKB2-RELA-RELB complex	2086	NFKB1(0), NFKB2(0), RELA(0), RELB(0)	0.999999	0.999997	NA	NA	NA	NA	NA	NA	NA	NA	NA	NA	1	0.916008	0.999995
Ubiquitin E3 ligase (ASB6, TCEB1, TCEB2, CUL5, RNF7)	209	TCEB2(1), ASB6(0), CUL5(0), RNF7(0), TCEB1(0)	0.999999	0.999997	0.930999	NA	NA	0.999944	1	NA	NA	0.999992	0.999917	NA	1	0.999994	0.999995
Ubiquitin E3 ligase (ASB7, TCEB1, TCEB2, CUL5, RNF7)	210	TCEB2(1), ASB7(0), CUL5(0), RNF7(0), TCEB1(0)	0.999999	0.999997	0.930999	NA	NA	0.999944	1	NA	NA	0.999992	0.999917	NA	1	0.999994	0.999995
CHUK-IKBKB-MAP3K14 complex	2100	CHUK(0), IKBKB(0)	NA	NA	NA	NA	NA	NA	NA	NA	NA	NA	NA	NA	1	NA	NA
IKKA-IKKB complex	2101	CHUK(0), IKBKB(0)	NA	NA	NA	NA	NA	NA	NA	NA	NA	NA	NA	NA	1	NA	NA
IkappaB kinase complex (IKBKB, CHUK, IKBKAP, NFKBIA, RELA, MAP3K14)	2105	CHUK(0), IKBKAP(0), IKBKB(0), NFKBIA(0), RELA(0)	0.999999	0.999997	0.999981	NA	NA	NA	NA	NA	NA	NA	NA	NA	1	0.999994	0.999995
Ubiquitin E3 ligase (ASB12, TCEB1, TCEB2, CUL5, RNF7)	211	TCEB2(1), ASB12(0), CUL5(0), RNF7(0), TCEB1(0)	0.999999	0.999997	0.930999	NA	NA	0.999944	1	NA	NA	0.999992	0.999917	NA	1	0.999994	0.999995
CHUK-ERC1-IKBKB-IKBKG	2118	ERC1(1), CHUK(0), IKBKB(0), IKBKG(0)	0.999999	0.999997	NA	NA	NA	NA	NA	0.999985	0.999994	0.999992	NA	NA	1	0.999994	0.999995
CHUK-IKBKB-IKBKG complex	2121	CHUK(0), IKBKB(0), IKBKG(0)	NA	NA	NA	NA	NA	NA	NA	0.999985	0.999994	0.999992	NA	NA	1	0.999994	0.999995
IKK-alpha--ER-alpha-AIB1 complex	2124	CHUK(0), ESR1(0), NCOA3(0)	NA	0.999997	NA	NA	NA	NA	NA	NA	NA	NA	NA	NA	1	0.999994	0.999995
DNAJB2-HSPA8-PSMA3 complex	2129	HSPA8(2), DNAJB2(1), PSMA3(0)	0.999999	0.999997	0.999981	NA	NA	0.999944	1	NA	NA	0.999992	0.971217	1	1	0.599568	0.874863
Ubiquitin E3 ligase (WSB1, TCEB1, TCEB2, CUL5, RBX1)	214	TCEB2(1), WSB1(1), CUL5(0), RBX1(0), TCEB1(0)	0.999999	0.999997	0.813079	NA	NA	0.966232	1	NA	NA	0.999992	0.973164	1	1	0.999994	0.999995
MAP2K5-PRKCI-SQSTM1 complex	2143	MAP2K5(0), PRKCI(0), SQSTM1(0)	0.999999	0.999997	0.999981	NA	NA	0.999944	1	NA	NA	0.999992	0.999917	NA	1	0.999994	0.999995
ARNT-HLF complex	2152	ARNT(0), HLF(0)	0.999999	0.999997	NA	NA	NA	NA	NA	NA	NA	NA	NA	NA	1	0.999994	0.999995
ITGAM-ITGB2-CD11 complex	2153	CD63(0), ITGAM(0), ITGB2(0)	0.999999	0.999997	NA	NA	NA	NA	NA	NA	NA	NA	NA	NA	1	0.999994	0.999995
AR-AKT-APPL complex	2159	AKT1(0), APPL1(0), AR(0)	0.999999	0.999997	NA	NA	NA	NA	NA	0.999985	0.999994	0.999992	0.999917	NA	1	0.999994	0.999995
AOF2-AR complex	2160	KDM1A(1), AR(0)	0.999999	0.999997	NA	NA	NA	NA	NA	NA	NA	NA	NA	NA	1	0.999994	0.999995
CRSP complex	217	MED1(1), MED14(1), MED17(1), MED23(1), MED24(1), MED26(1), MED27(0), MED7(0)	0.999999	0.999997	0.411979	0.986851	0.050248	0.468371	0.584914	0.999985	0.999994	NA	0.999917	1	1	0.535456	0.999995
Ubiquitin E3 ligase (CDC34, CUL1, RBX1)	2170	CDC34(1), CUL1(1), RBX1(0)	0.999999	0.999997	0.999981	NA	NA	0.999944	NA	NA	NA	0.912431	0.999917	1	1	0.999994	0.999995
CRSP complex	218	MED1(1), MED14(1), MED17(1), MED23(1), MED24(1), MED26(1), MED27(0), MED7(0)	0.999999	0.999997	0.411979	0.986851	0.050248	0.468371	0.584914	0.999985	0.999994	NA	0.999917	1	1	0.535456	0.999995
Kaiso-NCOR complex	2183	KIF11(1), TRIM33(1), CORO2A(0), GPS2(0), HDAC3(0), KDM4A(0), NCOR1(0), TBL1X(0), TBL1XR1(0), ZBTB33(0)	0.999999	0.999997	0.849337	0.494203	0.355878	0.770161	1	0.999985	0.999994	0.999992	0.924068	1	1	0.999994	0.999995
Ubiquitin E3 ligase (FBXO18, SKP1A, CUL1, RBX1)	2191	CUL1(1), FBXO18(0), RBX1(0), SKP1(0)	0.999999	0.999997	0.999981	0.986064	0.927277	0.999944	1	NA	0.999994	0.999992	0.999917	NA	1	0.97502	0.999995
CTF18-RFC subcomplex	2199	CHTF18(0), RFC2(0), RFC3(0), RFC4(0), RFC5(0)	0.999999	0.999997	0.999981	0.289449	0.473905	0.999944	0.955333	NA	NA	0.999992	0.999917	NA	1	0.999994	0.999995
RFC2-5 subcomplex	2200	RFC2(0), RFC3(0), RFC4(0), RFC5(0)	0.999999	0.999997	0.999981	0.289449	0.272251	0.999944	0.955333	NA	NA	0.999992	0.999917	NA	1	0.999994	0.999995
PCNA-RFC2-5 complex	2201	PCNA(2), RFC2(0), RFC3(0), RFC4(0), RFC5(0)	0.999999	0.999997	0.999981	0.535487	0.175672	0.999944	0.879602	NA	NA	0.999992	0.999917	NA	1	0.999994	0.999995
CHL12-RFC2-5 complex	2202	CHTF18(0), RFC2(0), RFC3(0), RFC4(0), RFC5(0)	0.999999	0.999997	0.999981	0.289449	0.473905	0.999944	0.955333	NA	NA	0.999992	0.999917	NA	1	0.999994	0.999995
BRD4-RFC complex	2203	RFC1(3), BRD4(2), RFC2(0), RFC3(0), RFC4(0), RFC5(0)	0.999999	0.999997	0.998975	0.730075	0.107503	0.999944	0.821888	0.999985	0.999994	0.999992	0.999917	1	1	0.999994	0.999995
MCM8-ORC2-CDC6 complex	2204	CDC6(0), MCM8(0), ORC2(0)	0.999999	0.999997	NA	NA	NA	NA	NA	NA	0.999994	NA	0.702633	NA	1	0.721501	0.999995
ORC5-ORC1 complex	2205	ORC1(0), ORC5(0)	0.999999	0.999997	NA	NA	NA	0.999944	1	NA	NA	0.999992	NA	NA	1	0.999994	0.999995
BARD1-BRCA1-CSTF complex	2211	BRCA1(2), BARD1(0), CSTF1(0), CSTF2(0), CSTF3(0)	0.999999	0.999997	0.999981	NA	0.942883	0.659618	1	0.999985	0.999994	0.999992	0.999917	NA	1	0.999994	0.999995
LMO4-BRCA1-CTIP-LDB1 complex	2214	BRCA1(2), LDB1(0), LMO4(0), RBBP8(0)	0.999999	0.999997	0.999981	NA	NA	NA	NA	0.999985	0.999994	NA	NA	NA	1	0.999994	0.999995
BRCA1-LMO4-CTIP complex	2215	BRCA1(2), LMO4(0), RBBP8(0)	0.999999	0.999997	NA	NA	NA	NA	NA	0.999985	0.999994	NA	NA	NA	1	0.999994	0.999995
MSH2/6-BLM-p53-RAD51 complex	2224	MSH6(2), MSH2(1), BLM(0), RAD51(0), TP53(0)	0.999999	0.999997	0.999981	0.92204	0.855362	0.714454	0.893674	0.999985	0.999994	0.999992	0.999917	1	1	0.999994	0.999995
Replication-coupled CAF-1-MBD1-ETDB1 complex	2233	CHAF1A(0), MBD1(0), SETDB1(0)	0.999999	0.999997	NA	NA	NA	0.999944	NA	0.999985	0.999994	NA	NA	NA	1	0.999994	0.999995
ASF1-interacting protein complex	2235	HIRA(1), ASF1A(0), ASF1B(0), CHAF1A(0), CHAF1B(0), HIST1H3D(0), HIST1H3J(0)	0.999999	0.999997	NA	0.986064	0.636307	0.963741	1	0.999985	0.999994	0.999992	NA	NA	1	0.999994	0.999995
SP1-MCAF2 complex	2237	ATF7IP2(0), SP1(0)	NA	NA	NA	NA	NA	NA	NA	NA	NA	NA	NA	NA	1	0.999994	NA
MBD1-MCAF1-SETDB1 complex	2238	ATF7IP(3), MBD1(0), SETDB1(0)	0.999999	0.999997	NA	NA	NA	NA	NA	0.999985	0.999994	0.999992	0.999917	NA	1	0.999994	0.999995
TGM2-HD-CALM1 complex	2242	CALM1(1), CALM2(1), HTT(1), CALM3(0), TGM2(0)	0.999999	0.999997	NA	0.422182	NA	0.535931	1	NA	NA	0.999992	0.999917	1	1	0.961086	0.999995
TGM2-HD complex	2243	HTT(1), TGM2(0)	0.999999	0.999997	NA	NA	NA	NA	NA	NA	NA	NA	NA	NA	1	0.999994	0.999995
CTGF/Hcs24-actin complex	2254	ACTG1(0), CTGF(0)	0.999999	0.999997	NA	NA	NA	NA	NA	NA	NA	NA	NA	NA	1	0.999994	0.999995
Cofilin-actin-CAP1 complex	2255	CFL1(1), ACTB(0), CAP1(0)	0.999999	0.999997	NA	NA	NA	NA	NA	0.999985	0.999994	0.999992	NA	NA	1	0.999994	0.999995
VILIP-1-AChR-alpha-4-AChR-beta-2 complex	2258	VSNL1(1), CHRNA4(0), CHRNB2(0)	0.999999	0.999997	NA	NA	NA	NA	NA	NA	NA	NA	NA	NA	1	0.916008	0.999995
Ubiquitin E3 ligase (SKP1A, SKP2, CUL1)	226	CUL1(1), SKP1(0), SKP2(0)	0.999999	0.999997	NA	0.986064	0.927277	0.999944	1	0.999985	0.999994	0.999992	0.999917	NA	1	0.999994	0.999995
PPP3CA-PPP3CA-RCAN1 complex	2266	PPP3CA(0), PPP3CB(0), RCAN1(0)	0.999999	0.999997	NA	NA	NA	NA	NA	NA	NA	NA	0.999917	NA	1	0.999994	0.999995
Ubiquitin E3 ligase (SKP1A, BTRC, CUL1)	227	CUL1(1), BTRC(0), SKP1(0)	0.999999	0.999997	0.999981	0.986064	0.927277	0.999944	1	NA	NA	0.999992	0.954559	NA	1	0.999994	0.999995
NAT complex	229	CDK8(1), MED14(1), MED21(1), MED23(1), CCNC(0), MED10(0), MED6(0)	0.999999	0.999997	0.46102	0.849888	0.226838	0.500706	0.941437	NA	NA	NA	0.999917	1	1	0.999994	0.999995
ABI1-WASF2 complex	2294	ABI1(0), WASF2(0)	NA	NA	NA	NA	NA	0.999944	NA	NA	0.999994	NA	NA	NA	1	0.999994	NA
BLOC-1 (biogenesis of lysosome-related organelles complex 1)	23	SNAPIN(1), BLOC1S1(0), BLOC1S2(0), BLOC1S3(0), BLOC1S4(0), BLOC1S5(0), BLOC1S6(0), DTNBP1(0)	0.999999	0.999997	NA	NA	NA	NA	NA	NA	NA	NA	NA	NA	1	0.999994	0.999995
Profilin 2 complex	2300	HSPA8(2), ACTB(0), CYFIP1(0), DNM1(0), NCKAP1(0), PFN2(0), ROCK2(0), SYN1(0)	0.999999	0.999997	0.999981	0.960993	0.544194	0.595221	0.784261	NA	NA	0.868931	0.999917	NA	1	0.999994	0.999995
ITGA6-ITGB4-Laminin10/12 complex	2318	LAMB1(1), ITGA6(0), ITGB4(0), LAMA5(0), LAMC1(0)	0.999999	0.999997	0.999981	NA	NA	0.931239	1	NA	NA	NA	0.702633	NA	1	0.998589	0.999995
ITGA6-ITGB4-Laminin10/12 complex	2319	LAMB2(1), ITGA6(0), ITGB4(0), LAMA5(0), LAMC1(0)	0.999999	0.999997	0.999981	NA	NA	0.931239	1	NA	NA	NA	0.825108	NA	1	0.961086	0.999995
ITGA6-ITGB4-CD151 complex	2320	CD151(0), ITGA6(0), ITGB4(0)	0.999999	0.999997	NA	NA	NA	0.767616	1	NA	NA	0.93424	0.798295	NA	1	0.923547	0.999995
ITGA6-ITGB4-FYN complex	2321	FYN(1), ITGA6(0), ITGB4(0)	0.999999	0.999997	NA	NA	NA	0.999944	1	NA	NA	0.871813	0.845409	NA	1	0.923547	0.999995
ITGA6-ITGB4-LAMA5 complex	2322	ITGA6(0), ITGB4(0), LAMA5(0)	0.999999	0.999997	0.999981	NA	NA	0.999944	1	NA	NA	NA	0.723147	NA	1	0.923547	0.999995
ITGA6-ITGB4 complex	2323	ITGA6(0), ITGB4(0)	0.999999	0.999997	NA	NA	NA	NA	NA	NA	NA	NA	NA	NA	1	0.999994	0.999995
ITGAV-ITGB8-MMP14-TGFB1 complex	2342	ITGAV(0), ITGB8(0), MMP14(0), TGFB1(0)	0.999999	0.999997	NA	NA	NA	NA	NA	NA	NA	NA	NA	NA	1	0.999994	0.999995
ITGAV-ITGB5-ICAM4 complex	2345	ICAM4(0), ITGAV(0), ITGB5(0)	0.999999	0.999997	NA	NA	NA	NA	NA	NA	NA	NA	NA	NA	1	0.999994	0.999995
ITGAV-ITGB5-ADAM9 complex	2346	ADAM9(0), ITGAV(0), ITGB5(0)	0.999999	0.999997	NA	NA	NA	NA	NA	NA	NA	NA	0.999917	NA	1	0.999994	NA
ITGAV-ITGB5-CYR61 complex	2348	CYR61(0), ITGAV(0), ITGB5(0)	0.999999	0.999997	NA	NA	NA	NA	NA	NA	NA	NA	NA	NA	1	0.999994	0.999995
ITGAV-ITGB5 complex	2350	ITGAV(0), ITGB5(0)	NA	NA	NA	NA	NA	NA	NA	NA	NA	NA	NA	NA	1	0.999994	NA
ITGAV-ITGB6-TGFB3 complex	2353	ITGAV(0), ITGB6(0), TGFB3(0)	0.999999	0.999997	NA	NA	NA	0.999944	0.948543	NA	NA	NA	0.999917	NA	1	0.999994	0.999995
ITGAV-ITGB6 complex	2354	ITGAV(0), ITGB6(0)	NA	NA	NA	NA	NA	0.999944	0.948543	NA	NA	NA	NA	NA	1	0.999994	NA
ITGAV-ITGB3-CD47-FCER2 complex	2355	CD47(0), FCER2(0), ITGAV(0)	0.999999	0.999997	NA	NA	NA	0.999944	0.948543	NA	NA	NA	NA	NA	1	0.999994	0.999995
ITGB3-ITGAV-CD47 complex	2356	CD47(0), ITGAV(0)	NA	NA	NA	NA	NA	0.999944	0.948543	NA	NA	NA	NA	NA	1	0.999994	NA
ITGAV-ITGB3-SPP1 complex	2358	ITGAV(0), SPP1(0)	NA	NA	NA	NA	NA	NA	NA	NA	NA	NA	NA	NA	1	0.999994	NA
ITGAV-ITGB3-ADAM15 complex	2359	ADAM15(0), ITGAV(0)	NA	NA	NA	NA	NA	NA	1	NA	NA	NA	0.999917	NA	1	0.999994	NA
ITAGV-ITGB3-F11R complex	2362	F11R(0), ITGAV(0)	NA	NA	NA	NA	NA	0.999944	0.948543	NA	NA	NA	0.938286	NA	1	0.999994	NA
ITGAV-ITGB3-PXN-PTK2b complex	2363	ITGAV(0), PTK2B(0), PXN(0)	0.999999	0.999997	NA	NA	NA	NA	NA	NA	NA	NA	NA	NA	1	0.999994	0.999995
ITGAV-ITGB3-ADAM23 complex	2364	ADAM23(0), ITGAV(0)	NA	NA	NA	NA	NA	NA	NA	NA	NA	NA	NA	NA	1	0.999994	NA
ITGAV-ITGB3-PPAP2b complex	2366	ITGAV(0), PPAP2B(0)	NA	NA	NA	NA	NA	NA	NA	NA	NA	NA	0.938286	NA	1	0.999994	NA
ITGAV-ITGB3-EGFR complex	2369	EGFR(0), ITGAV(0)	NA	NA	NA	NA	NA	0.999944	1	NA	NA	NA	NA	NA	1	0.999994	NA
ITGA2b-ITGB3-CD9 complex	2370	CD9(0), ITGA2B(0)	0.999999	0.999997	NA	NA	NA	NA	NA	NA	NA	NA	NA	NA	1	0.999994	0.999995
ITGAV-ITGB3-SPP1 complex	2373	ITGAV(0), SPP1(0)	NA	NA	NA	NA	NA	NA	NA	NA	NA	NA	NA	NA	1	0.999994	NA
ITGAV-ITGB3-LAMA4 complex	2374	ITGAV(0), LAMA4(0)	NA	NA	NA	NA	NA	NA	NA	NA	NA	NA	NA	NA	1	0.999994	NA
FN1-TGM2 complex	2375	FN1(0), TGM2(0)	0.999999	0.999997	NA	NA	NA	NA	NA	NA	NA	NA	NA	NA	1	0.999994	0.999995
ITGA2B-ITGB3-FN1-TGM2 complex	2376	FN1(0), ITGA2B(0), TGM2(0)	0.999999	0.999997	NA	NA	NA	NA	NA	NA	NA	NA	NA	NA	1	0.999994	0.999995
ITGA2b-ITGB3-CD47-SRC complex	2377	CD47(0), ITGA2B(0), SRC(0)	0.999999	0.999997	NA	NA	NA	NA	NA	NA	NA	NA	NA	NA	1	0.999994	0.999995
ITGA2b-ITGB3-TLN1 complex	2378	ITGA2B(0), TLN1(0)	0.999999	NA	NA	NA	NA	NA	NA	NA	NA	NA	NA	NA	1	0.999994	0.999995
ITGA2B-ITGB3-CIB1 complex	2379	CIB1(0), ITGA2B(0)	0.999999	0.999997	NA	NA	NA	NA	NA	NA	NA	NA	NA	NA	1	0.999994	0.999995
ITGA2B-ITGB3-F11R complex	2382	F11R(0), ITGA2B(0)	0.999999	0.999997	NA	NA	NA	NA	NA	NA	NA	NA	NA	NA	1	0.980718	0.999995
ITGA5-ITGB1-FN1-TGM2 complex	2383	FN1(0), ITGA5(0), ITGB1(0), TGM2(0)	0.999999	0.999997	NA	NA	NA	0.998999	1	NA	NA	NA	NA	NA	1	0.999994	0.999995
ITGA5-ITGB1-ADAM15 complex	2384	ADAM15(0), ITGA5(0), ITGB1(0)	0.999999	0.999997	NA	NA	NA	0.998999	1	NA	NA	0.999992	0.999917	NA	1	0.999994	0.999995
CD98-LAT2-ITGB1 complex	2390	ITGB1(0), SLC7A8(0)	0.999999	0.999997	NA	NA	NA	NA	NA	NA	NA	NA	NA	NA	1	0.999994	0.999995
ITGA7-ITGB1-CD151 complex	2395	CD151(0), ITGA7(0), ITGB1(0)	0.999999	0.999997	NA	NA	NA	0.998999	1	NA	NA	0.93424	0.947466	NA	1	0.999994	0.999995
ITGA7-ITGB1-CD9 complex	2396	CD9(0), ITGA7(0), ITGB1(0)	0.999999	0.999997	NA	NA	NA	NA	NA	NA	NA	NA	NA	NA	1	0.999994	0.999995
ITGA7-ITGB1-ITGB1BP3 complex	2397	ITGA7(0), ITGB1(0), NMRK2(0)	0.999999	0.999997	NA	NA	NA	NA	NA	NA	NA	NA	NA	NA	1	0.999994	0.999995
BRCA1-CTIP-ZBRK1 repressor complex	240	BRCA1(2), RBBP8(0), ZNF350(0)	0.999999	0.999997	NA	NA	NA	NA	NA	0.999985	0.999994	NA	NA	NA	1	0.999994	0.999995
ITGA3-ITGB1-THBS1 complex	2401	ITGA3(1), ITGB1(0), THBS1(0)	0.999999	0.999997	NA	NA	NA	NA	NA	NA	NA	NA	NA	NA	1	0.999994	0.999995
BLOC-3 (biogenesis of lysosome-related organelles complex 3)	241	HPS1(0), HPS4(0)	0.999999	0.999997	NA	NA	NA	NA	NA	NA	NA	NA	NA	NA	1	0.999994	0.999995
ITGA4-ITGB1-EMILIN1 complex	2417	EMILIN1(0), ITGA4(0), ITGB1(0)	0.999999	0.999997	NA	NA	NA	NA	NA	NA	NA	NA	NA	NA	1	0.961086	0.999995
ITGA4-ITGB1-CD81 complex	2419	CD81(0), ITGA4(0), ITGB1(0)	0.999999	0.999997	NA	NA	NA	0.998999	1	NA	NA	0.999992	NA	NA	1	0.999994	0.999995
ITGA4-ITGB1-CD53 complex	2420	CD53(0), ITGA4(0), ITGB1(0)	0.999999	0.999997	NA	NA	NA	NA	NA	NA	NA	NA	NA	NA	1	0.999994	0.999995
ITGA4-ITGB1-VCAM1 complex	2421	ITGA4(0), ITGB1(0), VCAM1(0)	0.999999	0.999997	NA	NA	NA	NA	NA	NA	NA	NA	NA	NA	1	0.999994	0.999995
ITGA4-ITGB1-THBS1 complex	2426	ITGA4(0), ITGB1(0), THBS1(0)	0.999999	0.999997	NA	NA	NA	NA	NA	NA	NA	NA	NA	NA	1	0.999994	0.999995
ITGA4-ITGB1-THBS2 complex	2428	ITGA4(0), ITGB1(0), THBS2(0)	0.999999	0.999997	NA	NA	NA	NA	NA	NA	NA	NA	NA	NA	1	0.999994	0.999995
ITGA2-ITGB1-CHAD complex	2430	CHAD(0), ITGA2(0), ITGB1(0)	0.999999	0.999997	NA	NA	NA	0.998999	1	NA	NA	NA	NA	NA	1	0.999994	0.999995
ITGA1-ITGB1-PTPN2 complex	2435	ITGA1(0), ITGB1(0), PTPN2(0)	0.999999	0.999997	NA	NA	NA	0.998999	0.968643	NA	NA	NA	NA	NA	1	0.999994	0.999995
ITGAV-ITGB1 complex	2436	ITGAV(0), ITGB1(0)	NA	NA	NA	NA	NA	0.998999	1	NA	NA	NA	0.947466	NA	1	0.999994	NA
ITGA6-ITGB1-CYR61 complex	2437	CYR61(0), ITGA6(0), ITGB1(0)	0.999999	0.999997	NA	NA	NA	0.998999	0.897079	NA	NA	0.871813	0.947466	NA	1	0.999994	0.999995
ITGA9-ITGB1-ADAM9 complex	2440	ADAM9(0), ITGA9(0), ITGB1(0)	0.999999	0.999997	NA	NA	NA	NA	NA	NA	NA	0.999992	0.999917	NA	1	0.999994	0.999995
ITGA9-ITGB1-VCAM1 complex	2442	ITGA9(0), ITGB1(0), VCAM1(0)	0.999999	0.999997	NA	NA	NA	NA	NA	NA	NA	NA	NA	NA	1	0.999994	0.999995
ITGA9-ITGB1-TNC complex	2443	ITGA9(0), ITGB1(0), TNC(0)	0.999999	0.999997	NA	NA	NA	NA	NA	NA	NA	NA	NA	NA	1	0.999994	0.999995
ITGB1-ITGA9 complex	2444	ITGA9(0), ITGB1(0)	0.999999	0.999997	NA	NA	NA	NA	NA	NA	NA	NA	NA	NA	1	0.999994	0.999995
ITGA9-ITGB1-ADAM15 complex	2445	ADAM15(0), ITGA9(0), ITGB1(0)	0.999999	0.999997	NA	NA	NA	NA	0.897079	NA	NA	0.999992	0.999917	NA	1	0.999994	0.999995
ITGA9-ITGB1-FIGF complex	2446	FIGF(0), ITGA9(0), ITGB1(0)	0.999999	0.999997	NA	NA	NA	NA	NA	NA	NA	NA	NA	NA	1	0.999994	0.999995
ITGA9-ITGB1-ADAM12 complex	2447	ADAM12(0), ITGA9(0), ITGB1(0)	0.999999	0.999997	NA	NA	NA	NA	NA	NA	NA	NA	NA	NA	1	0.999994	0.999995
FA core complex (Fanconi anemia core complex)	245	FANCA(1), FANCL(1), C17orf70(0), FANCB(0), FANCC(0), FANCE(0), FANCF(0), FANCG(0), RMI1(0)	0.999999	0.999997	NA	0.800043	0.333795	NA	NA	NA	0.999994	NA	0.999917	1	1	0.999994	0.999995
Multiprotein complex (monoubiquitination)	2453	CBLB(0), EGFR(0), SH3KBP1(0)	0.999999	0.999997	NA	NA	NA	NA	NA	0.999985	0.999994	NA	NA	NA	1	0.999994	0.999995
CIN85-CBL-SH3GL2-EGFR complex, EGF stimulated	2454	CBL(0), EGFR(0), SH3KBP1(0)	0.999999	0.999997	NA	NA	NA	NA	NA	0.999985	0.999994	NA	NA	NA	1	0.999994	0.999995
CIN85-SH3GL2 complex	2455	SH3GL2(0), SH3KBP1(0)	0.999999	0.999997	NA	NA	NA	NA	NA	NA	NA	NA	NA	NA	1	0.999994	0.999995
MET-CIN85-SH3GL3-CBL complex, HGF stimulated	2456	SH3GL3(1), CBL(0), MET(0), SH3KBP1(0)	0.999999	0.999997	NA	NA	NA	NA	NA	0.999985	0.999994	0.999992	NA	NA	1	0.999994	0.999995
CIN85-SH3GL3 complex	2457	SH3GL3(1), SH3KBP1(0)	0.999999	0.999997	NA	NA	NA	NA	NA	NA	NA	NA	NA	NA	1	0.999994	0.999995
RalBP1-CCNB1-AP2A-NUMB-EPN1 complex	247	RALBP1(1), CCNB1(0), EPN1(0), NUMB(0)	0.999999	0.999997	0.999981	NA	NA	0.999944	1	0.999985	0.999994	0.961558	0.958646	NA	1	0.999994	0.999995
p130Cas-ER-alpha-cSrc-kinase- PI3-kinase p85-subunit complex	2470	BCAR1(0), ESR1(0), PIK3R1(0), SRC(0)	0.999999	0.999997	NA	NA	NA	NA	NA	NA	NA	NA	NA	NA	1	0.999994	0.999995
SRC-PRKCD-CDCP1 complex	2471	CDCP1(0), PRKCD(0), SRC(0)	0.999999	0.999997	NA	NA	NA	NA	NA	0.999985	0.999994	NA	NA	NA	1	0.916008	0.999995
CRKL-PDGFRA-CRK-RAPGEF1 complex	2476	CRK(0), CRKL(0), PDGFRA(0), RAPGEF1(0)	0.999999	0.999997	NA	NA	NA	NA	NA	0.999985	0.999994	NA	NA	NA	1	0.999994	0.999995
CIN85 complex (CIN85, CRK, BCAR1, CBL, PIK3R1, GRB2, SOS1)	2480	BCAR1(0), CBL(0), CRK(0), GRB2(0), PIK3R1(0), SH3KBP1(0), SOS1(0)	0.999999	0.999997	NA	NA	NA	0.999944	NA	0.999985	0.999994	NA	NA	NA	1	0.999994	0.999995
GIPC1-LHCGR complex	2486	GIPC1(0), LHCGR(0)	0.999999	0.999997	NA	NA	NA	NA	NA	NA	NA	NA	NA	NA	1	0.999994	0.999995
GIPC1-NTRK1-RGS19 complex	2487	GIPC1(0), NTRK1(0), RGS19(0)	0.999999	0.999997	NA	NA	NA	NA	NA	NA	NA	NA	NA	NA	1	0.999994	0.999995
NCR3-CD247 complex	2489	CD247(0), NCR3(0)	0.999999	0.999997	NA	NA	NA	NA	NA	NA	NA	NA	NA	NA	1	0.999994	0.999995
BCDX2 complex	251	XRCC2(1), RAD51B(0), RAD51C(0), RAD51D(0)	0.999999	0.999997	NA	NA	NA	NA	NA	NA	NA	NA	0.918761	NA	1	0.916008	0.999995
ZAP70-CRKL-WIPF1-WAS complex	2510	WAS(1), WIPF1(1), CRKL(0), ZAP70(0)	0.999999	0.999997	NA	NA	NA	NA	NA	NA	NA	NA	NA	1	1	0.999994	0.999995
ERBB2-MEMO-SHC complex	2528	ERBB2(0), MEMO1(0), SHC1(0)	0.999999	0.999997	NA	NA	NA	NA	NA	NA	NA	NA	NA	NA	1	0.999994	0.999995
Cbl-SLP-76-Grb2 complex, Fc receptor gamma-R1 stimulated	2534	CBL(0), GRB2(0), LCP2(0)	0.999999	0.999997	NA	NA	NA	NA	NA	NA	NA	NA	NA	NA	1	0.999994	0.999995
SLP-76-Cbl-Grb2-Shc complex, Fc receptor gamma-R1 stimulated	2535	CBL(0), GRB2(0), LCP2(0), SHC1(0)	0.999999	0.999997	NA	NA	NA	NA	NA	NA	NA	NA	NA	NA	1	0.999994	0.999995
PKC-alpha-PLD1-PLC-gamma-2 signaling complex, lacritin stimulated	2537	PLCG2(0), PLD1(0), PRKCA(0)	0.999999	0.999997	NA	NA	NA	NA	NA	NA	NA	0.999992	0.999917	NA	1	0.999994	0.999995
TBPIP/HOP2-MND1 complex	254	MND1(0), PSMC3IP(0)	0.999999	0.999997	NA	NA	NA	NA	NA	NA	NA	NA	NA	NA	1	0.999994	0.999995
EGFR-CBL-GRB2 complex	2542	CBL(0), EGFR(0), GRB2(0)	0.999999	0.999997	NA	NA	NA	0.718795	NA	NA	NA	NA	NA	NA	1	0.999994	0.999995
PLC-gamma-1-SLP-76-SOS1-LAT complex	2547	PLCG1(1), LAT(0), LCP2(0), SOS1(0)	0.999999	0.999997	NA	NA	NA	NA	NA	0.999985	0.999994	NA	NA	NA	1	0.999994	0.999995
RAD51B-RAD51C complex	256	RAD51B(0), RAD51C(0)	0.999999	0.999997	NA	NA	NA	NA	NA	NA	NA	NA	0.918761	NA	1	0.999994	0.999995
RAB5-EEA1 complex	2572	EEA1(1), RAB5A(0)	0.999999	0.999997	NA	NA	NA	0.998999	1	NA	NA	NA	NA	NA	1	0.999994	0.999995
Class C VPS/HOPS complex	2573	EEA1(1), RAB5A(0), VPS16(0), VPS18(0), VPS39(0)	0.999999	0.999997	NA	NA	NA	0.75792	0.873558	NA	NA	0.999992	0.926198	NA	1	0.999994	0.999995
CD19-Vav-PI 3-kinase (p85 subunit) complex	2574	CD19(0), PIK3R1(0), VAV1(0)	0.999999	0.999997	NA	NA	NA	NA	NA	NA	NA	NA	NA	NA	1	0.999994	0.999995
Sam68-p120GAP complex	2578	KHDRBS1(1), RASA1(0)	0.999999	0.999997	NA	NA	NA	NA	NA	NA	NA	NA	NA	NA	1	0.999994	0.999995
BCDX2 complex	258	XRCC2(1), RAD51B(0), RAD51C(0), RAD51D(0)	0.999999	0.999997	NA	NA	NA	NA	NA	NA	NA	NA	0.918761	NA	1	0.916008	0.999995
FOXO1-FHL2-SIRT1 complex	2590	FHL2(0), FOXO1(0), SIRT1(0)	0.999999	0.999997	NA	NA	NA	NA	NA	NA	NA	NA	NA	NA	1	0.999994	0.999995
FOXO3-SIRT1 complex, oxidative stress stimulated	2593	FOXO3(2), SIRT1(0)	0.999999	0.999997	NA	NA	NA	NA	NA	0.999985	0.999994	NA	NA	NA	1	0.999994	0.999995
RAD51B-RAD51C complex	260	RAD51B(0), RAD51C(0)	0.999999	0.999997	NA	NA	NA	NA	NA	NA	NA	NA	0.918761	NA	1	0.999994	0.999995
RAD51B-RAD51C-RAD51D-XRCC2-XRCC3 complex	261	XRCC2(1), RAD51B(0), RAD51C(0), RAD51D(0), XRCC3(0)	0.999999	0.999997	NA	NA	NA	NA	NA	NA	NA	NA	0.708079	NA	1	0.999994	0.999995
CDK8-MED6-PARP1 complex	2625	PARP1(2), CDK8(1), MED6(0)	0.999999	0.999997	0.930999	NA	NA	NA	NA	NA	NA	NA	NA	1	1	0.995155	0.999995
CCNC-CDK8-MED1-MED6-MED7 xcomplex	2626	CDK8(1), MED1(1), CCNC(0), MED6(0), MED7(0)	0.999999	0.999997	NA	NA	NA	NA	NA	NA	NA	NA	NA	1	1	0.999994	0.999995
BETA2-Cyclin D1 complex	2635	CCND1(1), NEUROD1(0)	0.999999	0.999997	NA	NA	NA	NA	NA	NA	NA	NA	NA	NA	1	0.999994	0.999995
HES1 promoter corepressor complex	2638	POLR2A(3), CDK7(0), CREBBP(0), EP300(0), RBPJ(0), SUPT6H(0)	0.999999	0.999997	0.694563	0.999422	0.156542	0.203786	1	0.999985	0.999994	0.999992	NA	NA	1	0.999994	0.999995
p300/CBP-PCAF-MyoD complex	2641	KAT2B(1), EP300(0), MYOD1(0)	0.999999	0.999997	NA	NA	NA	NA	NA	NA	0.999994	NA	NA	NA	1	0.83178	0.999995
SMAD1-P300 complex	2642	SMAD1(1), EP300(0)	0.999999	0.999997	NA	NA	NA	NA	NA	NA	NA	NA	NA	NA	1	0.840873	0.999995
MYC-DNMT3A-ZBTB17 complex	2649	DNMT3A(0), MYC(0), ZBTB17(0)	0.999999	0.999997	NA	NA	NA	NA	1	0.999985	0.999994	0.999992	NA	NA	1	0.999994	0.999995
DNMT3B-DNMT3L complex	2650	DNMT3B(0), DNMT3L(0)	0.999999	0.999997	NA	NA	NA	NA	NA	NA	NA	NA	NA	NA	1	0.999994	0.999995
MYC-MAX-BLOC1S1 complex	2653	BLOC1S1(0), MAX(0), MYC(0)	0.999999	0.999997	NA	0.750748	0.984903	NA	NA	0.999985	0.999994	0.705742	0.999917	NA	1	0.999994	0.999995
RAD17-RFC complex	266	RAD17(0), RFC2(0), RFC3(0), RFC4(0), RFC5(0)	0.999999	0.999997	0.999981	0.289449	0.272251	0.999944	0.955333	NA	NA	0.999992	0.999917	NA	1	0.939999	0.999995
ERCC2/CAK complex	2660	ERCC2(2), CCNH(0), CDK7(0), MNAT1(0)	0.999999	0.999997	NA	NA	0.358113	NA	NA	NA	NA	0.999992	NA	NA	1	0.999994	0.999995
Er-alpha-p53-hdm2 complex	2670	ESR1(0), MDM2(0), TP53(0)	0.999999	0.999997	NA	NA	NA	NA	NA	0.999985	0.999994	NA	0.999917	NA	1	0.999994	0.999995
FOXO3-TP53 complex, oxidative stress stimulated	2678	FOXO3(2), TP53(0)	0.999999	0.999997	NA	NA	NA	NA	NA	0.999985	0.999994	NA	NA	NA	1	0.999994	0.999995
p53-SP1 complex	2679	SP1(0), TP53(0)	NA	NA	0.999981	NA	NA	0.855455	0.749414	0.999985	0.999994	NA	NA	NA	1	0.999994	NA
Checkpoint Rad complex	268	RAD9A(1), HUS1(0), RAD1(0), RAD17(0), RFC2(0), RFC3(0), RFC4(0), RFC5(0)	0.999999	0.999997	0.999981	0.289449	0.272251	0.999944	0.955333	NA	NA	0.999992	0.999917	NA	1	0.999994	0.999995
MT1-MMP-claudin-1 complex	2688	CLDN1(0), MMP14(0)	0.999999	0.999997	NA	NA	NA	NA	NA	NA	NA	NA	NA	NA	1	0.999994	0.999995
SMAD3-SMAD4-cJun-cFos complex	2692	JUN(3), FOS(0), SMAD3(0), SMAD4(0)	0.999999	0.999997	NA	NA	NA	NA	NA	NA	NA	0.999992	NA	NA	1	0.999994	0.999995
NFAT-JUN-FOS DNA-protein complex	2693	JUN(3), FOS(0), NFATC2(0)	0.999999	0.999997	NA	NA	NA	NA	NA	0.999985	0.999994	NA	NA	NA	1	0.999994	0.999995
ERG-JUN-FOS DNA-protein complex	2694	JUN(3), ERG(0), FOS(0)	0.999999	0.999997	NA	NA	NA	NA	NA	NA	NA	NA	NA	NA	1	0.999994	0.999995
ETS2-FOS-JUN complex	2695	JUN(3), ETS2(0), FOS(0)	0.999999	0.999997	NA	NA	NA	NA	NA	NA	NA	NA	NA	NA	1	0.999994	0.999995
RAD17-RFC complex	270	RAD17(0), RFC2(0), RFC3(0), RFC4(0), RFC5(0)	0.999999	0.999997	0.999981	0.289449	0.272251	0.999944	0.955333	NA	NA	0.999992	0.999917	NA	1	0.939999	0.999995
ER-alpha-c-Jun complex	2700	JUN(3), ESR1(0)	0.999999	0.999997	NA	NA	NA	NA	NA	NA	NA	NA	NA	NA	1	0.999994	0.999995
SMAD3-SMAD4-CTCF protein-DNA complex	2705	CTCF(0), SMAD3(0), SMAD4(0)	0.999999	0.999997	NA	NA	NA	NA	NA	NA	NA	NA	NA	NA	1	0.999994	0.999995
LRP-1-Alpha-2-M-annexin VI complex	2710	ANXA6(1), A2M(0), LRP1(0)	0.999999	0.999997	NA	NA	NA	0.638729	0.990218	NA	NA	0.999992	NA	NA	1	0.999994	0.999995
Elongator core complex	2716	ELP2(0), ELP3(0), IKBKAP(0)	0.999999	0.999997	0.862659	NA	NA	NA	NA	NA	NA	0.999992	0.999917	NA	1	0.999994	0.999995
Ubiquitin E3 ligase (TRIM25, DDX58)	2717	TRIM25(1), DDX58(0)	0.999999	0.999997	NA	NA	NA	NA	NA	NA	NA	NA	NA	NA	1	0.999994	0.999995
MAD2-CDC20 complex	2718	CDC20(0), MAD2L1(0)	0.999999	0.999997	0.999981	NA	NA	NA	NA	NA	NA	0.81793	0.999917	NA	1	0.999994	0.999995
Casein kinase II complex	2720	CSNK2A2(1), CSNK2A1(0), CSNK2B(0)	0.999999	0.999997	0.950929	0.606875	0.0814952	0.792671	0.784261	NA	NA	0.942292	0.702633	NA	1	0.999994	0.999995
ATM-NBS1 complex	2723	NBN(2), ATM(0)	NA	NA	NA	NA	NA	0.999944	0.859247	NA	NA	NA	NA	NA	1	0.999994	NA
PXN-ITGB5-PTK2 complex	2726	ITGB5(0), PTK2(0), PXN(0)	0.999999	0.999997	NA	NA	NA	NA	NA	NA	NA	NA	NA	NA	1	0.999994	0.999995
TAJ-NgR1-LINGO-1 signaling complex	2736	LINGO1(0), RTN4R(0), TNFRSF19(0)	0.999999	0.999997	NA	NA	NA	NA	NA	NA	NA	NA	NA	NA	1	0.941728	0.999995
FA complex (Fanconi anemia complex)	2739	RPA1(6), FANCA(1), FANCL(1), TOP3A(1), BLM(0), FANCB(0), FANCC(0), FANCE(0), FANCF(0), FANCG(0), RMI1(0)	0.999999	0.999997	0.999981	0.92204	0.672001	0.999944	0.845719	NA	0.999994	0.999992	0.999917	1	1	0.999994	0.999995
RAD17-RFC-9-1-1 checkpoint supercomplex	274	RAD9A(1), HUS1(0), RAD1(0), RAD17(0), RFC2(0), RFC3(0), RFC4(0), RFC5(0)	0.999999	0.999997	0.999981	0.289449	0.272251	0.999944	0.955333	NA	NA	0.999992	0.999917	NA	1	0.999994	0.999995
TRAF6-MALT1 complex	2743	MALT1(0), TRAF6(0)	0.999999	0.999997	NA	NA	NA	NA	NA	NA	NA	NA	NA	NA	1	0.999994	0.999995
TRAF2-MALT1 complex	2744	TRAF2(1), MALT1(0)	0.999999	0.999997	NA	NA	NA	NA	NA	NA	NA	NA	NA	NA	1	0.995155	0.999995
Ubiquitin ligase complex (TRAF6, TAB2, MALT1, UEV1A, BCL10)	2745	BCL10(1), MALT1(0), TAB2(0), TRAF6(0), UBE2V1(0)	0.999999	0.999997	NA	NA	NA	NA	NA	NA	0.999994	0.999992	0.999917	NA	1	0.999994	0.999995
Ubiquitin-protein ligase (UBE2N, UBE2V2/MMS2)	2748	UBE2N(1), UBE2V1(0)	0.999999	0.999997	NA	NA	NA	NA	NA	NA	NA	0.999794	0.926198	NA	1	0.999994	0.999995
SETDB1-containing HMTase complex	2749	ATF7IP(3), SETDB1(0)	0.999999	0.999997	NA	NA	NA	NA	NA	0.999985	0.999994	NA	0.999917	NA	1	0.999994	0.999995
CARMA1-BCL10-MALT1 complex	2752	BCL10(1), CARD11(0), MALT1(0)	0.999999	0.999997	NA	NA	NA	NA	NA	NA	NA	NA	NA	NA	1	0.999994	0.999995
FYB-CARMA1-BCL-10-MALT1 complex	2753	BCL10(1), CARD11(0), FYB(0), MALT1(0)	0.999999	0.999997	NA	NA	NA	NA	NA	NA	NA	NA	NA	NA	1	0.999994	0.999995
SMN complex, U7 snRNA specific	2757	LSM10(0), LSM11(0), SNRPB(0), SNRPD3(0), SNRPE(0), SNRPF(0), SNRPG(0)	0.999999	0.999997	0.778549	NA	NA	0.935935	1	NA	NA	0.999992	0.903982	NA	1	0.961086	0.999995
TRIKA2 protein kinase complex (TAK1, TAB1, TAB2)	2758	TAB1(1), TAB2(0)	0.999999	0.999997	NA	NA	NA	NA	NA	NA	0.999994	0.94416	NA	NA	1	0.961086	0.999995
MBD1-MCAF complex	2759	ATF7IP(3), MBD1(0)	0.999999	0.999997	NA	NA	NA	NA	NA	0.999985	0.999994	0.999992	NA	NA	1	NA	0.999995
RFC complex	277	RFC1(3), RFC2(0), RFC3(0), RFC4(0), RFC5(0)	0.999999	0.999997	0.999981	0.535487	0.175672	0.999944	0.879602	NA	NA	0.999992	0.999917	NA	1	0.999994	0.999995
ITGA6-ITGB4-CD9 complex	2770	CD9(0), ITGA6(0), ITGB4(0)	0.999999	0.999997	NA	NA	NA	NA	NA	NA	NA	NA	NA	NA	1	0.999994	0.999995
Ubiquitin E3 ligase (CRY1, SKP1A, CUL1, FBXL3)	2772	CRY1(1), CUL1(1), FBXL3(0), SKP1(0)	0.999999	0.999997	NA	0.986064	0.927277	0.999944	1	NA	NA	0.999992	0.999917	1	1	0.961086	0.999995
Ubiquitin E3 ligase (CRY2, SKP1A, CUL1, FBXL3)	2773	CUL1(1), CRY2(0), FBXL3(0), SKP1(0)	0.999999	0.999997	NA	0.986064	0.927277	0.999944	1	NA	NA	0.999992	0.999917	NA	1	0.999994	0.999995
ETS2-ERG complex	2789	ERG(0), ETS2(0)	0.999999	NA	NA	NA	NA	NA	NA	NA	NA	NA	NA	NA	1	NA	NA
RFC complex (activator A 1 complex)	279	RFC1(3), RFC2(0), RFC3(0), RFC4(0), RFC5(0)	0.999999	0.999997	0.999981	0.535487	0.175672	0.999944	0.879602	NA	NA	0.999992	0.999917	NA	1	0.999994	0.999995
ETS2-ETS1 complex	2790	ETS1(1), ETS2(0)	0.999999	0.999997	NA	NA	NA	NA	NA	NA	NA	NA	0.999917	NA	1	0.999994	0.999995
PCNA-CHL12-RFC2-5 complex	2797	PCNA(2), CHTF18(0), RFC2(0), RFC3(0), RFC4(0), RFC5(0)	0.999999	0.999997	0.999981	0.535487	0.371827	0.999944	0.879602	NA	NA	0.999992	0.999917	NA	1	0.999994	0.999995
MMP-2-claudin-1 complex	2798	CLDN1(0), MMP2(0)	0.999999	0.999997	NA	NA	NA	NA	NA	NA	NA	NA	NA	NA	1	0.999994	0.999995
RFC complex	2799	RFC1(3), RFC2(0), RFC3(0), RFC4(0), RFC5(0)	0.999999	0.999997	0.999981	0.535487	0.175672	0.999944	0.879602	NA	NA	0.999992	0.999917	NA	1	0.999994	0.999995
OCT4-SOX2 DNA-protein complex	2801	POU5F1(0), SOX2(0)	0.999999	0.999997	NA	NA	NA	NA	NA	NA	NA	NA	NA	NA	1	0.999994	0.999995
OCT1-SOX2 DNA-protein complex	2802	POU2F1(2), SOX2(0)	0.999999	0.999997	NA	NA	NA	NA	NA	0.999985	0.999994	NA	NA	NA	1	0.999994	0.999995
PAX6-SOX2 DNA-protein complex	2803	PAX6(0), SOX2(0)	0.999999	0.999997	NA	NA	NA	NA	NA	NA	NA	NA	NA	NA	1	0.999994	0.999995
CTF18-cohesion-RFC complex	2804	CHTF18(0), DSCC1(0), RFC2(0), RFC3(0), RFC4(0), RFC5(0)	0.999999	0.999997	0.999981	0.289449	0.473905	0.999944	0.955333	NA	NA	0.999992	0.999917	NA	1	0.999994	0.999995
CTF8-CTF18-DCC1 subcomplex	2806	CHTF18(0), DSCC1(0)	0.999999	0.999997	NA	NA	NA	NA	NA	NA	NA	NA	NA	NA	1	0.999994	0.999995
Rad17-RFC complex	2810	RAD17(0), RFC2(0), RFC3(0), RFC4(0), RFC5(0)	0.999999	0.999997	0.999981	0.289449	0.272251	0.999944	0.955333	NA	NA	0.999992	0.999917	NA	1	0.939999	0.999995
RPAP1-RPB2-RPB3 complex	2812	POLR2B(2), POLR2C(1), RPAP1(0)	0.999999	0.999997	0.999981	0.70001	0.225799	0.482785	1	NA	NA	NA	NA	1	1	0.791772	0.993783
BRCA1-CtIP-CtBP complex	2819	BRCA1(2), CTBP1(0), RBBP8(0)	0.999999	0.999997	0.999981	NA	NA	0.999944	1	0.999985	0.999994	NA	NA	NA	1	0.999994	0.999995
BRCA1-RAD51 complex	2824	BRCA1(2), RAD51(0)	0.999999	0.999997	NA	NA	NA	NA	NA	NA	NA	NA	NA	NA	1	0.999994	0.999995
TIF1gamma-SMAD2-SMAD3 complex	2830	TRIM33(1), SMAD2(0), SMAD3(0)	0.999999	0.999997	NA	NA	NA	NA	NA	NA	NA	0.893079	NA	NA	1	0.999994	0.999995
SRm160-SRm300 complex	2833	SRRM2(2), SRRM1(1)	0.999999	0.999997	0.722218	NA	NA	0.639885	0.847805	0.999985	0.999994	NA	NA	1	1	0.999994	NA
SMAD4-SMAD2-SMAD3 complex	2834	SMAD2(0), SMAD3(0), SMAD4(0)	0.999999	0.999997	NA	NA	NA	NA	NA	NA	NA	0.912431	NA	NA	1	0.999994	0.999995
CRSP complex	284	MED1(1), MED14(1), MED17(1), MED21(1), MED23(1), MED24(1), MED26(1), MED15(0), MED25(0), MED6(0), MED7(0)	0.999999	0.999997	0.411979	0.986851	0.050248	0.468371	0.584914	0.999985	0.999994	NA	0.999917	1	1	0.887062	0.999995
DAXX-Axin-p53-HIPK2 complex	2842	AXIN1(0), DAXX(0), HIPK2(0), TP53(0)	0.999999	0.999997	NA	0.983446	0.987649	NA	NA	0.999985	0.999994	0.999992	0.876215	NA	1	0.999994	0.999995
ITGAV-ITGB3-THBS1 complex	2846	ITGAV(0), THBS1(0)	NA	NA	NA	NA	NA	NA	NA	NA	NA	NA	NA	NA	1	0.999994	NA
ING4 complex (ING4, MYST2, C1orf149, PHF16)	2848	ING4(0), JADE3(0), KAT7(0), MEAF6(0)	0.999999	0.999997	NA	NA	NA	NA	NA	0.999985	0.999994	0.868931	NA	NA	1	0.999994	0.999995
PCNA-MLH1-PMS1 complex	285	PCNA(2), MLH1(0), PMS1(0)	0.999999	0.999997	0.999981	0.504404	0.424975	NA	NA	NA	NA	NA	NA	NA	1	0.999994	0.999995
ITGA5-ITGB1-FN-1-NOV complex	2850	FN1(0), ITGA5(0), ITGB1(0), NOV(0)	0.999999	0.999997	NA	NA	NA	0.998999	1	NA	NA	NA	NA	NA	1	0.999994	0.999995
Serine-palmitoyltransferase (SPT) complex	2863	SPTLC3(1), SPTLC1(0), SPTLC2(0)	0.999999	0.999997	NA	NA	NA	0.934616	0.956365	NA	NA	NA	0.999917	NA	1	0.999994	0.999995
ARC-L complex	287	CDK8(1), MED1(1), MED14(1), MED17(1), MED21(1), MED23(1), MED24(1), CCNC(0), MED12(0), MED13(0), MED15(0), MED25(0), MED6(0), MED7(0)	0.999999	0.999997	0.411979	0.986851	0.050248	0.243462	0.469963	0.999985	0.999994	NA	0.999917	1	1	0.999994	0.999995
ITGA2b-ITGB3-CD9-GP1b-CD47 complex	2872	CD47(0), CD9(0), ITGA2B(0)	0.999999	0.999997	NA	NA	NA	NA	NA	NA	NA	NA	NA	NA	1	0.999994	0.999995
CD20-LCK-FYN-p75/80 complex	2879	FYN(1), LCK(0), MS4A1(0)	0.999999	0.999997	NA	NA	NA	NA	NA	NA	NA	NA	NA	NA	1	0.854452	0.999995
ARC complex	288	CDK8(1), MED1(1), MED14(1), MED17(1), MED21(1), MED23(1), MED24(1), MED26(1), CCNC(0), MED12(0), MED13(0), MED15(0), MED25(0), MED6(0), MED7(0)	0.999999	0.999997	0.411979	0.986851	0.050248	0.243462	0.469963	0.999985	0.999994	NA	0.999917	1	1	0.999994	0.999995
SCF subcomplex (WEE1, SKP2, BTRC)	2880	WEE1(1), SKP2(0)	0.999999	0.999997	NA	NA	NA	NA	NA	0.999985	0.999994	NA	NA	NA	1	0.980718	0.999995
Ubiquitin E3 ligase (CUL1, RBX1, SKP1A)	2881	CUL1(1), RBX1(0), SKP1(0)	0.999999	0.999997	0.999981	0.986064	0.927277	0.999944	1	NA	0.999994	0.999992	0.999917	NA	1	0.937839	0.999995
BCR-ABL (p210 fusion protein)-GRB2-SOS1 complex	2893	GRB2(0), SOS1(0)	0.999999	0.999997	NA	NA	NA	NA	NA	NA	NA	NA	NA	NA	1	0.999994	0.999995
SHC-GRB2 complex	2895	GRB2(0), SHC1(0)	0.999999	0.999997	NA	NA	NA	NA	NA	NA	NA	NA	NA	NA	1	NA	0.999995
ITGA2b-ITGB3-CD47-FAK complex	2896	CD47(0), ITGA2B(0), PTK2(0)	0.999999	0.999997	NA	NA	NA	NA	NA	NA	NA	NA	NA	NA	1	0.999994	0.999995
RBP-Jkappa-Notch1 complex	2907	NOTCH1(0), RBPJ(0)	0.999999	0.999997	NA	NA	NA	NA	NA	NA	NA	NA	NA	NA	1	NA	0.999995
PLC-gamma-2-Syk-LAT-FcR-gamma complex	2909	FCGR1A(0), LAT(0), PLCG2(0), SYK(0)	0.999999	0.999997	NA	NA	NA	NA	NA	NA	NA	NA	NA	NA	1	0.999994	0.999995
MSH2-MLH1-PMS2 DNA-repair initiation complex	291	MSH2(1), MLH1(0), PMS2(0)	0.999999	0.999997	0.999981	0.724221	0.299934	NA	NA	NA	NA	0.999992	NA	NA	1	0.999994	0.999995
PLC-gamma-2-Lyn-FcR-gamma complex	2910	LYN(1), FCGR1A(0), PLCG2(0)	0.999999	0.999997	NA	NA	NA	NA	NA	NA	NA	NA	NA	NA	1	0.999994	0.999995
PLC-gamma-2-SLP-76 complex	2912	LCP2(0), PLCG2(0)	0.999999	0.999997	NA	NA	NA	NA	NA	NA	NA	NA	NA	NA	1	NA	0.999995
PLC-gamma-2-LAT complex	2913	LAT(0), PLCG2(0)	0.999999	0.999997	NA	NA	NA	NA	NA	NA	NA	NA	NA	NA	1	0.999994	0.999995
Grb2-Sos complex, Fc receptor gamma-R1 stimulated	2917	GRB2(0), SOS1(0)	0.999999	0.999997	NA	NA	NA	NA	NA	NA	NA	NA	NA	NA	1	0.999994	0.999995
MutL-alpha complex	292	MLH1(0), PMS2(0)	0.999999	0.999997	NA	NA	NA	NA	NA	NA	NA	NA	NA	NA	1	0.999994	0.999995
LAT-PLC-gamma-1-p85-GRB2-SOS signaling complex, C305 activated	2922	PLCG1(1), GRB2(0), LAT(0), PIK3R1(0), SOS1(0)	0.999999	0.999997	NA	NA	NA	0.999944	NA	0.999985	0.999994	0.858389	0.938286	NA	1	0.999994	0.999995
SHARP-CtBP1-CtIP complex	2923	SPEN(2), CTBP1(0), RBBP8(0)	0.999999	0.999997	NA	NA	NA	0.999944	0.893004	0.999985	0.999994	0.995431	NA	NA	1	0.999994	0.999995
Ecsit complex (ECSIT, MT-CO2, GAPDH, TRAF6, NDUFAF1)	2936	ECSIT(0), GAPDH(0), MT-CO2(0), NDUFAF1(0), TRAF6(0)	0.999999	0.999997	0.999981	NA	NA	0.770161	0.784261	NA	NA	NA	NA	NA	1	0.999994	0.999995
PTF1-bHLH complex	2937	PTF1A(0), TCF12(0)	0.999999	0.999997	NA	NA	NA	NA	NA	NA	NA	NA	NA	NA	1	0.999994	0.999995
Ecsit complex (ECSIT, NDUFS3, TOM20)	2938	ECSIT(0), NDUFS3(0), TOMM20(0)	0.999999	0.999997	NA	NA	NA	0.966494	0.857751	NA	NA	NA	NA	NA	1	0.95509	0.999995
Notch1-p56lck-PI3K complex	2944	LCK(0), NOTCH1(0), PIK3R1(0)	0.999999	0.999997	NA	NA	NA	NA	NA	NA	NA	NA	NA	NA	1	0.999994	0.999995
YY1-Notch1-RBP-Jkappa complex	2946	NOTCH1(0), RBPJ(0), YY1(0)	0.999999	0.999997	0.999981	0.824487	0.955576	0.877268	1	NA	NA	NA	NA	NA	1	0.999994	0.999995
YY1-Notch1 complex	2947	NOTCH1(0), YY1(0)	0.999999	0.999997	NA	NA	NA	NA	NA	NA	NA	NA	NA	NA	1	NA	0.999995
LCK-SLP76-PLC-gamma-1-LAT complex, pervanadate-activated	2955	PLCG1(1), LAT(0), LCK(0), LCP2(0)	0.999999	0.999997	NA	NA	NA	NA	NA	NA	NA	NA	NA	NA	1	0.923547	0.999995
PLC-gamma-1-LAT-c-CBL complex, OKT3 stimulated	2956	PLCG1(1), CBL(0), LAT(0)	0.999999	0.999997	NA	NA	NA	NA	NA	NA	NA	NA	NA	NA	1	0.999994	0.999995
LAT-GRB2 complex, Fyn-mLck(KA) or Syk kinase activated	2957	GRB2(0), LAT(0)	0.999999	0.999997	NA	NA	NA	NA	NA	NA	NA	NA	NA	NA	1	0.999994	0.999995
SMAD1-CBP complex	2958	SMAD1(1), CREBBP(0)	0.999999	0.999997	NA	NA	NA	NA	NA	NA	NA	NA	NA	NA	1	0.999994	0.999995
CRK-BCAR1-DOCK1 complex	2962	BCAR1(0), CRK(0), DOCK1(0)	0.999999	0.999997	NA	NA	NA	NA	NA	NA	NA	NA	NA	NA	1	0.999994	0.999995
ITK-SLP-76 complex, anti-TCR stimulated	2963	ITK(0), LCP2(0)	0.999999	0.999997	NA	NA	NA	NA	NA	NA	NA	NA	NA	NA	1	NA	0.999995
mTORC2 complex (mTOR/FRAP1, LST8, mAVO3/RICTOR)	2969	RICTOR(1), MLST8(0), MTOR(0)	0.999999	0.999997	NA	NA	NA	NA	NA	NA	0.999994	0.749026	0.999917	NA	1	0.999994	0.999995
PCNA-DNA polymerase delta complex	297	PCNA(2), POLD1(0), POLD2(0), POLD3(0), POLD4(0)	0.999999	0.999997	0.999981	NA	NA	0.864007	0.930185	NA	0.999994	0.999992	0.999917	NA	1	0.999994	0.999995
mTORC1 complex (mTOR/FRAP1, LST8, RAPTOR)	2970	MLST8(0), MTOR(0), RPTOR(0)	0.999999	0.999997	NA	NA	NA	0.999944	1	NA	0.999994	0.893079	0.999917	NA	1	0.999994	0.999995
ITGA9-ITGB1-VEGFC complex	2971	ITGA9(0), ITGB1(0), VEGFC(0)	0.999999	0.999997	NA	NA	NA	NA	NA	NA	NA	NA	NA	NA	1	0.999994	0.999995
ITGA9-ITGB1-VEGFA complex	2972	ITGA9(0), ITGB1(0), VEGFA(0)	0.999999	0.999997	NA	NA	NA	NA	NA	NA	NA	NA	NA	NA	1	0.999994	0.999995
SMAD3-E2F4/5-p107-DP1 complex	2975	RBL1(1), E2F4(0), E2F5(0), SMAD3(0), TFDP1(0)	0.999999	0.999997	NA	NA	NA	NA	NA	0.999985	0.999994	0.767459	0.999917	NA	1	0.999994	0.999995
VEGF transcriptional complex	298	APEX1(0), CITED2(0), HIF1A(0), STAT3(0)	0.999999	0.999997	NA	NA	NA	NA	1	NA	NA	0.999992	NA	NA	1	0.999994	0.999995
ITGA9-ITGB1-ADAM8 complex	2989	ADAM8(0), ITGA9(0), ITGB1(0)	0.999999	0.999997	NA	NA	NA	NA	NA	NA	NA	NA	NA	NA	1	0.999994	0.999995
mTOR-signaling complex (FRAP1/mTOR, GBL, RAPTOR)	2990	MLST8(0), MTOR(0), RPTOR(0)	0.999999	0.999997	NA	NA	NA	0.999944	1	NA	0.999994	0.893079	0.999917	NA	1	0.999994	0.999995
SMAD7-SMURF2 complex	2992	SMAD7(0), SMURF2(0)	0.999999	0.999997	NA	NA	NA	NA	NA	NA	NA	NA	NA	NA	1	0.999994	0.999995
BCL6-HDAC7 complex	3	BCL6(0), HDAC7(0)	0.999999	0.999997	NA	NA	NA	NA	NA	NA	NA	NA	NA	NA	1	0.999994	0.999995
PA28 complex	30	PSME1(0), PSME2(0)	0.999999	0.999997	NA	NA	NA	NA	NA	NA	NA	NA	NA	NA	1	0.999994	0.999995
TFIID complex	3009	TAF1(0), TAF11(0), TAF12(0), TAF2(0), TAF4(0), TAF5(0), TAF6(0), TAF9(0), TBP(0)	0.999999	0.999997	0.849337	0.947097	0.555488	0.770161	0.634094	0.999985	0.999994	0.999992	0.983355	NA	1	0.999994	0.999995
TFIID subcomplex	3010	TAF12(0), TAF4(0), TAF5(0), TAF6(0), TAF9(0)	0.999999	0.999997	0.958389	0.947097	0.555488	0.998999	0.912504	0.999985	0.999994	0.999992	0.999917	NA	1	0.939999	0.999995
TGF-beta receptor II-TGF-beta1 complex	3026	TGFB1(0), TGFBR2(0)	0.999999	0.999997	NA	NA	NA	NA	NA	NA	NA	NA	NA	NA	1	0.999994	0.999995
TGF-beta receptor II-TGF-beta receptor I-TGF-beta1 complex	3027	TGFB1(0), TGFBR1(0), TGFBR2(0)	0.999999	0.999997	NA	NA	NA	NA	NA	NA	NA	NA	NA	NA	1	0.999994	0.999995
TGF-beta receptor II-TGF-beta receptor I-TGF-beta3 complex	3028	TGFB3(0), TGFBR1(0), TGFBR2(0)	0.999999	0.999997	NA	NA	NA	NA	NA	NA	NA	NA	0.999917	NA	1	0.999994	0.999995
RNA-induced silencing complex, RISC	3032	AGO2(1), DICER1(1), HSP90AB1(1), TARBP2(0)	0.999999	0.999997	0.842424	NA	NA	0.999944	1	0.999985	0.999994	0.991505	0.612076	1	1	0.999994	0.999995
PAC3-PAC4 complex	3033	PSMG3(0), PSMG4(0)	0.999999	0.999997	NA	NA	NA	NA	NA	NA	NA	NA	NA	NA	1	0.999994	0.999995
PAC1-PAC2 complex	3034	PSMG1(0), PSMG2(0)	0.999999	0.999997	NA	NA	NA	0.998999	1	NA	NA	0.964677	NA	NA	1	0.999994	0.999995
LAT2-ITGB1 complex	3035	ITGB1(0), SLC7A8(0)	0.999999	0.999997	NA	NA	NA	NA	NA	NA	NA	NA	NA	NA	1	0.999994	0.999995
SMAD2-SMAD4-FAST1 complex	3038	FOXH1(0), SMAD2(0), SMAD4(0)	0.999999	0.999997	NA	NA	NA	NA	NA	NA	NA	NA	NA	NA	1	0.999994	0.999995
SMAD2-FAST1 complex	3039	FOXH1(0), SMAD2(0)	NA	NA	NA	NA	NA	NA	NA	NA	NA	NA	NA	NA	1	0.999994	0.999995
SRCAP-associated chromatin remodeling complex	304	RUVBL1(1), RUVBL2(1), VPS72(1), ACTL6A(0), ACTR6(0), EAF2(0), H2AFZ(0), SRCAP(0), YEATS4(0)	0.999999	0.999997	0.999981	0.787909	0.310124	0.999944	0.91178	NA	NA	0.949985	0.999917	1	1	0.999994	0.999995
TGF-beta-receptor II-TGF-beta1 complex	3042	TGFB1(0), TGFBR2(0)	0.999999	0.999997	NA	NA	NA	NA	NA	NA	NA	NA	NA	NA	1	0.999994	0.999995
BMP2-BRIA complex	3043	BMP2(0), BMP4(0), BMPR1A(0)	0.999999	0.999997	NA	NA	NA	NA	NA	NA	NA	NA	NA	NA	1	0.999994	0.999995
SKI-NCOR1-SIN3A-HDAC1 complex	3044	HDAC1(1), SKI(1), NCOR1(0), SIN3A(0)	0.999999	0.999997	0.999981	0.992796	0.989806	0.875142	1	0.999985	0.999994	0.858389	0.902682	1	1	0.798945	0.59352
hs4 enhancer complex (slow migrating complex)	3046	RELB(0), YY1(0)	0.999999	0.999997	NA	NA	NA	NA	NA	NA	NA	NA	NA	NA	1	0.999994	0.999995
Microprocessor complex	3056	DGCR8(0), DROSHA(0)	0.999999	0.999997	NA	NA	NA	NA	NA	NA	NA	NA	NA	NA	1	0.999994	0.999995
ITGA10-ITGB1 complex	3057	ITGA10(0), ITGB1(0)	0.999999	0.999997	NA	NA	NA	NA	NA	NA	NA	NA	NA	NA	1	0.999994	0.999995
CTLH complex	3071	RANBP9(1), ARMC8(0), MAEA(0), MKLN1(0), RMND5A(0)	0.999999	0.999997	NA	NA	NA	NA	NA	NA	NA	0.999992	0.999917	NA	1	0.999994	0.999995
UTX-MLL2/3 complex	3075	KMT2D(2), PAXIP1(1), ASH2L(0), KDM6A(0), KMT2C(0), N4BP2(0), NCOA6(0), PPP6R3(0), PROSER1(0), RBBP5(0), WDR5(0), ZNF281(0)	0.999999	0.999997	0.999981	0.986064	0.304481	0.999944	0.991594	0.999985	0.999994	0.947089	0.869193	1	1	0.999994	0.999995
DGCR8-ILF3 complex	3079	ILF3(1), DGCR8(0)	0.999999	0.999997	NA	NA	NA	NA	NA	0.999985	0.999994	NA	NA	NA	1	0.999994	0.999995
Microprocessor complex	3081	DGCR8(0), DROSHA(0)	0.999999	0.999997	NA	NA	NA	NA	NA	NA	NA	NA	NA	NA	1	0.999994	0.999995
Nucleic and chromatin Fanconi complex	3083	FANCA(1), FANCC(0), FANCE(0), FANCF(0), FANCG(0)	0.999999	0.999997	NA	0.942472	NA	NA	NA	NA	NA	NA	0.926198	NA	1	0.999994	0.999995
CCND3-CDK4 complex	3086	CCND3(0), CDK4(0)	0.999999	0.999997	NA	NA	NA	NA	NA	NA	NA	NA	NA	NA	1	0.996027	0.999995
CCND1-CDK6 complex	3087	CCND1(1), CDK6(0)	0.999999	0.999997	NA	NA	NA	NA	NA	NA	NA	0.993517	0.999917	NA	1	0.999994	0.999995
CCND2-CDK6 complex	3088	CCND2(1), CDK6(0)	0.999999	0.999997	NA	NA	NA	NA	NA	NA	NA	0.993517	0.999917	NA	1	0.999994	0.999995
CCND3-CDK6 complex	3089	CCND3(0), CDK6(0)	0.999999	0.999997	NA	NA	NA	NA	NA	NA	NA	NA	NA	NA	1	0.999994	0.999995
ITGA6-ITGB4-SHC1-GRB2 complex	3096	GRB2(0), ITGA6(0), ITGB4(0), SHC1(0)	0.999999	0.999997	NA	NA	NA	0.999944	NA	NA	NA	0.871813	0.938286	NA	1	0.923547	0.999995
TIM50a-SMN1 complex	3098	SMN1(0), SMN2(0), TIMM50(0)	0.999999	0.999997	NA	0.960993	0.891773	NA	0.410342	0.999985	0.999994	0.858389	0.966021	NA	1	0.999994	0.999995
TIM50a-coilin complex	3099	COIL(0), TIMM50(0)	0.999999	0.999997	0.849337	NA	NA	0.786263	0.738321	NA	NA	NA	NA	NA	1	0.999994	0.999995
ITGAV-ITGB3-SLC3A2 complex	3103	ITGAV(0), SLC3A2(0)	NA	NA	0.999981	NA	NA	0.999944	0.948543	NA	NA	NA	0.938286	NA	1	0.999994	NA
Cell cycle kinase complex CDK2	311	PCNA(2), CCND1(1), CDK2(0), CDKN1A(0)	0.999999	0.999997	NA	NA	NA	0.999944	1	NA	NA	0.999992	0.999917	1	1	0.999994	0.999995
ITGAV-P2RY2-GNA12 complex	3110	ITGAV(0), P2RY2(0)	NA	NA	NA	NA	NA	NA	NA	NA	NA	NA	NA	NA	1	0.999994	NA
ITGA9-ITGB1-SPP1 complex	3111	ITGA9(0), ITGB1(0), SPP1(0)	0.999999	0.999997	NA	NA	NA	NA	NA	NA	NA	NA	NA	NA	1	0.999994	0.999995
ITGA2B-ITGB3-ICAM4 complex	3115	ICAM4(0), ITGA2B(0)	0.999999	0.999997	NA	NA	NA	NA	NA	NA	NA	NA	NA	NA	1	0.999994	0.999995
ITGB5-ITGAV-VTN complex	3117	ITGAV(0), ITGB5(0)	NA	NA	NA	NA	NA	NA	NA	NA	NA	NA	NA	NA	1	0.999994	NA
SMN1-SIP1-SNRP complex	3118	SNRPD2(1), GEMIN2(0), SMN1(0), SMN2(0), SNRPB(0), SNRPD1(0), SNRPD3(0), SNRPE(0)	0.999999	0.999997	0.872382	0.960993	0.749017	0.842589	0.686029	0.999985	0.999994	0.999992	0.453788	NA	1	0.695542	0.999995
OCT1-OBF1-DNA-TLE1 complex	3120	POU2F1(2), POU2AF1(0), TLE1(0)	0.999999	0.999997	NA	NA	NA	NA	NA	0.999985	0.999994	NA	NA	NA	1	0.999994	0.999995
OCT2-TLE4 complex	3121	POU2F2(0), TLE4(0)	0.999999	0.999997	NA	NA	NA	NA	NA	NA	NA	NA	NA	NA	1	0.957404	0.999995
OCT1-OBF1-DNA complex	3122	POU2F1(2), POU2AF1(0)	0.999999	0.999997	NA	NA	NA	NA	NA	NA	NA	NA	NA	NA	1	0.999994	0.999995
TLE1-TLE2 complex	3124	TLE1(0), TLE2(0)	0.999999	NA	NA	NA	NA	NA	NA	NA	NA	NA	NA	NA	1	0.999994	NA
TLE-Histone H3 complex	3127	HIST1H3D(0), HIST1H3J(0), TLE2(0), TLE3(0), TLE4(0)	0.999999	0.999997	0.550143	NA	NA	NA	NA	0.999985	0.999994	0.999992	NA	NA	1	0.999994	0.999995
STAT6-p100-RHA complex	3129	SND1(2), STAT6(1), DHX9(0)	0.999999	0.999997	0.999981	NA	NA	NA	NA	0.999985	0.999994	0.999992	0.934951	1	1	0.980718	0.999995
Cell cycle kinase complex CDK5	313	PCNA(2), CCND1(1), CCND3(0), CDK5(0), CDKN1A(0)	0.999999	0.999997	0.999981	NA	NA	0.592284	0.900794	NA	NA	0.999992	0.999917	1	1	0.911412	0.999995
OCT1-OBF1-DNA complex	3132	POU2F1(2), POU2AF1(0)	0.999999	0.999997	NA	NA	NA	NA	NA	NA	NA	NA	NA	NA	1	0.999994	0.999995
Phosphatidylinositol 3-kinase (PIK3CA, PIK3R1)	3133	PIK3CA(0), PIK3R1(0)	NA	NA	NA	NA	NA	NA	NA	NA	NA	NA	NA	NA	1	0.999994	0.999995
PCNA-p21 complex	314	PCNA(2), CDKN1A(0)	0.999999	0.999997	NA	NA	NA	NA	NA	NA	NA	0.999992	0.999917	NA	1	0.999994	0.999995
CRLR-RAMP2 complex	3140	CALCRL(0), RAMP2(0)	0.999999	0.999997	NA	NA	NA	NA	NA	NA	NA	NA	NA	NA	1	0.999994	0.999995
CRLR-RAMP3 complex	3141	CALCRL(0), RAMP3(0)	0.999999	0.999997	NA	NA	NA	NA	NA	NA	NA	NA	NA	NA	1	0.999994	0.999995
NK-3-Groucho complex	3150	TLE2(0), TLE3(0), TLE4(0)	0.999999	0.999997	0.550143	NA	NA	NA	NA	0.999985	0.999994	0.999992	NA	NA	1	0.999994	0.999995
GNAQ-GEFT-RHOA complex	3153	ARHGEF25(0), GNAQ(0), RHOA(0)	0.999999	0.999997	NA	NA	NA	0.999944	0.934155	NA	NA	0.999992	NA	NA	1	0.999994	0.999995
Notch2(N-TM)-Notch2(N-EC)-Delta complex	3154	DLL3(0), NOTCH2(0)	0.999999	0.999997	NA	NA	NA	NA	NA	NA	NA	NA	NA	NA	1	0.999994	0.999995
Bipartite complex (TFC4, CTNNB1)	3155	CTNNB1(0), TCF7L2(0)	0.999999	0.999997	0.801051	NA	NA	NA	NA	NA	NA	NA	0.926198	NA	1	0.999994	0.999995
Prolactin (PRL) - PRL receptor (PRLR) complex	3157	PRL(0), PRLR(0)	0.999999	0.999997	NA	NA	NA	NA	NA	NA	NA	NA	NA	NA	1	0.999994	0.999995
TF-FVIIa-FXa-TFPI complex	3162	TFPI(1), F10(0), F3(0), F7(0)	0.999999	0.999997	NA	NA	NA	NA	NA	NA	NA	NA	NA	NA	1	0.999994	0.999995
HESX1-TLE1 complex	3164	HESX1(0), TLE1(0)	0.999999	NA	NA	NA	NA	NA	NA	NA	NA	NA	NA	NA	1	0.999994	NA
Daxx-Axin-p53 complex	3170	AXIN1(0), DAXX(0), TP53(0)	0.999999	0.999997	NA	0.983446	0.987649	NA	NA	0.999985	0.999994	0.999992	0.969586	NA	1	0.999994	0.999995
NUMB-TP53-MDM2 complex	3172	MDM2(0), NUMB(0), TP53(0)	0.999999	0.999997	NA	NA	NA	NA	NA	0.999985	0.999994	0.999992	0.999917	NA	1	0.999994	0.999995
CIN85-BLNK complex	3174	BLNK(0), SH3KBP1(0)	0.999999	0.999997	NA	NA	NA	NA	NA	NA	NA	NA	NA	NA	1	0.999994	0.999995
CIN85-c-CBL complex	3175	CBL(0), SH3KBP1(0)	0.999999	0.999997	NA	NA	NA	NA	NA	NA	NA	NA	NA	NA	1	0.999994	0.999995
GNA14-p115RhoGEF complex	3177	ARHGEF1(0), GNA14(0)	0.999999	0.999997	NA	NA	NA	NA	NA	NA	NA	NA	NA	NA	1	0.999994	0.999995
LMO4-CREB complex	3181	CREB1(0), LMO4(0)	0.999999	0.999997	NA	NA	NA	NA	NA	NA	NA	NA	NA	NA	1	0.999994	0.999995
PDGFRA-SHP-2 complex, PDGF stimulated	3183	PDGFRA(0), PTPN11(0)	0.999999	0.999997	NA	NA	NA	NA	NA	NA	NA	NA	NA	NA	1	0.999994	0.999995
FHL2-FHL3 complex	3187	FHL2(0), FHL3(0)	0.999999	0.999997	NA	NA	NA	NA	NA	NA	NA	NA	NA	NA	1	0.999994	0.999995
FHL2-ACT complex	3188	FHL5(1), FHL2(0)	0.999999	0.999997	NA	NA	NA	NA	NA	NA	NA	NA	NA	NA	1	0.999994	0.999995
FHL3-CREB complex	3190	CREB1(0), FHL3(0)	0.999999	0.999997	NA	NA	NA	NA	NA	NA	NA	NA	NA	NA	1	0.999994	0.999995
ACT-CREB complex	3191	FHL5(1), CREB1(0)	0.999999	0.999997	NA	NA	NA	NA	NA	NA	NA	NA	NA	NA	1	0.999994	0.999995
SMAD3-SKI complex	3199	SKI(1), SMAD3(0)	0.999999	0.999997	NA	NA	NA	NA	NA	NA	NA	NA	NA	NA	1	0.999994	0.999995
LIN2-LIN7-SAP97-MINT1 complex	3207	CASK(1), DLG1(1), APBA1(0), LIN7A(0)	0.999999	0.999997	0.999981	NA	NA	0.998999	0.845719	0.999985	0.999994	0.936325	0.743336	1	1	0.999994	0.999995
LIN2-LIN7 complex	3208	CASK(1), LIN7A(0)	0.999999	0.999997	NA	NA	NA	NA	NA	NA	NA	0.999992	NA	NA	1	0.999994	0.999995
ULBP1-KLRK1-HCST complex	3213	HCST(0), KLRK1(0), ULBP1(0)	0.999999	0.999997	NA	NA	NA	NA	NA	NA	NA	NA	NA	NA	1	0.999994	0.999995
Eps15-stonin2 complex	3231	EPS15(0), STON2(0)	NA	NA	NA	NA	NA	NA	NA	NA	0.999994	NA	NA	NA	1	0.999994	NA
SCAMP1-SCAMP2-SCAMP3 complex	3262	SCAMP2(0), SCAMP3(0)	0.999999	0.999997	NA	NA	NA	0.999944	1	NA	NA	0.999992	0.999917	NA	1	0.976547	0.999995
Gamma-secretase-Delta1 complex	3271	DLL1(0), NCSTN(0), PSEN1(0), PSENEN(0)	0.999999	0.999997	NA	NA	NA	NA	NA	NA	NA	NA	0.926198	NA	1	0.999994	0.999995
SMN complex (GEMIN5,4,3), SMN-independent intermediate	3296	DDX20(2), GEMIN4(1), GEMIN5(0)	0.999999	0.999997	0.999981	0.55197	NA	0.939462	0.825768	0.999985	0.999994	0.999992	0.999917	1	1	0.812742	0.999995
SMN complex (GEMIN6,7, UNRIP), SMN-independent intermediate	3297	GEMIN6(0), GEMIN7(0), STRAP(0)	0.999999	0.999997	NA	NA	NA	NA	NA	NA	NA	NA	NA	NA	1	0.980718	0.999995
Sarcoglycan-sarcospan complex SG-SPN	343	SSPN(1), SGCA(0), SGCB(0), SGCD(0), SGCG(0)	0.999999	0.999997	NA	NA	NA	NA	NA	NA	NA	NA	NA	NA	1	0.999994	0.999995
DNA ligase IV-XRCC4-PNK complex	350	XRCC4(1), LIG4(0), PNKP(0)	0.999999	0.999997	NA	NA	NA	NA	NA	0.999985	0.999994	0.999992	NA	NA	1	0.999994	0.999995
COG complex	3522	COG1(0), COG2(0), COG3(0), COG4(0), COG5(0), COG7(0), COG8(0)	0.999999	0.999997	NA	NA	NA	NA	NA	NA	0.999994	NA	0.999917	NA	1	0.923547	0.999995
Tetrameric COG subcomplex	3525	COG5(0), COG7(0), COG8(0)	0.999999	0.999997	NA	NA	NA	NA	NA	NA	NA	NA	0.999917	NA	1	0.999994	0.999995
Ternary COG subcomplex	3529	COG5(0), COG7(0)	0.999999	0.999997	NA	NA	NA	NA	NA	NA	NA	NA	NA	NA	1	0.961086	0.999995
DNA ligase IV-condensin complex	353	LIG4(0), SMC2(0), SMC4(0)	0.999999	0.999997	0.999981	0.915663	0.514	0.948255	0.873558	NA	NA	0.999992	0.999917	NA	1	0.999994	0.999995
Binary COG subcomplex	3530	COG5(0), COG7(0)	0.999999	0.999997	NA	NA	NA	NA	NA	NA	NA	NA	NA	NA	1	0.961086	0.999995
COG1-COG8 subcomplex	3532	COG1(0), COG8(0)	0.999999	0.999997	NA	NA	NA	NA	NA	NA	NA	NA	NA	NA	1	0.999994	0.999995
COG2-COG3-COG4 subcomplex	3544	COG2(0), COG3(0), COG4(0)	0.999999	0.999997	NA	NA	NA	NA	NA	NA	0.999994	NA	0.999917	NA	1	0.999994	0.999995
COG5-COG6-COG7 subcomplex	3545	COG5(0), COG7(0)	0.999999	0.999997	NA	NA	NA	NA	NA	NA	NA	NA	NA	NA	1	0.961086	0.999995
COG1-COG8-COG2-COG3-COG4 subcomplex	3551	COG1(0), COG2(0), COG3(0), COG4(0), COG8(0)	0.999999	0.999997	NA	NA	NA	NA	NA	NA	0.999994	NA	0.999917	NA	1	0.999994	0.999995
COG1-COG8-COG5-COG6-COG7 subcomplex	3552	COG1(0), COG5(0), COG7(0), COG8(0)	0.999999	0.999997	NA	NA	NA	NA	NA	NA	NA	NA	0.999917	NA	1	0.916008	0.999995
COG complex	3556	COG1(0), COG2(0), COG3(0), COG4(0), COG5(0), COG7(0), COG8(0)	0.999999	0.999997	NA	NA	NA	NA	NA	NA	0.999994	NA	0.999917	NA	1	0.923547	0.999995
DNA ligase IV-XRCC4-XLF complex	359	XRCC4(1), LIG4(0), NHEJ1(0)	0.999999	0.999997	NA	NA	NA	NA	NA	NA	NA	NA	NA	NA	1	0.999994	0.999995
AP1 adaptor complex	36	AP1B1(0), AP1G1(0), AP1G2(0), AP1M1(0), AP1M2(0), AP1S1(0), AP1S2(0), AP1S3(0)	0.999999	0.999997	0.999981	NA	NA	0.968784	1	NA	NA	0.942292	0.999917	NA	1	0.999994	0.999995
Artemis-DNA-PK complex	360	PRKDC(3), DCLRE1C(0)	0.999999	0.999997	NA	NA	NA	NA	NA	NA	NA	NA	NA	NA	1	0.999994	0.999995
Artemis-DNA-PK complex	361	PRKDC(3), DCLRE1C(0)	0.999999	0.999997	NA	NA	NA	NA	NA	NA	NA	NA	NA	NA	1	0.999994	0.999995
DNA ligase III-XRCC1-PNK-DNA-pol III multiprotein complex	362	LIG3(1), PNKP(0), POLB(0), XRCC1(0)	0.999999	0.999997	0.833026	0.746151	0.984903	0.859292	1	0.999985	0.999994	0.999992	0.999917	NA	1	0.999994	0.999995
NR3C2-UBC9-SRC-1 complex	3634	NCOA1(0), NR3C2(0), UBE2I(0)	0.999999	0.999997	NA	NA	NA	NA	NA	0.999985	0.999994	NA	NA	NA	1	0.999994	0.999995
RIN1-STAM2-HRS complex	3677	HGS(0), RIN1(0), STAM2(0)	0.999999	0.999997	NA	NA	NA	NA	NA	NA	NA	0.999992	0.999917	NA	1	0.999994	0.999995
RIN1-STAM2-EGFR complex, EGF stimulated	3678	EGFR(0), RIN1(0), STAM2(0)	0.999999	0.999997	NA	NA	NA	NA	NA	NA	NA	NA	NA	NA	1	0.999994	0.999995
CHL2-BMP2 complex	3710	BMP2(0), CHRDL2(0)	0.999999	0.999997	NA	NA	NA	NA	NA	NA	NA	NA	NA	NA	1	0.824273	0.999995
CHL2-BMP2-TSG complex	3711	BMP2(0), CHRDL2(0), TWSG1(0)	0.999999	0.999997	NA	NA	NA	NA	NA	NA	NA	NA	NA	NA	1	0.999994	0.874863
Pericentrin-GCP complex	3714	PCNT(1), TUBGCP2(0), TUBGCP3(0)	NA	NA	NA	NA	NA	0.999944	0.950458	NA	NA	NA	0.999917	NA	1	0.999994	0.999995
SKI-SMAD3 hexameric complex	3733	SKI(1), SMAD3(0)	0.999999	0.999997	NA	NA	NA	NA	NA	NA	NA	NA	NA	NA	1	0.999994	0.999995
SKI-SMAD3-SMAD4 pentameric complex	3740	SKI(1), SMAD3(0), SMAD4(0)	0.999999	0.999997	NA	NA	NA	NA	NA	NA	NA	NA	NA	NA	1	0.999994	0.999995
CREBBP-SMAD3 hexameric complex	3750	CREBBP(0), SMAD3(0)	0.999999	0.999997	NA	NA	NA	NA	NA	NA	NA	NA	NA	NA	1	0.999994	0.999995
CREBBP-SMAD3-SMAD4 pentameric complex	3754	CREBBP(0), SMAD3(0), SMAD4(0)	0.999999	0.999997	NA	NA	NA	NA	NA	NA	NA	NA	NA	NA	1	0.999994	0.999995
MutL-alpha complex	379	MLH1(0), PMS2(0)	0.999999	0.999997	NA	NA	NA	NA	NA	NA	NA	NA	NA	NA	1	0.999994	0.999995
MutL-beta complex	380	MLH1(0), PMS1(0)	0.999999	0.999997	NA	NA	NA	NA	NA	NA	NA	NA	NA	NA	1	0.999994	0.999995
Ubiquitin E3 ligase (UBADC1, RNF123)	386	RNF123(0), UBAC1(0)	0.999999	0.999997	NA	NA	NA	NA	NA	0.999985	0.999994	NA	NA	NA	1	0.999994	0.999995
Ubiquitin E3 ligase (SKP1A, FBXW2, CUL1)	390	CUL1(1), FBXW2(0), SKP1(0)	0.999999	0.999997	NA	0.986064	0.927277	0.999944	1	NA	NA	0.999992	0.92389	NA	1	0.999994	0.999995
GABP(gamma)1-E2F1-DP1 complex	3900	E2F1(0), GABPB2(0), TFDP1(0)	0.999999	0.999997	NA	NA	NA	NA	NA	NA	NA	NA	NA	NA	1	0.999994	0.999995
Ternary complex (GATA4, SRF, MYOCD)	3917	GATA4(0), MYOCD(0), SRF(0)	0.999999	0.999997	NA	NA	NA	NA	NA	0.999985	0.999994	NA	NA	NA	1	0.999994	0.999995
SMAD3-SMAD4-cSKI, TGF(beta)-dependent	3959	SKI(1), SMAD3(0), SMAD4(0)	0.999999	0.999997	NA	NA	NA	NA	NA	NA	NA	NA	NA	NA	1	0.999994	0.999995
SMURF2-SMAD3-SnoN complex, TGF(beta)-dependent	3972	SKIL(0), SMAD3(0), SMURF2(0)	0.999999	0.999997	NA	NA	NA	NA	NA	NA	NA	NA	NA	NA	1	0.999994	0.999995
mTOR-RAPTOR complex	3980	MLST8(0), MTOR(0), RPTOR(0)	0.999999	0.999997	NA	NA	NA	0.999944	1	NA	0.999994	0.893079	0.999917	NA	1	0.999994	0.999995
ClpXP complex	3992	CLPP(1), CLPX(0)	0.999999	0.999997	0.883242	NA	NA	0.999944	0.902091	NA	NA	NA	NA	NA	1	0.999994	NA
PAR4-BACE1 complex	4039	PAWR(1), BACE1(0)	0.999999	0.999997	NA	NA	NA	NA	NA	NA	NA	NA	NA	NA	1	0.999994	0.999995
NRP1-VEGFR2-VEGF(165) complex	4062	KDR(0), NRP1(0), VEGFA(0)	0.999999	0.999997	NA	NA	NA	NA	NA	NA	NA	NA	NA	NA	1	0.916008	0.999995
Guanylyl cyclase, soluble (GUCY1A2, GUCY1B3)	407	GUCY1A2(1), GUCY1B3(0)	0.999999	0.999997	NA	NA	NA	NA	NA	NA	NA	NA	NA	NA	1	0.999994	0.999995
Heterotrimeric SKP1-CUL1-ROC1 complex	4072	CUL1(1), RBX1(0), SKP1(0)	0.999999	0.999997	0.999981	0.986064	0.927277	0.999944	1	NA	0.999994	0.999992	0.999917	NA	1	0.937839	0.999995
Guanylyl cyclase, soluble (GUCY1A3, GUCY1B3)	408	GUCY1A3(0), GUCY1B3(0)	0.999999	0.999997	NA	NA	NA	NA	NA	NA	NA	NA	NA	NA	1	0.999994	0.999995
SMAD6-HOXC8 complex	4089	HOXC8(0), SMAD6(0)	0.999999	0.999997	NA	NA	NA	NA	NA	NA	NA	NA	NA	NA	1	0.999994	0.999995
SMAD6-HOXA9 complex	4090	HOXA9(0), SMAD6(0)	0.999999	0.999997	NA	NA	NA	NA	NA	NA	NA	NA	NA	NA	1	0.999994	0.999995
EXO1-MLH1-PMS2 complex	415	EXO1(0), MLH1(0), PMS2(0)	0.999999	0.999997	NA	NA	NA	NA	NA	NA	NA	NA	NA	NA	1	0.999994	0.999995
HSP90-FKBP38-CAM-Ca(2+) complex	4158	CALM1(1), CALM2(1), HSP90AB1(1), CALM3(0), FKBP8(0)	0.999999	0.999997	0.999981	0.526708	NA	0.941965	1	NA	NA	0.999992	0.999917	1	1	0.995155	0.999995
Farnesyltransferase	419	FNTA(0), FNTB(0)	NA	NA	NA	NA	NA	NA	NA	NA	NA	NA	NA	NA	1	0.999994	NA
DLP1-hFIS1 complex	4200	DNM1L(0), FIS1(0)	0.999999	0.999997	NA	NA	NA	NA	NA	NA	NA	0.999992	0.999917	NA	1	0.999994	0.999995
GR-hnRNP U complex	4216	HNRNPU(2), NR3C1(0)	0.999999	0.999997	NA	NA	NA	NA	NA	0.999985	0.999994	NA	0.999917	NA	1	0.999994	0.999995
EXO1-MLH1-PMS2 complex	423	EXO1(0), MLH1(0), PMS2(0)	0.999999	0.999997	NA	NA	NA	NA	NA	NA	NA	NA	NA	NA	1	0.999994	0.999995
MSH4-MSH5-GPS2 complex	425	GPS2(0), MSH4(0), MSH5(0)	0.999999	0.999997	NA	NA	NA	NA	NA	NA	NA	NA	NA	NA	1	0.999994	0.999995
Meprin A	426	MEP1A(0), MEP1B(0)	0.999999	0.999997	NA	NA	NA	NA	NA	NA	NA	NA	NA	NA	1	0.999994	0.999995
Phosphatidylinositol 3-kinase complex (PIK3C3, PIK3R4)	429	PIK3R4(1), PIK3C3(0)	0.999999	0.999997	NA	NA	NA	NA	NA	NA	NA	NA	NA	NA	1	0.999994	0.999995
EIF3 complex (EIF3B, EIF3G, EIF3I)	4395	EIF3G(1), EIF3B(0), EIF3I(0)	0.999999	0.999997	0.369319	0.476184	0.171908	0.999944	1	0.999985	0.999994	0.738666	0.999917	NA	1	0.999994	0.999995
BP-SMAD complex	443	ERCC3(2), PSMC3(1), BACH1(0), GJB6(0), KLF10(0), MXI1(0), SMAD9(0), TGFBI(0)	0.999999	0.999997	NA	NA	0.913297	NA	0.746984	NA	NA	0.999992	0.999917	1	1	0.999994	0.999995
p32-CBF-DNA complex	4498	NFYA(1), C1QBP(0), NFYB(0), NFYC(0)	0.999999	0.999997	NA	NA	NA	0.999944	0.840547	NA	NA	NA	NA	NA	1	0.999994	0.999995
MPP4-MPP5-CRB1 complex	461	CRB1(0), MPP4(0), MPP5(0)	0.999999	0.999997	NA	NA	NA	NA	NA	NA	NA	NA	NA	NA	1	0.999994	0.999995
TFIID-beta complex	463	TAF7(1), TAF1(0), TAF10(0), TAF11(0), TAF12(0), TAF13(0), TAF4(0), TAF5(0), TAF6(0), TAF9(0), TBP(0)	0.999999	0.999997	0.849337	0.947097	0.555488	0.882235	0.762899	0.999985	0.999994	0.999992	0.999917	NA	1	0.999994	0.999995
TFIID-beta complex	469	TAF7(1), TAF1(0), TAF10(0), TAF11(0), TAF12(0), TAF13(0), TAF2(0), TAF4(0), TAF5(0), TAF6(0), TAF9(0), TBP(0)	0.999999	0.999997	0.849337	0.947097	0.555488	0.770161	0.634094	0.999985	0.999994	0.999992	0.999917	NA	1	0.999994	0.999995
Prolyl 4-hydroxylase (alpha(III)-type)	474	P4HB(2), P4HA3(0)	0.999999	0.999997	NA	NA	NA	NA	NA	NA	NA	NA	NA	NA	1	0.999994	0.999995
TFIID complex	484	TAF7(1), TAF1(0), TAF10(0), TAF11(0), TAF12(0), TAF13(0), TAF4(0), TAF5(0), TAF6(0), TAF9(0), TBP(0)	0.999999	0.999997	0.849337	0.947097	0.555488	0.882235	0.762899	0.999985	0.999994	0.999992	0.999917	NA	1	0.999994	0.999995
TFIID complex, B-cell specific	485	TAF7(1), TAF1(0), TAF10(0), TAF11(0), TAF12(0), TAF13(0), TAF4(0), TAF4B(0), TAF5(0), TAF6(0), TAF9(0), TBP(0)	0.999999	0.999997	0.999981	0.986851	0.801214	0.770161	0.634094	0.999985	0.999994	0.999992	0.999917	NA	1	0.999994	0.999995
beta(1)-AR receptosome (ADRB1-SAP97-AKAP79-PRKAR2A)	4869	DLG1(1), ADRB1(0), AKAP5(0), PRKAR2A(0)	0.999999	0.999997	0.999981	NA	NA	0.998999	1	0.999985	0.999994	0.907272	NA	NA	1	0.999994	0.999995
TFIIA complex	489	GTF2A1(0), GTF2A2(0)	0.999999	0.999997	NA	NA	NA	NA	NA	NA	NA	NA	NA	NA	1	0.999994	0.999995
TFIIA complex	490	GTF2A1(0), GTF2A2(0)	0.999999	0.999997	NA	NA	NA	NA	NA	NA	NA	NA	NA	NA	1	0.999994	0.999995
DA complex	492	TAF7(1), GTF2A1(0), GTF2A2(0), TAF1(0), TAF10(0), TAF11(0), TAF12(0), TAF13(0), TAF2(0), TAF3(0), TAF4(0), TAF5(0), TAF6(0), TAF9(0), TBP(0)	0.999999	0.999997	0.849337	0.947097	0.555488	0.999944	0.855017	0.999985	0.999994	0.999992	0.999917	NA	1	0.999994	0.999995
p97/VCP-VIMP-DERL1 complex	4997	VCP(2), DERL1(0), VIMP(0)	0.999999	0.999997	NA	NA	NA	0.999944	1	NA	NA	0.999992	0.999917	NA	1	0.999994	0.999995
TFIID complex	508	TAF7(1), TAF1(0), TAF10(0), TAF11(0), TAF12(0), TAF4(0), TAF5(0), TAF6(0), TAF9(0), TBP(0)	0.999999	0.999997	0.849337	0.947097	0.555488	0.882235	0.762899	0.999985	0.999994	0.999992	0.999917	NA	1	0.999994	0.999995
TFIID complex	509	TAF7(1), TAF1(0), TAF10(0), TAF11(0), TAF12(0), TAF13(0), TAF15(0), TAF4(0), TAF5(0), TAF6(0), TAF9(0), TBP(0)	0.999999	0.999997	0.849337	0.947097	0.555488	0.770161	0.634094	0.999985	0.999994	0.999992	0.999917	NA	1	0.999994	0.999995
RB1(hypophosphorylated)-E2F4 complex	5099	E2F4(0), RB1(0)	0.999999	0.999997	NA	NA	NA	NA	NA	0.999985	0.999994	NA	NA	NA	1	0.999994	0.999995
CyclinD3-CDK4-CDK6 complex	5100	CCND3(0), CDK4(0), CDK6(0)	0.999999	0.999997	NA	NA	NA	NA	NA	NA	NA	0.999992	0.999917	NA	1	0.999994	0.999995
CyclinD3-CDK4-CDK6-p21 complex	5101	CCND3(0), CDK4(0), CDK6(0), CDKN1A(0)	0.999999	0.999997	NA	NA	NA	NA	NA	NA	NA	0.942292	0.926198	NA	1	0.999994	0.999995
pRb2/p130-multimolecular complex (RB2, E2F4, HDAC1, SUV39H1, P300)	5118	HDAC1(1), E2F4(0), EP300(0), RBL2(0), SUV39H1(0)	0.999999	0.999997	0.96957	NA	NA	0.999944	1	0.999985	0.999994	0.999992	0.999917	NA	1	0.981428	0.999995
TFIID-beta complex	514	TAF7(1), TAF1(0), TAF10(0), TAF11(0), TAF12(0), TAF13(0), TAF4(0), TAF5(0), TAF6(0), TAF9(0), TAF9B(0), TBP(0)	0.999999	0.999997	0.999981	0.947097	0.555488	0.882235	0.762899	0.999985	0.999994	0.999992	0.999917	NA	1	0.999994	0.999995
E2F1-Rb complex	5143	E2F1(0), RB1(0)	0.999999	0.999997	NA	NA	NA	NA	NA	NA	NA	NA	NA	NA	1	0.999994	0.999995
E2F1-p107-cyclinA complex	5144	RBL1(1), CCNA2(0), E2F1(0)	0.999999	0.999997	NA	NA	NA	NA	NA	NA	NA	NA	0.744046	NA	1	0.999994	0.999995
RB1-TFAP2A complex	5146	TFAP2A(1), RB1(0)	0.999999	0.999997	NA	NA	NA	NA	NA	NA	NA	NA	NA	NA	1	0.999994	0.999995
CTFC-TAF1 complex	5153	CTCF(0), SET(0)	0.999999	0.999997	NA	NA	NA	NA	NA	NA	NA	NA	NA	NA	1	0.999994	0.999995
CTCF-nucleophosmin complex	5154	NPM1(1), CTCF(0)	0.999999	0.999997	NA	NA	NA	NA	NA	NA	NA	NA	NA	NA	1	0.999994	0.999995
E2F4-p130 complex	5160	E2F4(0), RBL2(0)	0.999999	0.999997	NA	NA	NA	NA	NA	0.999985	0.999994	NA	NA	NA	1	0.999994	0.999995
AP1G1-PACS1-FURIN complex	5165	AP1G1(0), FURIN(0), PACS1(0)	0.999999	0.999997	NA	NA	NA	NA	NA	NA	NA	0.999992	0.999917	NA	1	0.999994	0.999995
Kinase-scaffold-phosphatase complex, PKA-AKAP79-CaN	517	AKAP5(0), PPP3CA(0), PRKAR2A(0)	0.999999	0.999997	NA	NA	NA	0.565229	1	NA	NA	0.999992	NA	NA	1	0.999994	0.999995
SH3KBP1-CBLB-EGFR complex	5171	CBLB(0), EGFR(0), SH3KBP1(0)	0.999999	0.999997	NA	NA	NA	NA	NA	0.999985	0.999994	NA	NA	NA	1	0.999994	0.999995
YWHAQ-CALM1-CABIN1 complex	5189	CALM1(1), CALM2(1), YWHAQ(1), CABIN1(0), CALM3(0)	0.999999	0.999997	NA	0.588795	NA	0.458822	1	NA	NA	0.999992	0.999917	1	1	0.961086	0.999995
AMY-1-S-AKAP84-RII-beta complex	519	AKAP1(0), MYCBP(0), PRKAR2B(0)	0.999999	0.999997	NA	NA	NA	NA	NA	0.999985	0.999994	0.999992	NA	NA	1	0.999994	0.999995
TIAM1-EFNB1-EPHA2 complex	5190	EFNB1(0), EPHA2(0), TIAM1(0)	0.999999	0.999997	NA	NA	NA	NA	NA	0.999985	0.999994	NA	NA	NA	1	0.999994	0.999995
TNF-alpha/NF-kappa B signaling complex (SEC16A, CHUK, IKBKB, NFKB2, REL, IKBKG, MAP3K14, RELA, FBXW7, USP2)	5194	SEC16A(1), CHUK(0), FBXW7(0), IKBKB(0), IKBKG(0), NFKB2(0), REL(0), RELA(0), USP2(0)	0.999999	0.999997	0.999981	NA	NA	NA	NA	0.999985	0.999994	0.858389	0.999917	NA	1	0.999994	0.999995
CBP-RARA-RXRA-DNA complex, ligand stimulated	5198	CREBBP(0), RARA(0), RXRA(0)	0.999999	0.999997	NA	NA	NA	NA	NA	NA	NA	NA	NA	NA	1	0.999994	0.999995
KCNQ1 macromolecular complex	520	AKAP9(0), KCNQ1(0), PPP1CB(0), PRKACB(0), PRKAR2B(0)	0.999999	0.999997	NA	0.995803	0.960727	0.999944	1	NA	NA	0.999992	NA	NA	1	0.999994	0.999995
Polycystin-1-E-cadherin-beta-catenin complex	521	CDH1(0), CTNNB1(0), PKD1(0)	0.999999	0.999997	0.801051	NA	NA	NA	NA	NA	0.999994	NA	NA	NA	1	0.999994	0.999995
TANK-TRAF2-TRAF3 complex	5210	TANK(1), TRAF2(1), TRAF3(0)	0.999999	0.999997	NA	NA	NA	NA	NA	NA	NA	0.886818	0.891824	1	1	0.999994	0.999995
RAF1-PPP2-PIN1 complex	5211	PPP2CB(1), RAF1(1), PIN1(0), PPP2R1A(0), PPP2R2A(0)	0.999999	0.999997	0.999981	0.995803	0.786825	0.963741	1	NA	NA	0.999992	0.999917	1	1	0.999994	0.999995
Pex26-Pex6-Pex1 complex	5213	PEX1(1), PEX26(1), PEX6(0)	0.999999	0.999997	NA	NA	NA	NA	NA	NA	NA	NA	NA	1	1	0.999994	0.999995
CS-MAP3K7IP1-MAP3K7IP2 complex	5215	CS(1), TAB1(1), TAB2(0)	0.999999	0.999997	0.570658	NA	NA	NA	NA	NA	0.999994	0.81362	0.999917	1	1	0.725084	0.999995
Polycystin-1-E-cadherin-beta-catenin-Flotillin-2 complex	522	CDH1(0), CTNNB1(0), FLOT2(0), PKD1(0)	0.999999	0.999997	0.556814	NA	NA	0.948255	0.971204	NA	0.999994	NA	NA	NA	1	0.961086	0.999995
Casein kinase II (beta-dimer, alpha, alpha')	5224	CSNK2A2(1), CSNK2A1(0), CSNK2B(0)	0.999999	0.999997	0.950929	0.606875	0.0814952	0.792671	0.784261	NA	NA	0.942292	0.702633	NA	1	0.999994	0.999995
Casein kinase II (beta-dimer, alpha-dimer)	5225	CSNK2A1(0), CSNK2B(0)	0.999999	0.999997	0.999981	0.733398	0.241544	0.948255	0.930185	NA	NA	NA	0.702633	NA	1	0.999994	0.999995
REL-MAP3K8-RELA-TNIP2-PAPOLA complex	5228	PAPOLA(1), MAP3K8(0), REL(0), RELA(0), TNIP2(0)	0.999999	0.999997	NA	NA	NA	NA	NA	NA	NA	NA	NA	NA	1	0.999994	0.999995
CHUK-NFKB2-REL-IKBKG-SPAG9-NFKB1-NFKBIE-COPB2-TNIP1-NFKBIA-RELA-TNIP2 complex	5230	SPAG9(2), CHUK(0), COPB2(0), IKBKG(0), NFKB1(0), NFKB2(0), NFKBIA(0), NFKBIE(0), REL(0), RELA(0), TNIP1(0), TNIP2(0)	0.999999	0.999997	0.881192	NA	NA	NA	NA	0.999985	0.999994	0.999992	0.938286	NA	1	0.721501	0.999995
CAP(C)-CAP(E) complex	5239	SMC2(0), SMC4(0)	0.999999	0.999997	0.999981	0.915663	0.514	0.948255	0.873558	NA	NA	0.999992	0.999917	NA	1	0.999994	0.999995
XRCC1-LIG3-PNK-TDP1 complex	5243	LIG3(1), PNKP(0), TDP1(0), XRCC1(0)	0.999999	0.999997	0.833026	0.746151	0.984903	0.859292	1	0.999985	0.999994	0.999992	0.999917	NA	1	0.999994	0.999995
Dolichol-phosphate mannose (DPM) synthase	5244	DPM1(0), DPM2(0), DPM3(0)	0.999999	0.999997	NA	NA	NA	0.767616	0.855017	NA	NA	NA	NA	NA	1	0.999994	0.999995
Ku-ORC complex	5251	ORC2(0), ORC3(0), ORC4(0), ORC6(0), XRCC5(0), XRCC6(0)	0.999999	0.999997	0.999981	0.678117	0.392139	0.952891	0.859247	0.999985	0.999994	0.981358	0.96262	NA	1	0.999994	0.999995
MNK1-eIF4F complex	5253	EIF4E(1), EIF4A1(0), MKNK1(0)	0.999999	0.999997	NA	NA	NA	0.999944	1	NA	NA	0.999992	0.999917	NA	1	0.999994	0.999995
TCF4-CTNNB1-SUMO1-EP300-HADAC6 complex	5260	CTNNB1(0), EP300(0), HDAC6(0), SUMO1(0), TCF4(0)	0.999999	0.999997	0.858296	NA	NA	0.700784	1	0.999985	0.999994	NA	0.938286	NA	1	0.916008	0.999995
TCF4-CTNNB1-EP300 complex	5261	CTNNB1(0), EP300(0), TCF4(0)	0.999999	0.999997	0.801051	NA	NA	0.999944	1	0.999985	0.999994	NA	NA	NA	1	0.83178	0.999995
TCF4-CTNNB1 complex	5262	CTNNB1(0), TCF4(0)	0.999999	0.999997	NA	NA	NA	NA	NA	NA	NA	NA	NA	NA	1	0.999994	0.999995
TCF4-CTNNB1-CREBBP complex	5264	CREBBP(0), CTNNB1(0), TCF4(0)	0.999999	0.999997	0.801051	NA	NA	0.999944	1	0.999985	0.999994	NA	NA	NA	1	0.999994	0.999995
VHL-VDU1-TCEB1-TCEB2 complex	5267	TCEB2(1), TCEB1(0), USP33(0), VHL(0)	0.999999	0.999997	0.999981	NA	NA	0.999944	0.930185	NA	NA	0.999992	0.999917	NA	1	0.999994	0.999995
VHL-TCEB1-TCEB2 complex	5270	TCEB2(1), TCEB1(0), VHL(0)	0.999999	0.999997	0.999981	NA	NA	0.999944	0.930185	NA	NA	NA	0.999917	NA	1	0.999994	0.999995
VHL-TBP1-HIF1A complex	5273	PSMC3(1), HIF1A(0), VHL(0)	NA	NA	NA	NA	NA	NA	NA	NA	NA	NA	0.999917	NA	1	0.999994	0.999995
Cell-cell junction complex (ARHGAP10-CTNNA1)	5274	CTNNA1(1), ARHGAP10(0)	0.999999	0.999997	NA	NA	NA	NA	NA	0.999985	0.999994	NA	NA	NA	1	0.999994	0.999995
HIF1A-OS9-EGLN1 complex	5276	EGLN1(0), HIF1A(0), OS9(0)	0.999999	0.999997	NA	NA	NA	NA	NA	NA	NA	NA	0.999917	NA	1	0.999994	0.999995
HIF1A-OS9-EGLN3 complex	5277	EGLN3(0), HIF1A(0), OS9(0)	0.999999	0.999997	NA	NA	NA	NA	NA	NA	NA	NA	0.970976	NA	1	0.999994	0.999995
RAB9-TIP47-MPRI complex	5280	IGF2R(1), PLIN3(0), RAB9A(0)	0.999999	0.999997	NA	NA	NA	0.999944	1	NA	0.999994	0.933198	0.999917	NA	1	0.904774	0.999995
Cell-cell junction complex (CDH1-CTNNB1)	5281	CDH1(0), CTNNB1(0)	0.999999	0.999997	0.801051	NA	NA	NA	NA	NA	NA	NA	NA	NA	1	0.999994	0.999995
CAS-SRC-FAK complex	5282	BCAR1(0), PTK2(0), SRC(0)	0.999999	0.999997	NA	NA	NA	NA	NA	NA	NA	NA	NA	NA	1	0.999994	0.999995
RNA endonuclease (SEN2deltaEx8, SEN54, CLP1)	5284	CLP1(1), TSEN2(0), TSEN54(0)	0.999999	0.999997	NA	NA	NA	NA	NA	NA	NA	0.999992	0.999917	NA	1	0.999994	0.999995
LATS1-HTRA2-BIRC4 complex	5317	HTRA2(0), LATS1(0), XIAP(0)	0.999999	0.999997	NA	NA	NA	NA	NA	NA	NA	0.999992	0.999917	NA	1	0.979811	0.999995
CDH1-SKP2 complex	5320	CDH1(0), SKP2(0)	0.999999	0.999997	NA	NA	NA	NA	NA	NA	NA	NA	NA	NA	1	0.999994	0.999995
IMP3-IMP4-MPP10 complex	533	MPHOSPH10(1), IMP3(0), IMP4(0)	0.999999	0.999997	NA	NA	NA	0.482863	1	NA	NA	NA	0.999917	NA	1	0.999994	0.999995
YY1-MDM2-p53 complex	5331	MDM2(0), TP53(0), YY1(0)	0.999999	0.999997	0.999981	0.960993	0.810533	0.999944	1	0.999985	0.999994	0.999992	0.999917	NA	1	0.999994	0.999995
ELMO1-DOCK1 complex	5337	DOCK1(0), ELMO1(0)	0.999999	0.999997	NA	NA	NA	NA	NA	NA	NA	NA	NA	NA	1	0.999994	0.999995
ELMO1-DOCK2 complex	5341	DOCK2(0), ELMO1(0)	0.999999	0.999997	NA	NA	NA	NA	NA	NA	NA	NA	NA	NA	1	0.980718	0.999995
ELMO1-DOCK1-RAC1 complex	5342	DOCK1(0), ELMO1(0), RAC1(0)	0.999999	0.999997	NA	NA	NA	NA	NA	NA	NA	NA	NA	NA	1	0.999994	0.999995
ELMO1-DOCK1-CRKII complex	5343	CRK(0), DOCK1(0), ELMO1(0)	0.999999	0.999997	NA	NA	NA	NA	NA	NA	NA	NA	NA	NA	1	0.999994	0.999995
THRB-RXRB complex	5367	RXRB(0), THRB(0)	0.999999	0.999997	NA	NA	NA	NA	NA	NA	NA	NA	NA	NA	1	0.999994	0.999995
Grancalcin-sorcin complex	5371	GCA(0), SRI(0)	0.999999	0.999997	0.999981	NA	NA	NA	NA	NA	NA	NA	NA	NA	1	0.999994	0.999995
EGR-EP300 complex	5375	EGR1(0), EP300(0)	0.999999	0.999997	NA	NA	NA	NA	NA	NA	NA	NA	NA	NA	1	0.941616	0.999995
RNA-induced silencing complex, RISC	5377	AGO2(1), DICER1(1), TARBP2(0)	0.999999	0.999997	NA	NA	NA	0.796271	1	NA	0.999994	NA	NA	1	1	0.999994	0.999995
TRBP containing complex (DICER, TRBP, AGO2, RPL7A, EIF6, MOV10)	5378	RPL7A(2), AGO2(1), DICER1(1), MOV10(1), EIF6(0), TARBP2(0)	0.999999	0.999997	0.90698	NA	0.992446	0.882235	1	0.999985	0.999994	0.999992	0.980981	1	1	0.999994	0.999995
RNA-induced silencing complex, RISC	5381	AGO2(1), DICER1(1), TARBP2(0)	0.999999	0.999997	NA	NA	NA	0.796271	1	NA	0.999994	NA	NA	1	1	0.999994	0.999995
RAG1-RAG2 tetramer complex	5384	RAG1(0), RAG2(0)	0.999999	0.999997	NA	NA	NA	NA	NA	NA	NA	NA	NA	NA	1	0.999994	0.999995
SERPINA1-ELA2 complex	5388	ELANE(0), SERPINA1(0)	0.999999	0.999997	NA	NA	NA	NA	NA	NA	NA	NA	NA	NA	1	0.999994	0.999995
SERPINA3-CTSG complex	5389	CTSG(0), SERPINA3(0)	0.999999	0.999997	NA	NA	NA	NA	NA	NA	NA	NA	NA	NA	1	0.999994	0.999995
SERPINA1-CTSG complex	5391	CTSG(0), SERPINA1(0)	0.999999	0.999997	NA	NA	NA	NA	NA	NA	NA	NA	NA	NA	1	0.999994	0.999995
BRCC complex	5400	BRCA1(2), BRCA2(0), BRCC3(0), BRE(0), RAD51(0)	0.999999	0.999997	0.999981	NA	NA	0.941621	0.937459	NA	NA	0.843397	0.999917	NA	1	0.938771	0.999995
PLEKHM2-KIF5B complex	5401	KIF5B(0), PLEKHM2(0)	0.999999	0.999997	NA	NA	NA	NA	NA	NA	0.999994	0.999992	NA	NA	1	0.999994	0.999995
NGF-TrkA complex	5407	NGF(0), NTRK1(0)	0.999999	0.999997	NA	NA	NA	NA	NA	NA	NA	NA	NA	NA	1	0.999994	0.999995
TIAM1-GRIN1 complex	5409	GRIN1(1), TIAM1(0)	0.999999	0.999997	NA	NA	NA	NA	NA	NA	NA	NA	NA	NA	1	0.999994	0.999995
IGF1-IGFBP3-ALS complex	541	IGF1(0), IGFALS(0), IGFBP3(0)	0.999999	0.999997	NA	NA	NA	NA	NA	NA	NA	NA	NA	NA	1	0.999994	0.999995
HTR1A-HTR1B complex	5416	HTR1A(0), HTR1B(0)	0.999999	0.999997	NA	NA	NA	NA	NA	NA	NA	NA	NA	NA	1	0.999994	0.999995
GABBR2-HTR1A complex	5418	GABBR2(0), HTR1A(0)	0.999999	0.999997	NA	NA	NA	NA	NA	NA	NA	NA	NA	NA	1	0.999994	0.999995
HTR1A-GPR26 complex	5419	GPR26(0), HTR1A(0)	0.999999	0.999997	NA	NA	NA	NA	NA	NA	NA	NA	NA	NA	1	0.999994	0.999995
HTR1A-EDG1 complex	5422	HTR1A(0), S1PR1(0)	0.999999	0.999997	NA	NA	NA	NA	NA	NA	NA	NA	NA	NA	1	0.999994	0.999995
HSP70-BAG5-PARK2 complex	5423	HSPA4(2), BAG5(0), PARK2(0)	0.999999	0.999997	NA	NA	NA	NA	NA	NA	NA	NA	NA	NA	1	0.999994	0.999995
NGF-p75 complex	5424	NGF(0), NGFR(0)	0.999999	0.999997	NA	NA	NA	NA	NA	NA	NA	NA	NA	NA	1	0.939999	0.999995
MED18-MED20-MED29 mediator subcomplex	5451	MED20(1), MED18(0), MED29(0)	0.999999	0.999997	NA	NA	NA	NA	NA	NA	NA	0.999992	NA	NA	1	0.95509	0.999995
I(kappa)B(alpha)-NF(kappa)Bp50-NF(kappa)Bp65 complex	5464	NFKB1(0), NFKBIA(0), RELA(0)	0.999999	0.999997	NA	NA	NA	NA	NA	NA	NA	NA	NA	NA	1	0.999994	0.999995
IKB(epsilon)-RELA-cREL complex	5465	NFKBIE(0), REL(0), RELA(0)	0.999999	0.999997	NA	NA	NA	NA	NA	NA	NA	NA	NA	NA	1	0.999994	0.999995
IKB(alpha)-RELA-cREL complex	5467	NFKBIA(0), REL(0), RELA(0)	0.999999	0.999997	NA	NA	NA	NA	NA	NA	NA	NA	NA	NA	1	0.999994	0.999995
FAS-FADD-CASP8 complex	5473	CASP8(1), FADD(0), FAS(0)	0.999999	0.999997	NA	NA	NA	NA	NA	NA	NA	0.746489	NA	NA	1	0.999994	0.999995
MURR1-NF(kappa)Bp65-IKBA complex	5475	COMMD1(0), NFKBIA(0), RELA(0)	0.999999	0.999997	NA	NA	NA	NA	NA	NA	NA	NA	NA	NA	1	0.999994	0.999995
IKBA-NF(kappa)Bp65-NF(kappa)Bp50 complex	5492	NFKB1(0), NFKBIA(0), RELA(0)	0.999999	0.999997	NA	NA	NA	NA	NA	NA	NA	NA	NA	NA	1	0.999994	0.999995
NOS3-CAV1-NOSTRIN complex	550	CAV1(0), NOS3(0), NOSTRIN(0)	0.999999	0.999997	NA	NA	NA	NA	NA	NA	NA	NA	NA	NA	1	0.999994	0.999995
TDT-TDIF2-core-histone complex	551	DNTT(0), DNTTIP2(0)	0.999999	0.999997	NA	NA	NA	NA	NA	NA	NA	NA	NA	NA	1	0.999994	0.999995
BMI1-HPH1-HPH2 complex	5518	BMI1(0), PHC1(0), PHC2(0)	0.999999	0.999997	NA	NA	NA	NA	NA	NA	NA	NA	NA	NA	1	0.999994	0.999995
EED-EZH polycomb complex	5521	EED(0), EZH2(0)	0.999999	0.999997	0.999981	NA	NA	0.759922	1	NA	NA	NA	NA	NA	1	0.999994	0.999995
CALM1-FKBP38-BCL2 complex	5526	CALM1(1), CALM2(1), BCL2(0), CALM3(0), FKBP8(0)	0.999999	0.999997	NA	0.651479	NA	0.999944	1	NA	NA	0.999992	0.999917	1	1	0.995155	0.999995
TRAF2-cIAP1/BIRC2 complex	5529	TRAF2(1), BIRC2(0)	0.999999	0.999997	NA	NA	NA	NA	NA	NA	NA	0.999992	0.875916	NA	1	0.995155	0.999995
Tumor necrosis factor receptor 1 signaling complex	5531	TRAF2(1), BIRC2(0), TNFRSF1A(0), TRADD(0)	0.999999	0.999997	NA	NA	NA	NA	NA	NA	NA	0.999992	0.999917	NA	1	0.999994	0.999995
PLCB1-PARD3-PARD6A complex	5534	PARD3(3), PARD6A(0), PLCB1(0)	0.999999	0.999997	NA	NA	NA	NA	NA	0.999985	0.999994	NA	NA	NA	1	0.999994	0.999995
PLCB3-PARD3-PARD6A complex	5535	PARD3(3), PLCB3(1), PARD6A(0)	0.999999	0.999997	NA	NA	NA	NA	NA	NA	NA	NA	NA	1	1	0.999994	0.999995
TRAF2-TRADD complex	5540	TRAF2(1), TRADD(0)	0.999999	0.999997	NA	NA	NA	NA	NA	NA	NA	NA	NA	NA	1	0.999994	0.999995
Ternary complex (TRAF2, FADD, TRADD)	5541	TRAF2(1), FADD(0), TRADD(0)	0.999999	0.999997	NA	NA	NA	NA	NA	NA	NA	NA	NA	NA	1	0.999994	0.999995
CDC2-PCNA-CCNB1-GADD45A complex	5544	PCNA(2), CCNB1(0), CDK1(0), GADD45A(0)	0.999999	0.999997	0.999981	0.999422	0.955703	0.999944	0.893004	NA	NA	0.999992	0.938234	NA	1	0.999994	0.999995
CDC2-PCNA-CCNB1-GADD45B complex	5545	PCNA(2), CCNB1(0), CDK1(0), GADD45B(0)	0.999999	0.999997	0.999981	0.999422	0.955703	0.999944	0.893004	NA	NA	0.999992	0.989331	NA	1	0.999994	0.999995
IL-12 heterodimer complex	5548	IL12A(0), IL12B(0)	0.999999	0.999997	NA	NA	NA	NA	NA	NA	NA	NA	NA	NA	1	0.999994	0.999995
CDK2-CCNA2 complex	5556	CCNA2(0), CDK2(0)	0.999999	0.999997	NA	NA	NA	NA	NA	NA	NA	NA	0.999917	NA	1	0.999994	0.999995
PAR6-CDC42 complex	5558	CDC42(0), PARD6B(0)	0.999999	0.999997	NA	NA	NA	NA	NA	NA	NA	NA	NA	NA	1	0.911412	0.999995
CDC2-CCNA2-CDK2 complex	5559	CCNA2(0), CDK1(0), CDK2(0)	0.999999	0.999997	NA	NA	NA	0.875769	0.644683	NA	NA	0.999992	0.999917	NA	1	0.999994	0.999995
CDK2-CCNE1 complex	5560	CCNE1(0), CDK2(0)	0.999999	0.999997	NA	NA	NA	NA	NA	0.999985	0.999994	NA	NA	NA	1	0.999994	0.999995
LMO4-gp130 complex	5564	IL6ST(0), JAK1(0), LMO4(0), PTPN11(0), SOCS3(0)	0.999999	0.999997	NA	NA	NA	NA	1	NA	NA	0.999992	NA	NA	1	0.999994	0.999995
Stat1-alpha-dimer-CBP DNA-protein complex	5573	CREBBP(0), STAT1(0)	0.999999	0.999997	NA	NA	NA	NA	NA	0.999985	0.999994	NA	NA	NA	1	0.999994	0.999995
CNTF-CNTFR-gp130-LIFR complex	5579	CNTF(0), CNTFR(0), IL6ST(0), LIFR(0)	0.999999	0.999997	NA	NA	NA	NA	NA	NA	NA	NA	NA	NA	1	0.999994	0.999995
Channel complex TRPM6-TRPM7	558	TRPM6(0), TRPM7(0)	0.999999	0.999997	NA	NA	NA	NA	NA	NA	NA	NA	NA	NA	1	0.999994	0.999995
LINC core complex	5593	RBBP4(1), LIN52(0), LIN54(0), LIN9(0)	0.999999	0.999997	0.999981	NA	NA	NA	NA	0.999985	0.999994	0.999992	0.999917	NA	1	0.999994	0.999995
LINC complex, quiescent cells	5596	RBBP4(1), E2F4(0), LIN52(0), LIN54(0), LIN9(0), RBL2(0)	0.999999	0.999997	0.999981	NA	NA	NA	NA	0.999985	0.999994	0.999992	0.999917	NA	1	0.999994	0.999995
Emerin-actin-NMI-(alphaII)spectrin complex	5606	SPTAN1(1), ACTB(0), EMD(0), NMI(0)	0.999999	0.999997	NA	NA	NA	0.871387	0.742225	0.999985	0.999994	0.999992	0.999917	NA	1	0.999994	0.999995
Emerin-actin-NMI complex	5607	ACTB(0), EMD(0), NMI(0)	0.999999	0.999997	NA	NA	NA	NA	NA	NA	NA	NA	NA	NA	1	0.999994	0.999995
Emerin regulatory complex	5609	HIST1H1A(2), HDAC1(1), LMO7(1), RBL1(1), ACTB(0), BANF1(0), EMD(0), HDAC3(0), HIST1H3D(0), HIST1H3J(0)	0.999999	0.999997	0.96957	NA	NA	0.999944	1	0.999985	0.999994	0.907272	0.999917	1	1	0.721501	0.999995
LSm1-7 complex	561	LSM3(1), LSM7(1), LSM1(0), LSM2(0), LSM4(0), LSM5(0), LSM6(0)	0.999999	0.999997	NA	NA	NA	0.740694	0.624763	NA	NA	0.858389	0.999917	1	1	0.999994	0.999995
LSm2-8 complex	562	LSM3(1), LSM7(1), LSM2(0), LSM4(0), LSM5(0), LSM6(0), NAA38(0)	0.999999	0.999997	NA	NA	NA	0.740694	0.624763	NA	NA	0.858389	0.999917	1	1	0.999994	0.999995
HSP90-CIP1-FKBPL complex	5622	HSP90AA1(3), CDKN1A(0), FKBPL(0)	0.999999	0.999997	NA	NA	NA	NA	NA	NA	NA	0.999992	0.999917	NA	1	0.999994	0.999995
PSD95-FYN-NR2A complex	5641	FYN(1), DLG4(0), GRIN2A(0)	0.999999	0.999997	NA	NA	NA	NA	NA	NA	NA	NA	NA	NA	1	0.999994	0.999995
FARP2-NRP1-PlexinA4 complex	5649	FARP2(2), NRP1(0), PLXNA4(0)	0.999999	0.999997	NA	NA	NA	NA	NA	NA	NA	NA	NA	NA	1	0.999994	0.999995
SEMA4A-PlexinD1 complex	5654	PLXND1(0), SEMA4A(0)	0.999999	0.999997	NA	NA	NA	NA	NA	NA	NA	NA	NA	NA	1	0.999994	0.999995
Ternary complex (LRRC7, CAMK2a, ACTN4)	5655	ACTN4(2), CAMK2A(0), LRRC7(0)	0.999999	0.999997	NA	NA	NA	NA	NA	NA	NA	NA	NA	NA	1	0.999994	0.999995
CEBPE-E2F1-RB1 complex	5656	CEBPE(0), E2F1(0), RB1(0)	0.999999	0.999997	NA	NA	NA	NA	NA	NA	NA	NA	NA	NA	1	0.999994	0.999995
TRIM27-RB1 complex	5663	RB1(0), TRIM27(0)	0.999999	0.999997	NA	0.986064	0.984903	NA	NA	NA	NA	NA	0.971217	NA	1	0.999994	NA
hRAD51C-hXRCC3 complex	5683	XRCC2(1), RAD51(0)	0.999999	0.999997	NA	NA	NA	NA	NA	NA	NA	NA	NA	NA	1	0.999994	0.999995
Membrane protein complex (DERL1, SELS, VCP)	5684	VCP(2), DERL1(0), VIMP(0)	0.999999	0.999997	NA	NA	NA	0.999944	1	NA	NA	0.999992	0.999917	NA	1	0.999994	0.999995
Membrane protein complex (VCP, UFD1L, SEC61B)	5685	VCP(2), SEC61B(1), UFD1L(1)	0.999999	0.999997	0.944026	NA	NA	0.786263	0.748669	0.999985	0.999994	0.999992	0.903982	1	1	0.558529	0.999995
SEMA6D-PlexinA1-NRP1 complex	5689	NRP1(0), PLXNA1(0), SEMA6D(0)	0.999999	0.999997	NA	NA	NA	0.515173	0.859573	NA	NA	NA	NA	NA	1	0.961086	0.999995
VEGFA(165)-KDR-NRP1 complex	5696	KDR(0), NRP1(0), VEGFA(0)	0.999999	0.999997	NA	NA	NA	NA	NA	NA	NA	NA	NA	NA	1	0.916008	0.999995
VEGFA(165)-VEGFR2-NRP1 complex	5698	KDR(0), NRP1(0), VEGFA(0)	0.999999	0.999997	NA	NA	NA	NA	NA	NA	NA	NA	NA	NA	1	0.916008	0.999995
NRP1-VEGF(165/121) complex	5701	NRP1(0), VEGFA(0)	0.999999	0.999997	NA	NA	NA	NA	NA	NA	NA	NA	NA	NA	1	0.999994	0.999995
ArgBP2a-CBL-PTK2B complex	5709	CBL(0), PTK2B(0), SORBS2(0)	0.999999	0.999997	NA	NA	NA	NA	NA	NA	NA	NA	NA	NA	1	0.999994	0.999995
FAK-beta5 integrin complex, VEGF induced	5712	ITGB5(0), PTK2(0)	0.999999	0.999997	NA	NA	NA	NA	NA	NA	NA	NA	NA	NA	1	0.999994	0.999995
SH3P2/OSTF1-CBL-SRC complex	5713	CBL(0), OSTF1(0), SRC(0)	0.999999	0.999997	0.999981	NA	NA	NA	NA	NA	NA	NA	NA	NA	1	0.999994	0.999995
eNOS-CAV1 complex	5714	CAV1(0), NOS3(0)	0.999999	0.999997	NA	NA	NA	NA	NA	NA	NA	NA	NA	NA	1	0.999994	0.999995
eNOS-HSP90 complex, VEGF induced	5716	HSP90AA1(3), NOS3(0)	0.999999	0.999997	NA	NA	NA	NA	NA	NA	NA	NA	NA	NA	1	0.999994	0.999995
CIN85-CBL complex	5720	CBL(0), SH3KBP1(0)	0.999999	0.999997	NA	NA	NA	NA	NA	NA	NA	NA	NA	NA	1	0.999994	0.999995
CIN85-CBL-SH3GL2 complex	5721	CBL(0), SH3GL2(0), SH3KBP1(0)	0.999999	0.999997	NA	NA	NA	NA	NA	NA	NA	NA	NA	NA	1	0.999994	0.999995
CIN85-SH3GL3-CBL complex	5724	SH3GL3(1), CBL(0), SH3KBP1(0)	0.999999	0.999997	NA	NA	NA	NA	NA	NA	NA	NA	NA	NA	1	0.999994	0.999995
NRP1-VEGFC complex, heparin dependent	5731	NRP1(0), VEGFC(0)	0.999999	0.999997	NA	NA	NA	NA	NA	NA	NA	NA	NA	NA	1	0.999994	0.999995
NRP2-VEGFC complex	5732	NRP2(0), VEGFC(0)	0.999999	0.999997	NA	NA	NA	NA	NA	NA	NA	NA	NA	NA	1	0.999994	0.999995
NRP2-VEGFD complex, heparin dependent	5733	FIGF(0), NRP2(0)	0.999999	0.999997	NA	NA	NA	NA	NA	NA	NA	NA	NA	NA	1	0.999994	0.999995
NRP1-VEGFD complex, heparin dependent	5734	FIGF(0), NRP1(0)	0.999999	0.999997	NA	NA	NA	NA	NA	NA	NA	NA	NA	NA	1	0.999994	0.999995
TGF-beta receptor-SMAD3 complex	5735	SMAD3(0), TGFBR1(0), TGFBR2(0)	0.999999	0.999997	NA	NA	NA	NA	NA	NA	NA	0.999992	NA	NA	1	0.999994	0.999995
Pre-initiation complex (PIC)	5736	POLR2A(3), ACTB(0), TBP(0)	0.999999	0.999997	0.813079	NA	NA	NA	NA	NA	NA	0.999992	0.999917	NA	1	0.999994	0.999995
NRP2-VEGFR3 complex	5740	FLT4(0), NRP2(0)	0.999999	0.999997	NA	NA	NA	NA	NA	NA	NA	NA	NA	NA	1	0.999994	0.999995
MRIT complex	5749	CASP8(1), BCL2L1(0), CFLAR(0)	0.999999	0.999997	NA	NA	NA	NA	NA	NA	NA	0.999992	NA	NA	1	0.999994	0.999995
PLXNA4-RANBPM complex	5760	RANBP9(1), PLXNA4(0)	0.999999	0.999997	NA	NA	NA	NA	NA	NA	NA	NA	NA	NA	1	NA	NA
CRMP-MICAL-PlexinA1 complex, induced by SEMA3A	5762	CRMP1(0), MICAL1(0), PLXNA1(0)	0.999999	0.999997	NA	NA	NA	NA	NA	NA	NA	NA	NA	NA	1	0.999994	0.999995
RUNX1-CBF-beta-DNA complex	5770	CBFB(0), RUNX1(0)	0.999999	0.999997	NA	NA	NA	NA	NA	NA	NA	NA	NA	NA	1	0.999994	0.999995
ZO1-(beta)cadherin-(VE)cadherin-VEGFR2 complex	5772	TJP1(2), CDH5(0), CTNNB1(0), KDR(0)	0.999999	0.999997	NA	NA	NA	0.999944	1	0.999985	0.999994	NA	0.999917	NA	1	0.999994	0.999995
Death induced signaling complex II (FADD, CASP8, CFLAR), cytosolic, CD95L induced	5798	CASP8(1), CFLAR(0), FADD(0)	0.999999	0.999997	NA	NA	NA	NA	NA	NA	NA	NA	NA	NA	1	0.999994	0.999995
Death induced signaling complex DISC (FAS, FADD, CASP8, CFLAR), membrane-associated, CD95L induced	5799	CASP8(1), CFLAR(0), FADD(0), FAS(0)	0.999999	0.999997	NA	NA	NA	NA	NA	NA	NA	0.746489	NA	NA	1	0.999994	0.999995
SMRT complex	58	NCOR2(1), GPS2(0), HDAC3(0), TBL1X(0), TBL1XR1(0)	0.999999	0.999997	NA	NA	NA	0.998999	1	NA	0.999994	NA	NA	NA	1	0.999994	0.999995
Death-inducing signaling complex DISC (type I cells associated), stimulated	5800	CASP8(1), FADD(0), FAS(0)	0.999999	0.999997	NA	NA	NA	NA	NA	NA	NA	0.746489	NA	NA	1	0.999994	0.999995
PGAM5-KEAP1-NRF2 complex	5805	KEAP1(0), NFE2L2(0), PGAM5(0)	0.999999	0.999997	NA	NA	NA	NA	NA	NA	NA	NA	0.999917	NA	1	0.999994	0.999995
GABAA receptor	5809	GABRA1(0), GABRB2(0), GABRG2(0)	0.999999	0.999997	NA	NA	NA	NA	NA	NA	NA	NA	NA	NA	1	0.999994	0.999995
Apoptosome-procaspase 9 complex	5816	CASP9(1), APAF1(0), CYCS(0)	0.999999	0.999997	NA	NA	NA	NA	NA	NA	NA	NA	NA	NA	1	0.999994	0.999995
MCL1-BAK1 complex	5823	BAK1(1), MCL1(0)	0.999999	0.999997	NA	NA	NA	NA	1	NA	NA	NA	NA	NA	1	0.999994	0.999995
IKBKG-IKBKB complex	5828	IKBKB(0), IKBKG(0)	NA	NA	NA	NA	NA	NA	NA	0.999985	0.999994	0.999992	NA	NA	1	0.999994	0.999995
DJ-1-SNCA complex, high molecular weight complex	5830	PARK7(0), SNCA(0)	0.999999	0.999997	NA	NA	NA	NA	NA	NA	NA	NA	NA	NA	1	0.999994	0.999995
PINK1-MIRO2-Milton complex	5832	PINK1(0), RHOT2(0), TRAK1(0)	0.999999	0.999997	NA	NA	NA	NA	NA	NA	NA	NA	NA	NA	1	0.999994	0.999995
MIRO2-Milton complex	5836	RHOT2(0), TRAK1(0)	0.999999	0.999997	NA	NA	NA	NA	NA	NA	NA	NA	NA	NA	1	0.999994	0.999995
PPD complex	5837	PARK2(0), PARK7(0), PINK1(0)	0.999999	0.999997	NA	NA	NA	NA	NA	NA	NA	NA	NA	NA	1	0.999994	0.999995
I-kappa-B kinase (IKK) complex	5844	CHUK(0), IKBKB(0), IKBKG(0)	NA	NA	NA	NA	NA	NA	NA	0.999985	0.999994	0.999992	NA	NA	1	0.999994	0.999995
AK2-FADD-caspase-10 (AFAC10) complex	5856	AK2(1), CASP10(0), FADD(0)	0.999999	0.999997	NA	NA	NA	NA	NA	NA	NA	NA	NA	NA	1	NA	0.999995
FAS-FADD-CASP8-CASP10 complex	5859	CASP8(1), CASP10(0), FADD(0), FAS(0)	0.999999	0.999997	NA	NA	NA	NA	NA	NA	NA	0.746489	NA	NA	1	0.999994	0.999995
FAS-FADD-CASP8 complex	5860	CASP8(1), FADD(0), FAS(0)	0.999999	0.999997	NA	NA	NA	NA	NA	NA	NA	0.746489	NA	NA	1	0.999994	0.999995
FAS-FADD-CASP10 complex	5861	CASP10(0), FADD(0), FAS(0)	0.999999	0.999997	NA	NA	NA	NA	NA	NA	NA	NA	NA	NA	1	0.999994	0.999995
FE65-TSHZ3-HDAC1 complex	5870	HDAC1(1), APBB1(0), TSHZ3(0)	0.999999	0.999997	NA	NA	NA	NA	NA	0.999985	0.999994	NA	NA	NA	1	0.999994	0.999995
KSR1-RAF1-MEK complex	5920	RAF1(1), KSR1(0), MAP2K2(0)	0.999999	0.999997	NA	NA	NA	NA	NA	0.999985	0.999994	NA	NA	NA	1	0.999994	0.999995
KSR1-BRAF-MEK complex	5921	BRAF(0), KSR1(0), MAP2K2(0)	0.999999	0.999997	NA	NA	NA	NA	NA	0.999985	0.999994	NA	NA	NA	1	0.999994	0.999995
RAF1-CNK1 complex, RAS stimulated	5924	RAF1(1), CNKSR1(0)	0.999999	0.999997	NA	NA	NA	NA	NA	NA	NA	NA	NA	NA	1	0.908319	0.999995
BRAF-CNK1 complex, not RAS stimulated	5925	BRAF(0), CNKSR1(0)	NA	NA	NA	NA	NA	NA	NA	NA	NA	NA	NA	NA	1	0.999994	NA
CNK1-SRC-RAF1 complex	5928	RAF1(1), CNKSR1(0), SRC(0)	0.999999	0.999997	NA	NA	NA	NA	NA	0.999985	0.999994	NA	NA	NA	1	0.999994	0.999995
LRRK2-CHIP-HSP90 complex	5980	HSP90AB1(1), LRRK2(0), STUB1(0)	0.999999	0.999997	0.999981	NA	NA	0.770161	1	0.999985	0.999994	0.999992	0.999917	NA	1	0.999994	0.999995
LRRK2-FADD-CASP8	5991	CASP8(1), FADD(0), LRRK2(0)	0.999999	0.999997	NA	NA	NA	NA	NA	NA	NA	NA	NA	NA	1	0.916008	0.999995
Interferon-stimulated gene factor 3 transcription complex ISGF3	60	IRF9(0), STAT1(0), STAT2(0)	0.999999	0.999997	NA	NA	NA	NA	NA	NA	NA	NA	NA	NA	1	0.999994	0.999995
UBC13-UEV1a complex	6025	UBE2N(1), UBE2V1(0)	0.999999	0.999997	NA	NA	NA	NA	NA	NA	NA	0.999794	0.926198	NA	1	0.999994	0.999995
DISC-FEZ1 complex	6041	DISC1(0), FEZ1(0)	0.999999	0.999997	NA	NA	NA	NA	NA	NA	NA	NA	NA	NA	1	0.999994	0.999995
DISC-FEZ1-F-actin complex	6043	DISC1(0), FEZ1(0)	0.999999	0.999997	NA	NA	NA	NA	NA	NA	NA	NA	NA	NA	1	0.999994	0.999995
	6045	DISC1(0), MLC1(0)	0.999999	0.999997	NA	NA	NA	NA	NA	NA	NA	NA	NA	NA	1	0.999994	0.999995
	6046	DISC1(0), PDE4B(0)	0.999999	0.999997	NA	NA	NA	NA	NA	NA	NA	NA	NA	NA	1	0.999994	0.999995
TIM (TIMM17ab, TIMM23, TIMM44) complex, mitochondrial	605	TIMM17A(0), TIMM17B(0), TIMM44(0)	0.999999	0.999997	NA	NA	NA	0.534985	1	NA	NA	NA	NA	NA	1	0.999994	0.999995
LKB1-STRAD-MO25 complex	6053	CAB39(0), STK11(0), STRADA(0)	NA	NA	NA	NA	NA	NA	NA	NA	NA	NA	NA	NA	1	0.999994	NA
MSL complex	610	KANSL1(0), KAT8(0), MSL2(0), MSL3(0)	0.999999	0.999997	NA	NA	NA	NA	NA	0.999985	0.999994	NA	NA	NA	1	0.999994	0.999995
CTF18-CTF8-DCC1 complex	612	CHTF18(0), DSCC1(0)	0.999999	0.999997	NA	NA	NA	NA	NA	NA	NA	NA	NA	NA	1	0.999994	0.999995
CTF18-CTF8-DCC1-RFC3 complex	613	CHTF18(0), DSCC1(0), RFC3(0)	0.999999	0.999997	NA	NA	0.927277	NA	NA	NA	NA	NA	NA	NA	1	0.999994	0.999995
Ubiquitin E3 ligase (SKP1A, SKP2, CUL1)	615	CUL1(1), SKP1(0), SKP2(0)	0.999999	0.999997	NA	0.986064	0.927277	0.999944	1	0.999985	0.999994	0.999992	0.999917	NA	1	0.999994	0.999995
CASK-LIN7C-APBA1 complex	617	CASK(1), APBA1(0), LIN7C(0)	0.999999	0.999997	NA	NA	NA	NA	NA	NA	NA	0.999992	0.999917	NA	1	0.999994	0.999995
Ubiquitin E3 ligase (VHL, TCEB1, TCEB2, CUL2)	622	CUL2(1), TCEB2(1), TCEB1(0), VHL(0)	0.999999	0.999997	0.930999	0.971559	0.350744	0.935935	0.915465	NA	NA	0.999992	0.999917	1	1	0.961086	0.999995
TIM (TIMM9, TIMM10) complex, mitochondrial	623	TIMM10(0), TIMM9(0)	0.999999	0.999997	NA	NA	NA	NA	NA	NA	NA	NA	NA	NA	1	0.999994	0.999995
AGPS-GNPAT complex	635	AGPS(0), GNPAT(0)	0.999999	0.999997	NA	NA	NA	0.999944	1	NA	NA	NA	NA	NA	1	0.999994	0.999995
RANBPM-SMP1 complex	641	RANBP9(1), TMEM50A(0)	0.999999	0.999997	NA	NA	NA	NA	NA	NA	NA	NA	0.999917	NA	1	0.999994	0.999995
ASPP1-SAM68 complex	644	KHDRBS1(1), PPP1R13B(0)	0.999999	0.999997	NA	NA	NA	NA	NA	0.999985	0.999994	0.999992	0.999917	NA	1	0.999994	0.999995
AP3-BLOC1 complex	652	AP3B1(1), AP3M1(1), SNAPIN(1), AP3B2(0), AP3D1(0), AP3M2(0), AP3S1(0), AP3S2(0), BLOC1S1(0), BLOC1S2(0), BLOC1S3(0), BLOC1S4(0), BLOC1S5(0), BLOC1S6(0), DTNBP1(0)	0.999999	0.999997	0.540301	NA	NA	0.998999	0.991594	0.999985	0.999994	0.961558	0.999917	1	1	0.999994	0.999995
BLOC1-BLOC2 complex	654	SNAPIN(1), BLOC1S1(0), BLOC1S2(0), BLOC1S3(0), BLOC1S4(0), BLOC1S5(0), BLOC1S6(0), DTNBP1(0), HPS3(0), HPS5(0), HPS6(0)	0.999999	0.999997	NA	NA	NA	NA	NA	0.999985	NA	0.999992	NA	NA	1	0.999994	0.999995
HSF1-HSF2 complex	655	HSF1(0), HSF2(0)	0.999999	0.999997	NA	NA	NA	NA	NA	NA	NA	NA	NA	NA	1	0.999994	0.999995
VPS35-VPS29-VPS26A complex	656	VPS29(1), VPS26A(0), VPS35(0)	0.999999	0.999997	0.987473	NA	NA	0.705238	NA	NA	NA	NA	NA	NA	1	0.871688	0.999995
Retromer complex (SNX1, SNX2, VPS35, VPS29, VPS26A)	657	VPS29(1), SNX1(0), SNX2(0), VPS26A(0), VPS35(0)	0.999999	0.999997	0.987473	NA	NA	0.990462	0.804336	NA	0.999994	0.999992	0.999917	NA	1	0.999994	0.999995
BKCA-beta2AR-AKAP79 signaling complex	668	ADRB2(1), AKAP5(0), KCNMA1(0)	0.999999	0.999997	NA	NA	NA	NA	NA	NA	NA	NA	NA	NA	1	0.999994	0.999995
AP4 adaptor complex	67	AP4M1(1), AP4S1(1), AP4B1(0), AP4E1(0)	0.999999	0.999997	NA	NA	NA	NA	NA	NA	NA	NA	NA	1	1	0.999994	0.999995
BKCA-beta2AR complex	672	ADRB2(1), KCNMA1(0)	0.999999	0.999997	NA	NA	NA	NA	NA	NA	NA	NA	NA	NA	1	0.999994	0.999995
BCDX2 complex	68	XRCC2(1), RAD51B(0), RAD51C(0), RAD51D(0)	0.999999	0.999997	NA	NA	NA	NA	NA	NA	NA	NA	0.918761	NA	1	0.916008	0.999995
RANBMP-CD39 complex	680	ENTPD1(0), RANBP1(0)	0.999999	0.999997	NA	NA	NA	NA	NA	NA	NA	NA	NA	NA	1	0.999994	0.999995
(C-CFTR)2-NHERF-ezrin complex	681	EZR(1), CFTR(0), SLC9A3R1(0)	0.999999	0.999997	NA	NA	NA	NA	NA	NA	NA	0.999992	NA	NA	1	0.690163	0.497774
C-CFTR-NHERF(PDZ1 domain)-ezrin complex	682	EZR(1), CFTR(0), SLC9A3R1(0)	0.999999	0.999997	NA	NA	NA	NA	NA	NA	NA	0.999992	NA	NA	1	0.690163	0.497774
C-CFTR-NHERF(PDZ2 domain)-ezrin complex	683	EZR(1), CFTR(0), SLC9A3R1(0)	0.999999	0.999997	NA	NA	NA	NA	NA	NA	NA	0.999992	NA	NA	1	0.690163	0.497774
PAX9-MSX1 complex	684	MSX1(0), PAX9(0)	0.999999	0.999997	NA	NA	NA	NA	NA	NA	NA	NA	NA	NA	1	0.999994	0.999995
CFTR-NHERF-beta(2)AR signaling complex	687	ADRB2(1), CFTR(0), SLC9A3R1(0)	0.999999	0.999997	NA	NA	NA	NA	NA	NA	NA	NA	NA	NA	1	0.965664	0.999995
BRMS1-RBP1 complex	697	ARID4B(1), BRMS1(0)	0.999999	0.999997	NA	NA	NA	NA	NA	NA	NA	NA	NA	NA	1	0.999994	0.999995
ARD1-NATH complex	702	NAA15(0), TRIM23(0)	0.999999	0.999997	NA	NA	NA	NA	NA	NA	NA	NA	0.947466	NA	1	0.999994	0.999995
SNARE complex (VAMP2, SNAP25, STX13)	707	SNAP25(0), STX12(0), VAMP2(0)	0.999999	0.999997	NA	NA	NA	NA	NA	0.999985	0.999994	NA	NA	NA	1	0.999994	0.999995
MRG15-PAM14-RB complex	722	MORF4L1(0), MRFAP1(0), RB1(0)	0.999999	0.999997	NA	0.995803	0.810533	NA	NA	NA	NA	NA	0.999917	NA	1	0.999994	0.999995
MAF1 complex	723	MORF4L1(0), MRFAP1(0), RB1(0)	0.999999	0.999997	NA	0.995803	0.810533	NA	NA	NA	NA	NA	0.999917	NA	1	0.999994	0.999995
SNARE complex (STX4, SNAP23, VAMP2)	731	SNAP23(0), STX4(0), VAMP2(0)	0.999999	0.999997	NA	NA	NA	0.999944	1	0.999985	0.999994	0.893079	0.947466	NA	1	0.999994	0.999995
Exon junction complex, EIF4A3-MLN51-MAGOH-Y14 (RNA-protein complex)	740	EIF4A3(2), CASC3(0), MAGOH(0), RBM8A(0)	0.999999	0.999997	0.999981	0.999422	0.960715	0.966232	1	0.999985	0.999994	0.999992	NA	NA	1	0.999994	0.999995
Exon junction complex (EIF4A3-MLN51-MAGOH-Y14)	744	EIF4A3(2), CASC3(0), MAGOH(0), RBM8A(0), ZC3HAV1(0)	0.999999	0.999997	0.999981	0.999422	0.960715	0.966232	1	0.999985	0.999994	0.999992	NA	NA	1	0.999994	0.999995
C/EBPalpha-HNF6 complex	746	ONECUT1(1), CEBPA(0)	0.999999	0.999997	NA	NA	NA	NA	NA	NA	NA	NA	NA	NA	1	0.854452	0.999995
TRAF6-TAK1 complex	748	MAP3K7(0), TRAF6(0)	0.999999	0.999997	NA	NA	NA	NA	NA	NA	NA	NA	NA	NA	1	0.999994	0.999995
SMRT core complex	752	NCOR2(1), HDAC3(0), TBL1X(0)	0.999999	0.999997	NA	NA	NA	NA	NA	NA	0.999994	NA	NA	NA	1	0.999994	0.999995
Exon junction complex (EIF4A3-MLN51-UPF3B-MAGOH-Y14)	754	EIF4A3(2), CASC3(0), FBXO24(0), MAGOH(0), RBM8A(0)	0.999999	0.999997	0.999981	0.999422	0.960715	0.966232	1	0.999985	0.999994	0.999992	NA	NA	1	0.999994	0.999995
Exon junction complex (F4A3-MLN51-UPF3B-MAGOH-Y14-PYM)	755	EIF4A3(2), CASC3(0), GLIS3(0), MAGOH(0), RBM8A(0), WIBG(0)	0.999999	0.999997	0.999981	0.999422	0.960715	0.966232	1	0.999985	0.999994	0.999992	NA	NA	1	0.999994	0.999995
Prune-Gelsolin complex	756	GSN(0), PRUNE(0)	0.999999	0.999997	NA	NA	NA	NA	NA	NA	NA	NA	NA	NA	1	0.999994	0.999995
Y14-Magoh complex	763	MAGOH(0), RBM8A(0)	NA	NA	NA	NA	NA	NA	NA	NA	NA	NA	NA	NA	1	0.999994	0.999995
Exon junction complex (EIF4A3-MLN51-MAGOH-Y14), RNA-protein complex	769	EIF4A3(2), BCCIP(0), CASC3(0), MAGOH(0), RBM8A(0)	0.999999	0.999997	0.930999	0.999422	0.960715	0.984772	0.931474	0.999985	0.999994	0.999992	0.999917	NA	1	0.999994	0.999995
eIF4AIII-Btz complex	772	EIF4A3(2), CASC3(0)	0.999999	0.999997	NA	NA	NA	NA	NA	0.999985	0.999994	0.999992	NA	NA	1	0.999994	0.999995
Y14-Magoh complex	773	MAGOH(0), RAD51C(0), RBM8A(0)	0.999999	0.999997	NA	NA	NA	NA	NA	0.999985	0.999994	NA	NA	NA	1	0.995155	0.999995
CBC complex (cap binding complex)	775	NCBP1(0), NCBP2(0)	0.999999	0.999997	0.787429	NA	NA	0.710545	NA	NA	NA	NA	NA	NA	1	0.923547	0.999995
ITCH-FAM/USP9x complex	783	ITCH(1), USP9X(0)	0.999999	0.999997	0.871198	NA	NA	0.948255	1	NA	NA	0.999992	0.973164	NA	1	0.999994	0.999995
SNARE complex (VAMP2, SNAP25, STX1a, CPLX2)	794	CPLX2(0), SNAP25(0), STX1A(0), VAMP2(0)	0.999999	0.999997	NA	NA	NA	NA	NA	NA	NA	NA	NA	NA	1	0.999994	0.999995
SNARE complex (STX11, VAMP2, SNAP23)	797	SNAP23(0), STX11(0), VAMP2(0)	0.999999	0.999997	NA	NA	NA	NA	NA	0.999985	0.999994	0.933304	0.801209	NA	1	0.999994	0.999995
Ubiquitin E3 ligase (Skp1A, Skp2, Cul1, Rbx1)	80	CUL1(1), RBX1(0), SKP1(0), SKP2(0)	0.999999	0.999997	0.999981	0.986064	0.927277	0.999944	1	0.999985	0.999994	0.999992	0.999917	NA	1	0.999994	0.999995
SNARE complex (STX2, SNAP23)	801	SNAP23(0), STX2(0)	0.999999	0.999997	NA	NA	NA	NA	NA	NA	NA	NA	NA	NA	1	0.999994	0.999995
20S methylosome-SmD complex	819	CLNS1A(0), PRMT5(0), SNRPD1(0), SNRPD3(0)	0.999999	0.999997	0.999981	0.824487	0.649906	0.786263	1	NA	NA	0.995431	0.999917	NA	1	0.999994	0.999995
Anti-SMN protein complex	824	DDX20(2), GEMIN4(1), GEMIN2(0), SMN1(0), SMN2(0), SNRPB(0)	0.999999	0.999997	NA	0.706117	0.541164	0.823523	0.634094	0.999985	0.999994	0.999992	0.96945	1	1	0.709023	0.999995
JBP1-pICln complex	825	CLNS1A(0), PRMT5(0), SNRPB(0)	0.999999	0.999997	NA	0.824487	0.649906	NA	NA	NA	NA	NA	NA	NA	1	0.999994	0.999995
NgR-TROY-LINGO1 complex	827	LINGO1(0), RTN4R(0), TNFRSF19(0)	0.999999	0.999997	NA	NA	NA	NA	NA	NA	NA	NA	NA	NA	1	0.941728	0.999995
TRPC1-STIM1-ORAI1 complex	828	CTNND2(1), TRPC1(0)	0.999999	0.999997	NA	NA	NA	NA	NA	NA	NA	NA	NA	NA	1	0.999994	0.999995
PAR-6-PAR-3-VE-cadherin complex, endothelial	831	PARD3(3), CDH5(0)	0.999999	0.999997	NA	NA	NA	NA	NA	NA	NA	NA	NA	NA	1	0.999994	0.999995
Anti-Sm protein complex	832	DDX20(2), GEMIN4(1), CLNS1A(0), GEMIN2(0), PRMT5(0), SMN1(0), SMN2(0), SNRPB(0)	0.999999	0.999997	0.999981	0.501334	0.633257	0.646871	0.784261	0.999985	0.999994	0.999992	0.999917	1	1	0.911412	0.999995
20S methylosome and RG-containing Sm protein complex	834	SNRPD2(1), CLNS1A(0), PRMT5(0), SNRPB(0), SNRPD1(0), SNRPD3(0)	0.999999	0.999997	0.914369	0.824487	0.649906	0.788801	0.955333	0.999985	0.999994	0.999992	0.926198	NA	1	0.967192	0.999995
6S methyltransferase and RG-containing Sm proteins complex	835	SNRPD2(1), CLNS1A(0), SNRPB(0), SNRPD1(0), SNRPD3(0), SNRPE(0), SNRPF(0), SNRPG(0)	0.999999	0.999997	0.669722	NA	NA	0.735245	1	0.999985	0.999994	0.999992	0.687589	NA	1	0.411274	0.922212
20S methyltransferase core complex	836	CLNS1A(0), PRMT5(0)	0.999999	0.999997	NA	0.824487	0.649906	NA	NA	NA	NA	NA	NA	NA	1	0.999994	0.999995
LIN9-BMYB complex	839	MYBL2(2), LIN9(0)	0.999999	0.999997	NA	NA	NA	NA	NA	0.999985	0.999994	NA	NA	NA	1	0.999994	0.999995
PCI-PSA-SCG2 complex	845	KLK3(0), SCG2(0), SERPINA5(0)	0.999999	0.999997	NA	NA	NA	NA	NA	NA	NA	NA	NA	NA	1	0.999994	0.999995
RICH1/AMOT polarity complex, Flag-Rich1 precipitated	846	CAPZB(1), AMOT(0), ARHGAP17(0), CD2AP(0), INADL(0), MPP5(0), SH3KBP1(0)	0.999999	0.999997	0.694563	0.986064	0.996671	0.915716	0.834389	0.999985	0.999994	0.999992	0.999917	NA	1	0.999994	0.999995
SNARE complex (STX1A, SNAP29)	873	SNAP29(0), STX1A(0)	0.999999	0.999997	NA	NA	NA	NA	NA	NA	NA	NA	NA	NA	1	0.999994	0.999995
SNARE complex (VAMP3, VAMP4, STX16)	875	STX16(0), VAMP3(0), VAMP4(0)	0.999999	0.999997	NA	NA	NA	NA	NA	0.999985	0.999994	NA	NA	NA	1	0.999994	0.999995
SNARE complex (VAMP3, STX6, VTI1A)	876	STX6(1), VAMP3(0), VTI1A(0)	0.999999	0.999997	NA	NA	NA	NA	NA	NA	NA	0.999992	NA	NA	1	0.999994	0.999995
SNARE complex (VAMP4, STX6, STX16, VTI1a, VTI1b)	877	STX6(1), VTI1B(1), STX16(0), VAMP4(0), VTI1A(0)	0.999999	0.999997	NA	NA	NA	NA	NA	NA	NA	0.942292	0.926198	1	1	0.999994	0.999995
hMediator complex (MED23, CDK8, CCNC, MED7)	895	CDK8(1), MED23(1), CCNC(0), MED7(0)	0.999999	0.999997	NA	NA	NA	NA	NA	NA	NA	NA	0.999917	1	1	0.999994	0.999995
hMediator complex (MED23, CDK8, CCNC)	896	CDK8(1), MED23(1), CCNC(0)	0.999999	0.999997	NA	NA	NA	NA	NA	NA	NA	NA	0.999917	1	1	0.999994	0.999995
RET-Rai complex	903	RET(0), SHC3(0)	0.999999	0.999997	NA	NA	NA	NA	NA	NA	NA	NA	NA	NA	1	0.999994	0.999995
ADAR1-CDK2 complex	906	ADAR(1), CDK2(0)	0.999999	0.999997	NA	NA	NA	0.6223	0.912504	0.999985	0.999994	0.999992	0.969586	NA	1	0.995155	0.999995
FA complex (Fanconi anemia complex), cytoplasmic	91	FANCA(1), FANCC(0), FANCF(0), FANCG(0)	0.999999	0.999997	NA	0.942472	NA	NA	NA	NA	NA	NA	0.926198	NA	1	0.999994	0.999995
SNARE complex (SNAP23, STX1A)	915	SNAP23(0), STX1A(0)	0.999999	0.999997	NA	NA	NA	NA	NA	NA	NA	NA	NA	NA	1	0.999994	0.999995
CERF complex (CECR2-containing remodeling factor complex)	917	SMARCA1(2), CECR2(0)	0.999999	0.999997	0.999981	NA	NA	0.731863	0.873558	NA	NA	NA	NA	NA	1	0.999994	0.999995
PAR3-PAR6-PALS1 complex	918	PARD3(3), MPP5(0), PARD6A(0)	0.999999	0.999997	0.987473	NA	NA	0.952313	1	NA	NA	NA	NA	NA	1	0.999994	0.999995
CD28-transactivation complex	92	NCL(3), CD28(0)	0.999999	0.999997	NA	NA	NA	NA	NA	NA	NA	NA	NA	NA	1	0.999994	0.999995
CENP-A nucleosome associated complex	927	CENPC(0), CENPH(0), CENPM(0), CENPN(0), CENPT(0), CENPU(0)	0.999999	0.999997	NA	NA	NA	0.999944	1	0.999985	0.999994	NA	0.947466	NA	1	0.999994	0.999995
Class C Vps complex (VPS11, VPS18, STX7)	943	STX7(0), VPS18(0)	0.999999	0.999997	NA	NA	NA	0.595221	1	NA	NA	NA	0.999917	NA	1	0.999994	0.999995
p23 protein complex	999	HNRNPA2B1(0), PTGES3(0)	0.999999	0.999997	0.958369	NA	NA	NA	NA	0.999985	0.999994	0.999992	0.999917	NA	1	0.999994	0.999995
PKD2-FPC complex	1071	PKD2(1)	NA	NA	NA	NA	NA	NA	NA	NA	NA	NA	NA	NA	NA	NA	NA
SNX complex (SNX2), oligomeric	1072	SNX2(0)	NA	NA	NA	NA	NA	NA	NA	NA	NA	NA	NA	NA	NA	NA	NA
PRNP-ApolopoproteinE3 complex	1088	PRNP(0)	NA	NA	NA	NA	NA	NA	NA	NA	NA	NA	NA	NA	NA	NA	NA
APLG1-Rababtin5 complex	1090	AP1G1(0)	NA	NA	NA	NA	NA	NA	NA	NA	NA	NA	NA	NA	NA	NA	NA
DCP1A-DCP2 Decapping complex	1296	DCP2(0)	NA	NA	NA	NA	NA	NA	NA	NA	NA	NA	NA	NA	NA	NA	NA
PTGS2 homodimer complex	1439	PTGS2(0)	NA	NA	NA	NA	NA	NA	NA	NA	NA	NA	NA	NA	NA	NA	NA
STAT3 homodimer copmplex	1522	STAT3(0)	NA	NA	NA	NA	NA	NA	NA	NA	NA	NA	NA	NA	NA	NA	NA
Girdin homo-oligomer complex	1530	CCDC88A(1)	NA	NA	NA	NA	NA	NA	NA	NA	NA	NA	NA	NA	NA	NA	NA
NMI homodimer complex	1561	NMI(0)	NA	NA	NA	NA	NA	NA	NA	NA	NA	NA	NA	NA	NA	NA	NA
G protein complex (CACNA1A, GNB1, GNG2)	1617	CACNA1A(0), GNB1(0)	NA	NA	NA	NA	NA	NA	NA	NA	NA	NA	NA	NA	NA	NA	NA
SCAMP1-SCAMP2 complex	1695	SCAMP2(0)	NA	NA	NA	NA	NA	NA	NA	NA	NA	NA	NA	NA	NA	NA	NA
PRMT1 complex	1731	PRMT1(0)	NA	NA	NA	NA	NA	NA	NA	NA	NA	NA	NA	NA	NA	NA	NA
PRMT5 complex	1748	PRMT5(0)	NA	NA	NA	NA	NA	NA	NA	NA	NA	NA	NA	NA	NA	NA	NA
AXIN-MEKK4-CCD1 complex	1812	AXIN1(0), DIXDC1(0), MAP3K4(0)	0.999999	0.999997	NA	NA	NA	NA	NA	NA	NA	NA	NA	NA	NA	0.999994	0.999995
MAD1L1 homodimer complex	1813	MAD1L1(0)	NA	NA	NA	NA	NA	NA	NA	NA	NA	NA	NA	NA	NA	NA	NA
RICTOR-mTOR complex	1895	MLST8(0), MTOR(0)	0.999999	0.999997	NA	NA	NA	NA	NA	NA	0.999994	0.893079	0.999917	NA	NA	0.999994	0.999995
DAP12 signaling homodimer complex	1957	TYROBP(0)	NA	NA	NA	NA	NA	NA	NA	NA	NA	NA	NA	NA	NA	NA	NA
MTNR1A homodimer complex	1976	MTNR1A(0)	NA	NA	NA	NA	NA	NA	NA	NA	NA	NA	NA	NA	NA	NA	NA
MTNR1B homodimer complex	1977	MTNR1B(0)	NA	NA	NA	NA	NA	NA	NA	NA	NA	NA	NA	NA	NA	NA	NA
CACY homodimer complex	1982	S100A6(0)	NA	NA	NA	NA	NA	NA	NA	NA	NA	NA	NA	NA	NA	NA	NA
PEX14 homodimer complex	1984	PEX14(1)	NA	NA	NA	NA	NA	NA	NA	NA	NA	NA	NA	NA	NA	NA	NA
AIRE homodimer complex	1985	AIRE(0)	NA	NA	NA	NA	NA	NA	NA	NA	NA	NA	NA	NA	NA	NA	NA
Endoglin homodimer complex	1986	ENG(0)	NA	NA	NA	NA	NA	NA	NA	NA	NA	NA	NA	NA	NA	NA	NA
MYOM1 homodimer complex	1987	MYOM1(0)	NA	NA	NA	NA	NA	NA	NA	NA	NA	NA	NA	NA	NA	NA	NA
BANF1 homodimer protein	1989	BANF1(0)	NA	NA	NA	NA	NA	NA	NA	NA	NA	NA	NA	NA	NA	NA	NA
PRMT2 homodimer complex	1991	PRMT2(0)	NA	NA	NA	NA	NA	NA	NA	NA	NA	NA	NA	NA	NA	NA	NA
LEPR homodimer complex	1992	LEPR(0)	NA	NA	NA	NA	NA	NA	NA	NA	NA	NA	NA	NA	NA	NA	NA
SLC1A2 homotrimer complex	1993	SLC1A2(0)	NA	NA	NA	NA	NA	NA	NA	NA	NA	NA	NA	NA	NA	NA	NA
BAX homo-oligomer complex	2000	BAX(0)	NA	NA	NA	NA	NA	NA	NA	NA	NA	NA	NA	NA	NA	NA	NA
NOD1 homodimer complex	2001	NOD1(0)	NA	NA	NA	NA	NA	NA	NA	NA	NA	NA	NA	NA	NA	NA	NA
COX1 homodimer complex	2003	PTGS1(1)	NA	NA	NA	NA	NA	NA	NA	NA	NA	NA	NA	NA	NA	NA	NA
C1D homodimer protein	2004	C1D(0)	NA	NA	NA	NA	NA	NA	NA	NA	NA	NA	NA	NA	NA	NA	NA
PTPRA homodimer complex	2005	PTPRA(0)	NA	NA	NA	NA	NA	NA	NA	NA	NA	NA	NA	NA	NA	NA	NA
PRNP homo-oligomer complex	2007	PRNP(0)	NA	NA	NA	NA	NA	NA	NA	NA	NA	NA	NA	NA	NA	NA	NA
AXL homodimer complex	2010	AXL(0)	NA	NA	NA	NA	NA	NA	NA	NA	NA	NA	NA	NA	NA	NA	NA
STAT5B homodimer complex	2013	STAT5B(0)	NA	NA	NA	NA	NA	NA	NA	NA	NA	NA	NA	NA	NA	NA	NA
IL12A homodimer complex	2016	IL12A(0)	NA	NA	NA	NA	NA	NA	NA	NA	NA	NA	NA	NA	NA	NA	NA
STAT5A homodimer complex	2023	STAT5A(0)	NA	NA	NA	NA	NA	NA	NA	NA	NA	NA	NA	NA	NA	NA	NA
MALT1 oligomer complex	2051	MALT1(0)	NA	NA	NA	NA	NA	NA	NA	NA	NA	NA	NA	NA	NA	NA	NA
BCL10 oligomer complex	2052	BCL10(1)	NA	NA	NA	NA	NA	NA	NA	NA	NA	NA	NA	NA	NA	NA	NA
DNA ligase IV-XRCC4 complex	206	XRCC4(1), LIG4(0)	NA	NA	NA	NA	NA	NA	NA	NA	NA	NA	NA	NA	NA	NA	NA
TRAF6 oligomer complex	2074	TRAF6(0)	NA	NA	NA	NA	NA	NA	NA	NA	NA	NA	NA	NA	NA	NA	NA
B-raf-MAP3K11 complex	2077	MAP3K11(0)	NA	NA	NA	NA	NA	NA	NA	NA	NA	NA	NA	NA	NA	NA	NA
IKKB-NIK complex	2104	IKBKB(0)	NA	NA	NA	NA	NA	NA	NA	NA	NA	NA	NA	NA	NA	NA	NA
IKBKG homodimer complex	2123	IKBKG(0)	NA	NA	NA	NA	NA	NA	NA	NA	NA	NA	NA	NA	NA	NA	NA
DNA ligase IV-XRCC1 complex	213	LIG4(0), XRCC1(0)	NA	NA	NA	NA	NA	NA	NA	NA	NA	NA	NA	NA	NA	NA	NA
TERF1 homodimer complex	2219	TERF1(0)	NA	NA	NA	NA	NA	NA	NA	NA	NA	NA	NA	NA	NA	NA	NA
PCNA homotrimer complex	2231	PCNA(2)	NA	NA	NA	NA	NA	NA	NA	NA	NA	NA	NA	NA	NA	NA	NA
ITGAV-ITGB3-COL4A3 complex	2365	COL4A3(0), ITGAV(0)	NA	NA	NA	NA	NA	NA	NA	NA	NA	NA	NA	NA	NA	0.999994	NA
ITGA2B-ITGB3 complex	2381	ITGA2B(0)	NA	NA	NA	NA	NA	NA	NA	NA	NA	NA	NA	NA	NA	NA	NA
ITGA8-ITGB1 complex	2439	ITGA8(0), ITGB1(0)	NA	NA	NA	NA	NA	NA	NA	NA	NA	NA	NA	NA	NA	NA	NA
Caveolin-1 homodimer complex	2462	CAV1(0)	NA	NA	NA	NA	NA	NA	NA	NA	NA	NA	NA	NA	NA	NA	NA
N-WASp homomer	2513	WASL(0)	NA	NA	NA	NA	NA	NA	NA	NA	NA	NA	NA	NA	NA	NA	NA
BCR-ABL (p210 fusion protein)-GRB2 complex	2540	GRB2(0)	NA	NA	NA	NA	NA	NA	NA	NA	NA	NA	NA	NA	NA	NA	NA
HGF-Met complex	2541	HGF(0), MET(0)	0.999999	0.999997	NA	NA	NA	NA	NA	NA	NA	NA	NA	NA	NA	0.999994	0.999995
Survivin homodimer complex	2580	BIRC5(0)	NA	NA	NA	NA	NA	NA	NA	NA	NA	NA	NA	NA	NA	NA	NA
SIRT1 homotrimer complex	2592	SIRT1(0)	NA	NA	NA	NA	NA	NA	NA	NA	NA	NA	NA	NA	NA	NA	NA
CCNC-CDK3 complex	2628	CCNC(0), CDK3(0)	0.999999	0.999997	NA	NA	NA	NA	NA	NA	NA	NA	NA	NA	NA	0.999994	0.999995
MYC-MAX complex	2655	MAX(0), MYC(0)	0.999999	0.999997	NA	0.750748	0.984903	NA	NA	0.999985	0.999994	0.705742	0.999917	NA	NA	0.999994	0.999995
p53 homotetramer complex	2681	TP53(0)	NA	NA	NA	NA	NA	NA	NA	NA	NA	NA	NA	NA	NA	NA	NA
Ectodermin-SMAD4 complex	2704	TRIM33(1), SMAD4(0)	0.999999	0.999997	NA	NA	NA	NA	NA	NA	NA	NA	NA	NA	NA	0.999994	0.999995
Amyloid beta protein oligomer	2711	APP(0)	NA	NA	NA	NA	NA	NA	NA	NA	NA	NA	NA	NA	NA	NA	NA
PRMT5 complex	2764	PRMT5(0)	NA	NA	NA	NA	NA	NA	NA	NA	NA	NA	NA	NA	NA	NA	NA
PRMT1 complex	2765	PRMT1(0)	NA	NA	NA	NA	NA	NA	NA	NA	NA	NA	NA	NA	NA	NA	NA
CTF8-DCC1 subcomplex	2805	DSCC1(0)	NA	NA	NA	NA	NA	NA	NA	NA	NA	NA	NA	NA	NA	NA	NA
ITGAV-ITGB3 complex	2816	ITGAV(0)	NA	NA	NA	NA	NA	NA	NA	NA	NA	NA	NA	NA	NA	NA	NA
ITGB3-ITGAV-VTN complex	2826	ITGAV(0)	NA	NA	NA	NA	NA	NA	NA	NA	NA	NA	NA	NA	NA	NA	NA
ITGAV-ITGB3-NOV complex	2849	ITGAV(0), NOV(0)	NA	NA	NA	NA	NA	NA	NA	NA	NA	NA	NA	NA	NA	0.999994	NA
ITGA5-ITGB3-COL6A3 complex	2882	COL6A3(0), ITGA5(0)	0.999999	0.999997	NA	NA	NA	NA	NA	NA	NA	NA	NA	NA	NA	0.999994	0.999995
BCR-ABL (p185 fusion protein)-GRB2 complex	2892	GRB2(0)	NA	NA	NA	NA	NA	NA	NA	NA	NA	NA	NA	NA	NA	NA	NA
PA28gamma complex	29	PSME3(0)	NA	NA	NA	NA	NA	NA	NA	NA	NA	NA	NA	NA	NA	NA	NA
Axin-SMAD3 complex	2968	AXIN1(0), SMAD3(0)	0.999999	0.999997	NA	NA	NA	NA	NA	NA	NA	NA	NA	NA	NA	0.999994	0.999995
mTOR-signaling complex	2985	MTOR(0), RPTOR(0)	0.999999	0.999997	NA	NA	NA	0.999944	1	NA	0.999994	NA	0.999917	NA	NA	0.999994	0.999995
mTOR-signaling complex (mTOR/FRAP1, RAPTOR)	2991	MTOR(0), RPTOR(0)	0.999999	0.999997	NA	NA	NA	0.999944	1	NA	0.999994	NA	0.999917	NA	NA	0.999994	0.999995
TGF-beta-receptor type II homodimer complex	3041	TGFBR2(0)	NA	NA	NA	NA	NA	NA	NA	NA	NA	NA	NA	NA	NA	NA	NA
MAD-MAX complex	3051	MAX(0), MXD1(0)	0.999999	0.999997	NA	NA	NA	NA	NA	NA	NA	NA	NA	NA	NA	0.999994	0.999995
MYC-MAX complex	3052	MAX(0), MYC(0)	0.999999	0.999997	NA	0.750748	0.984903	NA	NA	0.999985	0.999994	0.705742	0.999917	NA	NA	0.999994	0.999995
APP-TOMM40 complex	3092	APP(0), TOMM40(0)	0.999999	0.999997	NA	NA	NA	NA	NA	NA	NA	0.999992	0.971694	NA	NA	0.999994	0.999995
APP-TIMM23 complex	3093	APP(0)	NA	NA	NA	NA	NA	NA	NA	NA	NA	NA	NA	NA	NA	NA	NA
TIMM17-TIMM23 complex	3097	TIMM17A(0)	NA	NA	NA	NA	NA	NA	NA	NA	NA	NA	NA	NA	NA	NA	NA
TLE2 homodimer complex	3123	TLE2(0)	NA	NA	NA	NA	NA	NA	NA	NA	NA	NA	NA	NA	NA	NA	NA
TLE1 homodimer complex	3125	TLE1(0)	NA	NA	NA	NA	NA	NA	NA	NA	NA	NA	NA	NA	NA	NA	NA
Sulphiredoxin-peroxiredoxin complex	3151	PRDX1(1)	NA	NA	NA	NA	NA	NA	NA	NA	NA	NA	NA	NA	NA	NA	NA
PRL receptor (PRLR) dimer complex	3161	PRLR(0)	NA	NA	NA	NA	NA	NA	NA	NA	NA	NA	NA	NA	NA	NA	NA
DAXX-AXIN complex	3168	AXIN1(0), DAXX(0)	0.999999	0.999997	NA	NA	NA	NA	NA	NA	NA	NA	NA	NA	NA	0.999994	0.999995
CIN85 homotetramer complex	3173	SH3KBP1(0)	NA	NA	NA	NA	NA	NA	NA	NA	NA	NA	NA	NA	NA	NA	NA
USP1-UAF1 complex	3176	USP1(1), WDR48(0)	0.999999	0.999997	NA	NA	NA	NA	NA	NA	NA	0.999992	NA	NA	NA	0.996027	0.999995
FHL2 homodimer complex	3182	FHL2(0)	NA	NA	NA	NA	NA	NA	NA	NA	NA	NA	NA	NA	NA	NA	NA
FHL3 homodimer complex	3184	FHL3(0)	NA	NA	NA	NA	NA	NA	NA	NA	NA	NA	NA	NA	NA	NA	NA
ACT homodimer complex	3185	FHL5(1)	NA	NA	NA	NA	NA	NA	NA	NA	NA	NA	NA	NA	NA	NA	NA
SMAD4-SNO-SKI complex	3197	SKI(1), SKIL(0), SMAD4(0)	0.999999	0.999997	NA	NA	NA	NA	NA	NA	NA	NA	NA	NA	NA	0.999994	0.999995
SMAD4-SKI complex	3200	SKI(1), SMAD4(0)	0.999999	0.999997	NA	NA	NA	NA	NA	NA	NA	NA	NA	NA	NA	0.999994	0.999995
Delta1 homodimer complex	3270	DLL1(0)	NA	NA	NA	NA	NA	NA	NA	NA	NA	NA	NA	NA	NA	NA	NA
Homotetrameric complex NIAP	3335	NAIP(0)	NA	NA	NA	NA	NA	NA	NA	NA	NA	NA	NA	NA	NA	NA	NA
DNA ligase IV-XRCC4 complex (LX complex)	344	XRCC4(1), LIG4(0)	NA	NA	NA	NA	NA	NA	NA	NA	NA	NA	NA	NA	NA	NA	NA
DNA ligase IV-XRCC4 complex (LX complex)	345	XRCC4(1), LIG4(0)	NA	NA	NA	NA	NA	NA	NA	NA	NA	NA	NA	NA	NA	NA	NA
Bax homooligomeric complex, after apoptotic stimulation	3492	BAX(0)	NA	NA	NA	NA	NA	NA	NA	NA	NA	NA	NA	NA	NA	NA	NA
DNA ligase IV-XRCC4 complex	352	XRCC4(1), LIG4(0)	NA	NA	NA	NA	NA	NA	NA	NA	NA	NA	NA	NA	NA	NA	NA
DNA ligase IV-XRCC4 complex	354	XRCC4(1), LIG4(0)	NA	NA	NA	NA	NA	NA	NA	NA	NA	NA	NA	NA	NA	NA	NA
DRIP78-PHLP complex	3828	DNAJC14(0), PDCL(0)	0.999999	0.999997	NA	NA	NA	NA	NA	NA	NA	NA	NA	NA	NA	0.999994	0.999995
ADRB2 homodimer complex	3830	ADRB2(1)	NA	NA	NA	NA	NA	NA	NA	NA	NA	NA	NA	NA	NA	NA	NA
TCL1(homotrimer) complex	3849	TCL1A(0)	NA	NA	NA	NA	NA	NA	NA	NA	NA	NA	NA	NA	NA	NA	NA
ClpP complex, heptameric	3988	CLPP(1)	NA	NA	NA	NA	NA	NA	NA	NA	NA	NA	NA	NA	NA	NA	NA
ClpX complex, hexameric	3991	CLPX(0)	NA	NA	NA	NA	NA	NA	NA	NA	NA	NA	NA	NA	NA	NA	NA
Isocitrate dehydrogenase, cytoplasmic	404	IDH1(1)	NA	NA	NA	NA	NA	NA	NA	NA	NA	NA	NA	NA	NA	NA	NA
Molybdopterin synthase	428	MOCS2(1)	NA	NA	NA	NA	NA	NA	NA	NA	NA	NA	NA	NA	NA	NA	NA
TAF4-TAF12 subcomplex of TFIID complex	497	TAF12(0), TAF4(0)	NA	NA	NA	NA	NA	NA	NA	NA	NA	NA	NA	NA	NA	NA	NA
Calreticulin oligomer complex	5217	CALR(0)	NA	NA	NA	NA	NA	NA	NA	NA	NA	NA	NA	NA	NA	NA	NA
p14-Mp1-MEK1 complex	5222	MAP2K1(1), LAMTOR2(0), LAMTOR3(0)	0.999999	0.999997	NA	NA	NA	NA	NA	NA	NA	NA	NA	NA	NA	0.999994	0.999995
p14-Mp1-ERK2 complex	5226	LAMTOR2(0), LAMTOR3(0), MAPK1(0)	0.999999	0.999997	NA	NA	NA	NA	1	NA	NA	NA	NA	NA	NA	0.999994	0.999995
TRPC3-TRPC4 channel complex, redox-sensitive	527	TRPC3(0), TRPC4(0)	0.999999	0.999997	NA	NA	NA	NA	NA	NA	NA	NA	NA	NA	NA	0.999994	0.999995
TRPC1-TRPC3-TRPC7 complex	536	TRPC1(0), TRPC3(0)	0.999999	0.999997	NA	NA	NA	NA	NA	NA	NA	NA	NA	NA	NA	0.999994	0.999995
ATM homodimer complex	5369	ATM(0)	NA	NA	NA	NA	NA	NA	NA	NA	NA	NA	NA	NA	NA	NA	NA
ERAP1-ERAP2 complex	5370	ERAP2(1), ERAP1(0)	NA	NA	NA	NA	NA	NA	NA	NA	NA	NA	NA	NA	NA	NA	NA
SRI homodimer complex	5372	SRI(0)	NA	NA	NA	NA	NA	NA	NA	NA	NA	NA	NA	NA	NA	NA	NA
TRIB3-DDIT3 complex	5383	DDIT3(0), TRIB3(0)	0.999999	0.999997	NA	NA	NA	NA	NA	NA	NA	NA	NA	NA	NA	NA	0.999995
Neurotrophin-3-p75 complex	5408	NGFR(0), NTF3(0)	NA	NA	NA	NA	NA	NA	NA	NA	NA	NA	NA	NA	NA	NA	NA
EDG1-HTR1D complex	5411	HTR1D(0), S1PR1(0)	0.999999	0.999997	NA	NA	NA	NA	NA	NA	NA	NA	NA	NA	NA	0.999994	0.999995
HTR1D homodimer complex	5412	HTR1D(0)	NA	NA	NA	NA	NA	NA	NA	NA	NA	NA	NA	NA	NA	NA	NA
HTR1A-HTR1D complex	5414	HTR1A(0), HTR1D(0)	0.999999	0.999997	NA	NA	NA	NA	NA	NA	NA	NA	NA	NA	NA	0.999994	0.999995
HTR1B homodimer complex	5415	HTR1B(0)	NA	NA	NA	NA	NA	NA	NA	NA	NA	NA	NA	NA	NA	NA	NA
HTR1D-HTR1B complex	5417	HTR1B(0), HTR1D(0)	0.999999	0.999997	NA	NA	NA	NA	NA	NA	NA	NA	NA	NA	NA	0.999994	0.999995
HTR1A-EDG3 complex	5420	HTR1A(0), S1PR3(0)	NA	NA	NA	NA	NA	NA	NA	NA	NA	NA	NA	NA	NA	NA	NA
HTR1A homodimer complex	5421	HTR1A(0)	NA	NA	NA	NA	NA	NA	NA	NA	NA	NA	NA	NA	NA	NA	NA
NRG1-IKZF4 complex	5441	IKZF4(0), NRG1(0)	NA	NA	NA	NA	NA	NA	NA	NA	NA	NA	NA	NA	NA	NA	NA
EPOR receptor complex	5442	EPOR(0)	NA	NA	NA	NA	NA	NA	NA	NA	NA	NA	NA	NA	NA	NA	NA
p50-p65 NF(kappa)B complex	5460	NFKB1(0), RELA(0)	0.999999	0.999997	NA	NA	NA	NA	NA	NA	NA	NA	NA	NA	NA	0.999994	0.999995
Homodimeric complex LTBR	5530	LTBR(0)	NA	NA	NA	NA	NA	NA	NA	NA	NA	NA	NA	NA	NA	NA	NA
IL-12 subunit p40 homodimer complex	5549	IL12B(0)	NA	NA	NA	NA	NA	NA	NA	NA	NA	NA	NA	NA	NA	NA	NA
SHP-NR5A2 complex	5575	NR0B2(1), NR5A2(0)	NA	NA	NA	NA	NA	NA	NA	NA	NA	NA	NA	NA	NA	NA	NA
TALL1 homo-oligomer complex	5691	TNFSF13B(0)	NA	NA	NA	NA	NA	NA	NA	NA	NA	NA	NA	NA	NA	NA	NA
PRMT2 homo-oligomer complex	5710	PRMT2(0)	NA	NA	NA	NA	NA	NA	NA	NA	NA	NA	NA	NA	NA	NA	NA
IKBKG homotrimer complex	5730	IKBKG(0)	NA	NA	NA	NA	NA	NA	NA	NA	NA	NA	NA	NA	NA	NA	NA
2AR-mGluR2 complex	5747	ADRA2A(0), GRIA2(0)	0.999999	0.999997	NA	NA	NA	NA	NA	NA	NA	NA	NA	NA	NA	0.916008	0.999995
2AR-mGluR2 complex	5748	ADRA2A(0), GRIA2(0)	0.999999	0.999997	NA	NA	NA	NA	NA	NA	NA	NA	NA	NA	NA	0.916008	0.999995
ABIN2-NFKB1-MAP3K8 complex	575	MAP3K8(0), NFKB1(0), TNIP2(0)	0.999999	0.999997	NA	NA	NA	NA	NA	NA	NA	NA	NA	NA	NA	0.999994	0.999995
IKBKG tetramer complex	5827	IKBKG(0)	NA	NA	NA	NA	NA	NA	NA	NA	NA	NA	NA	NA	NA	NA	NA
KSR1 homooligomer complex	5918	KSR1(0)	NA	NA	NA	NA	NA	NA	NA	NA	NA	NA	NA	NA	NA	NA	NA
CNK1 homodimer complex	5926	CNKSR1(0)	NA	NA	NA	NA	NA	NA	NA	NA	NA	NA	NA	NA	NA	NA	NA
BLM-TRF2 complex	629	BLM(0), TBPL1(0)	0.999999	0.999997	NA	NA	NA	NA	NA	NA	NA	NA	NA	NA	NA	0.999994	0.999995
TIM (TIMM23, TIMM50) complex, mitochondrial	660	TIMM50(0)	NA	NA	NA	NA	NA	NA	NA	NA	NA	NA	NA	NA	NA	NA	NA
MAF2 complex	724	KAT8(0), MORF4L1(0)	0.999999	0.999997	NA	NA	NA	NA	NA	NA	NA	NA	NA	NA	NA	0.999994	0.999995
Prune/Nm23-H1 complex	758	NME1(0), PRUNE(0)	0.999999	0.999997	NA	NA	NA	NA	NA	NA	NA	NA	NA	NA	NA	0.999994	0.999995
NDPKA-AMPKalpha1 complex	771	NME1(0), PRKAA1(0)	0.999999	0.999997	NA	NA	NA	NA	NA	NA	NA	NA	0.999917	NA	NA	0.999994	0.999995
SNARE complex (STX4, SNAP23)	805	SNAP23(0), STX4(0)	0.999999	0.999997	NA	NA	NA	0.999944	1	NA	NA	0.893079	0.947466	NA	NA	0.999994	0.999995
eRF1-eRF3-GTP-Mg(2+) complex	809	ETF1(1)	NA	NA	NA	NA	NA	NA	NA	NA	NA	NA	NA	NA	NA	NA	NA
PAR-6-VE-cadherin complex, endothelial	829	CDH5(0)	NA	NA	NA	NA	NA	NA	NA	NA	NA	NA	NA	NA	NA	NA	NA
CDK8-CyclinC-Mediator complex	897	CDK8(1), CCNC(0)	0.999999	0.999997	NA	NA	NA	NA	NA	NA	NA	NA	NA	NA	NA	0.999994	0.999995
